# Supplementary material for: Comparison of Intracellular Transcriptional Response of NHBE Cells to Infection with SARS-CoV-2 Washington and New York Strains
Source: Front Cell Infect Microbiol. 2022 Sep 20;12:1009328. doi: 10.3389/fcimb.2022.1009328 (PMC9530606; doi:10.3389/fcimb.2022.1009328)
Supplement: Supplementary Table 1 — Significant differentially expressed genes in the NY isolate (infected vs mock-infected) at 6hpi. [file Table_1.xlsx]

## Sheet: Supplementary_Table_1-edgeR_dge
	ensembl_gene_id	entrezgene_id	hgnc_symbol	seqnames	start	end	width	strand	gene_name	gene_biotype	seq_coord_system	description	gene_id_version	symbol	tx_ids	logFC	logCPM	F	PValue	FDR	mlog10PValue
891	ENSG00000070190	27071	DAPP1	4	99800000	99900000	53400	+	DAPP1	protein_coding	chromosome	dual adaptor of phosphotyrosine and 3-phosphoinositides 1 [Source:HGNC Symbol;Acc:HGNC:16500]	ENSG00000070190.13	DAPP1	c(ENST00000296414, ENST00000507994, ENST00000512369, ENST00000514301)	0.983	5.96	458	8.49e-31	1.25e-26	30.1
12836	ENSG00000214711	440854	CAPN14	2	31200000	31200000	60800	-	CAPN14	protein_coding	chromosome	calpain 14 [Source:HGNC Symbol;Acc:HGNC:16664]	ENSG00000214711.10	CAPN14	c(ENST00000398824, ENST00000403897)	1.8	5.31	432	4.32e-30	3.18e-26	29.4
11728	ENSG00000189143	1364	CLDN4	7	73800000	73800000	33200	+	CLDN4	protein_coding	chromosome	claudin 4 [Source:HGNC Symbol;Acc:HGNC:2046]	ENSG00000189143.9	CLDN4	c(ENST00000340958, ENST00000431918, ENST00000435050, ENST00000466411, ENST00000476494)	1.99	5.8	394	5.68e-29	2.78e-25	28.2
616	ENSG00000057704	57458	TMCC3	12	94600000	94700000	83400	-	TMCC3	protein_coding	chromosome	transmembrane and coiled-coil domain family 3 [Source:HGNC Symbol;Acc:HGNC:29199]	ENSG00000057704.13	TMCC3	c(ENST00000261226, ENST00000548918, ENST00000551457, ENST00000552239)	1.36	5.93	370	3.25e-28	1.2e-24	27.5
3678	ENSG00000116741	5997	RGS2	1	193000000	193000000	3240	+	RGS2	protein_coding	chromosome	regulator of G protein signaling 2 [Source:HGNC Symbol;Acc:HGNC:9998]	ENSG00000116741.8	RGS2	c(ENST00000235382, ENST00000464302, ENST00000483295, ENST00000487236)	1.24	6.76	341	2.82e-27	8.29e-24	26.6
12061	ENSG00000197632	5055	SERPINB2	18	63900000	63900000	32200	+	SERPINB2	protein_coding	chromosome	serpin family B member 2 [Source:HGNC Symbol;Acc:HGNC:8584]	ENSG00000197632.9	SERPINB2	c(ENST00000299502, ENST00000404622, ENST00000413956, ENST00000443281, ENST00000457692, ENST00000482254)	1.56	9.95	291	1.87e-25	4.58e-22	24.7
8313	ENSG00000163207	3713	IVL	1	153000000	153000000	3340	+	IVL	protein_coding	chromosome	involucrin [Source:HGNC Symbol;Acc:HGNC:6187]	ENSG00000163207.7	IVL	ENST00000368764	1.35	7.24	282	4.33e-25	9.1e-22	24.4
11143	ENSG00000184292	4070	TACSTD2	1	58600000	58600000	1820	-	TACSTD2	protein_coding	chromosome	tumor associated calcium signal transducer 2 [Source:HGNC Symbol;Acc:HGNC:11530]	ENSG00000184292.7	TACSTD2	ENST00000371225	1.12	9.06	270	1.33e-24	2.44e-21	23.9
5758	ENSG00000137193	5292	PIM1	6	37200000	37200000	5280	+	PIM1	protein_coding	chromosome	Pim-1 proto-oncogene, serine/threonine kinase [Source:HGNC Symbol;Acc:HGNC:8986]	ENSG00000137193.14	PIM1	c(ENST00000373509, ENST00000468243, ENST00000479509)	1.55	5.28	268	1.73e-24	2.83e-21	23.8
8431	ENSG00000163739	2919	CXCL1	4	73900000	73900000	1920	+	CXCL1	protein_coding	chromosome	C-X-C motif chemokine ligand 1 [Source:HGNC Symbol;Acc:HGNC:4602]	ENSG00000163739.5	CXCL1	c(ENST00000395761, ENST00000509101)	1.06	5.81	264	2.46e-24	3.62e-21	23.6
9442	ENSG00000169429	3576	CXCL8	4	73700000	73700000	3180	+	CXCL8	protein_coding	chromosome	C-X-C motif chemokine ligand 8 [Source:HGNC Symbol;Acc:HGNC:6025]	ENSG00000169429.11	CXCL8	c(ENST00000307407, ENST00000401931, ENST00000483500)	1.89	5.17	247	1.29e-23	1.72e-20	22.9
10951	ENSG00000182782	338442	HCAR2	12	123000000	123000000	2060	-	HCAR2	protein_coding	chromosome	hydroxycarboxylic acid receptor 2 [Source:HGNC Symbol;Acc:HGNC:24827]	ENSG00000182782.8	HCAR2	ENST00000328880	1.74	3.69	241	2.6e-23	3.19e-20	22.6
1372	ENSG00000086570	2196	FAT2	5	152000000	152000000	64900	-	FAT2	protein_coding	chromosome	FAT atypical cadherin 2 [Source:HGNC Symbol;Acc:HGNC:3596]	ENSG00000086570.12	FAT2	c(ENST00000261800, ENST00000520200)	-1.03	7.52	230	8.28e-23	9.36e-20	22.1
12559	ENSG00000205413	54809	SAMD9	7	93100000	93100000	18500	-	SAMD9	protein_coding	chromosome	sterile alpha motif domain containing 9 [Source:HGNC Symbol;Acc:HGNC:1348]	ENSG00000205413.8	SAMD9	c(ENST00000379958, ENST00000446617, ENST00000620985)	1.37	5.41	227	1.13e-22	1.19e-19	21.9
7668	ENSG00000156675	80223	RAB11FIP1	8	37900000	37900000	40900	-	RAB11FIP1	protein_coding	chromosome	RAB11 family interacting protein 1 [Source:HGNC Symbol;Acc:HGNC:30265]	ENSG00000156675.16	RAB11FIP1	c(ENST00000287263, ENST00000330843, ENST00000522727, ENST00000522774, ENST00000523182, ENST00000524118)	0.944	6.65	221	2.12e-22	2.08e-19	21.7
9487	ENSG00000169715	4493	MT1E	16	56600000	56600000	1640	+	MT1E	protein_coding	chromosome	metallothionein 1E [Source:HGNC Symbol;Acc:HGNC:7397]	ENSG00000169715.15	MT1E	c(ENST00000306061, ENST00000330439, ENST00000568293)	-1.48	7.39	221	2.3e-22	2.11e-19	21.6
12555	ENSG00000205358	4496	MT1H	16	56700000	56700000	1320	+	MT1H	protein_coding	chromosome	metallothionein 1H [Source:HGNC Symbol;Acc:HGNC:7400]	ENSG00000205358.3	MT1H	c(ENST00000332374, ENST00000569155)	-4.62	0.835	218	3.24e-22	2.8e-19	21.5
8337	ENSG00000163347	9076	CLDN1	3	190000000	190000000	16700	-	CLDN1	protein_coding	chromosome	claudin 1 [Source:HGNC Symbol;Acc:HGNC:2032]	ENSG00000163347.6	CLDN1	c(ENST00000295522, ENST00000490800)	1.05	8.83	209	8.26e-22	6.75e-19	21.1
8238	ENSG00000162757	148304	C1orf74	1	210000000	210000000	5350	-	C1orf74	protein_coding	chromosome	chromosome 1 open reading frame 74 [Source:HGNC Symbol;Acc:HGNC:26319]	ENSG00000162757.4	C1orf74	ENST00000294811	1.13	6.9	202	2.1e-21	1.63e-18	20.7
6068	ENSG00000139433	51228	GLTP	12	110000000	110000000	29600	-	GLTP	protein_coding	chromosome	glycolipid transfer protein [Source:HGNC Symbol;Acc:HGNC:24867]	ENSG00000139433.10	GLTP	c(ENST00000318348, ENST00000536390, ENST00000537066, ENST00000540772, ENST00000544393, ENST00000617457)	0.598	7.15	200	2.52e-21	1.86e-18	20.6
9175	ENSG00000167772	51129	ANGPTL4	19	8360000	8370000	11100	+	ANGPTL4	protein_coding	chromosome	angiopoietin like 4 [Source:HGNC Symbol;Acc:HGNC:16039]	ENSG00000167772.12	ANGPTL4	c(ENST00000301455, ENST00000393962, ENST00000593998, ENST00000594348, ENST00000594875, ENST00000595079, ENST00000597137, ENST00000598255, ENST00000599192, ENST00000601770, ENST00000601886)	1.11	8.33	199	2.94e-21	2.06e-18	20.5
9172	ENSG00000167767	144501	KRT80	12	52200000	52200000	23000	-	KRT80	protein_coding	chromosome	keratin 80 [Source:HGNC Symbol;Acc:HGNC:27056]	ENSG00000167767.14	KRT80	c(ENST00000313234, ENST00000394815, ENST00000466011)	1.1	5.43	194	5.58e-21	3.73e-18	20.3
6430	ENSG00000142871	3491	CCN1	1	85600000	85600000	3190	+	CCN1	protein_coding	chromosome	cellular communication network factor 1 [Source:HGNC Symbol;Acc:HGNC:2654]	ENSG00000142871.17	CCN1	c(ENST00000451137, ENST00000480413)	0.92	7.49	190	8.95e-21	5.72e-18	20
5363	ENSG00000134531	2012	EMP1	12	13200000	13200000	23200	+	EMP1	protein_coding	chromosome	epithelial membrane protein 1 [Source:HGNC Symbol;Acc:HGNC:3333]	ENSG00000134531.10	EMP1	c(ENST00000256951, ENST00000396301, ENST00000431267, ENST00000535134, ENST00000536383, ENST00000537612, ENST00000538364, ENST00000541935, ENST00000542289, ENST00000542474, ENST00000544053, ENST00000546357)	1.67	9.36	189	1.03e-20	6.33e-18	20
4407	ENSG00000125144	4495	MT1G	16	56700000	56700000	1340	-	MT1G	protein_coding	chromosome	metallothionein 1G [Source:HGNC Symbol;Acc:HGNC:7399]	ENSG00000125144.13	MT1G	c(ENST00000379811, ENST00000444837, ENST00000568675, ENST00000569500)	-2.73	3.87	183	2.22e-20	1.3e-17	19.7
265	ENSG00000013588	9052	GPRC5A	12	12900000	12900000	27200	+	GPRC5A	protein_coding	chromosome	G protein-coupled receptor class C group 5 member A [Source:HGNC Symbol;Acc:HGNC:9836]	ENSG00000013588.8	GPRC5A	c(ENST00000014914, ENST00000534831, ENST00000537783, ENST00000540125, ENST00000542056, ENST00000648791)	1.25	8.75	172	9.46e-20	5.35e-17	19
9401	ENSG00000169174	255738	PCSK9	1	55000000	55100000	25300	+	PCSK9	protein_coding	chromosome	proprotein convertase subtilisin/kexin type 9 [Source:HGNC Symbol;Acc:HGNC:20001]	ENSG00000169174.10	PCSK9	c(ENST00000302118, ENST00000490692)	-1	5.24	171	1.11e-19	6.03e-17	19
5428	ENSG00000135046	301	ANXA1	9	73200000	73200000	18500	+	ANXA1	protein_coding	chromosome	annexin A1 [Source:HGNC Symbol;Acc:HGNC:533]	ENSG00000135046.14	ANXA1	c(ENST00000257497, ENST00000376911, ENST00000415424, ENST00000456643, ENST00000468639, ENST00000489109, ENST00000491192, ENST00000495713)	0.749	11.4	166	2.13e-19	1.12e-16	18.7
8737	ENSG00000165272	360	AQP3	9	33400000	33400000	6440	-	AQP3	protein_coding	chromosome	aquaporin 3 (Gill blood group) [Source:HGNC Symbol;Acc:HGNC:636]	ENSG00000165272.16	AQP3	c(ENST00000297991, ENST00000463983, ENST00000473153, ENST00000493581, ENST00000494313, ENST00000643650, ENST00000645858)	-0.992	6.53	156	8.57e-19	4.24e-16	18.1
1424	ENSG00000088002	6820	SULT2B1	19	48600000	48600000	47400	+	SULT2B1	protein_coding	chromosome	sulfotransferase family 2B member 1 [Source:HGNC Symbol;Acc:HGNC:11459]	ENSG00000088002.11	SULT2B1	c(ENST00000201586, ENST00000323090, ENST00000594274, ENST00000597923)	0.994	4.72	156	8.66e-19	4.24e-16	18.1
3989	ENSG00000120129	1843	DUSP1	5	173000000	173000000	3100	-	DUSP1	protein_coding	chromosome	dual specificity phosphatase 1 [Source:HGNC Symbol;Acc:HGNC:3064]	ENSG00000120129.6	DUSP1	ENST00000239223	1.25	7.11	154	1.16e-18	5.52e-16	17.9
1597	ENSG00000092295	7051	TGM1	14	24200000	24300000	15300	-	TGM1	protein_coding	chromosome	transglutaminase 1 [Source:HGNC Symbol;Acc:HGNC:11777]	ENSG00000092295.12	TGM1	c(ENST00000206765, ENST00000544573, ENST00000558074, ENST00000559136, ENST00000559669, ENST00000560226, ENST00000560443, ENST00000560478, ENST00000561067)	1.37	8.29	149	2.58e-18	1.18e-15	17.6
9017	ENSG00000166920	84419	C15orf48	15	45400000	45400000	18200	+	C15orf48	protein_coding	chromosome	chromosome 15 open reading frame 48 [Source:HGNC Symbol;Acc:HGNC:29898]	ENSG00000166920.12	C15orf48	c(ENST00000344300, ENST00000396650, ENST00000558435, ENST00000558632)	1.31	3.63	147	3.57e-18	1.59e-15	17.4
11086	ENSG00000183780	148641	SLC35F3	1	234000000	234000000	420000	+	SLC35F3	protein_coding	chromosome	solute carrier family 35 member F3 [Source:HGNC Symbol;Acc:HGNC:23616]	ENSG00000183780.13	SLC35F3	c(ENST00000366617, ENST00000366618)	-0.893	4.1	144	5.48e-18	2.37e-15	17.3
1151	ENSG00000078401	1906	EDN1	6	12300000	12300000	6830	+	EDN1	protein_coding	chromosome	endothelin 1 [Source:HGNC Symbol;Acc:HGNC:3176]	ENSG00000078401.7	EDN1	ENST00000379375	0.88	5.5	143	6.18e-18	2.6e-15	17.2
6956	ENSG00000147676	114569	MAL2	8	119000000	119000000	80600	+	MAL2	protein_coding	chromosome	mal, T cell differentiation protein 2 (gene/pseudogene) [Source:HGNC Symbol;Acc:HGNC:13634]	ENSG00000147676.14	MAL2	c(ENST00000522112, ENST00000531508, ENST00000534619, ENST00000614891)	0.695	8.17	142	7.54e-18	3.08e-15	17.1
6987	ENSG00000148154	7357	UGCG	9	112000000	112000000	38600	+	UGCG	protein_coding	chromosome	UDP-glucose ceramide glucosyltransferase [Source:HGNC Symbol;Acc:HGNC:12524]	ENSG00000148154.10	UGCG	c(ENST00000374279, ENST00000474306, ENST00000489355, ENST00000490110, ENST00000495085)	1.11	5.88	140	1.05e-17	4.17e-15	17
4690	ENSG00000128342	3976	LIF	22	30200000	30200000	6310	-	LIF	protein_coding	chromosome	LIF interleukin 6 family cytokine [Source:HGNC Symbol;Acc:HGNC:6596]	ENSG00000128342.5	LIF	c(ENST00000249075, ENST00000403987)	1.93	3.08	139	1.16e-17	4.49e-15	16.9
3183	ENSG00000112033	5467	PPARD	6	35300000	35400000	85600	+	PPARD	protein_coding	chromosome	peroxisome proliferator activated receptor delta [Source:HGNC Symbol;Acc:HGNC:9235]	ENSG00000112033.14	PPARD	c(ENST00000311565, ENST00000337400, ENST00000360694, ENST00000418635, ENST00000448077)	0.77	7.36	132	3.49e-17	1.32e-14	16.5
8321	ENSG00000163235	7039	TGFA	2	70400000	70600000	107000	-	TGFA	protein_coding	chromosome	transforming growth factor alpha [Source:HGNC Symbol;Acc:HGNC:11765]	ENSG00000163235.16	TGFA	c(ENST00000295400, ENST00000394241, ENST00000418333, ENST00000419940, ENST00000444975, ENST00000445399, ENST00000450929, ENST00000460808, ENST00000474101)	0.763	7.78	131	3.9e-17	1.43e-14	16.4
5290	ENSG00000133985	23508	TTC9	14	70600000	70700000	33500	+	TTC9	protein_coding	chromosome	tetratricopeptide repeat domain 9 [Source:HGNC Symbol;Acc:HGNC:20267]	ENSG00000133985.3	TTC9	ENST00000256367	0.893	6.03	131	4.37e-17	1.57e-14	16.4
9590	ENSG00000170454	9119	KRT75	12	52400000	52400000	10300	-	KRT75	protein_coding	chromosome	keratin 75 [Source:HGNC Symbol;Acc:HGNC:24431]	ENSG00000170454.6	KRT75	ENST00000252245	0.957	5.48	127	7.93e-17	2.71e-14	16.1
11139	ENSG00000184254	220	ALDH1A3	15	101000000	101000000	38900	+	ALDH1A3	protein_coding	chromosome	aldehyde dehydrogenase 1 family member A3 [Source:HGNC Symbol;Acc:HGNC:409]	ENSG00000184254.17	ALDH1A3	c(ENST00000329841, ENST00000346623, ENST00000557963, ENST00000558033, ENST00000558869, ENST00000560555, ENST00000561338)	1.06	9.93	124	1.44e-16	4.82e-14	15.8
9511	ENSG00000169908	4071	TM4SF1	3	149000000	149000000	8670	-	TM4SF1	protein_coding	chromosome	transmembrane 4 L six family member 1 [Source:HGNC Symbol;Acc:HGNC:11853]	ENSG00000169908.12	TM4SF1	c(ENST00000305366, ENST00000472441, ENST00000493298, ENST00000493348)	0.817	7.75	123	1.5e-16	4.9e-14	15.8
3594	ENSG00000115963	390	RND3	2	150000000	151000000	70800	-	RND3	protein_coding	chromosome	Rho family GTPase 3 [Source:HGNC Symbol;Acc:HGNC:671]	ENSG00000115963.13	RND3	c(ENST00000263895, ENST00000375734, ENST00000409557, ENST00000439275, ENST00000454202, ENST00000466334, ENST00000472416, ENST00000473639, ENST00000497865)	0.95	7.51	123	1.67e-16	5.34e-14	15.8
11077	ENSG00000183742	346389	MACC1	7	20100000	20200000	82800	-	MACC1	protein_coding	chromosome	MET transcriptional regulator MACC1 [Source:HGNC Symbol;Acc:HGNC:30215]	ENSG00000183742.13	MACC1	c(ENST00000332878, ENST00000400331, ENST00000471019, ENST00000483317, ENST00000589011)	1.43	6.75	122	2.06e-16	6.46e-14	15.7
2337	ENSG00000104368	5327	PLAT	8	42200000	42200000	33000	-	PLAT	protein_coding	chromosome	plasminogen activator, tissue type [Source:HGNC Symbol;Acc:HGNC:9051]	ENSG00000104368.18	PLAT	c(ENST00000220809, ENST00000352041, ENST00000429089, ENST00000429710, ENST00000519510, ENST00000520523, ENST00000521042, ENST00000521647, ENST00000521694, ENST00000522812, ENST00000524009, ENST00000524261)	1.16	5.51	121	2.2e-16	6.74e-14	15.7
7409	ENSG00000153294	221393	ADGRF4	6	47700000	47700000	36200	+	ADGRF4	protein_coding	chromosome	adhesion G protein-coupled receptor F4 [Source:HGNC Symbol;Acc:HGNC:19011]	ENSG00000153294.11	ADGRF4	c(ENST00000283303, ENST00000327753, ENST00000371220)	0.567	6.71	121	2.45e-16	7.26e-14	15.6
4305	ENSG00000124102	5266	PI3	20	45200000	45200000	1640	+	PI3	protein_coding	chromosome	peptidase inhibitor 3 [Source:HGNC Symbol;Acc:HGNC:8947]	ENSG00000124102.5	PI3	ENST00000243924	0.787	7.26	121	2.47e-16	7.26e-14	15.6
3961	ENSG00000119862	29094	LGALSL	2	64500000	64500000	7410	+	LGALSL	protein_coding	chromosome	galectin like [Source:HGNC Symbol;Acc:HGNC:25012]	ENSG00000119862.13	LGALSL	c(ENST00000238875, ENST00000409537, ENST00000420552, ENST00000462737, ENST00000464281)	1.12	6.54	120	2.58e-16	7.45e-14	15.6
7059	ENSG00000148926	133	ADM	11	10300000	10300000	2320	+	ADM	protein_coding	chromosome	adrenomedullin [Source:HGNC Symbol;Acc:HGNC:259]	ENSG00000148926.10	ADM	c(ENST00000278175, ENST00000524948, ENST00000525063, ENST00000526492, ENST00000528544, ENST00000528655, ENST00000530439, ENST00000534464)	0.831	8.02	118	3.6e-16	1.02e-13	15.4
11224	ENSG00000185022	23764	MAFF	22	38200000	38200000	15700	+	MAFF	protein_coding	chromosome	MAF bZIP transcription factor F [Source:HGNC Symbol;Acc:HGNC:6780]	ENSG00000185022.12	MAFF	c(ENST00000338483, ENST00000407965, ENST00000417948, ENST00000426621, ENST00000441709, ENST00000538320, ENST00000538999, ENST00000624676)	1.07	4.01	118	3.88e-16	1.08e-13	15.4
9453	ENSG00000169509	54544	CRCT1	1	153000000	153000000	1530	+	CRCT1	protein_coding	chromosome	cysteine rich C-terminal 1 [Source:HGNC Symbol;Acc:HGNC:29875]	ENSG00000169509.6	CRCT1	ENST00000368790	0.963	4.99	117	4.53e-16	1.23e-13	15.3
5609	ENSG00000136155	8796	SCEL	13	77500000	77600000	110000	+	SCEL	protein_coding	chromosome	sciellin [Source:HGNC Symbol;Acc:HGNC:10573]	ENSG00000136155.17	SCEL	c(ENST00000349847, ENST00000377246, ENST00000469982, ENST00000471491, ENST00000535157)	0.763	8.52	115	6.72e-16	1.8e-13	15.2
4358	ENSG00000124496	55809	TRERF1	6	42200000	42500000	227000	-	TRERF1	protein_coding	chromosome	transcriptional regulating factor 1 [Source:HGNC Symbol;Acc:HGNC:18273]	ENSG00000124496.12	TRERF1	c(ENST00000340840, ENST00000354325, ENST00000372917, ENST00000372922, ENST00000541110)	-1.04	4.98	113	9.19e-16	2.41e-13	15
5670	ENSG00000136689	3557	IL1RN	2	113000000	113000000	26800	+	IL1RN	protein_coding	chromosome	interleukin 1 receptor antagonist [Source:HGNC Symbol;Acc:HGNC:6000]	ENSG00000136689.18	IL1RN	c(ENST00000259206, ENST00000354115, ENST00000361779, ENST00000409052, ENST00000409930, ENST00000463073, ENST00000465812, ENST00000472292, ENST00000486167)	0.671	8.84	110	1.53e-15	3.94e-13	14.8
8427	ENSG00000163734	2921	CXCL3	4	74000000	74000000	2220	-	CXCL3	protein_coding	chromosome	C-X-C motif chemokine ligand 3 [Source:HGNC Symbol;Acc:HGNC:4604]	ENSG00000163734.4	CXCL3	c(ENST00000296026, ENST00000502974, ENST00000510390, ENST00000511669)	1.02	4.42	108	2.59e-15	6.58e-13	14.6
12660	ENSG00000206538	389136	VGLL3	3	86900000	87000000	115000	-	VGLL3	protein_coding	chromosome	vestigial like family member 3 [Source:HGNC Symbol;Acc:HGNC:24327]	ENSG00000206538.9	VGLL3	c(ENST00000383698, ENST00000398399, ENST00000494229, ENST00000637106)	1.69	4.38	107	2.8e-15	6.97e-13	14.6
9707	ENSG00000171243	25928	SOSTDC1	7	16500000	16500000	69100	-	SOSTDC1	protein_coding	chromosome	sclerostin domain containing 1 [Source:HGNC Symbol;Acc:HGNC:21748]	ENSG00000171243.8	SOSTDC1	c(ENST00000307068, ENST00000396652)	-2.73	0.277	115	3.07e-15	7.53e-13	14.5
3282	ENSG00000112972	3157	HMGCS1	5	43300000	43300000	26000	-	HMGCS1	protein_coding	chromosome	3-hydroxy-3-methylglutaryl-CoA synthase 1 [Source:HGNC Symbol;Acc:HGNC:5007]	ENSG00000112972.15	HMGCS1	c(ENST00000325110, ENST00000433297, ENST00000507004, ENST00000507293, ENST00000508319, ENST00000511774, ENST00000514610)	-1.02	8.09	107	3.13e-15	7.55e-13	14.5
9527	ENSG00000169991	126917	IFFO2	1	18900000	19000000	52400	-	IFFO2	protein_coding	chromosome	intermediate filament family orphan 2 [Source:HGNC Symbol;Acc:HGNC:27006]	ENSG00000169991.11	IFFO2	c(ENST00000355609, ENST00000416166, ENST00000455833)	1.07	6.82	106	3.29e-15	7.8e-13	14.5
3731	ENSG00000117228	2633	GBP1	1	89100000	89100000	12900	-	GBP1	protein_coding	chromosome	guanylate binding protein 1 [Source:HGNC Symbol;Acc:HGNC:4182]	ENSG00000117228.10	GBP1	c(ENST00000370473, ENST00000459831, ENST00000468959, ENST00000469194, ENST00000479889, ENST00000484970, ENST00000493139, ENST00000495131)	1.49	4.32	105	3.84e-15	8.97e-13	14.4
4961	ENSG00000131016	9590	AKAP12	6	151000000	151000000	119000	+	AKAP12	protein_coding	chromosome	A-kinase anchoring protein 12 [Source:HGNC Symbol;Acc:HGNC:370]	ENSG00000131016.17	AKAP12	c(ENST00000253332, ENST00000354675, ENST00000359755, ENST00000402676, ENST00000490177)	1.07	4.83	105	4.42e-15	1.02e-12	14.4
6162	ENSG00000140379	597	BCL2A1	15	80000000	80000000	10300	-	BCL2A1	protein_coding	chromosome	BCL2 related protein A1 [Source:HGNC Symbol;Acc:HGNC:991]	ENSG00000140379.8	BCL2A1	c(ENST00000267953, ENST00000335661)	2.34	1.34	102	7.09e-15	1.61e-12	14.1
3841	ENSG00000118523	1490	CCN2	6	132000000	132000000	3200	-	CCN2	protein_coding	chromosome	cellular communication network factor 2 [Source:HGNC Symbol;Acc:HGNC:2500]	ENSG00000118523.6	CCN2	ENST00000367976	1	6.27	102	7.83e-15	1.74e-12	14.1
5339	ENSG00000134317	29841	GRHL1	2	9950000	10000000	50600	+	GRHL1	protein_coding	chromosome	grainyhead like transcription factor 1 [Source:HGNC Symbol;Acc:HGNC:17923]	ENSG00000134317.18	GRHL1	c(ENST00000324907, ENST00000405379, ENST00000439493, ENST00000464418, ENST00000472167, ENST00000480736, ENST00000494520, ENST00000497403)	0.796	6.37	101	8.45e-15	1.85e-12	14.1
4307	ENSG00000124107	6590	SLPI	20	45300000	45300000	2330	-	SLPI	protein_coding	chromosome	secretory leukocyte peptidase inhibitor [Source:HGNC Symbol;Acc:HGNC:11092]	ENSG00000124107.5	SLPI	ENST00000338380	0.457	9.33	100	1.09e-14	2.32e-12	14
12775	ENSG00000213928	10379	IRF9	14	24200000	24200000	5300	+	IRF9	protein_coding	chromosome	interferon regulatory factor 9 [Source:HGNC Symbol;Acc:HGNC:6131]	ENSG00000213928.9	IRF9	c(ENST00000324076, ENST00000396864, ENST00000557894, ENST00000559229, ENST00000559284, ENST00000559863, ENST00000560275, ENST00000560311, ENST00000560365, ENST00000560542, ENST00000560852, ENST00000561009, ENST00000561342, ENST00000561412, ENST00000561415)	1.56	4.22	99.5	1.23e-14	2.58e-12	13.9
8190	ENSG00000162496	9249	DHRS3	1	12600000	12600000	50300	-	DHRS3	protein_coding	chromosome	dehydrogenase/reductase 3 [Source:HGNC Symbol;Acc:HGNC:17693]	ENSG00000162496.9	DHRS3	c(ENST00000430996, ENST00000464917, ENST00000482265, ENST00000616661)	1.8	4.26	99.3	1.27e-14	2.63e-12	13.9
3675	ENSG00000116717	1647	GADD45A	1	67700000	67700000	3130	+	GADD45A	protein_coding	chromosome	growth arrest and DNA damage inducible alpha [Source:HGNC Symbol;Acc:HGNC:4095]	ENSG00000116717.13	GADD45A	c(ENST00000370985, ENST00000370986, ENST00000460575, ENST00000484245, ENST00000617962, ENST00000648742, ENST00000650283)	0.848	6.25	98.9	1.38e-14	2.82e-12	13.9
4517	ENSG00000125968	3397	ID1	20	31600000	31600000	1230	+	ID1	protein_coding	chromosome	inhibitor of DNA binding 1, HLH protein [Source:HGNC Symbol;Acc:HGNC:5360]	ENSG00000125968.9	ID1	c(ENST00000376105, ENST00000376112)	0.976	6.45	98.6	1.47e-14	2.95e-12	13.8
11400	ENSG00000186212	345079	SOWAHB	4	76900000	76900000	3990	-	SOWAHB	protein_coding	chromosome	sosondowah ankyrin repeat domain family member B [Source:HGNC Symbol;Acc:HGNC:32958]	ENSG00000186212.4	SOWAHB	ENST00000334306	1.2	4.25	97.5	1.83e-14	3.63e-12	13.7
6771	ENSG00000145715	5921	RASA1	5	87300000	87400000	124000	+	RASA1	protein_coding	chromosome	RAS p21 protein activator 1 [Source:HGNC Symbol;Acc:HGNC:9871]	ENSG00000145715.15	RASA1	c(ENST00000274376, ENST00000456692, ENST00000506290, ENST00000509953, ENST00000512763, ENST00000515800)	0.95	6.49	97.1	1.99e-14	3.91e-12	13.7
3634	ENSG00000116285	54206	ERRFI1	1	8000000	8030000	21900	-	ERRFI1	protein_coding	chromosome	ERBB receptor feedback inhibitor 1 [Source:HGNC Symbol;Acc:HGNC:18185]	ENSG00000116285.13	ERRFI1	c(ENST00000377482, ENST00000467067, ENST00000469499, ENST00000474874, ENST00000487559)	0.689	6.89	95.7	2.64e-14	5.11e-12	13.6
5669	ENSG00000136688	56300	IL36G	2	113000000	113000000	12500	+	IL36G	protein_coding	chromosome	interleukin 36 gamma [Source:HGNC Symbol;Acc:HGNC:15741]	ENSG00000136688.11	IL36G	c(ENST00000259205, ENST00000376489, ENST00000447128)	2.43	2.04	95.4	2.76e-14	5.27e-12	13.6
10547	ENSG00000178573	4094	MAF	16	79600000	79600000	14900	-	MAF	protein_coding	chromosome	MAF bZIP transcription factor [Source:HGNC Symbol;Acc:HGNC:6776]	ENSG00000178573.7	MAF	c(ENST00000326043, ENST00000393350, ENST00000569649)	-1.26	3.83	93.3	4.24e-14	7.91e-12	13.4
9581	ENSG00000170385	7779	SLC30A1	1	212000000	212000000	7590	-	SLC30A1	protein_coding	chromosome	solute carrier family 30 member 1 [Source:HGNC Symbol;Acc:HGNC:11012]	ENSG00000170385.10	SLC30A1	ENST00000367001	-0.737	6.46	93.3	4.25e-14	7.91e-12	13.4
9752	ENSG00000171552	598	BCL2L1	20	31700000	31700000	59500	-	BCL2L1	protein_coding	chromosome	BCL2 like 1 [Source:HGNC Symbol;Acc:HGNC:992]	ENSG00000171552.13	BCL2L1	c(ENST00000307677, ENST00000376055, ENST00000376062, ENST00000420488, ENST00000422920, ENST00000434194, ENST00000439267, ENST00000450273, ENST00000456404)	0.646	6.87	93.3	4.3e-14	7.91e-12	13.4
3468	ENSG00000115009	6364	CCL20	2	228000000	228000000	11800	+	CCL20	protein_coding	chromosome	C-C motif chemokine ligand 20 [Source:HGNC Symbol;Acc:HGNC:10619]	ENSG00000115009.13	CCL20	c(ENST00000358813, ENST00000409189, ENST00000473642, ENST00000489160, ENST00000646475)	1.47	2.55	91.4	6.3e-14	1.14e-11	13.2
2166	ENSG00000102804	8848	TSC22D1	13	44400000	44600000	145000	-	TSC22D1	protein_coding	chromosome	TSC22 domain family member 1 [Source:HGNC Symbol;Acc:HGNC:16826]	ENSG00000102804.15	TSC22D1	c(ENST00000261489, ENST00000437455, ENST00000458659, ENST00000460842, ENST00000472477, ENST00000486464, ENST00000487881, ENST00000493016, ENST00000496314, ENST00000496838, ENST00000501704, ENST00000611198, ENST00000622051)	-0.791	7.18	90.8	7.14e-14	1.28e-11	13.1
2202	ENSG00000103044	3038	HAS3	16	69100000	69100000	13100	+	HAS3	protein_coding	chromosome	hyaluronan synthase 3 [Source:HGNC Symbol;Acc:HGNC:4820]	ENSG00000103044.11	HAS3	c(ENST00000219322, ENST00000306560, ENST00000566118, ENST00000568321, ENST00000569188)	0.925	7.16	90.3	7.85e-14	1.39e-11	13.1
5434	ENSG00000135069	29968	PSAT1	9	78300000	78300000	33000	+	PSAT1	protein_coding	chromosome	phosphoserine aminotransferase 1 [Source:HGNC Symbol;Acc:HGNC:19129]	ENSG00000135069.14	PSAT1	c(ENST00000347159, ENST00000376588)	-0.603	5.85	90.2	8.13e-14	1.42e-11	13.1
8957	ENSG00000166532	57494	RIMKLB	12	8680000	8780000	101000	+	RIMKLB	protein_coding	chromosome	ribosomal modification protein rimK like family member B [Source:HGNC Symbol;Acc:HGNC:29228]	ENSG00000166532.16	RIMKLB	c(ENST00000299673, ENST00000357529, ENST00000504495, ENST00000510357, ENST00000535829, ENST00000537189, ENST00000538135, ENST00000538758, ENST00000539923, ENST00000541044, ENST00000542232, ENST00000544257, ENST00000619374)	1.03	6.91	89.6	9.2e-14	1.59e-11	13
2632	ENSG00000106366	5054	SERPINE1	7	101000000	101000000	12200	+	SERPINE1	protein_coding	chromosome	serpin family E member 1 [Source:HGNC Symbol;Acc:HGNC:8583]	ENSG00000106366.8	SERPINE1	ENST00000223095	-0.612	7.34	88.5	1.15e-13	1.97e-11	12.9
228	ENSG00000011422	5329	PLAUR	19	43600000	43700000	24500	-	PLAUR	protein_coding	chromosome	plasminogen activator, urokinase receptor [Source:HGNC Symbol;Acc:HGNC:9053]	ENSG00000011422.12	PLAUR	c(ENST00000221264, ENST00000339082, ENST00000340093, ENST00000593396, ENST00000593447, ENST00000593714, ENST00000593939, ENST00000594364, ENST00000595038, ENST00000597107, ENST00000598875, ENST00000599546, ENST00000599892, ENST00000601723, ENST00000601876, ENST00000602141)	0.96	4.96	88.3	1.2e-13	2.03e-11	12.9
10242	ENSG00000175505	23529	CLCF1	11	67400000	67400000	10000	-	CLCF1	protein_coding	chromosome	cardiotrophin like cytokine factor 1 [Source:HGNC Symbol;Acc:HGNC:17412]	ENSG00000175505.11	CLCF1	c(ENST00000312438, ENST00000533438)	0.984	4.04	88	1.29e-13	2.16e-11	12.9
12557	ENSG00000205364	4499	MT1M	16	56600000	56600000	1320	+	MT1M	protein_coding	chromosome	metallothionein 1M [Source:HGNC Symbol;Acc:HGNC:14296]	ENSG00000205364.4	MT1M	c(ENST00000379818, ENST00000570233)	-2.78	1.19	87.8	1.34e-13	2.21e-11	12.9
14404	ENSG00000276600	338382	RAB7B	1	206000000	206000000	26700	-	RAB7B	protein_coding	chromosome	RAB7B, member RAS oncogene family [Source:HGNC Symbol;Acc:HGNC:30513]	ENSG00000276600.5	RAB7B	c(ENST00000617070, ENST00000617991, ENST00000622969, ENST00000623597, ENST00000623893)	-0.847	5.61	87.7	1.37e-13	2.24e-11	12.9
5927	ENSG00000138336	80312	TET1	10	68600000	68700000	134000	+	TET1	protein_coding	chromosome	tet methylcytosine dioxygenase 1 [Source:HGNC Symbol;Acc:HGNC:29484]	ENSG00000138336.9	TET1	ENST00000373644	-1.84	2.8	87.4	1.47e-13	2.38e-11	12.8
11435	ENSG00000186480	3638	INSIG1	7	155000000	155000000	12500	+	INSIG1	protein_coding	chromosome	insulin induced gene 1 [Source:HGNC Symbol;Acc:HGNC:6083]	ENSG00000186480.13	INSIG1	c(ENST00000340368, ENST00000342407, ENST00000344756, ENST00000425172, ENST00000468307, ENST00000476756)	-0.955	6.4	86.7	1.7e-13	2.72e-11	12.8
3773	ENSG00000117595	3664	IRF6	1	210000000	210000000	20600	-	IRF6	protein_coding	chromosome	interferon regulatory factor 6 [Source:HGNC Symbol;Acc:HGNC:6121]	ENSG00000117595.12	IRF6	c(ENST00000367021, ENST00000456314, ENST00000464698, ENST00000542854, ENST00000643798)	0.84	9.11	86.3	1.85e-13	2.93e-11	12.7
11766	ENSG00000189433	127534	GJB4	1	34800000	34800000	2590	+	GJB4	protein_coding	chromosome	gap junction protein beta 4 [Source:HGNC Symbol;Acc:HGNC:4286]	ENSG00000189433.7	GJB4	ENST00000339480	0.788	4.35	85.7	2.09e-13	3.26e-11	12.7
2556	ENSG00000105825	7980	TFPI2	7	93900000	93900000	5360	-	TFPI2	protein_coding	chromosome	tissue factor pathway inhibitor 2 [Source:HGNC Symbol;Acc:HGNC:11761]	ENSG00000105825.14	TFPI2	c(ENST00000222543, ENST00000451238, ENST00000461482, ENST00000647793, ENST00000649913, ENST00000650573)	0.847	6.09	82.4	4.33e-13	6.7e-11	12.4
7905	ENSG00000159348	51706	CYB5R1	1	203000000	203000000	5400	-	CYB5R1	protein_coding	chromosome	cytochrome b5 reductase 1 [Source:HGNC Symbol;Acc:HGNC:13397]	ENSG00000159348.13	CYB5R1	c(ENST00000367249, ENST00000446185, ENST00000473599, ENST00000478009, ENST00000482572, ENST00000483915, ENST00000497655)	0.593	7.39	81.8	4.89e-13	7.49e-11	12.3
5910	ENSG00000138166	1847	DUSP5	10	110000000	111000000	13600	+	DUSP5	protein_coding	chromosome	dual specificity phosphatase 5 [Source:HGNC Symbol;Acc:HGNC:3071]	ENSG00000138166.6	DUSP5	c(ENST00000369583, ENST00000468749)	0.603	6.03	81.7	5.04e-13	7.64e-11	12.3
11508	ENSG00000187193	4501	MT1X	16	56700000	56700000	1730	+	MT1X	protein_coding	chromosome	metallothionein 1X [Source:HGNC Symbol;Acc:HGNC:7405]	ENSG00000187193.9	MT1X	c(ENST00000394485, ENST00000562939, ENST00000564974, ENST00000568370)	-0.867	8.4	80.7	6.29e-13	9.44e-11	12.2
3467	ENSG00000115008	3552	IL1A	2	113000000	113000000	10700	-	IL1A	protein_coding	chromosome	interleukin 1 alpha [Source:HGNC Symbol;Acc:HGNC:5991]	ENSG00000115008.5	IL1A	ENST00000263339	0.92	5.1	79.8	7.78e-13	1.16e-10	12.1
14003	ENSG00000263309	25984	KRT23	CHR_HSCHR17_4_CTG4	40900000	40900000	14900	-	KRT23	protein_coding	chromosome	keratin 23 [Source:HGNC Symbol;Acc:HGNC:6438]	ENSG00000263309.6	KRT23	c(ENST00000571258, ENST00000571504, ENST00000572233, ENST00000574395, ENST00000574480, ENST00000577464, ENST00000579696, ENST00000581268, ENST00000582651)	0.793	5.7	79.6	8.03e-13	1.18e-10	12.1
665	ENSG00000062038	1001	CDH3	16	68600000	68700000	86400	+	CDH3	protein_coding	chromosome	cadherin 3 [Source:HGNC Symbol;Acc:HGNC:1762]	ENSG00000062038.14	CDH3	c(ENST00000264012, ENST00000429102, ENST00000542274, ENST00000565453, ENST00000566808, ENST00000567674, ENST00000568292, ENST00000569036, ENST00000569080, ENST00000569117)	0.576	8.94	79.3	8.7e-13	1.27e-10	12.1
11070	ENSG00000183696	7378	UPP1	7	48100000	48100000	20100	+	UPP1	protein_coding	chromosome	uridine phosphorylase 1 [Source:HGNC Symbol;Acc:HGNC:12576]	ENSG00000183696.14	UPP1	c(ENST00000331803, ENST00000395560, ENST00000395564, ENST00000416681, ENST00000417464, ENST00000421046, ENST00000432131, ENST00000436673, ENST00000444999, ENST00000457596, ENST00000482015, ENST00000495446)	0.607	7.38	79.1	9.11e-13	1.31e-10	12
10660	ENSG00000179820	91663	MYADM	19	53900000	53900000	11700	+	MYADM	protein_coding	chromosome	myeloid associated differentiation marker [Source:HGNC Symbol;Acc:HGNC:7544]	ENSG00000179820.16	MYADM	c(ENST00000336967, ENST00000391768, ENST00000391769, ENST00000391770, ENST00000391771, ENST00000414489, ENST00000421337, ENST00000422045, ENST00000439000, ENST00000448420, ENST00000651087)	0.932	4.66	76.4	1.65e-12	2.36e-10	11.8
103	ENSG00000006432	4293	MAP3K9	14	70700000	70800000	87000	-	MAP3K9	protein_coding	chromosome	mitogen-activated protein kinase kinase kinase 9 [Source:HGNC Symbol;Acc:HGNC:6861]	ENSG00000006432.15	MAP3K9	c(ENST00000381250, ENST00000553414, ENST00000554024, ENST00000554146, ENST00000554752, ENST00000555993, ENST00000611979)	0.533	6.25	74.2	2.77e-12	3.91e-10	11.6
5162	ENSG00000132698	57111	RAB25	1	156000000	156000000	9340	+	RAB25	protein_coding	chromosome	RAB25, member RAS oncogene family [Source:HGNC Symbol;Acc:HGNC:18238]	ENSG00000132698.15	RAB25	c(ENST00000361084, ENST00000463614, ENST00000473336, ENST00000487325, ENST00000497968)	0.518	6.9	74.1	2.84e-12	3.98e-10	11.5
1063	ENSG00000075624	60	ACTB	7	5530000	5560000	36600	-	ACTB	protein_coding	chromosome	actin beta [Source:HGNC Symbol;Acc:HGNC:132]	ENSG00000075624.16	ACTB	c(ENST00000414620, ENST00000417101, ENST00000425660, ENST00000432588, ENST00000443528, ENST00000462494, ENST00000464611, ENST00000473257, ENST00000477812, ENST00000480301, ENST00000484841, ENST00000493945, ENST00000642480, ENST00000645025, ENST00000645576, ENST00000646584, ENST00000646664, ENST00000647275)	0.557	11.5	74	2.91e-12	4.04e-10	11.5
6492	ENSG00000143367	7286	TUFT1	1	152000000	152000000	43300	+	TUFT1	protein_coding	chromosome	tuftelin 1 [Source:HGNC Symbol;Acc:HGNC:12422]	ENSG00000143367.16	TUFT1	c(ENST00000353024, ENST00000368848, ENST00000368849, ENST00000392712, ENST00000461859, ENST00000490156, ENST00000498606)	0.727	6.21	73.1	3.56e-12	4.9e-10	11.4
5956	ENSG00000138496	83666	PARP9	3	123000000	123000000	36700	-	PARP9	protein_coding	chromosome	poly(ADP-ribose) polymerase family member 9 [Source:HGNC Symbol;Acc:HGNC:24118]	ENSG00000138496.16	PARP9	c(ENST00000360356, ENST00000462315, ENST00000466126, ENST00000471785, ENST00000477522, ENST00000489652, ENST00000492382)	0.854	4.41	73	3.7e-12	5.04e-10	11.4
3063	ENSG00000111057	3875	KRT18	12	52900000	53000000	4040	+	KRT18	protein_coding	chromosome	keratin 18 [Source:HGNC Symbol;Acc:HGNC:6430]	ENSG00000111057.11	KRT18	c(ENST00000388835, ENST00000388837, ENST00000546656, ENST00000548015, ENST00000548496, ENST00000549078, ENST00000550600)	0.567	7.63	72.9	3.78e-12	5.11e-10	11.4
3292	ENSG00000113070	1839	HBEGF	5	140000000	140000000	13800	-	HBEGF	protein_coding	chromosome	heparin binding EGF like growth factor [Source:HGNC Symbol;Acc:HGNC:3059]	ENSG00000113070.8	HBEGF	c(ENST00000230990, ENST00000482211, ENST00000498452)	1.21	5.5	72.8	3.87e-12	5.17e-10	11.4
5920	ENSG00000138271	53836	GPR87	3	151000000	151000000	22700	-	GPR87	protein_coding	chromosome	G protein-coupled receptor 87 [Source:HGNC Symbol;Acc:HGNC:4538]	ENSG00000138271.6	GPR87	c(ENST00000260843, ENST00000629077)	0.476	6.53	72.7	3.97e-12	5.26e-10	11.4
4683	ENSG00000128283	11135	CDC42EP1	22	37600000	37600000	8930	+	CDC42EP1	protein_coding	chromosome	CDC42 effector protein 1 [Source:HGNC Symbol;Acc:HGNC:17014]	ENSG00000128283.7	CDC42EP1	c(ENST00000249014, ENST00000415670, ENST00000430687, ENST00000434728)	0.851	5.77	70.9	6.04e-12	7.93e-10	11.2
2331	ENSG00000104332	6422	SFRP1	8	41300000	41300000	47500	-	SFRP1	protein_coding	chromosome	secreted frizzled related protein 1 [Source:HGNC Symbol;Acc:HGNC:10776]	ENSG00000104332.12	SFRP1	c(ENST00000220772, ENST00000379845)	-0.521	7	70.8	6.15e-12	8.01e-10	11.2
2621	ENSG00000106299	8976	WASL	7	124000000	124000000	67100	-	WASL	protein_coding	chromosome	WASP like actin nucleation promoting factor [Source:HGNC Symbol;Acc:HGNC:12735]	ENSG00000106299.8	WASL	ENST00000223023	0.467	6.47	69.7	8.19e-12	1.06e-09	11.1
9424	ENSG00000169252	154	ADRB2	5	149000000	149000000	3440	+	ADRB2	protein_coding	chromosome	adrenoceptor beta 2 [Source:HGNC Symbol;Acc:HGNC:286]	ENSG00000169252.5	ADRB2	ENST00000305988	0.645	5.69	69.2	9.25e-12	1.18e-09	11
7017	ENSG00000148426	254427	PROSER2	10	11800000	11900000	48900	+	PROSER2	protein_coding	chromosome	proline and serine rich 2 [Source:HGNC Symbol;Acc:HGNC:23728]	ENSG00000148426.13	PROSER2	c(ENST00000277570, ENST00000379200, ENST00000444604, ENST00000474155, ENST00000622831)	0.832	5.33	68.8	1e-11	1.27e-09	11
4448	ENSG00000125538	3553	IL1B	2	113000000	113000000	7070	-	IL1B	protein_coding	chromosome	interleukin 1 beta [Source:HGNC Symbol;Acc:HGNC:5992]	ENSG00000125538.12	IL1B	c(ENST00000263341, ENST00000416750, ENST00000418817, ENST00000432018, ENST00000477398, ENST00000487639, ENST00000491056, ENST00000496280)	1.05	6.06	68	1.24e-11	1.56e-09	10.9
4965	ENSG00000131037	54869	EPS8L1	19	55100000	55100000	15900	+	EPS8L1	protein_coding	chromosome	EPS8 like 1 [Source:HGNC Symbol;Acc:HGNC:21295]	ENSG00000131037.15	EPS8L1	c(ENST00000201647, ENST00000245618, ENST00000540810, ENST00000585347, ENST00000586329, ENST00000587715, ENST00000587786, ENST00000587901, ENST00000588359, ENST00000589362, ENST00000589694, ENST00000590232, ENST00000590610, ENST00000591219, ENST00000592044, ENST00000592102, ENST00000592284, ENST00000592318, ENST00000592824)	1.06	5.92	67.8	1.3e-11	1.62e-09	10.9
8698	ENSG00000165006	51271	UBAP1	9	34200000	34300000	73500	+	UBAP1	protein_coding	chromosome	ubiquitin associated protein 1 [Source:HGNC Symbol;Acc:HGNC:12461]	ENSG00000165006.14	UBAP1	c(ENST00000297661, ENST00000359544, ENST00000379186, ENST00000625521, ENST00000626262)	0.613	6.67	67.4	1.42e-11	1.75e-09	10.8
9374	ENSG00000168994	221749	PXDC1	6	3720000	3750000	29400	-	PXDC1	protein_coding	chromosome	PX domain containing 1 [Source:HGNC Symbol;Acc:HGNC:21361]	ENSG00000168994.13	PXDC1	c(ENST00000380277, ENST00000380283, ENST00000477592, ENST00000485986)	0.642	5.55	66.1	1.95e-11	2.39e-09	10.7
6408	ENSG00000142634	79180	EFHD2	1	15400000	15400000	20500	+	EFHD2	protein_coding	chromosome	EF-hand domain family member D2 [Source:HGNC Symbol;Acc:HGNC:28670]	ENSG00000142634.13	EFHD2	c(ENST00000375980, ENST00000445566)	0.535	6.37	65	2.59e-11	3.12e-09	10.6
5069	ENSG00000132003	65249	ZSWIM4	19	13800000	13800000	36800	+	ZSWIM4	protein_coding	chromosome	zinc finger SWIM-type containing 4 [Source:HGNC Symbol;Acc:HGNC:25704]	ENSG00000132003.9	ZSWIM4	c(ENST00000254323, ENST00000590508, ENST00000592227)	1.37	3.13	65	2.61e-11	3.12e-09	10.6
7082	ENSG00000149212	143686	SESN3	11	95200000	95200000	67000	-	SESN3	protein_coding	chromosome	sestrin 3 [Source:HGNC Symbol;Acc:HGNC:23060]	ENSG00000149212.12	SESN3	c(ENST00000278499, ENST00000416495, ENST00000536441, ENST00000537480, ENST00000542176, ENST00000634898)	-0.964	6.09	64.9	2.63e-11	3.12e-09	10.6
5568	ENSG00000135932	51719	CAB39	2	231000000	231000000	108000	+	CAB39	protein_coding	chromosome	calcium binding protein 39 [Source:HGNC Symbol;Acc:HGNC:20292]	ENSG00000135932.11	CAB39	c(ENST00000258418, ENST00000409788, ENST00000410084, ENST00000478152, ENST00000484398, ENST00000493540, ENST00000614925)	0.658	8.22	64.4	3.01e-11	3.54e-09	10.5
8687	ENSG00000164951	54704	PDP1	8	93900000	93900000	68300	+	PDP1	protein_coding	chromosome	pyruvate dehyrogenase phosphatase catalytic subunit 1 [Source:HGNC Symbol;Acc:HGNC:9279]	ENSG00000164951.16	PDP1	c(ENST00000297598, ENST00000396200, ENST00000517764, ENST00000518107, ENST00000518573, ENST00000518827, ENST00000520614, ENST00000520728, ENST00000521144, ENST00000523021)	0.773	4.43	64.3	3.04e-11	3.55e-09	10.5
11624	ENSG00000188313	5359	PLSCR1	3	147000000	147000000	29700	-	PLSCR1	protein_coding	chromosome	phospholipid scramblase 1 [Source:HGNC Symbol;Acc:HGNC:9092]	ENSG00000188313.13	PLSCR1	c(ENST00000342435, ENST00000448787, ENST00000462666, ENST00000463777, ENST00000468985, ENST00000469266, ENST00000470496, ENST00000472349, ENST00000477974, ENST00000478267, ENST00000483300, ENST00000484560, ENST00000486631, ENST00000487389, ENST00000488253, ENST00000489775, ENST00000490745, ENST00000493432, ENST00000494568)	0.698	5.05	63.8	3.48e-11	4.01e-09	10.5
2879	ENSG00000108854	64750	SMURF2	17	64500000	64700000	120000	-	SMURF2	protein_coding	chromosome	SMAD specific E3 ubiquitin protein ligase 2 [Source:HGNC Symbol;Acc:HGNC:16809]	ENSG00000108854.16	SMURF2	c(ENST00000262435, ENST00000578200, ENST00000578386, ENST00000580072, ENST00000580246, ENST00000582081, ENST00000585301)	0.571	5.89	63.8	3.49e-11	4.01e-09	10.5
2358	ENSG00000104549	6713	SQLE	8	125000000	125000000	23800	+	SQLE	protein_coding	chromosome	squalene epoxidase [Source:HGNC Symbol;Acc:HGNC:11279]	ENSG00000104549.12	SQLE	c(ENST00000265896, ENST00000518604, ENST00000518931, ENST00000520493, ENST00000521232, ENST00000523430)	-0.641	7.43	63	4.31e-11	4.91e-09	10.4
6051	ENSG00000139278	11010	GLIPR1	12	75500000	75500000	23100	+	GLIPR1	protein_coding	chromosome	GLI pathogenesis related 1 [Source:HGNC Symbol;Acc:HGNC:17001]	ENSG00000139278.10	GLIPR1	c(ENST00000266659, ENST00000456650, ENST00000536703, ENST00000550491)	0.814	6.66	62.6	4.71e-11	5.33e-09	10.3
6961	ENSG00000147689	84985	FAM83A	8	123000000	123000000	31100	+	FAM83A	protein_coding	chromosome	family with sequence similarity 83 member A [Source:HGNC Symbol;Acc:HGNC:28210]	ENSG00000147689.16	FAM83A	c(ENST00000276699, ENST00000518448, ENST00000520541, ENST00000521468, ENST00000522648, ENST00000523412, ENST00000523819, ENST00000536633)	0.707	8.75	62.6	4.77e-11	5.35e-09	10.3
10722	ENSG00000180447	2619	GAS1	9	86900000	86900000	3140	-	GAS1	protein_coding	chromosome	growth arrest specific 1 [Source:HGNC Symbol;Acc:HGNC:4165]	ENSG00000180447.7	GAS1	ENST00000298743	-0.999	3.37	62.2	5.23e-11	5.83e-09	10.3
3374	ENSG00000114019	51421	AMOTL2	3	134000000	134000000	19600	-	AMOTL2	protein_coding	chromosome	angiomotin like 2 [Source:HGNC Symbol;Acc:HGNC:17812]	ENSG00000114019.14	AMOTL2	c(ENST00000249883, ENST00000422605, ENST00000502491, ENST00000504234, ENST00000505596, ENST00000506107, ENST00000506326, ENST00000510560, ENST00000511759, ENST00000512955, ENST00000513145, ENST00000514516, ENST00000515172)	0.727	6.71	61.9	5.74e-11	6.34e-09	10.2
6676	ENSG00000144655	64651	CSRNP1	3	39100000	39200000	12700	-	CSRNP1	protein_coding	chromosome	cysteine and serine rich nuclear protein 1 [Source:HGNC Symbol;Acc:HGNC:14300]	ENSG00000144655.15	CSRNP1	c(ENST00000273153, ENST00000514182)	0.819	4.36	61.3	6.59e-11	7.23e-09	10.2
6262	ENSG00000141279	9520	NPEPPS	17	47500000	47600000	100000	+	NPEPPS	protein_coding	chromosome	aminopeptidase puromycin sensitive [Source:HGNC Symbol;Acc:HGNC:7900]	ENSG00000141279.16	NPEPPS	c(ENST00000322157, ENST00000525007, ENST00000525021, ENST00000525037, ENST00000525048, ENST00000525401, ENST00000526247, ENST00000527298, ENST00000527360, ENST00000527824, ENST00000527964, ENST00000528565, ENST00000528751, ENST00000529602, ENST00000530173, ENST00000530514, ENST00000531486, ENST00000532729, ENST00000533538, ENST00000533573, ENST00000534691, ENST00000534727, ENST00000534807, ENST00…	0.695	7.45	61.1	7.03e-11	7.65e-09	10.2
4385	ENSG00000124762	1026	CDKN1A	6	36700000	36700000	10900	+	CDKN1A	protein_coding	chromosome	cyclin dependent kinase inhibitor 1A [Source:HGNC Symbol;Acc:HGNC:1784]	ENSG00000124762.13	CDKN1A	c(ENST00000244741, ENST00000373711, ENST00000405375, ENST00000448526, ENST00000459970, ENST00000462537, ENST00000478800, ENST00000615513)	0.548	7.95	60.8	7.52e-11	8.14e-09	10.1
4210	ENSG00000122863	9469	CHST3	10	72000000	72000000	49200	+	CHST3	protein_coding	chromosome	carbohydrate sulfotransferase 3 [Source:HGNC Symbol;Acc:HGNC:1971]	ENSG00000122863.6	CHST3	ENST00000373115	-0.713	5.96	60.2	8.89e-11	9.54e-09	10.1
5562	ENSG00000135919	5270	SERPINE2	2	224000000	224000000	64300	-	SERPINE2	protein_coding	chromosome	serpin family E member 2 [Source:HGNC Symbol;Acc:HGNC:8951]	ENSG00000135919.13	SERPINE2	c(ENST00000258405, ENST00000409304, ENST00000409840, ENST00000423446, ENST00000432738, ENST00000447280, ENST00000454956, ENST00000473202, ENST00000478966, ENST00000489065)	-0.785	6.45	59.8	9.92e-11	1.06e-08	10
1607	ENSG00000092820	7430	EZR	6	159000000	159000000	53600	-	EZR	protein_coding	chromosome	ezrin [Source:HGNC Symbol;Acc:HGNC:12691]	ENSG00000092820.18	EZR	c(ENST00000337147, ENST00000367075, ENST00000392177, ENST00000476189)	0.664	9.69	59.7	1.02e-10	1.08e-08	9.99
3516	ENSG00000115339	2591	GALNT3	2	166000000	166000000	47100	-	GALNT3	protein_coding	chromosome	polypeptide N-acetylgalactosaminyltransferase 3 [Source:HGNC Symbol;Acc:HGNC:4125]	ENSG00000115339.14	GALNT3	c(ENST00000392701, ENST00000409882, ENST00000412248, ENST00000414977, ENST00000422973, ENST00000431484, ENST00000437849, ENST00000447156, ENST00000463254)	0.554	6.68	59.4	1.08e-10	1.13e-08	9.97
4931	ENSG00000130779	6249	CLIP1	12	122000000	122000000	151000	-	CLIP1	protein_coding	chromosome	CAP-Gly domain containing linker protein 1 [Source:HGNC Symbol;Acc:HGNC:10461]	ENSG00000130779.20	CLIP1	c(ENST00000302528, ENST00000358808, ENST00000361654, ENST00000501271, ENST00000514271, ENST00000535290, ENST00000536634, ENST00000537004, ENST00000537123, ENST00000537178, ENST00000538120, ENST00000539080, ENST00000540304, ENST00000540338, ENST00000540539, ENST00000541108, ENST00000541410, ENST00000543205, ENST00000545889, ENST00000620786, ENST00000648993)	0.494	7.87	58.7	1.29e-10	1.35e-08	9.89
5039	ENSG00000131747	7153	TOP2A	17	40400000	40400000	29400	-	TOP2A	protein_coding	chromosome	DNA topoisomerase II alpha [Source:HGNC Symbol;Acc:HGNC:11989]	ENSG00000131747.15	TOP2A	c(ENST00000423485, ENST00000577541, ENST00000577706, ENST00000578412, ENST00000581055)	-0.82	5	58.3	1.46e-10	1.51e-08	9.83
714	ENSG00000064666	1265	CNN2	19	1030000	1040000	12500	+	CNN2	protein_coding	chromosome	calponin 2 [Source:HGNC Symbol;Acc:HGNC:2156]	ENSG00000064666.15	CNN2	c(ENST00000263097, ENST00000348419, ENST00000562015, ENST00000562075, ENST00000562958, ENST00000564572, ENST00000565096, ENST00000566695, ENST00000568865, ENST00000569352, ENST00000606983, ENST00000607102)	0.485	7.57	58.3	1.47e-10	1.51e-08	9.83
5703	ENSG00000136867	1318	SLC31A2	9	113000000	113000000	13200	+	SLC31A2	protein_coding	chromosome	solute carrier family 31 member 2 [Source:HGNC Symbol;Acc:HGNC:11017]	ENSG00000136867.11	SLC31A2	c(ENST00000259392, ENST00000374220, ENST00000490809)	0.479	5.76	58.2	1.49e-10	1.52e-08	9.83
6892	ENSG00000147010	30011	SH3KBP1	X	19500000	19900000	354000	-	SH3KBP1	protein_coding	chromosome	SH3 domain containing kinase binding protein 1 [Source:HGNC Symbol;Acc:HGNC:13867]	ENSG00000147010.18	SH3KBP1	c(ENST00000379697, ENST00000379698, ENST00000379716, ENST00000379726, ENST00000397821, ENST00000431164, ENST00000432234, ENST00000477102, ENST00000494961)	0.83	5.66	57.5	1.79e-10	1.81e-08	9.75
5969	ENSG00000138623	8482	SEMA7A	15	74400000	74400000	24700	-	SEMA7A	protein_coding	chromosome	semaphorin 7A (John Milton Hagen blood group) [Source:HGNC Symbol;Acc:HGNC:10741]	ENSG00000138623.10	SEMA7A	c(ENST00000261918, ENST00000542748, ENST00000543145, ENST00000569617)	1.14	3.96	57.5	1.8e-10	1.81e-08	9.75
10289	ENSG00000175984	163259	DENND2C	1	115000000	115000000	87600	-	DENND2C	protein_coding	chromosome	DENN domain containing 2C [Source:HGNC Symbol;Acc:HGNC:24748]	ENSG00000175984.15	DENND2C	c(ENST00000393274, ENST00000393276, ENST00000393277, ENST00000481894, ENST00000493549, ENST00000495031)	0.829	5.37	57.1	2e-10	2e-08	9.7
9927	ENSG00000172818	5017	OVOL1	11	65800000	65800000	10200	+	OVOL1	protein_coding	chromosome	ovo like transcriptional repressor 1 [Source:HGNC Symbol;Acc:HGNC:8525]	ENSG00000172818.10	OVOL1	c(ENST00000335987, ENST00000531907, ENST00000532448)	1.35	5.51	57	2.06e-10	2.05e-08	9.69
11024	ENSG00000183347	163351	GBP6	1	89400000	89400000	22400	+	GBP6	protein_coding	chromosome	guanylate binding protein family member 6 [Source:HGNC Symbol;Acc:HGNC:25395]	ENSG00000183347.14	GBP6	ENST00000370456	0.717	5.43	56.4	2.39e-10	2.36e-08	9.62
4113	ENSG00000121578	8702	B4GALT4	3	119000000	119000000	29200	-	B4GALT4	protein_coding	chromosome	beta-1,4-galactosyltransferase 4 [Source:HGNC Symbol;Acc:HGNC:927]	ENSG00000121578.13	B4GALT4	c(ENST00000359213, ENST00000393765, ENST00000459778, ENST00000459820, ENST00000460321, ENST00000460395, ENST00000467604, ENST00000470111, ENST00000471675, ENST00000472471, ENST00000473887, ENST00000475803, ENST00000479150, ENST00000479308, ENST00000480814, ENST00000483209, ENST00000484595, ENST00000487579, ENST00000491906, ENST00000493932)	0.803	6.72	55	3.55e-10	3.45e-08	9.45
11610	ENSG00000188211	374383	NCR3LG1	11	17400000	17400000	25500	+	NCR3LG1	protein_coding	chromosome	natural killer cell cytotoxicity receptor 3 ligand 1 [Source:HGNC Symbol;Acc:HGNC:42400]	ENSG00000188211.9	NCR3LG1	c(ENST00000338965, ENST00000530403)	-1.06	3.5	54.7	3.8e-10	3.68e-08	9.42
1020	ENSG00000074410	771	CA12	15	63300000	63400000	60500	-	CA12	protein_coding	chromosome	carbonic anhydrase 12 [Source:HGNC Symbol;Acc:HGNC:1371]	ENSG00000074410.14	CA12	c(ENST00000178638, ENST00000344366, ENST00000422263, ENST00000558287, ENST00000560293, ENST00000560666)	-0.576	8	53.6	5.14e-10	4.95e-08	9.29
5597	ENSG00000136108	26586	CKAP2	13	52500000	52500000	21200	+	CKAP2	protein_coding	chromosome	cytoskeleton associated protein 2 [Source:HGNC Symbol;Acc:HGNC:1990]	ENSG00000136108.15	CKAP2	c(ENST00000258607, ENST00000378034, ENST00000378037, ENST00000459902, ENST00000468284, ENST00000480747, ENST00000490903)	-0.877	5.47	53.4	5.42e-10	5.18e-08	9.27
5671	ENSG00000136695	26525	IL36RN	2	113000000	113000000	6740	+	IL36RN	protein_coding	chromosome	interleukin 36 receptor antagonist [Source:HGNC Symbol;Acc:HGNC:15561]	ENSG00000136695.14	IL36RN	c(ENST00000346807, ENST00000393200, ENST00000437409, ENST00000514072)	1.16	3.11	53.2	5.74e-10	5.44e-08	9.24
5875	ENSG00000137965	10561	IFI44	1	78600000	78700000	14300	+	IFI44	protein_coding	chromosome	interferon induced protein 44 [Source:HGNC Symbol;Acc:HGNC:16938]	ENSG00000137965.11	IFI44	c(ENST00000370747, ENST00000438486, ENST00000446486, ENST00000467790, ENST00000470323, ENST00000472152, ENST00000476911, ENST00000485662, ENST00000495254)	1.78	1.48	52.5	6.95e-10	6.56e-08	9.16
10254	ENSG00000175592	8061	FOSL1	11	65900000	65900000	8520	-	FOSL1	protein_coding	chromosome	FOS like 1, AP-1 transcription factor subunit [Source:HGNC Symbol;Acc:HGNC:13718]	ENSG00000175592.9	FOSL1	c(ENST00000312562, ENST00000448083, ENST00000531493, ENST00000532401, ENST00000534222)	0.684	5.06	52	8.13e-10	7.61e-08	9.09
10457	ENSG00000177614	79605	PGBD5	1	230000000	230000000	112000	-	PGBD5	protein_coding	chromosome	piggyBac transposable element derived 5 [Source:HGNC Symbol;Acc:HGNC:19405]	ENSG00000177614.11	PGBD5	c(ENST00000391860, ENST00000525115, ENST00000530424)	1.33	3.84	51.8	8.68e-10	8.08e-08	9.06
749	ENSG00000065534	4638	MYLK	3	124000000	124000000	274000	-	MYLK	protein_coding	chromosome	myosin light chain kinase [Source:HGNC Symbol;Acc:HGNC:7590]	ENSG00000065534.18	MYLK	c(ENST00000346322, ENST00000354792, ENST00000359169, ENST00000360304, ENST00000360772, ENST00000418370, ENST00000464489, ENST00000475616, ENST00000503644, ENST00000504946, ENST00000506361, ENST00000508240, ENST00000510571, ENST00000510775, ENST00000511058, ENST00000513111, ENST00000514623, ENST00000514895, ENST00000515434, ENST00000578202, ENST00000583087)	1.37	4.49	51.7	8.79e-10	8.13e-08	9.06
3224	ENSG00000112312	51053	GMNN	6	24800000	24800000	11200	+	GMNN	protein_coding	chromosome	geminin DNA replication inhibitor [Source:HGNC Symbol;Acc:HGNC:17493]	ENSG00000112312.10	GMNN	c(ENST00000230056, ENST00000356509, ENST00000378054, ENST00000378059, ENST00000468943, ENST00000476555, ENST00000620958)	-0.79	4.31	51.6	9.08e-10	8.32e-08	9.04
9666	ENSG00000170961	3037	HAS2	8	122000000	122000000	29300	-	HAS2	protein_coding	chromosome	hyaluronan synthase 2 [Source:HGNC Symbol;Acc:HGNC:4819]	ENSG00000170961.7	HAS2	ENST00000303924	1.19	2.97	51.6	9.11e-10	8.32e-08	9.04
5436	ENSG00000135074	8728	ADAM19	5	157000000	158000000	180000	-	ADAM19	protein_coding	chromosome	ADAM metallopeptidase domain 19 [Source:HGNC Symbol;Acc:HGNC:197]	ENSG00000135074.15	ADAM19	c(ENST00000257527, ENST00000517374, ENST00000517905, ENST00000517951, ENST00000519752)	0.74	4.69	51.2	1.02e-09	9.24e-08	8.99
11169	ENSG00000184557	9021	SOCS3	17	78400000	78400000	3300	-	SOCS3	protein_coding	chromosome	suppressor of cytokine signaling 3 [Source:HGNC Symbol;Acc:HGNC:19391]	ENSG00000184557.4	SOCS3	c(ENST00000330871, ENST00000587578)	1.43	4.37	51.1	1.05e-09	9.49e-08	8.98
5444	ENSG00000135114	8638	OASL	12	121000000	121000000	20100	-	OASL	protein_coding	chromosome	2'-5'-oligoadenylate synthetase like [Source:HGNC Symbol;Acc:HGNC:8090]	ENSG00000135114.12	OASL	c(ENST00000257570, ENST00000339275, ENST00000543677, ENST00000620239)	1.45	1.91	51	1.08e-09	9.65e-08	8.97
7101	ENSG00000149418	6768	ST14	11	130000000	130000000	50600	+	ST14	protein_coding	chromosome	suppression of tumorigenicity 14 [Source:HGNC Symbol;Acc:HGNC:11344]	ENSG00000149418.11	ST14	c(ENST00000278742, ENST00000524718, ENST00000530376, ENST00000530532)	0.569	7.99	51	1.09e-09	9.67e-08	8.96
9322	ENSG00000168672	157638	LRATD2	8	127000000	127000000	6040	-	LRATD2	protein_coding	chromosome	LRAT domain containing 2 [Source:HGNC Symbol;Acc:HGNC:24166]	ENSG00000168672.4	LRATD2	c(ENST00000304916, ENST00000517458, ENST00000652209)	1.01	6.16	50.7	1.18e-09	1.04e-07	8.93
11544	ENSG00000187678	81848	SPRY4	5	142000000	142000000	16000	-	SPRY4	protein_coding	chromosome	sprouty RTK signaling antagonist 4 [Source:HGNC Symbol;Acc:HGNC:15533]	ENSG00000187678.9	SPRY4	c(ENST00000344120, ENST00000434127, ENST00000503582, ENST00000509364, ENST00000511815, ENST00000643792)	0.8	3.51	50.6	1.22e-09	1.07e-07	8.91
3477	ENSG00000115109	57669	EPB41L5	2	120000000	120000000	166000	+	EPB41L5	protein_coding	chromosome	erythrocyte membrane protein band 4.1 like 5 [Source:HGNC Symbol;Acc:HGNC:19819]	ENSG00000115109.14	EPB41L5	c(ENST00000263713, ENST00000331393, ENST00000443124, ENST00000443902, ENST00000452780, ENST00000461128, ENST00000466241, ENST00000488691, ENST00000489017, ENST00000495030)	0.789	5.56	50.5	1.23e-09	1.07e-07	8.91
8122	ENSG00000161921	58191	CXCL16	17	4730000	4740000	6400	-	CXCL16	protein_coding	chromosome	C-X-C motif chemokine ligand 16 [Source:HGNC Symbol;Acc:HGNC:16642]	ENSG00000161921.15	CXCL16	c(ENST00000293778, ENST00000573123, ENST00000574412, ENST00000575168, ENST00000576153)	0.723	5.82	50.5	1.25e-09	1.09e-07	8.9
8113	ENSG00000161798	362	AQP5	12	50000000	50000000	3810	+	AQP5	protein_coding	chromosome	aquaporin 5 [Source:HGNC Symbol;Acc:HGNC:638]	ENSG00000161798.7	AQP5	c(ENST00000293599, ENST00000553132)	1.36	1.89	50.4	1.28e-09	1.11e-07	8.89
10682	ENSG00000179981	10194	TSHZ1	18	75200000	75300000	79200	+	TSHZ1	protein_coding	chromosome	teashirt zinc finger homeobox 1 [Source:HGNC Symbol;Acc:HGNC:10669]	ENSG00000179981.10	TSHZ1	c(ENST00000322038, ENST00000560661, ENST00000560918, ENST00000580243, ENST00000584217)	-0.682	4.7	49.9	1.46e-09	1.25e-07	8.84
302	ENSG00000019186	1591	CYP24A1	20	54200000	54200000	20500	-	CYP24A1	protein_coding	chromosome	cytochrome P450 family 24 subfamily A member 1 [Source:HGNC Symbol;Acc:HGNC:2602]	ENSG00000019186.10	CYP24A1	c(ENST00000216862, ENST00000395954, ENST00000395955, ENST00000460643, ENST00000472970, ENST00000487593)	-1.33	4.13	49.9	1.47e-09	1.25e-07	8.83
5416	ENSG00000134954	2113	ETS1	11	128000000	129000000	129000	-	ETS1	protein_coding	chromosome	ETS proto-oncogene 1, transcription factor [Source:HGNC Symbol;Acc:HGNC:3488]	ENSG00000134954.14	ETS1	c(ENST00000319397, ENST00000392668, ENST00000525404, ENST00000526145, ENST00000527676, ENST00000530924, ENST00000531611, ENST00000535549, ENST00000608978)	0.527	7.48	49.7	1.57e-09	1.33e-07	8.8
6888	ENSG00000146950	357	SHROOM2	X	9790000	9950000	163000	+	SHROOM2	protein_coding	chromosome	shroom family member 2 [Source:HGNC Symbol;Acc:HGNC:630]	ENSG00000146950.13	SHROOM2	c(ENST00000380913, ENST00000418909, ENST00000452575, ENST00000493668)	-0.697	4.13	49.7	1.57e-09	1.33e-07	8.8
1006	ENSG00000073756	5743	PTGS2	1	187000000	187000000	8630	-	PTGS2	protein_coding	chromosome	prostaglandin-endoperoxide synthase 2 [Source:HGNC Symbol;Acc:HGNC:9605]	ENSG00000073756.12	PTGS2	c(ENST00000367468, ENST00000466691, ENST00000490885, ENST00000559627, ENST00000559800)	0.542	5.07	49.6	1.6e-09	1.34e-07	8.79
7269	ENSG00000151693	8853	ASAP2	2	9210000	9410000	199000	+	ASAP2	protein_coding	chromosome	ArfGAP with SH3 domain, ankyrin repeat and PH domain 2 [Source:HGNC Symbol;Acc:HGNC:2721]	ENSG00000151693.11	ASAP2	c(ENST00000281419, ENST00000315273, ENST00000471687, ENST00000484590, ENST00000491413, ENST00000641030)	0.453	6.31	49.6	1.6e-09	1.34e-07	8.8
8295	ENSG00000163110	10611	PDLIM5	4	94500000	94700000	216000	+	PDLIM5	protein_coding	chromosome	PDZ and LIM domain 5 [Source:HGNC Symbol;Acc:HGNC:17468]	ENSG00000163110.15	PDLIM5	c(ENST00000317968, ENST00000318007, ENST00000359265, ENST00000380176, ENST00000380180, ENST00000437932, ENST00000503974, ENST00000504489, ENST00000506632, ENST00000508216, ENST00000508531, ENST00000509333, ENST00000509357, ENST00000510099, ENST00000511586, ENST00000511767, ENST00000512274, ENST00000513341, ENST00000514743, ENST00000514830, ENST00000542407, ENST00000615540, ENST00000627587)	0.552	7.15	49.5	1.65e-09	1.37e-07	8.78
8667	ENSG00000164877	79778	MICALL2	7	1430000	1460000	31000	-	MICALL2	protein_coding	chromosome	MICAL like 2 [Source:HGNC Symbol;Acc:HGNC:29672]	ENSG00000164877.19	MICALL2	c(ENST00000297508, ENST00000413446, ENST00000460198, ENST00000467394, ENST00000467783, ENST00000470807, ENST00000471899, ENST00000472100, ENST00000479007, ENST00000482839, ENST00000487156, ENST00000487187, ENST00000490608, ENST00000493998, ENST00000496184)	-0.883	4.56	49.5	1.67e-09	1.38e-07	8.78
2020	ENSG00000101335	10398	MYL9	20	36500000	36600000	9950	+	MYL9	protein_coding	chromosome	myosin light chain 9 [Source:HGNC Symbol;Acc:HGNC:15754]	ENSG00000101335.10	MYL9	c(ENST00000279022, ENST00000346786)	0.618	5.03	49.4	1.71e-09	1.4e-07	8.77
4480	ENSG00000125798	3170	FOXA2	20	22600000	22600000	4450	-	FOXA2	protein_coding	chromosome	forkhead box A2 [Source:HGNC Symbol;Acc:HGNC:5022]	ENSG00000125798.14	FOXA2	c(ENST00000377115, ENST00000419308)	-1.66	1.32	49.2	1.8e-09	1.47e-07	8.74
7524	ENSG00000154914	124739	USP43	17	9640000	9730000	85000	+	USP43	protein_coding	chromosome	ubiquitin specific peptidase 43 [Source:HGNC Symbol;Acc:HGNC:20072]	ENSG00000154914.17	USP43	c(ENST00000285199, ENST00000570475, ENST00000570827, ENST00000573955, ENST00000574408, ENST00000575346)	0.843	3.97	49.2	1.82e-09	1.48e-07	8.74
6749	ENSG00000145386	890	CCNA2	4	122000000	122000000	7490	-	CCNA2	protein_coding	chromosome	cyclin A2 [Source:HGNC Symbol;Acc:HGNC:1578]	ENSG00000145386.10	CCNA2	c(ENST00000274026, ENST00000618014)	-0.726	3.88	49.1	1.85e-09	1.49e-07	8.73
5346	ENSG00000134363	10468	FST	5	53500000	53500000	6510	+	FST	protein_coding	chromosome	follistatin [Source:HGNC Symbol;Acc:HGNC:3971]	ENSG00000134363.12	FST	c(ENST00000256759, ENST00000396947, ENST00000491717, ENST00000497789, ENST00000504226)	0.658	8.31	48.6	2.1e-09	1.69e-07	8.68
8576	ENSG00000164294	493869	GPX8	5	55200000	55200000	7130	+	GPX8	protein_coding	chromosome	glutathione peroxidase 8 (putative) [Source:HGNC Symbol;Acc:HGNC:33100]	ENSG00000164294.14	GPX8	c(ENST00000296734, ENST00000502733, ENST00000503787, ENST00000505096, ENST00000506123, ENST00000511617, ENST00000514317, ENST00000515370)	-0.922	4.82	48.6	2.13e-09	1.7e-07	8.67
11940	ENSG00000196937	10447	FAM3C	7	121000000	121000000	47500	-	FAM3C	protein_coding	chromosome	family with sequence similarity 3 member C [Source:HGNC Symbol;Acc:HGNC:18664]	ENSG00000196937.11	FAM3C	c(ENST00000359943, ENST00000412653, ENST00000426156, ENST00000474082, ENST00000497622)	0.669	7.52	48.5	2.18e-09	1.73e-07	8.66
11450	ENSG00000186591	7328	UBE2H	7	130000000	130000000	122000	-	UBE2H	protein_coding	chromosome	ubiquitin conjugating enzyme E2 H [Source:HGNC Symbol;Acc:HGNC:12484]	ENSG00000186591.13	UBE2H	c(ENST00000355621, ENST00000463272, ENST00000472396, ENST00000473814, ENST00000480245, ENST00000483368, ENST00000486283, ENST00000490974, ENST00000496698, ENST00000649897)	0.569	7.47	48.3	2.33e-09	1.84e-07	8.63
12158	ENSG00000198142	65124	SOWAHC	2	110000000	110000000	4630	+	SOWAHC	protein_coding	chromosome	sosondowah ankyrin repeat domain family member C [Source:HGNC Symbol;Acc:HGNC:26149]	ENSG00000198142.5	SOWAHC	ENST00000356454	0.504	5.96	48.2	2.4e-09	1.89e-07	8.62
4311	ENSG00000124145	6385	SDC4	20	45300000	45300000	23100	-	SDC4	protein_coding	chromosome	syndecan 4 [Source:HGNC Symbol;Acc:HGNC:10661]	ENSG00000124145.6	SDC4	ENST00000372733	0.464	8.34	48.1	2.44e-09	1.91e-07	8.61
412	ENSG00000035141	84908	FAM136A	2	70300000	70300000	6120	-	FAM136A	protein_coding	chromosome	family with sequence similarity 136 member A [Source:HGNC Symbol;Acc:HGNC:25911]	ENSG00000035141.8	FAM136A	c(ENST00000037869, ENST00000430566, ENST00000438759, ENST00000450256, ENST00000460307, ENST00000498665)	0.383	6.46	47.7	2.81e-09	2.18e-07	8.55
9684	ENSG00000171124	2525	FUT3	19	5840000	5850000	8590	-	FUT3	protein_coding	chromosome	fucosyltransferase 3 (Lewis blood group) [Source:HGNC Symbol;Acc:HGNC:4014]	ENSG00000171124.13	FUT3	c(ENST00000303225, ENST00000458379, ENST00000585715, ENST00000587048, ENST00000587183, ENST00000588539, ENST00000589620, ENST00000589714, ENST00000589918, ENST00000593144)	0.893	4.2	47.6	2.82e-09	2.18e-07	8.55
10062	ENSG00000173848	10276	NET1	10	5410000	5460000	46500	+	NET1	protein_coding	chromosome	neuroepithelial cell transforming 1 [Source:HGNC Symbol;Acc:HGNC:14592]	ENSG00000173848.19	NET1	c(ENST00000355029, ENST00000380359, ENST00000449083, ENST00000465087, ENST00000484741, ENST00000486354)	0.549	7.89	47.6	2.83e-09	2.18e-07	8.55
6530	ENSG00000143507	11221	DUSP10	1	222000000	222000000	40700	-	DUSP10	protein_coding	chromosome	dual specificity phosphatase 10 [Source:HGNC Symbol;Acc:HGNC:3065]	ENSG00000143507.18	DUSP10	c(ENST00000366899, ENST00000468085, ENST00000477026, ENST00000494642)	0.865	4.44	47.5	2.93e-09	2.24e-07	8.53
8953	ENSG00000166508	4176	MCM7	7	100000000	100000000	9210	-	MCM7	protein_coding	chromosome	minichromosome maintenance complex component 7 [Source:HGNC Symbol;Acc:HGNC:6950]	ENSG00000166508.17	MCM7	c(ENST00000303887, ENST00000343023, ENST00000354230, ENST00000425308, ENST00000463722, ENST00000465688, ENST00000465738, ENST00000467516, ENST00000485286, ENST00000489841, ENST00000491245, ENST00000493352, ENST00000621318)	-0.544	5.63	47	3.4e-09	2.59e-07	8.47
9599	ENSG00000170477	3851	KRT4	12	52800000	52800000	7570	-	KRT4	protein_coding	chromosome	keratin 4 [Source:HGNC Symbol;Acc:HGNC:6441]	ENSG00000170477.13	KRT4	c(ENST00000548097, ENST00000549295, ENST00000551436, ENST00000551956, ENST00000552668)	0.432	6.19	46.7	3.76e-09	2.85e-07	8.42
3553	ENSG00000115602	9173	IL1RL1	2	102000000	102000000	40500	+	IL1RL1	protein_coding	chromosome	interleukin 1 receptor like 1 [Source:HGNC Symbol;Acc:HGNC:5998]	ENSG00000115602.17	IL1RL1	c(ENST00000233954, ENST00000311734, ENST00000404917, ENST00000409584, ENST00000427077, ENST00000447231, ENST00000463990, ENST00000473175, ENST00000482701)	0.638	6.24	46.6	3.81e-09	2.87e-07	8.42
9382	ENSG00000169035	5650	KLK7	19	51000000	51000000	7630	-	KLK7	protein_coding	chromosome	kallikrein related peptidase 7 [Source:HGNC Symbol;Acc:HGNC:6368]	ENSG00000169035.12	KLK7	c(ENST00000304045, ENST00000391807, ENST00000593904, ENST00000595638, ENST00000595820, ENST00000597707)	0.5	6.88	46.6	3.85e-09	2.89e-07	8.41
8417	ENSG00000163694	54502	RBM47	4	40400000	40600000	208000	-	RBM47	protein_coding	chromosome	RNA binding motif protein 47 [Source:HGNC Symbol;Acc:HGNC:30358]	ENSG00000163694.15	RBM47	c(ENST00000295971, ENST00000381793, ENST00000381795, ENST00000505220, ENST00000505414, ENST00000507180, ENST00000510871, ENST00000511598, ENST00000511902, ENST00000513044, ENST00000513473, ENST00000514014, ENST00000514782, ENST00000515053, ENST00000515809)	0.801	6.07	46.5	3.96e-09	2.96e-07	8.4
7904	ENSG00000159346	51094	ADIPOR1	1	203000000	203000000	17700	-	ADIPOR1	protein_coding	chromosome	adiponectin receptor 1 [Source:HGNC Symbol;Acc:HGNC:24040]	ENSG00000159346.13	ADIPOR1	c(ENST00000340990, ENST00000367254, ENST00000417068, ENST00000426229, ENST00000495562)	0.387	7.3	46.4	4.1e-09	3.04e-07	8.39
2071	ENSG00000101825	25878	MXRA5	X	3310000	3350000	38100	-	MXRA5	protein_coding	chromosome	matrix remodeling associated 5 [Source:HGNC Symbol;Acc:HGNC:7539]	ENSG00000101825.8	MXRA5	ENST00000217939	-0.773	3.68	46.3	4.14e-09	3.05e-07	8.38
5317	ENSG00000134215	10451	VAV3	1	108000000	108000000	394000	-	VAV3	protein_coding	chromosome	vav guanine nucleotide exchange factor 3 [Source:HGNC Symbol;Acc:HGNC:12659]	ENSG00000134215.16	VAV3	c(ENST00000343258, ENST00000370056, ENST00000415432, ENST00000469325, ENST00000479977, ENST00000490388, ENST00000524574, ENST00000525231, ENST00000525460, ENST00000527011, ENST00000529033, ENST00000529413, ENST00000529809, ENST00000530671, ENST00000533398)	-2	3.5	46.3	4.16e-09	3.05e-07	8.38
5581	ENSG00000136002	50649	ARHGEF4	2	131000000	131000000	210000	+	ARHGEF4	protein_coding	chromosome	Rho guanine nucleotide exchange factor 4 [Source:HGNC Symbol;Acc:HGNC:684]	ENSG00000136002.19	ARHGEF4	c(ENST00000326016, ENST00000355771, ENST00000392953, ENST00000409303, ENST00000409359, ENST00000428230, ENST00000438985, ENST00000439368, ENST00000490728, ENST00000496764, ENST00000525092, ENST00000526381, ENST00000527365, ENST00000528247, ENST00000532720, ENST00000611048, ENST00000636987)	-0.624	6.8	46.3	4.16e-09	3.05e-07	8.38
4291	ENSG00000123892	23682	RAB38	11	88100000	88200000	62200	-	RAB38	protein_coding	chromosome	RAB38, member RAS oncogene family [Source:HGNC Symbol;Acc:HGNC:9776]	ENSG00000123892.12	RAB38	c(ENST00000243662, ENST00000526372, ENST00000531138)	0.542	6.45	46.2	4.32e-09	3.15e-07	8.36
3124	ENSG00000111665	83461	CDCA3	12	6840000	6850000	7270	-	CDCA3	protein_coding	chromosome	cell division cycle associated 3 [Source:HGNC Symbol;Acc:HGNC:14624]	ENSG00000111665.11	CDCA3	c(ENST00000229265, ENST00000422785, ENST00000446553, ENST00000535406, ENST00000535871, ENST00000536241, ENST00000538862, ENST00000540683, ENST00000544610, ENST00000545368, ENST00000603043, ENST00000604599)	-1.14	2.77	46.1	4.37e-09	3.16e-07	8.36
8353	ENSG00000163435	1999	ELF3	1	202000000	202000000	9240	+	ELF3	protein_coding	chromosome	E74 like ETS transcription factor 3 [Source:HGNC Symbol;Acc:HGNC:3318]	ENSG00000163435.16	ELF3	c(ENST00000359651, ENST00000367283, ENST00000367284, ENST00000446188, ENST00000470384, ENST00000475698, ENST00000479874, ENST00000490203, ENST00000495848, ENST00000498017)	1.01	5.35	45.9	4.64e-09	3.35e-07	8.33
10844	ENSG00000181885	1366	CLDN7	17	7260000	7260000	4080	-	CLDN7	protein_coding	chromosome	claudin 7 [Source:HGNC Symbol;Acc:HGNC:2049]	ENSG00000181885.18	CLDN7	c(ENST00000360325, ENST00000397317, ENST00000538261, ENST00000571881, ENST00000571932, ENST00000573745, ENST00000574070, ENST00000575313)	0.752	6.39	45.9	4.7e-09	3.37e-07	8.33
8453	ENSG00000163840	151636	DTX3L	3	123000000	123000000	10900	+	DTX3L	protein_coding	chromosome	deltex E3 ubiquitin ligase 3L [Source:HGNC Symbol;Acc:HGNC:30323]	ENSG00000163840.10	DTX3L	c(ENST00000296161, ENST00000383661)	0.538	4.68	45.5	5.31e-09	3.79e-07	8.28
6329	ENSG00000141682	5366	PMAIP1	18	59900000	59900000	4360	+	PMAIP1	protein_coding	chromosome	phorbol-12-myristate-13-acetate-induced protein 1 [Source:HGNC Symbol;Acc:HGNC:9108]	ENSG00000141682.11	PMAIP1	c(ENST00000269518, ENST00000316660, ENST00000590596)	0.585	4.93	45.3	5.54e-09	3.94e-07	8.26
8759	ENSG00000165449	220963	SLC16A9	10	59700000	59700000	85200	-	SLC16A9	protein_coding	chromosome	solute carrier family 16 member 9 [Source:HGNC Symbol;Acc:HGNC:23520]	ENSG00000165449.11	SLC16A9	c(ENST00000395347, ENST00000395348, ENST00000490066)	-0.894	3.53	45.2	5.86e-09	4.14e-07	8.23
8984	ENSG00000166750	162394	SLFN5	17	35200000	35300000	30600	+	SLFN5	protein_coding	chromosome	schlafen family member 5 [Source:HGNC Symbol;Acc:HGNC:28286]	ENSG00000166750.10	SLFN5	c(ENST00000299977, ENST00000542451, ENST00000592325)	0.711	6.42	44.9	6.25e-09	4.4e-07	8.2
11110	ENSG00000184009	71	ACTG1	17	81500000	81500000	13900	-	ACTG1	protein_coding	chromosome	actin gamma 1 [Source:HGNC Symbol;Acc:HGNC:144]	ENSG00000184009.12	ACTG1	c(ENST00000570382, ENST00000571691, ENST00000571721, ENST00000572105, ENST00000573283, ENST00000574671, ENST00000575087, ENST00000575659, ENST00000575842, ENST00000575994, ENST00000576209, ENST00000576214, ENST00000576544, ENST00000576917, ENST00000615544, ENST00000644774)	0.543	11.7	44.6	6.94e-09	4.86e-07	8.16
12063	ENSG00000197646	80380	PDCD1LG2	9	5510000	5570000	60800	+	PDCD1LG2	protein_coding	chromosome	programmed cell death 1 ligand 2 [Source:HGNC Symbol;Acc:HGNC:18731]	ENSG00000197646.8	PDCD1LG2	ENST00000397747	1.07	2.33	44.2	7.81e-09	5.44e-07	8.11
7007	ENSG00000148346	3934	LCN2	9	128000000	128000000	4380	+	LCN2	protein_coding	chromosome	lipocalin 2 [Source:HGNC Symbol;Acc:HGNC:6526]	ENSG00000148346.12	LCN2	c(ENST00000277480, ENST00000372998, ENST00000373017, ENST00000470902, ENST00000487719, ENST00000488391, ENST00000494317)	0.373	7.01	44.1	7.94e-09	5.51e-07	8.1
5373	ENSG00000134668	90853	SPOCD1	1	31800000	31800000	25600	-	SPOCD1	protein_coding	chromosome	SPOC domain containing 1 [Source:HGNC Symbol;Acc:HGNC:26338]	ENSG00000134668.12	SPOCD1	c(ENST00000257100, ENST00000360482, ENST00000452755, ENST00000460061, ENST00000468720, ENST00000473361, ENST00000485944, ENST00000525930, ENST00000528579, ENST00000528791, ENST00000529396, ENST00000531039, ENST00000532604, ENST00000533231)	1.49	2.33	44.1	8.15e-09	5.63e-07	8.09
4216	ENSG00000122952	11130	ZWINT	10	56400000	56400000	4050	-	ZWINT	protein_coding	chromosome	ZW10 interacting kinetochore protein [Source:HGNC Symbol;Acc:HGNC:13195]	ENSG00000122952.17	ZWINT	c(ENST00000318387, ENST00000361148, ENST00000373944, ENST00000395405, ENST00000460654, ENST00000467523, ENST00000478181, ENST00000489649, ENST00000494312)	-0.555	4.6	43.8	8.88e-09	6.1e-07	8.05
2898	ENSG00000109084	27346	TMEM97	17	28300000	28300000	9490	+	TMEM97	protein_coding	chromosome	transmembrane protein 97 [Source:HGNC Symbol;Acc:HGNC:28106]	ENSG00000109084.14	TMEM97	c(ENST00000226230, ENST00000336687, ENST00000582113, ENST00000582384, ENST00000583381)	-0.809	4.64	43.5	9.58e-09	6.56e-07	8.02
7557	ENSG00000155324	65983	GRAMD2B	5	126000000	126000000	136000	+	GRAMD2B	protein_coding	chromosome	GRAM domain containing 2B [Source:HGNC Symbol;Acc:HGNC:24911]	ENSG00000155324.10	GRAMD2B	c(ENST00000285689, ENST00000502348, ENST00000503702, ENST00000504859, ENST00000505441, ENST00000505720, ENST00000506445, ENST00000508523, ENST00000509882, ENST00000511134, ENST00000512579, ENST00000513040, ENST00000513913, ENST00000513978, ENST00000514099, ENST00000514932, ENST00000515200, ENST00000542322, ENST00000544396)	0.808	5.43	43.5	9.68e-09	6.59e-07	8.01
612	ENSG00000057294	5318	PKP2	12	32800000	32900000	106000	-	PKP2	protein_coding	chromosome	plakophilin 2 [Source:HGNC Symbol;Acc:HGNC:9024]	ENSG00000057294.14	PKP2	c(ENST00000070846, ENST00000340811, ENST00000546498, ENST00000546741, ENST00000546769, ENST00000549461, ENST00000552612)	0.612	6.83	43.5	9.73e-09	6.59e-07	8.01
4240	ENSG00000123159	10755	GIPC1	19	14500000	14500000	18400	-	GIPC1	protein_coding	chromosome	GIPC PDZ domain containing family member 1 [Source:HGNC Symbol;Acc:HGNC:1226]	ENSG00000123159.16	GIPC1	c(ENST00000345425, ENST00000393028, ENST00000393033, ENST00000585606, ENST00000586027, ENST00000587210, ENST00000587811, ENST00000587934, ENST00000587969, ENST00000589497, ENST00000589631, ENST00000591245, ENST00000591349)	0.453	7.77	43.4	1.01e-08	6.81e-07	8
3791	ENSG00000117724	1063	CENPF	1	215000000	215000000	61400	+	CENPF	protein_coding	chromosome	centromere protein F [Source:HGNC Symbol;Acc:HGNC:1857]	ENSG00000117724.13	CENPF	c(ENST00000366955, ENST00000464322, ENST00000467765, ENST00000469862, ENST00000495259, ENST00000614578)	-1.62	4.5	42.6	1.26e-08	8.46e-07	7.9
14647	ENSG00000282937	64063	PRSS22	CHR_HSCHR16_5_CTG1	2850000	2860000	5420	-	PRSS22	protein_coding	chromosome	serine protease 22 [Source:HGNC Symbol;Acc:HGNC:14368]	ENSG00000282937.5	PRSS22	c(ENST00000642189, ENST00000645000)	0.936	3.98	42.4	1.34e-08	8.94e-07	7.87
13804	ENSG00000255986	4498	MT1JP	16	56600000	56600000	1350	+	MT1JP	transcribed_unprocessed_pseudogene	chromosome	metallothionein 1J, pseudogene [Source:HGNC Symbol;Acc:HGNC:7402]	ENSG00000255986.6	MT1JP	c(ENST00000444023, ENST00000563395, ENST00000564564)	-1.89	0.637	42.1	1.48e-08	9.86e-07	7.83
4011	ENSG00000120437	39	ACAT2	6	160000000	160000000	17100	+	ACAT2	protein_coding	chromosome	acetyl-CoA acetyltransferase 2 [Source:HGNC Symbol;Acc:HGNC:94]	ENSG00000120437.9	ACAT2	c(ENST00000367048, ENST00000467951, ENST00000472052)	-0.333	7.31	42	1.52e-08	1.01e-06	7.82
8428	ENSG00000163735	6374	CXCL5	4	74000000	74000000	3040	-	CXCL5	protein_coding	chromosome	C-X-C motif chemokine ligand 5 [Source:HGNC Symbol;Acc:HGNC:10642]	ENSG00000163735.7	CXCL5	ENST00000296027	0.669	3.79	41.9	1.56e-08	1.03e-06	7.81
3901	ENSG00000119411	54836	BSPRY	9	113000000	113000000	21700	+	BSPRY	protein_coding	chromosome	B-box and SPRY domain containing [Source:HGNC Symbol;Acc:HGNC:18232]	ENSG00000119411.11	BSPRY	c(ENST00000374183, ENST00000462085)	0.957	1.91	41.6	1.7e-08	1.12e-06	7.77
8273	ENSG00000162981	151354	LRATD1	2	14600000	14700000	18100	+	LRATD1	protein_coding	chromosome	LRAT domain containing 1 [Source:HGNC Symbol;Acc:HGNC:20743]	ENSG00000162981.14	LRATD1	c(ENST00000295092, ENST00000331243, ENST00000464947, ENST00000497769)	0.626	6.61	41.5	1.76e-08	1.15e-06	7.76
4643	ENSG00000127666	148022	TICAM1	19	4820000	4830000	15800	-	TICAM1	protein_coding	chromosome	toll like receptor adaptor molecule 1 [Source:HGNC Symbol;Acc:HGNC:18348]	ENSG00000127666.9	TICAM1	c(ENST00000248244, ENST00000621756)	0.756	4.72	41.5	1.78e-08	1.16e-06	7.75
3566	ENSG00000115738	3398	ID2	2	8680000	8680000	5620	+	ID2	protein_coding	chromosome	inhibitor of DNA binding 2 [Source:HGNC Symbol;Acc:HGNC:5361]	ENSG00000115738.10	ID2	c(ENST00000234091, ENST00000331129, ENST00000396290, ENST00000472142)	0.892	6.27	41.4	1.86e-08	1.2e-06	7.73
10235	ENSG00000175416	1212	CLTB	5	176000000	176000000	24100	-	CLTB	protein_coding	chromosome	clathrin light chain B [Source:HGNC Symbol;Acc:HGNC:2091]	ENSG00000175416.13	CLTB	c(ENST00000310418, ENST00000345807, ENST00000502877, ENST00000507821, ENST00000508425, ENST00000509319, ENST00000510734, ENST00000651832)	0.345	8.01	41.4	1.87e-08	1.2e-06	7.73
3419	ENSG00000114529	79669	C3orf52	3	112000000	112000000	44700	+	C3orf52	protein_coding	chromosome	chromosome 3 open reading frame 52 [Source:HGNC Symbol;Acc:HGNC:26255]	ENSG00000114529.12	C3orf52	c(ENST00000264848, ENST00000431717, ENST00000467942, ENST00000480282, ENST00000484828, ENST00000494096, ENST00000497610)	0.777	4	41.3	1.92e-08	1.23e-06	7.72
1727	ENSG00000099860	4616	GADD45B	19	2480000	2480000	2140	+	GADD45B	protein_coding	chromosome	growth arrest and DNA damage inducible beta [Source:HGNC Symbol;Acc:HGNC:4096]	ENSG00000099860.9	GADD45B	c(ENST00000215631, ENST00000585359, ENST00000586759, ENST00000587345, ENST00000587887, ENST00000592937, ENST00000593043)	1.05	6.05	41.1	2e-08	1.27e-06	7.7
4520	ENSG00000125977	8894	EIF2S2	20	34100000	34100000	23900	-	EIF2S2	protein_coding	chromosome	eukaryotic translation initiation factor 2 subunit beta [Source:HGNC Symbol;Acc:HGNC:3266]	ENSG00000125977.7	EIF2S2	ENST00000374980	0.26	7.76	41.1	2e-08	1.27e-06	7.7
4845	ENSG00000130202	5819	NECTIN2	19	44800000	44900000	43000	+	NECTIN2	protein_coding	chromosome	nectin cell adhesion molecule 2 [Source:HGNC Symbol;Acc:HGNC:9707]	ENSG00000130202.10	NECTIN2	c(ENST00000252483, ENST00000252485, ENST00000585601, ENST00000587386, ENST00000591581, ENST00000592018)	0.747	5.27	40.9	2.17e-08	1.38e-06	7.66
11291	ENSG00000185479	3854	KRT6B	12	52400000	52500000	5500	-	KRT6B	protein_coding	chromosome	keratin 6B [Source:HGNC Symbol;Acc:HGNC:6444]	ENSG00000185479.6	KRT6B	ENST00000252252	0.535	11.1	40.7	2.26e-08	1.43e-06	7.65
12149	ENSG00000198092	389208	TMPRSS11F	4	68100000	68100000	76700	-	TMPRSS11F	protein_coding	chromosome	transmembrane serine protease 11F [Source:HGNC Symbol;Acc:HGNC:29994]	ENSG00000198092.6	TMPRSS11F	ENST00000356291	0.951	2.61	40.6	2.34e-08	1.47e-06	7.63
9276	ENSG00000168386	11259	FILIP1L	3	99800000	100000000	284000	-	FILIP1L	protein_coding	chromosome	filamin A interacting protein 1 like [Source:HGNC Symbol;Acc:HGNC:24589]	ENSG00000168386.18	FILIP1L	c(ENST00000331335, ENST00000354552, ENST00000383694, ENST00000398326, ENST00000468533, ENST00000471562, ENST00000476723, ENST00000477258, ENST00000487087, ENST00000495625)	1.12	3.7	40.3	2.63e-08	1.65e-06	7.58
5816	ENSG00000137672	7225	TRPC6	11	101000000	102000000	421000	-	TRPC6	protein_coding	chromosome	transient receptor potential cation channel subfamily C member 6 [Source:HGNC Symbol;Acc:HGNC:12338]	ENSG00000137672.13	TRPC6	c(ENST00000344327, ENST00000348423, ENST00000360497, ENST00000526713, ENST00000527240, ENST00000532133, ENST00000532184)	-0.937	4.11	40.2	2.68e-08	1.67e-06	7.57
5660	ENSG00000136542	11227	GALNT5	2	157000000	157000000	60800	+	GALNT5	protein_coding	chromosome	polypeptide N-acetylgalactosaminyltransferase 5 [Source:HGNC Symbol;Acc:HGNC:4127]	ENSG00000136542.9	GALNT5	c(ENST00000259056, ENST00000461704, ENST00000463418)	0.666	8.21	40	2.83e-08	1.76e-06	7.55
8969	ENSG00000166595	51647	CIAO2B	16	66900000	66900000	2360	-	CIAO2B	protein_coding	chromosome	cytosolic iron-sulfur assembly component 2B [Source:HGNC Symbol;Acc:HGNC:24261]	ENSG00000166595.12	CIAO2B	c(ENST00000422424, ENST00000562362, ENST00000563490, ENST00000567511, ENST00000568572, ENST00000569299)	0.448	5.78	39.9	2.92e-08	1.8e-06	7.54
15	ENSG00000001630	1595	CYP51A1	7	92100000	92100000	22700	-	CYP51A1	protein_coding	chromosome	cytochrome P450 family 51 subfamily A member 1 [Source:HGNC Symbol;Acc:HGNC:2649]	ENSG00000001630.17	CYP51A1	c(ENST00000003100, ENST00000422867, ENST00000450723, ENST00000482924)	-0.388	7.68	39.9	2.98e-08	1.83e-06	7.53
5742	ENSG00000137094	25822	DNAJB5	9	35000000	35000000	9260	+	DNAJB5	protein_coding	chromosome	DnaJ heat shock protein family (Hsp40) member B5 [Source:HGNC Symbol;Acc:HGNC:14887]	ENSG00000137094.14	DNAJB5	c(ENST00000312316, ENST00000443266, ENST00000453597, ENST00000454002, ENST00000458263, ENST00000469798, ENST00000537321, ENST00000539059, ENST00000541010, ENST00000545841)	-0.718	4.11	39.8	3.03e-08	1.86e-06	7.52
9804	ENSG00000171914	83660	TLN2	15	62400000	62800000	454000	+	TLN2	protein_coding	chromosome	talin 2 [Source:HGNC Symbol;Acc:HGNC:15447]	ENSG00000171914.16	TLN2	c(ENST00000467297, ENST00000472902, ENST00000474847, ENST00000489129, ENST00000494733, ENST00000559174, ENST00000559908, ENST00000561197, ENST00000561311, ENST00000561322, ENST00000636159)	-1.78	3.24	39.7	3.13e-08	1.91e-06	7.51
8977	ENSG00000166689	144100	PLEKHA7	11	16800000	17000000	237000	-	PLEKHA7	protein_coding	chromosome	pleckstrin homology domain containing A7 [Source:HGNC Symbol;Acc:HGNC:27049]	ENSG00000166689.16	PLEKHA7	c(ENST00000332954, ENST00000355661, ENST00000525049, ENST00000525177, ENST00000525581, ENST00000525781, ENST00000528376, ENST00000528637, ENST00000529213, ENST00000530489, ENST00000531066, ENST00000531079, ENST00000531776, ENST00000532079, ENST00000533251, ENST00000533901, ENST00000636090, ENST00000636113, ENST00000637162)	0.814	5.53	39.7	3.14e-08	1.91e-06	7.5
1686	ENSG00000099204	3983	ABLIM1	10	114000000	115000000	337000	-	ABLIM1	protein_coding	chromosome	actin binding LIM protein 1 [Source:HGNC Symbol;Acc:HGNC:78]	ENSG00000099204.20	ABLIM1	c(ENST00000277895, ENST00000369252, ENST00000369253, ENST00000369256, ENST00000369266, ENST00000392952, ENST00000392955, ENST00000428430, ENST00000440467, ENST00000466400, ENST00000477638, ENST00000481974, ENST00000485570, ENST00000533213, ENST00000649363, ENST00000651023, ENST00000651092)	-0.426	7.64	39.7	3.16e-08	1.91e-06	7.5
923	ENSG00000070961	490	ATP2B1	12	89600000	89700000	121000	-	ATP2B1	protein_coding	chromosome	ATPase plasma membrane Ca2+ transporting 1 [Source:HGNC Symbol;Acc:HGNC:814]	ENSG00000070961.15	ATP2B1	c(ENST00000261173, ENST00000359142, ENST00000393164, ENST00000428670, ENST00000549585, ENST00000549727, ENST00000550716, ENST00000551009, ENST00000551310, ENST00000552275, ENST00000635033)	-0.82	5.77	39.6	3.18e-08	1.92e-06	7.5
12196	ENSG00000198355	415116	PIM3	22	50000000	50000000	3300	+	PIM3	protein_coding	chromosome	Pim-3 proto-oncogene, serine/threonine kinase [Source:HGNC Symbol;Acc:HGNC:19310]	ENSG00000198355.5	PIM3	c(ENST00000360612, ENST00000467480)	0.525	5.14	39.5	3.34e-08	2.01e-06	7.48
11858	ENSG00000196505	54834	GDAP2	1	118000000	118000000	66100	-	GDAP2	protein_coding	chromosome	ganglioside induced differentiation associated protein 2 [Source:HGNC Symbol;Acc:HGNC:18010]	ENSG00000196505.11	GDAP2	c(ENST00000369442, ENST00000369443, ENST00000464026, ENST00000491626, ENST00000493555, ENST00000494224)	0.702	4.82	39.4	3.4e-08	2.03e-06	7.47
6313	ENSG00000141570	57332	CBX8	17	79800000	79800000	9550	-	CBX8	protein_coding	chromosome	chromobox 8 [Source:HGNC Symbol;Acc:HGNC:15962]	ENSG00000141570.11	CBX8	c(ENST00000269385, ENST00000413392, ENST00000427800, ENST00000485449)	-1.28	3.6	39.2	3.67e-08	2.19e-06	7.44
1519	ENSG00000090339	3383	ICAM1	19	10300000	10300000	15500	+	ICAM1	protein_coding	chromosome	intercellular adhesion molecule 1 [Source:HGNC Symbol;Acc:HGNC:5344]	ENSG00000090339.9	ICAM1	c(ENST00000264832, ENST00000423829, ENST00000585443, ENST00000588645, ENST00000592686)	1.35	2.31	39	3.92e-08	2.33e-06	7.41
5084	ENSG00000132196	51478	HSD17B7	1	163000000	163000000	22100	+	HSD17B7	protein_coding	chromosome	hydroxysteroid 17-beta dehydrogenase 7 [Source:HGNC Symbol;Acc:HGNC:5215]	ENSG00000132196.14	HSD17B7	c(ENST00000254521, ENST00000367913, ENST00000367915, ENST00000463037, ENST00000466176, ENST00000470195, ENST00000484251, ENST00000485405, ENST00000488656, ENST00000494450, ENST00000649629)	-0.825	4.56	39	3.97e-08	2.34e-06	7.4
7124	ENSG00000149591	6876	TAGLN	11	117000000	117000000	8100	+	TAGLN	protein_coding	chromosome	transgelin [Source:HGNC Symbol;Acc:HGNC:11553]	ENSG00000149591.17	TAGLN	c(ENST00000278968, ENST00000392951, ENST00000525531, ENST00000529622, ENST00000529792, ENST00000530649, ENST00000532870, ENST00000533863)	0.805	6.52	38.8	4.11e-08	2.42e-06	7.39
2056	ENSG00000101608	10627	MYL12A	18	3250000	3260000	8760	+	MYL12A	protein_coding	chromosome	myosin light chain 12A [Source:HGNC Symbol;Acc:HGNC:16701]	ENSG00000101608.12	MYL12A	c(ENST00000217652, ENST00000536605, ENST00000577510, ENST00000578038, ENST00000578562, ENST00000578611, ENST00000579226, ENST00000580353, ENST00000580887, ENST00000583449, ENST00000585090, ENST00000608786)	0.43	8.23	38.7	4.33e-08	2.54e-06	7.36
7599	ENSG00000155918	154064	RAET1L	6	150000000	150000000	7200	-	RAET1L	protein_coding	chromosome	retinoic acid early transcript 1L [Source:HGNC Symbol;Acc:HGNC:16798]	ENSG00000155918.8	RAET1L	c(ENST00000286380, ENST00000367341)	0.921	3.63	38.6	4.42e-08	2.58e-06	7.35
5385	ENSG00000134757	1830	DSG3	18	31400000	31500000	31000	+	DSG3	protein_coding	chromosome	desmoglein 3 [Source:HGNC Symbol;Acc:HGNC:3050]	ENSG00000134757.5	DSG3	ENST00000257189	0.487	9.82	38.6	4.47e-08	2.6e-06	7.35
3502	ENSG00000115267	64135	IFIH1	2	162000000	162000000	51600	-	IFIH1	protein_coding	chromosome	interferon induced with helicase C domain 1 [Source:HGNC Symbol;Acc:HGNC:18873]	ENSG00000115267.8	IFIH1	c(ENST00000421365, ENST00000464129, ENST00000648433, ENST00000649426, ENST00000649554, ENST00000649979)	1.18	3.02	38.5	4.61e-08	2.67e-06	7.34
897	ENSG00000070404	10272	FSTL3	19	676000	683000	7000	+	FSTL3	protein_coding	chromosome	follistatin like 3 [Source:HGNC Symbol;Acc:HGNC:3973]	ENSG00000070404.10	FSTL3	c(ENST00000166139, ENST00000588773, ENST00000589185, ENST00000591573, ENST00000592058, ENST00000592947, ENST00000605925)	0.475	7.26	38.3	4.94e-08	2.85e-06	7.31
11209	ENSG00000184939	146198	ZFP90	16	68500000	68600000	46000	+	ZFP90	protein_coding	chromosome	ZFP90 zinc finger protein [Source:HGNC Symbol;Acc:HGNC:23329]	ENSG00000184939.16	ZFP90	c(ENST00000398253, ENST00000562156, ENST00000563169, ENST00000564323, ENST00000564558, ENST00000566573, ENST00000569109, ENST00000569323, ENST00000570495, ENST00000570884, ENST00000571382, ENST00000571720, ENST00000571809, ENST00000573113, ENST00000573161, ENST00000573685, ENST00000576305, ENST00000576805, ENST00000611381)	-1.59	4.46	38.1	5.24e-08	3.01e-06	7.28
10299	ENSG00000176092	55057	CRYBG2	1	26300000	26400000	38400	-	CRYBG2	protein_coding	chromosome	crystallin beta-gamma domain containing 2 [Source:HGNC Symbol;Acc:HGNC:17295]	ENSG00000176092.15	CRYBG2	c(ENST00000308182, ENST00000374207, ENST00000374208, ENST00000374211, ENST00000429942, ENST00000475866, ENST00000520372, ENST00000522923, ENST00000522993, ENST00000527815, ENST00000640960)	0.825	6.09	38.1	5.25e-08	3.01e-06	7.28
5480	ENSG00000135378	79056	PRRG4	11	32800000	32900000	28200	+	PRRG4	protein_coding	chromosome	proline rich and Gla domain 4 [Source:HGNC Symbol;Acc:HGNC:30799]	ENSG00000135378.4	PRRG4	ENST00000257836	0.542	6.19	38	5.3e-08	3.02e-06	7.28
645	ENSG00000060140	55359	STYK1	12	10600000	10700000	55400	-	STYK1	protein_coding	chromosome	serine/threonine/tyrosine kinase 1 [Source:HGNC Symbol;Acc:HGNC:18889]	ENSG00000060140.9	STYK1	c(ENST00000075503, ENST00000535345, ENST00000538867, ENST00000541561, ENST00000542562, ENST00000542924)	1.89	2.46	37.9	5.54e-08	3.15e-06	7.26
4660	ENSG00000127954	79689	STEAP4	7	88300000	88300000	36000	-	STEAP4	protein_coding	chromosome	STEAP4 metalloreductase [Source:HGNC Symbol;Acc:HGNC:21923]	ENSG00000127954.12	STEAP4	c(ENST00000301959, ENST00000380079, ENST00000414498)	1.13	4.77	37.9	5.57e-08	3.15e-06	7.25
5766	ENSG00000137266	63027	SLC22A23	6	3270000	3460000	188000	-	SLC22A23	protein_coding	chromosome	solute carrier family 22 member 23 [Source:HGNC Symbol;Acc:HGNC:21106]	ENSG00000137266.14	SLC22A23	c(ENST00000380298, ENST00000380302, ENST00000406686, ENST00000433689, ENST00000436008, ENST00000467144, ENST00000467177, ENST00000482874, ENST00000485307, ENST00000490273, ENST00000496753, ENST00000497691)	-0.625	5.32	37.7	5.92e-08	3.34e-06	7.23
5479	ENSG00000135373	26298	EHF	11	34600000	34700000	40000	+	EHF	protein_coding	chromosome	ETS homologous factor [Source:HGNC Symbol;Acc:HGNC:3246]	ENSG00000135373.12	EHF	c(ENST00000257831, ENST00000450654, ENST00000525253, ENST00000527001, ENST00000527935, ENST00000529161, ENST00000529527, ENST00000530286, ENST00000531728, ENST00000531794, ENST00000532302, ENST00000533754)	0.537	7.85	37.6	6.15e-08	3.45e-06	7.21
4088	ENSG00000121210	23240	TMEM131L	4	153000000	154000000	170000	+	TMEM131L	protein_coding	chromosome	transmembrane 131 like [Source:HGNC Symbol;Acc:HGNC:29146]	ENSG00000121210.16	TMEM131L	c(ENST00000240487, ENST00000409663, ENST00000409959, ENST00000445960, ENST00000462540, ENST00000478919, ENST00000497247, ENST00000509565)	-0.728	5.39	37.4	6.44e-08	3.6e-06	7.19
11598	ENSG00000188112	647024	C6orf132	6	42100000	42100000	41500	-	C6orf132	protein_coding	chromosome	chromosome 6 open reading frame 132 [Source:HGNC Symbol;Acc:HGNC:21288]	ENSG00000188112.9	C6orf132	c(ENST00000341865, ENST00000356542)	0.563	6.84	37.3	6.68e-08	3.72e-06	7.18
12939	ENSG00000221926	10626	TRIM16	17	15600000	15700000	56400	-	TRIM16	protein_coding	chromosome	tripartite motif containing 16 [Source:HGNC Symbol;Acc:HGNC:17241]	ENSG00000221926.12	TRIM16	c(ENST00000336708, ENST00000416464, ENST00000460728, ENST00000473368, ENST00000473540, ENST00000473659, ENST00000494759, ENST00000577326, ENST00000577372, ENST00000577446, ENST00000577886, ENST00000578237, ENST00000578744, ENST00000579219, ENST00000579272, ENST00000579535, ENST00000579630, ENST00000579843, ENST00000580110, ENST00000580388, ENST00000581200, ENST00000581224, ENST00000582182, ENST00…	0.553	8.32	37.3	6.72e-08	3.73e-06	7.17
13987	ENSG00000262862	730755	KRTAP2-3	CHR_HSCHR17_4_CTG4	41100000	41100000	875	-	KRTAP2-3	protein_coding	chromosome	keratin associated protein 2-3 [Source:HGNC Symbol;Acc:HGNC:18906]	ENSG00000262862.2	KRTAP2-3	ENST00000570303	1.41	1.3	37.2	6.93e-08	3.83e-06	7.16
6322	ENSG00000141639	5596	MAPK4	18	50600000	50700000	172000	+	MAPK4	protein_coding	chromosome	mitogen-activated protein kinase 4 [Source:HGNC Symbol;Acc:HGNC:6878]	ENSG00000141639.12	MAPK4	c(ENST00000400384, ENST00000540640, ENST00000586735, ENST00000587823, ENST00000588540, ENST00000592595)	-1.7	1.53	37.2	6.97e-08	3.84e-06	7.16
3835	ENSG00000118503	7128	TNFAIP3	6	138000000	138000000	16100	+	TNFAIP3	protein_coding	chromosome	TNF alpha induced protein 3 [Source:HGNC Symbol;Acc:HGNC:11896]	ENSG00000118503.15	TNFAIP3	c(ENST00000237289, ENST00000420009, ENST00000421450, ENST00000433680, ENST00000485192, ENST00000612899, ENST00000614035, ENST00000615468, ENST00000619035, ENST00000620204, ENST00000621150)	0.865	6.46	36.8	7.8e-08	4.28e-06	7.11
7741	ENSG00000157551	3772	KCNJ15	21	38200000	38300000	152000	+	KCNJ15	protein_coding	chromosome	potassium voltage-gated channel subfamily J member 15 [Source:HGNC Symbol;Acc:HGNC:6261]	ENSG00000157551.19	KCNJ15	c(ENST00000328656, ENST00000398925, ENST00000398927, ENST00000398928, ENST00000398930, ENST00000398932, ENST00000398934, ENST00000398938, ENST00000417042, ENST00000419868, ENST00000438657, ENST00000443341, ENST00000472602, ENST00000547341, ENST00000547595, ENST00000548700, ENST00000549158, ENST00000549805, ENST00000549932, ENST00000551422, ENST00000612702, ENST00000613499)	-0.751	5.54	36.8	8.03e-08	4.39e-06	7.1
9668	ENSG00000170989	1901	S1PR1	1	101000000	101000000	6850	+	S1PR1	protein_coding	chromosome	sphingosine-1-phosphate receptor 1 [Source:HGNC Symbol;Acc:HGNC:3165]	ENSG00000170989.9	S1PR1	c(ENST00000305352, ENST00000475289, ENST00000475821, ENST00000561748, ENST00000648480, ENST00000649383)	1.39	1.33	37.7	8.61e-08	4.67e-06	7.07
12766	ENSG00000213859	147040	KCTD11	17	7350000	7350000	3060	+	KCTD11	protein_coding	chromosome	potassium channel tetramerization domain containing 11 [Source:HGNC Symbol;Acc:HGNC:21302]	ENSG00000213859.6	KCTD11	c(ENST00000333751, ENST00000576980)	0.482	6.54	36.5	8.61e-08	4.67e-06	7.06
5152	ENSG00000132646	5111	PCNA	20	5110000	5130000	11700	-	PCNA	protein_coding	chromosome	proliferating cell nuclear antigen [Source:HGNC Symbol;Acc:HGNC:8729]	ENSG00000132646.11	PCNA	c(ENST00000379143, ENST00000379160)	-0.338	6.55	36.4	9.15e-08	4.95e-06	7.04
8319	ENSG00000163220	6280	S100A9	1	153000000	153000000	3170	+	S100A9	protein_coding	chromosome	S100 calcium binding protein A9 [Source:HGNC Symbol;Acc:HGNC:10499]	ENSG00000163220.11	S100A9	ENST00000368738	0.351	9.61	36.3	9.21e-08	4.96e-06	7.04
2774	ENSG00000107957	9644	SH3PXD2A	10	104000000	104000000	262000	-	SH3PXD2A	protein_coding	chromosome	SH3 and PX domains 2A [Source:HGNC Symbol;Acc:HGNC:23664]	ENSG00000107957.16	SH3PXD2A	c(ENST00000315994, ENST00000355946, ENST00000369774, ENST00000420222)	-0.386	7.53	36.3	9.34e-08	5.01e-06	7.03
7886	ENSG00000159200	1827	RCAN1	21	34500000	34600000	102000	-	RCAN1	protein_coding	chromosome	regulator of calcineurin 1 [Source:HGNC Symbol;Acc:HGNC:3040]	ENSG00000159200.18	RCAN1	c(ENST00000313806, ENST00000381132, ENST00000381135, ENST00000399272, ENST00000443408, ENST00000463276, ENST00000481448, ENST00000482533, ENST00000487434, ENST00000487990, ENST00000489903, ENST00000492600, ENST00000609325, ENST00000620920)	0.517	6.19	36.1	1.01e-07	5.38e-06	7
9774	ENSG00000171729	55092	TMEM51	1	15200000	15200000	67900	+	TMEM51	protein_coding	chromosome	transmembrane protein 51 [Source:HGNC Symbol;Acc:HGNC:25488]	ENSG00000171729.14	TMEM51	c(ENST00000376008, ENST00000376014, ENST00000400796, ENST00000428417, ENST00000434578, ENST00000451326)	0.675	4.92	35.8	1.08e-07	5.76e-06	6.97
6406	ENSG00000142627	1969	EPHA2	1	16100000	16200000	31700	-	EPHA2	protein_coding	chromosome	EPH receptor A2 [Source:HGNC Symbol;Acc:HGNC:3386]	ENSG00000142627.13	EPHA2	c(ENST00000358432, ENST00000461614, ENST00000462805, ENST00000480202)	0.534	7.34	35.8	1.11e-07	5.88e-06	6.96
9168	ENSG00000167754	25818	KLK5	19	50900000	51000000	9790	-	KLK5	protein_coding	chromosome	kallikrein related peptidase 5 [Source:HGNC Symbol;Acc:HGNC:6366]	ENSG00000167754.13	KLK5	c(ENST00000336334, ENST00000391809, ENST00000593428, ENST00000594846, ENST00000595585)	0.405	5.61	35.7	1.12e-07	5.92e-06	6.95
8790	ENSG00000165637	7417	VDAC2	10	75200000	75200000	21300	+	VDAC2	protein_coding	chromosome	voltage dependent anion channel 2 [Source:HGNC Symbol;Acc:HGNC:12672]	ENSG00000165637.13	VDAC2	c(ENST00000298468, ENST00000313132, ENST00000332211, ENST00000344036, ENST00000413289, ENST00000447677, ENST00000460044, ENST00000468285, ENST00000470745, ENST00000472137, ENST00000475142, ENST00000481876, ENST00000498394, ENST00000543351)	0.286	8.07	35.7	1.13e-07	5.95e-06	6.95
11170	ENSG00000184564	84189	SLITRK6	13	85800000	85800000	13900	-	SLITRK6	protein_coding	chromosome	SLIT and NTRK like family member 6 [Source:HGNC Symbol;Acc:HGNC:23503]	ENSG00000184564.11	SLITRK6	c(ENST00000643778, ENST00000645642, ENST00000647374)	-1.06	3.62	35.7	1.13e-07	5.96e-06	6.95
3095	ENSG00000111335	4939	OAS2	12	113000000	113000000	33300	+	OAS2	protein_coding	chromosome	2'-5'-oligoadenylate synthetase 2 [Source:HGNC Symbol;Acc:HGNC:8087]	ENSG00000111335.12	OAS2	c(ENST00000342315, ENST00000392583, ENST00000449768, ENST00000548941, ENST00000551603, ENST00000552756, ENST00000620097)	0.847	3.61	35.6	1.16e-07	6.05e-06	6.94
3286	ENSG00000112984	10112	KIF20A	5	138000000	138000000	9000	+	KIF20A	protein_coding	chromosome	kinesin family member 20A [Source:HGNC Symbol;Acc:HGNC:9787]	ENSG00000112984.12	KIF20A	c(ENST00000394894, ENST00000502338, ENST00000503417, ENST00000504621, ENST00000508792, ENST00000511638, ENST00000513276)	-1.26	3.47	35.6	1.16e-07	6.05e-06	6.94
9387	ENSG00000169067	345651	ACTBL2	5	57500000	57500000	2790	-	ACTBL2	protein_coding	chromosome	actin beta like 2 [Source:HGNC Symbol;Acc:HGNC:17780]	ENSG00000169067.4	ACTBL2	ENST00000423391	1.33	0.935	36.7	1.17e-07	6.07e-06	6.93
12542	ENSG00000205213	55366	LGR4	11	27400000	27500000	107000	-	LGR4	protein_coding	chromosome	leucine rich repeat containing G protein-coupled receptor 4 [Source:HGNC Symbol;Acc:HGNC:13299]	ENSG00000205213.14	LGR4	c(ENST00000379214, ENST00000389858, ENST00000480977, ENST00000489910, ENST00000527773, ENST00000530658)	-0.593	6.43	35.6	1.18e-07	6.1e-06	6.93
5908	ENSG00000138160	3832	KIF11	10	92600000	92700000	62300	+	KIF11	protein_coding	chromosome	kinesin family member 11 [Source:HGNC Symbol;Acc:HGNC:6388]	ENSG00000138160.6	KIF11	ENST00000260731	-0.678	3.97	35.5	1.21e-07	6.23e-06	6.92
2957	ENSG00000109805	64151	NCAPG	4	17800000	17800000	33900	+	NCAPG	protein_coding	chromosome	non-SMC condensin I complex subunit G [Source:HGNC Symbol;Acc:HGNC:24304]	ENSG00000109805.10	NCAPG	c(ENST00000251496, ENST00000509719, ENST00000510063, ENST00000513226, ENST00000514176)	-1.31	3.86	35.5	1.23e-07	6.31e-06	6.91
13427	ENSG00000237330	401934	RNF223	1	1070000	1070000	3340	-	RNF223	protein_coding	chromosome	ring finger protein 223 [Source:HGNC Symbol;Acc:HGNC:40020]	ENSG00000237330.3	RNF223	ENST00000453464	1.48	1.01	36.5	1.26e-07	6.47e-06	6.9
2324	ENSG00000104312	8767	RIPK2	8	89800000	89800000	33300	+	RIPK2	protein_coding	chromosome	receptor interacting serine/threonine kinase 2 [Source:HGNC Symbol;Acc:HGNC:10020]	ENSG00000104312.8	RIPK2	c(ENST00000220751, ENST00000517696, ENST00000518673, ENST00000522965)	0.51	5.09	35.2	1.33e-07	6.78e-06	6.88
349	ENSG00000025708	1890	TYMP	22	50500000	50500000	4280	-	TYMP	protein_coding	chromosome	thymidine phosphorylase [Source:HGNC Symbol;Acc:HGNC:3148]	ENSG00000025708.14	TYMP	c(ENST00000252029, ENST00000395678, ENST00000395680, ENST00000395681, ENST00000425169, ENST00000476284, ENST00000487162, ENST00000487577, ENST00000650719, ENST00000651095, ENST00000651196, ENST00000651401, ENST00000651490, ENST00000651906, ENST00000652237, ENST00000652352, ENST00000652401)	1.14	3.74	35.1	1.38e-07	7e-06	6.86
3762	ENSG00000117519	1266	CNN3	1	94900000	94900000	30300	-	CNN3	protein_coding	chromosome	calponin 3 [Source:HGNC Symbol;Acc:HGNC:2157]	ENSG00000117519.16	CNN3	c(ENST00000370206, ENST00000394202, ENST00000415017, ENST00000461018, ENST00000474409, ENST00000487539, ENST00000545882)	0.416	6.24	35.1	1.4e-07	7.08e-06	6.85
6379	ENSG00000142273	23624	CBLC	19	44800000	44800000	22800	+	CBLC	protein_coding	chromosome	Cbl proto-oncogene C [Source:HGNC Symbol;Acc:HGNC:15961]	ENSG00000142273.13	CBLC	c(ENST00000341505, ENST00000647063, ENST00000647358)	0.592	5.58	35	1.41e-07	7.1e-06	6.85
9940	ENSG00000172893	1717	DHCR7	11	71400000	71500000	24700	-	DHCR7	protein_coding	chromosome	7-dehydrocholesterol reductase [Source:HGNC Symbol;Acc:HGNC:2860]	ENSG00000172893.15	DHCR7	c(ENST00000355527, ENST00000407721, ENST00000525137, ENST00000525346, ENST00000526780, ENST00000527316, ENST00000527452, ENST00000529990, ENST00000531364, ENST00000533800, ENST00000534701, ENST00000534795)	-0.6	7.44	34.9	1.45e-07	7.33e-06	6.84
6360	ENSG00000142089	10410	IFITM3	11	320000	328000	7860	-	IFITM3	protein_coding	chromosome	interferon induced transmembrane protein 3 [Source:HGNC Symbol;Acc:HGNC:5414]	ENSG00000142089.16	IFITM3	c(ENST00000399808, ENST00000526811, ENST00000531688, ENST00000602735)	0.339	6.89	34.6	1.63e-07	8.2e-06	6.79
12106	ENSG00000197915	388697	HRNR	1	152000000	152000000	12100	-	HRNR	protein_coding	chromosome	hornerin [Source:HGNC Symbol;Acc:HGNC:20846]	ENSG00000197915.6	HRNR	ENST00000368801	-1.02	2.58	34.6	1.65e-07	8.24e-06	6.78
1645	ENSG00000095383	55357	TBC1D2	9	98200000	98300000	56600	-	TBC1D2	protein_coding	chromosome	TBC1 domain family member 2 [Source:HGNC Symbol;Acc:HGNC:18026]	ENSG00000095383.20	TBC1D2	c(ENST00000342112, ENST00000375063, ENST00000375064, ENST00000375066, ENST00000465784, ENST00000493589)	0.352	7.23	34.5	1.66e-07	8.28e-06	6.78
2710	ENSG00000107201	23586	DDX58	9	32500000	32500000	70900	-	DDX58	protein_coding	chromosome	DExD/H-box helicase 58 [Source:HGNC Symbol;Acc:HGNC:19102]	ENSG00000107201.10	DDX58	c(ENST00000379868, ENST00000379883)	0.695	4.06	34.5	1.69e-07	8.37e-06	6.77
3195	ENSG00000112144	22858	CILK1	6	53000000	53100000	60500	-	ICK	protein_coding	chromosome	intestinal cell kinase [Source:HGNC Symbol;Acc:HGNC:21219]	ENSG00000112144.15	ICK	c(ENST00000350082, ENST00000356971)	-0.586	4.8	34.5	1.71e-07	8.45e-06	6.77
7018	ENSG00000148429	9712	USP6NL	10	11500000	11600000	158000	-	USP6NL	protein_coding	chromosome	USP6 N-terminal like [Source:HGNC Symbol;Acc:HGNC:16858]	ENSG00000148429.14	USP6NL	c(ENST00000277575, ENST00000379237, ENST00000443016, ENST00000606752, ENST00000609104, ENST00000609853)	0.597	5.41	34.4	1.77e-07	8.69e-06	6.75
7742	ENSG00000157554	2078	ERG	21	38400000	38700000	282000	-	ERG	protein_coding	chromosome	ETS transcription factor ERG [Source:HGNC Symbol;Acc:HGNC:3446]	ENSG00000157554.19	ERG	c(ENST00000288319, ENST00000398897, ENST00000398905, ENST00000398907, ENST00000398910, ENST00000398911, ENST00000398919, ENST00000417133, ENST00000429727, ENST00000442448, ENST00000453032, ENST00000468474, ENST00000473107, ENST00000481609, ENST00000485493, ENST00000492833)	2.53	0.175	34.2	1.87e-07	9.12e-06	6.73
10047	ENSG00000173706	57493	HEG1	3	125000000	125000000	90300	-	HEG1	protein_coding	chromosome	heart development protein with EGF like domains 1 [Source:HGNC Symbol;Acc:HGNC:29227]	ENSG00000173706.14	HEG1	c(ENST00000311127, ENST00000477536, ENST00000480667, ENST00000482699, ENST00000487661, ENST00000488654, ENST00000650592)	0.726	6.06	34.1	1.9e-07	9.26e-06	6.72
4355	ENSG00000124466	27076	LYPD3	19	43500000	43500000	4820	-	LYPD3	protein_coding	chromosome	LY6/PLAUR domain containing 3 [Source:HGNC Symbol;Acc:HGNC:24880]	ENSG00000124466.9	LYPD3	c(ENST00000244333, ENST00000594326, ENST00000595970, ENST00000597741)	0.316	8.25	34.1	1.94e-07	9.41e-06	6.71
2325	ENSG00000104313	2138	EYA1	8	71200000	71600000	395000	-	EYA1	protein_coding	chromosome	EYA transcriptional coactivator and phosphatase 1 [Source:HGNC Symbol;Acc:HGNC:3519]	ENSG00000104313.20	EYA1	c(ENST00000303824, ENST00000340726, ENST00000388740, ENST00000388741, ENST00000388742, ENST00000388743, ENST00000419131, ENST00000422295, ENST00000465115, ENST00000493349, ENST00000496494, ENST00000518177, ENST00000519927, ENST00000521794, ENST00000523327, ENST00000523987, ENST00000642391, ENST00000643681, ENST00000644229, ENST00000644424, ENST00000644712, ENST00000645451, ENST00000645793, ENST00…	-1.59	2.11	34.1	1.95e-07	9.42e-06	6.71
4698	ENSG00000128510	51200	CPA4	7	130000000	130000000	31000	+	CPA4	protein_coding	chromosome	carboxypeptidase A4 [Source:HGNC Symbol;Acc:HGNC:15740]	ENSG00000128510.12	CPA4	c(ENST00000222482, ENST00000445470, ENST00000470542, ENST00000473956, ENST00000474254, ENST00000486598, ENST00000488025, ENST00000490117, ENST00000492072, ENST00000493259, ENST00000497388)	-0.413	8.78	33.8	2.11e-07	1.02e-05	6.68
14724	ENSG00000284967	2222		CHR_HG76_PATCH	8110000	8150000	36600	-	FDFT1	protein_coding	chromosome	farnesyl-diphosphate farnesyltransferase 1 [Source:NCBI gene;Acc:2222]	ENSG00000284967.2	FDFT1	c(ENST00000647069, ENST00000647178)	-0.371	8.47	33.8	2.15e-07	1.03e-05	6.67
11180	ENSG00000184675	139285	AMER1	X	64200000	64200000	20600	-	AMER1	protein_coding	chromosome	APC membrane recruitment protein 1 [Source:HGNC Symbol;Acc:HGNC:26837]	ENSG00000184675.11	AMER1	ENST00000374869	-0.726	3.3	33.7	2.17e-07	1.04e-05	6.66
8579	ENSG00000164305	836	CASP3	4	185000000	185000000	21800	-	CASP3	protein_coding	chromosome	caspase 3 [Source:HGNC Symbol;Acc:HGNC:1504]	ENSG00000164305.19	CASP3	c(ENST00000308394, ENST00000393585, ENST00000393588, ENST00000447121, ENST00000517513, ENST00000523916)	0.455	6.39	33.6	2.28e-07	1.09e-05	6.64
8230	ENSG00000162723	89886	SLAMF9	1	160000000	160000000	2750	-	SLAMF9	protein_coding	chromosome	SLAM family member 9 [Source:HGNC Symbol;Acc:HGNC:18430]	ENSG00000162723.10	SLAMF9	c(ENST00000368092, ENST00000368093, ENST00000466773, ENST00000489098)	0.644	4.44	33.4	2.41e-07	1.15e-05	6.62
11232	ENSG00000185090	149175	MANEAL	1	37800000	37800000	7340	+	MANEAL	protein_coding	chromosome	mannosidase endo-alpha like [Source:HGNC Symbol;Acc:HGNC:26452]	ENSG00000185090.14	MANEAL	c(ENST00000329006, ENST00000373045, ENST00000397631, ENST00000525897, ENST00000532512)	-1.14	1.92	33.4	2.42e-07	1.15e-05	6.62
8563	ENSG00000164236	651746	ANKRD33B	5	10600000	10700000	93700	+	ANKRD33B	protein_coding	chromosome	ankyrin repeat domain 33B [Source:HGNC Symbol;Acc:HGNC:35240]	ENSG00000164236.12	ANKRD33B	c(ENST00000296657, ENST00000504806)	0.865	3.39	33.4	2.46e-07	1.17e-05	6.61
12317	ENSG00000198853	9853	RUSC2	9	35500000	35600000	71800	+	RUSC2	protein_coding	chromosome	RUN and SH3 domain containing 2 [Source:HGNC Symbol;Acc:HGNC:23625]	ENSG00000198853.12	RUSC2	c(ENST00000361226, ENST00000455600, ENST00000468041)	0.609	4.36	33.2	2.58e-07	1.22e-05	6.59
9794	ENSG00000171848	6241	RRM2	2	10100000	10200000	91000	+	RRM2	protein_coding	chromosome	ribonucleotide reductase regulatory subunit M2 [Source:HGNC Symbol;Acc:HGNC:10452]	ENSG00000171848.15	RRM2	c(ENST00000304567, ENST00000360566, ENST00000381786, ENST00000459969, ENST00000461327, ENST00000462343, ENST00000474701, ENST00000485717, ENST00000487591, ENST00000491447, ENST00000498343, ENST00000607140, ENST00000615152, ENST00000619640, ENST00000641198, ENST00000641498, ENST00000642996, ENST00000646978, ENST00000652660)	-0.913	4.71	33.1	2.71e-07	1.27e-05	6.57
1040	ENSG00000075142	6717	SRI	7	88200000	88200000	21900	-	SRI	protein_coding	chromosome	sorcin [Source:HGNC Symbol;Acc:HGNC:11292]	ENSG00000075142.13	SRI	c(ENST00000265729, ENST00000394641, ENST00000419179, ENST00000431660, ENST00000457606, ENST00000472930, ENST00000486860, ENST00000488015, ENST00000489079, ENST00000490437)	0.422	6.31	33	2.81e-07	1.32e-05	6.55
7882	ENSG00000159167	6781	STC1	8	23800000	23900000	12900	-	STC1	protein_coding	chromosome	stanniocalcin 1 [Source:HGNC Symbol;Acc:HGNC:11373]	ENSG00000159167.12	STC1	c(ENST00000290271, ENST00000524323)	-0.775	3.32	32.9	2.85e-07	1.33e-05	6.54
3193	ENSG00000112118	4172	MCM3	6	52300000	52300000	20900	-	MCM3	protein_coding	chromosome	minichromosome maintenance complex component 3 [Source:HGNC Symbol;Acc:HGNC:6945]	ENSG00000112118.20	MCM3	c(ENST00000229854, ENST00000419835, ENST00000421471, ENST00000476448, ENST00000596288, ENST00000616552)	-0.377	6.25	32.9	2.89e-07	1.35e-05	6.54
8239	ENSG00000162769	28982	FLVCR1	1	213000000	213000000	41100	+	FLVCR1	protein_coding	chromosome	feline leukemia virus subgroup C cellular receptor 1 [Source:HGNC Symbol;Acc:HGNC:24682]	ENSG00000162769.13	FLVCR1	c(ENST00000366971, ENST00000419102, ENST00000474693, ENST00000483790, ENST00000579295)	-1.3	3.81	32.9	2.91e-07	1.35e-05	6.54
9197	ENSG00000167916	192666	KRT24	17	40700000	40700000	5760	-	KRT24	protein_coding	chromosome	keratin 24 [Source:HGNC Symbol;Acc:HGNC:18527]	ENSG00000167916.5	KRT24	ENST00000264651	1.19	1.83	32.8	3e-07	1.39e-05	6.52
8097	ENSG00000161544	114757	CYGB	17	76500000	76600000	23800	-	CYGB	protein_coding	chromosome	cytoglobin [Source:HGNC Symbol;Acc:HGNC:16505]	ENSG00000161544.10	CYGB	c(ENST00000293230, ENST00000586160, ENST00000589145, ENST00000589342, ENST00000590175)	0.736	3.75	32.6	3.22e-07	1.49e-05	6.49
7546	ENSG00000155158	158219	TTC39B	9	15200000	15300000	144000	-	TTC39B	protein_coding	chromosome	tetratricopeptide repeat domain 39B [Source:HGNC Symbol;Acc:HGNC:23704]	ENSG00000155158.20	TTC39B	c(ENST00000297615, ENST00000380850, ENST00000380853, ENST00000505732, ENST00000506891, ENST00000507285, ENST00000507993, ENST00000512701, ENST00000582994)	0.96	4.03	32.5	3.28e-07	1.51e-05	6.48
1638	ENSG00000095203	54566	EPB41L4B	9	109000000	109000000	149000	-	EPB41L4B	protein_coding	chromosome	erythrocyte membrane protein band 4.1 like 4B [Source:HGNC Symbol;Acc:HGNC:19818]	ENSG00000095203.14	EPB41L4B	c(ENST00000374557, ENST00000374566)	0.408	5.91	32.3	3.49e-07	1.6e-05	6.46
8926	ENSG00000166394	51700	CYB5R2	11	7670000	7680000	12100	-	CYB5R2	protein_coding	chromosome	cytochrome b5 reductase 2 [Source:HGNC Symbol;Acc:HGNC:24376]	ENSG00000166394.15	CYB5R2	c(ENST00000299498, ENST00000436351, ENST00000524608, ENST00000524790, ENST00000525307, ENST00000526084, ENST00000527542, ENST00000528585, ENST00000531096, ENST00000532621, ENST00000532920, ENST00000533558, ENST00000534443, ENST00000534698)	0.506	5.37	32.2	3.61e-07	1.65e-05	6.44
993	ENSG00000073282	8626	TP63	3	190000000	190000000	266000	+	TP63	protein_coding	chromosome	tumor protein p63 [Source:HGNC Symbol;Acc:HGNC:15979]	ENSG00000073282.13	TP63	c(ENST00000264731, ENST00000320472, ENST00000354600, ENST00000392460, ENST00000392461, ENST00000392463, ENST00000418709, ENST00000434928, ENST00000437221, ENST00000440651, ENST00000449992, ENST00000456148, ENST00000460036, ENST00000486398)	-0.46	7.2	32.1	3.85e-07	1.75e-05	6.41
3298	ENSG00000113161	3156	HMGCR	5	75300000	75400000	25800	+	HMGCR	protein_coding	chromosome	3-hydroxy-3-methylglutaryl-CoA reductase [Source:HGNC Symbol;Acc:HGNC:5006]	ENSG00000113161.16	HMGCR	c(ENST00000287936, ENST00000343975, ENST00000442032, ENST00000504466, ENST00000507942, ENST00000508070, ENST00000509085, ENST00000509431, ENST00000511206, ENST00000511986, ENST00000512053, ENST00000514315, ENST00000515776)	-0.65	7.98	32.1	3.85e-07	1.75e-05	6.41
7163	ENSG00000150457	26524	LATS2	13	21000000	21100000	88600	-	LATS2	protein_coding	chromosome	large tumor suppressor kinase 2 [Source:HGNC Symbol;Acc:HGNC:6515]	ENSG00000150457.9	LATS2	c(ENST00000382592, ENST00000472754)	0.572	5.35	32	3.99e-07	1.8e-05	6.4
8643	ENSG00000164695	92421	CHMP4C	8	81700000	81800000	27100	+	CHMP4C	protein_coding	chromosome	charged multivesicular body protein 4C [Source:HGNC Symbol;Acc:HGNC:30599]	ENSG00000164695.5	CHMP4C	ENST00000297265	0.463	5.17	31.9	4.04e-07	1.82e-05	6.39
7893	ENSG00000159228	873	CBR1	21	36100000	36100000	3230	+	CBR1	protein_coding	chromosome	carbonyl reductase 1 [Source:HGNC Symbol;Acc:HGNC:1548]	ENSG00000159228.13	CBR1	c(ENST00000290349, ENST00000399191, ENST00000439427, ENST00000466328, ENST00000530908)	-0.39	6.63	31.8	4.17e-07	1.87e-05	6.38
8488	ENSG00000163993	6286	S100P	4	6690000	6700000	3290	+	S100P	protein_coding	chromosome	S100 calcium binding protein P [Source:HGNC Symbol;Acc:HGNC:10504]	ENSG00000163993.7	S100P	c(ENST00000296370, ENST00000513778)	0.356	6.32	31.7	4.29e-07	1.93e-05	6.37
4408	ENSG00000125148	4502	MT2A	16	56600000	56600000	914	+	MT2A	protein_coding	chromosome	metallothionein 2A [Source:HGNC Symbol;Acc:HGNC:7406]	ENSG00000125148.7	MT2A	c(ENST00000245185, ENST00000561491, ENST00000562017, ENST00000563985, ENST00000567300)	-0.492	9.47	31.7	4.33e-07	1.93e-05	6.36
5947	ENSG00000138439	150864	FAM117B	2	203000000	203000000	135000	+	FAM117B	protein_coding	chromosome	family with sequence similarity 117 member B [Source:HGNC Symbol;Acc:HGNC:14440]	ENSG00000138439.12	FAM117B	c(ENST00000392238, ENST00000481658)	-0.735	3.97	31.5	4.68e-07	2.08e-05	6.33
10373	ENSG00000176845	284207	METRNL	17	83100000	83100000	15500	+	METRNL	protein_coding	chromosome	meteorin like, glial cell differentiation regulator [Source:HGNC Symbol;Acc:HGNC:27584]	ENSG00000176845.13	METRNL	c(ENST00000320095, ENST00000570778, ENST00000571814, ENST00000571940, ENST00000574053)	1.15	2.96	31.5	4.71e-07	2.09e-05	6.33
802	ENSG00000067082	1316	KLF6	10	3780000	3790000	9290	-	KLF6	protein_coding	chromosome	Kruppel like factor 6 [Source:HGNC Symbol;Acc:HGNC:2235]	ENSG00000067082.15	KLF6	c(ENST00000173785, ENST00000380946, ENST00000461124, ENST00000469435, ENST00000492125, ENST00000497571, ENST00000542957)	0.626	7.65	31.4	4.8e-07	2.12e-05	6.32
5258	ENSG00000133639	694	BTG1	12	92100000	92100000	5570	-	BTG1	protein_coding	chromosome	BTG anti-proliferation factor 1 [Source:HGNC Symbol;Acc:HGNC:1130]	ENSG00000133639.5	BTG1	c(ENST00000256015, ENST00000552315)	0.661	6.57	31.3	4.95e-07	2.18e-05	6.31
902	ENSG00000070495	23210	JMJD6	17	76700000	76700000	14000	-	JMJD6	protein_coding	chromosome	jumonji domain containing 6, arginine demethylase and lysine hydroxylase [Source:HGNC Symbol;Acc:HGNC:19355]	ENSG00000070495.14	JMJD6	c(ENST00000303996, ENST00000397625, ENST00000445478, ENST00000542934, ENST00000585429, ENST00000589982, ENST00000591460, ENST00000617192)	0.607	5.55	31.3	5.02e-07	2.2e-05	6.3
8527	ENSG00000164109	4085	MAD2L1	4	120000000	120000000	11200	-	MAD2L1	protein_coding	chromosome	mitotic arrest deficient 2 like 1 [Source:HGNC Symbol;Acc:HGNC:6763]	ENSG00000164109.14	MAD2L1	c(ENST00000296509, ENST00000333047, ENST00000504707, ENST00000511295, ENST00000512484)	-0.7	4.63	31.2	5.09e-07	2.23e-05	6.29
14144	ENSG00000272031	284615	ANKRD34A	1	146000000	146000000	5140	-	ANKRD34A	protein_coding	chromosome	ankyrin repeat domain 34A [Source:HGNC Symbol;Acc:HGNC:27639]	ENSG00000272031.3	ANKRD34A	c(ENST00000606888, ENST00000619519, ENST00000619813)	-1.79	1.25	31	5.45e-07	2.37e-05	6.26
6695	ENSG00000144802	64332	NFKBIZ	3	102000000	102000000	33000	+	NFKBIZ	protein_coding	chromosome	NFKB inhibitor zeta [Source:HGNC Symbol;Acc:HGNC:29805]	ENSG00000144802.11	NFKBIZ	c(ENST00000326151, ENST00000326172, ENST00000394054, ENST00000461724, ENST00000465476, ENST00000477601, ENST00000483180, ENST00000486444, ENST00000491281, ENST00000495089, ENST00000495719)	0.932	6.34	31	5.56e-07	2.41e-05	6.25
14077	ENSG00000268104	11254	SLC6A14	X	116000000	116000000	24900	+	SLC6A14	protein_coding	chromosome	solute carrier family 6 member 14 [Source:HGNC Symbol;Acc:HGNC:11047]	ENSG00000268104.3	SLC6A14	c(ENST00000463626, ENST00000598581)	0.611	7.38	31	5.61e-07	2.43e-05	6.25
4578	ENSG00000126787	9787	DLGAP5	14	55100000	55200000	43500	-	DLGAP5	protein_coding	chromosome	DLG associated protein 5 [Source:HGNC Symbol;Acc:HGNC:16864]	ENSG00000126787.13	DLGAP5	c(ENST00000247191, ENST00000395425, ENST00000554007, ENST00000554067, ENST00000557645)	-1.34	2.64	30.9	5.67e-07	2.44e-05	6.25
4797	ENSG00000129514	3169	FOXA1	14	37600000	37600000	6510	-	FOXA1	protein_coding	chromosome	forkhead box A1 [Source:HGNC Symbol;Acc:HGNC:5021]	ENSG00000129514.6	FOXA1	c(ENST00000250448, ENST00000545425, ENST00000553751, ENST00000554607, ENST00000557418)	0.614	4.21	30.9	5.71e-07	2.46e-05	6.24
7717	ENSG00000157240	8321	FZD1	7	91300000	91300000	6890	+	FZD1	protein_coding	chromosome	frizzled class receptor 1 [Source:HGNC Symbol;Acc:HGNC:4038]	ENSG00000157240.4	FZD1	ENST00000287934	-0.531	4.67	30.8	5.86e-07	2.5e-05	6.23
5203	ENSG00000133048	1116	CHI3L1	1	203000000	203000000	7770	-	CHI3L1	protein_coding	chromosome	chitinase 3 like 1 [Source:HGNC Symbol;Acc:HGNC:1932]	ENSG00000133048.13	CHI3L1	c(ENST00000255409, ENST00000404436, ENST00000472064, ENST00000473185, ENST00000478742)	1.06	2.16	30.8	5.93e-07	2.53e-05	6.23
2521	ENSG00000105649	5864	RAB3A	19	18200000	18200000	7260	-	RAB3A	protein_coding	chromosome	RAB3A, member RAS oncogene family [Source:HGNC Symbol;Acc:HGNC:9777]	ENSG00000105649.10	RAB3A	c(ENST00000222256, ENST00000464076, ENST00000481914, ENST00000515410)	-1.37	2.03	30.7	6.08e-07	2.59e-05	6.22
8536	ENSG00000164125	51313	GASK1B	4	158000000	158000000	48800	-	GASK1B	protein_coding	chromosome	golgi associated kinase 1B [Source:HGNC Symbol;Acc:HGNC:25312]	ENSG00000164125.15	GASK1B	c(ENST00000296530, ENST00000393807, ENST00000585682, ENST00000587787, ENST00000589306, ENST00000590648, ENST00000592057, ENST00000592586, ENST00000593260)	-1	4.02	30.6	6.36e-07	2.7e-05	6.2
9933	ENSG00000172840	57546	PDP2	16	66900000	66900000	17200	+	PDP2	protein_coding	chromosome	pyruvate dehyrogenase phosphatase catalytic subunit 2 [Source:HGNC Symbol;Acc:HGNC:30263]	ENSG00000172840.7	PDP2	c(ENST00000311765, ENST00000561475, ENST00000561704, ENST00000566543, ENST00000566776, ENST00000566805, ENST00000568398, ENST00000568720, ENST00000568869)	-0.962	4.73	30.5	6.59e-07	2.79e-05	6.18
2588	ENSG00000106003	3955	LFNG	7	2510000	2530000	16600	+	LFNG	protein_coding	chromosome	LFNG O-fucosylpeptide 3-beta-N-acetylglucosaminyltransferase [Source:HGNC Symbol;Acc:HGNC:6560]	ENSG00000106003.13	LFNG	c(ENST00000222725, ENST00000338732, ENST00000359574, ENST00000402045, ENST00000402506, ENST00000493850, ENST00000614382)	-1.2	1.36	30.2	7.2e-07	3.02e-05	6.14
4786	ENSG00000129451	5655	KLK10	19	51000000	51000000	7440	-	KLK10	protein_coding	chromosome	kallikrein related peptidase 10 [Source:HGNC Symbol;Acc:HGNC:6358]	ENSG00000129451.12	KLK10	c(ENST00000309958, ENST00000358789, ENST00000391805, ENST00000599077, ENST00000599987, ENST00000601467)	0.506	5.81	30.2	7.32e-07	3.06e-05	6.14
7981	ENSG00000160213	1476	CSTB	21	43800000	43800000	3940	-	CSTB	protein_coding	chromosome	cystatin B [Source:HGNC Symbol;Acc:HGNC:2482]	ENSG00000160213.7	CSTB	c(ENST00000291568, ENST00000480147, ENST00000639959, ENST00000640406)	0.299	9.79	30.2	7.33e-07	3.06e-05	6.14
9570	ENSG00000170312	983	CDK1	10	60800000	60800000	16500	+	CDK1	protein_coding	chromosome	cyclin dependent kinase 1 [Source:HGNC Symbol;Acc:HGNC:1722]	ENSG00000170312.16	CDK1	c(ENST00000316629, ENST00000373809, ENST00000395284, ENST00000448257, ENST00000475504, ENST00000487784, ENST00000519078, ENST00000519760, ENST00000614696)	-0.883	4.27	30.1	7.54e-07	3.14e-05	6.12
14017	ENSG00000264364	140735	DYNLL2	17	58100000	58100000	12100	+	DYNLL2	protein_coding	chromosome	dynein light chain LC8-type 2 [Source:HGNC Symbol;Acc:HGNC:24596]	ENSG00000264364.3	DYNLL2	ENST00000579991	-0.31	7.22	30.1	7.63e-07	3.17e-05	6.12
3358	ENSG00000113739	8614	STC2	5	173000000	173000000	14800	-	STC2	protein_coding	chromosome	stanniocalcin 2 [Source:HGNC Symbol;Acc:HGNC:11374]	ENSG00000113739.10	STC2	c(ENST00000265087, ENST00000518455, ENST00000519511, ENST00000520593, ENST00000520648)	-0.982	5.38	30	7.74e-07	3.21e-05	6.11
4267	ENSG00000123496	3598	IL13RA2	X	115000000	115000000	16000	-	IL13RA2	protein_coding	chromosome	interleukin 13 receptor subunit alpha 2 [Source:HGNC Symbol;Acc:HGNC:5975]	ENSG00000123496.8	IL13RA2	c(ENST00000243213, ENST00000371936, ENST00000468224)	1.12	1.43	29.9	8.17e-07	3.37e-05	6.09
9893	ENSG00000172548	348938	NIPAL4	5	157000000	157000000	14700	+	NIPAL4	protein_coding	chromosome	NIPA like domain containing 4 [Source:HGNC Symbol;Acc:HGNC:28018]	ENSG00000172548.14	NIPAL4	c(ENST00000311946, ENST00000435489, ENST00000519150, ENST00000519946, ENST00000521390)	0.409	4.82	29.8	8.3e-07	3.41e-05	6.08
1843	ENSG00000100344	80339	PNPLA3	22	43900000	44000000	40700	+	PNPLA3	protein_coding	chromosome	patatin like phospholipase domain containing 3 [Source:HGNC Symbol;Acc:HGNC:18590]	ENSG00000100344.11	PNPLA3	c(ENST00000216180, ENST00000406117, ENST00000423180, ENST00000478713, ENST00000497129)	-0.824	3.76	29.8	8.33e-07	3.41e-05	6.08
4719	ENSG00000128641	4430	MYO1B	2	191000000	191000000	180000	+	MYO1B	protein_coding	chromosome	myosin IB [Source:HGNC Symbol;Acc:HGNC:7596]	ENSG00000128641.19	MYO1B	c(ENST00000304164, ENST00000339514, ENST00000392316, ENST00000392318, ENST00000418908, ENST00000420448, ENST00000427152, ENST00000438652, ENST00000451437, ENST00000461714, ENST00000471904, ENST00000490069, ENST00000494129, ENST00000496992, ENST00000634375)	0.452	9.45	29.7	8.57e-07	3.5e-05	6.07
1133	ENSG00000078018	4133	MAP2	2	209000000	210000000	310000	+	MAP2	protein_coding	chromosome	microtubule associated protein 2 [Source:HGNC Symbol;Acc:HGNC:6839]	ENSG00000078018.19	MAP2	c(ENST00000199940, ENST00000360351, ENST00000361559, ENST00000392193, ENST00000392194, ENST00000445941, ENST00000447185, ENST00000452717, ENST00000461253, ENST00000464007, ENST00000471619, ENST00000473543, ENST00000475600, ENST00000478233, ENST00000481649, ENST00000482864)	0.617	6.06	29.6	8.92e-07	3.63e-05	6.05
10809	ENSG00000181449	6657	SOX2	3	182000000	182000000	2510	+	SOX2	protein_coding	chromosome	SRY-box transcription factor 2 [Source:HGNC Symbol;Acc:HGNC:11195]	ENSG00000181449.4	SOX2	ENST00000325404	-0.559	3.79	29.4	9.7e-07	3.94e-05	6.01
4228	ENSG00000123095	79365	BHLHE41	12	26100000	26100000	5010	-	BHLHE41	protein_coding	chromosome	basic helix-loop-helix family member e41 [Source:HGNC Symbol;Acc:HGNC:16617]	ENSG00000123095.6	BHLHE41	c(ENST00000242728, ENST00000394326, ENST00000541271)	-1.31	3.03	29.3	9.96e-07	4.04e-05	6
7597	ENSG00000155903	5922	RASA2	3	141000000	142000000	128000	+	RASA2	protein_coding	chromosome	RAS p21 protein activator 2 [Source:HGNC Symbol;Acc:HGNC:9872]	ENSG00000155903.12	RASA2	c(ENST00000286364, ENST00000452898, ENST00000505833, ENST00000506365, ENST00000509032, ENST00000509118, ENST00000515549)	0.74	5.39	29.3	1.01e-06	4.08e-05	6
1604	ENSG00000092529	825	CAPN3	15	42400000	42400000	52800	+	CAPN3	protein_coding	chromosome	calpain 3 [Source:HGNC Symbol;Acc:HGNC:1480]	ENSG00000092529.24	CAPN3	c(ENST00000318023, ENST00000337571, ENST00000349748, ENST00000356316, ENST00000357568, ENST00000397163, ENST00000397200, ENST00000397204, ENST00000466222, ENST00000561817, ENST00000562199, ENST00000564503, ENST00000565173, ENST00000565274, ENST00000565559, ENST00000567071, ENST00000567817, ENST00000568153, ENST00000569136, ENST00000569827, ENST00000638141)	1.38	2.77	29.2	1.03e-06	4.15e-05	5.99
1341	ENSG00000085552	57549	IGSF9	1	160000000	160000000	18600	-	IGSF9	protein_coding	chromosome	immunoglobulin superfamily member 9 [Source:HGNC Symbol;Acc:HGNC:18132]	ENSG00000085552.17	IGSF9	c(ENST00000361509, ENST00000368094, ENST00000476102, ENST00000493195, ENST00000496645, ENST00000611023)	0.422	6.4	29.2	1.04e-06	4.16e-05	5.98
7747	ENSG00000157601	4599	MX1	21	41400000	41500000	38900	+	MX1	protein_coding	chromosome	MX dynamin like GTPase 1 [Source:HGNC Symbol;Acc:HGNC:7532]	ENSG00000157601.14	MX1	c(ENST00000288383, ENST00000398598, ENST00000398600, ENST00000413778, ENST00000417963, ENST00000419044, ENST00000424365, ENST00000427464, ENST00000441677, ENST00000455164, ENST00000467510, ENST00000468506, ENST00000478268, ENST00000484465, ENST00000486275, ENST00000490220, ENST00000491110, ENST00000619682)	1.29	2.17	29.1	1.08e-06	4.31e-05	5.97
9026	ENSG00000166971	64400	AKTIP	16	53500000	53500000	13400	-	AKTIP	protein_coding	chromosome	AKT interacting protein [Source:HGNC Symbol;Acc:HGNC:16710]	ENSG00000166971.17	AKTIP	c(ENST00000300245, ENST00000394657, ENST00000561799, ENST00000563108, ENST00000563928, ENST00000564497, ENST00000565408, ENST00000565431, ENST00000566045, ENST00000568022, ENST00000568596, ENST00000570004, ENST00000570041, ENST00000571523)	0.462	5.15	29.1	1.09e-06	4.37e-05	5.96
11493	ENSG00000187037	353345	GPR141	7	37700000	37800000	150000	+	GPR141	protein_coding	chromosome	G protein-coupled receptor 141 [Source:HGNC Symbol;Acc:HGNC:19997]	ENSG00000187037.8	GPR141	c(ENST00000334425, ENST00000447769, ENST00000450180, ENST00000461610, ENST00000467202)	-1.2	0.834	29.8	1.1e-06	4.39e-05	5.96
9584	ENSG00000170421	3856	KRT8	12	52900000	52900000	52800	-	KRT8	protein_coding	chromosome	keratin 8 [Source:HGNC Symbol;Acc:HGNC:6446]	ENSG00000170421.12	KRT8	c(ENST00000293308, ENST00000546542, ENST00000546583, ENST00000546826, ENST00000546897, ENST00000546900, ENST00000546921, ENST00000547031, ENST00000547176, ENST00000548998, ENST00000549176, ENST00000549198, ENST00000550170, ENST00000551318, ENST00000552150, ENST00000552551, ENST00000619952)	0.408	7.56	29	1.12e-06	4.46e-05	5.95
7331	ENSG00000152409	133746	JMY	5	79200000	79300000	91100	+	JMY	protein_coding	chromosome	junction mediating and regulatory protein, p53 cofactor [Source:HGNC Symbol;Acc:HGNC:28916]	ENSG00000152409.9	JMY	c(ENST00000396137, ENST00000412001)	-0.922	4.59	28.9	1.15e-06	4.55e-05	5.94
6912	ENSG00000147155	10682	EBP	X	48500000	48500000	6920	+	EBP	protein_coding	chromosome	EBP cholestenol delta-isomerase [Source:HGNC Symbol;Acc:HGNC:3133]	ENSG00000147155.11	EBP	c(ENST00000276096, ENST00000414061, ENST00000446158, ENST00000466461, ENST00000495186, ENST00000498425)	-0.436	6.27	28.8	1.19e-06	4.72e-05	5.92
950	ENSG00000072041	55117	SLC6A15	12	84900000	84900000	54100	-	SLC6A15	protein_coding	chromosome	solute carrier family 6 member 15 [Source:HGNC Symbol;Acc:HGNC:13621]	ENSG00000072041.17	SLC6A15	c(ENST00000266682, ENST00000309283, ENST00000450363, ENST00000547240, ENST00000548267, ENST00000549540, ENST00000551010, ENST00000551388, ENST00000551612, ENST00000551818, ENST00000552192)	-0.768	5.38	28.7	1.26e-06	4.96e-05	5.9
8594	ENSG00000164379	94234	FOXQ1	6	1310000	1310000	2660	+	FOXQ1	protein_coding	chromosome	forkhead box Q1 [Source:HGNC Symbol;Acc:HGNC:20951]	ENSG00000164379.7	FOXQ1	ENST00000296839	0.714	3.48	28.6	1.26e-06	4.97e-05	5.9
4142	ENSG00000121957	29899	GPSM2	1	109000000	109000000	59200	+	GPSM2	protein_coding	chromosome	G protein signaling modulator 2 [Source:HGNC Symbol;Acc:HGNC:29501]	ENSG00000121957.14	GPSM2	c(ENST00000264126, ENST00000406462, ENST00000435475, ENST00000435987, ENST00000441735, ENST00000446797, ENST00000642355, ENST00000643094, ENST00000643643, ENST00000643921, ENST00000645164, ENST00000645255)	-0.753	5.88	28.6	1.27e-06	4.97e-05	5.9
9437	ENSG00000169375	25942	SIN3A	15	75400000	75500000	86500	-	SIN3A	protein_coding	chromosome	SIN3 transcription regulator family member A [Source:HGNC Symbol;Acc:HGNC:19353]	ENSG00000169375.16	SIN3A	c(ENST00000360439, ENST00000394947, ENST00000394949, ENST00000562776, ENST00000564778, ENST00000565264, ENST00000566640, ENST00000567289, ENST00000568190, ENST00000568309, ENST00000568431, ENST00000568919, ENST00000570021, ENST00000570115, ENST00000570124)	-0.659	5.27	28.6	1.27e-06	4.97e-05	5.9
10531	ENSG00000178381	90637	ZFAND2A	7	1150000	1160000	8690	-	ZFAND2A	protein_coding	chromosome	zinc finger AN1-type containing 2A [Source:HGNC Symbol;Acc:HGNC:28073]	ENSG00000178381.11	ZFAND2A	c(ENST00000316495, ENST00000397083, ENST00000401903, ENST00000471448, ENST00000478137, ENST00000484977, ENST00000574135)	0.368	4.75	28.5	1.31e-06	5.13e-05	5.88
8898	ENSG00000166250	79827	CLMP	11	123000000	123000000	125000	-	CLMP	protein_coding	chromosome	CXADR like membrane protein [Source:HGNC Symbol;Acc:HGNC:24039]	ENSG00000166250.12	CLMP	c(ENST00000448775, ENST00000527977, ENST00000529128, ENST00000530371)	-0.595	6.71	28.5	1.32e-06	5.13e-05	5.88
10340	ENSG00000176454	254531	LPCAT4	15	34400000	34400000	8560	-	LPCAT4	protein_coding	chromosome	lysophosphatidylcholine acyltransferase 4 [Source:HGNC Symbol;Acc:HGNC:30059]	ENSG00000176454.14	LPCAT4	c(ENST00000314891, ENST00000562404, ENST00000562431, ENST00000563240, ENST00000563748, ENST00000566581, ENST00000567507, ENST00000569804, ENST00000617710, ENST00000623384)	0.361	6.33	28.5	1.32e-06	5.14e-05	5.88
2118	ENSG00000102189	8411	EEA1	12	92800000	92900000	159000	-	EEA1	protein_coding	chromosome	early endosome antigen 1 [Source:HGNC Symbol;Acc:HGNC:3185]	ENSG00000102189.17	EEA1	c(ENST00000322349, ENST00000418984, ENST00000547833, ENST00000549790, ENST00000553019)	0.653	6.48	28.5	1.34e-06	5.2e-05	5.87
14116	ENSG00000270392	767846	PFN1P2	1	120000000	120000000	1850	-	PFN1P2	transcribed_processed_pseudogene	chromosome	profilin 1 pseudogene 2 [Source:HGNC Symbol;Acc:HGNC:24298]	ENSG00000270392.2	PFN1P2	c(ENST00000604437, ENST00000621347)	-0.856	2.64	28.2	1.46e-06	5.64e-05	5.83
2743	ENSG00000107738	64115	VSIR	10	71700000	71800000	26000	-	VSIR	protein_coding	chromosome	V-set immunoregulatory receptor [Source:HGNC Symbol;Acc:HGNC:30085]	ENSG00000107738.20	VSIR	c(ENST00000394957, ENST00000470317, ENST00000481568)	0.8	5.12	28.1	1.52e-06	5.83e-05	5.82
6588	ENSG00000143862	127829	ARL8A	1	202000000	202000000	11300	-	ARL8A	protein_coding	chromosome	ADP ribosylation factor like GTPase 8A [Source:HGNC Symbol;Acc:HGNC:25192]	ENSG00000143862.8	ARL8A	c(ENST00000272217, ENST00000486225, ENST00000491358, ENST00000614750)	0.532	5.36	28.1	1.53e-06	5.85e-05	5.82
9973	ENSG00000173166	65059	RAPH1	2	203000000	204000000	141000	-	RAPH1	protein_coding	chromosome	Ras association (RalGDS/AF-6) and pleckstrin homology domains 1 [Source:HGNC Symbol;Acc:HGNC:14436]	ENSG00000173166.18	RAPH1	c(ENST00000308091, ENST00000319170, ENST00000374493, ENST00000418114, ENST00000419464, ENST00000420371, ENST00000423104, ENST00000428637, ENST00000439222, ENST00000453034, ENST00000457812, ENST00000465669, ENST00000630330)	0.628	4.61	28.1	1.53e-06	5.85e-05	5.81
3317	ENSG00000113368	4001	LMNB1	5	127000000	127000000	60400	+	LMNB1	protein_coding	chromosome	lamin B1 [Source:HGNC Symbol;Acc:HGNC:6637]	ENSG00000113368.12	LMNB1	c(ENST00000261366, ENST00000395354, ENST00000460265, ENST00000463908, ENST00000472034, ENST00000492190, ENST00000494185, ENST00000504788)	-1.03	3.68	28.1	1.54e-06	5.87e-05	5.81
9314	ENSG00000168575	6575	SLC20A2	8	42400000	42500000	125000	-	SLC20A2	protein_coding	chromosome	solute carrier family 20 member 2 [Source:HGNC Symbol;Acc:HGNC:10947]	ENSG00000168575.10	SLC20A2	c(ENST00000342228, ENST00000517366, ENST00000518384, ENST00000518660, ENST00000518717, ENST00000519463, ENST00000520179, ENST00000520262, ENST00000521455, ENST00000522401, ENST00000522707, ENST00000523340, ENST00000524211, ENST00000524237)	0.601	7.39	28.1	1.55e-06	5.88e-05	5.81
413	ENSG00000035403	7414	VCL	10	74000000	74100000	126000	+	VCL	protein_coding	chromosome	vinculin [Source:HGNC Symbol;Acc:HGNC:12665]	ENSG00000035403.17	VCL	c(ENST00000211998, ENST00000372755, ENST00000461383, ENST00000472585, ENST00000478896, ENST00000623461, ENST00000624354)	0.438	7.87	28.1	1.56e-06	5.92e-05	5.81
8404	ENSG00000163637	166336	PRICKLE2	3	64100000	64400000	353000	-	PRICKLE2	protein_coding	chromosome	prickle planar cell polarity protein 2 [Source:HGNC Symbol;Acc:HGNC:20340]	ENSG00000163637.13	PRICKLE2	c(ENST00000295902, ENST00000485770, ENST00000498162, ENST00000564377, ENST00000638394, ENST00000638436, ENST00000639113, ENST00000640095, ENST00000640303)	-0.636	4.72	28	1.57e-06	5.94e-05	5.8
984	ENSG00000072952	10335	IRAG1	11	10600000	10700000	121000	-	MRVI1	protein_coding	chromosome	murine retrovirus integration site 1 homolog [Source:HGNC Symbol;Acc:HGNC:7237]	ENSG00000072952.18	MRVI1	c(ENST00000423302, ENST00000424001, ENST00000526414, ENST00000527509, ENST00000529068, ENST00000529448, ENST00000529471, ENST00000529547, ENST00000531107, ENST00000531308, ENST00000531786, ENST00000532037, ENST00000533631, ENST00000534266, ENST00000541483, ENST00000547195, ENST00000558540)	0.963	1.5	28	1.58e-06	5.94e-05	5.8
3724	ENSG00000117143	6675	UAP1	1	163000000	163000000	38300	+	UAP1	protein_coding	chromosome	UDP-N-acetylglucosamine pyrophosphorylase 1 [Source:HGNC Symbol;Acc:HGNC:12457]	ENSG00000117143.13	UAP1	c(ENST00000271469, ENST00000367924, ENST00000367925, ENST00000367926, ENST00000474728, ENST00000476240, ENST00000486089)	0.886	7.58	28	1.58e-06	5.94e-05	5.8
10608	ENSG00000179094	5187	PER1	17	8140000	8160000	16000	-	PER1	protein_coding	chromosome	period circadian regulator 1 [Source:HGNC Symbol;Acc:HGNC:8845]	ENSG00000179094.16	PER1	c(ENST00000317276, ENST00000354903, ENST00000577253, ENST00000577424, ENST00000578089, ENST00000578223, ENST00000578950, ENST00000579065, ENST00000579098, ENST00000579203, ENST00000581082, ENST00000581395, ENST00000581703, ENST00000582719, ENST00000583559, ENST00000583677, ENST00000584202, ENST00000585095, ENST00000585284)	-0.896	5.57	28	1.59e-06	5.97e-05	5.8
2579	ENSG00000105968	94239	H2AZ2	7	44800000	44800000	21300	-	H2AFV	protein_coding	chromosome	H2A histone family member V [Source:HGNC Symbol;Acc:HGNC:20664]	ENSG00000105968.18	H2AFV	c(ENST00000222690, ENST00000308153, ENST00000349299, ENST00000350771, ENST00000381124, ENST00000437072, ENST00000446531, ENST00000521529)	-0.604	5.12	28	1.6e-06	5.99e-05	5.8
6698	ENSG00000144824	90102	PHLDB2	3	112000000	112000000	244000	+	PHLDB2	protein_coding	chromosome	pleckstrin homology like domain family B member 2 [Source:HGNC Symbol;Acc:HGNC:29573]	ENSG00000144824.21	PHLDB2	c(ENST00000393923, ENST00000393925, ENST00000412622, ENST00000431670, ENST00000460365, ENST00000470699, ENST00000477695, ENST00000478584, ENST00000478733, ENST00000478922, ENST00000481953, ENST00000486886, ENST00000491694, ENST00000495180, ENST00000498699, ENST00000638331, ENST00000640181, ENST00000640905)	0.542	7.27	28	1.62e-06	6.05e-05	5.79
559	ENSG00000052802	6307	MSMO1	4	165000000	165000000	15500	+	MSMO1	protein_coding	chromosome	methylsterol monooxygenase 1 [Source:HGNC Symbol;Acc:HGNC:10545]	ENSG00000052802.13	MSMO1	c(ENST00000261507, ENST00000393766, ENST00000504317, ENST00000505270, ENST00000507013)	-0.384	8.49	27.9	1.63e-06	6.09e-05	5.79
6433	ENSG00000142910	64129	TINAGL1	1	31600000	31600000	11200	+	TINAGL1	protein_coding	chromosome	tubulointerstitial nephritis antigen like 1 [Source:HGNC Symbol;Acc:HGNC:19168]	ENSG00000142910.16	TINAGL1	c(ENST00000271064, ENST00000457433, ENST00000461030, ENST00000463112, ENST00000466998, ENST00000468635, ENST00000478398, ENST00000480586, ENST00000481165, ENST00000498429, ENST00000537531)	0.651	7.21	27.9	1.65e-06	6.11e-05	5.78
11174	ENSG00000184588	5142	PDE4B	1	65800000	66400000	582000	+	PDE4B	protein_coding	chromosome	phosphodiesterase 4B [Source:HGNC Symbol;Acc:HGNC:8781]	ENSG00000184588.18	PDE4B	c(ENST00000329654, ENST00000341517, ENST00000371045, ENST00000371048, ENST00000412480, ENST00000423207, ENST00000480109, ENST00000483863, ENST00000490695, ENST00000491340, ENST00000524999, ENST00000526197, ENST00000526666, ENST00000528771, ENST00000531025, ENST00000531358, ENST00000532040, ENST00000534463)	-1.26	2.11	27.9	1.65e-06	6.11e-05	5.78
10160	ENSG00000174791	9610	RIN1	11	66300000	66300000	6600	-	RIN1	protein_coding	chromosome	Ras and Rab interactor 1 [Source:HGNC Symbol;Acc:HGNC:18749]	ENSG00000174791.11	RIN1	c(ENST00000311320, ENST00000524804, ENST00000526246, ENST00000528006, ENST00000530056, ENST00000530745, ENST00000534824, ENST00000627248)	-0.745	5.72	27.7	1.78e-06	6.56e-05	5.75
12760	ENSG00000213782	51202	DDX47	12	12800000	12800000	16700	+	DDX47	protein_coding	chromosome	DEAD-box helicase 47 [Source:HGNC Symbol;Acc:HGNC:18682]	ENSG00000213782.7	DDX47	c(ENST00000352940, ENST00000358007, ENST00000392155, ENST00000426619, ENST00000535722, ENST00000541537, ENST00000542123, ENST00000542832, ENST00000544032, ENST00000544400, ENST00000544497, ENST00000545038)	0.389	6.03	27.7	1.78e-06	6.57e-05	5.75
14606	ENSG00000281991	100862671	TMEM265	16	30700000	30700000	4560	+	TMEM265	protein_coding	chromosome	transmembrane protein 265 [Source:HGNC Symbol;Acc:HGNC:51241]	ENSG00000281991.2	TMEM265	ENST00000615541	0.745	4.69	27.6	1.83e-06	6.74e-05	5.74
3896	ENSG00000119397	11064	CNTRL	9	121000000	121000000	103000	+	CNTRL	protein_coding	chromosome	centriolin [Source:HGNC Symbol;Acc:HGNC:1858]	ENSG00000119397.16	CNTRL	c(ENST00000238341, ENST00000373844, ENST00000373845, ENST00000373847, ENST00000373850, ENST00000373851, ENST00000373855, ENST00000373865, ENST00000431571, ENST00000468952, ENST00000491018, ENST00000613863)	-1.26	3.76	27.6	1.84e-06	6.74e-05	5.74
9725	ENSG00000171401	3860	KRT13	17	41500000	41500000	4720	-	KRT13	protein_coding	chromosome	keratin 13 [Source:HGNC Symbol;Acc:HGNC:6415]	ENSG00000171401.15	KRT13	c(ENST00000246635, ENST00000336861, ENST00000464634, ENST00000468313, ENST00000475217, ENST00000587118, ENST00000587435, ENST00000587544, ENST00000590425)	0.86	4.52	27.6	1.85e-06	6.79e-05	5.73
10953	ENSG00000182795	79098	C1orf116	1	207000000	207000000	14200	-	C1orf116	protein_coding	chromosome	chromosome 1 open reading frame 116 [Source:HGNC Symbol;Acc:HGNC:28667]	ENSG00000182795.13	C1orf116	c(ENST00000359470, ENST00000461135)	0.412	8.35	27.6	1.86e-06	6.8e-05	5.73
4650	ENSG00000127863	55504	TNFRSF19	13	23600000	23700000	106000	+	TNFRSF19	protein_coding	chromosome	TNF receptor superfamily member 19 [Source:HGNC Symbol;Acc:HGNC:11915]	ENSG00000127863.15	TNFRSF19	c(ENST00000248484, ENST00000382258, ENST00000382263, ENST00000403372, ENST00000464735)	-0.733	2.73	27.6	1.87e-06	6.81e-05	5.73
867	ENSG00000069399	602	BCL3	19	44700000	44800000	12300	+	BCL3	protein_coding	chromosome	BCL3 transcription coactivator [Source:HGNC Symbol;Acc:HGNC:998]	ENSG00000069399.15	BCL3	c(ENST00000164227, ENST00000403534, ENST00000444487, ENST00000464319, ENST00000473468, ENST00000473473, ENST00000474300, ENST00000477832, ENST00000487394)	0.926	2.84	27.5	1.93e-06	7e-05	5.72
6064	ENSG00000139372	6996	TDG	12	104000000	104000000	23100	+	TDG	protein_coding	chromosome	thymine DNA glycosylase [Source:HGNC Symbol;Acc:HGNC:11700]	ENSG00000139372.15	TDG	c(ENST00000266775, ENST00000392872, ENST00000436021, ENST00000536395, ENST00000537100, ENST00000540956, ENST00000542926, ENST00000544060, ENST00000544861, ENST00000545698)	0.322	6.68	27.4	2e-06	7.23e-05	5.7
5384	ENSG00000134755	1824	DSC2	18	31100000	31100000	43700	-	DSC2	protein_coding	chromosome	desmocollin 2 [Source:HGNC Symbol;Acc:HGNC:3036]	ENSG00000134755.17	DSC2	c(ENST00000251081, ENST00000280904, ENST00000648081)	0.46	7.31	27.2	2.14e-06	7.72e-05	5.67
6185	ENSG00000140519	51458	RHCG	15	89500000	89500000	25200	-	RHCG	protein_coding	chromosome	Rh family C glycoprotein [Source:HGNC Symbol;Acc:HGNC:18140]	ENSG00000140519.14	RHCG	c(ENST00000268122, ENST00000558030, ENST00000558184, ENST00000558360, ENST00000559638, ENST00000560081, ENST00000649642)	0.335	7.67	27.2	2.14e-06	7.72e-05	5.67
11698	ENSG00000188910	2707	GJB3	1	34800000	34800000	5160	+	GJB3	protein_coding	chromosome	gap junction protein beta 3 [Source:HGNC Symbol;Acc:HGNC:4285]	ENSG00000188910.8	GJB3	c(ENST00000373362, ENST00000373366)	0.404	7.38	27.2	2.16e-06	7.75e-05	5.67
8524	ENSG00000164104	3148	HMGB2	4	173000000	173000000	3060	-	HMGB2	protein_coding	chromosome	high mobility group box 2 [Source:HGNC Symbol;Acc:HGNC:5000]	ENSG00000164104.12	HMGB2	c(ENST00000296503, ENST00000438704, ENST00000446922, ENST00000506267, ENST00000511316)	-0.732	6.26	27.1	2.17e-06	7.8e-05	5.66
13710	ENSG00000250644	NA		11	1730000	1760000	29100	-	AC068580.4	protein_coding	chromosome	novel protein	ENSG00000250644.3	AC068580.4	c(ENST00000427721, ENST00000636397, ENST00000636579, ENST00000636615)	-0.805	4.64	27.1	2.18e-06	7.8e-05	5.66
6834	ENSG00000146263	253714	MMS22L	6	97100000	97300000	141000	-	MMS22L	protein_coding	chromosome	MMS22 like, DNA repair protein [Source:HGNC Symbol;Acc:HGNC:21475]	ENSG00000146263.11	MMS22L	c(ENST00000275053, ENST00000369251, ENST00000482634, ENST00000484170, ENST00000496119, ENST00000506256, ENST00000508820, ENST00000508976, ENST00000509383, ENST00000510018, ENST00000511335, ENST00000514790)	-0.874	4.62	27.1	2.2e-06	7.82e-05	5.66
9514	ENSG00000169925	8019	BRD3	9	134000000	134000000	38200	-	BRD3	protein_coding	chromosome	bromodomain containing 3 [Source:HGNC Symbol;Acc:HGNC:1104]	ENSG00000169925.17	BRD3	c(ENST00000303407, ENST00000371834, ENST00000371842, ENST00000433041, ENST00000473349, ENST00000494743)	-1.04	4.48	27.1	2.2e-06	7.82e-05	5.66
12090	ENSG00000197822	100506658	OCLN	5	69500000	69600000	65800	+	OCLN	protein_coding	chromosome	occludin [Source:HGNC Symbol;Acc:HGNC:8104]	ENSG00000197822.11	OCLN	c(ENST00000355237, ENST00000396442, ENST00000510666, ENST00000514370, ENST00000538151)	1.16	4.66	27.1	2.2e-06	7.82e-05	5.66
11216	ENSG00000184992	140707	BRI3BP	12	125000000	125000000	37600	+	BRI3BP	protein_coding	chromosome	BRI3 binding protein [Source:HGNC Symbol;Acc:HGNC:14251]	ENSG00000184992.12	BRI3BP	c(ENST00000341446, ENST00000671775, ENST00000672415)	-0.376	6.17	27	2.25e-06	7.98e-05	5.65
6699	ENSG00000144827	55347	ABHD10	3	112000000	112000000	14400	+	ABHD10	protein_coding	chromosome	abhydrolase domain containing 10 [Source:HGNC Symbol;Acc:HGNC:25656]	ENSG00000144827.9	ABHD10	c(ENST00000273359, ENST00000491580, ENST00000493784, ENST00000494817, ENST00000497293)	-0.671	4.39	27	2.26e-06	7.98e-05	5.65
12787	ENSG00000214013	2595	GANC	15	42300000	42400000	83700	+	GANC	protein_coding	chromosome	glucosidase alpha, neutral C [Source:HGNC Symbol;Acc:HGNC:4139]	ENSG00000214013.9	GANC	c(ENST00000318010, ENST00000440615, ENST00000561871, ENST00000562170, ENST00000562859, ENST00000566442, ENST00000566690, ENST00000567421, ENST00000567596, ENST00000567784, ENST00000568687, ENST00000568953, ENST00000570013)	0.603	5.58	27	2.26e-06	7.99e-05	5.64
1608	ENSG00000092841	4637	MYL6	12	56200000	56200000	5340	+	MYL6	protein_coding	chromosome	myosin light chain 6 [Source:HGNC Symbol;Acc:HGNC:7587]	ENSG00000092841.18	MYL6	c(ENST00000293422, ENST00000348108, ENST00000536128, ENST00000546630, ENST00000546845, ENST00000547408, ENST00000547649, ENST00000547703, ENST00000548293, ENST00000548400, ENST00000548580, ENST00000548725, ENST00000549017, ENST00000549392, ENST00000549566, ENST00000550184, ENST00000550639, ENST00000550697, ENST00000551589, ENST00000551954, ENST00000552297)	0.307	9.94	27	2.3e-06	8.11e-05	5.64
5015	ENSG00000131473	47	ACLY	17	41900000	41900000	63600	-	ACLY	protein_coding	chromosome	ATP citrate lyase [Source:HGNC Symbol;Acc:HGNC:115]	ENSG00000131473.17	ACLY	c(ENST00000352035, ENST00000353196, ENST00000393896, ENST00000537919, ENST00000588547, ENST00000588779, ENST00000590151, ENST00000590735, ENST00000590770, ENST00000592970)	-0.431	8.64	26.9	2.41e-06	8.44e-05	5.62
8316	ENSG00000163216	6703	SPRR2D	1	153000000	153000000	2200	-	SPRR2D	protein_coding	chromosome	small proline rich protein 2D [Source:HGNC Symbol;Acc:HGNC:11264]	ENSG00000163216.7	SPRR2D	c(ENST00000360379, ENST00000368756, ENST00000368757, ENST00000368758)	0.683	4.05	26.9	2.41e-06	8.44e-05	5.62
3996	ENSG00000120217	29126	CD274	9	5450000	5470000	20100	+	CD274	protein_coding	chromosome	CD274 molecule [Source:HGNC Symbol;Acc:HGNC:17635]	ENSG00000120217.14	CD274	c(ENST00000381573, ENST00000381577, ENST00000474218, ENST00000492923, ENST00000498261)	1.03	3.6	26.8	2.44e-06	8.51e-05	5.61
1370	ENSG00000086544	80271	ITPKC	19	40700000	40700000	23700	+	ITPKC	protein_coding	chromosome	inositol-trisphosphate 3-kinase C [Source:HGNC Symbol;Acc:HGNC:14897]	ENSG00000086544.3	ITPKC	c(ENST00000263370, ENST00000597003)	0.479	5.87	26.8	2.46e-06	8.57e-05	5.61
11223	ENSG00000185019	22888	UBOX5	20	3110000	3160000	52600	-	UBOX5	protein_coding	chromosome	U-box domain containing 5 [Source:HGNC Symbol;Acc:HGNC:17777]	ENSG00000185019.17	UBOX5	c(ENST00000217173, ENST00000348031, ENST00000449731)	-1.29	2.3	26.7	2.5e-06	8.71e-05	5.6
6765	ENSG00000145604	6502	SKP2	5	36200000	36200000	32300	+	SKP2	protein_coding	chromosome	S-phase kinase associated protein 2 [Source:HGNC Symbol;Acc:HGNC:10901]	ENSG00000145604.16	SKP2	c(ENST00000274254, ENST00000274255, ENST00000504386, ENST00000508514, ENST00000509692, ENST00000513151, ENST00000513263, ENST00000546211, ENST00000620197)	-0.422	5.58	26.7	2.57e-06	8.93e-05	5.59
4477	ENSG00000125772	56261	GPCPD1	20	5540000	5610000	66600	-	GPCPD1	protein_coding	chromosome	glycerophosphocholine phosphodiesterase 1 [Source:HGNC Symbol;Acc:HGNC:26957]	ENSG00000125772.13	GPCPD1	c(ENST00000379019, ENST00000418646, ENST00000462080, ENST00000473797, ENST00000481038, ENST00000481690, ENST00000633552)	0.741	6.87	26.7	2.58e-06	8.94e-05	5.59
6993	ENSG00000148218	210	ALAD	9	113000000	113000000	15000	-	ALAD	protein_coding	chromosome	aminolevulinate dehydratase [Source:HGNC Symbol;Acc:HGNC:395]	ENSG00000148218.16	ALAD	c(ENST00000409155, ENST00000445750, ENST00000448137, ENST00000452726, ENST00000464749, ENST00000468504, ENST00000482001, ENST00000482847, ENST00000494848)	-0.733	4.21	26.7	2.59e-06	8.95e-05	5.59
8701	ENSG00000165029	19	ABCA1	9	105000000	105000000	147000	-	ABCA1	protein_coding	chromosome	ATP binding cassette subfamily A member 1 [Source:HGNC Symbol;Acc:HGNC:29]	ENSG00000165029.16	ABCA1	c(ENST00000374733, ENST00000374736, ENST00000423487, ENST00000494467)	0.508	4.53	26.6	2.62e-06	9e-05	5.58
9712	ENSG00000171302	124583	CANT1	17	79000000	79000000	18200	-	CANT1	protein_coding	chromosome	calcium activated nucleotidase 1 [Source:HGNC Symbol;Acc:HGNC:19721]	ENSG00000171302.17	CANT1	c(ENST00000302345, ENST00000392446, ENST00000586916, ENST00000587242, ENST00000588075, ENST00000588096, ENST00000588611, ENST00000590370, ENST00000591625, ENST00000591732, ENST00000591773, ENST00000591811, ENST00000592033, ENST00000592228, ENST00000592887, ENST00000620915)	0.409	6.82	26.6	2.62e-06	9e-05	5.58
2291	ENSG00000103888	57214	CEMIP	15	80800000	81000000	172000	+	CEMIP	protein_coding	chromosome	cell migration inducing hyaluronidase 1 [Source:HGNC Symbol;Acc:HGNC:29213]	ENSG00000103888.17	CEMIP	c(ENST00000220244, ENST00000356249, ENST00000394685, ENST00000495041, ENST00000559966, ENST00000560027)	-0.801	4.92	26.6	2.64e-06	9.06e-05	5.58
14151	ENSG00000272398	100133941	CD24	6	107000000	107000000	5800	-	CD24	protein_coding	chromosome	CD24 molecule [Source:HGNC Symbol;Acc:HGNC:1645]	ENSG00000272398.6	CD24	c(ENST00000606017, ENST00000610952, ENST00000615659, ENST00000619133, ENST00000619869, ENST00000620405, ENST00000621311, ENST00000622315)	0.454	10.8	26.5	2.7e-06	9.23e-05	5.57
1975	ENSG00000101079	57446	NDRG3	20	36700000	36700000	94300	-	NDRG3	protein_coding	chromosome	NDRG family member 3 [Source:HGNC Symbol;Acc:HGNC:14462]	ENSG00000101079.21	NDRG3	c(ENST00000349004, ENST00000359675, ENST00000373773, ENST00000373803, ENST00000422536)	-0.416	4.91	26.5	2.75e-06	9.38e-05	5.56
11013	ENSG00000183287	147372	CCBE1	18	59400000	59700000	267000	-	CCBE1	protein_coding	chromosome	collagen and calcium binding EGF domains 1 [Source:HGNC Symbol;Acc:HGNC:29426]	ENSG00000183287.14	CCBE1	c(ENST00000398179, ENST00000439986, ENST00000589116, ENST00000589419, ENST00000649564, ENST00000650467)	-0.969	4.16	26.5	2.76e-06	9.38e-05	5.56
1976	ENSG00000101084	55969	RAB5IF	20	36600000	36600000	6780	+	RAB5IF	protein_coding	chromosome	RAB5 interacting factor [Source:HGNC Symbol;Acc:HGNC:15870]	ENSG00000101084.18	RAB5IF	c(ENST00000342422, ENST00000344795, ENST00000373852, ENST00000483815, ENST00000491113, ENST00000492721, ENST00000494506, ENST00000639924)	0.346	6.78	26.4	2.83e-06	9.6e-05	5.55
11771	ENSG00000196116	23424	TDRD7	9	97400000	97500000	84000	+	TDRD7	protein_coding	chromosome	tudor domain containing 7 [Source:HGNC Symbol;Acc:HGNC:30831]	ENSG00000196116.8	TDRD7	c(ENST00000355295, ENST00000492428)	0.549	3.63	26.3	2.9e-06	9.83e-05	5.54
1776	ENSG00000100100	113791	PIK3IP1	22	31300000	31300000	10900	-	PIK3IP1	protein_coding	chromosome	phosphoinositide-3-kinase interacting protein 1 [Source:HGNC Symbol;Acc:HGNC:24942]	ENSG00000100100.13	PIK3IP1	c(ENST00000215912, ENST00000402249, ENST00000441972, ENST00000443175, ENST00000480654, ENST00000493034)	-0.709	3.7	26.3	2.91e-06	9.83e-05	5.54
11783	ENSG00000196159	79633	FAT4	4	125000000	125000000	177000	+	FAT4	protein_coding	chromosome	FAT atypical cadherin 4 [Source:HGNC Symbol;Acc:HGNC:23109]	ENSG00000196159.11	FAT4	c(ENST00000335110, ENST00000394329, ENST00000509444)	-0.649	4.45	26.3	2.92e-06	9.84e-05	5.54
8560	ENSG00000164211	134429	STARD4	5	111000000	112000000	16600	-	STARD4	protein_coding	chromosome	StAR related lipid transfer domain containing 4 [Source:HGNC Symbol;Acc:HGNC:18058]	ENSG00000164211.13	STARD4	c(ENST00000296632, ENST00000455172, ENST00000502322, ENST00000502931, ENST00000505803, ENST00000508215, ENST00000509887, ENST00000510346, ENST00000511137, ENST00000511436, ENST00000511569, ENST00000512160)	-0.498	5.8	26.2	3.02e-06	0.000102	5.52
11843	ENSG00000196449	79693	YRDC	1	37800000	37800000	5260	-	YRDC	protein_coding	chromosome	yrdC N6-threonylcarbamoyltransferase domain containing [Source:HGNC Symbol;Acc:HGNC:28905]	ENSG00000196449.4	YRDC	ENST00000373044	0.477	5.05	26.2	3.05e-06	0.000102	5.52
9747	ENSG00000171517	23566	LPAR3	1	84800000	84900000	81600	-	LPAR3	protein_coding	chromosome	lysophosphatidic acid receptor 3 [Source:HGNC Symbol;Acc:HGNC:14298]	ENSG00000171517.6	LPAR3	c(ENST00000370611, ENST00000440886, ENST00000491034)	-0.421	6.34	26.1	3.17e-06	0.000106	5.5
581	ENSG00000054598	2296	FOXC1	6	1610000	1610000	3980	+	FOXC1	protein_coding	chromosome	forkhead box C1 [Source:HGNC Symbol;Acc:HGNC:3800]	ENSG00000054598.9	FOXC1	ENST00000645831	0.48	4.63	26.1	3.2e-06	0.000107	5.49
1099	ENSG00000076770	55796	MBNL3	X	132000000	132000000	121000	-	MBNL3	protein_coding	chromosome	muscleblind like splicing regulator 3 [Source:HGNC Symbol;Acc:HGNC:20564]	ENSG00000076770.14	MBNL3	c(ENST00000370839, ENST00000370844, ENST00000370849, ENST00000370853, ENST00000370857, ENST00000394311, ENST00000421707, ENST00000436215, ENST00000442191, ENST00000465964, ENST00000473364, ENST00000538204)	-0.731	4.23	26	3.26e-06	0.000109	5.49
649	ENSG00000060558	2769	GNA15	19	3140000	3160000	27700	+	GNA15	protein_coding	chromosome	G protein subunit alpha 15 [Source:HGNC Symbol;Acc:HGNC:4383]	ENSG00000060558.4	GNA15	c(ENST00000262958, ENST00000586082, ENST00000592455)	0.354	6.34	26	3.28e-06	0.000109	5.48
8613	ENSG00000164520	135250	RAET1E	6	150000000	150000000	14700	-	RAET1E	protein_coding	chromosome	retinoic acid early transcript 1E [Source:HGNC Symbol;Acc:HGNC:16793]	ENSG00000164520.11	RAET1E	c(ENST00000357183, ENST00000367363, ENST00000392270, ENST00000524905, ENST00000529948, ENST00000531073, ENST00000532335)	0.495	4.73	26	3.32e-06	0.00011	5.48
1660	ENSG00000096060	2289	FKBP5	6	35600000	35700000	155000	-	FKBP5	protein_coding	chromosome	FKBP prolyl isomerase 5 [Source:HGNC Symbol;Acc:HGNC:3721]	ENSG00000096060.14	FKBP5	c(ENST00000357266, ENST00000536438, ENST00000539068, ENST00000542713)	-0.41	6.2	25.9	3.4e-06	0.000113	5.47
2068	ENSG00000101773	5932	RBBP8	18	22800000	23000000	228000	+	RBBP8	protein_coding	chromosome	RB binding protein 8, endonuclease [Source:HGNC Symbol;Acc:HGNC:9891]	ENSG00000101773.19	RBBP8	c(ENST00000327155, ENST00000360790, ENST00000399721, ENST00000399722, ENST00000399725, ENST00000577445, ENST00000577588, ENST00000579124, ENST00000580892, ENST00000581687, ENST00000581819, ENST00000582354, ENST00000583057, ENST00000583594, ENST00000583700, ENST00000585177)	-0.526	6.53	25.8	3.49e-06	0.000115	5.46
7121	ENSG00000149573	10205	MPZL2	11	118000000	118000000	11100	-	MPZL2	protein_coding	chromosome	myelin protein zero like 2 [Source:HGNC Symbol;Acc:HGNC:3496]	ENSG00000149573.9	MPZL2	c(ENST00000278937, ENST00000438295, ENST00000525647, ENST00000527282, ENST00000528554, ENST00000529376, ENST00000534175)	0.389	8.17	25.8	3.61e-06	0.000119	5.44
7202	ENSG00000151090	7068	THRB	3	24100000	24500000	379000	-	THRB	protein_coding	chromosome	thyroid hormone receptor beta [Source:HGNC Symbol;Acc:HGNC:11799]	ENSG00000151090.19	THRB	c(ENST00000280696, ENST00000356447, ENST00000396671, ENST00000413780, ENST00000416420, ENST00000418247, ENST00000428492, ENST00000431815, ENST00000447414, ENST00000447875, ENST00000453729, ENST00000642307, ENST00000643772, ENST00000644321, ENST00000645139, ENST00000646209, ENST00000646300, ENST00000646432, ENST00000646966)	0.73	4.56	25.7	3.61e-06	0.000119	5.44
6483	ENSG00000143322	27	ABL2	1	179000000	179000000	130000	-	ABL2	protein_coding	chromosome	ABL proto-oncogene 2, non-receptor tyrosine kinase [Source:HGNC Symbol;Acc:HGNC:77]	ENSG00000143322.21	ABL2	c(ENST00000344730, ENST00000367623, ENST00000392043, ENST00000502732, ENST00000504324, ENST00000504405, ENST00000507173, ENST00000508127, ENST00000509520, ENST00000511413, ENST00000512653, ENST00000659126, ENST00000660584, ENST00000662960, ENST00000668691)	0.658	6.69	25.7	3.65e-06	0.00012	5.44
5779	ENSG00000137364	7172	TPMT	6	18100000	18200000	26800	-	TPMT	protein_coding	chromosome	thiopurine S-methyltransferase [Source:HGNC Symbol;Acc:HGNC:12014]	ENSG00000137364.5	TPMT	ENST00000309983	0.329	5.84	25.7	3.68e-06	0.000121	5.43
6353	ENSG00000141985	6455	SH3GL1	19	4360000	4400000	40200	-	SH3GL1	protein_coding	chromosome	SH3 domain containing GRB2 like 1, endophilin A2 [Source:HGNC Symbol;Acc:HGNC:10830]	ENSG00000141985.9	SH3GL1	c(ENST00000269886, ENST00000417295, ENST00000593591, ENST00000598219, ENST00000598230, ENST00000598564)	0.308	7.23	25.6	3.76e-06	0.000123	5.42
10840	ENSG00000181827	64864	RFX7	15	56100000	56200000	156000	-	RFX7	protein_coding	chromosome	regulatory factor X7 [Source:HGNC Symbol;Acc:HGNC:25777]	ENSG00000181827.14	RFX7	c(ENST00000559447, ENST00000559847, ENST00000560792)	-0.609	6.72	25.6	3.78e-06	0.000123	5.42
13358	ENSG00000235109	64288	ZSCAN31	6	28300000	28400000	31600	-	ZSCAN31	protein_coding	chromosome	zinc finger and SCAN domain containing 31 [Source:HGNC Symbol;Acc:HGNC:14097]	ENSG00000235109.7	ZSCAN31	c(ENST00000344279, ENST00000396838, ENST00000414429, ENST00000414431, ENST00000426434, ENST00000426756, ENST00000434036, ENST00000435857, ENST00000439158, ENST00000439628, ENST00000439636, ENST00000444081, ENST00000446222, ENST00000446474, ENST00000447021, ENST00000453745, ENST00000476001, ENST00000481934, ENST00000611469)	-0.988	3.05	25.6	3.85e-06	0.000125	5.41
11394	ENSG00000186185	146909	KIF18B	17	44900000	44900000	23100	-	KIF18B	protein_coding	chromosome	kinesin family member 18B [Source:HGNC Symbol;Acc:HGNC:27102]	ENSG00000186185.14	KIF18B	c(ENST00000585687, ENST00000587309, ENST00000590129, ENST00000593135)	-1.22	2.97	25.5	3.89e-06	0.000126	5.41
10397	ENSG00000177054	54503	ZDHHC13	11	19100000	19200000	59300	+	ZDHHC13	protein_coding	chromosome	zinc finger DHHC-type containing 13 [Source:HGNC Symbol;Acc:HGNC:18413]	ENSG00000177054.14	ZDHHC13	c(ENST00000399351, ENST00000446113, ENST00000524744, ENST00000525490, ENST00000530100, ENST00000530698, ENST00000532026, ENST00000532812)	0.515	4.8	25.4	4.07e-06	0.000132	5.39
11639	ENSG00000188487	387755	INSC	11	15100000	15200000	135000	+	INSC	protein_coding	chromosome	INSC spindle orientation adaptor protein [Source:HGNC Symbol;Acc:HGNC:33116]	ENSG00000188487.11	INSC	c(ENST00000379554, ENST00000379556, ENST00000424273, ENST00000447214, ENST00000525218, ENST00000526102, ENST00000528567, ENST00000530161)	1.26	1.55	25.3	4.23e-06	0.000137	5.37
3648	ENSG00000116514	127544	RNF19B	1	32900000	33000000	28200	-	RNF19B	protein_coding	chromosome	ring finger protein 19B [Source:HGNC Symbol;Acc:HGNC:26886]	ENSG00000116514.16	RNF19B	c(ENST00000235150, ENST00000356990, ENST00000373456)	0.475	4.89	25.3	4.28e-06	0.000138	5.37
8982	ENSG00000166741	4837	NNMT	11	114000000	114000000	55500	+	NNMT	protein_coding	chromosome	nicotinamide N-methyltransferase [Source:HGNC Symbol;Acc:HGNC:7861]	ENSG00000166741.7	NNMT	c(ENST00000299964, ENST00000535185, ENST00000535401, ENST00000541090, ENST00000541754, ENST00000542647, ENST00000545255, ENST00000546313)	1.37	1.75	25.3	4.3e-06	0.000138	5.37
4604	ENSG00000127129	1907	EDN2	1	41500000	41500000	5910	-	EDN2	protein_coding	chromosome	endothelin 2 [Source:HGNC Symbol;Acc:HGNC:3177]	ENSG00000127129.10	EDN2	c(ENST00000372587, ENST00000460255, ENST00000467046, ENST00000467872, ENST00000490783)	1.79	0.176	25.2	4.39e-06	0.000141	5.36
4558	ENSG00000126524	51119	SBDS	7	67000000	67000000	7910	-	SBDS	protein_coding	chromosome	SBDS ribosome maturation factor [Source:HGNC Symbol;Acc:HGNC:19440]	ENSG00000126524.10	SBDS	c(ENST00000246868, ENST00000414306, ENST00000463579, ENST00000490953, ENST00000617799)	0.304	8.07	25.2	4.4e-06	0.000141	5.36
5914	ENSG00000138182	9585	KIF20B	10	89700000	89800000	73300	+	KIF20B	protein_coding	chromosome	kinesin family member 20B [Source:HGNC Symbol;Acc:HGNC:7212]	ENSG00000138182.14	KIF20B	c(ENST00000260753, ENST00000371728, ENST00000447580, ENST00000478929)	-0.645	4.54	25.1	4.54e-06	0.000145	5.34
13760	ENSG00000254470	91056	AP5B1	11	65800000	65800000	7080	-	AP5B1	protein_coding	chromosome	adaptor related protein complex 5 subunit beta 1 [Source:HGNC Symbol;Acc:HGNC:25104]	ENSG00000254470.3	AP5B1	ENST00000532090	0.506	4.22	25.1	4.59e-06	0.000146	5.34
2938	ENSG00000109618	51091	SEPSECS	4	25100000	25200000	40400	-	SEPSECS	protein_coding	chromosome	Sep (O-phosphoserine) tRNA:Sec (selenocysteine) tRNA synthase [Source:HGNC Symbol;Acc:HGNC:30605]	ENSG00000109618.12	SEPSECS	c(ENST00000358971, ENST00000382103, ENST00000503150, ENST00000505513, ENST00000513285, ENST00000514585, ENST00000515272)	-0.86	3.86	25.1	4.65e-06	0.000148	5.33
14363	ENSG00000276043	29128	UHRF1	19	4900000	4960000	59100	+	UHRF1	protein_coding	chromosome	ubiquitin like with PHD and ring finger domains 1 [Source:HGNC Symbol;Acc:HGNC:12556]	ENSG00000276043.5	UHRF1	c(ENST00000612630, ENST00000613817, ENST00000615884, ENST00000616255, ENST00000620565, ENST00000622802, ENST00000624301, ENST00000650932)	-0.408	4.69	25.1	4.68e-06	0.000148	5.33
7426	ENSG00000153714	286343	LURAP1L	9	12800000	12800000	48000	+	LURAP1L	protein_coding	chromosome	leucine rich adaptor protein 1 like [Source:HGNC Symbol;Acc:HGNC:31452]	ENSG00000153714.6	LURAP1L	c(ENST00000319264, ENST00000489107)	0.514	5.01	25	4.7e-06	0.000149	5.33
4478	ENSG00000125775	27111	SDCBP2	20	1310000	1330000	19200	-	SDCBP2	protein_coding	chromosome	syndecan binding protein 2 [Source:HGNC Symbol;Acc:HGNC:15756]	ENSG00000125775.15	SDCBP2	c(ENST00000339987, ENST00000360779, ENST00000381808, ENST00000381812, ENST00000467129, ENST00000615838)	0.38	5.87	24.9	4.87e-06	0.000154	5.31
4429	ENSG00000125398	6662	SOX9	17	72100000	72100000	5400	+	SOX9	protein_coding	chromosome	SRY-box transcription factor 9 [Source:HGNC Symbol;Acc:HGNC:11204]	ENSG00000125398.8	SOX9	ENST00000245479	0.436	5.42	24.8	5.09e-06	0.00016	5.29
8714	ENSG00000165115	55582	KIF27	9	83800000	83900000	87400	-	KIF27	protein_coding	chromosome	kinesin family member 27 [Source:HGNC Symbol;Acc:HGNC:18632]	ENSG00000165115.15	KIF27	c(ENST00000297814, ENST00000334204, ENST00000376347, ENST00000413982, ENST00000495062)	-0.968	3.88	24.8	5.12e-06	0.000161	5.29
11455	ENSG00000186638	347240	KIF24	9	34300000	34300000	59000	-	KIF24	protein_coding	chromosome	kinesin family member 24 [Source:HGNC Symbol;Acc:HGNC:19916]	ENSG00000186638.16	KIF24	c(ENST00000379174, ENST00000402558)	-0.977	2.38	24.8	5.19e-06	0.000163	5.28
10812	ENSG00000181467	5912	RAP2B	3	153000000	153000000	8400	+	RAP2B	protein_coding	chromosome	RAP2B, member of RAS oncogene family [Source:HGNC Symbol;Acc:HGNC:9862]	ENSG00000181467.5	RAP2B	ENST00000323534	0.402	5.29	24.6	5.5e-06	0.000172	5.26
1974	ENSG00000101057	4605	MYBL2	20	43700000	43700000	49500	+	MYBL2	protein_coding	chromosome	MYB proto-oncogene like 2 [Source:HGNC Symbol;Acc:HGNC:7548]	ENSG00000101057.16	MYBL2	c(ENST00000217026, ENST00000396863)	-0.763	3.11	24.6	5.57e-06	0.000174	5.25
420	ENSG00000036054	55773	TBC1D23	3	100000000	100000000	64300	+	TBC1D23	protein_coding	chromosome	TBC1 domain family member 23 [Source:HGNC Symbol;Acc:HGNC:25622]	ENSG00000036054.13	TBC1D23	c(ENST00000344949, ENST00000394144, ENST00000471098, ENST00000471273, ENST00000475134, ENST00000484231, ENST00000485687, ENST00000486274, ENST00000496167)	0.267	5.84	24.6	5.63e-06	0.000176	5.25
104	ENSG00000006451	5898	RALA	7	39600000	39700000	84600	+	RALA	protein_coding	chromosome	RAS like proto-oncogene A [Source:HGNC Symbol;Acc:HGNC:9839]	ENSG00000006451.8	RALA	c(ENST00000005257, ENST00000434466, ENST00000436179, ENST00000466491, ENST00000468201)	0.436	7.99	24.5	5.66e-06	0.000176	5.25
8779	ENSG00000165548	57156	TMEM63C	14	77100000	77300000	143000	+	TMEM63C	protein_coding	chromosome	transmembrane protein 63C [Source:HGNC Symbol;Acc:HGNC:23787]	ENSG00000165548.11	TMEM63C	c(ENST00000298351, ENST00000554346, ENST00000554766, ENST00000555338, ENST00000555588, ENST00000556514, ENST00000557408, ENST00000557504)	-0.93	4.11	24.5	5.82e-06	0.000181	5.23
8992	ENSG00000166801	63901	FAM111A	11	59100000	59200000	12300	+	FAM111A	protein_coding	chromosome	family with sequence similarity 111 member A [Source:HGNC Symbol;Acc:HGNC:24725]	ENSG00000166801.15	FAM111A	c(ENST00000361723, ENST00000420244, ENST00000527629, ENST00000528737, ENST00000529358, ENST00000529985, ENST00000531147, ENST00000531408, ENST00000531676, ENST00000532790, ENST00000533703)	-0.84	4.12	24.4	5.87e-06	0.000182	5.23
9610	ENSG00000170545	57228	SMAGP	12	51200000	51300000	25900	-	SMAGP	protein_coding	chromosome	small cell adhesion glycoprotein [Source:HGNC Symbol;Acc:HGNC:26918]	ENSG00000170545.17	SMAGP	c(ENST00000380103, ENST00000398453, ENST00000603798, ENST00000603838, ENST00000603864, ENST00000604188, ENST00000605426, ENST00000605627)	0.455	5.47	24.4	5.88e-06	0.000182	5.23
2300	ENSG00000104055	9333	TGM5	15	43200000	43300000	34300	-	TGM5	protein_coding	chromosome	transglutaminase 5 [Source:HGNC Symbol;Acc:HGNC:11781]	ENSG00000104055.16	TGM5	c(ENST00000220420, ENST00000349114, ENST00000396996, ENST00000563838, ENST00000610827, ENST00000611276, ENST00000622115, ENST00000635871)	0.871	2.95	24.4	5.89e-06	0.000182	5.23
7405	ENSG00000153250	5937	RBMS1	2	160000000	160000000	222000	-	RBMS1	protein_coding	chromosome	RNA binding motif single stranded interacting protein 1 [Source:HGNC Symbol;Acc:HGNC:9907]	ENSG00000153250.20	RBMS1	c(ENST00000348849, ENST00000392753, ENST00000409075, ENST00000409289, ENST00000409972, ENST00000428519, ENST00000464200, ENST00000474147, ENST00000474820, ENST00000475103, ENST00000477486, ENST00000477965, ENST00000490637, ENST00000491781, ENST00000492283)	0.423	6.59	24.4	5.91e-06	0.000182	5.23
2469	ENSG00000105355	10226	PLIN3	19	4840000	4870000	29400	-	PLIN3	protein_coding	chromosome	perilipin 3 [Source:HGNC Symbol;Acc:HGNC:16893]	ENSG00000105355.9	PLIN3	c(ENST00000221957, ENST00000585479, ENST00000587462, ENST00000589034, ENST00000589163, ENST00000589494, ENST00000592528)	0.399	6.51	24.4	6.03e-06	0.000185	5.22
12207	ENSG00000198417	4494	MT1F	16	56700000	56700000	2970	+	MT1F	protein_coding	chromosome	metallothionein 1F [Source:HGNC Symbol;Acc:HGNC:7398]	ENSG00000198417.7	MT1F	c(ENST00000334350, ENST00000564295, ENST00000567672, ENST00000568475)	-1.14	1.24	24.3	6.1e-06	0.000187	5.21
3475	ENSG00000115091	10096	ACTR3	2	114000000	114000000	72500	+	ACTR3	protein_coding	chromosome	actin related protein 3 [Source:HGNC Symbol;Acc:HGNC:170]	ENSG00000115091.12	ACTR3	c(ENST00000263238, ENST00000415792, ENST00000443297, ENST00000446821, ENST00000478928, ENST00000484165, ENST00000489779, ENST00000535589)	0.302	8.2	24.2	6.38e-06	0.000195	5.2
3055	ENSG00000110921	4598	MVK	12	110000000	110000000	24900	+	MVK	protein_coding	chromosome	mevalonate kinase [Source:HGNC Symbol;Acc:HGNC:7530]	ENSG00000110921.14	MVK	c(ENST00000228510, ENST00000392727, ENST00000447878, ENST00000535044, ENST00000537237, ENST00000539335, ENST00000539575, ENST00000539696, ENST00000540353, ENST00000545516, ENST00000545774, ENST00000546277, ENST00000625889, ENST00000629016, ENST00000636529, ENST00000636996, ENST00000639206)	-0.584	6.02	24.2	6.44e-06	0.000197	5.19
6317	ENSG00000141579	79755	ZNF750	17	82800000	82800000	10600	-	ZNF750	protein_coding	chromosome	zinc finger protein 750 [Source:HGNC Symbol;Acc:HGNC:25843]	ENSG00000141579.7	ZNF750	c(ENST00000269394, ENST00000572562)	0.657	3.62	24.1	6.55e-06	0.0002	5.18
11136	ENSG00000184226	5101	PCDH9	13	66300000	67200000	928000	-	PCDH9	protein_coding	chromosome	protocadherin 9 [Source:HGNC Symbol;Acc:HGNC:8661]	ENSG00000184226.15	PCDH9	c(ENST00000377861, ENST00000377865, ENST00000456367, ENST00000544246, ENST00000614931, ENST00000617020)	-1.34	2.24	24.1	6.76e-06	0.000205	5.17
11250	ENSG00000185219	353274	ZNF445	3	44400000	44500000	46000	-	ZNF445	protein_coding	chromosome	zinc finger protein 445 [Source:HGNC Symbol;Acc:HGNC:21018]	ENSG00000185219.17	ZNF445	c(ENST00000396077, ENST00000425708, ENST00000460529, ENST00000474600, ENST00000617032)	-0.463	4.94	24	6.8e-06	0.000206	5.17
10267	ENSG00000175727	22877	MLXIP	12	122000000	122000000	68600	+	MLXIP	protein_coding	chromosome	MLX interacting protein [Source:HGNC Symbol;Acc:HGNC:17055]	ENSG00000175727.14	MLXIP	c(ENST00000319080, ENST00000366272, ENST00000377037, ENST00000535430, ENST00000535876, ENST00000535996, ENST00000538061, ENST00000538698, ENST00000539861, ENST00000541750, ENST00000542417)	-1.35	6.18	23.9	7.23e-06	0.000219	5.14
739	ENSG00000065328	55388	MCM10	10	13200000	13200000	49600	+	MCM10	protein_coding	chromosome	minichromosome maintenance 10 replication initiation factor [Source:HGNC Symbol;Acc:HGNC:18043]	ENSG00000065328.16	MCM10	c(ENST00000378694, ENST00000378714, ENST00000459751, ENST00000479669, ENST00000481292, ENST00000484800, ENST00000485659)	-0.683	3.58	23.9	7.26e-06	0.000219	5.14
3672	ENSG00000116701	4688	NCF2	1	184000000	184000000	35300	-	NCF2	protein_coding	chromosome	neutrophil cytosolic factor 2 [Source:HGNC Symbol;Acc:HGNC:7661]	ENSG00000116701.14	NCF2	c(ENST00000367535, ENST00000367536, ENST00000413720, ENST00000418089, ENST00000419402, ENST00000420553, ENST00000469280)	0.46	4.94	23.9	7.3e-06	0.00022	5.14
8927	ENSG00000166396	8710	SERPINB7	18	63800000	63800000	52400	+	SERPINB7	protein_coding	chromosome	serpin family B member 7 [Source:HGNC Symbol;Acc:HGNC:13902]	ENSG00000166396.13	SERPINB7	c(ENST00000336429, ENST00000398019, ENST00000425392, ENST00000431370, ENST00000447428, ENST00000540675, ENST00000546027)	0.293	8.53	23.8	7.47e-06	0.000225	5.13
2720	ENSG00000107341	54926	UBE2R2	9	33800000	33900000	103000	+	UBE2R2	protein_coding	chromosome	ubiquitin conjugating enzyme E2 R2 [Source:HGNC Symbol;Acc:HGNC:19907]	ENSG00000107341.5	UBE2R2	ENST00000263228	0.351	5.91	23.8	7.49e-06	0.000225	5.13
3717	ENSG00000117069	81849	ST6GALNAC5	1	76900000	77100000	200000	+	ST6GALNAC5	protein_coding	chromosome	ST6 N-acetylgalactosaminide alpha-2,6-sialyltransferase 5 [Source:HGNC Symbol;Acc:HGNC:19342]	ENSG00000117069.15	ST6GALNAC5	c(ENST00000318803, ENST00000477717, ENST00000480428, ENST00000488940, ENST00000496845)	1.11	3.24	23.8	7.55e-06	0.000226	5.12
10803	ENSG00000181381	91351	DDX60L	4	168000000	169000000	181000	-	DDX60L	protein_coding	chromosome	DExD/H-box 60 like [Source:HGNC Symbol;Acc:HGNC:26429]	ENSG00000181381.13	DDX60L	c(ENST00000260184, ENST00000503190, ENST00000504793, ENST00000505150, ENST00000505696, ENST00000505863, ENST00000505890, ENST00000510590, ENST00000511577, ENST00000512371, ENST00000512958, ENST00000513103, ENST00000513901, ENST00000514580, ENST00000514748, ENST00000515088)	0.806	4.63	23.8	7.56e-06	0.000226	5.12
6117	ENSG00000139926	122786	FRMD6	14	51500000	51700000	242000	+	FRMD6	protein_coding	chromosome	FERM domain containing 6 [Source:HGNC Symbol;Acc:HGNC:19839]	ENSG00000139926.15	FRMD6	c(ENST00000344768, ENST00000356218, ENST00000395718, ENST00000553556, ENST00000554167, ENST00000554495, ENST00000554745, ENST00000554778, ENST00000555197, ENST00000555703, ENST00000555936, ENST00000555952, ENST00000556137, ENST00000557001, ENST00000557103, ENST00000557183, ENST00000557405, ENST00000557522)	-0.395	7.57	23.7	7.64e-06	0.000228	5.12
9072	ENSG00000167280	64772	ENGASE	17	79100000	79100000	13700	+	ENGASE	protein_coding	chromosome	endo-beta-N-acetylglucosaminidase [Source:HGNC Symbol;Acc:HGNC:24622]	ENSG00000167280.16	ENGASE	c(ENST00000300682, ENST00000311595, ENST00000577783, ENST00000578419, ENST00000579016, ENST00000579809, ENST00000583041, ENST00000583646, ENST00000584568, ENST00000585160)	-1.28	4.41	23.6	8.03e-06	0.000239	5.1
2585	ENSG00000105991	3198	HOXA1	7	27100000	27100000	2680	-	HOXA1	protein_coding	chromosome	homeobox A1 [Source:HGNC Symbol;Acc:HGNC:5099]	ENSG00000105991.9	HOXA1	c(ENST00000355633, ENST00000643460)	0.525	4.32	23.5	8.45e-06	0.000251	5.07
4041	ENSG00000120708	7045	TGFBI	5	136000000	136000000	34800	+	TGFBI	protein_coding	chromosome	transforming growth factor beta induced [Source:HGNC Symbol;Acc:HGNC:11771]	ENSG00000120708.17	TGFBI	c(ENST00000442011, ENST00000503087, ENST00000504185, ENST00000504411, ENST00000506699, ENST00000507018, ENST00000508076, ENST00000508767, ENST00000509485, ENST00000509749, ENST00000513497, ENST00000514242, ENST00000514554, ENST00000515433, ENST00000604555)	-0.435	8.79	23.4	8.56e-06	0.000254	5.07
7752	ENSG00000157657	114991	ZNF618	9	114000000	114000000	180000	+	ZNF618	protein_coding	chromosome	zinc finger protein 618 [Source:HGNC Symbol;Acc:HGNC:29416]	ENSG00000157657.14	ZNF618	c(ENST00000288466, ENST00000374124, ENST00000374126, ENST00000452710, ENST00000470105, ENST00000481558, ENST00000615615)	-0.571	4.64	23.4	8.65e-06	0.000256	5.06
4930	ENSG00000130775	9473	THEMIS2	1	27900000	27900000	14100	+	THEMIS2	protein_coding	chromosome	thymocyte selection associated family member 2 [Source:HGNC Symbol;Acc:HGNC:16839]	ENSG00000130775.16	THEMIS2	c(ENST00000328928, ENST00000373921, ENST00000373925, ENST00000373927, ENST00000427466, ENST00000442118, ENST00000456990, ENST00000466068, ENST00000467258, ENST00000482828, ENST00000492877)	1.44	1.51	23.4	8.7e-06	0.000257	5.06
3218	ENSG00000112299	8876	VNN1	6	133000000	133000000	33200	-	VNN1	protein_coding	chromosome	vanin 1 [Source:HGNC Symbol;Acc:HGNC:12705]	ENSG00000112299.8	VNN1	ENST00000367928	1.39	0.489	23.8	8.91e-06	0.000263	5.05
3754	ENSG00000117461	8503	PIK3R3	1	46000000	46100000	92900	-	PIK3R3	protein_coding	chromosome	phosphoinositide-3-kinase regulatory subunit 3 [Source:HGNC Symbol;Acc:HGNC:8981]	ENSG00000117461.15	PIK3R3	c(ENST00000262741, ENST00000372006, ENST00000420542, ENST00000423209, ENST00000425892, ENST00000488808, ENST00000493202)	-0.614	5.53	23.2	9.24e-06	0.000271	5.03
30	ENSG00000003249	79007	DBNDD1	16	90000000	90000000	15300	-	DBNDD1	protein_coding	chromosome	dysbindin domain containing 1 [Source:HGNC Symbol;Acc:HGNC:28455]	ENSG00000003249.13	DBNDD1	c(ENST00000002501, ENST00000304733, ENST00000392973, ENST00000568330, ENST00000568662, ENST00000568838, ENST00000623401)	0.478	4.06	23.2	9.49e-06	0.000278	5.02
8134	ENSG00000162004	124093	CCDC78	16	723000	727000	4370	-	CCDC78	protein_coding	chromosome	coiled-coil domain containing 78 [Source:HGNC Symbol;Acc:HGNC:14153]	ENSG00000162004.17	CCDC78	c(ENST00000293889, ENST00000345165, ENST00000423653, ENST00000439619, ENST00000460023, ENST00000463539, ENST00000466708, ENST00000471861, ENST00000474647, ENST00000478979, ENST00000481804, ENST00000482152, ENST00000482878, ENST00000485091, ENST00000538176, ENST00000544996, ENST00000650995)	-1.2	2.47	23.2	9.5e-06	0.000278	5.02
4166	ENSG00000122359	311	ANXA11	10	80200000	80200000	54700	-	ANXA11	protein_coding	chromosome	annexin A11 [Source:HGNC Symbol;Acc:HGNC:535]	ENSG00000122359.18	ANXA11	c(ENST00000265447, ENST00000372231, ENST00000422982, ENST00000437799, ENST00000438331, ENST00000447489, ENST00000463340, ENST00000463657, ENST00000474545, ENST00000481805)	0.655	7.58	23.1	9.63e-06	0.000281	5.02
8814	ENSG00000165757	57608	JCAD	10	30000000	30100000	103000	-	JCAD	protein_coding	chromosome	junctional cadherin 5 associated [Source:HGNC Symbol;Acc:HGNC:29283]	ENSG00000165757.9	JCAD	c(ENST00000375377, ENST00000464386, ENST00000465712)	-2.63	0.281	23.1	9.76e-06	0.000284	5.01
1940	ENSG00000100842	10278	EFS	14	23400000	23400000	9350	-	EFS	protein_coding	chromosome	embryonal Fyn-associated substrate [Source:HGNC Symbol;Acc:HGNC:16898]	ENSG00000100842.13	EFS	c(ENST00000216733, ENST00000351354, ENST00000429593)	-0.659	3.27	23	9.95e-06	0.000289	5
5983	ENSG00000138675	2250	FGF5	4	80300000	80300000	70100	+	FGF5	protein_coding	chromosome	fibroblast growth factor 5 [Source:HGNC Symbol;Acc:HGNC:3683]	ENSG00000138675.16	FGF5	c(ENST00000312465, ENST00000380628, ENST00000456523, ENST00000503413, ENST00000507780)	0.527	4.58	23	1.02e-05	0.000297	4.99
476	ENSG00000043143	23338	JADE2	5	135000000	135000000	58900	+	JADE2	protein_coding	chromosome	jade family PHD finger 2 [Source:HGNC Symbol;Acc:HGNC:22984]	ENSG00000043143.20	JADE2	c(ENST00000282605, ENST00000361895, ENST00000395003, ENST00000402835, ENST00000430087, ENST00000431355, ENST00000453515, ENST00000470876, ENST00000512386, ENST00000515554, ENST00000612830)	-0.812	4.77	23	1.03e-05	0.000298	4.99
800	ENSG00000067064	3422	IDI1	10	1040000	1050000	10000	-	IDI1	protein_coding	chromosome	isopentenyl-diphosphate delta isomerase 1 [Source:HGNC Symbol;Acc:HGNC:5387]	ENSG00000067064.11	IDI1	c(ENST00000381344, ENST00000427898, ENST00000429642, ENST00000482091, ENST00000491735)	-0.314	8.16	22.9	1.06e-05	0.000305	4.98
1684	ENSG00000099194	6319	SCD	10	100000000	100000000	17600	+	SCD	protein_coding	chromosome	stearoyl-CoA desaturase [Source:HGNC Symbol;Acc:HGNC:10571]	ENSG00000099194.6	SCD	ENST00000370355	-0.375	11	22.9	1.06e-05	0.000305	4.98
3877	ENSG00000119138	687	KLF9	9	70400000	70400000	30000	-	KLF9	protein_coding	chromosome	Kruppel like factor 9 [Source:HGNC Symbol;Acc:HGNC:1123]	ENSG00000119138.4	KLF9	ENST00000377126	-0.626	3.61	22.9	1.06e-05	0.000306	4.97
8837	ENSG00000165891	144455	E2F7	12	77000000	77100000	44300	-	E2F7	protein_coding	chromosome	E2F transcription factor 7 [Source:HGNC Symbol;Acc:HGNC:23820]	ENSG00000165891.16	E2F7	c(ENST00000322886, ENST00000416496, ENST00000547316, ENST00000550669, ENST00000551058, ENST00000551558, ENST00000552907)	-0.5	4.35	22.8	1.08e-05	0.000311	4.97
2765	ENSG00000107882	51684	SUFU	10	103000000	103000000	130000	+	SUFU	protein_coding	chromosome	SUFU negative regulator of hedgehog signaling [Source:HGNC Symbol;Acc:HGNC:16466]	ENSG00000107882.11	SUFU	c(ENST00000369899, ENST00000369902, ENST00000423559, ENST00000471000)	-0.471	4.3	22.8	1.09e-05	0.000313	4.96
8656	ENSG00000164776	5260	PHKG1	7	56100000	56100000	12700	-	PHKG1	protein_coding	chromosome	phosphorylase kinase catalytic subunit gamma 1 [Source:HGNC Symbol;Acc:HGNC:8930]	ENSG00000164776.9	PHKG1	c(ENST00000297373, ENST00000395428, ENST00000432123, ENST00000446428, ENST00000452681, ENST00000467726, ENST00000471665, ENST00000489604, ENST00000492124, ENST00000537360)	-1.33	0.327	22.8	1.11e-05	0.000318	4.95
1415	ENSG00000087495	116154	PHACTR3	20	59600000	59800000	270000	+	PHACTR3	protein_coding	chromosome	phosphatase and actin regulator 3 [Source:HGNC Symbol;Acc:HGNC:15833]	ENSG00000087495.17	PHACTR3	c(ENST00000355648, ENST00000359926, ENST00000361300, ENST00000371015, ENST00000395636, ENST00000434923, ENST00000473657, ENST00000492611, ENST00000541461)	0.566	3.76	22.7	1.12e-05	0.000321	4.95
6497	ENSG00000143375	57530	CGN	1	152000000	152000000	28200	+	CGN	protein_coding	chromosome	cingulin [Source:HGNC Symbol;Acc:HGNC:17429]	ENSG00000143375.15	CGN	c(ENST00000271636, ENST00000416743, ENST00000427934, ENST00000464886, ENST00000467998, ENST00000473377, ENST00000502442, ENST00000505188)	0.84	5.14	22.7	1.13e-05	0.000323	4.95
5514	ENSG00000135597	85021	REPS1	6	139000000	139000000	84800	-	REPS1	protein_coding	chromosome	RALBP1 associated Eps domain containing 1 [Source:HGNC Symbol;Acc:HGNC:15578]	ENSG00000135597.18	REPS1	c(ENST00000258062, ENST00000367663, ENST00000409812, ENST00000414243, ENST00000415951, ENST00000431346, ENST00000445570, ENST00000450536, ENST00000478483, ENST00000483468, ENST00000484164, ENST00000492787, ENST00000526022, ENST00000526244, ENST00000529423, ENST00000529597, ENST00000530255, ENST00000530370, ENST00000530575, ENST00000531675, ENST00000626459)	0.594	5.84	22.7	1.14e-05	0.000323	4.94
10328	ENSG00000176390	51379	CRLF3	17	30800000	30800000	55300	-	CRLF3	protein_coding	chromosome	cytokine receptor like factor 3 [Source:HGNC Symbol;Acc:HGNC:17177]	ENSG00000176390.12	CRLF3	c(ENST00000324238, ENST00000577725, ENST00000578692, ENST00000583527, ENST00000583805, ENST00000585268)	0.413	4.92	22.6	1.19e-05	0.000337	4.93
3929	ENSG00000119669	64207	IRF2BPL	14	77000000	77000000	4170	-	IRF2BPL	protein_coding	chromosome	interferon regulatory factor 2 binding protein like [Source:HGNC Symbol;Acc:HGNC:14282]	ENSG00000119669.5	IRF2BPL	ENST00000238647	-0.665	3.09	22.6	1.2e-05	0.000339	4.92
2370	ENSG00000104695	5516	PPP2CB	8	30800000	30800000	39900	-	PPP2CB	protein_coding	chromosome	protein phosphatase 2 catalytic subunit beta [Source:HGNC Symbol;Acc:HGNC:9300]	ENSG00000104695.13	PPP2CB	c(ENST00000221138, ENST00000518243, ENST00000518532, ENST00000518564, ENST00000520056, ENST00000520334, ENST00000520500, ENST00000522113, ENST00000523023, ENST00000523804)	0.328	7.25	22.5	1.22e-05	0.000345	4.91
178	ENSG00000009790	80342	TRAF3IP3	1	210000000	210000000	26300	+	TRAF3IP3	protein_coding	chromosome	TRAF3 interacting protein 3 [Source:HGNC Symbol;Acc:HGNC:30766]	ENSG00000009790.15	TRAF3IP3	c(ENST00000367023, ENST00000367024, ENST00000367025, ENST00000367026, ENST00000400959, ENST00000460314, ENST00000467830, ENST00000468672, ENST00000471368, ENST00000474496, ENST00000476050, ENST00000477431, ENST00000478359, ENST00000479796, ENST00000487271, ENST00000488702)	1.02	2.27	22.5	1.23e-05	0.000347	4.91
162	ENSG00000008441	4784	NFIX	19	13000000	13100000	103000	+	NFIX	protein_coding	chromosome	nuclear factor I X [Source:HGNC Symbol;Acc:HGNC:7788]	ENSG00000008441.16	NFIX	c(ENST00000358552, ENST00000360105, ENST00000397661, ENST00000585382, ENST00000585575, ENST00000586797, ENST00000586873, ENST00000587260, ENST00000587760, ENST00000588228, ENST00000588680, ENST00000590027, ENST00000591028, ENST00000592199)	-0.955	4.71	22.5	1.24e-05	0.000349	4.91
5732	ENSG00000137033	90865	IL33	9	6220000	6260000	42200	+	IL33	protein_coding	chromosome	interleukin 33 [Source:HGNC Symbol;Acc:HGNC:16028]	ENSG00000137033.11	IL33	c(ENST00000381434, ENST00000417746, ENST00000456383, ENST00000463336, ENST00000611532)	0.447	4.77	22.4	1.26e-05	0.000354	4.9
11288	ENSG00000185467	402569	KPNA7	7	99200000	99200000	33900	-	KPNA7	protein_coding	chromosome	karyopherin subunit alpha 7 [Source:HGNC Symbol;Acc:HGNC:21839]	ENSG00000185467.7	KPNA7	ENST00000327442	1.29	0.424	22.9	1.26e-05	0.000354	4.9
1641	ENSG00000095303	5742	PTGS1	9	122000000	122000000	25200	+	PTGS1	protein_coding	chromosome	prostaglandin-endoperoxide synthase 1 [Source:HGNC Symbol;Acc:HGNC:9604]	ENSG00000095303.17	PTGS1	c(ENST00000223423, ENST00000362012, ENST00000373698, ENST00000426608, ENST00000540753, ENST00000619306, ENST00000643576, ENST00000643810, ENST00000645132, ENST00000647067)	-0.841	3.46	22.4	1.28e-05	0.000358	4.89
6911	ENSG00000147144	90060	CCDC120	X	49100000	49100000	16300	+	CCDC120	protein_coding	chromosome	coiled-coil domain containing 120 [Source:HGNC Symbol;Acc:HGNC:28910]	ENSG00000147144.13	CCDC120	c(ENST00000482476, ENST00000496529, ENST00000536628, ENST00000597275, ENST00000603906, ENST00000603986, ENST00000606812, ENST00000620388)	0.464	4.4	22.3	1.31e-05	0.000367	4.88
8406	ENSG00000163644	152926	PPM1K	4	88300000	88300000	27200	-	PPM1K	protein_coding	chromosome	protein phosphatase, Mg2+/Mn2+ dependent 1K [Source:HGNC Symbol;Acc:HGNC:25415]	ENSG00000163644.15	PPM1K	c(ENST00000295908, ENST00000505022, ENST00000506423, ENST00000508256, ENST00000509340, ENST00000510548, ENST00000511506, ENST00000513546, ENST00000514204, ENST00000608933)	-0.833	3.78	22.3	1.32e-05	0.000367	4.88
5685	ENSG00000136802	56262	LRRC8A	9	129000000	129000000	35900	+	LRRC8A	protein_coding	chromosome	leucine rich repeat containing 8 VRAC subunit A [Source:HGNC Symbol;Acc:HGNC:19027]	ENSG00000136802.11	LRRC8A	c(ENST00000259324, ENST00000372599, ENST00000372600, ENST00000483638, ENST00000492784)	0.364	7.73	22.3	1.34e-05	0.000374	4.87
7909	ENSG00000159388	7832	BTG2	1	203000000	203000000	4110	+	BTG2	protein_coding	chromosome	BTG anti-proliferation factor 2 [Source:HGNC Symbol;Acc:HGNC:1131]	ENSG00000159388.6	BTG2	c(ENST00000290551, ENST00000475157)	-0.515	6.11	22.3	1.35e-05	0.000375	4.87
5734	ENSG00000137040	26953	RANBP6	9	6010000	6020000	4600	-	RANBP6	protein_coding	chromosome	RAN binding protein 6 [Source:HGNC Symbol;Acc:HGNC:9851]	ENSG00000137040.10	RANBP6	c(ENST00000259569, ENST00000485372, ENST00000623170)	-0.384	5.59	22.2	1.38e-05	0.000383	4.86
10375	ENSG00000176871	55884	WSB2	12	118000000	118000000	29700	-	WSB2	protein_coding	chromosome	WD repeat and SOCS box containing 2 [Source:HGNC Symbol;Acc:HGNC:19222]	ENSG00000176871.8	WSB2	c(ENST00000315436, ENST00000441406, ENST00000535496, ENST00000536602, ENST00000536738, ENST00000537945, ENST00000540129, ENST00000542726, ENST00000543186, ENST00000543218, ENST00000544233, ENST00000614776)	0.281	6.4	22.2	1.39e-05	0.000385	4.86
12233	ENSG00000198554	11169	WDHD1	14	54900000	55000000	88200	-	WDHD1	protein_coding	chromosome	WD repeat and HMG-box DNA binding protein 1 [Source:HGNC Symbol;Acc:HGNC:23170]	ENSG00000198554.12	WDHD1	c(ENST00000360586, ENST00000420358, ENST00000455555, ENST00000475379, ENST00000567693)	-0.766	4.25	22.2	1.4e-05	0.000387	4.85
10246	ENSG00000175550	10589	DRAP1	11	65900000	65900000	2290	+	DRAP1	protein_coding	chromosome	DR1 associated protein 1 [Source:HGNC Symbol;Acc:HGNC:3019]	ENSG00000175550.8	DRAP1	c(ENST00000312515, ENST00000376991, ENST00000525190, ENST00000525501, ENST00000527119, ENST00000530791, ENST00000531121, ENST00000532933, ENST00000534333)	0.239	7.24	22.1	1.41e-05	0.000388	4.85
3485	ENSG00000115163	1058	CENPA	2	26800000	26800000	36800	+	CENPA	protein_coding	chromosome	centromere protein A [Source:HGNC Symbol;Acc:HGNC:1851]	ENSG00000115163.15	CENPA	c(ENST00000233505, ENST00000335756, ENST00000419525, ENST00000460030, ENST00000472719, ENST00000475662)	-0.926	1.74	22.1	1.42e-05	0.000391	4.85
5328	ENSG00000134262	10717	AP4B1	1	114000000	114000000	11000	-	AP4B1	protein_coding	chromosome	adaptor related protein complex 4 subunit beta 1 [Source:HGNC Symbol;Acc:HGNC:572]	ENSG00000134262.13	AP4B1	c(ENST00000256658, ENST00000369564, ENST00000369567, ENST00000369569, ENST00000369571, ENST00000432415, ENST00000460653, ENST00000462591, ENST00000472122, ENST00000479285, ENST00000479801, ENST00000484201, ENST00000489092, ENST00000489499)	-0.679	4.61	22.1	1.42e-05	0.000391	4.85
9908	ENSG00000172716	91607	SLFN11	17	35400000	35400000	23400	-	SLFN11	protein_coding	chromosome	schlafen family member 11 [Source:HGNC Symbol;Acc:HGNC:26633]	ENSG00000172716.16	SLFN11	c(ENST00000308377, ENST00000394566, ENST00000427966, ENST00000430814, ENST00000441608, ENST00000498396, ENST00000586099, ENST00000588579, ENST00000589562, ENST00000589811, ENST00000591682, ENST00000592108, ENST00000592122)	-2.11	0.698	22.1	1.44e-05	0.000394	4.84
5831	ENSG00000137767	58472	SQOR	15	45600000	45700000	60100	+	SQOR	protein_coding	chromosome	sulfide quinone oxidoreductase [Source:HGNC Symbol;Acc:HGNC:20390]	ENSG00000137767.14	SQOR	c(ENST00000260324, ENST00000561493, ENST00000561735, ENST00000563296, ENST00000565227, ENST00000565997, ENST00000566934, ENST00000568606)	0.307	7	22.1	1.46e-05	0.000398	4.84
6639	ENSG00000144354	83879	CDCA7	2	173000000	173000000	14200	+	CDCA7	protein_coding	chromosome	cell division cycle associated 7 [Source:HGNC Symbol;Acc:HGNC:14628]	ENSG00000144354.14	CDCA7	c(ENST00000306721, ENST00000347703, ENST00000410019, ENST00000410101, ENST00000435616, ENST00000467411, ENST00000468359, ENST00000496441)	-0.58	4.57	22.1	1.46e-05	0.000398	4.84
11976	ENSG00000197121	80055	PGAP1	2	197000000	197000000	94800	-	PGAP1	protein_coding	chromosome	post-GPI attachment to proteins 1 [Source:HGNC Symbol;Acc:HGNC:25712]	ENSG00000197121.15	PGAP1	c(ENST00000354764, ENST00000374738, ENST00000409188, ENST00000409475, ENST00000422444, ENST00000423035, ENST00000459896, ENST00000470179, ENST00000476250, ENST00000482051, ENST00000485830)	-0.665	4.78	22	1.46e-05	0.000398	4.84
1003	ENSG00000073712	10979	FERMT2	14	52900000	53000000	95200	-	FERMT2	protein_coding	chromosome	fermitin family member 2 [Source:HGNC Symbol;Acc:HGNC:15767]	ENSG00000073712.15	FERMT2	c(ENST00000341590, ENST00000343279, ENST00000395631, ENST00000399304, ENST00000553373, ENST00000553663, ENST00000553768, ENST00000554152, ENST00000554288, ENST00000554712, ENST00000555546, ENST00000555692, ENST00000557255, ENST00000557562, ENST00000635305)	0.69	5.08	22	1.47e-05	0.000399	4.83
7118	ENSG00000149554	1111	CHEK1	11	126000000	126000000	50600	+	CHEK1	protein_coding	chromosome	checkpoint kinase 1 [Source:HGNC Symbol;Acc:HGNC:1925]	ENSG00000149554.13	CHEK1	c(ENST00000278916, ENST00000427383, ENST00000428830, ENST00000438015, ENST00000524737, ENST00000525396, ENST00000526937, ENST00000527013, ENST00000531062, ENST00000531607, ENST00000532449, ENST00000532669, ENST00000534070, ENST00000534685, ENST00000544373)	-0.535	4.17	22	1.47e-05	0.0004	4.83
925	ENSG00000071054	9448	MAP4K4	2	102000000	102000000	198000	+	MAP4K4	protein_coding	chromosome	mitogen-activated protein kinase kinase kinase kinase 4 [Source:HGNC Symbol;Acc:HGNC:6866]	ENSG00000071054.16	MAP4K4	c(ENST00000302217, ENST00000324219, ENST00000347699, ENST00000350198, ENST00000350878, ENST00000413150, ENST00000417294, ENST00000418101, ENST00000421882, ENST00000425019, ENST00000427603, ENST00000456652, ENST00000476609, ENST00000477711, ENST00000489490, ENST00000491743, ENST00000496989, ENST00000498066, ENST00000625522, ENST00000627726, ENST00000634702)	0.306	7.67	22	1.48e-05	0.000401	4.83
3204	ENSG00000112208	9532	BAG2	6	57200000	57200000	17500	+	BAG2	protein_coding	chromosome	BCL2 associated athanogene 2 [Source:HGNC Symbol;Acc:HGNC:938]	ENSG00000112208.11	BAG2	ENST00000370693	-0.594	4.03	22	1.51e-05	0.000408	4.82
14311	ENSG00000275214	3429	IFI27	CHR_HSCHR14_7_CTG1	94100000	94100000	11900	+	IFI27	protein_coding	chromosome	interferon alpha inducible protein 27 [Source:HGNC Symbol;Acc:HGNC:5397]	ENSG00000275214.4	IFI27	c(ENST00000612838, ENST00000613997, ENST00000615978, ENST00000618321, ENST00000625437, ENST00000626577, ENST00000626591, ENST00000626715, ENST00000627111, ENST00000627913, ENST00000630123, ENST00000630342, ENST00000631302)	0.975	2.42	21.9	1.56e-05	0.000422	4.81
3855	ENSG00000118762	5311	PKD2	4	88000000	88100000	70100	+	PKD2	protein_coding	chromosome	polycystin 2, transient receptor potential cation channel [Source:HGNC Symbol;Acc:HGNC:9009]	ENSG00000118762.8	PKD2	c(ENST00000237596, ENST00000502363, ENST00000506367, ENST00000506727, ENST00000508588, ENST00000511337, ENST00000512858)	-0.656	4.12	21.9	1.57e-05	0.000423	4.8
3695	ENSG00000116863	54936	ADPRS	1	36100000	36100000	5040	+	ADPRHL2	protein_coding	chromosome	ADP-ribosylhydrolase like 2 [Source:HGNC Symbol;Acc:HGNC:21304]	ENSG00000116863.11	ADPRHL2	ENST00000373178	0.355	5.62	21.8	1.63e-05	0.000439	4.79
7235	ENSG00000151414	140609	NEK7	1	198000000	198000000	165000	+	NEK7	protein_coding	chromosome	NIMA related kinase 7 [Source:HGNC Symbol;Acc:HGNC:13386]	ENSG00000151414.15	NEK7	c(ENST00000367383, ENST00000367385, ENST00000391974, ENST00000417895, ENST00000442588, ENST00000493790, ENST00000538004, ENST00000544035)	0.393	6.99	21.7	1.66e-05	0.000447	4.78
22	ENSG00000002587	9957	HS3ST1	4	11400000	11400000	36400	-	HS3ST1	protein_coding	chromosome	heparan sulfate-glucosamine 3-sulfotransferase 1 [Source:HGNC Symbol;Acc:HGNC:5194]	ENSG00000002587.10	HS3ST1	c(ENST00000002596, ENST00000510712, ENST00000514690)	0.918	3.57	21.7	1.67e-05	0.000449	4.78
12985	ENSG00000224080	NA	UBE2FP1	3	37100000	37100000	447	-	UBE2FP1	processed_pseudogene	chromosome	UBE2F pseudogene 1 [Source:HGNC Symbol;Acc:HGNC:44535]	ENSG00000224080.1	UBE2FP1	ENST00000416536	0.837	1.63	21.7	1.7e-05	0.000455	4.77
772	ENSG00000066084	57609	DIP2B	12	50500000	50700000	244000	+	DIP2B	protein_coding	chromosome	disco interacting protein 2 homolog B [Source:HGNC Symbol;Acc:HGNC:29284]	ENSG00000066084.13	DIP2B	c(ENST00000301180, ENST00000546719, ENST00000546732, ENST00000549620, ENST00000552328)	0.317	6.77	21.6	1.71e-05	0.000457	4.77
5878	ENSG00000137992	1629	DBT	1	100000000	100000000	62900	-	DBT	protein_coding	chromosome	dihydrolipoamide branched chain transacylase E2 [Source:HGNC Symbol;Acc:HGNC:2698]	ENSG00000137992.14	DBT	c(ENST00000370131, ENST00000370132)	-0.572	4.96	21.6	1.72e-05	0.000459	4.76
12277	ENSG00000198742	57154	SMURF1	7	99000000	99100000	117000	-	SMURF1	protein_coding	chromosome	SMAD specific E3 ubiquitin protein ligase 1 [Source:HGNC Symbol;Acc:HGNC:16807]	ENSG00000198742.9	SMURF1	c(ENST00000361125, ENST00000361368, ENST00000472627, ENST00000480055)	0.483	6.01	21.6	1.72e-05	0.000459	4.76
3828	ENSG00000118412	9994	CASP8AP2	6	89800000	89900000	44500	+	CASP8AP2	protein_coding	chromosome	caspase 8 associated protein 2 [Source:HGNC Symbol;Acc:HGNC:1510]	ENSG00000118412.12	CASP8AP2	c(ENST00000237177, ENST00000419040, ENST00000547893, ENST00000548224, ENST00000551025, ENST00000552401)	-0.556	5.55	21.6	1.73e-05	0.000461	4.76
7363	ENSG00000152766	118932	ANKRD22	10	88800000	88900000	31900	-	ANKRD22	protein_coding	chromosome	ankyrin repeat domain 22 [Source:HGNC Symbol;Acc:HGNC:28321]	ENSG00000152766.6	ANKRD22	c(ENST00000371930, ENST00000476963)	0.508	4.32	21.6	1.74e-05	0.000461	4.76
13332	ENSG00000234571	NA	H2BP2	1	144000000	144000000	29500	-	AC239798.2	transcribed_unprocessed_pseudogene	chromosome	histone cluster 2, H2bb (pseudogene)	ENSG00000234571.2	AC239798.2	c(ENST00000415338, ENST00000449108, ENST00000609585, ENST00000669710)	-1.8	2.47	21.6	1.74e-05	0.000461	4.76
7704	ENSG00000157107	115548	FCHO2	5	73000000	73100000	134000	+	FCHO2	protein_coding	chromosome	FCH domain only 2 [Source:HGNC Symbol;Acc:HGNC:25180]	ENSG00000157107.14	FCHO2	c(ENST00000287761, ENST00000430046, ENST00000503302, ENST00000507345, ENST00000508431, ENST00000511264, ENST00000512348)	0.466	5.6	21.6	1.77e-05	0.000467	4.75
3569	ENSG00000115758	4953	ODC1	2	10400000	10400000	8360	-	ODC1	protein_coding	chromosome	ornithine decarboxylase 1 [Source:HGNC Symbol;Acc:HGNC:8109]	ENSG00000115758.13	ODC1	c(ENST00000234111, ENST00000405333, ENST00000443218, ENST00000446285)	-0.31	7.09	21.5	1.78e-05	0.000471	4.75
8626	ENSG00000164611	9232	PTTG1	5	160000000	160000000	6880	+	PTTG1	protein_coding	chromosome	PTTG1 regulator of sister chromatid separation, securin [Source:HGNC Symbol;Acc:HGNC:9690]	ENSG00000164611.13	PTTG1	c(ENST00000352433, ENST00000393964, ENST00000517480, ENST00000519287, ENST00000520452, ENST00000523659, ENST00000524244)	-0.449	4.79	21.5	1.81e-05	0.000478	4.74
6501	ENSG00000143384	4170	MCL1	1	151000000	151000000	5190	-	MCL1	protein_coding	chromosome	MCL1 apoptosis regulator, BCL2 family member [Source:HGNC Symbol;Acc:HGNC:6943]	ENSG00000143384.13	MCL1	c(ENST00000307940, ENST00000369026, ENST00000464132, ENST00000620947)	0.327	8.41	21.5	1.82e-05	0.000479	4.74
6502	ENSG00000143384	574406	MCL1	1	151000000	151000000	5190	-	MCL1	protein_coding	chromosome	MCL1 apoptosis regulator, BCL2 family member [Source:HGNC Symbol;Acc:HGNC:6943]	ENSG00000143384.13	MCL1	c(ENST00000307940, ENST00000369026, ENST00000464132, ENST00000620947)	0.327	8.41	21.5	1.82e-05	0.000479	4.74
9362	ENSG00000168916	57507	ZNF608	5	125000000	125000000	112000	-	ZNF608	protein_coding	chromosome	zinc finger protein 608 [Source:HGNC Symbol;Acc:HGNC:29238]	ENSG00000168916.15	ZNF608	c(ENST00000306315, ENST00000503896, ENST00000504926, ENST00000505686, ENST00000509799, ENST00000511308, ENST00000512940, ENST00000513985, ENST00000513986, ENST00000613878)	-1.56	3.17	21.4	1.86e-05	0.000488	4.73
10892	ENSG00000182253	23336	SYNM	15	99100000	99100000	37400	+	SYNM	protein_coding	chromosome	synemin [Source:HGNC Symbol;Acc:HGNC:24466]	ENSG00000182253.15	SYNM	c(ENST00000328642, ENST00000336292, ENST00000560674, ENST00000594047)	-1.23	0.969	21.4	1.87e-05	0.00049	4.73
13092	ENSG00000227268	100144748	KLLN	10	87900000	87900000	4280	-	KLLN	protein_coding	chromosome	killin, p53 regulated DNA replication inhibitor [Source:HGNC Symbol;Acc:HGNC:37212]	ENSG00000227268.4	KLLN	ENST00000445946	-1.11	2	21.4	1.87e-05	0.00049	4.73
9438	ENSG00000169379	200894	ARL13B	3	94000000	94100000	75500	+	ARL13B	protein_coding	chromosome	ADP ribosylation factor like GTPase 13B [Source:HGNC Symbol;Acc:HGNC:25419]	ENSG00000169379.16	ARL13B	c(ENST00000303097, ENST00000335438, ENST00000394222, ENST00000460371, ENST00000471138, ENST00000475206, ENST00000478400, ENST00000486562, ENST00000492165, ENST00000535334)	-0.629	3.71	21.4	1.89e-05	0.000495	4.72
9915	ENSG00000172748	169270	ZNF596	8	232000	265000	32600	+	ZNF596	protein_coding	chromosome	zinc finger protein 596 [Source:HGNC Symbol;Acc:HGNC:27268]	ENSG00000172748.14	ZNF596	c(ENST00000308811, ENST00000320552, ENST00000398612, ENST00000518320, ENST00000518414, ENST00000521145, ENST00000521238, ENST00000521270, ENST00000522866, ENST00000523162, ENST00000523333, ENST00000523418, ENST00000640035)	-0.902	2.54	21.4	1.91e-05	0.000499	4.72
8389	ENSG00000163602	23429	RYBP	3	72400000	72400000	74800	-	RYBP	protein_coding	chromosome	RING1 and YY1 binding protein [Source:HGNC Symbol;Acc:HGNC:10480]	ENSG00000163602.10	RYBP	ENST00000477973	0.448	5.82	21.3	1.92e-05	0.000499	4.72
13936	ENSG00000261040	NA	WFDC21P	17	60100000	60100000	8320	-	WFDC21P	transcribed_unitary_pseudogene	chromosome	WAP four-disulfide core domain 21, pseudogene [Source:HGNC Symbol;Acc:HGNC:50357]	ENSG00000261040.7	WFDC21P	c(ENST00000566140, ENST00000587298, ENST00000588180, ENST00000589777, ENST00000589987, ENST00000590012, ENST00000590346, ENST00000592556, ENST00000645235)	1.29	5.44	21.3	1.93e-05	0.000502	4.71
6411	ENSG00000142661	127294	MYOM3	1	24100000	24100000	56100	-	MYOM3	protein_coding	chromosome	myomesin 3 [Source:HGNC Symbol;Acc:HGNC:26679]	ENSG00000142661.19	MYOM3	c(ENST00000338909, ENST00000374434, ENST00000448831, ENST00000475306)	1.08	1.34	21.3	1.99e-05	0.000515	4.7
9002	ENSG00000166851	5347	PLK1	16	23700000	23700000	12700	+	PLK1	protein_coding	chromosome	polo like kinase 1 [Source:HGNC Symbol;Acc:HGNC:9077]	ENSG00000166851.15	PLK1	c(ENST00000300093, ENST00000562272, ENST00000562407, ENST00000564202, ENST00000564794, ENST00000564947, ENST00000567897, ENST00000568568, ENST00000570220)	-0.793	3.23	21.3	1.99e-05	0.000515	4.7
5285	ENSG00000133935	11161	ERG28	14	75600000	75700000	11100	-	ERG28	protein_coding	chromosome	ergosterol biosynthesis 28 homolog [Source:HGNC Symbol;Acc:HGNC:1187]	ENSG00000133935.7	ERG28	ENST00000256319	-0.291	6.33	21.2	2.02e-05	0.000521	4.69
1681	ENSG00000097046	8317	CDC7	1	91500000	91500000	24900	+	CDC7	protein_coding	chromosome	cell division cycle 7 [Source:HGNC Symbol;Acc:HGNC:1745]	ENSG00000097046.13	CDC7	c(ENST00000234626, ENST00000426137, ENST00000428239, ENST00000486509, ENST00000497611)	-0.685	4.08	21.2	2.04e-05	0.000526	4.69
7737	ENSG00000157514	1831	TSC22D3	X	108000000	108000000	64100	-	TSC22D3	protein_coding	chromosome	TSC22 domain family member 3 [Source:HGNC Symbol;Acc:HGNC:3051]	ENSG00000157514.16	TSC22D3	c(ENST00000315660, ENST00000372382, ENST00000372383, ENST00000372384, ENST00000372390, ENST00000372397, ENST00000480691, ENST00000486554, ENST00000502650, ENST00000502961, ENST00000503515, ENST00000505965, ENST00000506081, ENST00000506724, ENST00000510887, ENST00000514426, ENST00000514897)	-0.727	4.74	21.2	2.05e-05	0.000528	4.69
4325	ENSG00000124209	57403	RAB22A	20	58300000	58400000	57800	+	RAB22A	protein_coding	chromosome	RAB22A, member RAS oncogene family [Source:HGNC Symbol;Acc:HGNC:9764]	ENSG00000124209.4	RAB22A	c(ENST00000244040, ENST00000488949)	0.316	6.37	21.1	2.12e-05	0.000543	4.67
3837	ENSG00000118508	10981	RAB32	6	147000000	147000000	11100	+	RAB32	protein_coding	chromosome	RAB32, member RAS oncogene family [Source:HGNC Symbol;Acc:HGNC:9772]	ENSG00000118508.5	RAB32	ENST00000367495	0.386	4.41	21	2.17e-05	0.000555	4.66
5858	ENSG00000137868	64220	STRA6	15	74200000	74200000	32800	-	STRA6	protein_coding	chromosome	stimulated by retinoic acid 6 [Source:HGNC Symbol;Acc:HGNC:30650]	ENSG00000137868.19	STRA6	c(ENST00000323940, ENST00000395105, ENST00000416286, ENST00000423167, ENST00000432245, ENST00000449139, ENST00000535552, ENST00000545137, ENST00000563965, ENST00000569936, ENST00000571341, ENST00000572785, ENST00000572975, ENST00000573214, ENST00000573391, ENST00000573456, ENST00000573724, ENST00000574278, ENST00000574439, ENST00000574570, ENST00000575272, ENST00000616000)	1.75	-0.257	21.8	2.21e-05	0.000564	4.66
14345	ENSG00000275832	57636	ARHGAP23	17	38400000	38500000	93100	+	ARHGAP23	protein_coding	chromosome	Rho GTPase activating protein 23 [Source:HGNC Symbol;Acc:HGNC:29293]	ENSG00000275832.5	ARHGAP23	c(ENST00000614693, ENST00000616767, ENST00000616909, ENST00000617798, ENST00000618325, ENST00000618942, ENST00000619156, ENST00000620325, ENST00000620329, ENST00000620417, ENST00000622683, ENST00000633445)	0.682	6.66	21	2.23e-05	0.000569	4.65
11775	ENSG00000196136	12	SERPINA3	14	94600000	94600000	11700	+	SERPINA3	protein_coding	chromosome	serpin family A member 3 [Source:HGNC Symbol;Acc:HGNC:16]	ENSG00000196136.17	SERPINA3	c(ENST00000393078, ENST00000393080, ENST00000467132, ENST00000482740, ENST00000485588, ENST00000555820, ENST00000556388, ENST00000556968, ENST00000621603)	0.648	3.5	20.9	2.27e-05	0.00058	4.64
10855	ENSG00000182010	219790	RTKN2	10	62200000	62300000	85800	-	RTKN2	protein_coding	chromosome	rhotekin 2 [Source:HGNC Symbol;Acc:HGNC:19364]	ENSG00000182010.11	RTKN2	c(ENST00000315289, ENST00000373789, ENST00000395260)	1.08	2.04	20.9	2.29e-05	0.000583	4.64
7753	ENSG00000157693	203197	TMEM268	9	115000000	115000000	35200	+	TMEM268	protein_coding	chromosome	transmembrane protein 268 [Source:HGNC Symbol;Acc:HGNC:24513]	ENSG00000157693.15	TMEM268	c(ENST00000288502, ENST00000374049, ENST00000471206, ENST00000482552)	-0.967	3.21	20.9	2.32e-05	0.00059	4.63
11955	ENSG00000197019	29950	SERTAD1	19	40400000	40400000	4400	-	SERTAD1	protein_coding	chromosome	SERTA domain containing 1 [Source:HGNC Symbol;Acc:HGNC:17932]	ENSG00000197019.5	SERTAD1	ENST00000357949	0.374	4.58	20.8	2.33e-05	0.000591	4.63
737	ENSG00000065308	9697	TRAM2	6	52500000	52600000	79700	-	TRAM2	protein_coding	chromosome	translocation associated membrane protein 2 [Source:HGNC Symbol;Acc:HGNC:16855]	ENSG00000065308.5	TRAM2	ENST00000182527	-0.415	4.66	20.8	2.37e-05	0.000599	4.63
14467	ENSG00000277462	93474	ZNF670	1	247000000	247000000	44200	-	ZNF670	protein_coding	chromosome	zinc finger protein 670 [Source:HGNC Symbol;Acc:HGNC:28167]	ENSG00000277462.2	ZNF670	ENST00000366503	-0.581	3.37	20.7	2.44e-05	0.000616	4.61
6670	ENSG00000144597	85403	EAF1	3	15400000	15500000	23000	+	EAF1	protein_coding	chromosome	ELL associated factor 1 [Source:HGNC Symbol;Acc:HGNC:20907]	ENSG00000144597.14	EAF1	c(ENST00000396842, ENST00000449565, ENST00000617675)	0.27	5.7	20.7	2.48e-05	0.000626	4.6
10057	ENSG00000173812	10209	EIF1	17	41700000	41700000	3780	+	EIF1	protein_coding	chromosome	eukaryotic translation initiation factor 1 [Source:HGNC Symbol;Acc:HGNC:3249]	ENSG00000173812.11	EIF1	c(ENST00000310837, ENST00000462917, ENST00000469257, ENST00000469308, ENST00000482111, ENST00000586699, ENST00000591776)	0.315	8.35	20.7	2.49e-05	0.000626	4.6
102	ENSG00000006327	51330	TNFRSF12A	16	3020000	3020000	3940	+	TNFRSF12A	protein_coding	chromosome	TNF receptor superfamily member 12A [Source:HGNC Symbol;Acc:HGNC:18152]	ENSG00000006327.13	TNFRSF12A	c(ENST00000326577, ENST00000341627, ENST00000571351, ENST00000573001, ENST00000574699, ENST00000575124, ENST00000575836)	0.414	7.33	20.7	2.51e-05	0.000632	4.6
5398	ENSG00000134824	9415	FADS2	11	61800000	61900000	74400	+	FADS2	protein_coding	chromosome	fatty acid desaturase 2 [Source:HGNC Symbol;Acc:HGNC:3575]	ENSG00000134824.14	FADS2	c(ENST00000257261, ENST00000278840, ENST00000355484, ENST00000517312, ENST00000517839, ENST00000518606, ENST00000520145, ENST00000521571, ENST00000521849, ENST00000522056, ENST00000522359, ENST00000522639, ENST00000523235, ENST00000543584, ENST00000574708)	-0.556	7.5	20.6	2.55e-05	0.000639	4.59
13885	ENSG00000258947	10381	TUBB3	16	89900000	89900000	17400	+	TUBB3	protein_coding	chromosome	tubulin beta 3 class III [Source:HGNC Symbol;Acc:HGNC:20772]	ENSG00000258947.7	TUBB3	c(ENST00000315491, ENST00000553656, ENST00000553967, ENST00000554116, ENST00000554336, ENST00000554444, ENST00000554927, ENST00000555576, ENST00000555609, ENST00000555810, ENST00000556536, ENST00000556565, ENST00000557262, ENST00000557490, ENST00000625617)	0.386	6.19	20.6	2.56e-05	0.000641	4.59
10733	ENSG00000180611	151963	MB21D2	3	193000000	193000000	121000	-	MB21D2	protein_coding	chromosome	Mab-21 domain containing 2 [Source:HGNC Symbol;Acc:HGNC:30438]	ENSG00000180611.7	MB21D2	ENST00000392452	0.457	3.88	20.6	2.58e-05	0.000646	4.59
4211	ENSG00000122870	80114	BICC1	10	58500000	58800000	319000	+	BICC1	protein_coding	chromosome	BicC family RNA binding protein 1 [Source:HGNC Symbol;Acc:HGNC:19351]	ENSG00000122870.12	BICC1	c(ENST00000263103, ENST00000373886, ENST00000476684)	-0.689	3.4	20.5	2.63e-05	0.000656	4.58
3931	ENSG00000119681	4053	LTBP2	14	74500000	74600000	114000	-	LTBP2	protein_coding	chromosome	latent transforming growth factor beta binding protein 2 [Source:HGNC Symbol;Acc:HGNC:6715]	ENSG00000119681.12	LTBP2	c(ENST00000261978, ENST00000553939, ENST00000554861, ENST00000556206, ENST00000556690, ENST00000557425)	-0.426	6.36	20.5	2.64e-05	0.000658	4.58
11839	ENSG00000196428	9819	TSC22D2	3	150000000	150000000	58100	+	TSC22D2	protein_coding	chromosome	TSC22 domain family member 2 [Source:HGNC Symbol;Acc:HGNC:29095]	ENSG00000196428.12	TSC22D2	c(ENST00000361875, ENST00000460316, ENST00000466814, ENST00000480589, ENST00000485421, ENST00000492828)	0.922	5.78	20.5	2.64e-05	0.000658	4.58
2899	ENSG00000109089	30850	CDR2L	17	75000000	75000000	18200	+	CDR2L	protein_coding	chromosome	cerebellar degeneration related protein 2 like [Source:HGNC Symbol;Acc:HGNC:29999]	ENSG00000109089.7	CDR2L	ENST00000337231	0.578	5.08	20.5	2.67e-05	0.000664	4.57
6436	ENSG00000142945	11004	KIF2C	1	44700000	44800000	28000	+	KIF2C	protein_coding	chromosome	kinesin family member 2C [Source:HGNC Symbol;Acc:HGNC:6393]	ENSG00000142945.13	KIF2C	c(ENST00000372217, ENST00000372224, ENST00000423289, ENST00000452259, ENST00000455186, ENST00000472235, ENST00000480574, ENST00000493027)	-1.06	3.15	20.5	2.7e-05	0.000669	4.57
33	ENSG00000003402	8837	CFLAR	2	201000000	201000000	60500	+	CFLAR	protein_coding	chromosome	CASP8 and FADD like apoptosis regulator [Source:HGNC Symbol;Acc:HGNC:1876]	ENSG00000003402.20	CFLAR	c(ENST00000309955, ENST00000340870, ENST00000341222, ENST00000341582, ENST00000342795, ENST00000395148, ENST00000417748, ENST00000423241, ENST00000425030, ENST00000433445, ENST00000439154, ENST00000440180, ENST00000441224, ENST00000443227, ENST00000457277, ENST00000460961, ENST00000461422, ENST00000461820, ENST00000462763, ENST00000470178, ENST00000470664, ENST00000474842, ENST00000479953, ENST00…	0.511	7.63	20.5	2.72e-05	0.000673	4.57
2237	ENSG00000103257	8140	SLC7A5	16	87800000	87900000	39500	-	SLC7A5	protein_coding	chromosome	solute carrier family 7 member 5 [Source:HGNC Symbol;Acc:HGNC:11063]	ENSG00000103257.9	SLC7A5	c(ENST00000261622, ENST00000563489, ENST00000565644)	-0.369	7.9	20.4	2.74e-05	0.000677	4.56
46	ENSG00000004660	84254	CAMKK1	17	3860000	3890000	34600	-	CAMKK1	protein_coding	chromosome	calcium/calmodulin dependent protein kinase kinase 1 [Source:HGNC Symbol;Acc:HGNC:1469]	ENSG00000004660.15	CAMKK1	c(ENST00000158166, ENST00000348335, ENST00000381769, ENST00000573483)	-0.574	3.27	20.4	2.78e-05	0.000686	4.56
7626	ENSG00000156253	10069	RWDD2B	21	29000000	29000000	15000	-	RWDD2B	protein_coding	chromosome	RWD domain containing 2B [Source:HGNC Symbol;Acc:HGNC:1302]	ENSG00000156253.7	RWDD2B	c(ENST00000286777, ENST00000466746, ENST00000471269, ENST00000472184, ENST00000481411, ENST00000486719, ENST00000493196)	-0.526	4.55	20.4	2.83e-05	0.000697	4.55
1539	ENSG00000090857	55066	PDPR	16	70100000	70200000	48900	+	PDPR	protein_coding	chromosome	pyruvate dehydrogenase phosphatase regulatory subunit [Source:HGNC Symbol;Acc:HGNC:30264]	ENSG00000090857.13	PDPR	c(ENST00000288050, ENST00000398122, ENST00000561920, ENST00000562100, ENST00000563930, ENST00000564563, ENST00000565186, ENST00000567046, ENST00000567896, ENST00000568530, ENST00000569042)	-0.74	5.29	20.3	2.89e-05	0.000711	4.54
7490	ENSG00000154447	57630	SH3RF1	4	169000000	169000000	177000	-	SH3RF1	protein_coding	chromosome	SH3 domain containing ring finger 1 [Source:HGNC Symbol;Acc:HGNC:17650]	ENSG00000154447.15	SH3RF1	c(ENST00000284637, ENST00000502315, ENST00000508685, ENST00000510806, ENST00000511421)	0.401	5.81	20.3	2.95e-05	0.000724	4.53
752	ENSG00000065600	55248	PACC1	1	212000000	212000000	51000	-	PACC1	protein_coding	chromosome	proton activated chloride channel 1 [Source:HGNC Symbol;Acc:HGNC:25593]	ENSG00000065600.12	PACC1	c(ENST00000261455, ENST00000467822, ENST00000471937, ENST00000478166, ENST00000535273)	0.613	4	20.2	3e-05	0.000735	4.52
1720	ENSG00000099812	126353	MISP	19	751000	764000	13200	+	MISP	protein_coding	chromosome	mitotic spindle positioning [Source:HGNC Symbol;Acc:HGNC:27000]	ENSG00000099812.9	MISP	c(ENST00000215582, ENST00000614180)	0.349	5.98	20.1	3.08e-05	0.000754	4.51
4016	ENSG00000120471	63970	TP53AIP1	11	129000000	129000000	8670	-	TP53AIP1	protein_coding	chromosome	tumor protein p53 regulated apoptosis inducing protein 1 [Source:HGNC Symbol;Acc:HGNC:29984]	ENSG00000120471.15	TP53AIP1	c(ENST00000458238, ENST00000525390, ENST00000527504, ENST00000530777, ENST00000531399, ENST00000602346)	-0.829	3.05	20.1	3.11e-05	0.000759	4.51
13938	ENSG00000261150	83481	EPPK1	8	144000000	144000000	21100	-	EPPK1	protein_coding	chromosome	epiplakin 1 [Source:HGNC Symbol;Acc:HGNC:15577]	ENSG00000261150.2	EPPK1	c(ENST00000568225, ENST00000615648)	0.394	5.7	20.1	3.12e-05	0.000761	4.51
10119	ENSG00000174371	9156	EXO1	1	242000000	242000000	47200	+	EXO1	protein_coding	chromosome	exonuclease 1 [Source:HGNC Symbol;Acc:HGNC:3511]	ENSG00000174371.17	EXO1	c(ENST00000348581, ENST00000366548, ENST00000423131, ENST00000437497, ENST00000450748, ENST00000469419, ENST00000493702, ENST00000518483, ENST00000518741, ENST00000519225, ENST00000521202, ENST00000523590)	-1.04	3.03	20.1	3.14e-05	0.000764	4.5
6466	ENSG00000143217	81607	NECTIN4	1	161000000	161000000	18600	-	NECTIN4	protein_coding	chromosome	nectin cell adhesion molecule 4 [Source:HGNC Symbol;Acc:HGNC:19688]	ENSG00000143217.9	NECTIN4	c(ENST00000368012, ENST00000486694)	0.648	5.58	20.1	3.15e-05	0.000767	4.5
3887	ENSG00000119318	5887	RAD23B	9	107000000	107000000	49100	+	RAD23B	protein_coding	chromosome	RAD23 homolog B, nucleotide excision repair protein [Source:HGNC Symbol;Acc:HGNC:9813]	ENSG00000119318.13	RAD23B	c(ENST00000358015, ENST00000416373, ENST00000419616, ENST00000442587, ENST00000457811)	0.279	8.19	20.1	3.17e-05	0.000769	4.5
2561	ENSG00000105855	3696	ITGB8	7	20300000	20400000	85100	+	ITGB8	protein_coding	chromosome	integrin subunit beta 8 [Source:HGNC Symbol;Acc:HGNC:6163]	ENSG00000105855.10	ITGB8	c(ENST00000222573, ENST00000460204, ENST00000477859, ENST00000478974, ENST00000537992)	0.314	6.55	20.1	3.19e-05	0.000772	4.5
6444	ENSG00000143061	3321	IGSF3	1	117000000	117000000	93400	-	IGSF3	protein_coding	chromosome	immunoglobulin superfamily member 3 [Source:HGNC Symbol;Acc:HGNC:5950]	ENSG00000143061.17	IGSF3	c(ENST00000318837, ENST00000369483, ENST00000369486, ENST00000481589)	-0.32	7.83	20	3.26e-05	0.00079	4.49
5423	ENSG00000134996	26578	OSTF1	9	75100000	75100000	58800	+	OSTF1	protein_coding	chromosome	osteoclast stimulating factor 1 [Source:HGNC Symbol;Acc:HGNC:8510]	ENSG00000134996.12	OSTF1	ENST00000346234	0.321	5.68	20	3.28e-05	0.000791	4.48
6127	ENSG00000140022	85439	STON2	14	81300000	81400000	176000	-	STON2	protein_coding	chromosome	stonin 2 [Source:HGNC Symbol;Acc:HGNC:30652]	ENSG00000140022.13	STON2	c(ENST00000553821, ENST00000554710, ENST00000555226, ENST00000555284, ENST00000555447, ENST00000556280, ENST00000557055, ENST00000614646, ENST00000649389, ENST00000652748)	-0.573	5.04	20	3.29e-05	0.000794	4.48
1301	ENSG00000083937	25978	CHMP2B	3	87200000	87300000	28300	+	CHMP2B	protein_coding	chromosome	charged multivesicular body protein 2B [Source:HGNC Symbol;Acc:HGNC:24537]	ENSG00000083937.9	CHMP2B	c(ENST00000263780, ENST00000466696, ENST00000471660, ENST00000472024, ENST00000494980)	0.281	6.21	19.9	3.33e-05	0.000802	4.48
8492	ENSG00000164011	51058	ZNF691	1	42800000	42900000	5900	+	ZNF691	protein_coding	chromosome	zinc finger protein 691 [Source:HGNC Symbol;Acc:HGNC:28028]	ENSG00000164011.18	ZNF691	c(ENST00000372502, ENST00000372503, ENST00000372504, ENST00000372506, ENST00000372507, ENST00000372508, ENST00000397034, ENST00000630961, ENST00000651192)	-0.669	3.17	19.9	3.35e-05	0.000804	4.48
9440	ENSG00000169403	5724	PTAFR	1	28100000	28200000	46800	-	PTAFR	protein_coding	chromosome	platelet activating factor receptor [Source:HGNC Symbol;Acc:HGNC:9582]	ENSG00000169403.12	PTAFR	c(ENST00000305392, ENST00000373857, ENST00000539896)	0.487	4.51	19.9	3.38e-05	0.000811	4.47
7471	ENSG00000154229	5578	PRKCA	17	66300000	66800000	508000	+	PRKCA	protein_coding	chromosome	protein kinase C alpha [Source:HGNC Symbol;Acc:HGNC:9393]	ENSG00000154229.12	PRKCA	c(ENST00000284384, ENST00000413366, ENST00000578063, ENST00000583361, ENST00000583775)	-0.762	3.36	19.9	3.4e-05	0.000814	4.47
7502	ENSG00000154710	27342	RABGEF1	7	66700000	66800000	129000	+	RABGEF1	protein_coding	chromosome	RAB guanine nucleotide exchange factor 1 [Source:HGNC Symbol;Acc:HGNC:17676]	ENSG00000154710.17	RABGEF1	c(ENST00000284957, ENST00000380828, ENST00000437078, ENST00000439720, ENST00000442563, ENST00000450873, ENST00000461017, ENST00000484547, ENST00000510829, ENST00000607882)	0.345	6.39	19.9	3.4e-05	0.000814	4.47
6780	ENSG00000145743	64839	FBXL17	5	108000000	108000000	523000	-	FBXL17	protein_coding	chromosome	F-box and leucine rich repeat protein 17 [Source:HGNC Symbol;Acc:HGNC:13615]	ENSG00000145743.15	FBXL17	c(ENST00000359660, ENST00000481160, ENST00000496714, ENST00000518486, ENST00000542267, ENST00000619412)	-0.736	4.45	19.9	3.41e-05	0.000814	4.47
5170	ENSG00000132773	114034	TOE1	1	45300000	45300000	3920	+	TOE1	protein_coding	chromosome	target of EGR1, exonuclease [Source:HGNC Symbol;Acc:HGNC:15954]	ENSG00000132773.12	TOE1	c(ENST00000372090, ENST00000460057, ENST00000471337, ENST00000477731, ENST00000495703)	-0.516	3.44	19.9	3.44e-05	0.000821	4.46
610	ENSG00000057149	6317	SERPINB3	18	63700000	63700000	6700	-	SERPINB3	protein_coding	chromosome	serpin family B member 3 [Source:HGNC Symbol;Acc:HGNC:10569]	ENSG00000057149.16	SERPINB3	c(ENST00000283752, ENST00000332821)	-0.352	6.31	19.9	3.45e-05	0.000822	4.46
3733	ENSG00000117266	5129	CDK18	1	206000000	206000000	28200	+	CDK18	protein_coding	chromosome	cyclin dependent kinase 18 [Source:HGNC Symbol;Acc:HGNC:8751]	ENSG00000117266.15	CDK18	c(ENST00000360066, ENST00000419301, ENST00000429964, ENST00000443813, ENST00000459862, ENST00000462976, ENST00000468954, ENST00000476153, ENST00000478560, ENST00000484080, ENST00000489617, ENST00000504162, ENST00000504648, ENST00000505932, ENST00000506215, ENST00000506489, ENST00000506784, ENST00000507067, ENST00000507240, ENST00000512008, ENST00000512922, ENST00000515494, ENST00000515514)	-0.491	5.15	19.8	3.47e-05	0.000824	4.46
4895	ENSG00000130589	85441	HELZ2	20	63600000	63600000	16200	-	HELZ2	protein_coding	chromosome	helicase with zinc finger 2 [Source:HGNC Symbol;Acc:HGNC:30021]	ENSG00000130589.16	HELZ2	c(ENST00000370082, ENST00000427522, ENST00000454223, ENST00000467148, ENST00000478861, ENST00000479540)	1.03	3.84	19.8	3.48e-05	0.000826	4.46
4134	ENSG00000121879	5290	PIK3CA	3	179000000	179000000	92000	+	PIK3CA	protein_coding	chromosome	phosphatidylinositol-4,5-bisphosphate 3-kinase catalytic subunit alpha [Source:HGNC Symbol;Acc:HGNC:8975]	ENSG00000121879.5	PIK3CA	c(ENST00000263967, ENST00000462255, ENST00000468036, ENST00000477735, ENST00000643187)	0.496	5.51	19.8	3.5e-05	0.00083	4.46
12309	ENSG00000198835	57165	GJC2	1	228000000	228000000	9900	+	GJC2	protein_coding	chromosome	gap junction protein gamma 2 [Source:HGNC Symbol;Acc:HGNC:17494]	ENSG00000198835.4	GJC2	ENST00000366714	1.24	0.0959	20.2	3.51e-05	0.00083	4.45
2260	ENSG00000103479	5934	RBL2	16	53400000	53500000	57700	+	RBL2	protein_coding	chromosome	RB transcriptional corepressor like 2 [Source:HGNC Symbol;Acc:HGNC:9894]	ENSG00000103479.16	RBL2	c(ENST00000262133, ENST00000379935, ENST00000544405, ENST00000561512, ENST00000562837, ENST00000562850, ENST00000564605, ENST00000567964)	-0.356	5.52	19.8	3.52e-05	0.000832	4.45
14207	ENSG00000273814	100506658	OCLN	CHR_HSCHR5_2_CTG1_1	69500000	69600000	64400	+	OCLN	protein_coding	chromosome	occludin [Source:HGNC Symbol;Acc:HGNC:8104]	ENSG00000273814.4	OCLN	c(ENST00000613193, ENST00000615870, ENST00000617110, ENST00000620655, ENST00000622858, ENST00000623499)	1.04	3.45	19.8	3.59e-05	0.000846	4.44
143	ENSG00000007944	29116	MYLIP	6	16100000	16100000	19200	+	MYLIP	protein_coding	chromosome	myosin regulatory light chain interacting protein [Source:HGNC Symbol;Acc:HGNC:21155]	ENSG00000007944.15	MYLIP	c(ENST00000349606, ENST00000356840)	-0.716	3.95	19.8	3.6e-05	0.000846	4.44
11150	ENSG00000184368	256714	MAP7D2	X	20000000	20100000	110000	-	MAP7D2	protein_coding	chromosome	MAP7 domain containing 2 [Source:HGNC Symbol;Acc:HGNC:25899]	ENSG00000184368.16	MAP7D2	c(ENST00000379643, ENST00000379651, ENST00000443379, ENST00000452324, ENST00000466145)	-1.12	1.54	19.7	3.6e-05	0.000846	4.44
10577	ENSG00000178919	2304	FOXE1	9	97900000	97900000	3490	+	FOXE1	protein_coding	chromosome	forkhead box E1 [Source:HGNC Symbol;Acc:HGNC:3806]	ENSG00000178919.9	FOXE1	ENST00000375123	-0.78	1.64	19.7	3.63e-05	0.000851	4.44
12261	ENSG00000198707	80184	CEP290	12	88000000	88100000	93100	-	CEP290	protein_coding	chromosome	centrosomal protein 290 [Source:HGNC Symbol;Acc:HGNC:29021]	ENSG00000198707.16	CEP290	c(ENST00000309041, ENST00000397838, ENST00000547691, ENST00000547926, ENST00000550962, ENST00000552770, ENST00000552810, ENST00000604024, ENST00000671777, ENST00000671822, ENST00000672414, ENST00000672647, ENST00000673058)	-0.737	4.34	19.7	3.64e-05	0.000853	4.44
4714	ENSG00000128602	6608	SMO	7	129000000	129000000	24900	+	SMO	protein_coding	chromosome	smoothened, frizzled class receptor [Source:HGNC Symbol;Acc:HGNC:11119]	ENSG00000128602.11	SMO	c(ENST00000249373, ENST00000462420, ENST00000475779, ENST00000495998, ENST00000655644)	-0.948	2.9	19.7	3.68e-05	0.000859	4.43
7356	ENSG00000152669	10309	CCNO	5	55200000	55200000	2460	-	CCNO	protein_coding	chromosome	cyclin O [Source:HGNC Symbol;Acc:HGNC:18576]	ENSG00000152669.9	CCNO	c(ENST00000282572, ENST00000501463)	-0.833	1.64	20.1	3.68e-05	0.000859	4.43
4960	ENSG00000131015	80328	ULBP2	6	150000000	150000000	7220	+	ULBP2	protein_coding	chromosome	UL16 binding protein 2 [Source:HGNC Symbol;Acc:HGNC:14894]	ENSG00000131015.5	ULBP2	ENST00000367351	0.323	4.82	19.7	3.75e-05	0.000873	4.43
14674	ENSG00000283709	387644	FAM238C	10	26900000	26900000	13200	-	FAM238C	transcribed_unprocessed_pseudogene	chromosome	family with sequence similarity 238 member C [Source:HGNC Symbol;Acc:HGNC:24672]	ENSG00000283709.1	FAM238C	c(ENST00000638416, ENST00000639963, ENST00000640121, ENST00000640224, ENST00000640641)	-0.818	2.58	19.6	3.77e-05	0.000877	4.42
7535	ENSG00000155034	80028	FBXL18	7	5430000	5510000	82500	-	FBXL18	protein_coding	chromosome	F-box and leucine rich repeat protein 18 [Source:HGNC Symbol;Acc:HGNC:21874]	ENSG00000155034.19	FBXL18	c(ENST00000382368, ENST00000415009, ENST00000453700, ENST00000458142, ENST00000620087)	0.69	5.56	19.6	3.79e-05	0.000882	4.42
9381	ENSG00000169032	5604	MAP2K1	15	66400000	66500000	105000	+	MAP2K1	protein_coding	chromosome	mitogen-activated protein kinase kinase 1 [Source:HGNC Symbol;Acc:HGNC:6840]	ENSG00000169032.9	MAP2K1	c(ENST00000307102, ENST00000425818, ENST00000566326)	0.245	7.35	19.6	3.84e-05	0.000891	4.42
4451	ENSG00000125629	51141	INSIG2	2	118000000	118000000	22500	+	INSIG2	protein_coding	chromosome	insulin induced gene 2 [Source:HGNC Symbol;Acc:HGNC:20452]	ENSG00000125629.15	INSIG2	c(ENST00000245787, ENST00000411929, ENST00000467223, ENST00000471186, ENST00000479999, ENST00000485520, ENST00000488995, ENST00000614681)	0.52	5.77	19.6	3.86e-05	0.000894	4.41
10035	ENSG00000173599	5091	PC	11	66800000	67000000	110000	-	PC	protein_coding	chromosome	pyruvate carboxylase [Source:HGNC Symbol;Acc:HGNC:8636]	ENSG00000173599.15	PC	c(ENST00000393955, ENST00000393958, ENST00000393960, ENST00000524491, ENST00000525476, ENST00000528224, ENST00000528403, ENST00000529047, ENST00000530187, ENST00000530259, ENST00000531614, ENST00000534194, ENST00000628663, ENST00000651036, ENST00000651469, ENST00000651831, ENST00000651854, ENST00000652125, ENST00000652387)	0.458	5.36	19.5	3.91e-05	0.000904	4.41
1692	ENSG00000099260	54873	PALMD	1	99600000	99700000	48400	+	PALMD	protein_coding	chromosome	palmdelphin [Source:HGNC Symbol;Acc:HGNC:15846]	ENSG00000099260.11	PALMD	c(ENST00000263174, ENST00000496843, ENST00000605497, ENST00000605613, ENST00000615664)	0.388	5.4	19.5	3.92e-05	0.000904	4.41
1180	ENSG00000079337	10411	RAPGEF3	12	47700000	47800000	36700	-	RAPGEF3	protein_coding	chromosome	Rap guanine nucleotide exchange factor 3 [Source:HGNC Symbol;Acc:HGNC:16629]	ENSG00000079337.16	RAPGEF3	c(ENST00000389212, ENST00000395358, ENST00000395360, ENST00000405493, ENST00000449771, ENST00000466322, ENST00000473777, ENST00000476259, ENST00000479866, ENST00000482843, ENST00000488250, ENST00000490387, ENST00000494764, ENST00000495465, ENST00000495953, ENST00000547856, ENST00000548434, ENST00000548919, ENST00000549151, ENST00000549347)	0.816	3.96	19.5	3.93e-05	0.000905	4.41
14527	ENSG00000278545	220972	MARCHF8	CHR_HSCHR10_1_CTG2	45500000	45500000	9740	-	2022-03-08	protein_coding	chromosome	membrane associated ring-CH-type finger 8 [Source:HGNC Symbol;Acc:HGNC:23356]	ENSG00000278545.4	2022-03-08	c(ENST00000395771, ENST00000612386, ENST00000613420, ENST00000616143)	-4.44	1.28	19.5	3.95e-05	0.000907	4.4
703	ENSG00000064393	28996	HIPK2	7	140000000	140000000	216000	-	HIPK2	protein_coding	chromosome	homeodomain interacting protein kinase 2 [Source:HGNC Symbol;Acc:HGNC:14402]	ENSG00000064393.16	HIPK2	c(ENST00000342645, ENST00000406875, ENST00000428878)	-0.383	6.19	19.5	3.96e-05	0.000907	4.4
1386	ENSG00000087074	23645	PPP1R15A	19	48900000	48900000	3640	+	PPP1R15A	protein_coding	chromosome	protein phosphatase 1 regulatory subunit 15A [Source:HGNC Symbol;Acc:HGNC:14375]	ENSG00000087074.8	PPP1R15A	c(ENST00000200453, ENST00000600406)	0.712	7.24	19.5	3.96e-05	0.000907	4.4
3861	ENSG00000118898	5493	PPL	16	4880000	4960000	78200	-	PPL	protein_coding	chromosome	periplakin [Source:HGNC Symbol;Acc:HGNC:9273]	ENSG00000118898.16	PPL	c(ENST00000345988, ENST00000588556, ENST00000589090, ENST00000590093, ENST00000590782, ENST00000592772)	0.393	8.04	19.5	3.96e-05	0.000907	4.4
8766	ENSG00000165490	220042	DDIAS	11	82900000	83000000	58300	+	DDIAS	protein_coding	chromosome	DNA damage induced apoptosis suppressor [Source:HGNC Symbol;Acc:HGNC:26351]	ENSG00000165490.13	DDIAS	c(ENST00000329143, ENST00000524921, ENST00000525361, ENST00000525388, ENST00000528189, ENST00000528262, ENST00000528759, ENST00000532277, ENST00000532589, ENST00000532764, ENST00000533655, ENST00000533750)	-0.907	3.25	19.5	3.97e-05	0.000907	4.4
4765	ENSG00000129195	54478	PIMREG	17	6440000	6450000	7030	+	PIMREG	protein_coding	chromosome	PICALM interacting mitotic regulator [Source:HGNC Symbol;Acc:HGNC:25483]	ENSG00000129195.16	PIMREG	c(ENST00000250056, ENST00000570337, ENST00000571373, ENST00000571572, ENST00000572447, ENST00000572595, ENST00000573385, ENST00000573557, ENST00000576056)	-1.15	1.16	19.5	4.03e-05	0.000919	4.4
614	ENSG00000057657	639	PRDM1	6	106000000	106000000	116000	+	PRDM1	protein_coding	chromosome	PR/SET domain 1 [Source:HGNC Symbol;Acc:HGNC:9346]	ENSG00000057657.17	PRDM1	c(ENST00000369089, ENST00000369091, ENST00000369096, ENST00000424894, ENST00000450060, ENST00000481163, ENST00000489365, ENST00000648754, ENST00000651185, ENST00000652320)	1.19	2.83	19.5	4.04e-05	0.000921	4.39
11179	ENSG00000184661	157313	CDCA2	8	25500000	25500000	48700	+	CDCA2	protein_coding	chromosome	cell division cycle associated 2 [Source:HGNC Symbol;Acc:HGNC:14623]	ENSG00000184661.14	CDCA2	c(ENST00000330560, ENST00000380665, ENST00000518225, ENST00000521098, ENST00000523454)	-0.776	3.31	19.4	4.06e-05	0.000924	4.39
7759	ENSG00000157796	57728	WDR19	4	39200000	39300000	103000	+	WDR19	protein_coding	chromosome	WD repeat domain 19 [Source:HGNC Symbol;Acc:HGNC:18340]	ENSG00000157796.18	WDR19	c(ENST00000399820, ENST00000502389, ENST00000502718, ENST00000503697, ENST00000503733, ENST00000505055, ENST00000506503, ENST00000506869, ENST00000507228, ENST00000509560, ENST00000510315, ENST00000511729, ENST00000512095, ENST00000512112, ENST00000512448, ENST00000512534, ENST00000512588, ENST00000515631)	-1.18	3.69	19.4	4.07e-05	0.000924	4.39
8968	ENSG00000166592	6236	RRAD	16	66900000	66900000	3860	-	RRAD	protein_coding	chromosome	RRAD, Ras related glycolysis inhibitor and calcium channel regulator [Source:HGNC Symbol;Acc:HGNC:10446]	ENSG00000166592.12	RRAD	c(ENST00000299759, ENST00000420652, ENST00000566577, ENST00000567791, ENST00000568915)	0.577	3.98	19.4	4.19e-05	0.000951	4.38
10358	ENSG00000176697	627	BDNF	11	27700000	27700000	67200	-	BDNF	protein_coding	chromosome	brain derived neurotrophic factor [Source:HGNC Symbol;Acc:HGNC:1033]	ENSG00000176697.19	BDNF	c(ENST00000314915, ENST00000356660, ENST00000395978, ENST00000395980, ENST00000395981, ENST00000395983, ENST00000395986, ENST00000418212, ENST00000420794, ENST00000438929, ENST00000439476, ENST00000525528, ENST00000525950, ENST00000530786, ENST00000530861, ENST00000532997, ENST00000533131, ENST00000533246, ENST00000584049)	0.878	2.01	19.4	4.2e-05	0.000952	4.38
8081	ENSG00000161217	5130	PCYT1A	3	196000000	196000000	73700	-	PCYT1A	protein_coding	chromosome	phosphate cytidylyltransferase 1, choline, alpha [Source:HGNC Symbol;Acc:HGNC:8754]	ENSG00000161217.12	PCYT1A	c(ENST00000292823, ENST00000411591, ENST00000412869, ENST00000419333, ENST00000430755, ENST00000431016, ENST00000433733, ENST00000438634, ENST00000441879, ENST00000443555, ENST00000444822, ENST00000460677, ENST00000460827, ENST00000473978, ENST00000488235, ENST00000491544)	0.467	7.16	19.3	4.23e-05	0.000956	4.37
2294	ENSG00000103966	30844	EHD4	15	41900000	42000000	76600	-	EHD4	protein_coding	chromosome	EH domain containing 4 [Source:HGNC Symbol;Acc:HGNC:3245]	ENSG00000103966.11	EHD4	c(ENST00000220325, ENST00000569223)	0.296	6.75	19.3	4.29e-05	0.000969	4.37
2204	ENSG00000103051	25839	COG4	16	70500000	70500000	43000	-	COG4	protein_coding	chromosome	component of oligomeric golgi complex 4 [Source:HGNC Symbol;Acc:HGNC:18620]	ENSG00000103051.19	COG4	c(ENST00000323786, ENST00000393612, ENST00000482252, ENST00000524584, ENST00000526700, ENST00000530160, ENST00000530314, ENST00000534772, ENST00000562200, ENST00000564315, ENST00000564415, ENST00000564653, ENST00000565715, ENST00000567244)	-0.411	5.51	19.3	4.36e-05	0.000984	4.36
6767	ENSG00000145632	10769	PLK2	5	58500000	58500000	6160	-	PLK2	protein_coding	chromosome	polo like kinase 2 [Source:HGNC Symbol;Acc:HGNC:19699]	ENSG00000145632.15	PLK2	c(ENST00000274289, ENST00000502671, ENST00000503115, ENST00000503378, ENST00000503713, ENST00000504196, ENST00000505244, ENST00000508300, ENST00000509422, ENST00000509555, ENST00000510629, ENST00000511326, ENST00000514306, ENST00000515415, ENST00000617412)	0.586	7.51	19.2	4.43e-05	0.000998	4.35
6174	ENSG00000140450	91947	ARRDC4	15	98000000	98000000	13100	+	ARRDC4	protein_coding	chromosome	arrestin domain containing 4 [Source:HGNC Symbol;Acc:HGNC:28087]	ENSG00000140450.9	ARRDC4	ENST00000268042	-0.445	8.52	19.2	4.47e-05	0.00101	4.35
5318	ENSG00000134222	84722	PSRC1	1	109000000	109000000	3630	-	PSRC1	protein_coding	chromosome	proline and serine rich coiled-coil 1 [Source:HGNC Symbol;Acc:HGNC:24472]	ENSG00000134222.16	PSRC1	c(ENST00000369903, ENST00000369904, ENST00000369907, ENST00000369909, ENST00000409138, ENST00000409267, ENST00000418914, ENST00000429031, ENST00000459765, ENST00000471740, ENST00000474126, ENST00000492431)	-1.44	1.52	19.2	4.5e-05	0.00101	4.35
1487	ENSG00000089250	4842	NOS1	12	117000000	117000000	244000	-	NOS1	protein_coding	chromosome	nitric oxide synthase 1 [Source:HGNC Symbol;Acc:HGNC:7872]	ENSG00000089250.19	NOS1	c(ENST00000317775, ENST00000338101, ENST00000344089, ENST00000477584, ENST00000549189, ENST00000618760)	-0.628	3.42	19.1	4.6e-05	0.00103	4.34
6751	ENSG00000145390	54532	USP53	4	119000000	119000000	82900	+	USP53	protein_coding	chromosome	ubiquitin specific peptidase 53 [Source:HGNC Symbol;Acc:HGNC:29255]	ENSG00000145390.11	USP53	c(ENST00000274030, ENST00000450251, ENST00000507597, ENST00000507906, ENST00000509769, ENST00000510737, ENST00000510852, ENST00000514305, ENST00000514665)	0.593	6.63	19.1	4.61e-05	0.00103	4.34
7377	ENSG00000152952	5352	PLOD2	3	146000000	146000000	94200	-	PLOD2	protein_coding	chromosome	procollagen-lysine,2-oxoglutarate 5-dioxygenase 2 [Source:HGNC Symbol;Acc:HGNC:9082]	ENSG00000152952.12	PLOD2	c(ENST00000282903, ENST00000360060, ENST00000460520, ENST00000461497, ENST00000469350, ENST00000475505, ENST00000478436, ENST00000480704, ENST00000494950, ENST00000495700)	0.433	8.87	19.1	4.63e-05	0.00103	4.33
10432	ENSG00000177409	219285	SAMD9L	7	93100000	93100000	18300	-	SAMD9L	protein_coding	chromosome	sterile alpha motif domain containing 9 like [Source:HGNC Symbol;Acc:HGNC:1349]	ENSG00000177409.12	SAMD9L	c(ENST00000318238, ENST00000411955, ENST00000414791, ENST00000437805, ENST00000439952, ENST00000446033, ENST00000446959, ENST00000477816, ENST00000610760)	1.05	2.35	19.1	4.66e-05	0.00104	4.33
9146	ENSG00000167670	10036	CHAF1A	19	4400000	4450000	42400	+	CHAF1A	protein_coding	chromosome	chromatin assembly factor 1 subunit A [Source:HGNC Symbol;Acc:HGNC:1910]	ENSG00000167670.16	CHAF1A	c(ENST00000301280, ENST00000585371, ENST00000585854, ENST00000587368, ENST00000587580, ENST00000587739, ENST00000589648)	-0.799	4.29	19.1	4.68e-05	0.00104	4.33
5729	ENSG00000136982	79075	DSCC1	8	120000000	120000000	21900	-	DSCC1	protein_coding	chromosome	DNA replication and sister chromatid cohesion 1 [Source:HGNC Symbol;Acc:HGNC:24453]	ENSG00000136982.6	DSCC1	c(ENST00000313655, ENST00000521795)	-0.766	2.4	19.1	4.72e-05	0.00105	4.33
1524	ENSG00000090447	7023	TFAP4	16	4260000	4270000	15900	-	TFAP4	protein_coding	chromosome	transcription factor AP-4 [Source:HGNC Symbol;Acc:HGNC:11745]	ENSG00000090447.12	TFAP4	c(ENST00000204517, ENST00000572393, ENST00000573476, ENST00000574639, ENST00000575300, ENST00000575320, ENST00000575672)	-0.664	3.67	19	4.79e-05	0.00106	4.32
9206	ENSG00000167977	54442	KCTD5	16	2680000	2710000	26500	+	KCTD5	protein_coding	chromosome	potassium channel tetramerization domain containing 5 [Source:HGNC Symbol;Acc:HGNC:21423]	ENSG00000167977.9	KCTD5	c(ENST00000301738, ENST00000564195, ENST00000564246, ENST00000569689, ENST00000570005)	0.294	5.53	19	4.8e-05	0.00106	4.32
8364	ENSG00000163482	27148	STK36	2	219000000	219000000	30600	+	STK36	protein_coding	chromosome	serine/threonine kinase 36 [Source:HGNC Symbol;Acc:HGNC:17209]	ENSG00000163482.12	STK36	c(ENST00000295709, ENST00000392105, ENST00000414413, ENST00000419433, ENST00000422778, ENST00000424080, ENST00000440309, ENST00000455724, ENST00000462031, ENST00000468026, ENST00000470568, ENST00000473557, ENST00000473681, ENST00000480709, ENST00000486644, ENST00000492486)	-0.73	4.59	19	4.82e-05	0.00107	4.32
10395	ENSG00000177045	147912	SIX5	19	45800000	45800000	4470	-	SIX5	protein_coding	chromosome	SIX homeobox 5 [Source:HGNC Symbol;Acc:HGNC:10891]	ENSG00000177045.10	SIX5	c(ENST00000317578, ENST00000560160, ENST00000560168, ENST00000622857)	-0.826	2.39	19	4.84e-05	0.00107	4.32
5499	ENSG00000135480	3855	KRT7	12	52200000	52300000	19700	+	KRT7	protein_coding	chromosome	keratin 7 [Source:HGNC Symbol;Acc:HGNC:6445]	ENSG00000135480.16	KRT7	c(ENST00000331817, ENST00000546666, ENST00000546856, ENST00000547613, ENST00000548088, ENST00000548657, ENST00000549127, ENST00000549638, ENST00000550153, ENST00000551130, ENST00000552183, ENST00000552322, ENST00000552400, ENST00000638501)	0.34	10.6	19	4.88e-05	0.00108	4.31
520	ENSG00000049192	11174	ADAMTS6	5	65100000	65500000	333000	-	ADAMTS6	protein_coding	chromosome	ADAM metallopeptidase with thrombospondin type 1 motif 6 [Source:HGNC Symbol;Acc:HGNC:222]	ENSG00000049192.15	ADAMTS6	c(ENST00000314351, ENST00000381052, ENST00000381055, ENST00000417396, ENST00000464680, ENST00000470597, ENST00000502886, ENST00000504282)	0.722	3.7	19	4.89e-05	0.00108	4.31
1559	ENSG00000091164	9352	TXNL1	18	56600000	56700000	54400	-	TXNL1	protein_coding	chromosome	thioredoxin like 1 [Source:HGNC Symbol;Acc:HGNC:12436]	ENSG00000091164.13	TXNL1	c(ENST00000217515, ENST00000585497, ENST00000586079, ENST00000586262, ENST00000587613, ENST00000587807, ENST00000588615, ENST00000589329, ENST00000589415, ENST00000589931, ENST00000590954)	0.25	6.37	19	4.92e-05	0.00108	4.31
11182	ENSG00000184678	8349	H2BC21	1	150000000	150000000	2190	-	HIST2H2BE	protein_coding	chromosome	histone cluster 2 H2B family member e [Source:HGNC Symbol;Acc:HGNC:4760]	ENSG00000184678.10	HIST2H2BE	ENST00000369155	-0.41	4.24	19	4.95e-05	0.00109	4.31
3493	ENSG00000115226	64838	FNDC4	2	27500000	27500000	3320	-	FNDC4	protein_coding	chromosome	fibronectin type III domain containing 4 [Source:HGNC Symbol;Acc:HGNC:20239]	ENSG00000115226.10	FNDC4	c(ENST00000264703, ENST00000476197, ENST00000491414)	0.45	4.14	18.9	5.05e-05	0.00111	4.3
5375	ENSG00000134686	1912	PHC2	1	33300000	33400000	107000	-	PHC2	protein_coding	chromosome	polyhomeotic homolog 2 [Source:HGNC Symbol;Acc:HGNC:3183]	ENSG00000134686.18	PHC2	c(ENST00000257118, ENST00000373418, ENST00000373422, ENST00000431992, ENST00000459964, ENST00000467894, ENST00000468406, ENST00000473158, ENST00000484692, ENST00000485928, ENST00000486897, ENST00000493483)	0.342	5.97	18.9	5.05e-05	0.00111	4.3
7645	ENSG00000156453	5097	PCDH1	5	142000000	142000000	26100	-	PCDH1	protein_coding	chromosome	protocadherin 1 [Source:HGNC Symbol;Acc:HGNC:8655]	ENSG00000156453.13	PCDH1	c(ENST00000287008, ENST00000357517, ENST00000394536, ENST00000503492, ENST00000505937, ENST00000511044, ENST00000514773, ENST00000515351)	0.567	6.94	18.8	5.22e-05	0.00114	4.28
943	ENSG00000071794	6596	HLTF	3	149000000	149000000	56400	-	HLTF	protein_coding	chromosome	helicase like transcription factor [Source:HGNC Symbol;Acc:HGNC:11099]	ENSG00000071794.16	HLTF	c(ENST00000310053, ENST00000392912, ENST00000465259, ENST00000467858, ENST00000472830, ENST00000481663, ENST00000493881, ENST00000494055, ENST00000497427)	-0.51	4.89	18.8	5.24e-05	0.00114	4.28
3067	ENSG00000111144	4048	LTA4H	12	96000000	96000000	42800	-	LTA4H	protein_coding	chromosome	leukotriene A4 hydrolase [Source:HGNC Symbol;Acc:HGNC:6710]	ENSG00000111144.10	LTA4H	c(ENST00000228740, ENST00000413268, ENST00000537111, ENST00000547393, ENST00000547982, ENST00000548375, ENST00000548852, ENST00000552091, ENST00000552789, ENST00000553041)	0.242	7.22	18.8	5.26e-05	0.00115	4.28
5269	ENSG00000133739	85444	LRRCC1	8	85100000	85100000	38900	+	LRRCC1	protein_coding	chromosome	leucine rich repeat and coiled-coil centrosomal protein 1 [Source:HGNC Symbol;Acc:HGNC:29373]	ENSG00000133739.16	LRRCC1	c(ENST00000360375, ENST00000414626, ENST00000517875, ENST00000522567, ENST00000522770, ENST00000523669)	-0.762	2.34	18.8	5.32e-05	0.00116	4.27
2727	ENSG00000107485	2625	GATA3	10	8050000	8080000	29800	+	GATA3	protein_coding	chromosome	GATA binding protein 3 [Source:HGNC Symbol;Acc:HGNC:4172]	ENSG00000107485.18	GATA3	c(ENST00000346208, ENST00000379328, ENST00000461472, ENST00000481743, ENST00000643001)	1.04	1.22	18.8	5.35e-05	0.00116	4.27
13691	ENSG00000249992	25907	TMEM158	3	45200000	45200000	1820	-	TMEM158	protein_coding	chromosome	transmembrane protein 158 (gene/pseudogene) [Source:HGNC Symbol;Acc:HGNC:30293]	ENSG00000249992.2	TMEM158	ENST00000503771	0.748	1.62	19.1	5.4e-05	0.00117	4.27
2962	ENSG00000109861	1075	CTSC	11	88300000	88300000	44200	-	CTSC	protein_coding	chromosome	cathepsin C [Source:HGNC Symbol;Acc:HGNC:2528]	ENSG00000109861.16	CTSC	c(ENST00000227266, ENST00000393301, ENST00000524463, ENST00000527018, ENST00000528020, ENST00000529974, ENST00000533865, ENST00000533897, ENST00000534131)	0.376	8.48	18.7	5.43e-05	0.00118	4.27
11796	ENSG00000196220	9901	SRGAP3	3	8980000	9360000	382000	-	SRGAP3	protein_coding	chromosome	SLIT-ROBO Rho GTPase activating protein 3 [Source:HGNC Symbol;Acc:HGNC:19744]	ENSG00000196220.16	SRGAP3	c(ENST00000360413, ENST00000383836, ENST00000433332, ENST00000470951, ENST00000475560, ENST00000480750, ENST00000485983, ENST00000490348, ENST00000490889, ENST00000491467, ENST00000518265, ENST00000520860, ENST00000618999)	-1.07	4.37	18.7	5.52e-05	0.00119	4.26
9101	ENSG00000167508	4597	MVD	16	88700000	88700000	11200	-	MVD	protein_coding	chromosome	mevalonate diphosphate decarboxylase [Source:HGNC Symbol;Acc:HGNC:7529]	ENSG00000167508.12	MVD	c(ENST00000301012, ENST00000561895, ENST00000562651, ENST00000562741, ENST00000562981, ENST00000563170, ENST00000563463, ENST00000563785, ENST00000565149, ENST00000565610, ENST00000565720, ENST00000565842, ENST00000566636, ENST00000567064, ENST00000568133, ENST00000568709, ENST00000569177)	-0.713	7	18.7	5.53e-05	0.00119	4.26
284	ENSG00000016082	3670	ISL1	5	51400000	51400000	11300	+	ISL1	protein_coding	chromosome	ISL LIM homeobox 1 [Source:HGNC Symbol;Acc:HGNC:6132]	ENSG00000016082.15	ISL1	c(ENST00000230658, ENST00000505475, ENST00000511384)	-0.695	3.68	18.7	5.54e-05	0.00119	4.26
10565	ENSG00000178764	22882	ZHX2	8	123000000	123000000	193000	+	ZHX2	protein_coding	chromosome	zinc fingers and homeoboxes 2 [Source:HGNC Symbol;Acc:HGNC:18513]	ENSG00000178764.8	ZHX2	c(ENST00000314393, ENST00000534247)	-0.529	3.78	18.7	5.59e-05	0.0012	4.25
11206	ENSG00000184916	3714	JAG2	14	105000000	105000000	27800	-	JAG2	protein_coding	chromosome	jagged canonical Notch ligand 2 [Source:HGNC Symbol;Acc:HGNC:6189]	ENSG00000184916.9	JAG2	c(ENST00000331782, ENST00000347004, ENST00000546616, ENST00000553051, ENST00000553244)	-0.623	5.54	18.6	5.69e-05	0.00122	4.25
9758	ENSG00000171604	51523	CXXC5	5	140000000	140000000	36600	+	CXXC5	protein_coding	chromosome	CXXC finger protein 5 [Source:HGNC Symbol;Acc:HGNC:26943]	ENSG00000171604.12	CXXC5	c(ENST00000302517, ENST00000502295, ENST00000502336, ENST00000502716, ENST00000503511, ENST00000504844, ENST00000504944, ENST00000505812, ENST00000507139, ENST00000509238, ENST00000511048, ENST00000511457, ENST00000511591, ENST00000512816, ENST00000515038, ENST00000520967)	-0.876	3.63	18.6	5.73e-05	0.00123	4.24
11371	ENSG00000185989	22821	RASA3	13	114000000	114000000	155000	-	RASA3	protein_coding	chromosome	RAS p21 protein activator 3 [Source:HGNC Symbol;Acc:HGNC:20331]	ENSG00000185989.11	RASA3	c(ENST00000334062, ENST00000542651)	-0.59	3.23	18.5	5.85e-05	0.00126	4.23
10957	ENSG00000182827	64746	ACBD3	1	226000000	226000000	42100	-	ACBD3	protein_coding	chromosome	acyl-CoA binding domain containing 3 [Source:HGNC Symbol;Acc:HGNC:15453]	ENSG00000182827.9	ACBD3	c(ENST00000366812, ENST00000464927)	0.322	6.3	18.5	6.02e-05	0.00129	4.22
13097	ENSG00000227333	10919	EHMT2	CHR_HSCHR6_MHC_DBB_CTG1	31900000	31900000	17900	-	EHMT2	protein_coding	chromosome	euchromatic histone lysine methyltransferase 2 [Source:HGNC Symbol;Acc:HGNC:14129]	ENSG00000227333.8	EHMT2	c(ENST00000420930, ENST00000428442, ENST00000429506, ENST00000450229, ENST00000451745, ENST00000469160, ENST00000471633, ENST00000478077, ENST00000480410, ENST00000484009, ENST00000490503, ENST00000497361)	-0.618	4.73	18.5	6.04e-05	0.00129	4.22
13343	ENSG00000234795	NA	RFTN1P1	Y	7690000	7810000	116000	-	RFTN1P1	transcribed_unprocessed_pseudogene	chromosome	raftlin, lipid raft linker 1 pseudogene 1 [Source:HGNC Symbol;Acc:HGNC:23971]	ENSG00000234795.10	RFTN1P1	c(ENST00000442584, ENST00000455527, ENST00000651261, ENST00000652723)	0.742	2.09	18.4	6.14e-05	0.00131	4.21
3756	ENSG00000117475	8548	BLZF1	1	169000000	169000000	28600	+	BLZF1	protein_coding	chromosome	basic leucine zipper nuclear factor 1 [Source:HGNC Symbol;Acc:HGNC:1065]	ENSG00000117475.14	BLZF1	c(ENST00000329281, ENST00000367807, ENST00000367808, ENST00000420531, ENST00000426663)	0.343	6.12	18.4	6.21e-05	0.00132	4.21
3245	ENSG00000112561	7942	TFEB	6	41700000	41700000	52300	-	TFEB	protein_coding	chromosome	transcription factor EB [Source:HGNC Symbol;Acc:HGNC:11753]	ENSG00000112561.18	TFEB	c(ENST00000230323, ENST00000343317, ENST00000358871, ENST00000373033, ENST00000394283, ENST00000403298, ENST00000406563, ENST00000416140, ENST00000419396, ENST00000419574, ENST00000420312, ENST00000424495, ENST00000425401, ENST00000433032, ENST00000445214, ENST00000445700, ENST00000494822)	-1.58	4.24	18.4	6.24e-05	0.00133	4.2
5613	ENSG00000136161	1102	RCBTB2	13	48500000	48500000	44300	-	RCBTB2	protein_coding	chromosome	RCC1 and BTB domain containing protein 2 [Source:HGNC Symbol;Acc:HGNC:1914]	ENSG00000136161.12	RCBTB2	c(ENST00000344532, ENST00000430805, ENST00000462703, ENST00000481144, ENST00000544492, ENST00000544904, ENST00000611827)	-0.711	3.03	18.3	6.45e-05	0.00137	4.19
539	ENSG00000050405	51474	LIMA1	12	50200000	50300000	108000	-	LIMA1	protein_coding	chromosome	LIM domain and actin binding 1 [Source:HGNC Symbol;Acc:HGNC:24636]	ENSG00000050405.13	LIMA1	c(ENST00000341247, ENST00000394943, ENST00000547825, ENST00000549064, ENST00000550592, ENST00000550611, ENST00000551486, ENST00000551691, ENST00000552008, ENST00000552045, ENST00000552338, ENST00000552491, ENST00000552720, ENST00000552783, ENST00000552823, ENST00000552909)	0.294	8.65	18.3	6.47e-05	0.00137	4.19
13468	ENSG00000239713	60489	APOBEC3G	22	39100000	39100000	10700	+	APOBEC3G	protein_coding	chromosome	apolipoprotein B mRNA editing enzyme catalytic subunit 3G [Source:HGNC Symbol;Acc:HGNC:17357]	ENSG00000239713.9	APOBEC3G	c(ENST00000407997, ENST00000461827, ENST00000463934, ENST00000480000, ENST00000481958, ENST00000486357, ENST00000494150)	1.53	0.395	18.3	6.48e-05	0.00137	4.19
8856	ENSG00000166024	27291	R3HCC1L	10	98100000	98200000	110000	+	R3HCC1L	protein_coding	chromosome	R3H domain and coiled-coil containing 1 like [Source:HGNC Symbol;Acc:HGNC:23512]	ENSG00000166024.13	R3HCC1L	c(ENST00000298999, ENST00000314594, ENST00000370584, ENST00000370586, ENST00000612478, ENST00000613938)	0.423	5.18	18.3	6.5e-05	0.00137	4.19
12659	ENSG00000206535	348801	LNP1	3	100000000	100000000	54800	+	LNP1	protein_coding	chromosome	leukemia NUP98 fusion partner 1 [Source:HGNC Symbol;Acc:HGNC:28014]	ENSG00000206535.8	LNP1	c(ENST00000383693, ENST00000466996, ENST00000489752)	-1.54	0.698	18.3	6.5e-05	0.00137	4.19
545	ENSG00000051108	9709	HERPUD1	16	56900000	56900000	12700	+	HERPUD1	protein_coding	chromosome	homocysteine inducible ER protein with ubiquitin like domain 1 [Source:HGNC Symbol;Acc:HGNC:13744]	ENSG00000051108.15	HERPUD1	c(ENST00000300302, ENST00000344114, ENST00000379792, ENST00000439977, ENST00000562914, ENST00000563343, ENST00000563781, ENST00000563911, ENST00000564678, ENST00000565966, ENST00000566550, ENST00000567944, ENST00000568358, ENST00000568651, ENST00000568676, ENST00000568814, ENST00000569429, ENST00000569569, ENST00000570273)	-0.584	5.55	18.2	6.65e-05	0.0014	4.18
4087	ENSG00000121207	9227	LRAT	4	155000000	155000000	126000	+	LRAT	protein_coding	chromosome	lecithin retinol acyltransferase [Source:HGNC Symbol;Acc:HGNC:6685]	ENSG00000121207.12	LRAT	c(ENST00000336356, ENST00000499392, ENST00000500890, ENST00000502474, ENST00000502525, ENST00000507827, ENST00000510733, ENST00000510919)	0.521	5.61	18.2	6.65e-05	0.0014	4.18
2139	ENSG00000102390	51260	PBDC1	X	76200000	76200000	5280	+	PBDC1	protein_coding	chromosome	polysaccharide biosynthesis domain containing 1 [Source:HGNC Symbol;Acc:HGNC:28790]	ENSG00000102390.11	PBDC1	c(ENST00000373357, ENST00000373358)	0.315	5.55	18.2	6.67e-05	0.0014	4.18
13408	ENSG00000236560	6992	PPP1R11	CHR_HSCHR6_MHC_MANN_CTG1	30100000	30100000	3630	+	PPP1R11	protein_coding	chromosome	protein phosphatase 1 regulatory inhibitor subunit 11 [Source:HGNC Symbol;Acc:HGNC:9285]	ENSG00000236560.6	PPP1R11	c(ENST00000414032, ENST00000431424, ENST00000439463, ENST00000448550, ENST00000450177, ENST00000451993)	10.5	2.89	18.5	6.89e-05	0.00145	4.16
2302	ENSG00000104067	7082	TJP1	15	29700000	30000000	269000	-	TJP1	protein_coding	chromosome	tight junction protein 1 [Source:HGNC Symbol;Acc:HGNC:11827]	ENSG00000104067.16	TJP1	c(ENST00000346128, ENST00000356107, ENST00000400007, ENST00000400011, ENST00000462916, ENST00000473741, ENST00000485381, ENST00000495972, ENST00000545208, ENST00000558447, ENST00000561307, ENST00000614355)	0.891	5.59	18.1	6.92e-05	0.00145	4.16
7509	ENSG00000154760	146857	SLFN13	17	35400000	35400000	13700	-	SLFN13	protein_coding	chromosome	schlafen family member 13 [Source:HGNC Symbol;Acc:HGNC:26481]	ENSG00000154760.14	SLFN13	c(ENST00000285013, ENST00000524511, ENST00000526483, ENST00000526861, ENST00000530782, ENST00000531588, ENST00000532210, ENST00000532774, ENST00000533791, ENST00000534689, ENST00000542635)	-1.21	2.25	18.1	6.99e-05	0.00146	4.16
9369	ENSG00000168944	153241	CEP120	5	123000000	123000000	78700	-	CEP120	protein_coding	chromosome	centrosomal protein 120 [Source:HGNC Symbol;Acc:HGNC:26690]	ENSG00000168944.15	CEP120	c(ENST00000306467, ENST00000306481, ENST00000328236, ENST00000503049, ENST00000508138, ENST00000508442, ENST00000510582, ENST00000513565, ENST00000515110)	-0.452	4.28	18.1	7.07e-05	0.00148	4.15
1568	ENSG00000091527	55573	CDV3	3	134000000	134000000	16500	+	CDV3	protein_coding	chromosome	CDV3 homolog [Source:HGNC Symbol;Acc:HGNC:26928]	ENSG00000091527.15	CDV3	c(ENST00000264993, ENST00000420115, ENST00000431519, ENST00000503932, ENST00000504867, ENST00000507408, ENST00000508481, ENST00000511392, ENST00000515421)	0.356	7.91	18.1	7.15e-05	0.00149	4.15
58	ENSG00000005001	64063	PRSS22	16	2850000	2860000	5440	-	PRSS22	protein_coding	chromosome	serine protease 22 [Source:HGNC Symbol;Acc:HGNC:14368]	ENSG00000005001.10	PRSS22	c(ENST00000161006, ENST00000570950, ENST00000571228, ENST00000572061, ENST00000574768, ENST00000575164, ENST00000576381, ENST00000577177)	1.14	2.63	18	7.24e-05	0.00151	4.14
7036	ENSG00000148677	27063	ANKRD1	10	90900000	90900000	9180	-	ANKRD1	protein_coding	chromosome	ankyrin repeat domain 1 [Source:HGNC Symbol;Acc:HGNC:15819]	ENSG00000148677.6	ANKRD1	ENST00000371697	1.66	0.497	18.3	7.25e-05	0.00151	4.14
10727	ENSG00000180530	8204	NRIP1	21	15000000	15100000	105000	-	NRIP1	protein_coding	chromosome	nuclear receptor interacting protein 1 [Source:HGNC Symbol;Acc:HGNC:8001]	ENSG00000180530.11	NRIP1	c(ENST00000318948, ENST00000400199, ENST00000400202, ENST00000411932, ENST00000637630, ENST00000637963, ENST00000638122)	0.35	6.87	18	7.28e-05	0.00151	4.14
12851	ENSG00000214944	64283	ARHGEF28	5	73600000	73900000	316000	+	ARHGEF28	protein_coding	chromosome	Rho guanine nucleotide exchange factor 28 [Source:HGNC Symbol;Acc:HGNC:30322]	ENSG00000214944.9	ARHGEF28	c(ENST00000296794, ENST00000296799, ENST00000426542, ENST00000437974, ENST00000503341, ENST00000504003, ENST00000506334, ENST00000509848, ENST00000510131, ENST00000510312, ENST00000512883, ENST00000513042, ENST00000513841, ENST00000545377)	-0.452	6.27	18	7.35e-05	0.00153	4.13
1181	ENSG00000079385	634	CEACAM1	19	42500000	42600000	53900	-	CEACAM1	protein_coding	chromosome	carcinoembryonic antigen related cell adhesion molecule 1 [Source:HGNC Symbol;Acc:HGNC:1814]	ENSG00000079385.22	CEACAM1	c(ENST00000161559, ENST00000344391, ENST00000352591, ENST00000358394, ENST00000377806, ENST00000403136, ENST00000403444, ENST00000403461, ENST00000465051, ENST00000471298, ENST00000485605, ENST00000488639, ENST00000599389, ENST00000600172)	0.559	5.26	18	7.38e-05	0.00153	4.13
4989	ENSG00000131236	10487	CAP1	1	40000000	40100000	32400	+	CAP1	protein_coding	chromosome	cyclase associated actin cytoskeleton regulatory protein 1 [Source:HGNC Symbol;Acc:HGNC:20040]	ENSG00000131236.17	CAP1	c(ENST00000340450, ENST00000372792, ENST00000372797, ENST00000372798, ENST00000372802, ENST00000372805, ENST00000414281, ENST00000414893, ENST00000417287, ENST00000420216, ENST00000421589, ENST00000424977, ENST00000427843, ENST00000435719, ENST00000446031, ENST00000449311, ENST00000461993, ENST00000479759, ENST00000494114)	0.358	9.37	17.9	7.47e-05	0.00154	4.13
9411	ENSG00000169220	10636	RGS14	5	177000000	177000000	14700	+	RGS14	protein_coding	chromosome	regulator of G protein signaling 14 [Source:HGNC Symbol;Acc:HGNC:9996]	ENSG00000169220.18	RGS14	c(ENST00000408923, ENST00000425155, ENST00000502731, ENST00000503044, ENST00000503110, ENST00000504631, ENST00000506944, ENST00000509289, ENST00000511890, ENST00000512000, ENST00000512490, ENST00000514102, ENST00000514713)	-0.843	3.38	17.9	7.47e-05	0.00154	4.13
8869	ENSG00000166130	121457	IKBIP	12	98600000	98600000	31700	-	IKBIP	protein_coding	chromosome	IKBKB interacting protein [Source:HGNC Symbol;Acc:HGNC:26430]	ENSG00000166130.15	IKBIP	c(ENST00000299157, ENST00000342502, ENST00000393042)	-0.363	5	17.9	7.48e-05	0.00154	4.13
10857	ENSG00000182021	100996643		9	63100000	63100000	15800	-	AL591379.1	transcribed_unprocessed_pseudogene	chromosome	methylenetetrahydrofolate dehydrogenase (NADP+ dependent) 1-like (MTHFD1L) pseudogene	ENSG00000182021.10	AL591379.1	c(ENST00000315293, ENST00000426350, ENST00000597935, ENST00000598595, ENST00000601096, ENST00000613489, ENST00000635982)	1.21	1.36	17.9	7.53e-05	0.00155	4.12
342	ENSG00000024526	55635	DEPDC1	1	68500000	68500000	23100	-	DEPDC1	protein_coding	chromosome	DEP domain containing 1 [Source:HGNC Symbol;Acc:HGNC:22949]	ENSG00000024526.17	DEPDC1	c(ENST00000370966, ENST00000456315, ENST00000488146, ENST00000489862, ENST00000525124)	-1.31	3.25	17.9	7.67e-05	0.00158	4.12
12226	ENSG00000198517	7975	MAFK	7	1530000	1540000	12300	+	MAFK	protein_coding	chromosome	MAF bZIP transcription factor K [Source:HGNC Symbol;Acc:HGNC:6782]	ENSG00000198517.10	MAFK	c(ENST00000343242, ENST00000403150, ENST00000406174)	0.394	4.98	17.9	7.69e-05	0.00158	4.11
1278	ENSG00000083307	79977	GRHL2	8	101000000	102000000	177000	+	GRHL2	protein_coding	chromosome	grainyhead like transcription factor 2 [Source:HGNC Symbol;Acc:HGNC:2799]	ENSG00000083307.12	GRHL2	c(ENST00000395927, ENST00000472106, ENST00000474338, ENST00000517674, ENST00000521085, ENST00000646743)	-0.977	6.15	17.9	7.71e-05	0.00158	4.11
3727	ENSG00000117155	117178	SSX2IP	1	84600000	84700000	47100	-	SSX2IP	protein_coding	chromosome	SSX family member 2 interacting protein [Source:HGNC Symbol;Acc:HGNC:16509]	ENSG00000117155.16	SSX2IP	c(ENST00000342203, ENST00000422026, ENST00000437941, ENST00000459708, ENST00000460500, ENST00000476905, ENST00000481102, ENST00000490476, ENST00000603677, ENST00000605755)	-0.578	5.22	17.9	7.75e-05	0.00159	4.11
3746	ENSG00000117407	9048	ARTN	1	43900000	43900000	3920	+	ARTN	protein_coding	chromosome	artemin [Source:HGNC Symbol;Acc:HGNC:727]	ENSG00000117407.17	ARTN	c(ENST00000372354, ENST00000372359, ENST00000414809, ENST00000438616, ENST00000471394, ENST00000472435, ENST00000474592, ENST00000477048, ENST00000479128, ENST00000491846, ENST00000498139)	0.63	3.28	17.8	7.85e-05	0.00161	4.1
2223	ENSG00000103187	23406	COTL1	16	84600000	84600000	52500	-	COTL1	protein_coding	chromosome	coactosin like F-actin binding protein 1 [Source:HGNC Symbol;Acc:HGNC:18304]	ENSG00000103187.8	COTL1	c(ENST00000262428, ENST00000561707, ENST00000564057, ENST00000564662, ENST00000567278, ENST00000567786)	0.199	7.5	17.8	7.88e-05	0.00161	4.1
11893	ENSG00000196659	150737	TTC30B	2	178000000	178000000	3800	-	TTC30B	protein_coding	chromosome	tetratricopeptide repeat domain 30B [Source:HGNC Symbol;Acc:HGNC:26425]	ENSG00000196659.10	TTC30B	ENST00000408939	-0.506	3.01	17.8	7.88e-05	0.00161	4.1
3850	ENSG00000118680	103910	MYL12B	18	3260000	3280000	17000	+	MYL12B	protein_coding	chromosome	myosin light chain 12B [Source:HGNC Symbol;Acc:HGNC:29827]	ENSG00000118680.13	MYL12B	c(ENST00000237500, ENST00000400175, ENST00000581193, ENST00000584539, ENST00000648965)	0.176	9.31	17.7	8.17e-05	0.00166	4.09
11662	ENSG00000188643	140576	S100A16	1	154000000	154000000	6260	-	S100A16	protein_coding	chromosome	S100 calcium binding protein A16 [Source:HGNC Symbol;Acc:HGNC:20441]	ENSG00000188643.11	S100A16	c(ENST00000368703, ENST00000368704, ENST00000368705, ENST00000368706, ENST00000474991)	0.251	10.2	17.7	8.18e-05	0.00166	4.09
5234	ENSG00000133302	84250	SLF1	5	94600000	94700000	121000	+	SLF1	protein_coding	chromosome	SMC5-SMC6 complex localization factor 1 [Source:HGNC Symbol;Acc:HGNC:25408]	ENSG00000133302.13	SLF1	c(ENST00000265140, ENST00000450932, ENST00000466957, ENST00000475916, ENST00000493934, ENST00000504099, ENST00000508130, ENST00000508383)	-0.727	3.98	17.7	8.2e-05	0.00167	4.09
13928	ENSG00000260549	4500	MT1L	16	56600000	56600000	1340	+	MT1L	transcribed_unprocessed_pseudogene	chromosome	metallothionein 1L, pseudogene [Source:HGNC Symbol;Acc:HGNC:7404]	ENSG00000260549.1	MT1L	c(ENST00000565768, ENST00000566367)	-0.522	3.58	17.7	8.26e-05	0.00167	4.08
1350	ENSG00000085840	4998	ORC1	1	52400000	52400000	31600	-	ORC1	protein_coding	chromosome	origin recognition complex subunit 1 [Source:HGNC Symbol;Acc:HGNC:8487]	ENSG00000085840.13	ORC1	c(ENST00000371566, ENST00000371568)	-0.798	3.43	17.7	8.32e-05	0.00169	4.08
11496	ENSG00000187079	7003	TEAD1	11	12700000	12900000	270000	+	TEAD1	protein_coding	chromosome	TEA domain transcription factor 1 [Source:HGNC Symbol;Acc:HGNC:11714]	ENSG00000187079.17	TEAD1	c(ENST00000334310, ENST00000525312, ENST00000526600, ENST00000527376, ENST00000527575, ENST00000527636, ENST00000638666)	0.394	7.03	17.7	8.36e-05	0.00169	4.08
7195	ENSG00000150991	7316	UBC	12	125000000	125000000	5760	-	UBC	protein_coding	chromosome	ubiquitin C [Source:HGNC Symbol;Acc:HGNC:12468]	ENSG00000150991.15	UBC	c(ENST00000339647, ENST00000535131, ENST00000535859, ENST00000536661, ENST00000536769, ENST00000538617, ENST00000540351, ENST00000540700, ENST00000541272, ENST00000541645, ENST00000542416, ENST00000544481, ENST00000546120, ENST00000546271)	0.296	11.2	17.6	8.44e-05	0.00171	4.07
6318	ENSG00000141580	56270	WDR45B	17	82600000	82600000	34000	-	WDR45B	protein_coding	chromosome	WD repeat domain 45B [Source:HGNC Symbol;Acc:HGNC:25072]	ENSG00000141580.16	WDR45B	c(ENST00000392325, ENST00000571767, ENST00000571817, ENST00000571835, ENST00000572583, ENST00000573616, ENST00000573656, ENST00000574828, ENST00000576517, ENST00000577774)	0.28	7.06	17.6	8.46e-05	0.00171	4.07
3906	ENSG00000119471	84263	HSDL2	9	112000000	112000000	92300	+	HSDL2	protein_coding	chromosome	hydroxysteroid dehydrogenase like 2 [Source:HGNC Symbol;Acc:HGNC:18572]	ENSG00000119471.15	HSDL2	c(ENST00000398803, ENST00000398805, ENST00000467434, ENST00000480881, ENST00000488101)	-0.399	5.16	17.6	8.54e-05	0.00172	4.07
1203	ENSG00000080546	27244	SESN1	6	109000000	109000000	108000	-	SESN1	protein_coding	chromosome	sestrin 1 [Source:HGNC Symbol;Acc:HGNC:21595]	ENSG00000080546.13	SESN1	c(ENST00000302071, ENST00000356644, ENST00000368971, ENST00000436639, ENST00000517548, ENST00000520364, ENST00000523632)	-0.361	5.23	17.6	8.55e-05	0.00172	4.07
1577	ENSG00000091831	2099	ESR1	6	152000000	152000000	473000	+	ESR1	protein_coding	chromosome	estrogen receptor 1 [Source:HGNC Symbol;Acc:HGNC:3467]	ENSG00000091831.23	ESR1	c(ENST00000206249, ENST00000338799, ENST00000404742, ENST00000406599, ENST00000415488, ENST00000427531, ENST00000440973, ENST00000443427, ENST00000446550, ENST00000456483, ENST00000473497, ENST00000482101, ENST00000488573, ENST00000638569, ENST00000641399)	-1.6	0.519	17.6	8.64e-05	0.00174	4.06
4275	ENSG00000123607	79809	TTC21B	2	166000000	166000000	96300	-	TTC21B	protein_coding	chromosome	tetratricopeptide repeat domain 21B [Source:HGNC Symbol;Acc:HGNC:25660]	ENSG00000123607.15	TTC21B	c(ENST00000243344, ENST00000392695, ENST00000464374, ENST00000476227, ENST00000484129, ENST00000486672, ENST00000489714, ENST00000497425, ENST00000652557)	-0.865	3.05	17.6	8.68e-05	0.00174	4.06
10737	ENSG00000180638	146802	SLC47A2	17	19700000	19700000	40700	-	SLC47A2	protein_coding	chromosome	solute carrier family 47 member 2 [Source:HGNC Symbol;Acc:HGNC:26439]	ENSG00000180638.17	SLC47A2	c(ENST00000325411, ENST00000350657, ENST00000433844, ENST00000456947, ENST00000463318, ENST00000467379, ENST00000467609, ENST00000483510, ENST00000574220, ENST00000574239)	-1.72	-0.871	17.6	8.71e-05	0.00175	4.06
11483	ENSG00000186871	54821	ERCC6L	X	72200000	72200000	34400	-	ERCC6L	protein_coding	chromosome	ERCC excision repair 6 like, spindle assembly checkpoint helicase [Source:HGNC Symbol;Acc:HGNC:20794]	ENSG00000186871.7	ERCC6L	c(ENST00000334463, ENST00000373657)	-0.783	2.52	17.6	8.73e-05	0.00175	4.06
12093	ENSG00000197852	55924	INKA2	1	112000000	112000000	75200	-	INKA2	protein_coding	chromosome	inka box actin regulator 2 [Source:HGNC Symbol;Acc:HGNC:28045]	ENSG00000197852.12	INKA2	c(ENST00000357260, ENST00000444059, ENST00000527570, ENST00000527621, ENST00000534365)	-1.17	2.61	17.5	8.78e-05	0.00176	4.06
2186	ENSG00000102934	51090	PLLP	16	57200000	57300000	36100	-	PLLP	protein_coding	chromosome	plasmolipin [Source:HGNC Symbol;Acc:HGNC:18553]	ENSG00000102934.10	PLLP	c(ENST00000219207, ENST00000564018, ENST00000564376, ENST00000569059, ENST00000613167)	-0.707	3.38	17.5	8.8e-05	0.00176	4.06
7697	ENSG00000157036	9941	EXOG	3	38500000	38500000	46000	+	EXOG	protein_coding	chromosome	exo/endonuclease G [Source:HGNC Symbol;Acc:HGNC:3347]	ENSG00000157036.13	EXOG	c(ENST00000287675, ENST00000412107, ENST00000422077, ENST00000431472, ENST00000436414, ENST00000438992, ENST00000443942, ENST00000447573, ENST00000450732, ENST00000453767, ENST00000454803, ENST00000457367, ENST00000470291, ENST00000474071, ENST00000483749, ENST00000489813, ENST00000630638)	-1.67	3.71	17.5	8.87e-05	0.00177	4.05
7037	ENSG00000148680	3363	HTR7	10	90700000	90900000	117000	-	HTR7	protein_coding	chromosome	5-hydroxytryptamine receptor 7 [Source:HGNC Symbol;Acc:HGNC:5302]	ENSG00000148680.16	HTR7	c(ENST00000277874, ENST00000336152, ENST00000371719)	-0.521	3.81	17.5	8.97e-05	0.00179	4.05
11917	ENSG00000196792	29966	STRN3	14	30900000	31000000	133000	-	STRN3	protein_coding	chromosome	striatin 3 [Source:HGNC Symbol;Acc:HGNC:15720]	ENSG00000196792.12	STRN3	c(ENST00000355683, ENST00000357479, ENST00000366206, ENST00000554124, ENST00000554991, ENST00000555152, ENST00000555358, ENST00000556577)	0.468	5.79	17.5	9.07e-05	0.0018	4.04
10768	ENSG00000180964	90843	TCEAL8	X	103000000	103000000	2200	-	TCEAL8	protein_coding	chromosome	transcription elongation factor A like 8 [Source:HGNC Symbol;Acc:HGNC:28683]	ENSG00000180964.17	TCEAL8	c(ENST00000360000, ENST00000372685, ENST00000451678)	-0.45	5.37	17.5	9.08e-05	0.0018	4.04
5853	ENSG00000137843	56924	PAK6	15	40200000	40300000	60100	+	PAK6	protein_coding	chromosome	p21 (RAC1) activated kinase 6 [Source:HGNC Symbol;Acc:HGNC:16061]	ENSG00000137843.12	PAK6	c(ENST00000260404, ENST00000441369, ENST00000453867, ENST00000455577, ENST00000542403, ENST00000557808, ENST00000557926, ENST00000558055, ENST00000558106, ENST00000558183, ENST00000558658, ENST00000558878, ENST00000559139, ENST00000559617, ENST00000559901, ENST00000560346, ENST00000560669, ENST00000560684, ENST00000560806, ENST00000561230)	-0.601	4.83	17.4	9.16e-05	0.00182	4.04
5854	ENSG00000137843	106821730	PAK6	15	40200000	40300000	60100	+	PAK6	protein_coding	chromosome	p21 (RAC1) activated kinase 6 [Source:HGNC Symbol;Acc:HGNC:16061]	ENSG00000137843.12	PAK6	c(ENST00000260404, ENST00000441369, ENST00000453867, ENST00000455577, ENST00000542403, ENST00000557808, ENST00000557926, ENST00000558055, ENST00000558106, ENST00000558183, ENST00000558658, ENST00000558878, ENST00000559139, ENST00000559617, ENST00000559901, ENST00000560346, ENST00000560669, ENST00000560684, ENST00000560806, ENST00000561230)	-0.601	4.83	17.4	9.16e-05	0.00182	4.04
9947	ENSG00000172936	4615	MYD88	3	38100000	38100000	4540	+	MYD88	protein_coding	chromosome	MYD88 innate immune signal transduction adaptor [Source:HGNC Symbol;Acc:HGNC:7562]	ENSG00000172936.14	MYD88	c(ENST00000396334, ENST00000416282, ENST00000417037, ENST00000421516, ENST00000424893, ENST00000443433, ENST00000460295, ENST00000463956, ENST00000481122, ENST00000484513, ENST00000495303, ENST00000648963, ENST00000650112, ENST00000650905, ENST00000651800, ENST00000652213, ENST00000652534, ENST00000652590)	0.334	6.77	17.4	9.2e-05	0.00182	4.04
17	ENSG00000002016	5893	RAD52	12	912000	990000	78300	-	RAD52	protein_coding	chromosome	RAD52 homolog, DNA repair protein [Source:HGNC Symbol;Acc:HGNC:9824]	ENSG00000002016.18	RAD52	c(ENST00000228345, ENST00000358495, ENST00000397230, ENST00000430095, ENST00000461568, ENST00000463750, ENST00000468231, ENST00000481052, ENST00000488642, ENST00000535376, ENST00000536177, ENST00000541619, ENST00000542297, ENST00000542584, ENST00000542785, ENST00000543912, ENST00000544742, ENST00000545564, ENST00000545967)	-0.938	3.78	17.4	9.23e-05	0.00182	4.03
2951	ENSG00000109756	9693	RAPGEF2	4	159000000	159000000	257000	+	RAPGEF2	protein_coding	chromosome	Rap guanine nucleotide exchange factor 2 [Source:HGNC Symbol;Acc:HGNC:16854]	ENSG00000109756.9	RAPGEF2	c(ENST00000264431, ENST00000502485, ENST00000503328, ENST00000504604, ENST00000505026, ENST00000505478, ENST00000509891, ENST00000510253, ENST00000510510, ENST00000511336, ENST00000512056, ENST00000513816, ENST00000514565, ENST00000644474, ENST00000644902)	0.61	6.53	17.4	9.26e-05	0.00183	4.03
11115	ENSG00000184058	6899	TBX1	22	19800000	19800000	26900	+	TBX1	protein_coding	chromosome	T-box transcription factor 1 [Source:HGNC Symbol;Acc:HGNC:11592]	ENSG00000184058.14	TBX1	c(ENST00000329705, ENST00000332710, ENST00000359500, ENST00000475303, ENST00000484336, ENST00000649276)	-0.763	2.97	17.4	9.47e-05	0.00186	4.02
212	ENSG00000011105	10867	TSPAN9	12	3080000	3290000	209000	+	TSPAN9	protein_coding	chromosome	tetraspanin 9 [Source:HGNC Symbol;Acc:HGNC:21640]	ENSG00000011105.14	TSPAN9	c(ENST00000011898, ENST00000407263, ENST00000431374, ENST00000444315, ENST00000492305, ENST00000537971, ENST00000539631, ENST00000640568, ENST00000649909)	-0.67	4.55	17.4	9.48e-05	0.00186	4.02
8934	ENSG00000166439	254225	RNF169	11	74700000	74800000	93600	+	RNF169	protein_coding	chromosome	ring finger protein 169 [Source:HGNC Symbol;Acc:HGNC:26961]	ENSG00000166439.6	RNF169	c(ENST00000299563, ENST00000527301)	0.463	4.79	17.4	9.48e-05	0.00186	4.02
12832	ENSG00000214617	386757	SLC6A10P	16	32900000	32900000	8030	-	SLC6A10P	transcribed_unprocessed_pseudogene	chromosome	solute carrier family 6 member 10, pseudogene [Source:HGNC Symbol;Acc:HGNC:11043]	ENSG00000214617.9	SLC6A10P	c(ENST00000330048, ENST00000431994, ENST00000561837)	-0.73	2.58	17.3	9.59e-05	0.00188	4.02
12057	ENSG00000197614	8076	MFAP5	12	8640000	8660000	25500	-	MFAP5	protein_coding	chromosome	microfibril associated protein 5 [Source:HGNC Symbol;Acc:HGNC:29673]	ENSG00000197614.11	MFAP5	c(ENST00000359478, ENST00000396549, ENST00000433590, ENST00000534833, ENST00000535336, ENST00000535411, ENST00000537009, ENST00000537128, ENST00000538107, ENST00000538694, ENST00000540087, ENST00000543369, ENST00000543467, ENST00000544211, ENST00000544889)	0.385	6.53	17.3	9.72e-05	0.00191	4.01
2149	ENSG00000102572	8428	STK24	13	98400000	98600000	133000	-	STK24	protein_coding	chromosome	serine/threonine kinase 24 [Source:HGNC Symbol;Acc:HGNC:11403]	ENSG00000102572.14	STK24	c(ENST00000376547, ENST00000376554, ENST00000397517, ENST00000418038, ENST00000444574, ENST00000481288, ENST00000491878, ENST00000539966)	0.321	7.81	17.3	9.73e-05	0.00191	4.01
1621	ENSG00000093167	9209	LRRFIP2	3	37100000	37200000	131000	-	LRRFIP2	protein_coding	chromosome	LRR binding FLII interacting protein 2 [Source:HGNC Symbol;Acc:HGNC:6703]	ENSG00000093167.18	LRRFIP2	c(ENST00000336686, ENST00000354379, ENST00000396428, ENST00000416425, ENST00000421276, ENST00000434749, ENST00000436858, ENST00000438374, ENST00000440230, ENST00000440742, ENST00000452742, ENST00000460646, ENST00000461672, ENST00000481682, ENST00000482466, ENST00000483306, ENST00000487246, ENST00000490597, ENST00000496479, ENST00000496825)	0.433	7.12	17.3	9.91e-05	0.00194	4
6109	ENSG00000139746	64062	RBM26	13	79300000	79400000	94700	-	RBM26	protein_coding	chromosome	RNA binding motif protein 26 [Source:HGNC Symbol;Acc:HGNC:20327]	ENSG00000139746.15	RBM26	c(ENST00000267229, ENST00000438724, ENST00000438737, ENST00000449987, ENST00000461008, ENST00000472143, ENST00000622611)	-0.286	6.31	17.2	9.95e-05	0.00194	4
9660	ENSG00000170917	11162	NUDT6	4	123000000	123000000	34300	-	NUDT6	protein_coding	chromosome	nudix hydrolase 6 [Source:HGNC Symbol;Acc:HGNC:8053]	ENSG00000170917.14	NUDT6	c(ENST00000304430, ENST00000339154, ENST00000502270, ENST00000503370, ENST00000510735, ENST00000512116, ENST00000513517, ENST00000608639)	-0.788	2.4	17.2	9.98e-05	0.00195	4
2778	ENSG00000107984	22943	DKK1	10	52300000	52300000	3760	+	DKK1	protein_coding	chromosome	dickkopf WNT signaling pathway inhibitor 1 [Source:HGNC Symbol;Acc:HGNC:2891]	ENSG00000107984.10	DKK1	c(ENST00000373970, ENST00000467359, ENST00000476752, ENST00000494277)	0.411	7.1	17.2	0.000101	0.00197	4
11241	ENSG00000185130	8340	H2BC13	6	27800000	27800000	488	-	HIST1H2BL	protein_coding	chromosome	histone cluster 1 H2B family member l [Source:HGNC Symbol;Acc:HGNC:4748]	ENSG00000185130.5	HIST1H2BL	ENST00000377401	-3.61	-0.141	22.1	0.000104	0.00203	3.98
2565	ENSG00000105875	29062	WDR91	7	135000000	135000000	27700	-	WDR91	protein_coding	chromosome	WD repeat domain 91 [Source:HGNC Symbol;Acc:HGNC:24997]	ENSG00000105875.14	WDR91	c(ENST00000354475, ENST00000423565, ENST00000462707, ENST00000466182, ENST00000474411, ENST00000476775, ENST00000479698, ENST00000485942, ENST00000497853)	-0.683	4.26	17.1	0.000105	0.00204	3.98
7784	ENSG00000158055	57822	GRHL3	1	24300000	24400000	45200	+	GRHL3	protein_coding	chromosome	grainyhead like transcription factor 3 [Source:HGNC Symbol;Acc:HGNC:25839]	ENSG00000158055.15	GRHL3	c(ENST00000236255, ENST00000350501, ENST00000356046, ENST00000361548, ENST00000461318, ENST00000524724, ENST00000528064, ENST00000528181, ENST00000530984)	0.576	4.7	17.1	0.000105	0.00203	3.98
10084	ENSG00000174013	200933	FBXO45	3	197000000	197000000	20400	+	FBXO45	protein_coding	chromosome	F-box protein 45 [Source:HGNC Symbol;Acc:HGNC:29148]	ENSG00000174013.8	FBXO45	c(ENST00000311630, ENST00000440469)	0.281	5.78	17.1	0.000105	0.00203	3.98
2942	ENSG00000109674	55247	NEIL3	4	177000000	177000000	53100	+	NEIL3	protein_coding	chromosome	nei like DNA glycosylase 3 [Source:HGNC Symbol;Acc:HGNC:24573]	ENSG00000109674.4	NEIL3	c(ENST00000264596, ENST00000513321)	-1.02	1.77	17.1	0.000106	0.00205	3.97
11328	ENSG00000185697	4603	MYBL1	8	66600000	66600000	52100	-	MYBL1	protein_coding	chromosome	MYB proto-oncogene like 1 [Source:HGNC Symbol;Acc:HGNC:7547]	ENSG00000185697.16	MYBL1	c(ENST00000517885, ENST00000518079, ENST00000522419, ENST00000522677, ENST00000523304, ENST00000524176)	-0.968	2.69	17.1	0.000106	0.00205	3.97
12046	ENSG00000197565	1288	COL4A6	X	108000000	108000000	284000	-	COL4A6	protein_coding	chromosome	collagen type IV alpha 6 chain [Source:HGNC Symbol;Acc:HGNC:2208]	ENSG00000197565.15	COL4A6	c(ENST00000334504, ENST00000372216, ENST00000394872, ENST00000461897, ENST00000468338, ENST00000477085, ENST00000487645, ENST00000538570, ENST00000545689, ENST00000621266)	-0.391	6.09	17.1	0.000107	0.00207	3.97
4801	ENSG00000129534	55320	MIS18BP1	14	45200000	45300000	50400	-	MIS18BP1	protein_coding	chromosome	MIS18 binding protein 1 [Source:HGNC Symbol;Acc:HGNC:20190]	ENSG00000129534.14	MIS18BP1	c(ENST00000310806, ENST00000451174, ENST00000453142, ENST00000454990, ENST00000469020, ENST00000470424, ENST00000492652, ENST00000494512, ENST00000496413, ENST00000554093, ENST00000555653, ENST00000627697)	-0.687	4.7	17.1	0.000108	0.00207	3.97
2037	ENSG00000101421	128866	CHMP4B	20	33800000	33900000	43000	+	CHMP4B	protein_coding	chromosome	charged multivesicular body protein 4B [Source:HGNC Symbol;Acc:HGNC:16171]	ENSG00000101421.4	CHMP4B	ENST00000217402	0.262	6.43	17	0.000111	0.00214	3.95
9512	ENSG00000169914	23252	OTUD3	1	19900000	19900000	30600	+	OTUD3	protein_coding	chromosome	OTU deubiquitinase 3 [Source:HGNC Symbol;Acc:HGNC:29038]	ENSG00000169914.6	OTUD3	c(ENST00000375120, ENST00000466697, ENST00000481686)	-0.781	4.78	17	0.000111	0.00213	3.96
7802	ENSG00000158246	115572	TENT5B	1	27000000	27000000	7830	-	TENT5B	protein_coding	chromosome	terminal nucleotidyltransferase 5B [Source:HGNC Symbol;Acc:HGNC:28273]	ENSG00000158246.8	TENT5B	ENST00000289166	0.35	5.31	17	0.000112	0.00215	3.95
10055	ENSG00000173805	9001	HAP1	17	41700000	41700000	16900	-	HAP1	protein_coding	chromosome	huntingtin associated protein 1 [Source:HGNC Symbol;Acc:HGNC:4812]	ENSG00000173805.15	HAP1	c(ENST00000310778, ENST00000341193, ENST00000347901, ENST00000393939, ENST00000442364, ENST00000455021, ENST00000458656)	0.993	3.26	17	0.000112	0.00215	3.95
11361	ENSG00000185924	146760	RTN4RL1	17	1930000	2030000	90700	-	RTN4RL1	protein_coding	chromosome	reticulon 4 receptor like 1 [Source:HGNC Symbol;Acc:HGNC:21329]	ENSG00000185924.7	RTN4RL1	ENST00000331238	-0.81	2.13	17	0.000112	0.00215	3.95
13476	ENSG00000239887	400793	C1orf226	1	162000000	162000000	7970	+	C1orf226	protein_coding	chromosome	chromosome 1 open reading frame 226 [Source:HGNC Symbol;Acc:HGNC:34351]	ENSG00000239887.6	C1orf226	c(ENST00000426197, ENST00000458626)	1.26	0.985	17	0.000112	0.00215	3.95
5032	ENSG00000131697	261734	NPHP4	1	5860000	5990000	130000	-	NPHP4	protein_coding	chromosome	nephrocystin 4 [Source:HGNC Symbol;Acc:HGNC:19104]	ENSG00000131697.18	NPHP4	c(ENST00000378156, ENST00000378161, ENST00000378169, ENST00000460696, ENST00000466897, ENST00000468253, ENST00000470763, ENST00000478423, ENST00000489180, ENST00000506941, ENST00000622020)	-0.468	4.06	16.9	0.000113	0.00216	3.95
5278	ENSG00000133818	22800	RRAS2	11	14300000	14400000	86600	-	RRAS2	protein_coding	chromosome	RAS related 2 [Source:HGNC Symbol;Acc:HGNC:17271]	ENSG00000133818.14	RRAS2	c(ENST00000256196, ENST00000414023, ENST00000526063, ENST00000526717, ENST00000529237, ENST00000531421, ENST00000531807, ENST00000532814, ENST00000532950, ENST00000534746, ENST00000537760)	0.348	6.49	16.9	0.000113	0.00216	3.95
5574	ENSG00000135960	10913	EDAR	2	109000000	109000000	94900	-	EDAR	protein_coding	chromosome	ectodysplasin A receptor [Source:HGNC Symbol;Acc:HGNC:2895]	ENSG00000135960.10	EDAR	c(ENST00000258443, ENST00000376651, ENST00000409271)	0.823	1.06	17.2	0.000113	0.00216	3.95
14704	ENSG00000284526	NA		17	76600000	76600000	6840	-	AC015802.6	protein_coding	chromosome	novel protein	ENSG00000284526.1	AC015802.6	ENST00000640006	0.386	5.28	16.9	0.000115	0.00218	3.94
8448	ENSG00000163814	64866	CDCP1	3	45100000	45100000	64100	-	CDCP1	protein_coding	chromosome	CUB domain containing protein 1 [Source:HGNC Symbol;Acc:HGNC:24357]	ENSG00000163814.8	CDCP1	c(ENST00000296129, ENST00000425231, ENST00000490471)	0.275	7.72	16.9	0.000116	0.0022	3.94
1044	ENSG00000075218	51512	GTSE1	22	46300000	46300000	33900	+	GTSE1	protein_coding	chromosome	G2 and S-phase expressed 1 [Source:HGNC Symbol;Acc:HGNC:13698]	ENSG00000075218.19	GTSE1	c(ENST00000454366, ENST00000466510, ENST00000479645, ENST00000491863)	-0.736	2.41	16.9	0.000117	0.00222	3.93
7125	ENSG00000149596	57158	JPH2	20	44100000	44200000	75900	-	JPH2	protein_coding	chromosome	junctophilin 2 [Source:HGNC Symbol;Acc:HGNC:14202]	ENSG00000149596.6	JPH2	c(ENST00000342272, ENST00000372980)	0.932	0.791	16.9	0.000117	0.00222	3.93
9337	ENSG00000168785	10098	TSPAN5	4	98500000	98700000	188000	-	TSPAN5	protein_coding	chromosome	tetraspanin 5 [Source:HGNC Symbol;Acc:HGNC:17753]	ENSG00000168785.8	TSPAN5	c(ENST00000305798, ENST00000505184, ENST00000507167, ENST00000508798, ENST00000509168, ENST00000511651, ENST00000511753, ENST00000511800, ENST00000515287, ENST00000515440)	-0.37	5.26	16.9	0.000117	0.00221	3.93
14313	ENSG00000275300	64087	MCCC2	CHR_HSCHR5_2_CTG1_1	70800000	70800000	17200	+	MCCC2	protein_coding	chromosome	methylcrotonoyl-CoA carboxylase 2 [Source:HGNC Symbol;Acc:HGNC:6937]	ENSG00000275300.4	MCCC2	c(ENST00000612168, ENST00000613643, ENST00000613980, ENST00000616108, ENST00000618068, ENST00000621694)	-8.3	-1.4	17.5	0.000117	0.00222	3.93
9506	ENSG00000169871	81844	TRIM56	7	101000000	101000000	12500	+	TRIM56	protein_coding	chromosome	tripartite motif containing 56 [Source:HGNC Symbol;Acc:HGNC:19028]	ENSG00000169871.13	TRIM56	c(ENST00000306085, ENST00000412507, ENST00000467847, ENST00000487252)	-0.429	5.57	16.8	0.00012	0.00226	3.92
9574	ENSG00000170340	10678	B3GNT2	2	62200000	62200000	28600	+	B3GNT2	protein_coding	chromosome	UDP-GlcNAc:betaGal beta-1,3-N-acetylglucosaminyltransferase 2 [Source:HGNC Symbol;Acc:HGNC:15629]	ENSG00000170340.11	B3GNT2	c(ENST00000301998, ENST00000405767)	0.358	6.04	16.8	0.00012	0.00225	3.92
11497	ENSG00000187091	5333	PLCD1	3	38000000	38000000	22300	-	PLCD1	protein_coding	chromosome	phospholipase C delta 1 [Source:HGNC Symbol;Acc:HGNC:9060]	ENSG00000187091.13	PLCD1	c(ENST00000334661, ENST00000417185, ENST00000461445, ENST00000463876, ENST00000473834, ENST00000479619, ENST00000484829, ENST00000495367, ENST00000495395)	0.635	5.05	16.8	0.00012	0.00226	3.92
9409	ENSG00000169213	5865	RAB3B	1	51900000	52000000	82700	-	RAB3B	protein_coding	chromosome	RAB3B, member RAS oncogene family [Source:HGNC Symbol;Acc:HGNC:9778]	ENSG00000169213.7	RAB3B	ENST00000371655	0.561	3.09	16.8	0.000121	0.00228	3.92
8429	ENSG00000163736	5473	PPBP	4	74000000	74000000	1750	-	PPBP	protein_coding	chromosome	pro-platelet basic protein [Source:HGNC Symbol;Acc:HGNC:9240]	ENSG00000163736.4	PPBP	ENST00000296028	0.461	3.97	16.8	0.000122	0.00229	3.91
1093	ENSG00000076641	55824	PAG1	8	81000000	81100000	144000	-	PAG1	protein_coding	chromosome	phosphoprotein membrane anchor with glycosphingolipid microdomains 1 [Source:HGNC Symbol;Acc:HGNC:30043]	ENSG00000076641.4	PAG1	c(ENST00000220597, ENST00000519326, ENST00000522811, ENST00000523463)	-0.997	4.7	16.7	0.000124	0.00231	3.91
6794	ENSG00000145901	10318	TNIP1	5	151000000	151000000	63600	-	TNIP1	protein_coding	chromosome	TNFAIP3 interacting protein 1 [Source:HGNC Symbol;Acc:HGNC:16903]	ENSG00000145901.15	TNIP1	c(ENST00000315050, ENST00000389378, ENST00000517329, ENST00000517504, ENST00000518977, ENST00000519339, ENST00000520695, ENST00000520931, ENST00000521001, ENST00000521423, ENST00000521591, ENST00000521782, ENST00000522100, ENST00000522226, ENST00000522574, ENST00000522926, ENST00000523200, ENST00000523338, ENST00000524280, ENST00000610535, ENST00000610874)	0.37	6.67	16.7	0.000124	0.00232	3.91
4035	ENSG00000120693	4093	SMAD9	13	36800000	36900000	75900	-	SMAD9	protein_coding	chromosome	SMAD family member 9 [Source:HGNC Symbol;Acc:HGNC:6774]	ENSG00000120693.13	SMAD9	c(ENST00000350148, ENST00000379826, ENST00000399275, ENST00000483941)	-0.851	2.49	16.6	0.000129	0.0024	3.89
6718	ENSG00000145040	90226	UCN2	3	48600000	48600000	2060	-	UCN2	protein_coding	chromosome	urocortin 2 [Source:HGNC Symbol;Acc:HGNC:18414]	ENSG00000145040.4	UCN2	ENST00000273610	-0.778	1.28	16.6	0.000129	0.0024	3.89
4681	ENSG00000128272	468	ATF4	22	39500000	39500000	2990	+	ATF4	protein_coding	chromosome	activating transcription factor 4 [Source:HGNC Symbol;Acc:HGNC:786]	ENSG00000128272.14	ATF4	c(ENST00000337304, ENST00000396680, ENST00000404241)	0.235	7.89	16.6	0.000132	0.00245	3.88
10012	ENSG00000173457	26472	PPP1R14B	11	64200000	64200000	2460	-	PPP1R14B	protein_coding	chromosome	protein phosphatase 1 regulatory inhibitor subunit 14B [Source:HGNC Symbol;Acc:HGNC:9057]	ENSG00000173457.11	PPP1R14B	c(ENST00000309318, ENST00000392210, ENST00000542235)	0.213	6.97	16.5	0.000133	0.00248	3.87
10888	ENSG00000182224	124637	CYB5D1	17	7860000	7860000	4540	+	CYB5D1	protein_coding	chromosome	cytochrome b5 domain containing 1 [Source:HGNC Symbol;Acc:HGNC:26516]	ENSG00000182224.12	CYB5D1	c(ENST00000332439, ENST00000570446, ENST00000571846, ENST00000573940, ENST00000574196, ENST00000574357)	-0.388	5.02	16.6	0.000133	0.00247	3.88
10894	ENSG00000182261	338322	NLRP10	11	7960000	7970000	7890	-	NLRP10	protein_coding	chromosome	NLR family pyrin domain containing 10 [Source:HGNC Symbol;Acc:HGNC:21464]	ENSG00000182261.4	NLRP10	c(ENST00000328600, ENST00000526590)	0.77	4.14	16.5	0.000135	0.00251	3.87
4866	ENSG00000130340	51429	SNX9	6	158000000	158000000	245000	+	SNX9	protein_coding	chromosome	sorting nexin 9 [Source:HGNC Symbol;Acc:HGNC:14973]	ENSG00000130340.16	SNX9	c(ENST00000392185, ENST00000614703, ENST00000614800)	0.276	6.03	16.5	0.000136	0.00251	3.87
5611	ENSG00000136158	10253	SPRY2	13	80300000	80300000	5150	-	SPRY2	protein_coding	chromosome	sprouty RTK signaling antagonist 2 [Source:HGNC Symbol;Acc:HGNC:11270]	ENSG00000136158.12	SPRY2	c(ENST00000377102, ENST00000377104)	0.397	4.26	16.5	0.000136	0.00251	3.87
10133	ENSG00000174501	400986	ANKRD36C	2	95800000	96000000	155000	-	ANKRD36C	protein_coding	chromosome	ankyrin repeat domain 36C [Source:HGNC Symbol;Acc:HGNC:32946]	ENSG00000174501.14	ANKRD36C	c(ENST00000295246, ENST00000456556, ENST00000488721, ENST00000528268, ENST00000531153, ENST00000534304, ENST00000612359, ENST00000619511)	-1.16	2.07	16.5	0.000137	0.00253	3.86
5728	ENSG00000136950	81873	ARPC5L	9	125000000	125000000	15600	+	ARPC5L	protein_coding	chromosome	actin related protein 2/3 complex subunit 5 like [Source:HGNC Symbol;Acc:HGNC:23366]	ENSG00000136950.13	ARPC5L	c(ENST00000259477, ENST00000353214, ENST00000465124)	0.301	6.66	16.5	0.000138	0.00255	3.86
6493	ENSG00000143368	10262	SF3B4	1	150000000	150000000	4490	-	SF3B4	protein_coding	chromosome	splicing factor 3b subunit 4 [Source:HGNC Symbol;Acc:HGNC:10771]	ENSG00000143368.10	SF3B4	c(ENST00000271628, ENST00000457312)	0.246	6.48	16.4	0.000139	0.00257	3.86
11107	ENSG00000183963	6525	SMTN	22	31100000	31100000	40700	+	SMTN	protein_coding	chromosome	smoothelin [Source:HGNC Symbol;Acc:HGNC:11126]	ENSG00000183963.18	SMTN	c(ENST00000333137, ENST00000347557, ENST00000358743, ENST00000404574, ENST00000416786, ENST00000422839, ENST00000426927, ENST00000431481, ENST00000432777, ENST00000438223, ENST00000440425, ENST00000455608, ENST00000460658, ENST00000466272, ENST00000472911, ENST00000475548, ENST00000482444, ENST00000489337, ENST00000493335, ENST00000497697, ENST00000504335, ENST00000612341, ENST00000619644, ENST00…	0.502	6.53	16.4	0.000143	0.00262	3.85
9916	ENSG00000172757	1072	CFL1	11	65800000	65900000	39000	-	CFL1	protein_coding	chromosome	cofilin 1 [Source:HGNC Symbol;Acc:HGNC:1874]	ENSG00000172757.13	CFL1	c(ENST00000308162, ENST00000524553, ENST00000525451, ENST00000525710, ENST00000526975, ENST00000527344, ENST00000527752, ENST00000530157, ENST00000530413, ENST00000530945, ENST00000531407, ENST00000531413, ENST00000532134, ENST00000534769, ENST00000534784)	0.2	9.31	16.4	0.000144	0.00264	3.84
1111	ENSG00000077150	4791	NFKB2	10	102000000	102000000	8420	+	NFKB2	protein_coding	chromosome	nuclear factor kappa B subunit 2 [Source:HGNC Symbol;Acc:HGNC:7795]	ENSG00000077150.20	NFKB2	c(ENST00000189444, ENST00000336486, ENST00000369966, ENST00000428099, ENST00000467116, ENST00000471698, ENST00000473400, ENST00000601386, ENST00000651907, ENST00000652277, ENST00000661543)	0.517	5.15	16.3	0.000145	0.00266	3.84
8680	ENSG00000164930	8323	FZD6	8	103000000	103000000	34400	+	FZD6	protein_coding	chromosome	frizzled class receptor 6 [Source:HGNC Symbol;Acc:HGNC:4044]	ENSG00000164930.12	FZD6	c(ENST00000358755, ENST00000519011, ENST00000521195, ENST00000522484, ENST00000522566, ENST00000523739, ENST00000523933)	0.268	7.07	16.3	0.000145	0.00266	3.84
3200	ENSG00000112182	60468	BACH2	6	89900000	90300000	370000	-	BACH2	protein_coding	chromosome	BTB domain and CNC homolog 2 [Source:HGNC Symbol;Acc:HGNC:14078]	ENSG00000112182.15	BACH2	c(ENST00000257749, ENST00000343122, ENST00000406998, ENST00000453877, ENST00000470301, ENST00000472023, ENST00000481150, ENST00000493201, ENST00000494747, ENST00000537989)	-2.06	0.916	16.3	0.000146	0.00267	3.84
293	ENSG00000018236	1272	CNTN1	12	40700000	41100000	380000	+	CNTN1	protein_coding	chromosome	contactin 1 [Source:HGNC Symbol;Acc:HGNC:2171]	ENSG00000018236.15	CNTN1	c(ENST00000347616, ENST00000348761, ENST00000547702, ENST00000547849, ENST00000548005, ENST00000548481, ENST00000550305, ENST00000551295, ENST00000551424, ENST00000552248, ENST00000552913)	-0.496	4.88	16.2	0.000151	0.00277	3.82
12306	ENSG00000198830	3151	HMGN2	1	26500000	26500000	4200	+	HMGN2	protein_coding	chromosome	high mobility group nucleosomal binding domain 2 [Source:HGNC Symbol;Acc:HGNC:4986]	ENSG00000198830.11	HMGN2	c(ENST00000361427, ENST00000460563, ENST00000463817, ENST00000464888, ENST00000466194, ENST00000467700, ENST00000468388, ENST00000479815, ENST00000493418, ENST00000619352)	-0.359	6.23	16.2	0.000151	0.00277	3.82
10007	ENSG00000173432	6288	SAA1	11	18300000	18300000	3720	+	SAA1	protein_coding	chromosome	serum amyloid A1 [Source:HGNC Symbol;Acc:HGNC:10513]	ENSG00000173432.12	SAA1	c(ENST00000356524, ENST00000405158, ENST00000532858, ENST00000649195)	0.236	7.88	16.2	0.000154	0.00281	3.81
832	ENSG00000068028	11186	RASSF1	3	50300000	50300000	11200	-	RASSF1	protein_coding	chromosome	Ras association domain family member 1 [Source:HGNC Symbol;Acc:HGNC:9882]	ENSG00000068028.17	RASSF1	c(ENST00000327761, ENST00000357043, ENST00000359365, ENST00000395117, ENST00000395126, ENST00000478619, ENST00000482447, ENST00000488024, ENST00000494145, ENST00000616212)	0.322	5.81	16.2	0.000155	0.00283	3.81
2829	ENSG00000108511	3216	HOXB6	17	48600000	48600000	9240	-	HOXB6	protein_coding	chromosome	homeobox B6 [Source:HGNC Symbol;Acc:HGNC:5117]	ENSG00000108511.10	HOXB6	c(ENST00000225648, ENST00000470193, ENST00000484302, ENST00000490419)	-0.88	2	16.2	0.000156	0.00285	3.81
9345	ENSG00000168811	3592	IL12A	3	160000000	160000000	7180	+	IL12A	protein_coding	chromosome	interleukin 12A [Source:HGNC Symbol;Acc:HGNC:5969]	ENSG00000168811.7	IL12A	c(ENST00000305579, ENST00000466512, ENST00000468862, ENST00000480088, ENST00000480787, ENST00000496308)	0.84	0.764	16.4	0.000158	0.00287	3.8
6523	ENSG00000143479	8444	DYRK3	1	207000000	207000000	48900	+	DYRK3	protein_coding	chromosome	dual specificity tyrosine phosphorylation regulated kinase 3 [Source:HGNC Symbol;Acc:HGNC:3094]	ENSG00000143479.17	DYRK3	c(ENST00000367106, ENST00000367108, ENST00000367109, ENST00000441486, ENST00000489878, ENST00000649163)	-0.486	4.85	16.1	0.000159	0.00289	3.8
10167	ENSG00000174842	11146	GLMN	1	92200000	92300000	52600	-	GLMN	protein_coding	chromosome	glomulin, FKBP associated protein [Source:HGNC Symbol;Acc:HGNC:14373]	ENSG00000174842.17	GLMN	c(ENST00000370360, ENST00000463560, ENST00000471465, ENST00000487911, ENST00000495106, ENST00000495852)	-0.472	4.06	16.1	0.000159	0.00289	3.8
11138	ENSG00000184232	220323	OAF	11	120000000	120000000	19300	+	OAF	protein_coding	chromosome	out at first homolog [Source:HGNC Symbol;Acc:HGNC:28752]	ENSG00000184232.9	OAF	c(ENST00000328965, ENST00000531220, ENST00000534735)	-0.512	4.12	16.1	0.00016	0.0029	3.8
12125	ENSG00000197978	440295	GOLGA6L9	15	82400000	82400000	9140	+	GOLGA6L9	protein_coding	chromosome	golgin A6 family like 9 [Source:HGNC Symbol;Acc:HGNC:37229]	ENSG00000197978.9	GOLGA6L9	c(ENST00000558668, ENST00000618348, ENST00000618706)	-0.75	3.66	16.1	0.00016	0.00289	3.8
1938	ENSG00000100823	328	APEX1	14	20500000	20500000	2580	+	APEX1	protein_coding	chromosome	apurinic/apyrimidinic endodeoxyribonuclease 1 [Source:HGNC Symbol;Acc:HGNC:587]	ENSG00000100823.12	APEX1	c(ENST00000216714, ENST00000398030, ENST00000438886, ENST00000553368, ENST00000553555, ENST00000553681, ENST00000554325, ENST00000554813, ENST00000555306, ENST00000555414, ENST00000555839, ENST00000556054, ENST00000556296, ENST00000557054, ENST00000557150, ENST00000557159, ENST00000557181, ENST00000557344, ENST00000557365, ENST00000557592)	-0.278	7.06	16.1	0.000161	0.0029	3.79
5350	ENSG00000134376	23418	CRB1	1	197000000	197000000	210000	+	CRB1	protein_coding	chromosome	crumbs cell polarity complex component 1 [Source:HGNC Symbol;Acc:HGNC:2343]	ENSG00000134376.16	CRB1	c(ENST00000367397, ENST00000367399, ENST00000367400, ENST00000448952, ENST00000475659, ENST00000476483, ENST00000480086, ENST00000484075, ENST00000535699, ENST00000538660, ENST00000638467)	-3.53	-1.16	16.3	0.000161	0.0029	3.79
2918	ENSG00000109323	4126	MANBA	4	103000000	103000000	130000	-	MANBA	protein_coding	chromosome	mannosidase beta [Source:HGNC Symbol;Acc:HGNC:6831]	ENSG00000109323.11	MANBA	c(ENST00000505239, ENST00000506478, ENST00000507358, ENST00000508141, ENST00000511813, ENST00000514430, ENST00000642252, ENST00000644159, ENST00000644545, ENST00000644965, ENST00000645348, ENST00000645558, ENST00000646311, ENST00000646451, ENST00000646727, ENST00000647097, ENST00000647129)	-0.371	5.3	16.1	0.000163	0.00294	3.79
5229	ENSG00000133247	84787	KMT5C	19	55300000	55300000	8270	+	KMT5C	protein_coding	chromosome	lysine methyltransferase 5C [Source:HGNC Symbol;Acc:HGNC:28405]	ENSG00000133247.14	KMT5C	c(ENST00000255613, ENST00000402499, ENST00000445196, ENST00000460956, ENST00000464185, ENST00000468951, ENST00000474492, ENST00000498738, ENST00000587442, ENST00000589338, ENST00000592631, ENST00000630497)	-0.983	3.43	16	0.000164	0.00296	3.78
11486	ENSG00000186918	55893	ZNF395	8	28300000	28400000	57100	-	ZNF395	protein_coding	chromosome	zinc finger protein 395 [Source:HGNC Symbol;Acc:HGNC:18737]	ENSG00000186918.14	ZNF395	c(ENST00000344423, ENST00000517372, ENST00000517459, ENST00000519730, ENST00000520290, ENST00000520535, ENST00000521185, ENST00000521912, ENST00000522795, ENST00000523095, ENST00000523202)	-0.563	6.28	16	0.000167	0.003	3.78
6105	ENSG00000139722	79720	VPS37B	12	123000000	123000000	30800	-	VPS37B	protein_coding	chromosome	VPS37B subunit of ESCRT-I [Source:HGNC Symbol;Acc:HGNC:25754]	ENSG00000139722.7	VPS37B	c(ENST00000267202, ENST00000371248, ENST00000535765, ENST00000543590)	0.315	6.36	16	0.000168	0.00302	3.77
13039	ENSG00000225697	65010	SLC26A6	3	48600000	48600000	9770	-	SLC26A6	protein_coding	chromosome	solute carrier family 26 member 6 [Source:HGNC Symbol;Acc:HGNC:14472]	ENSG00000225697.13	SLC26A6	c(ENST00000307364, ENST00000337000, ENST00000358747, ENST00000383733, ENST00000395550, ENST00000414944, ENST00000420764, ENST00000421649, ENST00000426599, ENST00000431213, ENST00000431739, ENST00000444531, ENST00000455886, ENST00000462009, ENST00000466257, ENST00000469693, ENST00000480524, ENST00000482282, ENST00000485361, ENST00000489483, ENST00000494717, ENST00000496469)	-0.705	5.56	16	0.000169	0.00304	3.77
9174	ENSG00000167771	283248	RCOR2	11	63900000	63900000	5940	-	RCOR2	protein_coding	chromosome	REST corepressor 2 [Source:HGNC Symbol;Acc:HGNC:27455]	ENSG00000167771.6	RCOR2	c(ENST00000301459, ENST00000473926, ENST00000489217)	-1.1	0.413	16	0.000171	0.00306	3.77
9043	ENSG00000167105	162461	TMEM92	17	50300000	50300000	10100	+	TMEM92	protein_coding	chromosome	transmembrane protein 92 [Source:HGNC Symbol;Acc:HGNC:26579]	ENSG00000167105.8	TMEM92	c(ENST00000300433, ENST00000507382, ENST00000511882)	0.898	2.02	15.9	0.000173	0.00309	3.76
8501	ENSG00000164045	993	CDC25A	3	48200000	48200000	31300	-	CDC25A	protein_coding	chromosome	cell division cycle 25A [Source:HGNC Symbol;Acc:HGNC:1725]	ENSG00000164045.12	CDC25A	c(ENST00000302506, ENST00000351231, ENST00000437972, ENST00000443342, ENST00000459900)	-0.581	4.88	15.9	0.000174	0.00312	3.76
3079	ENSG00000111247	10635	RAD51AP1	12	4540000	4560000	21300	+	RAD51AP1	protein_coding	chromosome	RAD51 associated protein 1 [Source:HGNC Symbol;Acc:HGNC:16956]	ENSG00000111247.14	RAD51AP1	c(ENST00000228843, ENST00000352618, ENST00000398012, ENST00000442992, ENST00000535558, ENST00000536117, ENST00000536346, ENST00000536886, ENST00000538817, ENST00000544029, ENST00000544110, ENST00000544173, ENST00000544927, ENST00000544931)	-0.959	2.95	15.9	0.000176	0.00314	3.75
3886	ENSG00000119314	9991	PTBP3	9	112000000	112000000	116000	-	PTBP3	protein_coding	chromosome	polypyrimidine tract binding protein 3 [Source:HGNC Symbol;Acc:HGNC:10253]	ENSG00000119314.15	PTBP3	c(ENST00000210227, ENST00000334318, ENST00000343327, ENST00000374255, ENST00000374257, ENST00000450374, ENST00000458258, ENST00000487997)	0.313	7.17	15.9	0.000176	0.00314	3.75
12387	ENSG00000203722	353091	RAET1G	6	150000000	150000000	6240	-	RAET1G	protein_coding	chromosome	retinoic acid early transcript 1G [Source:HGNC Symbol;Acc:HGNC:16795]	ENSG00000203722.8	RAET1G	c(ENST00000367360, ENST00000367361, ENST00000479265)	0.261	6.04	15.9	0.000178	0.00317	3.75
3655	ENSG00000116584	9181	ARHGEF2	1	156000000	156000000	60200	-	ARHGEF2	protein_coding	chromosome	Rho/Rac guanine nucleotide exchange factor 2 [Source:HGNC Symbol;Acc:HGNC:682]	ENSG00000116584.19	ARHGEF2	c(ENST00000313667, ENST00000313695, ENST00000361247, ENST00000368315, ENST00000423422, ENST00000462460, ENST00000465079, ENST00000470541, ENST00000470874, ENST00000470975, ENST00000471589, ENST00000474428, ENST00000476273, ENST00000477754, ENST00000487755, ENST00000495070, ENST00000497907, ENST00000608543, ENST00000609707, ENST00000673475)	0.651	5.27	15.8	0.000179	0.00318	3.75
3031	ENSG00000110700	6207	RPS13	11	17100000	17100000	3330	-	RPS13	protein_coding	chromosome	ribosomal protein S13 [Source:HGNC Symbol;Acc:HGNC:10386]	ENSG00000110700.7	RPS13	c(ENST00000228140, ENST00000525634, ENST00000525828, ENST00000526895, ENST00000527571, ENST00000528074, ENST00000531008, ENST00000531908, ENST00000533969, ENST00000534329)	0.198	9.15	15.8	0.000181	0.00321	3.74
10000	ENSG00000173320	56977	STOX2	4	184000000	184000000	226000	+	STOX2	protein_coding	chromosome	storkhead box 2 [Source:HGNC Symbol;Acc:HGNC:25450]	ENSG00000173320.12	STOX2	c(ENST00000308497, ENST00000506529, ENST00000511250, ENST00000512520, ENST00000513034)	-1.75	2.95	15.8	0.000181	0.00321	3.74
8035	ENSG00000160712	3570	IL6R	1	154000000	154000000	64300	+	IL6R	protein_coding	chromosome	interleukin 6 receptor [Source:HGNC Symbol;Acc:HGNC:6019]	ENSG00000160712.13	IL6R	c(ENST00000344086, ENST00000368485, ENST00000476006, ENST00000502679, ENST00000507256, ENST00000512471, ENST00000515190, ENST00000622330)	-0.454	5.56	15.8	0.000183	0.00324	3.74
8137	ENSG00000162063	899	CCNF	16	2430000	2460000	29500	+	CCNF	protein_coding	chromosome	cyclin F [Source:HGNC Symbol;Acc:HGNC:1591]	ENSG00000162063.13	CCNF	c(ENST00000293968, ENST00000397066, ENST00000564236, ENST00000564333, ENST00000569093)	-0.527	3.43	15.8	0.000183	0.00324	3.74
1185	ENSG00000079459	2222	FDFT1	8	11800000	11800000	43700	+	FDFT1	protein_coding	chromosome	farnesyl-diphosphate farnesyltransferase 1 [Source:HGNC Symbol;Acc:HGNC:3629]	ENSG00000079459.13	FDFT1	c(ENST00000220584, ENST00000443614, ENST00000446331, ENST00000525283, ENST00000525551, ENST00000525571, ENST00000525607, ENST00000525777, ENST00000525900, ENST00000525954, ENST00000527045, ENST00000528643, ENST00000528729, ENST00000528812, ENST00000529464, ENST00000529521, ENST00000530337, ENST00000530664, ENST00000531249, ENST00000531733, ENST00000532266, ENST00000538689, ENST00000615631, ENST00…	-0.519	5.39	15.8	0.000184	0.00325	3.73
3481	ENSG00000115137	51277	DNAJC27	2	24900000	25000000	28500	-	DNAJC27	protein_coding	chromosome	DnaJ heat shock protein family (Hsp40) member C27 [Source:HGNC Symbol;Acc:HGNC:30290]	ENSG00000115137.12	DNAJC27	c(ENST00000264711, ENST00000380809, ENST00000468467, ENST00000468750, ENST00000492985, ENST00000494239, ENST00000534855)	-0.584	3.76	15.7	0.000187	0.0033	3.73
1223	ENSG00000081041	2920	CXCL2	4	74100000	74100000	2160	-	CXCL2	protein_coding	chromosome	C-X-C motif chemokine ligand 2 [Source:HGNC Symbol;Acc:HGNC:4603]	ENSG00000081041.9	CXCL2	c(ENST00000296031, ENST00000508487, ENST00000510048)	0.586	3.83	15.7	0.000189	0.00332	3.72
2913	ENSG00000109220	26511	CHIC2	4	54000000	54100000	54800	-	CHIC2	protein_coding	chromosome	cysteine rich hydrophobic domain 2 [Source:HGNC Symbol;Acc:HGNC:1935]	ENSG00000109220.11	CHIC2	c(ENST00000263921, ENST00000509678, ENST00000510894, ENST00000512964)	0.52	3.55	15.7	0.000189	0.00332	3.72
13213	ENSG00000230705	6890	TAP1	CHR_HSCHR6_MHC_MCF_CTG1	32900000	32900000	8770	-	TAP1	protein_coding	chromosome	transporter 1, ATP binding cassette subfamily B member [Source:HGNC Symbol;Acc:HGNC:43]	ENSG00000230705.4	TAP1	c(ENST00000424897, ENST00000481178, ENST00000498427)	-6.63	-0.455	16.3	0.000189	0.00332	3.72
2321	ENSG00000104267	760	CA2	8	85500000	85500000	17500	+	CA2	protein_coding	chromosome	carbonic anhydrase 2 [Source:HGNC Symbol;Acc:HGNC:1373]	ENSG00000104267.10	CA2	c(ENST00000285379, ENST00000518231, ENST00000520127, ENST00000520996, ENST00000522742)	0.338	5.82	15.7	0.00019	0.00334	3.72
9303	ENSG00000168496	2237	FEN1	11	61800000	61800000	4330	+	FEN1	protein_coding	chromosome	flap structure-specific endonuclease 1 [Source:HGNC Symbol;Acc:HGNC:3650]	ENSG00000168496.4	FEN1	c(ENST00000305885, ENST00000535307, ENST00000535723)	-0.312	5.07	15.7	0.00019	0.00334	3.72
2733	ENSG00000107566	10613	ERLIN1	10	100000000	100000000	35900	-	ERLIN1	protein_coding	chromosome	ER lipid raft associated 1 [Source:HGNC Symbol;Acc:HGNC:16947]	ENSG00000107566.14	ERLIN1	c(ENST00000370408, ENST00000407654, ENST00000421367)	-0.279	6.12	15.7	0.000191	0.00335	3.72
6190	ENSG00000140534	90381	TICRR	15	89600000	89600000	55600	+	TICRR	protein_coding	chromosome	TOPBP1 interacting checkpoint and replication regulator [Source:HGNC Symbol;Acc:HGNC:28704]	ENSG00000140534.14	TICRR	c(ENST00000268138, ENST00000560985, ENST00000561095)	-0.62	3.89	15.7	0.000192	0.00336	3.72
1751	ENSG00000100003	23541	SEC14L2	22	30400000	30400000	28400	+	SEC14L2	protein_coding	chromosome	SEC14 like lipid binding 2 [Source:HGNC Symbol;Acc:HGNC:10699]	ENSG00000100003.18	SEC14L2	c(ENST00000402592, ENST00000405717, ENST00000415072, ENST00000416523, ENST00000428195, ENST00000429917, ENST00000437022, ENST00000452649, ENST00000459728, ENST00000464335, ENST00000483116, ENST00000484486, ENST00000485482, ENST00000615189, ENST00000617837, ENST00000619483, ENST00000620251)	0.443	6.64	15.7	0.000193	0.00337	3.72
8616	ENSG00000164543	9263	STK17A	7	43600000	43700000	68000	+	STK17A	protein_coding	chromosome	serine/threonine kinase 17a [Source:HGNC Symbol;Acc:HGNC:11395]	ENSG00000164543.7	STK17A	c(ENST00000319357, ENST00000462448, ENST00000474211, ENST00000648544)	0.274	7.38	15.7	0.000193	0.00337	3.71
5874	ENSG00000137962	9411	ARHGAP29	1	94100000	94300000	126000	-	ARHGAP29	protein_coding	chromosome	Rho GTPase activating protein 29 [Source:HGNC Symbol;Acc:HGNC:30207]	ENSG00000137962.13	ARHGAP29	c(ENST00000260526, ENST00000370217, ENST00000482481, ENST00000546444, ENST00000552844)	0.266	7.31	15.6	0.000194	0.00338	3.71
8249	ENSG00000162825	100288142	NBPF20	1	145000000	145000000	116000	-	NBPF20	protein_coding	chromosome	NBPF member 20 [Source:HGNC Symbol;Acc:HGNC:32000]	ENSG00000162825.16	NBPF20	c(ENST00000369373, ENST00000392971, ENST00000594479, ENST00000620821, ENST00000622803)	-0.788	4.43	15.7	0.000194	0.00337	3.71
12909	ENSG00000218336	55714	TENM3	4	182000000	183000000	659000	+	TENM3	protein_coding	chromosome	teneurin transmembrane protein 3 [Source:HGNC Symbol;Acc:HGNC:29944]	ENSG00000218336.9	TENM3	c(ENST00000502950, ENST00000507737, ENST00000510504, ENST00000511685, ENST00000512480, ENST00000513201)	-0.977	2.75	15.7	0.000194	0.00337	3.71
8654	ENSG00000164761	4982	TNFRSF11B	8	119000000	119000000	28300	-	TNFRSF11B	protein_coding	chromosome	TNF receptor superfamily member 11b [Source:HGNC Symbol;Acc:HGNC:11909]	ENSG00000164761.9	TNFRSF11B	c(ENST00000297350, ENST00000517352, ENST00000521597)	-1.14	0.842	15.6	0.000196	0.0034	3.71
2832	ENSG00000108523	26001	RNF167	17	4940000	4950000	5220	+	RNF167	protein_coding	chromosome	ring finger protein 167 [Source:HGNC Symbol;Acc:HGNC:24544]	ENSG00000108523.15	RNF167	c(ENST00000262482, ENST00000570328, ENST00000570492, ENST00000571365, ENST00000571816, ENST00000572382, ENST00000572430, ENST00000572554, ENST00000573404, ENST00000574548, ENST00000575111, ENST00000575400, ENST00000575524, ENST00000576229, ENST00000576452, ENST00000576965)	0.29	6.95	15.6	0.000198	0.00344	3.7
1435	ENSG00000088325	22974	TPX2	20	31700000	31800000	62500	+	TPX2	protein_coding	chromosome	TPX2 microtubule nucleation factor [Source:HGNC Symbol;Acc:HGNC:1249]	ENSG00000088325.16	TPX2	c(ENST00000300403, ENST00000340513)	-0.418	4.85	15.5	0.000203	0.00352	3.69
4416	ENSG00000125266	1948	EFNB2	13	106000000	107000000	45900	-	EFNB2	protein_coding	chromosome	ephrin B2 [Source:HGNC Symbol;Acc:HGNC:3227]	ENSG00000125266.8	EFNB2	c(ENST00000643990, ENST00000646441)	0.231	7.15	15.5	0.000205	0.00355	3.69
7693	ENSG00000156983	7862	BRPF1	3	9730000	9750000	16300	+	BRPF1	protein_coding	chromosome	bromodomain and PHD finger containing 1 [Source:HGNC Symbol;Acc:HGNC:14255]	ENSG00000156983.16	BRPF1	c(ENST00000383829, ENST00000420291, ENST00000424362, ENST00000426583, ENST00000433861, ENST00000457855, ENST00000497565, ENST00000672126, ENST00000672515, ENST00000673551)	0.434	5.04	15.5	0.000206	0.00356	3.69
2015	ENSG00000101298	9751	SNPH	20	1270000	1310000	43000	+	SNPH	protein_coding	chromosome	syntaphilin [Source:HGNC Symbol;Acc:HGNC:15931]	ENSG00000101298.15	SNPH	c(ENST00000381867, ENST00000381873, ENST00000614659, ENST00000649598)	-0.467	3.96	15.5	0.000208	0.00359	3.68
12357	ENSG00000198945	84456	L3MBTL3	6	130000000	130000000	128000	+	L3MBTL3	protein_coding	chromosome	L3MBTL histone methyl-lysine binding protein 3 [Source:HGNC Symbol;Acc:HGNC:23035]	ENSG00000198945.7	L3MBTL3	c(ENST00000361794, ENST00000368136, ENST00000368139, ENST00000526019, ENST00000526087, ENST00000528385, ENST00000529410, ENST00000531313, ENST00000533560, ENST00000533890)	-0.405	5	15.5	0.000208	0.00359	3.68
4121	ENSG00000121691	847	CAT	11	34400000	34500000	33100	+	CAT	protein_coding	chromosome	catalase [Source:HGNC Symbol;Acc:HGNC:1516]	ENSG00000121691.7	CAT	c(ENST00000241052, ENST00000525707, ENST00000528104, ENST00000530343, ENST00000534710, ENST00000650153)	-0.495	5.1	15.5	0.000209	0.0036	3.68
6041	ENSG00000139190	6843	VAMP1	12	6460000	6470000	8750	-	VAMP1	protein_coding	chromosome	vesicle associated membrane protein 1 [Source:HGNC Symbol;Acc:HGNC:12642]	ENSG00000139190.16	VAMP1	c(ENST00000361716, ENST00000396308, ENST00000400911, ENST00000535180, ENST00000535927, ENST00000538970, ENST00000539047, ENST00000544432)	-0.828	2.97	15.6	0.000215	0.0037	3.67
8380	ENSG00000163545	81788	NUAK2	1	205000000	205000000	19700	-	NUAK2	protein_coding	chromosome	NUAK family kinase 2 [Source:HGNC Symbol;Acc:HGNC:29558]	ENSG00000163545.10	NUAK2	c(ENST00000367157, ENST00000664933)	0.42	4.17	15.4	0.000215	0.0037	3.67
5534	ENSG00000135723	29109	FHOD1	16	67200000	67200000	18100	-	FHOD1	protein_coding	chromosome	formin homology 2 domain containing 1 [Source:HGNC Symbol;Acc:HGNC:17905]	ENSG00000135723.14	FHOD1	c(ENST00000258201, ENST00000561922, ENST00000562266, ENST00000566006, ENST00000567509, ENST00000567561, ENST00000567752, ENST00000568595, ENST00000569085, ENST00000569888)	-0.689	4.09	15.4	0.000216	0.00371	3.67
555	ENSG00000052344	5652	PRSS8	16	31100000	31100000	4300	-	PRSS8	protein_coding	chromosome	serine protease 8 [Source:HGNC Symbol;Acc:HGNC:9491]	ENSG00000052344.16	PRSS8	c(ENST00000317508, ENST00000564025, ENST00000567531, ENST00000567797, ENST00000567833, ENST00000568261)	0.443	5.98	15.4	0.000217	0.00372	3.66
5996	ENSG00000138757	9908	G3BP2	4	75600000	75700000	81700	-	G3BP2	protein_coding	chromosome	G3BP stress granule assembly factor 2 [Source:HGNC Symbol;Acc:HGNC:30291]	ENSG00000138757.14	G3BP2	c(ENST00000357854, ENST00000359707, ENST00000395719, ENST00000499709, ENST00000502654, ENST00000503660, ENST00000507133, ENST00000507252, ENST00000507701, ENST00000507745, ENST00000507947, ENST00000508510, ENST00000509100, ENST00000509561, ENST00000510902, ENST00000511146, ENST00000511868, ENST00000513927, ENST00000515457)	-0.274	7.94	15.4	0.000219	0.00374	3.66
7397	ENSG00000153179	283349	RASSF3	12	64500000	64700000	191000	+	RASSF3	protein_coding	chromosome	Ras association domain family member 3 [Source:HGNC Symbol;Acc:HGNC:14271]	ENSG00000153179.13	RASSF3	c(ENST00000283172, ENST00000336061, ENST00000540088, ENST00000542104, ENST00000636333, ENST00000637125)	0.354	4.72	15.4	0.00022	0.00376	3.66
482	ENSG00000044524	2042	EPHA3	3	89100000	89500000	375000	+	EPHA3	protein_coding	chromosome	EPH receptor A3 [Source:HGNC Symbol;Acc:HGNC:3387]	ENSG00000044524.11	EPHA3	c(ENST00000336596, ENST00000452448, ENST00000494014)	-1.37	0.0522	15.6	0.000221	0.00377	3.66
7542	ENSG00000155099	55529	PIP4P2	8	91000000	91000000	47100	-	PIP4P2	protein_coding	chromosome	phosphatidylinositol-4,5-bisphosphate 4-phosphatase 2 [Source:HGNC Symbol;Acc:HGNC:25452]	ENSG00000155099.8	PIP4P2	c(ENST00000285419, ENST00000518359, ENST00000518869, ENST00000520014, ENST00000520709, ENST00000630164)	-1.08	2.37	15.3	0.000221	0.00377	3.66
9843	ENSG00000172175	10892	MALT1	18	58700000	58800000	83000	+	MALT1	protein_coding	chromosome	MALT1 paracaspase [Source:HGNC Symbol;Acc:HGNC:6819]	ENSG00000172175.15	MALT1	c(ENST00000345724, ENST00000587438, ENST00000589873, ENST00000591792, ENST00000648670, ENST00000649125, ENST00000649202, ENST00000649217, ENST00000649756, ENST00000650045, ENST00000650355)	0.473	6	15.3	0.000221	0.00377	3.66
10187	ENSG00000175063	11065	UBE2C	20	45800000	45800000	4380	+	UBE2C	protein_coding	chromosome	ubiquitin conjugating enzyme E2 C [Source:HGNC Symbol;Acc:HGNC:15937]	ENSG00000175063.17	UBE2C	c(ENST00000243893, ENST00000335046, ENST00000352551, ENST00000356455, ENST00000372568, ENST00000405520, ENST00000496085, ENST00000617055)	-0.725	2.76	15.3	0.000225	0.00383	3.65
7735	ENSG00000157502	139221	PWWP3B	X	106000000	106000000	40700	+	PWWP3B	protein_coding	chromosome	PWWP domain containing 3B [Source:HGNC Symbol;Acc:HGNC:26583]	ENSG00000157502.13	PWWP3B	c(ENST00000337685, ENST00000357175, ENST00000372552)	0.666	2.68	15.3	0.000227	0.00385	3.64
14149	ENSG00000272333	9757	KMT2B	19	35700000	35700000	20900	+	KMT2B	protein_coding	chromosome	lysine methyltransferase 2B [Source:HGNC Symbol;Acc:HGNC:15840]	ENSG00000272333.5	KMT2B	c(ENST00000420124, ENST00000585476, ENST00000586308, ENST00000592092, ENST00000606995)	0.913	5.65	15.3	0.000227	0.00385	3.64
8710	ENSG00000165097	221656	KDM1B	6	18200000	18200000	68500	+	KDM1B	protein_coding	chromosome	lysine demethylase 1B [Source:HGNC Symbol;Acc:HGNC:21577]	ENSG00000165097.16	KDM1B	c(ENST00000297792, ENST00000449850, ENST00000546309, ENST00000642162, ENST00000650836)	0.239	5.94	15.3	0.000228	0.00387	3.64
518	ENSG00000049130	4254	KITLG	12	88500000	88600000	88100	-	KITLG	protein_coding	chromosome	KIT ligand [Source:HGNC Symbol;Acc:HGNC:6343]	ENSG00000049130.16	KITLG	c(ENST00000347404, ENST00000357116, ENST00000378535, ENST00000552044, ENST00000644744, ENST00000646633)	-0.379	5.3	15.3	0.000229	0.00387	3.64
2805	ENSG00000108352	51195	RAPGEFL1	17	40200000	40200000	18600	+	RAPGEFL1	protein_coding	chromosome	Rap guanine nucleotide exchange factor like 1 [Source:HGNC Symbol;Acc:HGNC:17428]	ENSG00000108352.12	RAPGEFL1	c(ENST00000264644, ENST00000456989, ENST00000469209, ENST00000496032, ENST00000538884, ENST00000538981, ENST00000541245, ENST00000543876, ENST00000544503, ENST00000545893, ENST00000620260)	-0.418	5.39	15.3	0.000229	0.00388	3.64
5785	ENSG00000137414	51439	FAM8A1	6	17600000	17600000	11400	+	FAM8A1	protein_coding	chromosome	family with sequence similarity 8 member A1 [Source:HGNC Symbol;Acc:HGNC:16372]	ENSG00000137414.6	FAM8A1	ENST00000259963	-0.299	5.18	15.3	0.00023	0.00388	3.64
5	ENSG00000000971	3075	CFH	1	197000000	197000000	95600	+	CFH	protein_coding	chromosome	complement factor H [Source:HGNC Symbol;Acc:HGNC:4883]	ENSG00000000971.15	CFH	c(ENST00000359637, ENST00000367429, ENST00000466229, ENST00000470918, ENST00000496761, ENST00000630130)	-0.392	4.61	15.2	0.000232	0.00392	3.63
287	ENSG00000016602	22802	CLCA4	1	86500000	86600000	33700	+	CLCA4	protein_coding	chromosome	chloride channel accessory 4 [Source:HGNC Symbol;Acc:HGNC:2018]	ENSG00000016602.9	CLCA4	c(ENST00000370563, ENST00000496322)	0.408	4.48	15.2	0.000233	0.00393	3.63
991	ENSG00000073111	4171	MCM2	3	128000000	128000000	24000	+	MCM2	protein_coding	chromosome	minichromosome maintenance complex component 2 [Source:HGNC Symbol;Acc:HGNC:6944]	ENSG00000073111.14	MCM2	c(ENST00000265056, ENST00000468414, ENST00000468659, ENST00000472731, ENST00000473785, ENST00000474964, ENST00000477668, ENST00000480910, ENST00000491422)	-0.471	4.51	15.2	0.000233	0.00393	3.63
12892	ENSG00000215853	126638	RPTN	1	152000000	152000000	5630	-	RPTN	protein_coding	chromosome	repetin [Source:HGNC Symbol;Acc:HGNC:26809]	ENSG00000215853.3	RPTN	ENST00000316073	-0.596	2.76	15.4	0.000234	0.00393	3.63
6163	ENSG00000140382	10363	HMG20A	15	77400000	77500000	65200	+	HMG20A	protein_coding	chromosome	high mobility group 20A [Source:HGNC Symbol;Acc:HGNC:5001]	ENSG00000140382.15	HMG20A	c(ENST00000336216, ENST00000381714, ENST00000558176, ENST00000558288, ENST00000558651, ENST00000558845, ENST00000559035, ENST00000559099, ENST00000559728, ENST00000560498, ENST00000560867, ENST00000560986)	-0.404	5.62	15.2	0.000235	0.00395	3.63
3780	ENSG00000117625	55758	RCOR3	1	211000000	211000000	58000	+	RCOR3	protein_coding	chromosome	REST corepressor 3 [Source:HGNC Symbol;Acc:HGNC:25594]	ENSG00000117625.13	RCOR3	c(ENST00000367005, ENST00000367006, ENST00000419091, ENST00000452621, ENST00000472734, ENST00000485186, ENST00000486666, ENST00000526255, ENST00000528066, ENST00000528408, ENST00000528926, ENST00000529572, ENST00000529763, ENST00000533469, ENST00000534460, ENST00000534478)	-0.453	5.03	15.2	0.000237	0.00397	3.63
7507	ENSG00000154734	9510	ADAMTS1	21	26800000	26800000	9660	-	ADAMTS1	protein_coding	chromosome	ADAM metallopeptidase with thrombospondin type 1 motif 1 [Source:HGNC Symbol;Acc:HGNC:217]	ENSG00000154734.15	ADAMTS1	c(ENST00000284984, ENST00000451462, ENST00000464589, ENST00000492656, ENST00000517452, ENST00000517777)	0.615	8.67	15.2	0.000238	0.00399	3.62
6449	ENSG00000143126	1952	CELSR2	1	109000000	109000000	26200	+	CELSR2	protein_coding	chromosome	cadherin EGF LAG seven-pass G-type receptor 2 [Source:HGNC Symbol;Acc:HGNC:3231]	ENSG00000143126.8	CELSR2	c(ENST00000271332, ENST00000459940, ENST00000489018, ENST00000498157)	-0.438	6.38	15.2	0.000239	0.004	3.62
7408	ENSG00000153292	266977	ADGRF1	6	47000000	47000000	44600	-	ADGRF1	protein_coding	chromosome	adhesion G protein-coupled receptor F1 [Source:HGNC Symbol;Acc:HGNC:18990]	ENSG00000153292.16	ADGRF1	c(ENST00000283297, ENST00000371243, ENST00000371253, ENST00000419892, ENST00000449332, ENST00000471487, ENST00000474800, ENST00000475745, ENST00000477771, ENST00000477858, ENST00000487323, ENST00000491283, ENST00000493249)	0.632	4.99	15.2	0.000239	0.004	3.62
10261	ENSG00000175662	146691	TOM1L2	17	17800000	18000000	129000	-	TOM1L2	protein_coding	chromosome	target of myb1 like 2 membrane trafficking protein [Source:HGNC Symbol;Acc:HGNC:11984]	ENSG00000175662.17	TOM1L2	c(ENST00000318094, ENST00000379504, ENST00000395739, ENST00000468944, ENST00000478943, ENST00000486413, ENST00000535933, ENST00000537091, ENST00000540946, ENST00000542206, ENST00000577517, ENST00000577794, ENST00000579586, ENST00000581396)	0.435	6.67	15.1	0.000241	0.00402	3.62
5261	ENSG00000133657	79572	ATP13A3	3	194000000	194000000	95700	-	ATP13A3	protein_coding	chromosome	ATPase 13A3 [Source:HGNC Symbol;Acc:HGNC:24113]	ENSG00000133657.15	ATP13A3	c(ENST00000256031, ENST00000429136, ENST00000439040, ENST00000446356, ENST00000457986, ENST00000461660, ENST00000484023, ENST00000485194, ENST00000492983, ENST00000497567, ENST00000619199, ENST00000642744, ENST00000645319, ENST00000645538, ENST00000645621)	0.367	8.11	15.1	0.000243	0.00405	3.61
9451	ENSG00000169499	59339	PLEKHA2	8	38900000	39000000	72700	+	PLEKHA2	protein_coding	chromosome	pleckstrin homology domain containing A2 [Source:HGNC Symbol;Acc:HGNC:14336]	ENSG00000169499.15	PLEKHA2	c(ENST00000518070, ENST00000518939, ENST00000519640, ENST00000521123, ENST00000521382, ENST00000521746, ENST00000616834, ENST00000616927, ENST00000617275)	0.47	5.8	15.1	0.000244	0.00406	3.61
11097	ENSG00000183856	128239	IQGAP3	1	157000000	157000000	47200	-	IQGAP3	protein_coding	chromosome	IQ motif containing GTPase activating protein 3 [Source:HGNC Symbol;Acc:HGNC:20669]	ENSG00000183856.11	IQGAP3	c(ENST00000361170, ENST00000476565, ENST00000491900, ENST00000498755)	-0.859	2.42	15.1	0.000244	0.00407	3.61
2586	ENSG00000105993	10049	DNAJB6	7	157000000	157000000	82100	+	DNAJB6	protein_coding	chromosome	DnaJ heat shock protein family (Hsp40) member B6 [Source:HGNC Symbol;Acc:HGNC:14888]	ENSG00000105993.15	DNAJB6	c(ENST00000262177, ENST00000412557, ENST00000417758, ENST00000429029, ENST00000437030, ENST00000439402, ENST00000441291, ENST00000441561, ENST00000443280, ENST00000453383, ENST00000459889, ENST00000465908, ENST00000468928, ENST00000486083, ENST00000486247, ENST00000487480, ENST00000488001, ENST00000634080)	0.308	7.33	15.1	0.000246	0.00408	3.61
6943	ENSG00000147536	84296	GINS4	8	41500000	41500000	15800	+	GINS4	protein_coding	chromosome	GINS complex subunit 4 [Source:HGNC Symbol;Acc:HGNC:28226]	ENSG00000147536.12	GINS4	c(ENST00000276533, ENST00000518430, ENST00000518671, ENST00000520354, ENST00000520631, ENST00000520710, ENST00000520736, ENST00000522642, ENST00000523277)	-0.925	2.71	15.1	0.000246	0.00408	3.61
10738	ENSG00000180660	4081	MAB21L1	13	35500000	35500000	2900	-	MAB21L1	protein_coding	chromosome	mab-21 like 1 [Source:HGNC Symbol;Acc:HGNC:6757]	ENSG00000180660.8	MAB21L1	ENST00000379919	-0.696	1.74	15.1	0.000246	0.00408	3.61
11726	ENSG00000189120	80320	SP6	17	47800000	47900000	11000	-	SP6	protein_coding	chromosome	Sp6 transcription factor [Source:HGNC Symbol;Acc:HGNC:14530]	ENSG00000189120.5	SP6	c(ENST00000342234, ENST00000536300)	0.436	4.1	15.1	0.000246	0.00408	3.61
9084	ENSG00000167378	126298	IRGQ	19	43600000	43600000	11800	-	IRGQ	protein_coding	chromosome	immunity related GTPase Q [Source:HGNC Symbol;Acc:HGNC:24868]	ENSG00000167378.8	IRGQ	c(ENST00000422989, ENST00000596409, ENST00000598324, ENST00000601520, ENST00000602269)	0.511	4.78	15.1	0.000248	0.00411	3.6
12944	ENSG00000221963	80830	APOL6	22	35600000	35700000	20000	+	APOL6	protein_coding	chromosome	apolipoprotein L6 [Source:HGNC Symbol;Acc:HGNC:14870]	ENSG00000221963.6	APOL6	ENST00000409652	0.455	3.38	15.1	0.000249	0.00412	3.6
12750	ENSG00000213694	1903	S1PR3	9	89000000	89000000	14300	+	S1PR3	protein_coding	chromosome	sphingosine-1-phosphate receptor 3 [Source:HGNC Symbol;Acc:HGNC:3167]	ENSG00000213694.5	S1PR3	c(ENST00000334490, ENST00000358157, ENST00000375846, ENST00000375850, ENST00000375851, ENST00000648341, ENST00000648429)	0.707	2.34	15	0.000251	0.00415	3.6
12751	ENSG00000213694	286223	S1PR3	9	89000000	89000000	14300	+	S1PR3	protein_coding	chromosome	sphingosine-1-phosphate receptor 3 [Source:HGNC Symbol;Acc:HGNC:3167]	ENSG00000213694.5	S1PR3	c(ENST00000334490, ENST00000358157, ENST00000375846, ENST00000375850, ENST00000375851, ENST00000648341, ENST00000648429)	0.707	2.34	15	0.000251	0.00415	3.6
6522	ENSG00000143476	51514	DTL	1	212000000	212000000	71800	+	DTL	protein_coding	chromosome	denticleless E3 ubiquitin protein ligase homolog [Source:HGNC Symbol;Acc:HGNC:30288]	ENSG00000143476.18	DTL	c(ENST00000366991, ENST00000463791, ENST00000475419, ENST00000489149, ENST00000496442, ENST00000542077)	-0.568	4.21	15	0.000253	0.00417	3.6
6939	ENSG00000147509	8601	RGS20	8	53900000	54000000	108000	+	RGS20	protein_coding	chromosome	regulator of G protein signaling 20 [Source:HGNC Symbol;Acc:HGNC:14600]	ENSG00000147509.14	RGS20	c(ENST00000276500, ENST00000297313, ENST00000344277, ENST00000517405, ENST00000517659, ENST00000518286, ENST00000522225, ENST00000523064, ENST00000523280, ENST00000523414)	0.366	5.02	15	0.000255	0.00419	3.59
481	ENSG00000044459	54875	CNTLN	9	17100000	17500000	369000	+	CNTLN	protein_coding	chromosome	centlein [Source:HGNC Symbol;Acc:HGNC:23432]	ENSG00000044459.15	CNTLN	c(ENST00000380641, ENST00000380647, ENST00000461247, ENST00000484374)	-0.912	1.64	15	0.000256	0.0042	3.59
6864	ENSG00000146670	113130	CDCA5	11	65100000	65100000	17900	-	CDCA5	protein_coding	chromosome	cell division cycle associated 5 [Source:HGNC Symbol;Acc:HGNC:14626]	ENSG00000146670.10	CDCA5	c(ENST00000275517, ENST00000404147, ENST00000462902, ENST00000479032, ENST00000524733, ENST00000525464, ENST00000527430, ENST00000529290, ENST00000531401, ENST00000533015)	-0.547	3.99	15	0.000259	0.00426	3.59
3772	ENSG00000117594	3290	HSD11B1	1	210000000	210000000	48800	+	HSD11B1	protein_coding	chromosome	hydroxysteroid 11-beta dehydrogenase 1 [Source:HGNC Symbol;Acc:HGNC:5208]	ENSG00000117594.10	HSD11B1	c(ENST00000261465, ENST00000367027, ENST00000367028, ENST00000615289)	0.678	2.55	15	0.00026	0.00427	3.58
7432	ENSG00000153802	9407	TMPRSS11D	4	67800000	67900000	63100	-	TMPRSS11D	protein_coding	chromosome	transmembrane serine protease 11D [Source:HGNC Symbol;Acc:HGNC:24059]	ENSG00000153802.12	TMPRSS11D	c(ENST00000283916, ENST00000502573, ENST00000502822, ENST00000505533, ENST00000508409, ENST00000509584, ENST00000511931, ENST00000514868)	0.976	3.23	15	0.000261	0.00427	3.58
786	ENSG00000066583	51015	ISOC1	5	129000000	129000000	19300	+	ISOC1	protein_coding	chromosome	isochorismatase domain containing 1 [Source:HGNC Symbol;Acc:HGNC:24254]	ENSG00000066583.12	ISOC1	c(ENST00000173527, ENST00000514194)	-0.347	4.66	14.9	0.000262	0.00429	3.58
12667	ENSG00000211455	23012	STK38L	12	27200000	27300000	82000	+	STK38L	protein_coding	chromosome	serine/threonine kinase 38 like [Source:HGNC Symbol;Acc:HGNC:17848]	ENSG00000211455.8	STK38L	c(ENST00000389032, ENST00000407753, ENST00000434385, ENST00000536093, ENST00000539863, ENST00000540996, ENST00000541191, ENST00000543246, ENST00000543992, ENST00000544367, ENST00000544969, ENST00000545470, ENST00000546286)	0.625	5.83	14.9	0.000264	0.00432	3.58
11418	ENSG00000186350	6256	RXRA	9	134000000	134000000	123000	+	RXRA	protein_coding	chromosome	retinoid X receptor alpha [Source:HGNC Symbol;Acc:HGNC:10477]	ENSG00000186350.12	RXRA	c(ENST00000356384, ENST00000481739, ENST00000484822, ENST00000649020, ENST00000672570)	-0.247	5.95	14.9	0.000266	0.00435	3.58
4266	ENSG00000123485	55355	HJURP	2	234000000	234000000	21200	-	HJURP	protein_coding	chromosome	Holliday junction recognition protein [Source:HGNC Symbol;Acc:HGNC:25444]	ENSG00000123485.12	HJURP	c(ENST00000373395, ENST00000411486, ENST00000414924, ENST00000432087, ENST00000433484, ENST00000434039, ENST00000441687, ENST00000453122, ENST00000454020)	-1.09	2.85	14.9	0.000269	0.00439	3.57
2272	ENSG00000103534	79838	TMC5	16	19400000	19500000	88600	+	TMC5	protein_coding	chromosome	transmembrane channel like 5 [Source:HGNC Symbol;Acc:HGNC:22999]	ENSG00000103534.17	TMC5	c(ENST00000219821, ENST00000381414, ENST00000396229, ENST00000541464, ENST00000542583, ENST00000561503, ENST00000563675, ENST00000564959, ENST00000567478, ENST00000572147, ENST00000574033)	3.02	0.144	15.1	0.000273	0.00445	3.56
7751	ENSG00000157654	445815	PALM2AKAP2	9	110000000	110000000	532000	+	PALM2-AKAP2	protein_coding	chromosome	PALM2-AKAP2 fusion [Source:HGNC Symbol;Acc:HGNC:33529]	ENSG00000157654.18	PALM2-AKAP2	c(ENST00000259318, ENST00000302798, ENST00000314527, ENST00000374525, ENST00000374530, ENST00000374531, ENST00000413420, ENST00000434623, ENST00000465091, ENST00000471798, ENST00000480388, ENST00000482335, ENST00000483909, ENST00000485762, ENST00000495980, ENST00000497711)	0.327	7.18	14.9	0.000273	0.00444	3.56
3794	ENSG00000117758	23673	STX12	1	27800000	27800000	51200	+	STX12	protein_coding	chromosome	syntaxin 12 [Source:HGNC Symbol;Acc:HGNC:11430]	ENSG00000117758.14	STX12	c(ENST00000373943, ENST00000440806, ENST00000468761, ENST00000472285, ENST00000481874)	0.325	6.44	14.8	0.000275	0.00447	3.56
6873	ENSG00000146776	222255	ATXN7L1	7	106000000	106000000	272000	-	ATXN7L1	protein_coding	chromosome	ataxin 7 like 1 [Source:HGNC Symbol;Acc:HGNC:22210]	ENSG00000146776.14	ATXN7L1	c(ENST00000318724, ENST00000419735, ENST00000464874, ENST00000472195, ENST00000472910, ENST00000474433, ENST00000477775, ENST00000478915, ENST00000481880, ENST00000484475, ENST00000485652)	-0.873	3.03	14.8	0.000275	0.00447	3.56
9149	ENSG00000167676	729359	PLIN4	19	4500000	4520000	16300	-	PLIN4	protein_coding	chromosome	perilipin 4 [Source:HGNC Symbol;Acc:HGNC:29393]	ENSG00000167676.4	PLIN4	c(ENST00000301286, ENST00000633942)	-0.727	1.35	14.8	0.000275	0.00447	3.56
8369	ENSG00000163516	55139	ANKZF1	2	219000000	219000000	6900	+	ANKZF1	protein_coding	chromosome	ankyrin repeat and zinc finger peptidyl tRNA hydrolase 1 [Source:HGNC Symbol;Acc:HGNC:25527]	ENSG00000163516.14	ANKZF1	c(ENST00000323348, ENST00000409849, ENST00000410034, ENST00000416565, ENST00000435521, ENST00000436226, ENST00000447157, ENST00000453432, ENST00000460966, ENST00000461731, ENST00000463792, ENST00000464763, ENST00000465550, ENST00000467884, ENST00000468387, ENST00000474225, ENST00000475202, ENST00000477479, ENST00000483188, ENST00000486203, ENST00000489580, ENST00000490526, ENST00000491181, ENST00…	-0.448	6.19	14.8	0.000277	0.00449	3.56
11534	ENSG00000187608	9636	ISG15	1	1000000	1010000	13400	+	ISG15	protein_coding	chromosome	ISG15 ubiquitin like modifier [Source:HGNC Symbol;Acc:HGNC:4053]	ENSG00000187608.10	ISG15	c(ENST00000624652, ENST00000624697, ENST00000649529)	0.55	1.89	15	0.000278	0.00451	3.56
6704	ENSG00000144857	91653	BOC	3	113000000	113000000	76500	+	BOC	protein_coding	chromosome	BOC cell adhesion associated, oncogene regulated [Source:HGNC Symbol;Acc:HGNC:17173]	ENSG00000144857.14	BOC	c(ENST00000273395, ENST00000355385, ENST00000462425, ENST00000463971, ENST00000464546, ENST00000466059, ENST00000471963, ENST00000473008, ENST00000477178, ENST00000479182, ENST00000484034, ENST00000485230, ENST00000488486, ENST00000494687, ENST00000495514, ENST00000497495, ENST00000498710)	-0.901	2.8	14.8	0.000279	0.00452	3.55
1500	ENSG00000089723	78990	OTUB2	14	94000000	94000000	22600	+	OTUB2	protein_coding	chromosome	OTU deubiquitinase, ubiquitin aldehyde binding 2 [Source:HGNC Symbol;Acc:HGNC:20351]	ENSG00000089723.10	OTUB2	c(ENST00000203664, ENST00000553723)	0.416	3.98	14.8	0.000282	0.00455	3.55
13626	ENSG00000244242	402778	IFITM10	11	1730000	1750000	18200	-	IFITM10	protein_coding	chromosome	interferon induced transmembrane protein 10 [Source:HGNC Symbol;Acc:HGNC:40022]	ENSG00000244242.2	IFITM10	c(ENST00000340134, ENST00000382123, ENST00000482459, ENST00000486852)	-1.12	1.99	14.8	0.000282	0.00456	3.55
1471	ENSG00000089060	80024	SLC8B1	12	113000000	113000000	60700	-	SLC8B1	protein_coding	chromosome	solute carrier family 8 member B1 [Source:HGNC Symbol;Acc:HGNC:26175]	ENSG00000089060.11	SLC8B1	c(ENST00000202831, ENST00000546737, ENST00000548186, ENST00000548477, ENST00000548518, ENST00000549069, ENST00000549181, ENST00000549372, ENST00000549605, ENST00000550047, ENST00000550672, ENST00000551230, ENST00000552014, ENST00000552565, ENST00000552613, ENST00000553238)	0.587	3.75	14.8	0.000283	0.00456	3.55
5696	ENSG00000136830	64855	NIBAN2	9	128000000	128000000	73700	-	NIBAN2	protein_coding	chromosome	niban apoptosis regulator 2 [Source:HGNC Symbol;Acc:HGNC:25282]	ENSG00000136830.12	NIBAN2	c(ENST00000373312, ENST00000373314, ENST00000465154, ENST00000468379, ENST00000476091, ENST00000478917, ENST00000484348)	0.375	9.11	14.8	0.000285	0.00459	3.55
9093	ENSG00000167461	4218	RAB8A	19	16100000	16100000	22300	+	RAB8A	protein_coding	chromosome	RAB8A, member RAS oncogene family [Source:HGNC Symbol;Acc:HGNC:7007]	ENSG00000167461.12	RAB8A	c(ENST00000300935, ENST00000586682, ENST00000587156, ENST00000588105, ENST00000589697, ENST00000590899, ENST00000592971)	0.42	5.76	14.7	0.000287	0.00461	3.54
10441	ENSG00000177494	79413	ZBED2	3	112000000	112000000	2450	-	ZBED2	protein_coding	chromosome	zinc finger BED-type containing 2 [Source:HGNC Symbol;Acc:HGNC:20710]	ENSG00000177494.6	ZBED2	ENST00000317012	0.37	6.59	14.7	0.000287	0.00461	3.54
1994	ENSG00000101182	5688	PSMA7	20	62100000	62100000	6710	-	PSMA7	protein_coding	chromosome	proteasome subunit alpha 7 [Source:HGNC Symbol;Acc:HGNC:9536]	ENSG00000101182.15	PSMA7	c(ENST00000370858, ENST00000370861, ENST00000370873, ENST00000442551, ENST00000484488, ENST00000486193)	0.231	7.38	14.7	0.000288	0.00462	3.54
2295	ENSG00000103978	25963	TMEM87A	15	42200000	42300000	63100	-	TMEM87A	protein_coding	chromosome	transmembrane protein 87A [Source:HGNC Symbol;Acc:HGNC:24522]	ENSG00000103978.16	TMEM87A	c(ENST00000307216, ENST00000389834, ENST00000448392, ENST00000561578, ENST00000562946, ENST00000563371, ENST00000564329, ENST00000566014, ENST00000566474, ENST00000568067, ENST00000568400, ENST00000568432, ENST00000569075)	0.396	6.79	14.7	0.000291	0.00466	3.54
3162	ENSG00000111846	2651	GCNT2	6	10500000	10600000	137000	+	GCNT2	protein_coding	chromosome	glucosaminyl (N-acetyl) transferase 2 (I blood group) [Source:HGNC Symbol;Acc:HGNC:4204]	ENSG00000111846.17	GCNT2	c(ENST00000265012, ENST00000316170, ENST00000379597, ENST00000397423, ENST00000410107, ENST00000459872, ENST00000461400, ENST00000474518, ENST00000474983, ENST00000475577, ENST00000483204, ENST00000485764, ENST00000488742, ENST00000489225, ENST00000489819, ENST00000495262, ENST00000640968)	0.832	3.59	14.7	0.000291	0.00466	3.54
11318	ENSG00000185630	5087	PBX1	1	165000000	165000000	344000	+	PBX1	protein_coding	chromosome	PBX homeobox 1 [Source:HGNC Symbol;Acc:HGNC:8632]	ENSG00000185630.18	PBX1	c(ENST00000340699, ENST00000367897, ENST00000420696, ENST00000465089, ENST00000467023, ENST00000468104, ENST00000474046, ENST00000482110, ENST00000485769, ENST00000496120, ENST00000498497, ENST00000540236, ENST00000558796, ENST00000558837, ENST00000559240, ENST00000559560, ENST00000559578, ENST00000560469, ENST00000560641, ENST00000605467, ENST00000612123, ENST00000627490)	-0.915	2.92	14.7	0.000291	0.00466	3.54
8478	ENSG00000163945	57654	UVSSA	4	1350000	1390000	40800	+	UVSSA	protein_coding	chromosome	UV stimulated scaffold protein A [Source:HGNC Symbol;Acc:HGNC:29304]	ENSG00000163945.17	UVSSA	c(ENST00000389851, ENST00000503548, ENST00000505716, ENST00000507422, ENST00000507531, ENST00000511216, ENST00000511563, ENST00000512728)	-0.805	3.44	14.7	0.000292	0.00466	3.54
9988	ENSG00000173253	10655	DMRT2	9	1050000	1060000	7700	+	DMRT2	protein_coding	chromosome	doublesex and mab-3 related transcription factor 2 [Source:HGNC Symbol;Acc:HGNC:2935]	ENSG00000173253.15	DMRT2	c(ENST00000259622, ENST00000302441, ENST00000358146, ENST00000382251, ENST00000382255, ENST00000412350, ENST00000634526, ENST00000634824, ENST00000635183)	-2.44	0.32	15.7	0.000292	0.00466	3.53
9801	ENSG00000171867	5621	PRNP	20	4690000	4700000	15200	+	PRNP	protein_coding	chromosome	prion protein [Source:HGNC Symbol;Acc:HGNC:9449]	ENSG00000171867.17	PRNP	c(ENST00000379440, ENST00000424424, ENST00000430350, ENST00000457586)	0.306	8.81	14.7	0.000293	0.00467	3.53
8296	ENSG00000163125	23248	RPRD2	1	150000000	150000000	113000	+	RPRD2	protein_coding	chromosome	regulation of nuclear pre-mRNA domain containing 2 [Source:HGNC Symbol;Acc:HGNC:29039]	ENSG00000163125.15	RPRD2	c(ENST00000369067, ENST00000369068, ENST00000401000, ENST00000492220)	-0.435	5.34	14.7	0.000294	0.00468	3.53
3470	ENSG00000115041	30818	KCNIP3	2	95300000	95400000	88800	+	KCNIP3	protein_coding	chromosome	potassium voltage-gated channel interacting protein 3 [Source:HGNC Symbol;Acc:HGNC:15523]	ENSG00000115041.13	KCNIP3	c(ENST00000295225, ENST00000360990, ENST00000377181, ENST00000461336, ENST00000468529, ENST00000475491, ENST00000486055)	-1.12	1.49	14.6	0.000298	0.00474	3.53
2084	ENSG00000101911	5634	PRPS2	X	12800000	12800000	32900	+	PRPS2	protein_coding	chromosome	phosphoribosyl pyrophosphate synthetase 2 [Source:HGNC Symbol;Acc:HGNC:9465]	ENSG00000101911.12	PRPS2	c(ENST00000380663, ENST00000380668, ENST00000398491, ENST00000461630, ENST00000489404)	-0.365	4.94	14.6	0.000299	0.00475	3.53
2581	ENSG00000105974	857	CAV1	7	117000000	117000000	36200	+	CAV1	protein_coding	chromosome	caveolin 1 [Source:HGNC Symbol;Acc:HGNC:1527]	ENSG00000105974.12	CAV1	c(ENST00000341049, ENST00000393467, ENST00000393468, ENST00000393470, ENST00000405348, ENST00000451122, ENST00000456473, ENST00000489856, ENST00000614113)	-0.22	9.99	14.6	0.0003	0.00476	3.52
9700	ENSG00000171208	81831	NETO2	16	47100000	47100000	66200	-	NETO2	protein_coding	chromosome	neuropilin and tolloid like 2 [Source:HGNC Symbol;Acc:HGNC:14644]	ENSG00000171208.10	NETO2	c(ENST00000303155, ENST00000562435, ENST00000562559, ENST00000563078, ENST00000564667)	-0.432	6.15	14.6	0.0003	0.00476	3.52
13794	ENSG00000255526	100528064	NEDD8-MDP1	14	24200000	24200000	18400	-	NEDD8-MDP1	protein_coding	chromosome	NEDD8-MDP1 readthrough [Source:HGNC Symbol;Acc:HGNC:39551]	ENSG00000255526.6	NEDD8-MDP1	c(ENST00000530579, ENST00000534348, ENST00000604306, ENST00000605847)	2.61	-0.0722	14.8	0.000303	0.00481	3.52
5300	ENSG00000134057	891	CCNB1	5	69200000	69200000	11100	+	CCNB1	protein_coding	chromosome	cyclin B1 [Source:HGNC Symbol;Acc:HGNC:1579]	ENSG00000134057.15	CCNB1	c(ENST00000256442, ENST00000503507, ENST00000505500, ENST00000506572, ENST00000507798, ENST00000508407, ENST00000513102)	-0.39	5.62	14.6	0.000304	0.00482	3.52
954	ENSG00000072110	87	ACTN1	14	68900000	69000000	105000	-	ACTN1	protein_coding	chromosome	actinin alpha 1 [Source:HGNC Symbol;Acc:HGNC:163]	ENSG00000072110.13	ACTN1	c(ENST00000193403, ENST00000376839, ENST00000394419, ENST00000438964, ENST00000538545, ENST00000544964, ENST00000553290, ENST00000553370, ENST00000553659, ENST00000553779, ENST00000553882, ENST00000554158, ENST00000554508, ENST00000555075, ENST00000555616, ENST00000556083, ENST00000556203, ENST00000556343, ENST00000556432, ENST00000556433, ENST00000556571)	0.303	8.72	14.6	0.000305	0.00482	3.52
5536	ENSG00000135740	6553	SLC9A5	16	67200000	67300000	34500	+	SLC9A5	protein_coding	chromosome	solute carrier family 9 member A5 [Source:HGNC Symbol;Acc:HGNC:11078]	ENSG00000135740.17	SLC9A5	c(ENST00000299798, ENST00000561472, ENST00000563723, ENST00000564704, ENST00000564812, ENST00000566345, ENST00000566626, ENST00000566638, ENST00000567247)	-1	1.73	14.6	0.000308	0.00487	3.51
6902	ENSG00000147118	7569	ZNF182	X	48000000	48000000	29100	-	ZNF182	protein_coding	chromosome	zinc finger protein 182 [Source:HGNC Symbol;Acc:HGNC:13001]	ENSG00000147118.11	ZNF182	c(ENST00000376943, ENST00000396965)	-0.562	3	14.6	0.000308	0.00487	3.51
2674	ENSG00000106688	6505	SLC1A1	9	4490000	4590000	97000	+	SLC1A1	protein_coding	chromosome	solute carrier family 1 member 1 [Source:HGNC Symbol;Acc:HGNC:10939]	ENSG00000106688.12	SLC1A1	c(ENST00000262352, ENST00000422398, ENST00000490167)	-0.72	2.82	14.6	0.00031	0.00488	3.51
10471	ENSG00000177721	389289	ANXA2R	5	43000000	43000000	4090	-	ANXA2R	protein_coding	chromosome	annexin A2 receptor [Source:HGNC Symbol;Acc:HGNC:33463]	ENSG00000177721.4	ANXA2R	c(ENST00000314890, ENST00000616064)	1.39	0.789	15.1	0.00031	0.00488	3.51
8351	ENSG00000163428	116064	LRRC58	3	120000000	120000000	24800	-	LRRC58	protein_coding	chromosome	leucine rich repeat containing 58 [Source:HGNC Symbol;Acc:HGNC:26968]	ENSG00000163428.4	LRRC58	ENST00000295628	-0.291	6.89	14.6	0.000311	0.00489	3.51
8634	ENSG00000164654	54468	MIOS	7	7570000	7610000	42100	+	MIOS	protein_coding	chromosome	meiosis regulator for oocyte development [Source:HGNC Symbol;Acc:HGNC:21905]	ENSG00000164654.16	MIOS	c(ENST00000340080, ENST00000405785, ENST00000433056, ENST00000433635, ENST00000445169, ENST00000456533, ENST00000461907, ENST00000479694, ENST00000493227)	0.452	5.33	14.5	0.000312	0.0049	3.51
13516	ENSG00000241360	57026	PDXP	22	37700000	37700000	8210	+	PDXP	protein_coding	chromosome	pyridoxal phosphatase [Source:HGNC Symbol;Acc:HGNC:30259]	ENSG00000241360.2	PDXP	c(ENST00000215904, ENST00000403251)	-1.95	2.88	14.5	0.000315	0.00494	3.5
3228	ENSG00000112343	10475	TRIM38	6	26000000	26000000	28400	+	TRIM38	protein_coding	chromosome	tripartite motif containing 38 [Source:HGNC Symbol;Acc:HGNC:10059]	ENSG00000112343.11	TRIM38	ENST00000357085	0.384	4.88	14.5	0.000317	0.00496	3.5
2840	ENSG00000108578	642	BLMH	17	30200000	30300000	43900	-	BLMH	protein_coding	chromosome	bleomycin hydrolase [Source:HGNC Symbol;Acc:HGNC:1059]	ENSG00000108578.15	BLMH	c(ENST00000261714, ENST00000577290, ENST00000577306, ENST00000577623, ENST00000578090, ENST00000578795, ENST00000579325, ENST00000579957, ENST00000580709, ENST00000581037, ENST00000582669, ENST00000582749, ENST00000584603)	-0.497	4.11	14.5	0.000318	0.00496	3.5
4068	ENSG00000120913	64236	PDLIM2	8	22600000	22600000	19700	+	PDLIM2	protein_coding	chromosome	PDZ and LIM domain 2 [Source:HGNC Symbol;Acc:HGNC:13992]	ENSG00000120913.23	PDLIM2	c(ENST00000265810, ENST00000308354, ENST00000339162, ENST00000397760, ENST00000397761, ENST00000409141, ENST00000409417, ENST00000416159, ENST00000426493, ENST00000429812, ENST00000436754, ENST00000443561, ENST00000448520, ENST00000452226, ENST00000456545, ENST00000464275, ENST00000491330, ENST00000614502, ENST00000616289, ENST00000622226, ENST00000622702)	0.537	6.19	14.5	0.000318	0.00496	3.5
11742	ENSG00000189266	55629	PNRC2	1	24000000	24000000	6620	+	PNRC2	protein_coding	chromosome	proline rich nuclear receptor coactivator 2 [Source:HGNC Symbol;Acc:HGNC:23158]	ENSG00000189266.13	PNRC2	c(ENST00000334351, ENST00000374468, ENST00000471915, ENST00000579103, ENST00000647887)	1.44	6.3	14.5	0.000318	0.00496	3.5
455	ENSG00000040531	1497	CTNS	17	3640000	3660000	25100	+	CTNS	protein_coding	chromosome	cystinosin, lysosomal cystine transporter [Source:HGNC Symbol;Acc:HGNC:2518]	ENSG00000040531.14	CTNS	c(ENST00000046640, ENST00000381870, ENST00000399306, ENST00000452111, ENST00000467663, ENST00000488623, ENST00000495445, ENST00000574218, ENST00000574776, ENST00000576979)	-0.422	4.49	14.5	0.00032	0.00498	3.5
8419	ENSG00000163701	132014	IL17RE	3	9900000	9920000	13800	+	IL17RE	protein_coding	chromosome	interleukin 17 receptor E [Source:HGNC Symbol;Acc:HGNC:18439]	ENSG00000163701.19	IL17RE	c(ENST00000383814, ENST00000383815, ENST00000421412, ENST00000434065, ENST00000444427, ENST00000454190, ENST00000454992, ENST00000461534, ENST00000480244, ENST00000483258, ENST00000489181)	-0.685	3.86	14.5	0.00032	0.00498	3.5
3030	ENSG00000110697	9600	PITPNM1	11	67500000	67500000	14500	-	PITPNM1	protein_coding	chromosome	phosphatidylinositol transfer protein membrane associated 1 [Source:HGNC Symbol;Acc:HGNC:9003]	ENSG00000110697.13	PITPNM1	c(ENST00000356404, ENST00000436757, ENST00000524901, ENST00000525521, ENST00000525568, ENST00000526450, ENST00000526602, ENST00000527103, ENST00000527370, ENST00000527527, ENST00000528559, ENST00000529203, ENST00000530381, ENST00000532703, ENST00000533391, ENST00000534749)	-0.926	5.13	14.5	0.000321	0.00499	3.49
10210	ENSG00000175220	392	ARHGAP1	11	46700000	46700000	23500	-	ARHGAP1	protein_coding	chromosome	Rho GTPase activating protein 1 [Source:HGNC Symbol;Acc:HGNC:673]	ENSG00000175220.12	ARHGAP1	c(ENST00000311956, ENST00000524594, ENST00000525488, ENST00000526423, ENST00000527588, ENST00000528837, ENST00000529960)	-0.247	5.9	14.5	0.000321	0.00498	3.49
3745	ENSG00000117399	991	CDC20	1	43400000	43400000	4220	+	CDC20	protein_coding	chromosome	cell division cycle 20 [Source:HGNC Symbol;Acc:HGNC:1723]	ENSG00000117399.14	CDC20	c(ENST00000310955, ENST00000372462, ENST00000478882, ENST00000482046)	-0.677	5.15	14.5	0.000322	0.00499	3.49
152	ENSG00000008282	6856	SYPL1	7	106000000	106000000	22100	-	SYPL1	protein_coding	chromosome	synaptophysin like 1 [Source:HGNC Symbol;Acc:HGNC:11507]	ENSG00000008282.8	SYPL1	c(ENST00000011473, ENST00000455385, ENST00000460770, ENST00000464029, ENST00000470347, ENST00000483448, ENST00000634737)	-0.199	7.67	14.4	0.000325	0.00504	3.49
10353	ENSG00000176641	220441	RNF152	18	61800000	61900000	86200	-	RNF152	protein_coding	chromosome	ring finger protein 152 [Source:HGNC Symbol;Acc:HGNC:26811]	ENSG00000176641.11	RNF152	c(ENST00000312828, ENST00000588064, ENST00000588396, ENST00000591306, ENST00000619552)	0.666	4.4	14.4	0.000325	0.00504	3.49
4834	ENSG00000130066	6303	SAT1	X	23800000	23800000	3050	+	SAT1	protein_coding	chromosome	spermidine/spermine N1-acetyltransferase 1 [Source:HGNC Symbol;Acc:HGNC:10540]	ENSG00000130066.16	SAT1	c(ENST00000379251, ENST00000379253, ENST00000379254, ENST00000379270, ENST00000462639, ENST00000463236, ENST00000474223, ENST00000487713, ENST00000489394)	0.175	9.68	14.4	0.000326	0.00504	3.49
12070	ENSG00000197714	10794	ZNF460	19	57300000	57300000	14000	+	ZNF460	protein_coding	chromosome	zinc finger protein 460 [Source:HGNC Symbol;Acc:HGNC:21628]	ENSG00000197714.9	ZNF460	c(ENST00000360338, ENST00000537645, ENST00000599602)	-1.05	2.35	14.4	0.000326	0.00504	3.49
14259	ENSG00000274523	81554	RCC1L	7	75000000	75100000	47100	-	RCC1L	protein_coding	chromosome	RCC1 like [Source:HGNC Symbol;Acc:HGNC:14948]	ENSG00000274523.5	RCC1L	c(ENST00000610322, ENST00000614461, ENST00000615250, ENST00000616051, ENST00000618035, ENST00000618102)	0.368	5.53	14.4	0.000326	0.00504	3.49
2393	ENSG00000104856	5971	RELB	19	45000000	45000000	36800	+	RELB	protein_coding	chromosome	RELB proto-oncogene, NF-kB subunit [Source:HGNC Symbol;Acc:HGNC:9956]	ENSG00000104856.14	RELB	c(ENST00000221452, ENST00000505236, ENST00000509229, ENST00000509480, ENST00000510184, ENST00000589972, ENST00000625761)	0.794	2.11	14.4	0.000328	0.00505	3.48
7319	ENSG00000152242	147339	C18orf25	18	46200000	46300000	93400	+	C18orf25	protein_coding	chromosome	chromosome 18 open reading frame 25 [Source:HGNC Symbol;Acc:HGNC:28172]	ENSG00000152242.11	C18orf25	c(ENST00000587591, ENST00000588730, ENST00000615052, ENST00000615553, ENST00000619230, ENST00000619301)	0.506	5.83	14.4	0.000328	0.00505	3.48
1210	ENSG00000080815	5663	PSEN1	14	73100000	73200000	87300	+	PSEN1	protein_coding	chromosome	presenilin 1 [Source:HGNC Symbol;Acc:HGNC:9508]	ENSG00000080815.19	PSEN1	c(ENST00000324501, ENST00000357710, ENST00000394157, ENST00000394164, ENST00000406768, ENST00000553447, ENST00000553599, ENST00000553719, ENST00000553855, ENST00000554131, ENST00000554995, ENST00000555254, ENST00000555386, ENST00000555867, ENST00000556011, ENST00000556066, ENST00000556533, ENST00000556864, ENST00000556951, ENST00000557037, ENST00000557293, ENST00000557356, ENST00000557511, ENST00…	0.32	6.71	14.4	0.000329	0.00505	3.48
14801	ENSG00000288461	23191	CYFIP1	CHR_HG2365_PATCH	23500000	23600000	77300	-	AC270230.1	protein_coding	chromosome	NULL	ENSG00000288461.1	AC270230.1	c(ENST00000671714, ENST00000672091)	-10	0.346	15.1	0.000329	0.00505	3.48
10442	ENSG00000177508	79191	IRX3	16	54300000	54300000	3480	-	IRX3	protein_coding	chromosome	iroquois homeobox 3 [Source:HGNC Symbol;Acc:HGNC:14360]	ENSG00000177508.12	IRX3	c(ENST00000329734, ENST00000558054, ENST00000558180)	-1.3	2.45	14.4	0.00033	0.00507	3.48
5376	ENSG00000134690	55143	CDCA8	1	37700000	37700000	17200	+	CDCA8	protein_coding	chromosome	cell division cycle associated 8 [Source:HGNC Symbol;Acc:HGNC:14629]	ENSG00000134690.11	CDCA8	c(ENST00000327331, ENST00000373055)	-0.469	3.63	14.4	0.000331	0.00508	3.48
9221	ENSG00000168016	9881	TRANK1	3	36800000	36900000	118000	-	TRANK1	protein_coding	chromosome	tetratricopeptide repeat and ankyrin repeat containing 1 [Source:HGNC Symbol;Acc:HGNC:29011]	ENSG00000168016.14	TRANK1	c(ENST00000429976, ENST00000463764, ENST00000463984, ENST00000643881, ENST00000645898, ENST00000646436, ENST00000646897)	-1.5	2.27	14.4	0.000331	0.00508	3.48
38	ENSG00000003989	6542	SLC7A2	8	17500000	17600000	73500	+	SLC7A2	protein_coding	chromosome	solute carrier family 7 member 2 [Source:HGNC Symbol;Acc:HGNC:11060]	ENSG00000003989.17	SLC7A2	c(ENST00000004531, ENST00000398090, ENST00000470360, ENST00000494857, ENST00000522656, ENST00000640220)	-1.09	1.24	14.4	0.000336	0.00514	3.47
6935	ENSG00000147457	91782	CHMP7	8	23200000	23300000	18400	+	CHMP7	protein_coding	chromosome	charged multivesicular body protein 7 [Source:HGNC Symbol;Acc:HGNC:28439]	ENSG00000147457.14	CHMP7	c(ENST00000313219, ENST00000397677, ENST00000517325, ENST00000519414, ENST00000519503, ENST00000519529, ENST00000519984, ENST00000520102, ENST00000521656, ENST00000523091)	0.338	5.79	14.4	0.000337	0.00515	3.47
4974	ENSG00000131100	529	ATP6V1E1	22	17600000	17600000	36600	-	ATP6V1E1	protein_coding	chromosome	ATPase H+ transporting V1 subunit E1 [Source:HGNC Symbol;Acc:HGNC:857]	ENSG00000131100.13	ATP6V1E1	c(ENST00000253413, ENST00000399796, ENST00000399798, ENST00000413576, ENST00000460085, ENST00000473248, ENST00000478963, ENST00000481365, ENST00000484653)	0.224	7.53	14.3	0.000342	0.00523	3.47
6734	ENSG00000145283	345274	SLC10A6	4	86800000	86800000	25900	-	SLC10A6	protein_coding	chromosome	solute carrier family 10 member 6 [Source:HGNC Symbol;Acc:HGNC:30603]	ENSG00000145283.8	SLC10A6	c(ENST00000273905, ENST00000505535)	0.623	1.55	14.3	0.000344	0.00524	3.46
14466	ENSG00000277443	4082	MARCKS	6	114000000	114000000	6130	+	MARCKS	protein_coding	chromosome	myristoylated alanine rich protein kinase C substrate [Source:HGNC Symbol;Acc:HGNC:6759]	ENSG00000277443.3	MARCKS	ENST00000612661	0.337	6.26	14.3	0.000346	0.00527	3.46
9736	ENSG00000171462	65989	DLK2	6	43500000	43500000	6280	-	DLK2	protein_coding	chromosome	delta like non-canonical Notch ligand 2 [Source:HGNC Symbol;Acc:HGNC:21113]	ENSG00000171462.15	DLK2	c(ENST00000357338, ENST00000372485, ENST00000372488, ENST00000430324)	-0.85	1.95	14.3	0.000347	0.00528	3.46
1902	ENSG00000100593	145501	ISM2	14	77500000	77500000	24400	-	ISM2	protein_coding	chromosome	isthmin 2 [Source:HGNC Symbol;Acc:HGNC:23176]	ENSG00000100593.18	ISM2	c(ENST00000216481, ENST00000342219, ENST00000471734, ENST00000472744, ENST00000480979, ENST00000487738, ENST00000493585, ENST00000554801)	-1.18	0.99	14.3	0.000349	0.0053	3.46
921	ENSG00000070882	26031	OSBPL3	7	24800000	25000000	185000	-	OSBPL3	protein_coding	chromosome	oxysterol binding protein like 3 [Source:HGNC Symbol;Acc:HGNC:16370]	ENSG00000070882.13	OSBPL3	c(ENST00000313367, ENST00000396429, ENST00000396431, ENST00000409069, ENST00000409452, ENST00000409555, ENST00000409759, ENST00000409863, ENST00000415162, ENST00000415952, ENST00000441059, ENST00000459987, ENST00000461835, ENST00000487020)	0.609	6.51	14.3	0.000352	0.00534	3.45
10797	ENSG00000181274	23401	FRAT2	10	97300000	97300000	2230	-	FRAT2	protein_coding	chromosome	FRAT regulator of WNT signaling pathway 2 [Source:HGNC Symbol;Acc:HGNC:16048]	ENSG00000181274.7	FRAT2	ENST00000371019	-0.689	3.15	14.3	0.000352	0.00534	3.45
6046	ENSG00000139211	347902	AMIGO2	12	47100000	47100000	4240	-	AMIGO2	protein_coding	chromosome	adhesion molecule with Ig like domain 2 [Source:HGNC Symbol;Acc:HGNC:24073]	ENSG00000139211.6	AMIGO2	c(ENST00000266581, ENST00000429635, ENST00000550413)	-0.273	5.25	14.2	0.000355	0.00538	3.45
3426	ENSG00000114638	7348	UPK1B	3	119000000	119000000	31600	+	UPK1B	protein_coding	chromosome	uroplakin 1B [Source:HGNC Symbol;Acc:HGNC:12578]	ENSG00000114638.8	UPK1B	c(ENST00000264234, ENST00000460625, ENST00000479520, ENST00000494855, ENST00000497685)	0.348	7.26	14.2	0.000356	0.00538	3.45
7660	ENSG00000156535	135228	CD109	6	73700000	73800000	133000	+	CD109	protein_coding	chromosome	CD109 molecule [Source:HGNC Symbol;Acc:HGNC:21685]	ENSG00000156535.15	CD109	c(ENST00000287097, ENST00000422508, ENST00000437994, ENST00000474094, ENST00000649530)	-0.273	8.52	14.2	0.000356	0.00539	3.45
2368	ENSG00000104689	8797	TNFRSF10A	8	23200000	23200000	34700	-	TNFRSF10A	protein_coding	chromosome	TNF receptor superfamily member 10a [Source:HGNC Symbol;Acc:HGNC:11904]	ENSG00000104689.10	TNFRSF10A	c(ENST00000221132, ENST00000519862, ENST00000524158, ENST00000613472)	0.383	5.4	14.2	0.000357	0.00539	3.45
3685	ENSG00000116774	56944	OLFML3	1	114000000	114000000	56200	+	OLFML3	protein_coding	chromosome	olfactomedin like 3 [Source:HGNC Symbol;Acc:HGNC:24956]	ENSG00000116774.12	OLFML3	c(ENST00000320334, ENST00000369551, ENST00000393300, ENST00000491700, ENST00000633022)	0.836	0.699	14.4	0.000359	0.00542	3.44
7772	ENSG00000157927	55698	RADIL	7	4800000	4880000	86700	-	RADIL	protein_coding	chromosome	Rap associating with DIL domain [Source:HGNC Symbol;Acc:HGNC:22226]	ENSG00000157927.17	RADIL	c(ENST00000399583, ENST00000445392, ENST00000457174, ENST00000469399, ENST00000472999, ENST00000473130, ENST00000484211)	-2.9	-2.02	14.2	0.000361	0.00544	3.44
5207	ENSG00000133069	9911	TMCC2	1	205000000	205000000	57700	+	TMCC2	protein_coding	chromosome	transmembrane and coiled-coil domain family 2 [Source:HGNC Symbol;Acc:HGNC:24239]	ENSG00000133069.17	TMCC2	c(ENST00000329800, ENST00000330675, ENST00000358024, ENST00000367159, ENST00000468846, ENST00000481950, ENST00000495538, ENST00000545499, ENST00000637895, ENST00000648708)	-0.926	2.19	14.2	0.000362	0.00545	3.44
11871	ENSG00000196562	55959	SULF2	20	47700000	47800000	130000	-	SULF2	protein_coding	chromosome	sulfatase 2 [Source:HGNC Symbol;Acc:HGNC:20392]	ENSG00000196562.14	SULF2	c(ENST00000359930, ENST00000433632, ENST00000437955, ENST00000463221, ENST00000465769, ENST00000467815, ENST00000474450, ENST00000478766, ENST00000479472, ENST00000479970, ENST00000484875, ENST00000495544)	-0.439	7.35	14.2	0.000366	0.00551	3.44
6544	ENSG00000143575	10456	HAX1	1	154000000	154000000	3360	+	HAX1	protein_coding	chromosome	HCLS1 associated protein X-1 [Source:HGNC Symbol;Acc:HGNC:16915]	ENSG00000143575.14	HAX1	c(ENST00000328703, ENST00000435087, ENST00000447768, ENST00000457918, ENST00000459914, ENST00000471326, ENST00000477780, ENST00000483970, ENST00000492550, ENST00000531435, ENST00000532105)	0.242	6.07	14.2	0.000368	0.00553	3.43
13724	ENSG00000251493	2297	FOXD1	5	73400000	73400000	3950	-	FOXD1	protein_coding	chromosome	forkhead box D1 [Source:HGNC Symbol;Acc:HGNC:3802]	ENSG00000251493.5	FOXD1	c(ENST00000513595, ENST00000615637)	0.449	4.24	14.1	0.000371	0.00557	3.43
13024	ENSG00000225151	NA	GOLGA2P7	15	84200000	84200000	30800	-	GOLGA2P7	transcribed_unprocessed_pseudogene	chromosome	GOLGA2 pseudogene 7 [Source:HGNC Symbol;Acc:HGNC:49516]	ENSG00000225151.10	GOLGA2P7	c(ENST00000316967, ENST00000400817, ENST00000557881, ENST00000557980, ENST00000558526, ENST00000559654, ENST00000559668, ENST00000559990, ENST00000560408, ENST00000561015)	-0.438	6.06	14.1	0.000374	0.00561	3.43
13999	ENSG00000263163	11000	SLC27A3	CHR_HSCHR1_1_CTG31	154000000	154000000	5800	+	SLC27A3	protein_coding	chromosome	solute carrier family 27 member 3 [Source:HGNC Symbol;Acc:HGNC:10997]	ENSG00000263163.5	SLC27A3	c(ENST00000570870, ENST00000573307, ENST00000573411, ENST00000573508, ENST00000574182, ENST00000574381, ENST00000574889, ENST00000575439, ENST00000575532, ENST00000575951, ENST00000576109, ENST00000576845, ENST00000623839)	-0.971	2.6	14.1	0.000375	0.00562	3.43
4475	ENSG00000125753	7408	VASP	19	45500000	45500000	20400	+	VASP	protein_coding	chromosome	vasodilator stimulated phosphoprotein [Source:HGNC Symbol;Acc:HGNC:12652]	ENSG00000125753.14	VASP	c(ENST00000245932, ENST00000586014, ENST00000586619, ENST00000587444, ENST00000588273, ENST00000588463, ENST00000588482, ENST00000589627, ENST00000590459, ENST00000590603, ENST00000592139)	0.387	6.52	14.1	0.000378	0.00566	3.42
4257	ENSG00000123384	4035	LRP1	12	57100000	57200000	84900	+	LRP1	protein_coding	chromosome	LDL receptor related protein 1 [Source:HGNC Symbol;Acc:HGNC:6692]	ENSG00000123384.14	LRP1	c(ENST00000243077, ENST00000338962, ENST00000451724, ENST00000553277, ENST00000553446, ENST00000554118, ENST00000554174, ENST00000555124, ENST00000555941, ENST00000556247, ENST00000556356, ENST00000556830)	-0.63	6.43	14.1	0.00038	0.00568	3.42
11131	ENSG00000184207	283871	PGP	16	2210000	2210000	3250	-	PGP	protein_coding	chromosome	phosphoglycolate phosphatase [Source:HGNC Symbol;Acc:HGNC:8909]	ENSG00000184207.9	PGP	c(ENST00000333503, ENST00000562001)	-0.292	5.34	14.1	0.000382	0.0057	3.42
209	ENSG00000011021	1185	CLCN6	1	11800000	11800000	42000	+	CLCN6	protein_coding	chromosome	chloride voltage-gated channel 6 [Source:HGNC Symbol;Acc:HGNC:2024]	ENSG00000011021.23	CLCN6	c(ENST00000312413, ENST00000346436, ENST00000376490, ENST00000376491, ENST00000376492, ENST00000376496, ENST00000376497, ENST00000400892, ENST00000446542, ENST00000494028)	-0.725	4.37	14	0.000387	0.00577	3.41
5511	ENSG00000135549	5570	PKIB	6	122000000	123000000	254000	+	PKIB	protein_coding	chromosome	cAMP-dependent protein kinase inhibitor beta [Source:HGNC Symbol;Acc:HGNC:9018]	ENSG00000135549.15	PKIB	c(ENST00000258014, ENST00000354275, ENST00000368446, ENST00000368448, ENST00000368452, ENST00000392490, ENST00000392491, ENST00000583007, ENST00000607474, ENST00000608895, ENST00000615438, ENST00000618977)	0.519	4.07	14	0.000387	0.00577	3.41
13122	ENSG00000228116	9374	PPT2	CHR_HSCHR6_MHC_DBB_CTG1	32100000	32100000	4890	+	PPT2	protein_coding	chromosome	palmitoyl-protein thioesterase 2 [Source:HGNC Symbol;Acc:HGNC:9326]	ENSG00000228116.9	PPT2	c(ENST00000415972, ENST00000416489, ENST00000424667, ENST00000425659, ENST00000427896, ENST00000429189, ENST00000458042, ENST00000458738, ENST00000467040, ENST00000469283, ENST00000478621, ENST00000483096, ENST00000486179, ENST00000487203, ENST00000496405, ENST00000496715)	-6.1	-0.0952	14.2	0.000391	0.00581	3.41
4904	ENSG00000130695	64793	CEP85	1	26200000	26300000	44600	+	CEP85	protein_coding	chromosome	centrosomal protein 85 [Source:HGNC Symbol;Acc:HGNC:25309]	ENSG00000130695.15	CEP85	c(ENST00000252992, ENST00000451429, ENST00000453146, ENST00000468163, ENST00000469609, ENST00000480446, ENST00000491670, ENST00000640292)	-0.494	5.01	14	0.000392	0.00583	3.41
4840	ENSG00000130164	3949	LDLR	19	11100000	11100000	44500	+	LDLR	protein_coding	chromosome	low density lipoprotein receptor [Source:HGNC Symbol;Acc:HGNC:6547]	ENSG00000130164.13	LDLR	c(ENST00000252444, ENST00000455727, ENST00000535915, ENST00000545707, ENST00000557933, ENST00000557958, ENST00000558013, ENST00000558518, ENST00000558528, ENST00000559340, ENST00000560173, ENST00000560467, ENST00000560502, ENST00000560628)	-0.504	8.38	14	0.000394	0.00585	3.4
2966	ENSG00000109917	8882	ZPR1	11	117000000	117000000	14200	-	ZPR1	protein_coding	chromosome	ZPR1 zinc finger [Source:HGNC Symbol;Acc:HGNC:13051]	ENSG00000109917.11	ZPR1	c(ENST00000227322, ENST00000366405, ENST00000425791, ENST00000429220, ENST00000431973, ENST00000444935, ENST00000449430, ENST00000487030, ENST00000498065)	0.399	6.28	14	0.000395	0.00586	3.4
6110	ENSG00000139793	10150	MBNL2	13	97200000	97400000	173000	+	MBNL2	protein_coding	chromosome	muscleblind like splicing regulator 2 [Source:HGNC Symbol;Acc:HGNC:16746]	ENSG00000139793.18	MBNL2	c(ENST00000343600, ENST00000345429, ENST00000376673, ENST00000397601, ENST00000449284, ENST00000469707)	-0.618	5.33	14	0.000396	0.00586	3.4
10435	ENSG00000177427	125170	MIEF2	17	18300000	18300000	5960	+	MIEF2	protein_coding	chromosome	mitochondrial elongation factor 2 [Source:HGNC Symbol;Acc:HGNC:17920]	ENSG00000177427.13	MIEF2	c(ENST00000323019, ENST00000395703, ENST00000395704, ENST00000395706, ENST00000577216, ENST00000578174, ENST00000578621, ENST00000579341, ENST00000583745)	0.509	4.37	14	0.000396	0.00586	3.4
3390	ENSG00000114251	7474	WNT5A	3	55500000	55500000	24800	-	WNT5A	protein_coding	chromosome	Wnt family member 5A [Source:HGNC Symbol;Acc:HGNC:12784]	ENSG00000114251.14	WNT5A	c(ENST00000264634, ENST00000474267, ENST00000482079, ENST00000493406, ENST00000497027, ENST00000497817, ENST00000624674)	-0.969	1.82	14	0.0004	0.00591	3.4
9718	ENSG00000171320	157570	ESCO2	8	27800000	27800000	40700	+	ESCO2	protein_coding	chromosome	establishment of sister chromatid cohesion N-acetyltransferase 2 [Source:HGNC Symbol;Acc:HGNC:27230]	ENSG00000171320.15	ESCO2	c(ENST00000305188, ENST00000397418, ENST00000518262, ENST00000519637, ENST00000522378, ENST00000523566, ENST00000523910, ENST00000524293)	-0.919	2.37	13.9	0.000404	0.00597	3.39
1333	ENSG00000085377	5550	PREP	6	105000000	105000000	181000	-	PREP	protein_coding	chromosome	prolyl endopeptidase [Source:HGNC Symbol;Acc:HGNC:9358]	ENSG00000085377.14	PREP	c(ENST00000369110, ENST00000448705, ENST00000652536)	0.357	6.61	13.9	0.000405	0.00597	3.39
779	ENSG00000066322	64834	ELOVL1	1	43400000	43400000	4680	-	ELOVL1	protein_coding	chromosome	ELOVL fatty acid elongase 1 [Source:HGNC Symbol;Acc:HGNC:14418]	ENSG00000066322.15	ELOVL1	c(ENST00000372458, ENST00000413844, ENST00000464204, ENST00000465321, ENST00000468865, ENST00000470769, ENST00000470968, ENST00000478481, ENST00000479439, ENST00000479686, ENST00000482302, ENST00000487209, ENST00000496932, ENST00000497050, ENST00000497569, ENST00000621943)	0.236	7.48	13.9	0.000407	0.00599	3.39
7607	ENSG00000156026	90550	MCU	10	72700000	72900000	196000	+	MCU	protein_coding	chromosome	mitochondrial calcium uniporter [Source:HGNC Symbol;Acc:HGNC:23526]	ENSG00000156026.14	MCU	c(ENST00000357157, ENST00000373053, ENST00000483185, ENST00000536019, ENST00000603118, ENST00000603649, ENST00000604152, ENST00000604372, ENST00000604679, ENST00000605416, ENST00000605597)	0.297	6.49	13.9	0.000408	0.00601	3.39
4496	ENSG00000125848	23767	FLRT3	20	14300000	14300000	14600	-	FLRT3	protein_coding	chromosome	fibronectin leucine rich transmembrane protein 3 [Source:HGNC Symbol;Acc:HGNC:3762]	ENSG00000125848.10	FLRT3	c(ENST00000341420, ENST00000378053, ENST00000462077)	-0.394	5.81	13.9	0.00041	0.00602	3.39
9884	ENSG00000172476	142684	RAB40A	X	103000000	104000000	20400	-	RAB40A	protein_coding	chromosome	RAB40A, member RAS oncogene family [Source:HGNC Symbol;Acc:HGNC:18283]	ENSG00000172476.4	RAB40A	c(ENST00000304236, ENST00000372633)	-0.85	0.445	14.1	0.00041	0.00602	3.39
244	ENSG00000012660	60481	ELOVL5	6	53300000	53300000	81800	-	ELOVL5	protein_coding	chromosome	ELOVL fatty acid elongase 5 [Source:HGNC Symbol;Acc:HGNC:21308]	ENSG00000012660.14	ELOVL5	c(ENST00000304434, ENST00000370913, ENST00000370918, ENST00000465983, ENST00000485336, ENST00000486973, ENST00000542638)	-0.229	6.8	13.9	0.000411	0.00603	3.39
6748	ENSG00000145375	166378	SPATA5	4	123000000	123000000	396000	+	SPATA5	protein_coding	chromosome	spermatogenesis associated 5 [Source:HGNC Symbol;Acc:HGNC:18119]	ENSG00000145375.8	SPATA5	c(ENST00000274008, ENST00000422835)	-0.551	4.13	13.9	0.000411	0.00603	3.39
11052	ENSG00000183580	23194	FBXL7	5	15500000	15900000	440000	+	FBXL7	protein_coding	chromosome	F-box and leucine rich repeat protein 7 [Source:HGNC Symbol;Acc:HGNC:13604]	ENSG00000183580.10	FBXL7	c(ENST00000329673, ENST00000504595, ENST00000510662)	-0.851	1.85	13.9	0.000418	0.00612	3.38
12191	ENSG00000198315	7745	ZKSCAN8	6	28100000	28200000	17600	+	ZKSCAN8	protein_coding	chromosome	zinc finger with KRAB and SCAN domains 8 [Source:HGNC Symbol;Acc:HGNC:12983]	ENSG00000198315.11	ZKSCAN8	c(ENST00000330236, ENST00000457389, ENST00000536028, ENST00000606198)	-0.349	4.77	13.9	0.00042	0.00614	3.38
1690	ENSG00000099251	158160	HSD17B7P2	10	38400000	38400000	22100	+	HSD17B7P2	transcribed_unprocessed_pseudogene	chromosome	hydroxysteroid 17-beta dehydrogenase 7 pseudogene 2 [Source:HGNC Symbol;Acc:HGNC:28120]	ENSG00000099251.14	HSD17B7P2	c(ENST00000471365, ENST00000494540)	-0.902	2.74	13.8	0.000425	0.00622	3.37
7058	ENSG00000148925	84280	BTBD10	11	13400000	13500000	75300	-	BTBD10	protein_coding	chromosome	BTB domain containing 10 [Source:HGNC Symbol;Acc:HGNC:21445]	ENSG00000148925.10	BTBD10	c(ENST00000278174, ENST00000525108, ENST00000525661, ENST00000525864, ENST00000526841, ENST00000527102, ENST00000527858, ENST00000528120, ENST00000529708, ENST00000530907, ENST00000532261)	0.305	6.67	13.8	0.000426	0.00623	3.37
9836	ENSG00000172123	55106	SLFN12	17	35400000	35400000	22200	-	SLFN12	protein_coding	chromosome	schlafen family member 12 [Source:HGNC Symbol;Acc:HGNC:25500]	ENSG00000172123.12	SLFN12	c(ENST00000304905, ENST00000394562, ENST00000428476, ENST00000445092, ENST00000447040, ENST00000452764, ENST00000460530, ENST00000479326)	-0.628	3.58	13.8	0.000427	0.00623	3.37
2178	ENSG00000102897	57149	LYRM1	16	20900000	20900000	25100	+	LYRM1	protein_coding	chromosome	LYR motif containing 1 [Source:HGNC Symbol;Acc:HGNC:25074]	ENSG00000102897.10	LYRM1	c(ENST00000219168, ENST00000396052, ENST00000412082, ENST00000439021, ENST00000562740, ENST00000564457, ENST00000567165, ENST00000567954, ENST00000568663, ENST00000568820, ENST00000569023)	0.52	3.32	13.8	0.00043	0.00627	3.37
603	ENSG00000056097	51663	ZFR	5	32400000	32400000	90400	-	ZFR	protein_coding	chromosome	zinc finger RNA binding protein [Source:HGNC Symbol;Acc:HGNC:17277]	ENSG00000056097.16	ZFR	c(ENST00000265069, ENST00000502988, ENST00000505204, ENST00000505366, ENST00000507465, ENST00000510369, ENST00000514356)	0.234	7.56	13.8	0.000432	0.00628	3.36
6500	ENSG00000143382	54507	ADAMTSL4	1	151000000	151000000	11600	+	ADAMTSL4	protein_coding	chromosome	ADAMTS like 4 [Source:HGNC Symbol;Acc:HGNC:19706]	ENSG00000143382.14	ADAMTSL4	c(ENST00000271643, ENST00000369038, ENST00000369039, ENST00000369041, ENST00000483335, ENST00000489159)	0.329	6.47	13.8	0.000432	0.00628	3.36
6135	ENSG00000140104	122616	CLBA1	14	105000000	105000000	24700	+	CLBA1	protein_coding	chromosome	clathrin binding box of aftiphilin containing 1 [Source:HGNC Symbol;Acc:HGNC:20126]	ENSG00000140104.14	CLBA1	c(ENST00000389964, ENST00000547315, ENST00000548178, ENST00000548641, ENST00000549240, ENST00000549584, ENST00000550614, ENST00000551046, ENST00000551606)	-0.307	4.84	13.8	0.000436	0.00634	3.36
11417	ENSG00000186340	7058	THBS2	6	169000000	169000000	38300	-	THBS2	protein_coding	chromosome	thrombospondin 2 [Source:HGNC Symbol;Acc:HGNC:11786]	ENSG00000186340.15	THBS2	c(ENST00000366787, ENST00000435791, ENST00000461848, ENST00000472733, ENST00000488355, ENST00000617924, ENST00000649844)	-1.08	2.2	13.8	0.000437	0.00634	3.36
8764	ENSG00000165480	221150	SKA3	13	21200000	21200000	23000	-	SKA3	protein_coding	chromosome	spindle and kinetochore associated complex subunit 3 [Source:HGNC Symbol;Acc:HGNC:20262]	ENSG00000165480.16	SKA3	c(ENST00000298260, ENST00000314759, ENST00000400018, ENST00000462482, ENST00000465471, ENST00000475251, ENST00000536239)	-0.675	2.94	13.8	0.000439	0.00637	3.36
8732	ENSG00000165244	195828	ZNF367	9	96400000	96400000	32400	-	ZNF367	protein_coding	chromosome	zinc finger protein 367 [Source:HGNC Symbol;Acc:HGNC:18320]	ENSG00000165244.7	ZNF367	ENST00000375256	-0.444	3.8	13.7	0.00044	0.00638	3.36
794	ENSG00000066855	9650	MTFR1	8	65600000	65800000	127000	+	MTFR1	protein_coding	chromosome	mitochondrial fission regulator 1 [Source:HGNC Symbol;Acc:HGNC:29510]	ENSG00000066855.16	MTFR1	c(ENST00000262146, ENST00000424808, ENST00000458689, ENST00000517944, ENST00000518352, ENST00000518636, ENST00000518800, ENST00000520398, ENST00000521247, ENST00000522239, ENST00000523158, ENST00000523170, ENST00000523222, ENST00000527155, ENST00000527553)	-0.376	5.27	13.7	0.000443	0.00642	3.35
2612	ENSG00000106245	8896	BUD31	7	99400000	99400000	11000	+	BUD31	protein_coding	chromosome	BUD31 homolog [Source:HGNC Symbol;Acc:HGNC:29629]	ENSG00000106245.11	BUD31	c(ENST00000222969, ENST00000403633, ENST00000427499, ENST00000431419, ENST00000456893, ENST00000466798, ENST00000471813, ENST00000473447, ENST00000496696)	0.239	6.02	13.7	0.000444	0.00642	3.35
11709	ENSG00000189001	374897	SBSN	19	35500000	35500000	4980	-	SBSN	protein_coding	chromosome	suprabasin [Source:HGNC Symbol;Acc:HGNC:24950]	ENSG00000189001.11	SBSN	c(ENST00000452271, ENST00000518157, ENST00000588674)	0.285	6.83	13.7	0.000445	0.00643	3.35
3707	ENSG00000116984	4548	MTR	1	237000000	237000000	126000	+	MTR	protein_coding	chromosome	5-methyltetrahydrofolate-homocysteine methyltransferase [Source:HGNC Symbol;Acc:HGNC:7468]	ENSG00000116984.13	MTR	c(ENST00000366576, ENST00000366577, ENST00000463959, ENST00000470570, ENST00000535889, ENST00000650888, ENST00000651455, ENST00000652435, ENST00000652483)	-0.381	5.19	13.7	0.000446	0.00643	3.35
6598	ENSG00000143933	805	CALM2	2	47200000	47200000	16800	-	CALM2	protein_coding	chromosome	calmodulin 2 [Source:HGNC Symbol;Acc:HGNC:1445]	ENSG00000143933.18	CALM2	c(ENST00000272298, ENST00000409563, ENST00000432899, ENST00000456319, ENST00000460218, ENST00000482532, ENST00000484408, ENST00000489742, ENST00000628793, ENST00000652974, ENST00000654798, ENST00000655450, ENST00000655728, ENST00000656538, ENST00000668667, ENST00000670593)	0.222	8.69	13.7	0.000449	0.00647	3.35
1891	ENSG00000100554	51382	ATP6V1D	14	67300000	67400000	65900	-	ATP6V1D	protein_coding	chromosome	ATPase H+ transporting V1 subunit D [Source:HGNC Symbol;Acc:HGNC:13527]	ENSG00000100554.12	ATP6V1D	c(ENST00000216442, ENST00000553408, ENST00000553687, ENST00000553974, ENST00000554087, ENST00000554236, ENST00000555012, ENST00000555335, ENST00000555431, ENST00000555474, ENST00000555625, ENST00000555723, ENST00000556058, ENST00000557244)	0.202	6.84	13.7	0.000451	0.0065	3.35
1892	ENSG00000100558	26499	PLEK2	14	67400000	67400000	25200	-	PLEK2	protein_coding	chromosome	pleckstrin 2 [Source:HGNC Symbol;Acc:HGNC:19238]	ENSG00000100558.9	PLEK2	c(ENST00000216446, ENST00000553387, ENST00000554395, ENST00000555803, ENST00000556532, ENST00000557388)	-0.42	5.11	13.7	0.000452	0.0065	3.35
14042	ENSG00000266472	54460	MRPS21	1	150000000	150000000	15300	+	MRPS21	protein_coding	chromosome	mitochondrial ribosomal protein S21 [Source:HGNC Symbol;Acc:HGNC:14046]	ENSG00000266472.5	MRPS21	c(ENST00000581066, ENST00000614145)	0.205	6.11	13.7	0.000453	0.0065	3.34
13401	ENSG00000236428	170954	PPP1R18	CHR_HSCHR6_MHC_SSTO_CTG1	30700000	30700000	3000	-	PPP1R18	protein_coding	chromosome	protein phosphatase 1 regulatory subunit 18 [Source:HGNC Symbol;Acc:HGNC:29413]	ENSG00000236428.10	PPP1R18	c(ENST00000435006, ENST00000455026, ENST00000487859, ENST00000496173)	-9.27	1.16	14.3	0.000456	0.00655	3.34
13402	ENSG00000236428	107987457	PPP1R18	CHR_HSCHR6_MHC_SSTO_CTG1	30700000	30700000	3000	-	PPP1R18	protein_coding	chromosome	protein phosphatase 1 regulatory subunit 18 [Source:HGNC Symbol;Acc:HGNC:29413]	ENSG00000236428.10	PPP1R18	c(ENST00000435006, ENST00000455026, ENST00000487859, ENST00000496173)	-9.27	1.16	14.3	0.000456	0.00655	3.34
951	ENSG00000072042	51109	RDH11	14	67700000	67700000	19000	-	RDH11	protein_coding	chromosome	retinol dehydrogenase 11 [Source:HGNC Symbol;Acc:HGNC:17964]	ENSG00000072042.13	RDH11	c(ENST00000381346, ENST00000428130, ENST00000553384, ENST00000553578, ENST00000553816, ENST00000554035, ENST00000554731, ENST00000556692, ENST00000557273, ENST00000557331, ENST00000557726)	-0.254	7.14	13.7	0.000458	0.00657	3.34
7884	ENSG00000159176	1465	CSRP1	1	201000000	202000000	25900	-	CSRP1	protein_coding	chromosome	cysteine and glycine rich protein 1 [Source:HGNC Symbol;Acc:HGNC:2469]	ENSG00000159176.14	CSRP1	c(ENST00000340006, ENST00000367306, ENST00000458271, ENST00000471596, ENST00000481851, ENST00000524951, ENST00000526256, ENST00000526317, ENST00000526723, ENST00000527573, ENST00000527662, ENST00000529975, ENST00000530120, ENST00000531916, ENST00000532313, ENST00000532460, ENST00000533188, ENST00000533402, ENST00000533432)	0.25	7.4	13.6	0.000462	0.00662	3.34
6531	ENSG00000143514	7159	TP53BP2	1	224000000	224000000	66100	-	TP53BP2	protein_coding	chromosome	tumor protein p53 binding protein 2 [Source:HGNC Symbol;Acc:HGNC:12000]	ENSG00000143514.17	TP53BP2	c(ENST00000343537, ENST00000391878, ENST00000464172, ENST00000464656, ENST00000465119, ENST00000472180, ENST00000473135, ENST00000481128, ENST00000483398, ENST00000489310, ENST00000490896, ENST00000494100, ENST00000496282, ENST00000498843)	0.496	5.56	13.6	0.000464	0.00664	3.33
10514	ENSG00000178172	404203	SPINK6	5	148000000	148000000	12300	+	SPINK6	protein_coding	chromosome	serine peptidase inhibitor, Kazal type 6 [Source:HGNC Symbol;Acc:HGNC:29486]	ENSG00000178172.7	SPINK6	c(ENST00000325630, ENST00000514389, ENST00000621437)	0.927	1.46	13.6	0.000468	0.00669	3.33
5060	ENSG00000131941	85415	RHPN2	19	33000000	33100000	86300	-	RHPN2	protein_coding	chromosome	rhophilin Rho GTPase binding protein 2 [Source:HGNC Symbol;Acc:HGNC:19974]	ENSG00000131941.8	RHPN2	c(ENST00000254260, ENST00000544458, ENST00000585641, ENST00000588388, ENST00000588683, ENST00000591502, ENST00000592247)	0.53	5.07	13.6	0.00047	0.00672	3.33
2273	ENSG00000103540	9738	CCP110	16	19500000	19600000	29600	+	CCP110	protein_coding	chromosome	centriolar coiled-coil protein 110 [Source:HGNC Symbol;Acc:HGNC:24342]	ENSG00000103540.16	CCP110	c(ENST00000381396, ENST00000396208, ENST00000396212, ENST00000561888, ENST00000562083, ENST00000562616, ENST00000565376, ENST00000566523, ENST00000567451, ENST00000569190, ENST00000573412)	-0.668	3.74	13.6	0.000476	0.00678	3.32
5451	ENSG00000135185	79161	TMEM243	7	87200000	87200000	24400	-	TMEM243	protein_coding	chromosome	transmembrane protein 243 [Source:HGNC Symbol;Acc:HGNC:21707]	ENSG00000135185.12	TMEM243	c(ENST00000257637, ENST00000423734, ENST00000433078, ENST00000455575, ENST00000465976, ENST00000474074, ENST00000481425, ENST00000492231)	-0.57	3.11	13.6	0.000476	0.00678	3.32
6772	ENSG00000145723	54826	GIN1	5	103000000	103000000	34100	-	GIN1	protein_coding	chromosome	gypsy retrotransposon integrase 1 [Source:HGNC Symbol;Acc:HGNC:25959]	ENSG00000145723.17	GIN1	c(ENST00000399004, ENST00000507478, ENST00000508629, ENST00000511400, ENST00000512248, ENST00000513603, ENST00000513747)	-0.905	3.34	13.6	0.000478	0.0068	3.32
11040	ENSG00000183496	84206	MEX3B	15	82000000	82000000	4340	-	MEX3B	protein_coding	chromosome	mex-3 RNA binding family member B [Source:HGNC Symbol;Acc:HGNC:25297]	ENSG00000183496.6	MEX3B	c(ENST00000329713, ENST00000558133)	-1.31	3.34	13.6	0.000478	0.0068	3.32
5931	ENSG00000138363	471	ATIC	2	215000000	215000000	37800	+	ATIC	protein_coding	chromosome	5-aminoimidazole-4-carboxamide ribonucleotide formyltransferase/IMP cyclohydrolase [Source:HGNC Symbol;Acc:HGNC:794]	ENSG00000138363.15	ATIC	c(ENST00000236959, ENST00000413174, ENST00000426233, ENST00000427397, ENST00000435675, ENST00000442048, ENST00000443953, ENST00000444305, ENST00000446622, ENST00000459796, ENST00000467388, ENST00000478734, ENST00000479093, ENST00000488712)	-0.298	6.55	13.5	0.00048	0.00683	3.32
105	ENSG00000006453	55971	BAIAP2L1	7	98300000	98400000	109000	-	BAIAP2L1	protein_coding	chromosome	BAI1 associated protein 2 like 1 [Source:HGNC Symbol;Acc:HGNC:21649]	ENSG00000006453.14	BAIAP2L1	c(ENST00000005260, ENST00000462558, ENST00000473569, ENST00000479789, ENST00000480580)	0.414	5.68	13.5	0.000482	0.00684	3.32
2707	ENSG00000107175	10488	CREB3	9	35700000	35700000	4400	+	CREB3	protein_coding	chromosome	cAMP responsive element binding protein 3 [Source:HGNC Symbol;Acc:HGNC:2347]	ENSG00000107175.12	CREB3	c(ENST00000353704, ENST00000486056)	0.246	5.47	13.5	0.000483	0.00685	3.32
5782	ENSG00000137409	23787	MTCH1	6	37000000	37000000	18200	-	MTCH1	protein_coding	chromosome	mitochondrial carrier 1 [Source:HGNC Symbol;Acc:HGNC:17586]	ENSG00000137409.19	MTCH1	c(ENST00000373616, ENST00000373627, ENST00000418541, ENST00000460219, ENST00000471737, ENST00000492754)	0.328	7.3	13.5	0.000484	0.00686	3.32
5475	ENSG00000135362	79899	PRR5L	11	36300000	36500000	169000	+	PRR5L	protein_coding	chromosome	proline rich 5 like [Source:HGNC Symbol;Acc:HGNC:25878]	ENSG00000135362.14	PRR5L	c(ENST00000378867, ENST00000389693, ENST00000524380, ENST00000525672, ENST00000526679, ENST00000526682, ENST00000526728, ENST00000527172, ENST00000527487, ENST00000527751, ENST00000529020, ENST00000529034, ENST00000530050, ENST00000530252, ENST00000530627, ENST00000530639, ENST00000531269, ENST00000532121, ENST00000532578, ENST00000532843)	-0.525	4.8	13.5	0.000487	0.0069	3.31
7713	ENSG00000157214	261729	STEAP2	7	90200000	90200000	70500	+	STEAP2	protein_coding	chromosome	STEAP2 metalloreductase [Source:HGNC Symbol;Acc:HGNC:17885]	ENSG00000157214.14	STEAP2	c(ENST00000287908, ENST00000394621, ENST00000394622, ENST00000394626, ENST00000394629, ENST00000394632, ENST00000402625, ENST00000426158, ENST00000428074, ENST00000482369)	-1.01	2.6	13.5	0.000492	0.00696	3.31
6292	ENSG00000141497	84225	ZMYND15	17	4740000	4750000	6290	+	ZMYND15	protein_coding	chromosome	zinc finger MYND-type containing 15 [Source:HGNC Symbol;Acc:HGNC:20997]	ENSG00000141497.14	ZMYND15	c(ENST00000269289, ENST00000433935, ENST00000571782, ENST00000573751, ENST00000574829, ENST00000592813)	0.708	1.22	13.7	0.000496	0.007	3.3
13361	ENSG00000235174	NA	RPL39P3	6	73400000	73400000	156	-	RPL39P3	processed_pseudogene	chromosome	ribosomal protein L39 pseudogene 3 [Source:HGNC Symbol;Acc:HGNC:21383]	ENSG00000235174.1	RPL39P3	ENST00000424573	0.384	5.92	13.5	0.000497	0.00701	3.3
13835	ENSG00000257093	57189	DENND11	7	142000000	142000000	45400	-	DENND11	protein_coding	chromosome	DENN domain containing 11 [Source:HGNC Symbol;Acc:HGNC:29472]	ENSG00000257093.7	DENND11	c(ENST00000482493, ENST00000536163)	-9.54	0.751	14.5	0.000498	0.00702	3.3
3319	ENSG00000113384	64083	GOLPH3	5	32100000	32200000	49600	-	GOLPH3	protein_coding	chromosome	golgi phosphoprotein 3 [Source:HGNC Symbol;Acc:HGNC:15452]	ENSG00000113384.14	GOLPH3	c(ENST00000265070, ENST00000503610, ENST00000512668)	0.307	6.3	13.5	0.000499	0.00704	3.3
9846	ENSG00000172201	3400	ID4	6	19800000	19800000	4830	+	ID4	protein_coding	chromosome	inhibitor of DNA binding 4, HLH protein [Source:HGNC Symbol;Acc:HGNC:5363]	ENSG00000172201.12	ID4	ENST00000378700	0.851	2.66	13.4	0.000502	0.00707	3.3
7129	ENSG00000149639	140710	SOGA1	20	36800000	36900000	86100	-	SOGA1	protein_coding	chromosome	suppressor of glucose, autophagy associated 1 [Source:HGNC Symbol;Acc:HGNC:16111]	ENSG00000149639.15	SOGA1	c(ENST00000237536, ENST00000279034, ENST00000463491, ENST00000465671)	-0.367	5.15	13.4	0.000503	0.00708	3.3
13578	ENSG00000243156	57553	MICAL3	22	17800000	18000000	237000	-	MICAL3	protein_coding	chromosome	microtubule associated monooxygenase, calponin and LIM domain containing 3 [Source:HGNC Symbol;Acc:HGNC:24694]	ENSG00000243156.9	MICAL3	c(ENST00000252134, ENST00000383094, ENST00000400561, ENST00000414725, ENST00000424046, ENST00000441493, ENST00000461307, ENST00000462645, ENST00000465886, ENST00000495076, ENST00000498345, ENST00000498573, ENST00000577821, ENST00000578905, ENST00000578984, ENST00000579997, ENST00000580469, ENST00000584751, ENST00000585038, ENST00000672019)	-0.581	6.04	13.4	0.000507	0.00712	3.3
12627	ENSG00000206287	6015	RING1	CHR_HSCHR6_MHC_QBL_CTG1	33100000	33100000	4230	+	RING1	protein_coding	chromosome	ring finger protein 1 [Source:HGNC Symbol;Acc:HGNC:10018]	ENSG00000206287.5	RING1	c(ENST00000383212, ENST00000498835)	-9.34	-1.14	15.1	0.000511	0.00717	3.29
3425	ENSG00000114631	50512	PODXL2	3	128000000	128000000	43600	+	PODXL2	protein_coding	chromosome	podocalyxin like 2 [Source:HGNC Symbol;Acc:HGNC:17936]	ENSG00000114631.11	PODXL2	ENST00000342480	-0.499	2.72	13.4	0.000515	0.00722	3.29
4207	ENSG00000122783	78996	CYREN	7	135000000	135000000	78400	-	CYREN	protein_coding	chromosome	cell cycle regulator of NHEJ [Source:HGNC Symbol;Acc:HGNC:22432]	ENSG00000122783.16	CYREN	c(ENST00000393114, ENST00000424142, ENST00000430372, ENST00000459937, ENST00000464070, ENST00000472428, ENST00000477820, ENST00000481410, ENST00000483029, ENST00000486115, ENST00000487774, ENST00000488161, ENST00000617987, ENST00000620897)	-0.418	4.91	13.4	0.000515	0.00722	3.29
4927	ENSG00000130768	27293	SMPDL3B	1	27900000	28000000	24200	+	SMPDL3B	protein_coding	chromosome	sphingomyelin phosphodiesterase acid like 3B [Source:HGNC Symbol;Acc:HGNC:21416]	ENSG00000130768.15	SMPDL3B	c(ENST00000373888, ENST00000373894, ENST00000411604, ENST00000466793, ENST00000548116, ENST00000549094)	0.642	1.87	13.4	0.000516	0.00722	3.29
1990	ENSG00000101160	1522	CTSZ	20	59000000	59000000	12100	-	CTSZ	protein_coding	chromosome	cathepsin Z [Source:HGNC Symbol;Acc:HGNC:2547]	ENSG00000101160.14	CTSZ	c(ENST00000217131, ENST00000472025, ENST00000488395, ENST00000503833)	0.187	6.27	13.4	0.000517	0.00722	3.29
5869	ENSG00000137944	56267	KYAT3	1	88900000	89000000	57200	-	KYAT3	protein_coding	chromosome	kynurenine aminotransferase 3 [Source:HGNC Symbol;Acc:HGNC:33238]	ENSG00000137944.18	KYAT3	c(ENST00000260508, ENST00000370486, ENST00000370491, ENST00000446900)	0.327	4.18	13.4	0.000517	0.00722	3.29
9609	ENSG00000170542	5272	SERPINB9	6	2890000	2900000	16000	-	SERPINB9	protein_coding	chromosome	serpin family B member 9 [Source:HGNC Symbol;Acc:HGNC:8955]	ENSG00000170542.6	SERPINB9	ENST00000380698	0.598	3.83	13.4	0.000522	0.00728	3.28
4659	ENSG00000127952	51657	STYXL1	7	76000000	76000000	51700	-	STYXL1	protein_coding	chromosome	serine/threonine/tyrosine interacting like 1 [Source:HGNC Symbol;Acc:HGNC:18165]	ENSG00000127952.17	STYXL1	c(ENST00000248600, ENST00000340062, ENST00000359697, ENST00000360591, ENST00000430497, ENST00000431581, ENST00000438695, ENST00000451157, ENST00000454618, ENST00000460184, ENST00000474328)	0.308	5.01	13.3	0.000526	0.00733	3.28
3391	ENSG00000114268	5210	PFKFB4	3	48500000	48600000	44300	-	PFKFB4	protein_coding	chromosome	6-phosphofructo-2-kinase/fructose-2,6-biphosphatase 4 [Source:HGNC Symbol;Acc:HGNC:8875]	ENSG00000114268.12	PFKFB4	c(ENST00000232375, ENST00000383734, ENST00000412035, ENST00000416568, ENST00000417753, ENST00000422701, ENST00000445633, ENST00000452531, ENST00000467176, ENST00000468162, ENST00000471890, ENST00000478516, ENST00000490115, ENST00000490404, ENST00000496767)	-0.35	6.29	13.3	0.000529	0.00736	3.28
57	ENSG00000004975	1856	DVL2	17	7230000	7230000	9180	-	DVL2	protein_coding	chromosome	dishevelled segment polarity protein 2 [Source:HGNC Symbol;Acc:HGNC:3086]	ENSG00000004975.12	DVL2	c(ENST00000005340, ENST00000571745, ENST00000572285, ENST00000573354, ENST00000574143, ENST00000574591, ENST00000574642, ENST00000575086, ENST00000575458, ENST00000575756, ENST00000576285, ENST00000576439, ENST00000576840, ENST00000576949, ENST00000577154)	-0.555	4.15	13.3	0.000532	0.00739	3.27
4546	ENSG00000126351	7067	THRA	17	40100000	40100000	35600	+	THRA	protein_coding	chromosome	thyroid hormone receptor alpha [Source:HGNC Symbol;Acc:HGNC:11796]	ENSG00000126351.12	THRA	c(ENST00000264637, ENST00000394121, ENST00000450525, ENST00000546243, ENST00000577288, ENST00000577486, ENST00000577637, ENST00000578218, ENST00000584985, ENST00000585047)	-0.578	3.5	13.3	0.000536	0.00744	3.27
14231	ENSG00000274229	30837	SOCS7	CHR_HSCHR17_7_CTG4	38200000	38200000	53700	+	SOCS7	protein_coding	chromosome	suppressor of cytokine signaling 7 [Source:HGNC Symbol;Acc:HGNC:29846]	ENSG00000274229.2	SOCS7	c(ENST00000615473, ENST00000631449, ENST00000631692, ENST00000632687)	-8.07	-1.34	14	0.000536	0.00744	3.27
1089	ENSG00000076513	88455	ANKRD13A	12	110000000	110000000	40600	+	ANKRD13A	protein_coding	chromosome	ankyrin repeat domain 13A [Source:HGNC Symbol;Acc:HGNC:21268]	ENSG00000076513.17	ANKRD13A	c(ENST00000261739, ENST00000546476, ENST00000547419, ENST00000547639, ENST00000549826, ENST00000550404, ENST00000551491, ENST00000553025, ENST00000553246, ENST00000553251)	0.282	6.8	13.3	0.00054	0.00748	3.27
3615	ENSG00000116133	1718	DHCR24	1	54800000	54900000	37600	-	DHCR24	protein_coding	chromosome	24-dehydrocholesterol reductase [Source:HGNC Symbol;Acc:HGNC:2859]	ENSG00000116133.13	DHCR24	c(ENST00000371269, ENST00000436604, ENST00000535035, ENST00000647585, ENST00000647912, ENST00000648182, ENST00000648494, ENST00000648641, ENST00000648712, ENST00000648728, ENST00000649769, ENST00000650362)	-0.404	9.59	13.3	0.00054	0.00748	3.27
14787	ENSG00000286219	100996717	NOTCH2NLC	1	149000000	149000000	77400	+	NOTCH2NLC	protein_coding	chromosome	notch 2 N-terminal like C [Source:HGNC Symbol;Acc:HGNC:53924]	ENSG00000286219.1	NOTCH2NLC	c(ENST00000578189, ENST00000650865, ENST00000652191)	1	4.05	13.3	0.00054	0.00748	3.27
10610	ENSG00000179111	84667	HES7	17	8120000	8120000	3520	-	HES7	protein_coding	chromosome	hes family bHLH transcription factor 7 [Source:HGNC Symbol;Acc:HGNC:15977]	ENSG00000179111.9	HES7	c(ENST00000317814, ENST00000541682, ENST00000577735)	-1.62	1.84	13.3	0.000541	0.00748	3.27
13310	ENSG00000233948	5987	TRIM27	CHR_HSCHR6_MHC_MCF_CTG1	28900000	28900000	21000	-	TRIM27	protein_coding	chromosome	tripartite motif containing 27 [Source:HGNC Symbol;Acc:HGNC:9975]	ENSG00000233948.10	TRIM27	c(ENST00000430891, ENST00000440169, ENST00000443804, ENST00000445968, ENST00000455861, ENST00000466688, ENST00000468364, ENST00000478495, ENST00000493318, ENST00000498464)	-3.71	3.3	13.3	0.000544	0.00752	3.26
3607	ENSG00000116062	2956	MSH6	2	47700000	47800000	115000	+	MSH6	protein_coding	chromosome	mutS homolog 6 [Source:HGNC Symbol;Acc:HGNC:7329]	ENSG00000116062.15	MSH6	c(ENST00000234420, ENST00000411819, ENST00000420813, ENST00000445503, ENST00000454137, ENST00000455383, ENST00000456246, ENST00000493177, ENST00000538136, ENST00000540021, ENST00000607272, ENST00000614496, ENST00000616033, ENST00000622629, ENST00000652107)	-0.376	5.98	13.3	0.000546	0.00754	3.26
8219	ENSG00000162645	2634	GBP2	1	89100000	89200000	44300	-	GBP2	protein_coding	chromosome	guanylate binding protein 2 [Source:HGNC Symbol;Acc:HGNC:4183]	ENSG00000162645.13	GBP2	c(ENST00000370466, ENST00000463660, ENST00000464839, ENST00000493802)	1.13	2.71	13.3	0.000548	0.00755	3.26
1172	ENSG00000079215	6507	SLC1A3	5	36600000	36700000	82000	+	SLC1A3	protein_coding	chromosome	solute carrier family 1 member 3 [Source:HGNC Symbol;Acc:HGNC:10941]	ENSG00000079215.14	SLC1A3	c(ENST00000265113, ENST00000381918, ENST00000416645, ENST00000502864, ENST00000504121, ENST00000505202, ENST00000505376, ENST00000506178, ENST00000506725, ENST00000509272, ENST00000512374, ENST00000513646, ENST00000513903, ENST00000514563, ENST00000612708, ENST00000613445)	-0.63	3.92	13.2	0.000549	0.00755	3.26
6226	ENSG00000140937	1009	CDH11	16	64900000	65100000	182000	-	CDH11	protein_coding	chromosome	cadherin 11 [Source:HGNC Symbol;Acc:HGNC:1750]	ENSG00000140937.14	CDH11	c(ENST00000268603, ENST00000394156, ENST00000562325, ENST00000562712, ENST00000562882, ENST00000562998, ENST00000563255, ENST00000563492, ENST00000564317, ENST00000564770, ENST00000565210, ENST00000566827, ENST00000567934, ENST00000568340, ENST00000569095, ENST00000569128, ENST00000569624, ENST00000569783, ENST00000619158)	-0.867	3.85	13.2	0.000549	0.00755	3.26
14375	ENSG00000276187	55780	ERMARD	CHR_HSCHR6_1_CTG4	170000000	170000000	30000	+	ERMARD	protein_coding	chromosome	ER membrane associated RNA degradation [Source:HGNC Symbol;Acc:HGNC:21056]	ENSG00000276187.4	ERMARD	c(ENST00000611694, ENST00000615090, ENST00000616801, ENST00000621205, ENST00000625212, ENST00000626955, ENST00000627446, ENST00000628241, ENST00000628605, ENST00000628674, ENST00000629254, ENST00000629465, ENST00000629523, ENST00000629876, ENST00000630950, ENST00000631324)	-0.997	3.32	13.2	0.000549	0.00755	3.26
468	ENSG00000042317	55812	SPATA7	14	88400000	88500000	85400	+	SPATA7	protein_coding	chromosome	spermatogenesis associated 7 [Source:HGNC Symbol;Acc:HGNC:20423]	ENSG00000042317.17	SPATA7	c(ENST00000045347, ENST00000356583, ENST00000393545, ENST00000553303, ENST00000553626, ENST00000553885, ENST00000553908, ENST00000554102, ENST00000554168, ENST00000554802, ENST00000555356, ENST00000555401, ENST00000555515, ENST00000555534, ENST00000555715, ENST00000556406, ENST00000556553, ENST00000556666, ENST00000556870, ENST00000557248, ENST00000557567, ENST00000557724)	-0.595	2.78	13.2	0.000556	0.00764	3.25
3564	ENSG00000115687	23178	PASK	2	241000000	241000000	44200	-	PASK	protein_coding	chromosome	PAS domain containing serine/threonine kinase [Source:HGNC Symbol;Acc:HGNC:17270]	ENSG00000115687.13	PASK	c(ENST00000234040, ENST00000358649, ENST00000403638, ENST00000405260, ENST00000415234, ENST00000433589, ENST00000437780, ENST00000452907, ENST00000459710, ENST00000472072, ENST00000475666, ENST00000485940, ENST00000489256, ENST00000493544, ENST00000544142, ENST00000629419)	-0.672	4.09	13.2	0.000559	0.00767	3.25
9305	ENSG00000168502	23255	MTCL1	18	8710000	8830000	127000	+	MTCL1	protein_coding	chromosome	microtubule crosslinking factor 1 [Source:HGNC Symbol;Acc:HGNC:29121]	ENSG00000168502.17	MTCL1	c(ENST00000306329, ENST00000359865, ENST00000400050, ENST00000517554, ENST00000517570, ENST00000518226, ENST00000518815, ENST00000519823, ENST00000520495, ENST00000520926, ENST00000521018, ENST00000522146, ENST00000522592, ENST00000523122, ENST00000523811, ENST00000581670)	-0.682	4.88	13.2	0.000565	0.00774	3.25
5141	ENSG00000132581	6388	SDF2	17	28600000	28700000	13800	-	SDF2	protein_coding	chromosome	stromal cell derived factor 2 [Source:HGNC Symbol;Acc:HGNC:10675]	ENSG00000132581.10	SDF2	c(ENST00000247020, ENST00000585428, ENST00000585749, ENST00000587338, ENST00000587629, ENST00000587788, ENST00000588472, ENST00000589788, ENST00000591903, ENST00000592250)	0.346	5.3	13.2	0.000568	0.00778	3.25
6817	ENSG00000146072	27242	TNFRSF21	6	47200000	47300000	78400	-	TNFRSF21	protein_coding	chromosome	TNF receptor superfamily member 21 [Source:HGNC Symbol;Acc:HGNC:13469]	ENSG00000146072.6	TNFRSF21	ENST00000296861	-0.176	7.14	13.1	0.000578	0.0079	3.24
382	ENSG00000030419	22807	IKZF2	2	213000000	213000000	153000	-	IKZF2	protein_coding	chromosome	IKAROS family zinc finger 2 [Source:HGNC Symbol;Acc:HGNC:13177]	ENSG00000030419.16	IKZF2	c(ENST00000342002, ENST00000374319, ENST00000374326, ENST00000412444, ENST00000431520, ENST00000433134, ENST00000434687, ENST00000439848, ENST00000442445, ENST00000451136, ENST00000452786, ENST00000453575, ENST00000457361, ENST00000484040)	0.446	5.84	13.1	0.000579	0.0079	3.24
3418	ENSG00000114520	8723	SNX4	3	125000000	126000000	73600	-	SNX4	protein_coding	chromosome	sorting nexin 4 [Source:HGNC Symbol;Acc:HGNC:11175]	ENSG00000114520.11	SNX4	c(ENST00000251775, ENST00000465505, ENST00000471751, ENST00000473417, ENST00000482965)	0.295	5.36	13.1	0.000581	0.00792	3.24
14747	ENSG00000285343	79660	PPP1R3B	CHR_HG76_PATCH	10800000	10800000	15300	+	PPP1R3B	protein_coding	chromosome	protein phosphatase 1 regulatory subunit 3B [Source:HGNC Symbol;Acc:HGNC:14942]	ENSG00000285343.2	PPP1R3B	c(ENST00000644687, ENST00000645121)	-9.34	-0.402	14.7	0.000581	0.00792	3.24
998	ENSG00000073578	6389	SDHA	5	218000	257000	38800	+	SDHA	protein_coding	chromosome	succinate dehydrogenase complex flavoprotein subunit A [Source:HGNC Symbol;Acc:HGNC:10680]	ENSG00000073578.17	SDHA	c(ENST00000264932, ENST00000502379, ENST00000503674, ENST00000504309, ENST00000504824, ENST00000505555, ENST00000507266, ENST00000507522, ENST00000509082, ENST00000509420, ENST00000509564, ENST00000509632, ENST00000510361, ENST00000511810, ENST00000512962, ENST00000514027, ENST00000514233, ENST00000515752, ENST00000515815, ENST00000617470)	0.314	6.33	13.1	0.000582	0.00792	3.24
6549	ENSG00000143614	57459	GATAD2B	1	154000000	154000000	134000	-	GATAD2B	protein_coding	chromosome	GATA zinc finger domain containing 2B [Source:HGNC Symbol;Acc:HGNC:30778]	ENSG00000143614.10	GATAD2B	c(ENST00000368655, ENST00000634401, ENST00000634408, ENST00000634544, ENST00000634564, ENST00000634645, ENST00000634791, ENST00000636008, ENST00000636014, ENST00000637331, ENST00000637918, ENST00000638051)	-1.66	3.87	13.1	0.00059	0.00803	3.23
1888	ENSG00000100526	1033	CDKN3	14	54400000	54400000	23400	+	CDKN3	protein_coding	chromosome	cyclin dependent kinase inhibitor 3 [Source:HGNC Symbol;Acc:HGNC:1791]	ENSG00000100526.20	CDKN3	c(ENST00000216414, ENST00000335183, ENST00000395577, ENST00000442975, ENST00000458126, ENST00000541304, ENST00000543789, ENST00000555837, ENST00000556102, ENST00000556305, ENST00000611205, ENST00000620759)	-0.999	1.44	13.1	0.000598	0.00812	3.22
1614	ENSG00000092964	1808	DPYSL2	8	26500000	26700000	144000	+	DPYSL2	protein_coding	chromosome	dihydropyrimidinase like 2 [Source:HGNC Symbol;Acc:HGNC:3014]	ENSG00000092964.18	DPYSL2	c(ENST00000311151, ENST00000474808, ENST00000493789, ENST00000521913, ENST00000521983, ENST00000523027, ENST00000523093, ENST00000523690)	-0.499	4.04	13	0.000605	0.00822	3.22
7936	ENSG00000159840	7791	ZYX	7	143000000	143000000	9820	+	ZYX	protein_coding	chromosome	zyxin [Source:HGNC Symbol;Acc:HGNC:13200]	ENSG00000159840.16	ZYX	c(ENST00000322764, ENST00000354434, ENST00000392910, ENST00000436448, ENST00000446634, ENST00000449630, ENST00000457235, ENST00000468083, ENST00000477373, ENST00000497119)	0.263	7.13	13	0.000607	0.00823	3.22
7104	ENSG00000149476	26007	TKFC	11	61300000	61400000	20100	+	TKFC	protein_coding	chromosome	triokinase and FMN cyclase [Source:HGNC Symbol;Acc:HGNC:24552]	ENSG00000149476.15	TKFC	c(ENST00000394900, ENST00000524440, ENST00000524953, ENST00000524968, ENST00000525170, ENST00000525366, ENST00000528061, ENST00000529092, ENST00000529121, ENST00000529479, ENST00000529620, ENST00000530057, ENST00000530329, ENST00000530456, ENST00000531820, ENST00000532173, ENST00000533393, ENST00000533853, ENST00000534084, ENST00000534134, ENST00000534370)	-0.703	4.11	13	0.000609	0.00825	3.22
2711	ENSG00000107223	8721	EDF1	9	137000000	137000000	4190	-	EDF1	protein_coding	chromosome	endothelial differentiation related factor 1 [Source:HGNC Symbol;Acc:HGNC:3164]	ENSG00000107223.13	EDF1	c(ENST00000224073, ENST00000371648, ENST00000371649)	0.181	7.28	13	0.000614	0.00831	3.21
6691	ENSG00000144749	26018	LRIG1	3	66400000	66500000	122000	-	LRIG1	protein_coding	chromosome	leucine rich repeats and immunoglobulin like domains 1 [Source:HGNC Symbol;Acc:HGNC:17360]	ENSG00000144749.13	LRIG1	c(ENST00000273261, ENST00000383703, ENST00000475366, ENST00000491821, ENST00000495037, ENST00000495671, ENST00000496559, ENST00000497721, ENST00000498287)	-0.615	4.01	13	0.000621	0.00839	3.21
3621	ENSG00000116191	55103	RALGPS2	1	179000000	179000000	197000	+	RALGPS2	protein_coding	chromosome	Ral GEF with PH domain and SH3 binding motif 2 [Source:HGNC Symbol;Acc:HGNC:30279]	ENSG00000116191.17	RALGPS2	c(ENST00000324778, ENST00000367632, ENST00000367634, ENST00000367635, ENST00000415888, ENST00000477383, ENST00000478871, ENST00000480743, ENST00000495034)	0.598	5.11	13	0.000622	0.00839	3.21
6316	ENSG00000141577	22994	CEP131	17	81200000	81200000	33400	-	CEP131	protein_coding	chromosome	centrosomal protein 131 [Source:HGNC Symbol;Acc:HGNC:29511]	ENSG00000141577.14	CEP131	c(ENST00000269392, ENST00000374782, ENST00000450824, ENST00000570482, ENST00000570817, ENST00000571292, ENST00000573053, ENST00000575907)	-0.703	2.89	13	0.000622	0.00839	3.21
11030	ENSG00000183421	54101	RIPK4	21	41700000	41800000	27700	-	RIPK4	protein_coding	chromosome	receptor interacting serine/threonine kinase 4 [Source:HGNC Symbol;Acc:HGNC:496]	ENSG00000183421.12	RIPK4	c(ENST00000332512, ENST00000352483)	-0.324	5.54	13	0.000622	0.00839	3.21
5439	ENSG00000135090	51347	TAOK3	12	118000000	118000000	223000	-	TAOK3	protein_coding	chromosome	TAO kinase 3 [Source:HGNC Symbol;Acc:HGNC:18133]	ENSG00000135090.14	TAOK3	c(ENST00000392533, ENST00000419821, ENST00000535570, ENST00000536584, ENST00000536979, ENST00000537305, ENST00000537569, ENST00000537822, ENST00000537952, ENST00000538601, ENST00000539872, ENST00000540561, ENST00000541186, ENST00000541786, ENST00000541878, ENST00000542532, ENST00000542692, ENST00000542902, ENST00000543709)	0.368	5.58	13	0.000623	0.0084	3.21
2034	ENSG00000101412	1869	E2F1	20	33700000	33700000	10900	-	E2F1	protein_coding	chromosome	E2F transcription factor 1 [Source:HGNC Symbol;Acc:HGNC:3113]	ENSG00000101412.13	E2F1	ENST00000343380	-0.556	2.93	12.9	0.000626	0.00843	3.2
2969	ENSG00000109929	6309	SC5D	11	121000000	121000000	20700	+	SC5D	protein_coding	chromosome	sterol-C5-desaturase [Source:HGNC Symbol;Acc:HGNC:10547]	ENSG00000109929.10	SC5D	c(ENST00000264027, ENST00000392789, ENST00000524683, ENST00000527183, ENST00000527762, ENST00000528991, ENST00000531140, ENST00000534230, ENST00000534455)	-0.222	7.16	12.9	0.000631	0.00848	3.2
7139	ENSG00000149798	10435	CDC42EP2	11	65300000	65300000	7550	+	CDC42EP2	protein_coding	chromosome	CDC42 effector protein 2 [Source:HGNC Symbol;Acc:HGNC:16263]	ENSG00000149798.5	CDC42EP2	c(ENST00000279249, ENST00000533419)	0.499	4.86	12.9	0.000631	0.00848	3.2
10075	ENSG00000173926	115123	MARCHF3	5	127000000	127000000	163000	-	2022-03-03	protein_coding	chromosome	membrane associated ring-CH-type finger 3 [Source:HGNC Symbol;Acc:HGNC:28728]	ENSG00000173926.6	2022-03-03	c(ENST00000308660, ENST00000502289, ENST00000504239, ENST00000506088, ENST00000515241)	-2.41	0.07	12.9	0.000638	0.00856	3.2
8469	ENSG00000163918	5984	RFC4	3	187000000	187000000	17200	-	RFC4	protein_coding	chromosome	replication factor C subunit 4 [Source:HGNC Symbol;Acc:HGNC:9972]	ENSG00000163918.10	RFC4	c(ENST00000296273, ENST00000392481, ENST00000411792, ENST00000417876, ENST00000418288, ENST00000427785, ENST00000433496, ENST00000447345, ENST00000448497, ENST00000449502, ENST00000460408, ENST00000479307, ENST00000489028, ENST00000494047)	-0.453	3.79	12.9	0.000639	0.00856	3.19
12865	ENSG00000215158	NA		5	34200000	34200000	80100	-	AC138409.2	transcribed_unprocessed_pseudogene	chromosome	Putative beta-glucuronidase-like protein FLJ75287 pseudogene	ENSG00000215158.9	AC138409.2	c(ENST00000507274, ENST00000508395, ENST00000512782, ENST00000514048)	-0.915	2.36	12.9	0.000639	0.00856	3.19
3810	ENSG00000118193	9928	KIF14	1	201000000	201000000	69300	-	KIF14	protein_coding	chromosome	kinesin family member 14 [Source:HGNC Symbol;Acc:HGNC:19181]	ENSG00000118193.12	KIF14	c(ENST00000367350, ENST00000614960)	-0.739	2.31	12.9	0.000649	0.00868	3.19
8399	ENSG00000163629	5783	PTPN13	4	86600000	86800000	221000	+	PTPN13	protein_coding	chromosome	protein tyrosine phosphatase non-receptor type 13 [Source:HGNC Symbol;Acc:HGNC:9646]	ENSG00000163629.13	PTPN13	c(ENST00000316707, ENST00000411767, ENST00000427191, ENST00000436978, ENST00000502971, ENST00000507902, ENST00000508063, ENST00000511105, ENST00000511467)	0.303	7.36	12.8	0.000659	0.00881	3.18
5877	ENSG00000137975	9635	CLCA2	1	86400000	86500000	32400	+	CLCA2	protein_coding	chromosome	chloride channel accessory 2 [Source:HGNC Symbol;Acc:HGNC:2016]	ENSG00000137975.8	CLCA2	c(ENST00000370565, ENST00000490884, ENST00000498802)	-0.206	7.71	12.8	0.000662	0.00884	3.18
11815	ENSG00000196344	131	ADH7	4	99400000	99400000	23500	-	ADH7	protein_coding	chromosome	alcohol dehydrogenase 7 (class IV), mu or sigma polypeptide [Source:HGNC Symbol;Acc:HGNC:256]	ENSG00000196344.11	ADH7	c(ENST00000209665, ENST00000437033, ENST00000474027, ENST00000476959, ENST00000482593, ENST00000485660)	0.458	4.18	12.8	0.000668	0.00891	3.17
1130	ENSG00000077721	7319	UBE2A	X	120000000	120000000	16500	+	UBE2A	protein_coding	chromosome	ubiquitin conjugating enzyme E2 A [Source:HGNC Symbol;Acc:HGNC:12472]	ENSG00000077721.16	UBE2A	c(ENST00000346330, ENST00000371558, ENST00000371569, ENST00000469205, ENST00000625379, ENST00000625938, ENST00000628549, ENST00000628734, ENST00000629303, ENST00000630695, ENST00000631185)	0.241	6.61	12.8	0.000672	0.00895	3.17
6227	ENSG00000140939	8996	NOL3	16	67200000	67200000	5580	+	NOL3	protein_coding	chromosome	nucleolar protein 3 [Source:HGNC Symbol;Acc:HGNC:7869]	ENSG00000140939.14	NOL3	c(ENST00000268605, ENST00000563258, ENST00000563439, ENST00000564053, ENST00000564860, ENST00000564992, ENST00000565560, ENST00000565645, ENST00000566871, ENST00000568086, ENST00000568146, ENST00000568199, ENST00000568503)	-0.406	4.62	12.8	0.000675	0.00899	3.17
5834	ENSG00000137801	7057	THBS1	15	39600000	39600000	18400	+	THBS1	protein_coding	chromosome	thrombospondin 1 [Source:HGNC Symbol;Acc:HGNC:11785]	ENSG00000137801.11	THBS1	c(ENST00000260356, ENST00000397591, ENST00000466755, ENST00000484734, ENST00000490247, ENST00000497720, ENST00000559746, ENST00000560894)	0.394	10.1	12.8	0.000684	0.00909	3.17
6756	ENSG00000145431	56034	PDGFC	4	157000000	157000000	211000	-	PDGFC	protein_coding	chromosome	platelet derived growth factor C [Source:HGNC Symbol;Acc:HGNC:8801]	ENSG00000145431.11	PDGFC	c(ENST00000274071, ENST00000422544, ENST00000502773, ENST00000504672, ENST00000506880, ENST00000510982, ENST00000511985, ENST00000512711, ENST00000513664)	-0.546	4.74	12.7	0.000686	0.00911	3.16
13090	ENSG00000227231	8870	IER3	CHR_HSCHR6_MHC_DBB_CTG1	30700000	30700000	1360	-	IER3	protein_coding	chromosome	immediate early response 3 [Source:HGNC Symbol;Acc:HGNC:5392]	ENSG00000227231.3	IER3	c(ENST00000416884, ENST00000429592)	0.589	6.15	12.7	0.000686	0.00911	3.16
8263	ENSG00000162929	84542	KIAA1841	2	61100000	61100000	72200	+	KIAA1841	protein_coding	chromosome	KIAA1841 [Source:HGNC Symbol;Acc:HGNC:29387]	ENSG00000162929.14	KIAA1841	c(ENST00000295031, ENST00000356719, ENST00000402291, ENST00000453186, ENST00000453873, ENST00000471625, ENST00000482513, ENST00000483509, ENST00000483700, ENST00000488322, ENST00000612149)	-0.677	3.33	12.7	0.000687	0.00911	3.16
7029	ENSG00000148572	29982	NRBF2	10	63100000	63200000	21800	+	NRBF2	protein_coding	chromosome	nuclear receptor binding factor 2 [Source:HGNC Symbol;Acc:HGNC:19692]	ENSG00000148572.16	NRBF2	c(ENST00000277746, ENST00000435510)	0.315	5.6	12.7	0.000688	0.00911	3.16
3028	ENSG00000110693	55553	SOX6	11	16000000	16700000	773000	-	SOX6	protein_coding	chromosome	SRY-box transcription factor 6 [Source:HGNC Symbol;Acc:HGNC:16421]	ENSG00000110693.18	SOX6	c(ENST00000316399, ENST00000396356, ENST00000524520, ENST00000524650, ENST00000525259, ENST00000525835, ENST00000526673, ENST00000527619, ENST00000527840, ENST00000528252, ENST00000528429, ENST00000529469, ENST00000530378, ENST00000531297, ENST00000533411, ENST00000533658, ENST00000533870, ENST00000655819)	-1.58	1.73	12.7	0.000692	0.00916	3.16
11772	ENSG00000196118	90835	CCDC189	16	30800000	30800000	4800	-	CCDC189	protein_coding	chromosome	coiled-coil domain containing 189 [Source:HGNC Symbol;Acc:HGNC:28078]	ENSG00000196118.12	CCDC189	c(ENST00000433909, ENST00000535476, ENST00000537986, ENST00000541260, ENST00000543128, ENST00000543610, ENST00000544487, ENST00000544613, ENST00000544643, ENST00000545809, ENST00000545825, ENST00000546006)	-1.57	-0.0397	12.7	0.000696	0.00921	3.16
6732	ENSG00000145246	57205	ATP10D	4	47500000	47600000	108000	+	ATP10D	protein_coding	chromosome	ATPase phospholipid transporting 10D (putative) [Source:HGNC Symbol;Acc:HGNC:13549]	ENSG00000145246.14	ATP10D	c(ENST00000273859, ENST00000503288, ENST00000504445, ENST00000505277, ENST00000505476, ENST00000507889, ENST00000512393)	-0.458	6.15	12.7	0.000699	0.00924	3.16
5946	ENSG00000138434	6744	ITPRID2	2	182000000	182000000	39000	+	ITPRID2	protein_coding	chromosome	ITPR interacting domain containing 2 [Source:HGNC Symbol;Acc:HGNC:11319]	ENSG00000138434.17	ITPRID2	c(ENST00000320370, ENST00000409001, ENST00000409136, ENST00000416081, ENST00000431877, ENST00000440623, ENST00000451836, ENST00000454579, ENST00000467172, ENST00000470129, ENST00000470654, ENST00000480753, ENST00000491720, ENST00000491866, ENST00000495248)	0.393	7.75	12.7	0.000702	0.00927	3.15
1633	ENSG00000095002	4436	MSH2	2	47400000	47700000	260000	+	MSH2	protein_coding	chromosome	mutS homolog 2 [Source:HGNC Symbol;Acc:HGNC:7325]	ENSG00000095002.14	MSH2	c(ENST00000233146, ENST00000406134, ENST00000454849, ENST00000467323, ENST00000543555, ENST00000644092, ENST00000644900, ENST00000645339, ENST00000645506, ENST00000646415)	-0.295	4.93	12.7	0.000704	0.00928	3.15
7185	ENSG00000150782	3606	IL18	11	112000000	112000000	20800	-	IL18	protein_coding	chromosome	interleukin 18 [Source:HGNC Symbol;Acc:HGNC:5986]	ENSG00000150782.12	IL18	c(ENST00000280357, ENST00000524595, ENST00000525547, ENST00000528832, ENST00000533858, ENST00000534225)	0.239	6.42	12.7	0.000707	0.00932	3.15
11315	ENSG00000185621	89782	LMLN	3	198000000	198000000	83500	+	LMLN	protein_coding	chromosome	leishmanolysin like peptidase [Source:HGNC Symbol;Acc:HGNC:15991]	ENSG00000185621.11	LMLN	c(ENST00000330198, ENST00000332636, ENST00000419117, ENST00000420910, ENST00000451139, ENST00000472063, ENST00000473676, ENST00000476356, ENST00000480813, ENST00000482695, ENST00000482837)	-0.552	4.52	12.7	0.000713	0.00939	3.15
1464	ENSG00000089009	6128	RPL6	12	112000000	112000000	13600	-	RPL6	protein_coding	chromosome	ribosomal protein L6 [Source:HGNC Symbol;Acc:HGNC:10362]	ENSG00000089009.15	RPL6	c(ENST00000202773, ENST00000424576, ENST00000546368, ENST00000548343, ENST00000549562, ENST00000549847, ENST00000550238, ENST00000550566, ENST00000551041, ENST00000551291, ENST00000552455, ENST00000553205, ENST00000553213)	0.157	10.4	12.7	0.000714	0.00939	3.15
7823	ENSG00000158470	9334	B4GALT5	20	49600000	49700000	80900	-	B4GALT5	protein_coding	chromosome	beta-1,4-galactosyltransferase 5 [Source:HGNC Symbol;Acc:HGNC:928]	ENSG00000158470.5	B4GALT5	ENST00000371711	0.307	5.67	12.6	0.000718	0.00944	3.14
121	ENSG00000006744	60528	ELAC2	17	13000000	13000000	26500	-	ELAC2	protein_coding	chromosome	elaC ribonuclease Z 2 [Source:HGNC Symbol;Acc:HGNC:14198]	ENSG00000006744.19	ELAC2	c(ENST00000338034, ENST00000395962, ENST00000426905, ENST00000446899, ENST00000465825, ENST00000476042, ENST00000480891, ENST00000484122, ENST00000487229, ENST00000491478, ENST00000492559, ENST00000578071, ENST00000578104, ENST00000578991, ENST00000580504, ENST00000581499, ENST00000583371, ENST00000584650, ENST00000609101, ENST00000609345, ENST00000609757)	-0.44	7.06	12.6	0.00072	0.00945	3.14
7804	ENSG00000158286	388591	RNF207	1	6210000	6220000	15800	+	RNF207	protein_coding	chromosome	ring finger protein 207 [Source:HGNC Symbol;Acc:HGNC:32947]	ENSG00000158286.13	RNF207	c(ENST00000377939, ENST00000463453, ENST00000466994, ENST00000483336, ENST00000484435, ENST00000485539, ENST00000492476, ENST00000496329, ENST00000496676)	1.42	3.41	12.6	0.00072	0.00945	3.14
10345	ENSG00000176531	653583	PHLDB3	19	43500000	43500000	30000	-	PHLDB3	protein_coding	chromosome	pleckstrin homology like domain family B member 3 [Source:HGNC Symbol;Acc:HGNC:30499]	ENSG00000176531.10	PHLDB3	c(ENST00000292140, ENST00000594808, ENST00000595498, ENST00000596141, ENST00000596902, ENST00000598849, ENST00000599242, ENST00000600660, ENST00000601646)	0.605	3.34	12.6	0.000727	0.00953	3.14
9480	ENSG00000169683	201255	LRRC45	17	82000000	82000000	7850	+	LRRC45	protein_coding	chromosome	leucine rich repeat containing 45 [Source:HGNC Symbol;Acc:HGNC:28302]	ENSG00000169683.8	LRRC45	c(ENST00000306688, ENST00000577638, ENST00000581227, ENST00000582083, ENST00000583302, ENST00000583383)	-0.584	3.22	12.6	0.000728	0.00954	3.14
311	ENSG00000020633	864	RUNX3	1	24900000	25000000	65600	-	RUNX3	protein_coding	chromosome	RUNX family transcription factor 3 [Source:HGNC Symbol;Acc:HGNC:10473]	ENSG00000020633.18	RUNX3	c(ENST00000308873, ENST00000338888, ENST00000399916, ENST00000479341, ENST00000496967)	-0.74	2.77	12.6	0.000731	0.00956	3.14
6833	ENSG00000146247	55023	PHIP	6	78900000	79100000	144000	-	PHIP	protein_coding	chromosome	pleckstrin homology domain interacting protein [Source:HGNC Symbol;Acc:HGNC:15673]	ENSG00000146247.14	PHIP	c(ENST00000275034, ENST00000479165)	-0.298	6.23	12.6	0.000731	0.00956	3.14
2086	ENSG00000101935	9949	AMMECR1	X	110000000	110000000	246000	-	AMMECR1	protein_coding	chromosome	Alport syndrome, mental retardation, midface hypoplasia and elliptocytosis chromosomal region gene 1 [Source:HGNC Symbol;Acc:HGNC:467]	ENSG00000101935.10	AMMECR1	c(ENST00000262844, ENST00000372057, ENST00000372059, ENST00000473662, ENST00000496695)	-0.392	4.9	12.6	0.000732	0.00957	3.14
7733	ENSG00000157483	4643	MYO1E	15	59100000	59400000	240000	-	MYO1E	protein_coding	chromosome	myosin IE [Source:HGNC Symbol;Acc:HGNC:7599]	ENSG00000157483.9	MYO1E	c(ENST00000288235, ENST00000558182, ENST00000558571, ENST00000558646, ENST00000558814, ENST00000559269, ENST00000559412, ENST00000559489, ENST00000560642, ENST00000560749)	0.651	7.35	12.6	0.000736	0.0096	3.13
10474	ENSG00000177732	6666	SOX12	20	326000	330000	4630	+	SOX12	protein_coding	chromosome	SRY-box transcription factor 12 [Source:HGNC Symbol;Acc:HGNC:11198]	ENSG00000177732.8	SOX12	ENST00000342665	-0.687	2.44	12.6	0.000739	0.00964	3.13
9507	ENSG00000169891	9185	REPS2	X	16900000	17200000	207000	+	REPS2	protein_coding	chromosome	RALBP1 associated Eps domain containing 2 [Source:HGNC Symbol;Acc:HGNC:9963]	ENSG00000169891.18	REPS2	c(ENST00000303843, ENST00000357277, ENST00000469714, ENST00000470686, ENST00000481792)	-0.947	1.36	12.6	0.000741	0.00965	3.13
3149	ENSG00000111775	1337	COX6A1	12	120000000	120000000	2650	+	COX6A1	protein_coding	chromosome	cytochrome c oxidase subunit 6A1 [Source:HGNC Symbol;Acc:HGNC:2277]	ENSG00000111775.3	COX6A1	c(ENST00000229379, ENST00000549525, ENST00000550009)	0.16	7.5	12.6	0.000744	0.00968	3.13
3527	ENSG00000115415	6772	STAT1	2	191000000	191000000	56600	-	STAT1	protein_coding	chromosome	signal transducer and activator of transcription 1 [Source:HGNC Symbol;Acc:HGNC:11362]	ENSG00000115415.18	STAT1	c(ENST00000361099, ENST00000392322, ENST00000392323, ENST00000409465, ENST00000415035, ENST00000423282, ENST00000424722, ENST00000432058, ENST00000452281, ENST00000454414, ENST00000464072, ENST00000540176)	0.376	6.6	12.6	0.000744	0.00968	3.13
11914	ENSG00000196781	7088	TLE1	9	81600000	81700000	106000	-	TLE1	protein_coding	chromosome	TLE family member 1, transcriptional corepressor [Source:HGNC Symbol;Acc:HGNC:11837]	ENSG00000196781.15	TLE1	c(ENST00000376463, ENST00000376484, ENST00000376499, ENST00000418319, ENST00000464999, ENST00000491534)	0.412	5.51	12.6	0.000746	0.00969	3.13
7688	ENSG00000156966	93010	B3GNT7	2	231000000	231000000	5460	+	B3GNT7	protein_coding	chromosome	UDP-GlcNAc:betaGal beta-1,3-N-acetylglucosaminyltransferase 7 [Source:HGNC Symbol;Acc:HGNC:18811]	ENSG00000156966.7	B3GNT7	c(ENST00000287590, ENST00000479618)	0.919	1.28	12.6	0.000747	0.00969	3.13
10054	ENSG00000173801	3728	JUP	17	41800000	41800000	32300	-	JUP	protein_coding	chromosome	junction plakoglobin [Source:HGNC Symbol;Acc:HGNC:6207]	ENSG00000173801.17	JUP	c(ENST00000310706, ENST00000393930, ENST00000393931, ENST00000420370, ENST00000424457, ENST00000437187, ENST00000437369, ENST00000449889, ENST00000465293, ENST00000585793, ENST00000589036, ENST00000591690)	0.332	9.72	12.6	0.000747	0.00969	3.13
9327	ENSG00000168703	128488	WFDC12	20	45100000	45100000	1040	-	WFDC12	protein_coding	chromosome	WAP four-disulfide core domain 12 [Source:HGNC Symbol;Acc:HGNC:16115]	ENSG00000168703.5	WFDC12	ENST00000372785	1.02	1.01	12.5	0.00075	0.00971	3.12
12326	ENSG00000198876	25853	DCAF12	9	34100000	34100000	41000	-	DCAF12	protein_coding	chromosome	DDB1 and CUL4 associated factor 12 [Source:HGNC Symbol;Acc:HGNC:19911]	ENSG00000198876.13	DCAF12	c(ENST00000361264, ENST00000396990, ENST00000450964, ENST00000463286, ENST00000466402)	0.346	6.27	12.5	0.00075	0.00971	3.12
1847	ENSG00000100350	80020	FOXRED2	22	36500000	36500000	19900	-	FOXRED2	protein_coding	chromosome	FAD dependent oxidoreductase domain containing 2 [Source:HGNC Symbol;Acc:HGNC:26264]	ENSG00000100350.14	FOXRED2	c(ENST00000216187, ENST00000366463, ENST00000397223, ENST00000397224, ENST00000423980)	-0.524	3.33	12.5	0.000751	0.00971	3.12
4092	ENSG00000121274	64282	TENT4B	16	50200000	50200000	82400	+	TENT4B	protein_coding	chromosome	terminal nucleotidyltransferase 4B [Source:HGNC Symbol;Acc:HGNC:30758]	ENSG00000121274.12	TENT4B	c(ENST00000357464, ENST00000436909, ENST00000561678, ENST00000562717)	0.394	5.78	12.5	0.000752	0.00972	3.12
13529	ENSG00000241685	10552	ARPC1A	7	99300000	99400000	40400	+	ARPC1A	protein_coding	chromosome	actin related protein 2/3 complex subunit 1A [Source:HGNC Symbol;Acc:HGNC:703]	ENSG00000241685.10	ARPC1A	c(ENST00000262942, ENST00000432786, ENST00000463009, ENST00000471960, ENST00000477240)	0.305	7.16	12.5	0.000753	0.00972	3.12
2701	ENSG00000107104	23189	KANK1	9	470000	746000	276000	+	KANK1	protein_coding	chromosome	KN motif and ankyrin repeat domains 1 [Source:HGNC Symbol;Acc:HGNC:19309]	ENSG00000107104.18	KANK1	c(ENST00000354485, ENST00000382286, ENST00000382289, ENST00000382293, ENST00000382297, ENST00000382303, ENST00000467541, ENST00000475690, ENST00000489369, ENST00000619269)	-0.283	7.06	12.5	0.000755	0.00974	3.12
10556	ENSG00000178695	115207	KCTD12	13	76900000	76900000	6230	-	KCTD12	protein_coding	chromosome	potassium channel tetramerization domain containing 12 [Source:HGNC Symbol;Acc:HGNC:14678]	ENSG00000178695.6	KCTD12	ENST00000377474	0.32	7.33	12.5	0.000757	0.00976	3.12
11967	ENSG00000197063	4097	MAFG	17	81900000	81900000	9470	-	MAFG	protein_coding	chromosome	MAF bZIP transcription factor G [Source:HGNC Symbol;Acc:HGNC:6781]	ENSG00000197063.11	MAFG	c(ENST00000357736, ENST00000392366, ENST00000574686)	0.34	4.13	12.5	0.000764	0.00984	3.12
1448	ENSG00000088756	79822	ARHGAP28	18	6730000	6920000	186000	+	ARHGAP28	protein_coding	chromosome	Rho GTPase activating protein 28 [Source:HGNC Symbol;Acc:HGNC:25509]	ENSG00000088756.12	ARHGAP28	c(ENST00000262227, ENST00000314319, ENST00000383472, ENST00000419673, ENST00000531294, ENST00000532723, ENST00000532996, ENST00000577524, ENST00000579245, ENST00000579689, ENST00000579796, ENST00000581099, ENST00000583410, ENST00000584287, ENST00000584387)	-1.34	0.69	12.5	0.000769	0.0099	3.11
5024	ENSG00000131584	116983	ACAP3	1	1290000	1310000	17200	-	ACAP3	protein_coding	chromosome	ArfGAP with coiled-coil, ankyrin repeat and PH domains 3 [Source:HGNC Symbol;Acc:HGNC:16754]	ENSG00000131584.19	ACAP3	c(ENST00000353662, ENST00000354700, ENST00000354980, ENST00000379037, ENST00000438966, ENST00000467278, ENST00000470659, ENST00000472541, ENST00000476572, ENST00000478065, ENST00000479108, ENST00000492936, ENST00000493992)	-0.587	5.43	12.5	0.000771	0.00991	3.11
9763	ENSG00000171621	80176	SPSB1	1	9290000	9370000	76600	+	SPSB1	protein_coding	chromosome	splA/ryanodine receptor domain and SOCS box containing 1 [Source:HGNC Symbol;Acc:HGNC:30628]	ENSG00000171621.14	SPSB1	c(ENST00000328089, ENST00000357898, ENST00000377399, ENST00000450402)	0.622	3.85	12.5	0.000771	0.00991	3.11
8140	ENSG00000162069	146439	BICDL2	16	3030000	3040000	9260	-	BICDL2	protein_coding	chromosome	BICD family like cargo adaptor 2 [Source:HGNC Symbol;Acc:HGNC:33584]	ENSG00000162069.16	BICDL2	c(ENST00000389347, ENST00000572240, ENST00000572449, ENST00000573514, ENST00000576826, ENST00000642419)	0.549	3.81	12.5	0.000772	0.00991	3.11
1182	ENSG00000079387	29843	SENP1	12	48000000	48100000	63200	-	SENP1	protein_coding	chromosome	SUMO specific peptidase 1 [Source:HGNC Symbol;Acc:HGNC:17927]	ENSG00000079387.14	SENP1	c(ENST00000448372, ENST00000547181, ENST00000547886, ENST00000549518, ENST00000549595, ENST00000549882, ENST00000551358, ENST00000551592, ENST00000551798, ENST00000552189)	-0.604	4.87	12.5	0.000779	0.00999	3.11
10664	ENSG00000179841	9495	AKAP5	14	64500000	64500000	9000	+	AKAP5	protein_coding	chromosome	A-kinase anchoring protein 5 [Source:HGNC Symbol;Acc:HGNC:375]	ENSG00000179841.8	AKAP5	c(ENST00000320636, ENST00000394718)	-1.48	0.863	12.4	0.000782	0.01	3.11
4205	ENSG00000122778	57670	KIAA1549	7	139000000	139000000	150000	-	KIAA1549	protein_coding	chromosome	KIAA1549 [Source:HGNC Symbol;Acc:HGNC:22219]	ENSG00000122778.9	KIAA1549	c(ENST00000422774, ENST00000440172)	-0.584	3.07	12.4	0.000784	0.01	3.11
8148	ENSG00000162139	10825	NEU3	11	75000000	75000000	30600	+	NEU3	protein_coding	chromosome	neuraminidase 3 [Source:HGNC Symbol;Acc:HGNC:7760]	ENSG00000162139.10	NEU3	c(ENST00000294064, ENST00000526068, ENST00000529024, ENST00000531509, ENST00000531619, ENST00000532963, ENST00000534628)	-0.579	4.69	12.4	0.000789	0.0101	3.1
7025	ENSG00000148484	6251	RSU1	10	16600000	16800000	227000	-	RSU1	protein_coding	chromosome	Ras suppressor protein 1 [Source:HGNC Symbol;Acc:HGNC:10464]	ENSG00000148484.18	RSU1	c(ENST00000345264, ENST00000377911, ENST00000377921, ENST00000464074, ENST00000602389)	0.384	6.7	12.4	0.00079	0.0101	3.1
7424	ENSG00000153574	22934	RPIA	2	88700000	88800000	59300	+	RPIA	protein_coding	chromosome	ribose 5-phosphate isomerase A [Source:HGNC Symbol;Acc:HGNC:10297]	ENSG00000153574.9	RPIA	ENST00000283646	0.352	4.05	12.4	0.000791	0.0101	3.1
14122	ENSG00000270672	100463482	MTRNR2L6	7	143000000	143000000	1450	+	MTRNR2L6	protein_coding	chromosome	MT-RNR2 like 6 [Source:HGNC Symbol;Acc:HGNC:37163]	ENSG00000270672.1	MTRNR2L6	ENST00000604952	2.66	7.91	12.7	0.000791	0.0101	3.1
6211	ENSG00000140743	1039	CDR2	16	22300000	22400000	91200	-	CDR2	protein_coding	chromosome	cerebellar degeneration related protein 2 [Source:HGNC Symbol;Acc:HGNC:1799]	ENSG00000140743.8	CDR2	c(ENST00000268383, ENST00000561630, ENST00000563573, ENST00000564542, ENST00000567010, ENST00000567406, ENST00000569045)	0.444	5.17	12.4	0.000793	0.0101	3.1
8567	ENSG00000164251	2150	F2RL1	5	76800000	76800000	16400	+	F2RL1	protein_coding	chromosome	F2R like trypsin receptor 1 [Source:HGNC Symbol;Acc:HGNC:3538]	ENSG00000164251.5	F2RL1	c(ENST00000296677, ENST00000514165)	0.347	5.11	12.4	0.000793	0.0101	3.1
14356	ENSG00000275932	11072	DUSP14	CHR_HSCHR17_7_CTG4	37500000	37500000	23700	+	DUSP14	protein_coding	chromosome	dual specificity phosphatase 14 [Source:HGNC Symbol;Acc:HGNC:17007]	ENSG00000275932.2	DUSP14	c(ENST00000614294, ENST00000632468, ENST00000633870)	0.643	5.95	12.4	0.000798	0.0101	3.1
2850	ENSG00000108639	9144	SYNGR2	17	78200000	78200000	4970	+	SYNGR2	protein_coding	chromosome	synaptogyrin 2 [Source:HGNC Symbol;Acc:HGNC:11499]	ENSG00000108639.7	SYNGR2	c(ENST00000225777, ENST00000585591, ENST00000588282, ENST00000589168, ENST00000589183, ENST00000589711, ENST00000590201, ENST00000591770, ENST00000592456)	0.265	6.8	12.4	0.000801	0.0102	3.1
4699	ENSG00000128512	9732	DOCK4	7	112000000	112000000	480000	-	DOCK4	protein_coding	chromosome	dedicator of cytokinesis 4 [Source:HGNC Symbol;Acc:HGNC:19192]	ENSG00000128512.22	DOCK4	c(ENST00000417165, ENST00000423057, ENST00000428053, ENST00000428084, ENST00000437129, ENST00000437633, ENST00000445943, ENST00000450156, ENST00000468571, ENST00000469898, ENST00000476846, ENST00000486186, ENST00000492436, ENST00000492532, ENST00000494651, ENST00000494769, ENST00000658652, ENST00000661654, ENST00000664131)	-0.723	4.79	12.4	0.00081	0.0103	3.09
11385	ENSG00000186111	23396	PIP5K1C	19	3630000	3700000	70300	-	PIP5K1C	protein_coding	chromosome	phosphatidylinositol-4-phosphate 5-kinase type 1 gamma [Source:HGNC Symbol;Acc:HGNC:8996]	ENSG00000186111.9	PIP5K1C	c(ENST00000335312, ENST00000537021, ENST00000539785, ENST00000587482, ENST00000589578, ENST00000592530, ENST00000636612, ENST00000637724)	-0.99	5.23	12.4	0.000813	0.0103	3.09
12512	ENSG00000204856	29902	FAM216A	12	110000000	110000000	22000	+	FAM216A	protein_coding	chromosome	family with sequence similarity 216 member A [Source:HGNC Symbol;Acc:HGNC:30180]	ENSG00000204856.12	FAM216A	c(ENST00000377673, ENST00000538285, ENST00000546396, ENST00000547539, ENST00000548449, ENST00000548869)	-0.49	3.89	12.4	0.000816	0.0103	3.09
6923	ENSG00000147324	9258	MFHAS1	8	8780000	8890000	110000	-	MFHAS1	protein_coding	chromosome	malignant fibrous histiocytoma amplified sequence 1 [Source:HGNC Symbol;Acc:HGNC:16982]	ENSG00000147324.11	MFHAS1	c(ENST00000276282, ENST00000520091, ENST00000520715, ENST00000521881)	0.409	5.39	12.3	0.000824	0.0104	3.08
11641	ENSG00000188505	342897	NCCRP1	19	39200000	39200000	4920	+	NCCRP1	protein_coding	chromosome	non-specific cytotoxic cell receptor protein 1 homolog (zebrafish) [Source:HGNC Symbol;Acc:HGNC:33739]	ENSG00000188505.5	NCCRP1	ENST00000339852	0.37	3.72	12.3	0.000827	0.0105	3.08
6201	ENSG00000140612	23478	SEC11A	15	84700000	84700000	46900	-	SEC11A	protein_coding	chromosome	SEC11 homolog A, signal peptidase complex subunit [Source:HGNC Symbol;Acc:HGNC:17718]	ENSG00000140612.14	SEC11A	c(ENST00000268220, ENST00000455959, ENST00000558134, ENST00000558196, ENST00000558217, ENST00000558924, ENST00000559376, ENST00000559729, ENST00000560266, ENST00000560409)	0.195	6.8	12.3	0.000833	0.0105	3.08
[truncated: 13,665 more rows]
