# Supplementary material for: Comparison of Intracellular Transcriptional Response of NHBE Cells to Infection with SARS-CoV-2 Washington and New York Strains
Source: Front Cell Infect Microbiol. 2022 Sep 20;12:1009328. doi: 10.3389/fcimb.2022.1009328 (PMC9530606; doi:10.3389/fcimb.2022.1009328)
Supplement: Supplementary Table 2 — Significant differentially expressed genes in the NY isolate (infected vs mock-infected) at 12hpi. [file Table_2.xlsx]

## Sheet: Supplementary_Table_2-edgeR_dge
	ensembl_gene_id	entrezgene_id	hgnc_symbol	seqnames	start	end	width	strand	gene_name	gene_biotype	seq_coord_system	description	gene_id_version	symbol	tx_ids	logFC	logCPM	F	PValue	FDR	mlog10PValue
891	ENSG00000070190	27071	DAPP1	4	99800000	99900000	53400	+	DAPP1	protein_coding	chromosome	dual adaptor of phosphotyrosine and 3-phosphoinositides 1 [Source:HGNC Symbol;Acc:HGNC:16500]	ENSG00000070190.13	DAPP1	c(ENST00000296414, ENST00000507994, ENST00000512369, ENST00000514301)	1.12	5.96	585	8.14e-34	1.2e-29	33.1
8431	ENSG00000163739	2919	CXCL1	4	73900000	73900000	1920	+	CXCL1	protein_coding	chromosome	C-X-C motif chemokine ligand 1 [Source:HGNC Symbol;Acc:HGNC:4602]	ENSG00000163739.5	CXCL1	c(ENST00000395761, ENST00000509101)	1.26	5.81	315	2.33e-26	1.71e-22	25.6
9487	ENSG00000169715	4493	MT1E	16	56600000	56600000	1640	+	MT1E	protein_coding	chromosome	metallothionein 1E [Source:HGNC Symbol;Acc:HGNC:7397]	ENSG00000169715.15	MT1E	c(ENST00000306061, ENST00000330439, ENST00000568293)	-1.76	7.39	302	7.25e-26	3.56e-22	25.1
12061	ENSG00000197632	5055	SERPINB2	18	63900000	63900000	32200	+	SERPINB2	protein_coding	chromosome	serpin family B member 2 [Source:HGNC Symbol;Acc:HGNC:8584]	ENSG00000197632.9	SERPINB2	c(ENST00000299502, ENST00000404622, ENST00000413956, ENST00000443281, ENST00000457692, ENST00000482254)	1.55	9.95	287	2.89e-25	1.06e-21	24.5
6430	ENSG00000142871	3491	CCN1	1	85600000	85600000	3190	+	CCN1	protein_coding	chromosome	cellular communication network factor 1 [Source:HGNC Symbol;Acc:HGNC:2654]	ENSG00000142871.17	CCN1	c(ENST00000451137, ENST00000480413)	1.05	7.49	245	1.72e-23	5.07e-20	22.8
12559	ENSG00000205413	54809	SAMD9	7	93100000	93100000	18500	-	SAMD9	protein_coding	chromosome	sterile alpha motif domain containing 9 [Source:HGNC Symbol;Acc:HGNC:1348]	ENSG00000205413.8	SAMD9	c(ENST00000379958, ENST00000446617, ENST00000620985)	1.39	5.41	230	8.34e-23	2.05e-19	22.1
8737	ENSG00000165272	360	AQP3	9	33400000	33400000	6440	-	AQP3	protein_coding	chromosome	aquaporin 3 (Gill blood group) [Source:HGNC Symbol;Acc:HGNC:636]	ENSG00000165272.16	AQP3	c(ENST00000297991, ENST00000463983, ENST00000473153, ENST00000493581, ENST00000494313, ENST00000643650, ENST00000645858)	-1.2	6.53	224	1.55e-22	3.25e-19	21.8
9172	ENSG00000167767	144501	KRT80	12	52200000	52200000	23000	-	KRT80	protein_coding	chromosome	keratin 80 [Source:HGNC Symbol;Acc:HGNC:27056]	ENSG00000167767.14	KRT80	c(ENST00000313234, ENST00000394815, ENST00000466011)	1.19	5.43	220	2.41e-22	4.43e-19	21.6
4517	ENSG00000125968	3397	ID1	20	31600000	31600000	1230	+	ID1	protein_coding	chromosome	inhibitor of DNA binding 1, HLH protein [Source:HGNC Symbol;Acc:HGNC:5360]	ENSG00000125968.9	ID1	c(ENST00000376105, ENST00000376112)	1.42	6.45	202	2.1e-21	3.44e-18	20.7
4407	ENSG00000125144	4495	MT1G	16	56700000	56700000	1340	-	MT1G	protein_coding	chromosome	metallothionein 1G [Source:HGNC Symbol;Acc:HGNC:7399]	ENSG00000125144.13	MT1G	c(ENST00000379811, ENST00000444837, ENST00000568675, ENST00000569500)	-2.97	3.87	200	2.69e-21	3.96e-18	20.6
11077	ENSG00000183742	346389	MACC1	7	20100000	20200000	82800	-	MACC1	protein_coding	chromosome	MET transcriptional regulator MACC1 [Source:HGNC Symbol;Acc:HGNC:30215]	ENSG00000183742.13	MACC1	c(ENST00000332878, ENST00000400331, ENST00000471019, ENST00000483317, ENST00000589011)	1.82	6.75	194	5.52e-21	7.38e-18	20.3
9927	ENSG00000172818	5017	OVOL1	11	65800000	65800000	10200	+	OVOL1	protein_coding	chromosome	ovo like transcriptional repressor 1 [Source:HGNC Symbol;Acc:HGNC:8525]	ENSG00000172818.10	OVOL1	c(ENST00000335987, ENST00000531907, ENST00000532448)	2.08	5.51	186	1.48e-20	1.81e-17	19.8
12836	ENSG00000214711	440854	CAPN14	2	31200000	31200000	60800	-	CAPN14	protein_coding	chromosome	calpain 14 [Source:HGNC Symbol;Acc:HGNC:16664]	ENSG00000214711.10	CAPN14	c(ENST00000398824, ENST00000403897)	1.12	5.31	161	4.51e-19	5.11e-16	18.3
9017	ENSG00000166920	84419	C15orf48	15	45400000	45400000	18200	+	C15orf48	protein_coding	chromosome	chromosome 15 open reading frame 48 [Source:HGNC Symbol;Acc:HGNC:29898]	ENSG00000166920.12	C15orf48	c(ENST00000344300, ENST00000396650, ENST00000558435, ENST00000558632)	1.39	3.63	159	5.7e-19	5.99e-16	18.2
12555	ENSG00000205358	4496	MT1H	16	56700000	56700000	1320	+	MT1H	protein_coding	chromosome	metallothionein 1H [Source:HGNC Symbol;Acc:HGNC:7400]	ENSG00000205358.3	MT1H	c(ENST00000332374, ENST00000569155)	-3.86	0.835	156	8.92e-19	8.75e-16	18
616	ENSG00000057704	57458	TMCC3	12	94600000	94700000	83400	-	TMCC3	protein_coding	chromosome	transmembrane and coiled-coil domain family 3 [Source:HGNC Symbol;Acc:HGNC:29199]	ENSG00000057704.13	TMCC3	c(ENST00000261226, ENST00000548918, ENST00000551457, ENST00000552239)	0.866	5.93	154	1.16e-18	1.07e-15	17.9
8337	ENSG00000163347	9076	CLDN1	3	190000000	190000000	16700	-	CLDN1	protein_coding	chromosome	claudin 1 [Source:HGNC Symbol;Acc:HGNC:2032]	ENSG00000163347.6	CLDN1	c(ENST00000295522, ENST00000490800)	0.898	8.83	153	1.31e-18	1.13e-15	17.9
11508	ENSG00000187193	4501	MT1X	16	56700000	56700000	1730	+	MT1X	protein_coding	chromosome	metallothionein 1X [Source:HGNC Symbol;Acc:HGNC:7405]	ENSG00000187193.9	MT1X	c(ENST00000394485, ENST00000562939, ENST00000564974, ENST00000568370)	-1.2	8.4	151	1.71e-18	1.4e-15	17.8
5609	ENSG00000136155	8796	SCEL	13	77500000	77600000	110000	+	SCEL	protein_coding	chromosome	sciellin [Source:HGNC Symbol;Acc:HGNC:10573]	ENSG00000136155.17	SCEL	c(ENST00000349847, ENST00000377246, ENST00000469982, ENST00000471491, ENST00000535157)	0.876	8.52	150	1.99e-18	1.54e-15	17.7
5428	ENSG00000135046	301	ANXA1	9	73200000	73200000	18500	+	ANXA1	protein_coding	chromosome	annexin A1 [Source:HGNC Symbol;Acc:HGNC:533]	ENSG00000135046.14	ANXA1	c(ENST00000257497, ENST00000376911, ENST00000415424, ENST00000456643, ENST00000468639, ENST00000489109, ENST00000491192, ENST00000495713)	0.704	11.4	147	3.39e-18	2.49e-15	17.5
9401	ENSG00000169174	255738	PCSK9	1	55000000	55100000	25300	+	PCSK9	protein_coding	chromosome	proprotein convertase subtilisin/kexin type 9 [Source:HGNC Symbol;Acc:HGNC:20001]	ENSG00000169174.10	PCSK9	c(ENST00000302118, ENST00000490692)	-0.932	5.24	145	4.54e-18	3.18e-15	17.3
12557	ENSG00000205364	4499	MT1M	16	56600000	56600000	1320	+	MT1M	protein_coding	chromosome	metallothionein 1M [Source:HGNC Symbol;Acc:HGNC:14296]	ENSG00000205364.4	MT1M	c(ENST00000379818, ENST00000570233)	-3.8	1.19	145	4.81e-18	3.22e-15	17.3
11086	ENSG00000183780	148641	SLC35F3	1	234000000	234000000	420000	+	SLC35F3	protein_coding	chromosome	solute carrier family 35 member F3 [Source:HGNC Symbol;Acc:HGNC:23616]	ENSG00000183780.13	SLC35F3	c(ENST00000366617, ENST00000366618)	-0.89	4.1	141	8.29e-18	5.3e-15	17.1
6956	ENSG00000147676	114569	MAL2	8	119000000	119000000	80600	+	MAL2	protein_coding	chromosome	mal, T cell differentiation protein 2 (gene/pseudogene) [Source:HGNC Symbol;Acc:HGNC:13634]	ENSG00000147676.14	MAL2	c(ENST00000522112, ENST00000531508, ENST00000534619, ENST00000614891)	0.684	8.17	136	1.79e-17	1.1e-14	16.7
11728	ENSG00000189143	1364	CLDN4	7	73800000	73800000	33200	+	CLDN4	protein_coding	chromosome	claudin 4 [Source:HGNC Symbol;Acc:HGNC:2046]	ENSG00000189143.9	CLDN4	c(ENST00000340958, ENST00000431918, ENST00000435050, ENST00000466411, ENST00000476494)	1.19	5.8	135	2.12e-17	1.25e-14	16.7
1372	ENSG00000086570	2196	FAT2	5	152000000	152000000	64900	-	FAT2	protein_coding	chromosome	FAT atypical cadherin 2 [Source:HGNC Symbol;Acc:HGNC:3596]	ENSG00000086570.12	FAT2	c(ENST00000261800, ENST00000520200)	-0.779	7.52	132	3.37e-17	1.91e-14	16.5
3282	ENSG00000112972	3157	HMGCS1	5	43300000	43300000	26000	-	HMGCS1	protein_coding	chromosome	3-hydroxy-3-methylglutaryl-CoA synthase 1 [Source:HGNC Symbol;Acc:HGNC:5007]	ENSG00000112972.15	HMGCS1	c(ENST00000325110, ENST00000433297, ENST00000507004, ENST00000507293, ENST00000508319, ENST00000511774, ENST00000514610)	-1.14	8.09	132	3.65e-17	1.99e-14	16.4
13804	ENSG00000255986	4498	MT1JP	16	56600000	56600000	1350	+	MT1JP	transcribed_unprocessed_pseudogene	chromosome	metallothionein 1J, pseudogene [Source:HGNC Symbol;Acc:HGNC:7402]	ENSG00000255986.6	MT1JP	c(ENST00000444023, ENST00000563395, ENST00000564564)	-3.55	0.637	126	9.34e-17	4.91e-14	16
3516	ENSG00000115339	2591	GALNT3	2	166000000	166000000	47100	-	GALNT3	protein_coding	chromosome	polypeptide N-acetylgalactosaminyltransferase 3 [Source:HGNC Symbol;Acc:HGNC:4125]	ENSG00000115339.14	GALNT3	c(ENST00000392701, ENST00000409882, ENST00000412248, ENST00000414977, ENST00000422973, ENST00000431484, ENST00000437849, ENST00000447156, ENST00000463254)	0.797	6.68	123	1.56e-16	7.89e-14	15.8
7668	ENSG00000156675	80223	RAB11FIP1	8	37900000	37900000	40900	-	RAB11FIP1	protein_coding	chromosome	RAB11 family interacting protein 1 [Source:HGNC Symbol;Acc:HGNC:30265]	ENSG00000156675.16	RAB11FIP1	c(ENST00000287263, ENST00000330843, ENST00000522727, ENST00000522774, ENST00000523182, ENST00000524118)	0.708	6.65	122	2.08e-16	1.02e-13	15.7
5758	ENSG00000137193	5292	PIM1	6	37200000	37200000	5280	+	PIM1	protein_coding	chromosome	Pim-1 proto-oncogene, serine/threonine kinase [Source:HGNC Symbol;Acc:HGNC:8986]	ENSG00000137193.14	PIM1	c(ENST00000373509, ENST00000468243, ENST00000479509)	1.05	5.28	121	2.2e-16	1.04e-13	15.7
9703	ENSG00000171223	3726	JUNB	19	12800000	12800000	1830	+	JUNB	protein_coding	chromosome	JunB proto-oncogene, AP-1 transcription factor subunit [Source:HGNC Symbol;Acc:HGNC:6205]	ENSG00000171223.6	JUNB	ENST00000302754	1.12	5.35	121	2.47e-16	1.14e-13	15.6
3989	ENSG00000120129	1843	DUSP1	5	173000000	173000000	3100	-	DUSP1	protein_coding	chromosome	dual specificity phosphatase 1 [Source:HGNC Symbol;Acc:HGNC:3064]	ENSG00000120129.6	DUSP1	ENST00000239223	1.05	7.11	118	4.02e-16	1.79e-13	15.4
4305	ENSG00000124102	5266	PI3	20	45200000	45200000	1640	+	PI3	protein_coding	chromosome	peptidase inhibitor 3 [Source:HGNC Symbol;Acc:HGNC:8947]	ENSG00000124102.5	PI3	ENST00000243924	0.774	7.26	116	5.41e-16	2.34e-13	15.3
4011	ENSG00000120437	39	ACAT2	6	160000000	160000000	17100	+	ACAT2	protein_coding	chromosome	acetyl-CoA acetyltransferase 2 [Source:HGNC Symbol;Acc:HGNC:94]	ENSG00000120437.9	ACAT2	c(ENST00000367048, ENST00000467951, ENST00000472052)	-0.55	7.31	113	1.01e-15	4.21e-13	15
5920	ENSG00000138271	53836	GPR87	3	151000000	151000000	22700	-	GPR87	protein_coding	chromosome	G protein-coupled receptor 87 [Source:HGNC Symbol;Acc:HGNC:4538]	ENSG00000138271.6	GPR87	c(ENST00000260843, ENST00000629077)	0.592	6.53	113	1.03e-15	4.21e-13	15
9581	ENSG00000170385	7779	SLC30A1	1	212000000	212000000	7590	-	SLC30A1	protein_coding	chromosome	solute carrier family 30 member 1 [Source:HGNC Symbol;Acc:HGNC:11012]	ENSG00000170385.10	SLC30A1	ENST00000367001	-0.8	6.46	109	1.89e-15	7.53e-13	14.7
1424	ENSG00000088002	6820	SULT2B1	19	48600000	48600000	47400	+	SULT2B1	protein_coding	chromosome	sulfotransferase family 2B member 1 [Source:HGNC Symbol;Acc:HGNC:11459]	ENSG00000088002.11	SULT2B1	c(ENST00000201586, ENST00000323090, ENST00000594274, ENST00000597923)	0.817	4.72	103	5.78e-15	2.24e-12	14.2
265	ENSG00000013588	9052	GPRC5A	12	12900000	12900000	27200	+	GPRC5A	protein_coding	chromosome	G protein-coupled receptor class C group 5 member A [Source:HGNC Symbol;Acc:HGNC:9836]	ENSG00000013588.8	GPRC5A	c(ENST00000014914, ENST00000534831, ENST00000537783, ENST00000540125, ENST00000542056, ENST00000648791)	0.96	8.75	102	7.96e-15	3e-12	14.1
3738	ENSG00000117318	3399	ID3	1	23600000	23600000	1580	-	ID3	protein_coding	chromosome	inhibitor of DNA binding 3, HLH protein [Source:HGNC Symbol;Acc:HGNC:5362]	ENSG00000117318.9	ID3	c(ENST00000374561, ENST00000463312, ENST00000486541)	1.06	7.6	101	8.81e-15	3.24e-12	14.1
4358	ENSG00000124496	55809	TRERF1	6	42200000	42500000	227000	-	TRERF1	protein_coding	chromosome	transcriptional regulating factor 1 [Source:HGNC Symbol;Acc:HGNC:18273]	ENSG00000124496.12	TRERF1	c(ENST00000340840, ENST00000354325, ENST00000372917, ENST00000372922, ENST00000541110)	-0.958	4.98	100	1.08e-14	3.88e-12	14
3566	ENSG00000115738	3398	ID2	2	8680000	8680000	5620	+	ID2	protein_coding	chromosome	inhibitor of DNA binding 2 [Source:HGNC Symbol;Acc:HGNC:5361]	ENSG00000115738.10	ID2	c(ENST00000234091, ENST00000331129, ENST00000396290, ENST00000472142)	1.22	6.27	97	2e-14	7.01e-12	13.7
11624	ENSG00000188313	5359	PLSCR1	3	147000000	147000000	29700	-	PLSCR1	protein_coding	chromosome	phospholipid scramblase 1 [Source:HGNC Symbol;Acc:HGNC:9092]	ENSG00000188313.13	PLSCR1	c(ENST00000342435, ENST00000448787, ENST00000462666, ENST00000463777, ENST00000468985, ENST00000469266, ENST00000470496, ENST00000472349, ENST00000477974, ENST00000478267, ENST00000483300, ENST00000484560, ENST00000486631, ENST00000487389, ENST00000488253, ENST00000489775, ENST00000490745, ENST00000493432, ENST00000494568)	0.85	5.05	95.5	2.73e-14	9.33e-12	13.6
3961	ENSG00000119862	29094	LGALSL	2	64500000	64500000	7410	+	LGALSL	protein_coding	chromosome	galectin like [Source:HGNC Symbol;Acc:HGNC:25012]	ENSG00000119862.13	LGALSL	c(ENST00000238875, ENST00000409537, ENST00000420552, ENST00000462737, ENST00000464281)	1.01	6.54	95.1	2.96e-14	9.88e-12	13.5
9462	ENSG00000169594	646	BNC1	15	83300000	83300000	28800	-	BNC1	protein_coding	chromosome	basonuclin 1 [Source:HGNC Symbol;Acc:HGNC:1081]	ENSG00000169594.13	BNC1	c(ENST00000345382, ENST00000569704)	-0.478	6.94	93.4	4.19e-14	1.37e-11	13.4
228	ENSG00000011422	5329	PLAUR	19	43600000	43700000	24500	-	PLAUR	protein_coding	chromosome	plasminogen activator, urokinase receptor [Source:HGNC Symbol;Acc:HGNC:9053]	ENSG00000011422.12	PLAUR	c(ENST00000221264, ENST00000339082, ENST00000340093, ENST00000593396, ENST00000593447, ENST00000593714, ENST00000593939, ENST00000594364, ENST00000595038, ENST00000597107, ENST00000598875, ENST00000599546, ENST00000599892, ENST00000601723, ENST00000601876, ENST00000602141)	0.964	4.96	90.5	7.61e-14	2.43e-11	13.1
5956	ENSG00000138496	83666	PARP9	3	123000000	123000000	36700	-	PARP9	protein_coding	chromosome	poly(ADP-ribose) polymerase family member 9 [Source:HGNC Symbol;Acc:HGNC:24118]	ENSG00000138496.16	PARP9	c(ENST00000360356, ENST00000462315, ENST00000466126, ENST00000471785, ENST00000477522, ENST00000489652, ENST00000492382)	0.957	4.41	89.4	9.6e-14	3e-11	13
11143	ENSG00000184292	4070	TACSTD2	1	58600000	58600000	1820	-	TACSTD2	protein_coding	chromosome	tumor associated calcium signal transducer 2 [Source:HGNC Symbol;Acc:HGNC:11530]	ENSG00000184292.7	TACSTD2	ENST00000371225	0.639	9.06	89	1.05e-13	3.22e-11	13
2061	ENSG00000101665	4092	SMAD7	18	48900000	49000000	32200	-	SMAD7	protein_coding	chromosome	SMAD family member 7 [Source:HGNC Symbol;Acc:HGNC:6773]	ENSG00000101665.9	SMAD7	c(ENST00000262158, ENST00000545051, ENST00000585986, ENST00000586093, ENST00000587336, ENST00000588190, ENST00000589634, ENST00000591805)	1.53	5.33	88.2	1.24e-13	3.71e-11	12.9
4385	ENSG00000124762	1026	CDKN1A	6	36700000	36700000	10900	+	CDKN1A	protein_coding	chromosome	cyclin dependent kinase inhibitor 1A [Source:HGNC Symbol;Acc:HGNC:1784]	ENSG00000124762.13	CDKN1A	c(ENST00000244741, ENST00000373711, ENST00000405375, ENST00000448526, ENST00000459970, ENST00000462537, ENST00000478800, ENST00000615513)	0.664	7.95	87.9	1.32e-13	3.86e-11	12.9
11351	ENSG00000185873	132724	TMPRSS11B	4	68200000	68200000	19000	-	TMPRSS11B	protein_coding	chromosome	transmembrane serine protease 11B [Source:HGNC Symbol;Acc:HGNC:25398]	ENSG00000185873.8	TMPRSS11B	c(ENST00000332644, ENST00000502365, ENST00000510856)	1.79	2.97	87.8	1.34e-13	3.86e-11	12.9
12775	ENSG00000213928	10379	IRF9	14	24200000	24200000	5300	+	IRF9	protein_coding	chromosome	interferon regulatory factor 9 [Source:HGNC Symbol;Acc:HGNC:6131]	ENSG00000213928.9	IRF9	c(ENST00000324076, ENST00000396864, ENST00000557894, ENST00000559229, ENST00000559284, ENST00000559863, ENST00000560275, ENST00000560311, ENST00000560365, ENST00000560542, ENST00000560852, ENST00000561009, ENST00000561342, ENST00000561412, ENST00000561415)	1.45	4.22	87.2	1.52e-13	4.29e-11	12.8
5363	ENSG00000134531	2012	EMP1	12	13200000	13200000	23200	+	EMP1	protein_coding	chromosome	epithelial membrane protein 1 [Source:HGNC Symbol;Acc:HGNC:3333]	ENSG00000134531.10	EMP1	c(ENST00000256951, ENST00000396301, ENST00000431267, ENST00000535134, ENST00000536383, ENST00000537612, ENST00000538364, ENST00000541935, ENST00000542289, ENST00000542474, ENST00000544053, ENST00000546357)	1.12	9.36	85.9	2.01e-13	5.59e-11	12.7
14724	ENSG00000284967	2222		CHR_HG76_PATCH	8110000	8150000	36600	-	FDFT1	protein_coding	chromosome	farnesyl-diphosphate farnesyltransferase 1 [Source:NCBI gene;Acc:2222]	ENSG00000284967.2	FDFT1	c(ENST00000647069, ENST00000647178)	-0.593	8.47	84.9	2.51e-13	6.85e-11	12.6
11169	ENSG00000184557	9021	SOCS3	17	78400000	78400000	3300	-	SOCS3	protein_coding	chromosome	suppressor of cytokine signaling 3 [Source:HGNC Symbol;Acc:HGNC:19391]	ENSG00000184557.4	SOCS3	c(ENST00000330871, ENST00000587578)	1.45	4.37	82.9	3.87e-13	1.03e-10	12.4
2774	ENSG00000107957	9644	SH3PXD2A	10	104000000	104000000	262000	-	SH3PXD2A	protein_coding	chromosome	SH3 and PX domains 2A [Source:HGNC Symbol;Acc:HGNC:23664]	ENSG00000107957.16	SH3PXD2A	c(ENST00000315994, ENST00000355946, ENST00000369774, ENST00000420222)	-0.582	7.53	82	4.76e-13	1.25e-10	12.3
5850	ENSG00000137834	4091	SMAD6	15	66700000	66800000	80600	+	SMAD6	protein_coding	chromosome	SMAD family member 6 [Source:HGNC Symbol;Acc:HGNC:6772]	ENSG00000137834.15	SMAD6	c(ENST00000288840, ENST00000557916, ENST00000558937, ENST00000559931, ENST00000612349)	2.63	2.51	78.5	1.03e-12	2.65e-10	12
1949	ENSG00000100906	4792	NFKBIA	14	35400000	35400000	3240	-	NFKBIA	protein_coding	chromosome	NFKB inhibitor alpha [Source:HGNC Symbol;Acc:HGNC:7797]	ENSG00000100906.10	NFKBIA	c(ENST00000216797, ENST00000553342, ENST00000554001, ENST00000555371, ENST00000555629, ENST00000556664, ENST00000557100, ENST00000557140, ENST00000557389, ENST00000557459)	0.87	6.33	78.3	1.08e-12	2.73e-10	12
6676	ENSG00000144655	64651	CSRNP1	3	39100000	39200000	12700	-	CSRNP1	protein_coding	chromosome	cysteine and serine rich nuclear protein 1 [Source:HGNC Symbol;Acc:HGNC:14300]	ENSG00000144655.15	CSRNP1	c(ENST00000273153, ENST00000514182)	0.873	4.36	78.1	1.13e-12	2.82e-10	11.9
11435	ENSG00000186480	3638	INSIG1	7	155000000	155000000	12500	+	INSIG1	protein_coding	chromosome	insulin induced gene 1 [Source:HGNC Symbol;Acc:HGNC:6083]	ENSG00000186480.13	INSIG1	c(ENST00000340368, ENST00000342407, ENST00000344756, ENST00000425172, ENST00000468307, ENST00000476756)	-0.837	6.4	77.3	1.35e-12	3.31e-10	11.9
4307	ENSG00000124107	6590	SLPI	20	45300000	45300000	2330	-	SLPI	protein_coding	chromosome	secretory leukocyte peptidase inhibitor [Source:HGNC Symbol;Acc:HGNC:11092]	ENSG00000124107.5	SLPI	ENST00000338380	0.4	9.33	76.9	1.5e-12	3.57e-10	11.8
2556	ENSG00000105825	7980	TFPI2	7	93900000	93900000	5360	-	TFPI2	protein_coding	chromosome	tissue factor pathway inhibitor 2 [Source:HGNC Symbol;Acc:HGNC:11761]	ENSG00000105825.14	TFPI2	c(ENST00000222543, ENST00000451238, ENST00000461482, ENST00000647793, ENST00000649913, ENST00000650573)	0.813	6.09	76.1	1.78e-12	4.16e-10	11.7
9511	ENSG00000169908	4071	TM4SF1	3	149000000	149000000	8670	-	TM4SF1	protein_coding	chromosome	transmembrane 4 L six family member 1 [Source:HGNC Symbol;Acc:HGNC:11853]	ENSG00000169908.12	TM4SF1	c(ENST00000305366, ENST00000472441, ENST00000493298, ENST00000493348)	0.64	7.75	75.3	2.15e-12	4.94e-10	11.7
9453	ENSG00000169509	54544	CRCT1	1	153000000	153000000	1530	+	CRCT1	protein_coding	chromosome	cysteine rich C-terminal 1 [Source:HGNC Symbol;Acc:HGNC:29875]	ENSG00000169509.6	CRCT1	ENST00000368790	0.777	4.99	75	2.29e-12	5.19e-10	11.6
9442	ENSG00000169429	3576	CXCL8	4	73700000	73700000	3180	+	CXCL8	protein_coding	chromosome	C-X-C motif chemokine ligand 8 [Source:HGNC Symbol;Acc:HGNC:6025]	ENSG00000169429.11	CXCL8	c(ENST00000307407, ENST00000401931, ENST00000483500)	1.1	5.17	74.6	2.53e-12	5.64e-10	11.6
4690	ENSG00000128342	3976	LIF	22	30200000	30200000	6310	-	LIF	protein_coding	chromosome	LIF interleukin 6 family cytokine [Source:HGNC Symbol;Acc:HGNC:6596]	ENSG00000128342.5	LIF	c(ENST00000249075, ENST00000403987)	1.7	3.08	74.5	2.6e-12	5.71e-10	11.6
2331	ENSG00000104332	6422	SFRP1	8	41300000	41300000	47500	-	SFRP1	protein_coding	chromosome	secreted frizzled related protein 1 [Source:HGNC Symbol;Acc:HGNC:10776]	ENSG00000104332.12	SFRP1	c(ENST00000220772, ENST00000379845)	-0.534	7	74.2	2.79e-12	6.04e-10	11.6
10047	ENSG00000173706	57493	HEG1	3	125000000	125000000	90300	-	HEG1	protein_coding	chromosome	heart development protein with EGF like domains 1 [Source:HGNC Symbol;Acc:HGNC:29227]	ENSG00000173706.14	HEG1	c(ENST00000311127, ENST00000477536, ENST00000480667, ENST00000482699, ENST00000487661, ENST00000488654, ENST00000650592)	1.04	6.06	73.9	2.95e-12	6.29e-10	11.5
8238	ENSG00000162757	148304	C1orf74	1	210000000	210000000	5350	-	C1orf74	protein_coding	chromosome	chromosome 1 open reading frame 74 [Source:HGNC Symbol;Acc:HGNC:26319]	ENSG00000162757.4	C1orf74	ENST00000294811	0.69	6.9	73.7	3.15e-12	6.62e-10	11.5
1597	ENSG00000092295	7051	TGM1	14	24200000	24300000	15300	-	TGM1	protein_coding	chromosome	transglutaminase 1 [Source:HGNC Symbol;Acc:HGNC:11777]	ENSG00000092295.12	TGM1	c(ENST00000206765, ENST00000544573, ENST00000558074, ENST00000559136, ENST00000559669, ENST00000560226, ENST00000560443, ENST00000560478, ENST00000561067)	0.958	8.29	72.6	4.01e-12	8.31e-10	11.4
4669	ENSG00000128016	7538	ZFP36	19	39400000	39400000	2570	+	ZFP36	protein_coding	chromosome	ZFP36 ring finger protein [Source:HGNC Symbol;Acc:HGNC:12862]	ENSG00000128016.7	ZFP36	c(ENST00000594045, ENST00000594442, ENST00000597629, ENST00000600033, ENST00000652583)	1.02	5.98	69.8	7.93e-12	1.62e-09	11.1
8313	ENSG00000163207	3713	IVL	1	153000000	153000000	3340	+	IVL	protein_coding	chromosome	involucrin [Source:HGNC Symbol;Acc:HGNC:6187]	ENSG00000163207.7	IVL	ENST00000368764	0.675	7.24	69.1	9.38e-12	1.89e-09	11
10951	ENSG00000182782	338442	HCAR2	12	123000000	123000000	2060	-	HCAR2	protein_coding	chromosome	hydroxycarboxylic acid receptor 2 [Source:HGNC Symbol;Acc:HGNC:24827]	ENSG00000182782.8	HCAR2	ENST00000328880	0.921	3.69	69.1	9.48e-12	1.89e-09	11
8957	ENSG00000166532	57494	RIMKLB	12	8680000	8780000	101000	+	RIMKLB	protein_coding	chromosome	ribosomal modification protein rimK like family member B [Source:HGNC Symbol;Acc:HGNC:29228]	ENSG00000166532.16	RIMKLB	c(ENST00000299673, ENST00000357529, ENST00000504495, ENST00000510357, ENST00000535829, ENST00000537189, ENST00000538135, ENST00000538758, ENST00000539923, ENST00000541044, ENST00000542232, ENST00000544257, ENST00000619374)	0.905	6.91	68.9	9.73e-12	1.91e-09	11
4408	ENSG00000125148	4502	MT2A	16	56600000	56600000	914	+	MT2A	protein_coding	chromosome	metallothionein 2A [Source:HGNC Symbol;Acc:HGNC:7406]	ENSG00000125148.7	MT2A	c(ENST00000245185, ENST00000561491, ENST00000562017, ENST00000563985, ENST00000567300)	-0.727	9.47	68.8	1.01e-11	1.96e-09	11
559	ENSG00000052802	6307	MSMO1	4	165000000	165000000	15500	+	MSMO1	protein_coding	chromosome	methylsterol monooxygenase 1 [Source:HGNC Symbol;Acc:HGNC:10545]	ENSG00000052802.13	MSMO1	c(ENST00000261507, ENST00000393766, ENST00000504317, ENST00000505270, ENST00000507013)	-0.603	8.49	68.1	1.19e-11	2.28e-09	10.9
7802	ENSG00000158246	115572	TENT5B	1	27000000	27000000	7830	-	TENT5B	protein_coding	chromosome	terminal nucleotidyltransferase 5B [Source:HGNC Symbol;Acc:HGNC:28273]	ENSG00000158246.8	TENT5B	ENST00000289166	0.713	5.31	68	1.22e-11	2.3e-09	10.9
9419	ENSG00000169242	1942	EFNA1	1	155000000	155000000	7020	+	EFNA1	protein_coding	chromosome	ephrin A1 [Source:HGNC Symbol;Acc:HGNC:3221]	ENSG00000169242.12	EFNA1	c(ENST00000368406, ENST00000368407, ENST00000469878, ENST00000474413, ENST00000497282)	0.927	7.23	67.7	1.34e-11	2.49e-09	10.9
6055	ENSG00000139318	1848	DUSP6	12	89300000	89400000	5270	-	DUSP6	protein_coding	chromosome	dual specificity phosphatase 6 [Source:HGNC Symbol;Acc:HGNC:3072]	ENSG00000139318.8	DUSP6	c(ENST00000279488, ENST00000308385, ENST00000547140, ENST00000547291, ENST00000548755)	-0.784	6.05	67.5	1.4e-11	2.57e-09	10.9
15	ENSG00000001630	1595	CYP51A1	7	92100000	92100000	22700	-	CYP51A1	protein_coding	chromosome	cytochrome P450 family 51 subfamily A member 1 [Source:HGNC Symbol;Acc:HGNC:2649]	ENSG00000001630.17	CYP51A1	c(ENST00000003100, ENST00000422867, ENST00000450723, ENST00000482924)	-0.505	7.68	67.2	1.5e-11	2.73e-09	10.8
1151	ENSG00000078401	1906	EDN1	6	12300000	12300000	6830	+	EDN1	protein_coding	chromosome	endothelin 1 [Source:HGNC Symbol;Acc:HGNC:3176]	ENSG00000078401.7	EDN1	ENST00000379375	0.613	5.5	66.4	1.8e-11	3.19e-09	10.7
8428	ENSG00000163735	6374	CXCL5	4	74000000	74000000	3040	-	CXCL5	protein_coding	chromosome	C-X-C motif chemokine ligand 5 [Source:HGNC Symbol;Acc:HGNC:10642]	ENSG00000163735.7	CXCL5	ENST00000296027	0.862	3.79	66.4	1.83e-11	3.2e-09	10.7
2955	ENSG00000109787	51274	KLF3	4	38700000	38700000	37300	+	KLF3	protein_coding	chromosome	Kruppel like factor 3 [Source:HGNC Symbol;Acc:HGNC:16516]	ENSG00000109787.13	KLF3	c(ENST00000261438, ENST00000482150, ENST00000514033)	0.746	6.41	66	1.99e-11	3.44e-09	10.7
8429	ENSG00000163736	5473	PPBP	4	74000000	74000000	1750	-	PPBP	protein_coding	chromosome	pro-platelet basic protein [Source:HGNC Symbol;Acc:HGNC:9240]	ENSG00000163736.4	PPBP	ENST00000296028	0.884	3.97	66	2.04e-11	3.48e-09	10.7
302	ENSG00000019186	1591	CYP24A1	20	54200000	54200000	20500	-	CYP24A1	protein_coding	chromosome	cytochrome P450 family 24 subfamily A member 1 [Source:HGNC Symbol;Acc:HGNC:2602]	ENSG00000019186.10	CYP24A1	c(ENST00000216862, ENST00000395954, ENST00000395955, ENST00000460643, ENST00000472970, ENST00000487593)	-1.66	4.13	65.8	2.11e-11	3.56e-09	10.7
4061	ENSG00000120875	1846	DUSP4	8	29300000	29400000	17600	-	DUSP4	protein_coding	chromosome	dual specificity phosphatase 4 [Source:HGNC Symbol;Acc:HGNC:3070]	ENSG00000120875.9	DUSP4	c(ENST00000240100, ENST00000240101)	-0.904	7.64	65.1	2.55e-11	4.26e-09	10.6
12660	ENSG00000206538	389136	VGLL3	3	86900000	87000000	115000	-	VGLL3	protein_coding	chromosome	vestigial like family member 3 [Source:HGNC Symbol;Acc:HGNC:24327]	ENSG00000206538.9	VGLL3	c(ENST00000383698, ENST00000398399, ENST00000494229, ENST00000637106)	1.24	4.38	64.6	2.88e-11	4.75e-09	10.5
6492	ENSG00000143367	7286	TUFT1	1	152000000	152000000	43300	+	TUFT1	protein_coding	chromosome	tuftelin 1 [Source:HGNC Symbol;Acc:HGNC:12422]	ENSG00000143367.16	TUFT1	c(ENST00000353024, ENST00000368848, ENST00000368849, ENST00000392712, ENST00000461859, ENST00000490156, ENST00000498606)	0.667	6.21	63.4	3.88e-11	6.34e-09	10.4
2358	ENSG00000104549	6713	SQLE	8	125000000	125000000	23800	+	SQLE	protein_coding	chromosome	squalene epoxidase [Source:HGNC Symbol;Acc:HGNC:11279]	ENSG00000104549.12	SQLE	c(ENST00000265896, ENST00000518604, ENST00000518931, ENST00000520493, ENST00000521232, ENST00000523430)	-0.643	7.43	63.3	3.98e-11	6.44e-09	10.4
5015	ENSG00000131473	47	ACLY	17	41900000	41900000	63600	-	ACLY	protein_coding	chromosome	ATP citrate lyase [Source:HGNC Symbol;Acc:HGNC:115]	ENSG00000131473.17	ACLY	c(ENST00000352035, ENST00000353196, ENST00000393896, ENST00000537919, ENST00000588547, ENST00000588779, ENST00000590151, ENST00000590735, ENST00000590770, ENST00000592970)	-0.661	8.64	62.5	4.81e-11	7.69e-09	10.3
11815	ENSG00000196344	131	ADH7	4	99400000	99400000	23500	-	ADH7	protein_coding	chromosome	alcohol dehydrogenase 7 (class IV), mu or sigma polypeptide [Source:HGNC Symbol;Acc:HGNC:256]	ENSG00000196344.11	ADH7	c(ENST00000209665, ENST00000437033, ENST00000474027, ENST00000476959, ENST00000482593, ENST00000485660)	1.04	4.18	62	5.51e-11	8.66e-09	10.3
4683	ENSG00000128283	11135	CDC42EP1	22	37600000	37600000	8930	+	CDC42EP1	protein_coding	chromosome	CDC42 effector protein 1 [Source:HGNC Symbol;Acc:HGNC:17014]	ENSG00000128283.7	CDC42EP1	c(ENST00000249014, ENST00000415670, ENST00000430687, ENST00000434728)	0.78	5.77	62	5.53e-11	8.66e-09	10.3
8927	ENSG00000166396	8710	SERPINB7	18	63800000	63800000	52400	+	SERPINB7	protein_coding	chromosome	serpin family B member 7 [Source:HGNC Symbol;Acc:HGNC:13902]	ENSG00000166396.13	SERPINB7	c(ENST00000336429, ENST00000398019, ENST00000425392, ENST00000431370, ENST00000447428, ENST00000540675, ENST00000546027)	0.472	8.53	61.7	5.99e-11	9.27e-09	10.2
10783	ENSG00000181061	25994	HIGD1A	3	42800000	42800000	20200	-	HIGD1A	protein_coding	chromosome	HIG1 hypoxia inducible domain family member 1A [Source:HGNC Symbol;Acc:HGNC:29527]	ENSG00000181061.13	HIGD1A	c(ENST00000321331, ENST00000418900, ENST00000430190, ENST00000452906, ENST00000470543)	0.394	7.52	61.3	6.7e-11	1.03e-08	10.2
11817	ENSG00000196352	1604	CD55	1	207000000	207000000	65400	+	CD55	protein_coding	chromosome	CD55 molecule (Cromer blood group) [Source:HGNC Symbol;Acc:HGNC:2665]	ENSG00000196352.15	CD55	c(ENST00000314754, ENST00000343420, ENST00000367063, ENST00000367064, ENST00000367067, ENST00000391921, ENST00000465534, ENST00000476590, ENST00000488171, ENST00000618707, ENST00000634386, ENST00000635614, ENST00000644836, ENST00000645323)	0.679	5.23	60.5	8.08e-11	1.23e-08	10.1
10253	ENSG00000175591	5029	P2RY2	11	73200000	73200000	18100	+	P2RY2	protein_coding	chromosome	purinergic receptor P2Y2 [Source:HGNC Symbol;Acc:HGNC:8541]	ENSG00000175591.11	P2RY2	c(ENST00000311131, ENST00000393596, ENST00000393597)	-0.586	5.03	60.5	8.19e-11	1.23e-08	10.1
6068	ENSG00000139433	51228	GLTP	12	110000000	110000000	29600	-	GLTP	protein_coding	chromosome	glycolipid transfer protein [Source:HGNC Symbol;Acc:HGNC:24867]	ENSG00000139433.10	GLTP	c(ENST00000318348, ENST00000536390, ENST00000537066, ENST00000540772, ENST00000544393, ENST00000617457)	0.33	7.15	59.8	9.69e-11	1.44e-08	10
9940	ENSG00000172893	1717	DHCR7	11	71400000	71500000	24700	-	DHCR7	protein_coding	chromosome	7-dehydrocholesterol reductase [Source:HGNC Symbol;Acc:HGNC:2860]	ENSG00000172893.15	DHCR7	c(ENST00000355527, ENST00000407721, ENST00000525137, ENST00000525346, ENST00000526780, ENST00000527316, ENST00000527452, ENST00000529990, ENST00000531364, ENST00000533800, ENST00000534701, ENST00000534795)	-0.788	7.44	59.7	1e-10	1.48e-08	10
8453	ENSG00000163840	151636	DTX3L	3	123000000	123000000	10900	+	DTX3L	protein_coding	chromosome	deltex E3 ubiquitin ligase 3L [Source:HGNC Symbol;Acc:HGNC:30323]	ENSG00000163840.10	DTX3L	c(ENST00000296161, ENST00000383661)	0.624	4.68	59.5	1.06e-10	1.54e-08	9.97
5290	ENSG00000133985	23508	TTC9	14	70600000	70700000	33500	+	TTC9	protein_coding	chromosome	tetratricopeptide repeat domain 9 [Source:HGNC Symbol;Acc:HGNC:20267]	ENSG00000133985.3	TTC9	ENST00000256367	0.611	6.03	59.5	1.07e-10	1.54e-08	9.97
4420	ENSG00000125347	3659	IRF1	5	132000000	132000000	9170	-	IRF1	protein_coding	chromosome	interferon regulatory factor 1 [Source:HGNC Symbol;Acc:HGNC:6116]	ENSG00000125347.14	IRF1	c(ENST00000245414, ENST00000405885, ENST00000437654, ENST00000439555, ENST00000458069, ENST00000459982, ENST00000463784, ENST00000472045, ENST00000476613, ENST00000493208, ENST00000613424)	1.21	4.23	59.3	1.11e-10	1.59e-08	9.95
2710	ENSG00000107201	23586	DDX58	9	32500000	32500000	70900	-	DDX58	protein_coding	chromosome	DExD/H-box helicase 58 [Source:HGNC Symbol;Acc:HGNC:19102]	ENSG00000107201.10	DDX58	c(ENST00000379868, ENST00000379883)	0.898	4.06	59.1	1.17e-10	1.66e-08	9.93
3468	ENSG00000115009	6364	CCL20	2	228000000	228000000	11800	+	CCL20	protein_coding	chromosome	C-C motif chemokine ligand 20 [Source:HGNC Symbol;Acc:HGNC:10619]	ENSG00000115009.13	CCL20	c(ENST00000358813, ENST00000409189, ENST00000473642, ENST00000489160, ENST00000646475)	1.32	2.55	59.1	1.19e-10	1.66e-08	9.93
5875	ENSG00000137965	10561	IFI44	1	78600000	78700000	14300	+	IFI44	protein_coding	chromosome	interferon induced protein 44 [Source:HGNC Symbol;Acc:HGNC:16938]	ENSG00000137965.11	IFI44	c(ENST00000370747, ENST00000438486, ENST00000446486, ENST00000467790, ENST00000470323, ENST00000472152, ENST00000476911, ENST00000485662, ENST00000495254)	1.86	1.48	58.9	1.23e-10	1.7e-08	9.91
4965	ENSG00000131037	54869	EPS8L1	19	55100000	55100000	15900	+	EPS8L1	protein_coding	chromosome	EPS8 like 1 [Source:HGNC Symbol;Acc:HGNC:21295]	ENSG00000131037.15	EPS8L1	c(ENST00000201647, ENST00000245618, ENST00000540810, ENST00000585347, ENST00000586329, ENST00000587715, ENST00000587786, ENST00000587901, ENST00000588359, ENST00000589362, ENST00000589694, ENST00000590232, ENST00000590610, ENST00000591219, ENST00000592044, ENST00000592102, ENST00000592284, ENST00000592318, ENST00000592824)	1.01	5.92	58.9	1.25e-10	1.72e-08	9.9
10289	ENSG00000175984	163259	DENND2C	1	115000000	115000000	87600	-	DENND2C	protein_coding	chromosome	DENN domain containing 2C [Source:HGNC Symbol;Acc:HGNC:24748]	ENSG00000175984.15	DENND2C	c(ENST00000393274, ENST00000393276, ENST00000393277, ENST00000481894, ENST00000493549, ENST00000495031)	0.815	5.37	58.7	1.32e-10	1.79e-08	9.88
3594	ENSG00000115963	390	RND3	2	150000000	151000000	70800	-	RND3	protein_coding	chromosome	Rho family GTPase 3 [Source:HGNC Symbol;Acc:HGNC:671]	ENSG00000115963.13	RND3	c(ENST00000263895, ENST00000375734, ENST00000409557, ENST00000439275, ENST00000454202, ENST00000466334, ENST00000472416, ENST00000473639, ENST00000497865)	0.64	7.51	57.9	1.62e-10	2.18e-08	9.79
3841	ENSG00000118523	1490	CCN2	6	132000000	132000000	3200	-	CCN2	protein_coding	chromosome	cellular communication network factor 2 [Source:HGNC Symbol;Acc:HGNC:2500]	ENSG00000118523.6	CCN2	ENST00000367976	0.734	6.27	57.8	1.66e-10	2.22e-08	9.78
8353	ENSG00000163435	1999	ELF3	1	202000000	202000000	9240	+	ELF3	protein_coding	chromosome	E74 like ETS transcription factor 3 [Source:HGNC Symbol;Acc:HGNC:3318]	ENSG00000163435.16	ELF3	c(ENST00000359651, ENST00000367283, ENST00000367284, ENST00000446188, ENST00000470384, ENST00000475698, ENST00000479874, ENST00000490203, ENST00000495848, ENST00000498017)	1.06	5.35	57.3	1.91e-10	2.54e-08	9.72
11590	ENSG00000188042	10123	ARL4C	2	234000000	234000000	4040	-	ARL4C	protein_coding	chromosome	ADP ribosylation factor like GTPase 4C [Source:HGNC Symbol;Acc:HGNC:698]	ENSG00000188042.8	ARL4C	c(ENST00000339728, ENST00000390645)	-0.52	7.08	57.1	2.01e-10	2.64e-08	9.7
4961	ENSG00000131016	9590	AKAP12	6	151000000	151000000	119000	+	AKAP12	protein_coding	chromosome	A-kinase anchoring protein 12 [Source:HGNC Symbol;Acc:HGNC:370]	ENSG00000131016.17	AKAP12	c(ENST00000253332, ENST00000354675, ENST00000359755, ENST00000402676, ENST00000490177)	0.776	4.83	56.6	2.32e-10	3.02e-08	9.63
14017	ENSG00000264364	140735	DYNLL2	17	58100000	58100000	12100	+	DYNLL2	protein_coding	chromosome	dynein light chain LC8-type 2 [Source:HGNC Symbol;Acc:HGNC:24596]	ENSG00000264364.3	DYNLL2	ENST00000579991	-0.426	7.22	55.7	2.94e-10	3.8e-08	9.53
5180	ENSG00000132825	5509	PPP1R3D	20	59900000	59900000	3640	-	PPP1R3D	protein_coding	chromosome	protein phosphatase 1 regulatory subunit 3D [Source:HGNC Symbol;Acc:HGNC:9294]	ENSG00000132825.7	PPP1R3D	ENST00000370996	0.827	3.38	55.4	3.16e-10	4.05e-08	9.5
8887	ENSG00000166189	79803	HPS6	10	102000000	102000000	2650	+	HPS6	protein_coding	chromosome	HPS6 biogenesis of lysosomal organelles complex 2 subunit 3 [Source:HGNC Symbol;Acc:HGNC:18817]	ENSG00000166189.7	HPS6	ENST00000299238	-0.725	5.15	55.3	3.3e-10	4.19e-08	9.48
7409	ENSG00000153294	221393	ADGRF4	6	47700000	47700000	36200	+	ADGRF4	protein_coding	chromosome	adhesion G protein-coupled receptor F4 [Source:HGNC Symbol;Acc:HGNC:19011]	ENSG00000153294.11	ADGRF4	c(ENST00000283303, ENST00000327753, ENST00000371220)	0.383	6.71	54.8	3.74e-10	4.7e-08	9.43
5581	ENSG00000136002	50649	ARHGEF4	2	131000000	131000000	210000	+	ARHGEF4	protein_coding	chromosome	Rho guanine nucleotide exchange factor 4 [Source:HGNC Symbol;Acc:HGNC:684]	ENSG00000136002.19	ARHGEF4	c(ENST00000326016, ENST00000355771, ENST00000392953, ENST00000409303, ENST00000409359, ENST00000428230, ENST00000438985, ENST00000439368, ENST00000490728, ENST00000496764, ENST00000525092, ENST00000526381, ENST00000527365, ENST00000528247, ENST00000532720, ENST00000611048, ENST00000636987)	-0.68	6.8	54.3	4.22e-10	5.26e-08	9.37
11139	ENSG00000184254	220	ALDH1A3	15	101000000	101000000	38900	+	ALDH1A3	protein_coding	chromosome	aldehyde dehydrogenase 1 family member A3 [Source:HGNC Symbol;Acc:HGNC:409]	ENSG00000184254.17	ALDH1A3	c(ENST00000329841, ENST00000346623, ENST00000557963, ENST00000558033, ENST00000558869, ENST00000560555, ENST00000561338)	0.698	9.93	54.3	4.25e-10	5.26e-08	9.37
1020	ENSG00000074410	771	CA12	15	63300000	63400000	60500	-	CA12	protein_coding	chromosome	carbonic anhydrase 12 [Source:HGNC Symbol;Acc:HGNC:1371]	ENSG00000074410.14	CA12	c(ENST00000178638, ENST00000344366, ENST00000422263, ENST00000558287, ENST00000560293, ENST00000560666)	-0.58	8	53.9	4.77e-10	5.84e-08	9.32
5562	ENSG00000135919	5270	SERPINE2	2	224000000	224000000	64300	-	SERPINE2	protein_coding	chromosome	serpin family E member 2 [Source:HGNC Symbol;Acc:HGNC:8951]	ENSG00000135919.13	SERPINE2	c(ENST00000258405, ENST00000409304, ENST00000409840, ENST00000423446, ENST00000432738, ENST00000447280, ENST00000454956, ENST00000473202, ENST00000478966, ENST00000489065)	-0.745	6.45	53.4	5.49e-10	6.67e-08	9.26
5038	ENSG00000131746	84951	TNS4	17	40500000	40500000	25800	-	TNS4	protein_coding	chromosome	tensin 4 [Source:HGNC Symbol;Acc:HGNC:24352]	ENSG00000131746.13	TNS4	c(ENST00000254051, ENST00000394072, ENST00000497303, ENST00000582747)	-0.658	9.12	52.7	6.71e-10	8.09e-08	9.17
1458	ENSG00000088888	57506	MAVS	20	3850000	3880000	29300	+	MAVS	protein_coding	chromosome	mitochondrial antiviral signaling protein [Source:HGNC Symbol;Acc:HGNC:29233]	ENSG00000088888.18	MAVS	c(ENST00000416600, ENST00000428216)	-0.375	6.25	52	8.01e-10	9.58e-08	9.1
7059	ENSG00000148926	133	ADM	11	10300000	10300000	2320	+	ADM	protein_coding	chromosome	adrenomedullin [Source:HGNC Symbol;Acc:HGNC:259]	ENSG00000148926.10	ADM	c(ENST00000278175, ENST00000524948, ENST00000525063, ENST00000526492, ENST00000528544, ENST00000528655, ENST00000530439, ENST00000534464)	0.54	8.02	52	8.07e-10	9.58e-08	9.09
1684	ENSG00000099194	6319	SCD	10	100000000	100000000	17600	+	SCD	protein_coding	chromosome	stearoyl-CoA desaturase [Source:HGNC Symbol;Acc:HGNC:10571]	ENSG00000099194.6	SCD	ENST00000370355	-0.567	11	52	8.16e-10	9.61e-08	9.09
11400	ENSG00000186212	345079	SOWAHB	4	76900000	76900000	3990	-	SOWAHB	protein_coding	chromosome	sosondowah ankyrin repeat domain family member B [Source:HGNC Symbol;Acc:HGNC:32958]	ENSG00000186212.4	SOWAHB	ENST00000334306	0.877	4.25	51.7	8.78e-10	1.02e-07	9.06
12207	ENSG00000198417	4494	MT1F	16	56700000	56700000	2970	+	MT1F	protein_coding	chromosome	metallothionein 1F [Source:HGNC Symbol;Acc:HGNC:7398]	ENSG00000198417.7	MT1F	c(ENST00000334350, ENST00000564295, ENST00000567672, ENST00000568475)	-1.68	1.24	51.5	9.24e-10	1.07e-07	9.03
11226	ENSG00000185033	10509	SEMA4B	15	90200000	90200000	69100	+	SEMA4B	protein_coding	chromosome	semaphorin 4B [Source:HGNC Symbol;Acc:HGNC:10730]	ENSG00000185033.14	SEMA4B	c(ENST00000332496, ENST00000411539, ENST00000558051, ENST00000558065, ENST00000558848, ENST00000558895, ENST00000558975, ENST00000559074, ENST00000559247, ENST00000559300, ENST00000559322, ENST00000559792, ENST00000559983, ENST00000560003, ENST00000560089, ENST00000560263, ENST00000560993, ENST00000561085, ENST00000561252, ENST00000561321)	-0.726	7	51.4	9.58e-10	1.1e-07	9.02
2337	ENSG00000104368	5327	PLAT	8	42200000	42200000	33000	-	PLAT	protein_coding	chromosome	plasminogen activator, tissue type [Source:HGNC Symbol;Acc:HGNC:9051]	ENSG00000104368.18	PLAT	c(ENST00000220809, ENST00000352041, ENST00000429089, ENST00000429710, ENST00000519510, ENST00000520523, ENST00000521042, ENST00000521647, ENST00000521694, ENST00000522812, ENST00000524009, ENST00000524261)	0.754	5.51	51.1	1.03e-09	1.18e-07	8.99
5975	ENSG00000138650	57575	PCDH10	4	133000000	133000000	59300	+	PCDH10	protein_coding	chromosome	protocadherin 10 [Source:HGNC Symbol;Acc:HGNC:13404]	ENSG00000138650.9	PCDH10	c(ENST00000264360, ENST00000511112, ENST00000618019)	-1.89	1.29	51	1.09e-09	1.23e-07	8.96
12149	ENSG00000198092	389208	TMPRSS11F	4	68100000	68100000	76700	-	TMPRSS11F	protein_coding	chromosome	transmembrane serine protease 11F [Source:HGNC Symbol;Acc:HGNC:29994]	ENSG00000198092.6	TMPRSS11F	ENST00000356291	0.987	2.61	50.7	1.16e-09	1.3e-07	8.94
12090	ENSG00000197822	100506658	OCLN	5	69500000	69600000	65800	+	OCLN	protein_coding	chromosome	occludin [Source:HGNC Symbol;Acc:HGNC:8104]	ENSG00000197822.11	OCLN	c(ENST00000355237, ENST00000396442, ENST00000510666, ENST00000514370, ENST00000538151)	1.53	4.66	50.7	1.17e-09	1.31e-07	8.93
11886	ENSG00000196639	3269	HRH1	3	11100000	11300000	126000	+	HRH1	protein_coding	chromosome	histamine receptor H1 [Source:HGNC Symbol;Acc:HGNC:5182]	ENSG00000196639.6	HRH1	c(ENST00000397056, ENST00000413416, ENST00000431010, ENST00000438284)	0.697	4.22	50.2	1.36e-09	1.5e-07	8.87
3419	ENSG00000114529	79669	C3orf52	3	112000000	112000000	44700	+	C3orf52	protein_coding	chromosome	chromosome 3 open reading frame 52 [Source:HGNC Symbol;Acc:HGNC:26255]	ENSG00000114529.12	C3orf52	c(ENST00000264848, ENST00000431717, ENST00000467942, ENST00000480282, ENST00000484828, ENST00000494096, ENST00000497610)	0.844	4	49.5	1.65e-09	1.81e-07	8.78
7124	ENSG00000149591	6876	TAGLN	11	117000000	117000000	8100	+	TAGLN	protein_coding	chromosome	transgelin [Source:HGNC Symbol;Acc:HGNC:11553]	ENSG00000149591.17	TAGLN	c(ENST00000278968, ENST00000392951, ENST00000525531, ENST00000529622, ENST00000529792, ENST00000530649, ENST00000532870, ENST00000533863)	0.909	6.52	49.4	1.71e-09	1.86e-07	8.77
6466	ENSG00000143217	81607	NECTIN4	1	161000000	161000000	18600	-	NECTIN4	protein_coding	chromosome	nectin cell adhesion molecule 4 [Source:HGNC Symbol;Acc:HGNC:19688]	ENSG00000143217.9	NECTIN4	c(ENST00000368012, ENST00000486694)	1.01	5.58	49.3	1.72e-09	1.86e-07	8.76
6051	ENSG00000139278	11010	GLIPR1	12	75500000	75500000	23100	+	GLIPR1	protein_coding	chromosome	GLI pathogenesis related 1 [Source:HGNC Symbol;Acc:HGNC:17001]	ENSG00000139278.10	GLIPR1	c(ENST00000266659, ENST00000456650, ENST00000536703, ENST00000550491)	0.716	6.66	49	1.91e-09	2.05e-07	8.72
8667	ENSG00000164877	79778	MICALL2	7	1430000	1460000	31000	-	MICALL2	protein_coding	chromosome	MICAL like 2 [Source:HGNC Symbol;Acc:HGNC:29672]	ENSG00000164877.19	MICALL2	c(ENST00000297508, ENST00000413446, ENST00000460198, ENST00000467394, ENST00000467783, ENST00000470807, ENST00000471899, ENST00000472100, ENST00000479007, ENST00000482839, ENST00000487156, ENST00000487187, ENST00000490608, ENST00000493998, ENST00000496184)	-0.92	4.56	48.8	2.01e-09	2.14e-07	8.7
1965	ENSG00000100994	5834	PYGB	20	25200000	25300000	49900	+	PYGB	protein_coding	chromosome	glycogen phosphorylase B [Source:HGNC Symbol;Acc:HGNC:9723]	ENSG00000100994.12	PYGB	c(ENST00000216962, ENST00000428458, ENST00000471359)	-0.571	9.18	48.7	2.06e-09	2.18e-07	8.69
1692	ENSG00000099260	54873	PALMD	1	99600000	99700000	48400	+	PALMD	protein_coding	chromosome	palmdelphin [Source:HGNC Symbol;Acc:HGNC:15846]	ENSG00000099260.11	PALMD	c(ENST00000263174, ENST00000496843, ENST00000605497, ENST00000605613, ENST00000615664)	0.602	5.4	47.5	2.91e-09	3.06e-07	8.54
10601	ENSG00000179041	23212	RRS1	8	66400000	66400000	1720	+	RRS1	protein_coding	chromosome	ribosome biogenesis regulator 1 homolog [Source:HGNC Symbol;Acc:HGNC:17083]	ENSG00000179041.4	RRS1	ENST00000320270	-0.786	5.32	46.9	3.54e-09	3.69e-07	8.45
12196	ENSG00000198355	415116	PIM3	22	50000000	50000000	3300	+	PIM3	protein_coding	chromosome	Pim-3 proto-oncogene, serine/threonine kinase [Source:HGNC Symbol;Acc:HGNC:19310]	ENSG00000198355.5	PIM3	c(ENST00000360612, ENST00000467480)	0.589	5.14	46.4	4e-09	4.15e-07	8.4
3675	ENSG00000116717	1647	GADD45A	1	67700000	67700000	3130	+	GADD45A	protein_coding	chromosome	growth arrest and DNA damage inducible alpha [Source:HGNC Symbol;Acc:HGNC:4095]	ENSG00000116717.13	GADD45A	c(ENST00000370985, ENST00000370986, ENST00000460575, ENST00000484245, ENST00000617962, ENST00000648742, ENST00000650283)	0.595	6.25	46.1	4.39e-09	4.51e-07	8.36
8563	ENSG00000164236	651746	ANKRD33B	5	10600000	10700000	93700	+	ANKRD33B	protein_coding	chromosome	ankyrin repeat domain 33B [Source:HGNC Symbol;Acc:HGNC:35240]	ENSG00000164236.12	ANKRD33B	c(ENST00000296657, ENST00000504806)	0.928	3.39	46	4.5e-09	4.6e-07	8.35
6925	ENSG00000147383	50814	NSDHL	X	153000000	153000000	38800	+	NSDHL	protein_coding	chromosome	NAD(P) dependent steroid dehydrogenase-like [Source:HGNC Symbol;Acc:HGNC:13398]	ENSG00000147383.11	NSDHL	c(ENST00000370274, ENST00000432467, ENST00000440023)	-0.458	6.45	46	4.6e-09	4.65e-07	8.34
5339	ENSG00000134317	29841	GRHL1	2	9950000	10000000	50600	+	GRHL1	protein_coding	chromosome	grainyhead like transcription factor 1 [Source:HGNC Symbol;Acc:HGNC:17923]	ENSG00000134317.18	GRHL1	c(ENST00000324907, ENST00000405379, ENST00000439493, ENST00000464418, ENST00000472167, ENST00000480736, ENST00000494520, ENST00000497403)	0.531	6.37	46	4.62e-09	4.65e-07	8.34
1262	ENSG00000082516	25929	GEMIN5	5	155000000	155000000	50800	-	GEMIN5	protein_coding	chromosome	gem nuclear organelle associated protein 5 [Source:HGNC Symbol;Acc:HGNC:20043]	ENSG00000082516.9	GEMIN5	c(ENST00000285873, ENST00000522075, ENST00000523355)	-0.544	6.2	45.6	5.09e-09	5.08e-07	8.29
7185	ENSG00000150782	3606	IL18	11	112000000	112000000	20800	-	IL18	protein_coding	chromosome	interleukin 18 [Source:HGNC Symbol;Acc:HGNC:5986]	ENSG00000150782.12	IL18	c(ENST00000280357, ENST00000524595, ENST00000525547, ENST00000528832, ENST00000533858, ENST00000534225)	0.455	6.42	45.6	5.12e-09	5.08e-07	8.29
14606	ENSG00000281991	100862671	TMEM265	16	30700000	30700000	4560	+	TMEM265	protein_coding	chromosome	transmembrane protein 265 [Source:HGNC Symbol;Acc:HGNC:51241]	ENSG00000281991.2	TMEM265	ENST00000615541	0.991	4.69	45.3	5.59e-09	5.52e-07	8.25
11136	ENSG00000184226	5101	PCDH9	13	66300000	67200000	928000	-	PCDH9	protein_coding	chromosome	protocadherin 9 [Source:HGNC Symbol;Acc:HGNC:8661]	ENSG00000184226.15	PCDH9	c(ENST00000377861, ENST00000377865, ENST00000456367, ENST00000544246, ENST00000614931, ENST00000617020)	-1.51	2.24	45	6.15e-09	6.03e-07	8.21
5307	ENSG00000134107	8553	BHLHE40	3	4980000	4990000	5890	+	BHLHE40	protein_coding	chromosome	basic helix-loop-helix family member e40 [Source:HGNC Symbol;Acc:HGNC:1046]	ENSG00000134107.5	BHLHE40	c(ENST00000256495, ENST00000460806, ENST00000467610)	0.511	7.59	44.7	6.78e-09	6.6e-07	8.17
8427	ENSG00000163734	2921	CXCL3	4	74000000	74000000	2220	-	CXCL3	protein_coding	chromosome	C-X-C motif chemokine ligand 3 [Source:HGNC Symbol;Acc:HGNC:4604]	ENSG00000163734.4	CXCL3	c(ENST00000296026, ENST00000502974, ENST00000510390, ENST00000511669)	0.639	4.42	44.2	7.74e-09	7.49e-07	8.11
2118	ENSG00000102189	8411	EEA1	12	92800000	92900000	159000	-	EEA1	protein_coding	chromosome	early endosome antigen 1 [Source:HGNC Symbol;Acc:HGNC:3185]	ENSG00000102189.17	EEA1	c(ENST00000322349, ENST00000418984, ENST00000547833, ENST00000549790, ENST00000553019)	0.808	6.48	44.1	8.09e-09	7.78e-07	8.09
9590	ENSG00000170454	9119	KRT75	12	52400000	52400000	10300	-	KRT75	protein_coding	chromosome	keratin 75 [Source:HGNC Symbol;Acc:HGNC:24431]	ENSG00000170454.6	KRT75	ENST00000252245	0.56	5.48	44	8.23e-09	7.86e-07	8.08
14148	ENSG00000272325	11165	NUDT3	6	34300000	34400000	113000	-	NUDT3	protein_coding	chromosome	nudix hydrolase 3 [Source:HGNC Symbol;Acc:HGNC:8050]	ENSG00000272325.2	NUDT3	ENST00000607016	-0.427	5.57	43.9	8.45e-09	8.02e-07	8.07
13146	ENSG00000228594	643988	FNDC10	1	1600000	1600000	2120	-	FNDC10	protein_coding	chromosome	fibronectin type III domain containing 10 [Source:HGNC Symbol;Acc:HGNC:42951]	ENSG00000228594.4	FNDC10	ENST00000422725	-0.987	3.12	43.5	9.67e-09	9.12e-07	8.01
3425	ENSG00000114631	50512	PODXL2	3	128000000	128000000	43600	+	PODXL2	protein_coding	chromosome	podocalyxin like 2 [Source:HGNC Symbol;Acc:HGNC:17936]	ENSG00000114631.11	PODXL2	ENST00000342480	-0.904	2.72	43.4	9.86e-09	9.23e-07	8.01
7186	ENSG00000150787	5805	PTS	11	112000000	112000000	43600	+	PTS	protein_coding	chromosome	6-pyruvoyltetrahydropterin synthase [Source:HGNC Symbol;Acc:HGNC:9689]	ENSG00000150787.8	PTS	c(ENST00000280362, ENST00000524931, ENST00000525645, ENST00000525803, ENST00000527428, ENST00000527635, ENST00000528679, ENST00000531175, ENST00000531673)	0.409	5.1	43.2	1.06e-08	9.9e-07	7.97
3055	ENSG00000110921	4598	MVK	12	110000000	110000000	24900	+	MVK	protein_coding	chromosome	mevalonate kinase [Source:HGNC Symbol;Acc:HGNC:7530]	ENSG00000110921.14	MVK	c(ENST00000228510, ENST00000392727, ENST00000447878, ENST00000535044, ENST00000537237, ENST00000539335, ENST00000539575, ENST00000539696, ENST00000540353, ENST00000545516, ENST00000545774, ENST00000546277, ENST00000625889, ENST00000629016, ENST00000636529, ENST00000636996, ENST00000639206)	-0.768	6.02	43.1	1.1e-08	1.02e-06	7.96
4689	ENSG00000128340	5880	RAC2	22	37200000	37200000	19200	-	RAC2	protein_coding	chromosome	Rac family small GTPase 2 [Source:HGNC Symbol;Acc:HGNC:9802]	ENSG00000128340.15	RAC2	c(ENST00000249071, ENST00000401529, ENST00000405484, ENST00000406508, ENST00000441619, ENST00000469532, ENST00000481215)	-0.571	5.48	42.9	1.15e-08	1.05e-06	7.94
7363	ENSG00000152766	118932	ANKRD22	10	88800000	88900000	31900	-	ANKRD22	protein_coding	chromosome	ankyrin repeat domain 22 [Source:HGNC Symbol;Acc:HGNC:28321]	ENSG00000152766.6	ANKRD22	c(ENST00000371930, ENST00000476963)	0.716	4.32	42.9	1.18e-08	1.07e-06	7.93
5402	ENSG00000134851	55858	TMEM165	4	55400000	55500000	57400	+	TMEM165	protein_coding	chromosome	transmembrane protein 165 [Source:HGNC Symbol;Acc:HGNC:30760]	ENSG00000134851.13	TMEM165	c(ENST00000381334, ENST00000502797, ENST00000506103, ENST00000506198, ENST00000508404, ENST00000508561, ENST00000509575, ENST00000511710, ENST00000514070, ENST00000514904, ENST00000515591, ENST00000608091)	0.31	6.36	42.8	1.19e-08	1.07e-06	7.93
14003	ENSG00000263309	25984	KRT23	CHR_HSCHR17_4_CTG4	40900000	40900000	14900	-	KRT23	protein_coding	chromosome	keratin 23 [Source:HGNC Symbol;Acc:HGNC:6438]	ENSG00000263309.6	KRT23	c(ENST00000571258, ENST00000571504, ENST00000572233, ENST00000574395, ENST00000574480, ENST00000577464, ENST00000579696, ENST00000581268, ENST00000582651)	0.582	5.7	42.7	1.23e-08	1.11e-06	7.91
5398	ENSG00000134824	9415	FADS2	11	61800000	61900000	74400	+	FADS2	protein_coding	chromosome	fatty acid desaturase 2 [Source:HGNC Symbol;Acc:HGNC:3575]	ENSG00000134824.14	FADS2	c(ENST00000257261, ENST00000278840, ENST00000355484, ENST00000517312, ENST00000517839, ENST00000518606, ENST00000520145, ENST00000521571, ENST00000521849, ENST00000522056, ENST00000522359, ENST00000522639, ENST00000523235, ENST00000543584, ENST00000574708)	-0.81	7.5	42.6	1.26e-08	1.13e-06	7.9
11175	ENSG00000184602	8303	SNN	16	11700000	11700000	10700	+	SNN	protein_coding	chromosome	stannin [Source:HGNC Symbol;Acc:HGNC:11149]	ENSG00000184602.6	SNN	ENST00000329565	-0.58	5.2	42.5	1.32e-08	1.17e-06	7.88
4698	ENSG00000128510	51200	CPA4	7	130000000	130000000	31000	+	CPA4	protein_coding	chromosome	carboxypeptidase A4 [Source:HGNC Symbol;Acc:HGNC:15740]	ENSG00000128510.12	CPA4	c(ENST00000222482, ENST00000445470, ENST00000470542, ENST00000473956, ENST00000474254, ENST00000486598, ENST00000488025, ENST00000490117, ENST00000492072, ENST00000493259, ENST00000497388)	-0.464	8.78	42.4	1.34e-08	1.18e-06	7.87
7163	ENSG00000150457	26524	LATS2	13	21000000	21100000	88600	-	LATS2	protein_coding	chromosome	large tumor suppressor kinase 2 [Source:HGNC Symbol;Acc:HGNC:6515]	ENSG00000150457.9	LATS2	c(ENST00000382592, ENST00000472754)	0.637	5.35	42.3	1.4e-08	1.22e-06	7.85
2898	ENSG00000109084	27346	TMEM97	17	28300000	28300000	9490	+	TMEM97	protein_coding	chromosome	transmembrane protein 97 [Source:HGNC Symbol;Acc:HGNC:28106]	ENSG00000109084.14	TMEM97	c(ENST00000226230, ENST00000336687, ENST00000582113, ENST00000582384, ENST00000583381)	-0.793	4.64	42.2	1.44e-08	1.25e-06	7.84
1040	ENSG00000075142	6717	SRI	7	88200000	88200000	21900	-	SRI	protein_coding	chromosome	sorcin [Source:HGNC Symbol;Acc:HGNC:11292]	ENSG00000075142.13	SRI	c(ENST00000265729, ENST00000394641, ENST00000419179, ENST00000431660, ENST00000457606, ENST00000472930, ENST00000486860, ENST00000488015, ENST00000489079, ENST00000490437)	0.476	6.31	41.1	2e-08	1.73e-06	7.7
5480	ENSG00000135378	79056	PRRG4	11	32800000	32900000	28200	+	PRRG4	protein_coding	chromosome	proline rich and Gla domain 4 [Source:HGNC Symbol;Acc:HGNC:30799]	ENSG00000135378.4	PRRG4	ENST00000257836	0.55	6.19	40.8	2.19e-08	1.88e-06	7.66
8984	ENSG00000166750	162394	SLFN5	17	35200000	35300000	30600	+	SLFN5	protein_coding	chromosome	schlafen family member 5 [Source:HGNC Symbol;Acc:HGNC:28286]	ENSG00000166750.10	SLFN5	c(ENST00000299977, ENST00000542451, ENST00000592325)	0.684	6.42	40.8	2.24e-08	1.91e-06	7.65
12944	ENSG00000221963	80830	APOL6	22	35600000	35700000	20000	+	APOL6	protein_coding	chromosome	apolipoprotein L6 [Source:HGNC Symbol;Acc:HGNC:14870]	ENSG00000221963.6	APOL6	ENST00000409652	0.744	3.38	40.6	2.36e-08	2.01e-06	7.63
9933	ENSG00000172840	57546	PDP2	16	66900000	66900000	17200	+	PDP2	protein_coding	chromosome	pyruvate dehyrogenase phosphatase catalytic subunit 2 [Source:HGNC Symbol;Acc:HGNC:30263]	ENSG00000172840.7	PDP2	c(ENST00000311765, ENST00000561475, ENST00000561704, ENST00000566543, ENST00000566776, ENST00000566805, ENST00000568398, ENST00000568720, ENST00000568869)	-1.15	4.73	40.4	2.53e-08	2.13e-06	7.6
5812	ENSG00000137628	55601	DDX60	4	168000000	168000000	103000	-	DDX60	protein_coding	chromosome	DExD/H-box helicase 60 [Source:HGNC Symbol;Acc:HGNC:25942]	ENSG00000137628.17	DDX60	c(ENST00000393743, ENST00000505393, ENST00000507815, ENST00000511317, ENST00000513997, ENST00000514995)	1.49	2.82	40.4	2.55e-08	2.13e-06	7.59
5703	ENSG00000136867	1318	SLC31A2	9	113000000	113000000	13200	+	SLC31A2	protein_coding	chromosome	solute carrier family 31 member 2 [Source:HGNC Symbol;Acc:HGNC:11017]	ENSG00000136867.11	SLC31A2	c(ENST00000259392, ENST00000374220, ENST00000490809)	0.397	5.76	40.3	2.61e-08	2.17e-06	7.58
9026	ENSG00000166971	64400	AKTIP	16	53500000	53500000	13400	-	AKTIP	protein_coding	chromosome	AKT interacting protein [Source:HGNC Symbol;Acc:HGNC:16710]	ENSG00000166971.17	AKTIP	c(ENST00000300245, ENST00000394657, ENST00000561799, ENST00000563108, ENST00000563928, ENST00000564497, ENST00000565408, ENST00000565431, ENST00000566045, ENST00000568022, ENST00000568596, ENST00000570004, ENST00000570041, ENST00000571523)	0.545	5.15	40	2.82e-08	2.33e-06	7.55
8488	ENSG00000163993	6286	S100P	4	6690000	6700000	3290	+	S100P	protein_coding	chromosome	S100 calcium binding protein P [Source:HGNC Symbol;Acc:HGNC:10504]	ENSG00000163993.7	S100P	c(ENST00000296370, ENST00000513778)	0.404	6.32	40	2.84e-08	2.33e-06	7.55
5663	ENSG00000136603	6498	SKIL	3	170000000	170000000	39200	+	SKIL	protein_coding	chromosome	SKI like proto-oncogene [Source:HGNC Symbol;Acc:HGNC:10897]	ENSG00000136603.14	SKIL	c(ENST00000259119, ENST00000413427, ENST00000426052, ENST00000458537, ENST00000465590, ENST00000470571, ENST00000476188, ENST00000477216, ENST00000490894, ENST00000490989)	1.04	5.69	39.9	2.96e-08	2.42e-06	7.53
2324	ENSG00000104312	8767	RIPK2	8	89800000	89800000	33300	+	RIPK2	protein_coding	chromosome	receptor interacting serine/threonine kinase 2 [Source:HGNC Symbol;Acc:HGNC:10020]	ENSG00000104312.8	RIPK2	c(ENST00000220751, ENST00000517696, ENST00000518673, ENST00000522965)	0.526	5.09	39.9	2.98e-08	2.42e-06	7.53
3441	ENSG00000114767	9136	RRP9	3	51900000	51900000	8480	-	RRP9	protein_coding	chromosome	ribosomal RNA processing 9, U3 small nucleolar RNA binding protein [Source:HGNC Symbol;Acc:HGNC:16829]	ENSG00000114767.7	RRP9	ENST00000232888	-0.601	5.52	39.5	3.37e-08	2.72e-06	7.47
1679	ENSG00000097021	11332	ACOT7	1	6260000	6390000	130000	-	ACOT7	protein_coding	chromosome	acyl-CoA thioesterase 7 [Source:HGNC Symbol;Acc:HGNC:24157]	ENSG00000097021.19	ACOT7	c(ENST00000361521, ENST00000377842, ENST00000377845, ENST00000377855, ENST00000377860, ENST00000418124, ENST00000473466, ENST00000481175, ENST00000545482, ENST00000608083)	-0.338	7.05	39.3	3.5e-08	2.82e-06	7.46
3502	ENSG00000115267	64135	IFIH1	2	162000000	162000000	51600	-	IFIH1	protein_coding	chromosome	interferon induced with helicase C domain 1 [Source:HGNC Symbol;Acc:HGNC:18873]	ENSG00000115267.8	IFIH1	c(ENST00000421365, ENST00000464129, ENST00000648433, ENST00000649426, ENST00000649554, ENST00000649979)	1.17	3.02	39.1	3.73e-08	2.98e-06	7.43
11865	ENSG00000196535	399687	MYO18A	17	29100000	29200000	109000	-	MYO18A	protein_coding	chromosome	myosin XVIIIA [Source:HGNC Symbol;Acc:HGNC:31104]	ENSG00000196535.16	MYO18A	c(ENST00000527312, ENST00000527372, ENST00000528322, ENST00000528564, ENST00000529578, ENST00000529889, ENST00000530254, ENST00000530557, ENST00000531253, ENST00000531267, ENST00000531438, ENST00000531892, ENST00000532143, ENST00000533112, ENST00000533399, ENST00000533420, ENST00000533652, ENST00000546105, ENST00000585573, ENST00000588791, ENST00000590242, ENST00000590565, ENST00000628822, ENST00…	-0.741	6.74	39.1	3.77e-08	3e-06	7.42
5669	ENSG00000136688	56300	IL36G	2	113000000	113000000	12500	+	IL36G	protein_coding	chromosome	interleukin 36 gamma [Source:HGNC Symbol;Acc:HGNC:15741]	ENSG00000136688.11	IL36G	c(ENST00000259205, ENST00000376489, ENST00000447128)	1.68	2.04	39.1	3.8e-08	3e-06	7.42
13360	ENSG00000235173	51236	HGH1	8	144000000	144000000	3080	+	HGH1	protein_coding	chromosome	HGH1 homolog [Source:HGNC Symbol;Acc:HGNC:24161]	ENSG00000235173.7	HGH1	c(ENST00000347708, ENST00000525101, ENST00000530074, ENST00000530409, ENST00000533266, ENST00000534255, ENST00000628266)	-0.52	5.14	39.1	3.81e-08	3e-06	7.42
14205	ENSG00000273802	8339	H2BC8	6	26200000	26200000	1530	-	HIST1H2BG	protein_coding	chromosome	histone cluster 1 H2B family member g [Source:HGNC Symbol;Acc:HGNC:4746]	ENSG00000273802.2	HIST1H2BG	ENST00000541790	1.01	2.8	39	3.88e-08	3.04e-06	7.41
5816	ENSG00000137672	7225	TRPC6	11	101000000	102000000	421000	-	TRPC6	protein_coding	chromosome	transient receptor potential cation channel subfamily C member 6 [Source:HGNC Symbol;Acc:HGNC:12338]	ENSG00000137672.13	TRPC6	c(ENST00000344327, ENST00000348423, ENST00000360497, ENST00000526713, ENST00000527240, ENST00000532133, ENST00000532184)	-0.913	4.11	38.9	4e-08	3.11e-06	7.4
6162	ENSG00000140379	597	BCL2A1	15	80000000	80000000	10300	-	BCL2A1	protein_coding	chromosome	BCL2 related protein A1 [Source:HGNC Symbol;Acc:HGNC:991]	ENSG00000140379.8	BCL2A1	c(ENST00000267953, ENST00000335661)	1.39	1.34	38.8	4.2e-08	3.23e-06	7.38
7893	ENSG00000159228	873	CBR1	21	36100000	36100000	3230	+	CBR1	protein_coding	chromosome	carbonyl reductase 1 [Source:HGNC Symbol;Acc:HGNC:1548]	ENSG00000159228.13	CBR1	c(ENST00000290349, ENST00000399191, ENST00000439427, ENST00000466328, ENST00000530908)	-0.435	6.63	38.8	4.2e-08	3.23e-06	7.38
5867	ENSG00000137941	79739	TTLL7	1	83900000	84000000	134000	-	TTLL7	protein_coding	chromosome	tubulin tyrosine ligase like 7 [Source:HGNC Symbol;Acc:HGNC:26242]	ENSG00000137941.17	TTLL7	c(ENST00000260505, ENST00000464289, ENST00000467670, ENST00000472688, ENST00000472937, ENST00000474702, ENST00000474957, ENST00000477524, ENST00000480174, ENST00000480533, ENST00000482783, ENST00000485638, ENST00000488014, ENST00000610996)	2.44	2.9	38.7	4.23e-08	3.23e-06	7.37
6625	ENSG00000144136	6574	SLC20A1	2	113000000	113000000	17900	+	SLC20A1	protein_coding	chromosome	solute carrier family 20 member 1 [Source:HGNC Symbol;Acc:HGNC:10946]	ENSG00000144136.11	SLC20A1	c(ENST00000272542, ENST00000413135, ENST00000423633, ENST00000433924, ENST00000456264, ENST00000480984, ENST00000490674, ENST00000492076, ENST00000498224)	-0.459	6.47	38.7	4.23e-08	3.23e-06	7.37
8316	ENSG00000163216	6703	SPRR2D	1	153000000	153000000	2200	-	SPRR2D	protein_coding	chromosome	small proline rich protein 2D [Source:HGNC Symbol;Acc:HGNC:11264]	ENSG00000163216.7	SPRR2D	c(ENST00000360379, ENST00000368756, ENST00000368757, ENST00000368758)	0.835	4.05	38.6	4.46e-08	3.38e-06	7.35
14077	ENSG00000268104	11254	SLC6A14	X	116000000	116000000	24900	+	SLC6A14	protein_coding	chromosome	solute carrier family 6 member 14 [Source:HGNC Symbol;Acc:HGNC:11047]	ENSG00000268104.3	SLC6A14	c(ENST00000463626, ENST00000598581)	0.685	7.38	38.4	4.71e-08	3.56e-06	7.33
13885	ENSG00000258947	10381	TUBB3	16	89900000	89900000	17400	+	TUBB3	protein_coding	chromosome	tubulin beta 3 class III [Source:HGNC Symbol;Acc:HGNC:20772]	ENSG00000258947.7	TUBB3	c(ENST00000315491, ENST00000553656, ENST00000553967, ENST00000554116, ENST00000554336, ENST00000554444, ENST00000554927, ENST00000555576, ENST00000555609, ENST00000555810, ENST00000556536, ENST00000556565, ENST00000557262, ENST00000557490, ENST00000625617)	0.528	6.19	38.3	4.94e-08	3.71e-06	7.31
3245	ENSG00000112561	7942	TFEB	6	41700000	41700000	52300	-	TFEB	protein_coding	chromosome	transcription factor EB [Source:HGNC Symbol;Acc:HGNC:11753]	ENSG00000112561.18	TFEB	c(ENST00000230323, ENST00000343317, ENST00000358871, ENST00000373033, ENST00000394283, ENST00000403298, ENST00000406563, ENST00000416140, ENST00000419396, ENST00000419574, ENST00000420312, ENST00000424495, ENST00000425401, ENST00000433032, ENST00000445214, ENST00000445700, ENST00000494822)	2.07	4.24	37.9	5.6e-08	4.17e-06	7.25
12331	ENSG00000198890	55170	PRMT6	1	107000000	107000000	11000	+	PRMT6	protein_coding	chromosome	protein arginine methyltransferase 6 [Source:HGNC Symbol;Acc:HGNC:18241]	ENSG00000198890.9	PRMT6	c(ENST00000370078, ENST00000649727, ENST00000650338)	-0.528	4.23	37.9	5.61e-08	4.17e-06	7.25
6444	ENSG00000143061	3321	IGSF3	1	117000000	117000000	93400	-	IGSF3	protein_coding	chromosome	immunoglobulin superfamily member 3 [Source:HGNC Symbol;Acc:HGNC:5950]	ENSG00000143061.17	IGSF3	c(ENST00000318837, ENST00000369483, ENST00000369486, ENST00000481589)	-0.442	7.83	37.8	5.67e-08	4.19e-06	7.25
1223	ENSG00000081041	2920	CXCL2	4	74100000	74100000	2160	-	CXCL2	protein_coding	chromosome	C-X-C motif chemokine ligand 2 [Source:HGNC Symbol;Acc:HGNC:4603]	ENSG00000081041.9	CXCL2	c(ENST00000296031, ENST00000508487, ENST00000510048)	0.939	3.83	37.7	5.93e-08	4.36e-06	7.23
420	ENSG00000036054	55773	TBC1D23	3	100000000	100000000	64300	+	TBC1D23	protein_coding	chromosome	TBC1 domain family member 23 [Source:HGNC Symbol;Acc:HGNC:25622]	ENSG00000036054.13	TBC1D23	c(ENST00000344949, ENST00000394144, ENST00000471098, ENST00000471273, ENST00000475134, ENST00000484231, ENST00000485687, ENST00000486274, ENST00000496167)	0.328	5.84	37.7	6.01e-08	4.38e-06	7.22
2237	ENSG00000103257	8140	SLC7A5	16	87800000	87900000	39500	-	SLC7A5	protein_coding	chromosome	solute carrier family 7 member 5 [Source:HGNC Symbol;Acc:HGNC:11063]	ENSG00000103257.9	SLC7A5	c(ENST00000261622, ENST00000563489, ENST00000565644)	-0.503	7.9	37.6	6.02e-08	4.38e-06	7.22
1891	ENSG00000100554	51382	ATP6V1D	14	67300000	67400000	65900	-	ATP6V1D	protein_coding	chromosome	ATPase H+ transporting V1 subunit D [Source:HGNC Symbol;Acc:HGNC:13527]	ENSG00000100554.12	ATP6V1D	c(ENST00000216442, ENST00000553408, ENST00000553687, ENST00000553974, ENST00000554087, ENST00000554236, ENST00000555012, ENST00000555335, ENST00000555431, ENST00000555474, ENST00000555625, ENST00000555723, ENST00000556058, ENST00000557244)	0.336	6.84	37.6	6.06e-08	4.39e-06	7.22
11940	ENSG00000196937	10447	FAM3C	7	121000000	121000000	47500	-	FAM3C	protein_coding	chromosome	family with sequence similarity 3 member C [Source:HGNC Symbol;Acc:HGNC:18664]	ENSG00000196937.11	FAM3C	c(ENST00000359943, ENST00000412653, ENST00000426156, ENST00000474082, ENST00000497622)	0.589	7.52	37.6	6.21e-08	4.47e-06	7.21
4895	ENSG00000130589	85441	HELZ2	20	63600000	63600000	16200	-	HELZ2	protein_coding	chromosome	helicase with zinc finger 2 [Source:HGNC Symbol;Acc:HGNC:30021]	ENSG00000130589.16	HELZ2	c(ENST00000370082, ENST00000427522, ENST00000454223, ENST00000467148, ENST00000478861, ENST00000479540)	1.49	3.84	37.4	6.49e-08	4.66e-06	7.19
11497	ENSG00000187091	5333	PLCD1	3	38000000	38000000	22300	-	PLCD1	protein_coding	chromosome	phospholipase C delta 1 [Source:HGNC Symbol;Acc:HGNC:9060]	ENSG00000187091.13	PLCD1	c(ENST00000334661, ENST00000417185, ENST00000461445, ENST00000463876, ENST00000473834, ENST00000479619, ENST00000484829, ENST00000495367, ENST00000495395)	0.935	5.05	37.3	6.84e-08	4.88e-06	7.17
6912	ENSG00000147155	10682	EBP	X	48500000	48500000	6920	+	EBP	protein_coding	chromosome	EBP cholestenol delta-isomerase [Source:HGNC Symbol;Acc:HGNC:3133]	ENSG00000147155.11	EBP	c(ENST00000276096, ENST00000414061, ENST00000446158, ENST00000466461, ENST00000495186, ENST00000498425)	-0.503	6.27	36.9	7.68e-08	5.46e-06	7.11
6782	ENSG00000145779	25816	TNFAIP8	5	119000000	119000000	131000	+	TNFAIP8	protein_coding	chromosome	TNF alpha induced protein 8 [Source:HGNC Symbol;Acc:HGNC:17260]	ENSG00000145779.8	TNFAIP8	c(ENST00000274456, ENST00000388882, ENST00000415806, ENST00000503646, ENST00000504642, ENST00000504771, ENST00000513374)	0.823	4.74	36.6	8.36e-08	5.91e-06	7.08
9276	ENSG00000168386	11259	FILIP1L	3	99800000	100000000	284000	-	FILIP1L	protein_coding	chromosome	filamin A interacting protein 1 like [Source:HGNC Symbol;Acc:HGNC:24589]	ENSG00000168386.18	FILIP1L	c(ENST00000331335, ENST00000354552, ENST00000383694, ENST00000398326, ENST00000468533, ENST00000471562, ENST00000476723, ENST00000477258, ENST00000487087, ENST00000495625)	1.02	3.7	36.6	8.48e-08	5.97e-06	7.07
6227	ENSG00000140939	8996	NOL3	16	67200000	67200000	5580	+	NOL3	protein_coding	chromosome	nucleolar protein 3 [Source:HGNC Symbol;Acc:HGNC:7869]	ENSG00000140939.14	NOL3	c(ENST00000268605, ENST00000563258, ENST00000563439, ENST00000564053, ENST00000564860, ENST00000564992, ENST00000565560, ENST00000565645, ENST00000566871, ENST00000568086, ENST00000568146, ENST00000568199, ENST00000568503)	-0.695	4.62	36.4	8.98e-08	6.26e-06	7.05
8898	ENSG00000166250	79827	CLMP	11	123000000	123000000	125000	-	CLMP	protein_coding	chromosome	CXADR like membrane protein [Source:HGNC Symbol;Acc:HGNC:24039]	ENSG00000166250.12	CLMP	c(ENST00000448775, ENST00000527977, ENST00000529128, ENST00000530371)	-0.673	6.71	36.3	9.43e-08	6.54e-06	7.03
8680	ENSG00000164930	8323	FZD6	8	103000000	103000000	34400	+	FZD6	protein_coding	chromosome	frizzled class receptor 6 [Source:HGNC Symbol;Acc:HGNC:4044]	ENSG00000164930.12	FZD6	c(ENST00000358755, ENST00000519011, ENST00000521195, ENST00000522484, ENST00000522566, ENST00000523739, ENST00000523933)	0.398	7.07	36.2	9.54e-08	6.59e-06	7.02
4558	ENSG00000126524	51119	SBDS	7	67000000	67000000	7910	-	SBDS	protein_coding	chromosome	SBDS ribosome maturation factor [Source:HGNC Symbol;Acc:HGNC:19440]	ENSG00000126524.10	SBDS	c(ENST00000246868, ENST00000414306, ENST00000463579, ENST00000490953, ENST00000617799)	0.364	8.07	36.2	9.7e-08	6.67e-06	7.01
6718	ENSG00000145040	90226	UCN2	3	48600000	48600000	2060	-	UCN2	protein_coding	chromosome	urocortin 2 [Source:HGNC Symbol;Acc:HGNC:18414]	ENSG00000145040.4	UCN2	ENST00000273610	-1.21	1.28	36.1	9.9e-08	6.77e-06	7
800	ENSG00000067064	3422	IDI1	10	1040000	1050000	10000	-	IDI1	protein_coding	chromosome	isopentenyl-diphosphate delta isomerase 1 [Source:HGNC Symbol;Acc:HGNC:5387]	ENSG00000067064.11	IDI1	c(ENST00000381344, ENST00000427898, ENST00000429642, ENST00000482091, ENST00000491735)	-0.396	8.16	36.1	1.01e-07	6.88e-06	7
830	ENSG00000068001	8692	HYAL2	3	50300000	50300000	4990	-	HYAL2	protein_coding	chromosome	hyaluronidase 2 [Source:HGNC Symbol;Acc:HGNC:5321]	ENSG00000068001.14	HYAL2	c(ENST00000357750, ENST00000395139, ENST00000415028, ENST00000424190, ENST00000426286, ENST00000428028, ENST00000442581, ENST00000447092, ENST00000458018, ENST00000481597)	-0.48	6.05	35.9	1.05e-07	7.11e-06	6.98
5660	ENSG00000136542	11227	GALNT5	2	157000000	157000000	60800	+	GALNT5	protein_coding	chromosome	polypeptide N-acetylgalactosaminyltransferase 5 [Source:HGNC Symbol;Acc:HGNC:4127]	ENSG00000136542.9	GALNT5	c(ENST00000259056, ENST00000461704, ENST00000463418)	0.633	8.21	35.9	1.06e-07	7.13e-06	6.98
14038	ENSG00000266094	83593	RASSF5	1	207000000	207000000	81900	+	RASSF5	protein_coding	chromosome	Ras association domain family member 5 [Source:HGNC Symbol;Acc:HGNC:17609]	ENSG00000266094.8	RASSF5	c(ENST00000577571, ENST00000579436, ENST00000579942, ENST00000580449, ENST00000581503, ENST00000581888, ENST00000605120, ENST00000605653, ENST00000636182)	0.547	4.11	35.8	1.1e-07	7.41e-06	6.96
7980	ENSG00000160211	2539	G6PD	X	155000000	155000000	16200	-	G6PD	protein_coding	chromosome	glucose-6-phosphate dehydrogenase [Source:HGNC Symbol;Acc:HGNC:4057]	ENSG00000160211.19	G6PD	c(ENST00000369620, ENST00000393562, ENST00000393564, ENST00000433845, ENST00000439227, ENST00000440967, ENST00000488434, ENST00000489497, ENST00000490651, ENST00000497281, ENST00000647501)	-0.656	5.19	35.6	1.16e-07	7.74e-06	6.94
11853	ENSG00000196497	79711	IPO4	14	24200000	24200000	8650	-	IPO4	protein_coding	chromosome	importin 4 [Source:HGNC Symbol;Acc:HGNC:19426]	ENSG00000196497.17	IPO4	c(ENST00000354464, ENST00000557996, ENST00000558046, ENST00000558193, ENST00000558233, ENST00000558718, ENST00000558780, ENST00000559253, ENST00000559588, ENST00000559635, ENST00000560155, ENST00000560222, ENST00000560315, ENST00000560798, ENST00000560935, ENST00000561034, ENST00000561090, ENST00000561199, ENST00000561379, ENST00000561462, ENST00000625289)	-0.513	5.65	35.5	1.19e-07	7.93e-06	6.92
2291	ENSG00000103888	57214	CEMIP	15	80800000	81000000	172000	+	CEMIP	protein_coding	chromosome	cell migration inducing hyaluronidase 1 [Source:HGNC Symbol;Acc:HGNC:29213]	ENSG00000103888.17	CEMIP	c(ENST00000220244, ENST00000356249, ENST00000394685, ENST00000495041, ENST00000559966, ENST00000560027)	-0.945	4.92	35.3	1.29e-07	8.53e-06	6.89
11419	ENSG00000186352	353322	ANKRD37	4	185000000	185000000	4610	+	ANKRD37	protein_coding	chromosome	ankyrin repeat domain 37 [Source:HGNC Symbol;Acc:HGNC:29593]	ENSG00000186352.9	ANKRD37	c(ENST00000335174, ENST00000506424, ENST00000507479, ENST00000507753, ENST00000511311, ENST00000511393)	0.819	3.63	35.3	1.31e-07	8.65e-06	6.88
8643	ENSG00000164695	92421	CHMP4C	8	81700000	81800000	27100	+	CHMP4C	protein_coding	chromosome	charged multivesicular body protein 4C [Source:HGNC Symbol;Acc:HGNC:30599]	ENSG00000164695.5	CHMP4C	ENST00000297265	0.484	5.17	35	1.42e-07	9.35e-06	6.85
11230	ENSG00000185085	80789	INTS5	11	62600000	62700000	6460	-	INTS5	protein_coding	chromosome	integrator complex subunit 5 [Source:HGNC Symbol;Acc:HGNC:29352]	ENSG00000185085.2	INTS5	ENST00000330574	-0.595	5.04	35	1.45e-07	9.48e-06	6.84
9239	ENSG00000168101	84309	NUDT16L1	16	4690000	4700000	2170	+	NUDT16L1	protein_coding	chromosome	nudix hydrolase 16 like 1 [Source:HGNC Symbol;Acc:HGNC:28154]	ENSG00000168101.14	NUDT16L1	c(ENST00000304301, ENST00000405142, ENST00000586252, ENST00000586536, ENST00000590460)	-0.573	4.05	34.7	1.6e-07	1.04e-05	6.8
8414	ENSG00000163686	57406	ABHD6	3	58200000	58300000	58200	+	ABHD6	protein_coding	chromosome	abhydrolase domain containing 6 [Source:HGNC Symbol;Acc:HGNC:21398]	ENSG00000163686.15	ABHD6	c(ENST00000295962, ENST00000463756, ENST00000470440, ENST00000475982, ENST00000478253, ENST00000480457, ENST00000485900)	-0.939	3.5	34.6	1.65e-07	1.07e-05	6.78
11586	ENSG00000188021	29978	UBQLN2	X	56600000	56600000	4230	+	UBQLN2	protein_coding	chromosome	ubiquilin 2 [Source:HGNC Symbol;Acc:HGNC:12509]	ENSG00000188021.8	UBQLN2	ENST00000338222	-0.488	5.43	34.5	1.69e-07	1.09e-05	6.77
5731	ENSG00000136997	4609	MYC	8	128000000	128000000	7520	+	MYC	protein_coding	chromosome	MYC proto-oncogene, bHLH transcription factor [Source:HGNC Symbol;Acc:HGNC:7553]	ENSG00000136997.19	MYC	c(ENST00000259523, ENST00000377970, ENST00000517291, ENST00000520751, ENST00000524013, ENST00000613283, ENST00000621592, ENST00000641036, ENST00000641252, ENST00000651626, ENST00000652131, ENST00000652288)	-0.829	7.65	34.3	1.81e-07	1.16e-05	6.74
1915	ENSG00000100644	3091	HIF1A	14	61700000	61700000	52700	+	HIF1A	protein_coding	chromosome	hypoxia inducible factor 1 subunit alpha [Source:HGNC Symbol;Acc:HGNC:4910]	ENSG00000100644.17	HIF1A	c(ENST00000323441, ENST00000337138, ENST00000394997, ENST00000539097, ENST00000547430, ENST00000553999, ENST00000555014, ENST00000556237, ENST00000556827, ENST00000557206, ENST00000557446, ENST00000557538)	-0.478	8.69	34.1	1.94e-07	1.24e-05	6.71
6817	ENSG00000146072	27242	TNFRSF21	6	47200000	47300000	78400	-	TNFRSF21	protein_coding	chromosome	TNF receptor superfamily member 21 [Source:HGNC Symbol;Acc:HGNC:13469]	ENSG00000146072.6	TNFRSF21	ENST00000296861	-0.285	7.14	33.9	2.03e-07	1.29e-05	6.69
9846	ENSG00000172201	3400	ID4	6	19800000	19800000	4830	+	ID4	protein_coding	chromosome	inhibitor of DNA binding 4, HLH protein [Source:HGNC Symbol;Acc:HGNC:5363]	ENSG00000172201.12	ID4	ENST00000378700	1.05	2.66	33.6	2.24e-07	1.42e-05	6.65
10848	ENSG00000181915	84890	ADO	10	62800000	62800000	3760	+	ADO	protein_coding	chromosome	2-aminoethanethiol dioxygenase [Source:HGNC Symbol;Acc:HGNC:23506]	ENSG00000181915.5	ADO	ENST00000373783	-0.393	4.99	33.6	2.28e-07	1.44e-05	6.64
7882	ENSG00000159167	6781	STC1	8	23800000	23900000	12900	-	STC1	protein_coding	chromosome	stanniocalcin 1 [Source:HGNC Symbol;Acc:HGNC:11373]	ENSG00000159167.12	STC1	c(ENST00000290271, ENST00000524323)	-0.782	3.32	33.3	2.54e-07	1.6e-05	6.59
11014	ENSG00000183291	9403	SELENOF	1	86900000	86900000	52000	-	SELENOF	protein_coding	chromosome	selenoprotein F [Source:HGNC Symbol;Acc:HGNC:17705]	ENSG00000183291.17	SELENOF	c(ENST00000331835, ENST00000370554, ENST00000401030, ENST00000467557, ENST00000469566, ENST00000497861, ENST00000611507, ENST00000616787, ENST00000648872)	0.334	7	33.3	2.56e-07	1.6e-05	6.59
4660	ENSG00000127954	79689	STEAP4	7	88300000	88300000	36000	-	STEAP4	protein_coding	chromosome	STEAP4 metalloreductase [Source:HGNC Symbol;Acc:HGNC:21923]	ENSG00000127954.12	STEAP4	c(ENST00000301959, ENST00000380079, ENST00000414498)	1.08	4.77	33.2	2.59e-07	1.61e-05	6.59
5766	ENSG00000137266	63027	SLC22A23	6	3270000	3460000	188000	-	SLC22A23	protein_coding	chromosome	solute carrier family 22 member 23 [Source:HGNC Symbol;Acc:HGNC:21106]	ENSG00000137266.14	SLC22A23	c(ENST00000380298, ENST00000380302, ENST00000406686, ENST00000433689, ENST00000436008, ENST00000467144, ENST00000467177, ENST00000482874, ENST00000485307, ENST00000490273, ENST00000496753, ENST00000497691)	-0.589	5.32	33.2	2.6e-07	1.61e-05	6.59
3615	ENSG00000116133	1718	DHCR24	1	54800000	54900000	37600	-	DHCR24	protein_coding	chromosome	24-dehydrocholesterol reductase [Source:HGNC Symbol;Acc:HGNC:2859]	ENSG00000116133.13	DHCR24	c(ENST00000371269, ENST00000436604, ENST00000535035, ENST00000647585, ENST00000647912, ENST00000648182, ENST00000648494, ENST00000648641, ENST00000648712, ENST00000648728, ENST00000649769, ENST00000650362)	-0.641	9.59	33.2	2.62e-07	1.62e-05	6.58
6598	ENSG00000143933	805	CALM2	2	47200000	47200000	16800	-	CALM2	protein_coding	chromosome	calmodulin 2 [Source:HGNC Symbol;Acc:HGNC:1445]	ENSG00000143933.18	CALM2	c(ENST00000272298, ENST00000409563, ENST00000432899, ENST00000456319, ENST00000460218, ENST00000482532, ENST00000484408, ENST00000489742, ENST00000628793, ENST00000652974, ENST00000654798, ENST00000655450, ENST00000655728, ENST00000656538, ENST00000668667, ENST00000670593)	0.345	8.69	33.1	2.67e-07	1.64e-05	6.57
3320	ENSG00000113387	10923	SUB1	5	32500000	32600000	72400	+	SUB1	protein_coding	chromosome	SUB1 regulator of transcription [Source:HGNC Symbol;Acc:HGNC:19985]	ENSG00000113387.12	SUB1	c(ENST00000265073, ENST00000502453, ENST00000502897, ENST00000504016, ENST00000504789, ENST00000506237, ENST00000510442, ENST00000511175, ENST00000511615, ENST00000511988, ENST00000512913, ENST00000513013, ENST00000515355)	0.424	7.35	33.1	2.72e-07	1.67e-05	6.56
14648	ENSG00000282988	NA		6	26200000	26200000	3700	-	AL031777.3	protein_coding	chromosome	novel protein	ENSG00000282988.2	AL031777.3	c(ENST00000635200, ENST00000635641, ENST00000650491)	1.1	2.6	33	2.78e-07	1.7e-05	6.56
4183	ENSG00000122545	989	SEPTIN7	7	35800000	35900000	106000	+	SEPTIN7	protein_coding	chromosome	septin 7 [Source:HGNC Symbol;Acc:HGNC:1717]	ENSG00000122545.20	SEPTIN7	c(ENST00000350320, ENST00000399034, ENST00000399035, ENST00000425198, ENST00000432293, ENST00000435235, ENST00000473201, ENST00000475109, ENST00000485569, ENST00000492940, ENST00000493626, ENST00000634591, ENST00000634600, ENST00000634700, ENST00000635047, ENST00000635172, ENST00000635175, ENST00000635420, ENST00000635669, ENST00000672279)	0.309	7.76	32.9	2.88e-07	1.75e-05	6.54
6497	ENSG00000143375	57530	CGN	1	152000000	152000000	28200	+	CGN	protein_coding	chromosome	cingulin [Source:HGNC Symbol;Acc:HGNC:17429]	ENSG00000143375.15	CGN	c(ENST00000271636, ENST00000416743, ENST00000427934, ENST00000464886, ENST00000467998, ENST00000473377, ENST00000502442, ENST00000505188)	0.988	5.14	32.8	3.01e-07	1.82e-05	6.52
8953	ENSG00000166508	4176	MCM7	7	100000000	100000000	9210	-	MCM7	protein_coding	chromosome	minichromosome maintenance complex component 7 [Source:HGNC Symbol;Acc:HGNC:6950]	ENSG00000166508.17	MCM7	c(ENST00000303887, ENST00000343023, ENST00000354230, ENST00000425308, ENST00000463722, ENST00000465688, ENST00000465738, ENST00000467516, ENST00000485286, ENST00000489841, ENST00000491245, ENST00000493352, ENST00000621318)	-0.449	5.63	32.7	3.05e-07	1.84e-05	6.52
5732	ENSG00000137033	90865	IL33	9	6220000	6260000	42200	+	IL33	protein_coding	chromosome	interleukin 33 [Source:HGNC Symbol;Acc:HGNC:16028]	ENSG00000137033.11	IL33	c(ENST00000381434, ENST00000417746, ENST00000456383, ENST00000463336, ENST00000611532)	0.549	4.77	32.4	3.37e-07	2.02e-05	6.47
11477	ENSG00000186834	10614	HEXIM1	17	45100000	45200000	3600	+	HEXIM1	protein_coding	chromosome	HEXIM P-TEFb complex subunit 1 [Source:HGNC Symbol;Acc:HGNC:24953]	ENSG00000186834.3	HEXIM1	ENST00000332499	-0.47	6.13	32.4	3.47e-07	2.08e-05	6.46
8039	ENSG00000160752	2224	FDPS	1	155000000	155000000	11900	+	FDPS	protein_coding	chromosome	farnesyl diphosphate synthase [Source:HGNC Symbol;Acc:HGNC:3631]	ENSG00000160752.14	FDPS	c(ENST00000356657, ENST00000368356, ENST00000447866, ENST00000461507, ENST00000465559, ENST00000467076, ENST00000468479, ENST00000470171, ENST00000471117, ENST00000474345, ENST00000477057, ENST00000487002, ENST00000489003, ENST00000489324, ENST00000490140, ENST00000491013, ENST00000492244, ENST00000492887, ENST00000495308, ENST00000611010, ENST00000612683)	-0.468	8.41	32.3	3.55e-07	2.11e-05	6.45
13752	ENSG00000254004	339324	ZNF260	19	36500000	36500000	17600	-	ZNF260	protein_coding	chromosome	zinc finger protein 260 [Source:HGNC Symbol;Acc:HGNC:13499]	ENSG00000254004.7	ZNF260	c(ENST00000520608, ENST00000523638, ENST00000588993, ENST00000592282, ENST00000593142)	1.45	4.22	32.2	3.61e-07	2.14e-05	6.44
8852	ENSG00000165997	221079	ARL5B	10	18700000	18700000	22200	+	ARL5B	protein_coding	chromosome	ADP ribosylation factor like GTPase 5B [Source:HGNC Symbol;Acc:HGNC:23052]	ENSG00000165997.5	ARL5B	ENST00000377275	0.499	5.19	32.1	3.75e-07	2.21e-05	6.43
10660	ENSG00000179820	91663	MYADM	19	53900000	53900000	11700	+	MYADM	protein_coding	chromosome	myeloid associated differentiation marker [Source:HGNC Symbol;Acc:HGNC:7544]	ENSG00000179820.16	MYADM	c(ENST00000336967, ENST00000391768, ENST00000391769, ENST00000391770, ENST00000391771, ENST00000414489, ENST00000421337, ENST00000422045, ENST00000439000, ENST00000448420, ENST00000651087)	0.617	4.66	32.1	3.82e-07	2.23e-05	6.42
13496	ENSG00000240370	NA	RPL13P5	12	6870000	6880000	11400	+	RPL13P5	transcribed_processed_pseudogene	chromosome	ribosomal protein L13 pseudogene 5 [Source:HGNC Symbol;Acc:HGNC:30363]	ENSG00000240370.6	RPL13P5	c(ENST00000274820, ENST00000412023, ENST00000421824, ENST00000441655, ENST00000451612)	1.64	0.413	32.1	3.82e-07	2.23e-05	6.42
3931	ENSG00000119681	4053	LTBP2	14	74500000	74600000	114000	-	LTBP2	protein_coding	chromosome	latent transforming growth factor beta binding protein 2 [Source:HGNC Symbol;Acc:HGNC:6715]	ENSG00000119681.12	LTBP2	c(ENST00000261978, ENST00000553939, ENST00000554861, ENST00000556206, ENST00000556690, ENST00000557425)	-0.535	6.36	32.1	3.83e-07	2.23e-05	6.42
3228	ENSG00000112343	10475	TRIM38	6	26000000	26000000	28400	+	TRIM38	protein_coding	chromosome	tripartite motif containing 38 [Source:HGNC Symbol;Acc:HGNC:10059]	ENSG00000112343.11	TRIM38	ENST00000357085	0.545	4.88	31.9	4.06e-07	2.35e-05	6.39
13741	ENSG00000253719	552889	ATXN7L3B	12	74500000	74500000	7600	+	ATXN7L3B	protein_coding	chromosome	ataxin 7 like 3B [Source:HGNC Symbol;Acc:HGNC:37931]	ENSG00000253719.4	ATXN7L3B	ENST00000519948	-0.355	5.98	31.9	4.06e-07	2.35e-05	6.39
10561	ENSG00000178726	7056	THBD	20	23000000	23000000	4110	-	THBD	protein_coding	chromosome	thrombomodulin [Source:HGNC Symbol;Acc:HGNC:11784]	ENSG00000178726.6	THBD	ENST00000377103	0.414	4.78	31.9	4.12e-07	2.38e-05	6.39
3803	ENSG00000117984	1509	CTSD	11	1750000	1760000	11800	-	CTSD	protein_coding	chromosome	cathepsin D [Source:HGNC Symbol;Acc:HGNC:2529]	ENSG00000117984.14	CTSD	c(ENST00000236671, ENST00000367196, ENST00000429746, ENST00000433655, ENST00000438213, ENST00000497544, ENST00000636571, ENST00000636843, ENST00000637158, ENST00000637381, ENST00000637387, ENST00000637815, ENST00000637915, ENST00000637937)	-0.516	9.38	31.8	4.2e-07	2.41e-05	6.38
5567	ENSG00000135931	80210	ARMC9	2	231000000	231000000	176000	+	ARMC9	protein_coding	chromosome	armadillo repeat containing 9 [Source:HGNC Symbol;Acc:HGNC:20730]	ENSG00000135931.17	ARMC9	c(ENST00000349938, ENST00000424740, ENST00000428662, ENST00000436339, ENST00000440107, ENST00000444285, ENST00000446447, ENST00000467698, ENST00000469789, ENST00000481520, ENST00000482392, ENST00000486787, ENST00000488821, ENST00000611582, ENST00000614261)	-1.39	3.53	31.8	4.25e-07	2.43e-05	6.37
6044	ENSG00000139197	5830	PEX5	12	7190000	7220000	29900	+	PEX5	protein_coding	chromosome	peroxisomal biogenesis factor 5 [Source:HGNC Symbol;Acc:HGNC:9719]	ENSG00000139197.10	PEX5	c(ENST00000266563, ENST00000266564, ENST00000396637, ENST00000412720, ENST00000420616, ENST00000434354, ENST00000455147, ENST00000535486, ENST00000536841, ENST00000536883, ENST00000537873, ENST00000539304, ENST00000540398, ENST00000541850, ENST00000542539, ENST00000543974, ENST00000544456, ENST00000545220, ENST00000545574, ENST00000545845)	-0.483	5.51	31.8	4.25e-07	2.43e-05	6.37
2903	ENSG00000109107	230	ALDOC	17	28600000	28600000	3830	-	ALDOC	protein_coding	chromosome	aldolase, fructose-bisphosphate C [Source:HGNC Symbol;Acc:HGNC:418]	ENSG00000109107.14	ALDOC	c(ENST00000226253, ENST00000395319, ENST00000395321, ENST00000435638, ENST00000460201, ENST00000578590, ENST00000581807, ENST00000582381, ENST00000584086)	-0.386	5.78	31.7	4.38e-07	2.49e-05	6.36
6698	ENSG00000144824	90102	PHLDB2	3	112000000	112000000	244000	+	PHLDB2	protein_coding	chromosome	pleckstrin homology like domain family B member 2 [Source:HGNC Symbol;Acc:HGNC:29573]	ENSG00000144824.21	PHLDB2	c(ENST00000393923, ENST00000393925, ENST00000412622, ENST00000431670, ENST00000460365, ENST00000470699, ENST00000477695, ENST00000478584, ENST00000478733, ENST00000478922, ENST00000481953, ENST00000486886, ENST00000491694, ENST00000495180, ENST00000498699, ENST00000638331, ENST00000640181, ENST00000640905)	0.575	7.27	31.7	4.4e-07	2.49e-05	6.36
14122	ENSG00000270672	100463482	MTRNR2L6	7	143000000	143000000	1450	+	MTRNR2L6	protein_coding	chromosome	MT-RNR2 like 6 [Source:HGNC Symbol;Acc:HGNC:37163]	ENSG00000270672.1	MTRNR2L6	ENST00000604952	12.3	7.91	33.3	4.53e-07	2.55e-05	6.34
7747	ENSG00000157601	4599	MX1	21	41400000	41500000	38900	+	MX1	protein_coding	chromosome	MX dynamin like GTPase 1 [Source:HGNC Symbol;Acc:HGNC:7532]	ENSG00000157601.14	MX1	c(ENST00000288383, ENST00000398598, ENST00000398600, ENST00000413778, ENST00000417963, ENST00000419044, ENST00000424365, ENST00000427464, ENST00000441677, ENST00000455164, ENST00000467510, ENST00000468506, ENST00000478268, ENST00000484465, ENST00000486275, ENST00000490220, ENST00000491110, ENST00000619682)	1.38	2.17	31.5	4.63e-07	2.6e-05	6.33
14593	ENSG00000281309	6838	SURF6	CHR_HG2030_PATCH	133000000	133000000	7410	-	SURF6	protein_coding	chromosome	surfeit 6 [Source:HGNC Symbol;Acc:HGNC:11478]	ENSG00000281309.2	SURF6	c(ENST00000628950, ENST00000629980)	-0.38	6.58	31.5	4.73e-07	2.65e-05	6.33
4784	ENSG00000129355	1032	CDKN2D	19	10600000	10600000	2600	-	CDKN2D	protein_coding	chromosome	cyclin dependent kinase inhibitor 2D [Source:HGNC Symbol;Acc:HGNC:1790]	ENSG00000129355.7	CDKN2D	c(ENST00000335766, ENST00000393599)	0.728	2.86	31.4	4.82e-07	2.68e-05	6.32
7993	ENSG00000160293	7410	VAV2	9	134000000	134000000	231000	-	VAV2	protein_coding	chromosome	vav guanine nucleotide exchange factor 2 [Source:HGNC Symbol;Acc:HGNC:12658]	ENSG00000160293.17	VAV2	c(ENST00000371850, ENST00000371851, ENST00000406606, ENST00000472905, ENST00000486113)	-0.454	6.12	31.3	4.97e-07	2.76e-05	6.3
5260	ENSG00000133641	91298	C12orf29	12	88000000	88100000	16300	+	C12orf29	protein_coding	chromosome	chromosome 12 open reading frame 29 [Source:HGNC Symbol;Acc:HGNC:25322]	ENSG00000133641.18	C12orf29	c(ENST00000356891, ENST00000453037, ENST00000547468, ENST00000548511, ENST00000548757, ENST00000549345, ENST00000550333, ENST00000552121, ENST00000552803, ENST00000552847)	0.467	6.05	31.3	5.05e-07	2.79e-05	6.3
1062	ENSG00000075618	6624	FSCN1	7	5590000	5610000	13800	+	FSCN1	protein_coding	chromosome	fascin actin-bundling protein 1 [Source:HGNC Symbol;Acc:HGNC:11148]	ENSG00000075618.18	FSCN1	c(ENST00000382361, ENST00000405801, ENST00000444748, ENST00000447103, ENST00000473330)	-0.52	7.9	31.3	5.06e-07	2.79e-05	6.3
8722	ENSG00000165169	6990	DYNLT3	X	37800000	37800000	10800	-	DYNLT3	protein_coding	chromosome	dynein light chain Tctex-type 3 [Source:HGNC Symbol;Acc:HGNC:11694]	ENSG00000165169.11	DYNLT3	c(ENST00000378578, ENST00000378581, ENST00000432389)	0.316	6.11	31.2	5.21e-07	2.86e-05	6.28
1003	ENSG00000073712	10979	FERMT2	14	52900000	53000000	95200	-	FERMT2	protein_coding	chromosome	fermitin family member 2 [Source:HGNC Symbol;Acc:HGNC:15767]	ENSG00000073712.15	FERMT2	c(ENST00000341590, ENST00000343279, ENST00000395631, ENST00000399304, ENST00000553373, ENST00000553663, ENST00000553768, ENST00000554152, ENST00000554288, ENST00000554712, ENST00000555546, ENST00000555692, ENST00000557255, ENST00000557562, ENST00000635305)	0.79	5.08	31.2	5.25e-07	2.87e-05	6.28
6522	ENSG00000143476	51514	DTL	1	212000000	212000000	71800	+	DTL	protein_coding	chromosome	denticleless E3 ubiquitin protein ligase homolog [Source:HGNC Symbol;Acc:HGNC:30288]	ENSG00000143476.18	DTL	c(ENST00000366991, ENST00000463791, ENST00000475419, ENST00000489149, ENST00000496442, ENST00000542077)	-0.774	4.21	31.1	5.3e-07	2.89e-05	6.28
3850	ENSG00000118680	103910	MYL12B	18	3260000	3280000	17000	+	MYL12B	protein_coding	chromosome	myosin light chain 12B [Source:HGNC Symbol;Acc:HGNC:29827]	ENSG00000118680.13	MYL12B	c(ENST00000237500, ENST00000400175, ENST00000581193, ENST00000584539, ENST00000648965)	0.233	9.31	31	5.44e-07	2.95e-05	6.26
8122	ENSG00000161921	58191	CXCL16	17	4730000	4740000	6400	-	CXCL16	protein_coding	chromosome	C-X-C motif chemokine ligand 16 [Source:HGNC Symbol;Acc:HGNC:16642]	ENSG00000161921.15	CXCL16	c(ENST00000293778, ENST00000573123, ENST00000574412, ENST00000575168, ENST00000576153)	0.574	5.82	30.9	5.65e-07	3.04e-05	6.25
9197	ENSG00000167916	192666	KRT24	17	40700000	40700000	5760	-	KRT24	protein_coding	chromosome	keratin 24 [Source:HGNC Symbol;Acc:HGNC:18527]	ENSG00000167916.5	KRT24	ENST00000264651	1.16	1.83	30.9	5.65e-07	3.04e-05	6.25
12158	ENSG00000198142	65124	SOWAHC	2	110000000	110000000	4630	+	SOWAHC	protein_coding	chromosome	sosondowah ankyrin repeat domain family member C [Source:HGNC Symbol;Acc:HGNC:26149]	ENSG00000198142.5	SOWAHC	ENST00000356454	0.403	5.96	30.8	5.86e-07	3.13e-05	6.23
11104	ENSG00000183935	93164	HTR7P1	12	13000000	13000000	4410	+	HTR7P1	transcribed_processed_pseudogene	chromosome	5-hydroxytryptamine receptor 7 pseudogene 1 [Source:HGNC Symbol;Acc:HGNC:30411]	ENSG00000183935.5	HTR7P1	c(ENST00000538670, ENST00000624664)	-0.98	2.35	30.8	5.88e-07	3.13e-05	6.23
3555	ENSG00000115616	6549	SLC9A2	2	103000000	103000000	91800	+	SLC9A2	protein_coding	chromosome	solute carrier family 9 member A2 [Source:HGNC Symbol;Acc:HGNC:11072]	ENSG00000115616.3	SLC9A2	c(ENST00000233969, ENST00000467657, ENST00000469286)	1.24	2.03	30.7	6.05e-07	3.21e-05	6.22
6623	ENSG00000144120	80775	TMEM177	2	120000000	120000000	7340	+	TMEM177	protein_coding	chromosome	transmembrane protein 177 [Source:HGNC Symbol;Acc:HGNC:28143]	ENSG00000144120.13	TMEM177	c(ENST00000272521, ENST00000401466, ENST00000409951, ENST00000424086, ENST00000445518, ENST00000496203)	-0.669	3.9	30.7	6.15e-07	3.25e-05	6.21
3477	ENSG00000115109	57669	EPB41L5	2	120000000	120000000	166000	+	EPB41L5	protein_coding	chromosome	erythrocyte membrane protein band 4.1 like 5 [Source:HGNC Symbol;Acc:HGNC:19819]	ENSG00000115109.14	EPB41L5	c(ENST00000263713, ENST00000331393, ENST00000443124, ENST00000443902, ENST00000452780, ENST00000461128, ENST00000466241, ENST00000488691, ENST00000489017, ENST00000495030)	0.607	5.56	30.7	6.25e-07	3.29e-05	6.2
10895	ENSG00000182263	55137	FIGN	2	164000000	164000000	143000	-	FIGN	protein_coding	chromosome	fidgetin, microtubule severing factor [Source:HGNC Symbol;Acc:HGNC:13285]	ENSG00000182263.14	FIGN	c(ENST00000333129, ENST00000409634, ENST00000482917)	0.813	4.31	30.6	6.34e-07	3.33e-05	6.2
5742	ENSG00000137094	25822	DNAJB5	9	35000000	35000000	9260	+	DNAJB5	protein_coding	chromosome	DnaJ heat shock protein family (Hsp40) member B5 [Source:HGNC Symbol;Acc:HGNC:14887]	ENSG00000137094.14	DNAJB5	c(ENST00000312316, ENST00000443266, ENST00000453597, ENST00000454002, ENST00000458263, ENST00000469798, ENST00000537321, ENST00000539059, ENST00000541010, ENST00000545841)	-0.612	4.11	30.6	6.43e-07	3.37e-05	6.19
1360	ENSG00000086065	51510	CHMP5	9	33300000	33300000	17200	+	CHMP5	protein_coding	chromosome	charged multivesicular body protein 5 [Source:HGNC Symbol;Acc:HGNC:26942]	ENSG00000086065.14	CHMP5	c(ENST00000223500, ENST00000419016, ENST00000487080)	0.349	6.83	30.2	7.25e-07	3.78e-05	6.14
11575	ENSG00000187954	50626	CYHR1	8	144000000	144000000	16100	-	CYHR1	protein_coding	chromosome	cysteine and histidine rich 1 [Source:HGNC Symbol;Acc:HGNC:17806]	ENSG00000187954.12	CYHR1	c(ENST00000306145, ENST00000403000, ENST00000424149, ENST00000438911, ENST00000524623, ENST00000526887, ENST00000528558, ENST00000528663, ENST00000530374, ENST00000530637, ENST00000533173, ENST00000533764)	-0.603	4.86	30.2	7.37e-07	3.83e-05	6.13
14363	ENSG00000276043	29128	UHRF1	19	4900000	4960000	59100	+	UHRF1	protein_coding	chromosome	ubiquitin like with PHD and ring finger domains 1 [Source:HGNC Symbol;Acc:HGNC:12556]	ENSG00000276043.5	UHRF1	c(ENST00000612630, ENST00000613817, ENST00000615884, ENST00000616255, ENST00000620565, ENST00000622802, ENST00000624301, ENST00000650932)	-0.443	4.69	30	7.82e-07	4.04e-05	6.11
4719	ENSG00000128641	4430	MYO1B	2	191000000	191000000	180000	+	MYO1B	protein_coding	chromosome	myosin IB [Source:HGNC Symbol;Acc:HGNC:7596]	ENSG00000128641.19	MYO1B	c(ENST00000304164, ENST00000339514, ENST00000392316, ENST00000392318, ENST00000418908, ENST00000420448, ENST00000427152, ENST00000438652, ENST00000451437, ENST00000461714, ENST00000471904, ENST00000490069, ENST00000494129, ENST00000496992, ENST00000634375)	0.453	9.45	30	7.84e-07	4.04e-05	6.11
7151	ENSG00000149948	8091	HMGA2	12	65800000	66000000	142000	+	HMGA2	protein_coding	chromosome	high mobility group AT-hook 2 [Source:HGNC Symbol;Acc:HGNC:5009]	ENSG00000149948.13	HMGA2	c(ENST00000354636, ENST00000393577, ENST00000393578, ENST00000403681, ENST00000425208, ENST00000536545, ENST00000537275, ENST00000537429, ENST00000539662, ENST00000541363, ENST00000545998)	-0.399	7.43	30	7.85e-07	4.04e-05	6.11
11910	ENSG00000196743	2760	GM2A	5	151000000	151000000	58300	+	GM2A	protein_coding	chromosome	GM2 ganglioside activator [Source:HGNC Symbol;Acc:HGNC:4367]	ENSG00000196743.9	GM2A	c(ENST00000357164, ENST00000523004, ENST00000523466)	-0.289	8.2	29.9	8.18e-07	4.19e-05	6.09
4132	ENSG00000121858	8743	TNFSF10	3	173000000	173000000	18000	-	TNFSF10	protein_coding	chromosome	TNF superfamily member 10 [Source:HGNC Symbol;Acc:HGNC:11925]	ENSG00000121858.11	TNFSF10	c(ENST00000241261, ENST00000420541, ENST00000430881, ENST00000466777, ENST00000472804, ENST00000494851)	0.912	3.79	29.8	8.32e-07	4.25e-05	6.08
10434	ENSG00000177426	7050	TGIF1	18	3410000	3460000	48400	+	TGIF1	protein_coding	chromosome	TGFB induced factor homeobox 1 [Source:HGNC Symbol;Acc:HGNC:11776]	ENSG00000177426.20	TGIF1	c(ENST00000330513, ENST00000343820, ENST00000345133, ENST00000400167, ENST00000401449, ENST00000405385, ENST00000407501, ENST00000472042, ENST00000546979, ENST00000547233, ENST00000548489, ENST00000549253, ENST00000549468, ENST00000549546, ENST00000549780, ENST00000550958, ENST00000551333, ENST00000551402, ENST00000551541, ENST00000551557, ENST00000552383, ENST00000577543, ENST00000618001)	0.607	5.85	29.8	8.37e-07	4.26e-05	6.08
14299	ENSG00000275074	79873	NUDT18	8	22100000	22100000	2550	-	NUDT18	protein_coding	chromosome	nudix hydrolase 18 [Source:HGNC Symbol;Acc:HGNC:26194]	ENSG00000275074.2	NUDT18	c(ENST00000611621, ENST00000613958)	-0.86	2.94	29.8	8.46e-07	4.29e-05	6.07
6751	ENSG00000145390	54532	USP53	4	119000000	119000000	82900	+	USP53	protein_coding	chromosome	ubiquitin specific peptidase 53 [Source:HGNC Symbol;Acc:HGNC:29255]	ENSG00000145390.11	USP53	c(ENST00000274030, ENST00000450251, ENST00000507597, ENST00000507906, ENST00000509769, ENST00000510737, ENST00000510852, ENST00000514305, ENST00000514665)	0.724	6.63	29.7	8.66e-07	4.38e-05	6.06
7064	ENSG00000149016	64852	TUT1	11	62600000	62600000	16600	-	TUT1	protein_coding	chromosome	terminal uridylyl transferase 1, U6 snRNA-specific [Source:HGNC Symbol;Acc:HGNC:26184]	ENSG00000149016.16	TUT1	c(ENST00000278279, ENST00000308436, ENST00000463241, ENST00000469480, ENST00000476907, ENST00000478537, ENST00000494385)	-0.762	4.45	29.7	8.83e-07	4.43e-05	6.05
8046	ENSG00000160789	4000	LMNA	1	156000000	156000000	57500	+	LMNA	protein_coding	chromosome	lamin A/C [Source:HGNC Symbol;Acc:HGNC:6636]	ENSG00000160789.20	LMNA	c(ENST00000347559, ENST00000361308, ENST00000368297, ENST00000368298, ENST00000368299, ENST00000368300, ENST00000368301, ENST00000448611, ENST00000459904, ENST00000469565, ENST00000470199, ENST00000470835, ENST00000473598, ENST00000478063, ENST00000495341, ENST00000496738, ENST00000498722, ENST00000502357, ENST00000502751, ENST00000504687, ENST00000506981, ENST00000508500, ENST00000515459, ENST00…	-0.646	8.59	29.6	8.88e-07	4.44e-05	6.05
4019	ENSG00000120526	84955	NUDCD1	8	109000000	109000000	93200	-	NUDCD1	protein_coding	chromosome	NudC domain containing 1 [Source:HGNC Symbol;Acc:HGNC:24306]	ENSG00000120526.11	NUDCD1	c(ENST00000239690, ENST00000427660, ENST00000519607, ENST00000521439)	0.428	5.81	29.6	9.08e-07	4.53e-05	6.04
1894	ENSG00000100567	5684	PSMA3	14	58200000	58300000	27200	+	PSMA3	protein_coding	chromosome	proteasome subunit alpha 3 [Source:HGNC Symbol;Acc:HGNC:9532]	ENSG00000100567.13	PSMA3	c(ENST00000216455, ENST00000412908, ENST00000553665, ENST00000553677, ENST00000554207, ENST00000554456, ENST00000554812, ENST00000555743, ENST00000555931, ENST00000556321, ENST00000557087, ENST00000557290, ENST00000557508)	0.302	6.46	29.5	9.41e-07	4.68e-05	6.03
7977	ENSG00000160208	23076	RRP1B	21	43700000	43700000	36500	+	RRP1B	protein_coding	chromosome	ribosomal RNA processing 1B [Source:HGNC Symbol;Acc:HGNC:23818]	ENSG00000160208.13	RRP1B	c(ENST00000340648, ENST00000470886)	-0.386	6.86	29.4	9.81e-07	4.86e-05	6.01
2029	ENSG00000101367	22919	MAPRE1	20	32800000	32900000	30500	+	MAPRE1	protein_coding	chromosome	microtubule associated protein RP/EB family member 1 [Source:HGNC Symbol;Acc:HGNC:6890]	ENSG00000101367.9	MAPRE1	ENST00000375571	0.251	7.29	29.3	1.01e-06	5e-05	5.99
8567	ENSG00000164251	2150	F2RL1	5	76800000	76800000	16400	+	F2RL1	protein_coding	chromosome	F2R like trypsin receptor 1 [Source:HGNC Symbol;Acc:HGNC:3538]	ENSG00000164251.5	F2RL1	c(ENST00000296677, ENST00000514165)	0.54	5.11	29.2	1.04e-06	5.1e-05	5.98
12839	ENSG00000214753	221092	HNRNPUL2	11	62700000	62700000	14800	-	HNRNPUL2	protein_coding	chromosome	heterogeneous nuclear ribonucleoprotein U like 2 [Source:HGNC Symbol;Acc:HGNC:25451]	ENSG00000214753.4	HNRNPUL2	c(ENST00000301785, ENST00000540127)	-0.477	6.75	29.2	1.04e-06	5.09e-05	5.98
13619	ENSG00000244026	692099	FAM86DP	3	75400000	75400000	13600	-	FAM86DP	transcribed_unprocessed_pseudogene	chromosome	family with sequence similarity 86 member D, pseudogene [Source:HGNC Symbol;Acc:HGNC:32659]	ENSG00000244026.6	FAM86DP	c(ENST00000459803, ENST00000477247, ENST00000478666, ENST00000484945, ENST00000489609, ENST00000491583, ENST00000497543)	-0.784	3.29	29.1	1.09e-06	5.34e-05	5.96
4931	ENSG00000130779	6249	CLIP1	12	122000000	122000000	151000	-	CLIP1	protein_coding	chromosome	CAP-Gly domain containing linker protein 1 [Source:HGNC Symbol;Acc:HGNC:10461]	ENSG00000130779.20	CLIP1	c(ENST00000302528, ENST00000358808, ENST00000361654, ENST00000501271, ENST00000514271, ENST00000535290, ENST00000536634, ENST00000537004, ENST00000537123, ENST00000537178, ENST00000538120, ENST00000539080, ENST00000540304, ENST00000540338, ENST00000540539, ENST00000541108, ENST00000541410, ENST00000543205, ENST00000545889, ENST00000620786, ENST00000648993)	0.348	7.87	29	1.11e-06	5.39e-05	5.96
991	ENSG00000073111	4171	MCM2	3	128000000	128000000	24000	+	MCM2	protein_coding	chromosome	minichromosome maintenance complex component 2 [Source:HGNC Symbol;Acc:HGNC:6944]	ENSG00000073111.14	MCM2	c(ENST00000265056, ENST00000468414, ENST00000468659, ENST00000472731, ENST00000473785, ENST00000474964, ENST00000477668, ENST00000480910, ENST00000491422)	-0.631	4.51	29	1.12e-06	5.45e-05	5.95
9636	ENSG00000170779	55038	CDCA4	14	105000000	105000000	11500	-	CDCA4	protein_coding	chromosome	cell division cycle associated 4 [Source:HGNC Symbol;Acc:HGNC:14625]	ENSG00000170779.11	CDCA4	c(ENST00000336219, ENST00000392590)	-0.476	4.94	28.9	1.17e-06	5.68e-05	5.93
295	ENSG00000018408	25937	WWTR1	3	150000000	150000000	219000	-	WWTR1	protein_coding	chromosome	WW domain containing transcription regulator 1 [Source:HGNC Symbol;Acc:HGNC:24042]	ENSG00000018408.14	WWTR1	c(ENST00000360632, ENST00000460517, ENST00000465804, ENST00000467467, ENST00000471586, ENST00000472417, ENST00000474080, ENST00000475579, ENST00000479238, ENST00000485244, ENST00000485352, ENST00000494754)	-0.605	6.26	28.8	1.19e-06	5.72e-05	5.93
7557	ENSG00000155324	65983	GRAMD2B	5	126000000	126000000	136000	+	GRAMD2B	protein_coding	chromosome	GRAM domain containing 2B [Source:HGNC Symbol;Acc:HGNC:24911]	ENSG00000155324.10	GRAMD2B	c(ENST00000285689, ENST00000502348, ENST00000503702, ENST00000504859, ENST00000505441, ENST00000505720, ENST00000506445, ENST00000508523, ENST00000509882, ENST00000511134, ENST00000512579, ENST00000513040, ENST00000513913, ENST00000513978, ENST00000514099, ENST00000514932, ENST00000515200, ENST00000542322, ENST00000544396)	0.641	5.43	28.8	1.19e-06	5.72e-05	5.92
14417	ENSG00000276776	123036	TC2N	CHR_HSCHR14_1_CTG1	91800000	91800000	56800	-	TC2N	protein_coding	chromosome	tandem C2 domains, nuclear [Source:HGNC Symbol;Acc:HGNC:19859]	ENSG00000276776.4	TC2N	c(ENST00000610758, ENST00000620359, ENST00000631910, ENST00000632584, ENST00000633527, ENST00000634120)	0.527	5.36	28.8	1.19e-06	5.72e-05	5.92
12672	ENSG00000212747	441518	RTL8B	X	135000000	135000000	2030	-	RTL8B	protein_coding	chromosome	retrotransposon Gag like 8B [Source:HGNC Symbol;Acc:HGNC:33156]	ENSG00000212747.5	RTL8B	ENST00000391440	-0.688	3.36	28.7	1.23e-06	5.88e-05	5.91
8000	ENSG00000160326	11182	SLC2A6	9	133000000	133000000	8030	-	SLC2A6	protein_coding	chromosome	solute carrier family 2 member 6 [Source:HGNC Symbol;Acc:HGNC:11011]	ENSG00000160326.14	SLC2A6	c(ENST00000371897, ENST00000371899, ENST00000414172, ENST00000432868, ENST00000485978)	-0.729	4.02	28.7	1.25e-06	5.91e-05	5.9
13936	ENSG00000261040	NA	WFDC21P	17	60100000	60100000	8320	-	WFDC21P	transcribed_unitary_pseudogene	chromosome	WAP four-disulfide core domain 21, pseudogene [Source:HGNC Symbol;Acc:HGNC:50357]	ENSG00000261040.7	WFDC21P	c(ENST00000566140, ENST00000587298, ENST00000588180, ENST00000589777, ENST00000589987, ENST00000590012, ENST00000590346, ENST00000592556, ENST00000645235)	1.48	5.44	28.7	1.25e-06	5.91e-05	5.9
688	ENSG00000063660	2817	GPC1	2	240000000	240000000	32400	+	GPC1	protein_coding	chromosome	glypican 1 [Source:HGNC Symbol;Acc:HGNC:4449]	ENSG00000063660.9	GPC1	c(ENST00000264039, ENST00000420138, ENST00000425056, ENST00000426280, ENST00000427506, ENST00000455111, ENST00000466624, ENST00000469694, ENST00000495100)	-0.414	7.66	28.5	1.34e-06	6.33e-05	5.87
7346	ENSG00000152518	678	ZFP36L2	2	43200000	43200000	4200	-	ZFP36L2	protein_coding	chromosome	ZFP36 ring finger protein like 2 [Source:HGNC Symbol;Acc:HGNC:1108]	ENSG00000152518.8	ZFP36L2	ENST00000282388	0.421	6.69	28.5	1.34e-06	6.33e-05	5.87
9499	ENSG00000169813	3185	HNRNPF	10	43400000	43400000	23600	-	HNRNPF	protein_coding	chromosome	heterogeneous nuclear ribonucleoprotein F [Source:HGNC Symbol;Acc:HGNC:5039]	ENSG00000169813.16	HNRNPF	c(ENST00000337970, ENST00000356053, ENST00000357065, ENST00000443950, ENST00000477108, ENST00000498176, ENST00000544000)	-0.269	8.11	28.5	1.35e-06	6.36e-05	5.87
3724	ENSG00000117143	6675	UAP1	1	163000000	163000000	38300	+	UAP1	protein_coding	chromosome	UDP-N-acetylglucosamine pyrophosphorylase 1 [Source:HGNC Symbol;Acc:HGNC:12457]	ENSG00000117143.13	UAP1	c(ENST00000271469, ENST00000367924, ENST00000367925, ENST00000367926, ENST00000474728, ENST00000476240, ENST00000486089)	0.9	7.58	28.4	1.38e-06	6.46e-05	5.86
2166	ENSG00000102804	8848	TSC22D1	13	44400000	44600000	145000	-	TSC22D1	protein_coding	chromosome	TSC22 domain family member 1 [Source:HGNC Symbol;Acc:HGNC:16826]	ENSG00000102804.15	TSC22D1	c(ENST00000261489, ENST00000437455, ENST00000458659, ENST00000460842, ENST00000472477, ENST00000486464, ENST00000487881, ENST00000493016, ENST00000496314, ENST00000496838, ENST00000501704, ENST00000611198, ENST00000622051)	-0.44	7.18	28.3	1.44e-06	6.73e-05	5.84
8698	ENSG00000165006	51271	UBAP1	9	34200000	34300000	73500	+	UBAP1	protein_coding	chromosome	ubiquitin associated protein 1 [Source:HGNC Symbol;Acc:HGNC:12461]	ENSG00000165006.14	UBAP1	c(ENST00000297661, ENST00000359544, ENST00000379186, ENST00000625521, ENST00000626262)	0.395	6.67	28.1	1.53e-06	7.09e-05	5.81
10065	ENSG00000173875	163049	ZNF791	19	12600000	12600000	22900	+	ZNF791	protein_coding	chromosome	zinc finger protein 791 [Source:HGNC Symbol;Acc:HGNC:26895]	ENSG00000173875.14	ZNF791	c(ENST00000343325, ENST00000446165, ENST00000498389, ENST00000597691, ENST00000598225, ENST00000600752)	1.03	4.27	28.1	1.53e-06	7.09e-05	5.81
408	ENSG00000034677	25897	RNF19A	8	100000000	100000000	79200	-	RNF19A	protein_coding	chromosome	ring finger protein 19A, RBR E3 ubiquitin protein ligase [Source:HGNC Symbol;Acc:HGNC:13432]	ENSG00000034677.13	RNF19A	c(ENST00000341084, ENST00000432381, ENST00000517584, ENST00000519342, ENST00000519449, ENST00000519527, ENST00000520071, ENST00000520903, ENST00000522182, ENST00000522369, ENST00000523167, ENST00000523255, ENST00000523481, ENST00000523644, ENST00000524233)	0.601	6.08	28	1.58e-06	7.28e-05	5.8
665	ENSG00000062038	1001	CDH3	16	68600000	68700000	86400	+	CDH3	protein_coding	chromosome	cadherin 3 [Source:HGNC Symbol;Acc:HGNC:1762]	ENSG00000062038.14	CDH3	c(ENST00000264012, ENST00000429102, ENST00000542274, ENST00000565453, ENST00000566808, ENST00000567674, ENST00000568292, ENST00000569036, ENST00000569080, ENST00000569117)	0.342	8.94	28	1.58e-06	7.28e-05	5.8
9666	ENSG00000170961	3037	HAS2	8	122000000	122000000	29300	-	HAS2	protein_coding	chromosome	hyaluronan synthase 2 [Source:HGNC Symbol;Acc:HGNC:4819]	ENSG00000170961.7	HAS2	ENST00000303924	0.905	2.97	28	1.6e-06	7.35e-05	5.8
993	ENSG00000073282	8626	TP63	3	190000000	190000000	266000	+	TP63	protein_coding	chromosome	tumor protein p63 [Source:HGNC Symbol;Acc:HGNC:15979]	ENSG00000073282.13	TP63	c(ENST00000264731, ENST00000320472, ENST00000354600, ENST00000392460, ENST00000392461, ENST00000392463, ENST00000418709, ENST00000434928, ENST00000437221, ENST00000440651, ENST00000449992, ENST00000456148, ENST00000460036, ENST00000486398)	-0.43	7.2	28	1.62e-06	7.35e-05	5.79
9723	ENSG00000171368	11076	TPPP	5	660000	693000	33500	-	TPPP	protein_coding	chromosome	tubulin polymerization promoting protein [Source:HGNC Symbol;Acc:HGNC:24164]	ENSG00000171368.12	TPPP	ENST00000360578	0.727	3.63	28	1.62e-06	7.35e-05	5.79
11371	ENSG00000185989	22821	RASA3	13	114000000	114000000	155000	-	RASA3	protein_coding	chromosome	RAS p21 protein activator 3 [Source:HGNC Symbol;Acc:HGNC:20331]	ENSG00000185989.11	RASA3	c(ENST00000334062, ENST00000542651)	-0.714	3.23	28	1.62e-06	7.35e-05	5.79
1316	ENSG00000084652	200081	TXLNA	1	32200000	32200000	18600	+	TXLNA	protein_coding	chromosome	taxilin alpha [Source:HGNC Symbol;Acc:HGNC:30685]	ENSG00000084652.16	TXLNA	c(ENST00000373609, ENST00000373610)	-0.528	5.91	27.9	1.64e-06	7.43e-05	5.78
2558	ENSG00000105835	10135	NAMPT	7	106000000	106000000	38000	-	NAMPT	protein_coding	chromosome	nicotinamide phosphoribosyltransferase [Source:HGNC Symbol;Acc:HGNC:30092]	ENSG00000105835.12	NAMPT	c(ENST00000222553, ENST00000354289, ENST00000393618, ENST00000417537, ENST00000424768, ENST00000441045, ENST00000463871, ENST00000467730, ENST00000484527, ENST00000486949, ENST00000489358, ENST00000489732, ENST00000491027)	0.652	7.53	27.9	1.66e-06	7.5e-05	5.78
6360	ENSG00000142089	10410	IFITM3	11	320000	328000	7860	-	IFITM3	protein_coding	chromosome	interferon induced transmembrane protein 3 [Source:HGNC Symbol;Acc:HGNC:5414]	ENSG00000142089.16	IFITM3	c(ENST00000399808, ENST00000526811, ENST00000531688, ENST00000602735)	0.306	6.89	27.8	1.69e-06	7.57e-05	5.77
7992	ENSG00000160285	4047	LSS	21	46200000	46200000	40700	-	LSS	protein_coding	chromosome	lanosterol synthase [Source:HGNC Symbol;Acc:HGNC:6708]	ENSG00000160285.15	LSS	c(ENST00000356396, ENST00000397728, ENST00000419093, ENST00000450351, ENST00000457828, ENST00000464357, ENST00000472272, ENST00000474319, ENST00000484808, ENST00000491729, ENST00000522411)	-0.75	6.75	27.8	1.69e-06	7.57e-05	5.77
10675	ENSG00000179922	147808	ZNF784	19	55600000	55600000	3860	-	ZNF784	protein_coding	chromosome	zinc finger protein 784 [Source:HGNC Symbol;Acc:HGNC:33111]	ENSG00000179922.5	ZNF784	c(ENST00000325351, ENST00000591479)	-1.48	1.61	27.7	1.77e-06	7.93e-05	5.75
1608	ENSG00000092841	4637	MYL6	12	56200000	56200000	5340	+	MYL6	protein_coding	chromosome	myosin light chain 6 [Source:HGNC Symbol;Acc:HGNC:7587]	ENSG00000092841.18	MYL6	c(ENST00000293422, ENST00000348108, ENST00000536128, ENST00000546630, ENST00000546845, ENST00000547408, ENST00000547649, ENST00000547703, ENST00000548293, ENST00000548400, ENST00000548580, ENST00000548725, ENST00000549017, ENST00000549392, ENST00000549566, ENST00000550184, ENST00000550639, ENST00000550697, ENST00000551589, ENST00000551954, ENST00000552297)	0.311	9.94	27.7	1.78e-06	7.96e-05	5.75
14451	ENSG00000277196	102724788		KI270734.1	138000	162000	23800	-	AC007325.2	protein_coding	scaffold	proline dehydrogenase 1, mitochondrial [Source:NCBI gene;Acc:102724788]	ENSG00000277196.4	AC007325.2	c(ENST00000615165, ENST00000621424)	-0.63	4.85	27.7	1.8e-06	8e-05	5.74
9527	ENSG00000169991	126917	IFFO2	1	18900000	19000000	52400	-	IFFO2	protein_coding	chromosome	intermediate filament family orphan 2 [Source:HGNC Symbol;Acc:HGNC:27006]	ENSG00000169991.11	IFFO2	c(ENST00000355609, ENST00000416166, ENST00000455833)	0.546	6.82	27.6	1.82e-06	8.06e-05	5.74
2656	ENSG00000106588	5683	PSMA2	7	42900000	42900000	15300	-	PSMA2	protein_coding	chromosome	proteasome subunit alpha 2 [Source:HGNC Symbol;Acc:HGNC:9531]	ENSG00000106588.11	PSMA2	c(ENST00000223321, ENST00000411875, ENST00000436986, ENST00000445517, ENST00000457444)	0.346	6.63	27.6	1.84e-06	8.11e-05	5.74
8736	ENSG00000165271	65083	NOL6	9	33500000	33500000	12600	-	NOL6	protein_coding	chromosome	nucleolar protein 6 [Source:HGNC Symbol;Acc:HGNC:19910]	ENSG00000165271.17	NOL6	c(ENST00000297990, ENST00000353159, ENST00000379470, ENST00000379471, ENST00000464829, ENST00000496319)	-0.375	7.18	27.6	1.84e-06	8.11e-05	5.73
3183	ENSG00000112033	5467	PPARD	6	35300000	35400000	85600	+	PPARD	protein_coding	chromosome	peroxisome proliferator activated receptor delta [Source:HGNC Symbol;Acc:HGNC:9235]	ENSG00000112033.14	PPARD	c(ENST00000311565, ENST00000337400, ENST00000360694, ENST00000418635, ENST00000448077)	0.353	7.36	27.6	1.87e-06	8.19e-05	5.73
12530	ENSG00000205076	3963	LGALS7	19	38800000	38800000	2520	-	LGALS7	protein_coding	chromosome	galectin 7 [Source:HGNC Symbol;Acc:HGNC:6568]	ENSG00000205076.4	LGALS7	c(ENST00000378626, ENST00000599035)	-0.476	6.81	27.6	1.87e-06	8.19e-05	5.73
12531	ENSG00000205076	653499	LGALS7	19	38800000	38800000	2520	-	LGALS7	protein_coding	chromosome	galectin 7 [Source:HGNC Symbol;Acc:HGNC:6568]	ENSG00000205076.4	LGALS7	c(ENST00000378626, ENST00000599035)	-0.476	6.81	27.6	1.87e-06	8.19e-05	5.73
2289	ENSG00000103855	80381	CD276	15	73700000	73700000	30500	+	CD276	protein_coding	chromosome	CD276 molecule [Source:HGNC Symbol;Acc:HGNC:19137]	ENSG00000103855.18	CD276	c(ENST00000318424, ENST00000318443, ENST00000537340, ENST00000557951, ENST00000558689, ENST00000559073, ENST00000559465, ENST00000559978, ENST00000560786, ENST00000560928, ENST00000560995, ENST00000561176, ENST00000561213, ENST00000561260, ENST00000561416, ENST00000563584, ENST00000564751, ENST00000567189, ENST00000567582)	-0.625	5.65	27.5	1.88e-06	8.19e-05	5.73
6616	ENSG00000144045	165545	DQX1	2	74500000	74500000	8150	-	DQX1	protein_coding	chromosome	DEAQ-box RNA dependent ATPase 1 [Source:HGNC Symbol;Acc:HGNC:20410]	ENSG00000144045.14	DQX1	c(ENST00000393951, ENST00000404568, ENST00000418139, ENST00000451518, ENST00000473508, ENST00000483555, ENST00000495597, ENST00000498552)	-1.39	2.48	27.5	1.89e-06	8.24e-05	5.72
11610	ENSG00000188211	374383	NCR3LG1	11	17400000	17400000	25500	+	NCR3LG1	protein_coding	chromosome	natural killer cell cytotoxicity receptor 3 ligand 1 [Source:HGNC Symbol;Acc:HGNC:42400]	ENSG00000188211.9	NCR3LG1	c(ENST00000338965, ENST00000530403)	-0.725	3.5	27.5	1.9e-06	8.25e-05	5.72
478	ENSG00000044090	9820	CUL7	6	43000000	43100000	16300	-	CUL7	protein_coding	chromosome	cullin 7 [Source:HGNC Symbol;Acc:HGNC:21024]	ENSG00000044090.8	CUL7	c(ENST00000265348, ENST00000478630, ENST00000535468)	-0.502	4.96	27.5	1.91e-06	8.28e-05	5.72
12094	ENSG00000197857	51710	ZNF44	19	12200000	12300000	70200	-	ZNF44	protein_coding	chromosome	zinc finger protein 44 [Source:HGNC Symbol;Acc:HGNC:13110]	ENSG00000197857.13	ZNF44	c(ENST00000354656, ENST00000355684, ENST00000356109, ENST00000393337, ENST00000397742, ENST00000483826, ENST00000597563, ENST00000600003)	0.749	3.42	27.5	1.94e-06	8.37e-05	5.71
1083	ENSG00000076248	7374	UNG	12	109000000	109000000	13400	+	UNG	protein_coding	chromosome	uracil DNA glycosylase [Source:HGNC Symbol;Acc:HGNC:12572]	ENSG00000076248.10	UNG	c(ENST00000242576, ENST00000336865, ENST00000446767, ENST00000539287, ENST00000540158)	-0.54	5.19	27.3	2.05e-06	8.84e-05	5.69
7905	ENSG00000159348	51706	CYB5R1	1	203000000	203000000	5400	-	CYB5R1	protein_coding	chromosome	cytochrome b5 reductase 1 [Source:HGNC Symbol;Acc:HGNC:13397]	ENSG00000159348.13	CYB5R1	c(ENST00000367249, ENST00000446185, ENST00000473599, ENST00000478009, ENST00000482572, ENST00000483915, ENST00000497655)	0.342	7.39	27.3	2.06e-06	8.84e-05	5.69
3418	ENSG00000114520	8723	SNX4	3	125000000	126000000	73600	-	SNX4	protein_coding	chromosome	sorting nexin 4 [Source:HGNC Symbol;Acc:HGNC:11175]	ENSG00000114520.11	SNX4	c(ENST00000251775, ENST00000465505, ENST00000471751, ENST00000473417, ENST00000482965)	0.419	5.36	27.2	2.11e-06	9.01e-05	5.68
11182	ENSG00000184678	8349	H2BC21	1	150000000	150000000	2190	-	HIST2H2BE	protein_coding	chromosome	histone cluster 2 H2B family member e [Source:HGNC Symbol;Acc:HGNC:4760]	ENSG00000184678.10	HIST2H2BE	ENST00000369155	-0.489	4.24	27.2	2.13e-06	9.1e-05	5.67
8687	ENSG00000164951	54704	PDP1	8	93900000	93900000	68300	+	PDP1	protein_coding	chromosome	pyruvate dehyrogenase phosphatase catalytic subunit 1 [Source:HGNC Symbol;Acc:HGNC:9279]	ENSG00000164951.16	PDP1	c(ENST00000297598, ENST00000396200, ENST00000517764, ENST00000518107, ENST00000518573, ENST00000518827, ENST00000520614, ENST00000520728, ENST00000521144, ENST00000523021)	0.492	4.43	27.2	2.15e-06	9.15e-05	5.67
2026	ENSG00000101361	10528	NOP56	20	2650000	2660000	5800	+	NOP56	protein_coding	chromosome	NOP56 ribonucleoprotein [Source:HGNC Symbol;Acc:HGNC:15911]	ENSG00000101361.17	NOP56	c(ENST00000329276, ENST00000415272, ENST00000445139, ENST00000460258, ENST00000462630, ENST00000466447, ENST00000467196, ENST00000467857, ENST00000469588, ENST00000470143, ENST00000471023, ENST00000480447, ENST00000480992, ENST00000484998, ENST00000490753, ENST00000492135, ENST00000494697, ENST00000496775, ENST00000612233, ENST00000616692, ENST00000651302)	-0.374	8.07	27.1	2.17e-06	9.18e-05	5.66
2131	ENSG00000102312	64840	PORCN	X	48500000	48500000	11900	+	PORCN	protein_coding	chromosome	porcupine O-acyltransferase [Source:HGNC Symbol;Acc:HGNC:17652]	ENSG00000102312.22	PORCN	c(ENST00000326194, ENST00000355961, ENST00000359882, ENST00000361988, ENST00000367574, ENST00000459953, ENST00000470275, ENST00000472520, ENST00000485288, ENST00000486272, ENST00000489940, ENST00000491243, ENST00000528612, ENST00000537758)	-0.504	7.12	27.1	2.2e-06	9.26e-05	5.66
8190	ENSG00000162496	9249	DHRS3	1	12600000	12600000	50300	-	DHRS3	protein_coding	chromosome	dehydrogenase/reductase 3 [Source:HGNC Symbol;Acc:HGNC:17693]	ENSG00000162496.9	DHRS3	c(ENST00000430996, ENST00000464917, ENST00000482265, ENST00000616661)	0.843	4.26	27.1	2.22e-06	9.35e-05	5.65
6719	ENSG00000145041	9730	DCAF1	3	51400000	51500000	104000	-	DCAF1	protein_coding	chromosome	DDB1 and CUL4 associated factor 1 [Source:HGNC Symbol;Acc:HGNC:30911]	ENSG00000145041.15	DCAF1	c(ENST00000335891, ENST00000423656, ENST00000504652)	-0.313	5.74	27.1	2.24e-06	9.37e-05	5.65
8113	ENSG00000161798	362	AQP5	12	50000000	50000000	3810	+	AQP5	protein_coding	chromosome	aquaporin 5 [Source:HGNC Symbol;Acc:HGNC:638]	ENSG00000161798.7	AQP5	c(ENST00000293599, ENST00000553132)	1.01	1.89	27.1	2.24e-06	9.37e-05	5.65
8321	ENSG00000163235	7039	TGFA	2	70400000	70600000	107000	-	TGFA	protein_coding	chromosome	transforming growth factor alpha [Source:HGNC Symbol;Acc:HGNC:11765]	ENSG00000163235.16	TGFA	c(ENST00000295400, ENST00000394241, ENST00000418333, ENST00000419940, ENST00000444975, ENST00000445399, ENST00000450929, ENST00000460808, ENST00000474101)	0.347	7.78	27	2.28e-06	9.52e-05	5.64
242	ENSG00000012211	4007	PRICKLE3	X	49200000	49200000	11700	-	PRICKLE3	protein_coding	chromosome	prickle planar cell polarity protein 3 [Source:HGNC Symbol;Acc:HGNC:6645]	ENSG00000012211.13	PRICKLE3	c(ENST00000376310, ENST00000376317, ENST00000432913, ENST00000453382, ENST00000540849, ENST00000599218, ENST00000611313, ENST00000614014)	-0.742	3.83	26.9	2.33e-06	9.69e-05	5.63
11024	ENSG00000183347	163351	GBP6	1	89400000	89400000	22400	+	GBP6	protein_coding	chromosome	guanylate binding protein family member 6 [Source:HGNC Symbol;Acc:HGNC:25395]	ENSG00000183347.14	GBP6	ENST00000370456	0.496	5.43	26.9	2.39e-06	9.9e-05	5.62
189	ENSG00000010270	83930	STARD3NL	7	38200000	38200000	52400	+	STARD3NL	protein_coding	chromosome	STARD3 N-terminal like [Source:HGNC Symbol;Acc:HGNC:19169]	ENSG00000010270.13	STARD3NL	c(ENST00000009041, ENST00000396013, ENST00000429075, ENST00000434197, ENST00000440144, ENST00000453225, ENST00000471550)	0.439	5.02	26.8	2.42e-06	0.0001	5.62
3553	ENSG00000115602	9173	IL1RL1	2	102000000	102000000	40500	+	IL1RL1	protein_coding	chromosome	interleukin 1 receptor like 1 [Source:HGNC Symbol;Acc:HGNC:5998]	ENSG00000115602.17	IL1RL1	c(ENST00000233954, ENST00000311734, ENST00000404917, ENST00000409584, ENST00000427077, ENST00000447231, ENST00000463990, ENST00000473175, ENST00000482701)	0.485	6.24	26.8	2.43e-06	0.0001	5.61
11344	ENSG00000185813	5833	PCYT2	17	81900000	81900000	10500	-	PCYT2	protein_coding	chromosome	phosphate cytidylyltransferase 2, ethanolamine [Source:HGNC Symbol;Acc:HGNC:8756]	ENSG00000185813.10	PCYT2	c(ENST00000331285, ENST00000538721, ENST00000538936, ENST00000570388, ENST00000570391, ENST00000571105, ENST00000571581, ENST00000571944, ENST00000572157, ENST00000572473, ENST00000572924, ENST00000572995, ENST00000573401, ENST00000573636, ENST00000573927, ENST00000574155, ENST00000574343, ENST00000576343)	-0.815	4.74	26.8	2.47e-06	0.000101	5.61
8228	ENSG00000162714	84838	ZNF496	1	247000000	247000000	34400	-	ZNF496	protein_coding	chromosome	zinc finger protein 496 [Source:HGNC Symbol;Acc:HGNC:23713]	ENSG00000162714.12	ZNF496	c(ENST00000294753, ENST00000461277, ENST00000462139, ENST00000477903, ENST00000478225)	-0.663	4.5	26.7	2.51e-06	0.000103	5.6
9741	ENSG00000171476	84525	HOPX	4	56600000	56700000	33900	-	HOPX	protein_coding	chromosome	HOP homeobox [Source:HGNC Symbol;Acc:HGNC:24961]	ENSG00000171476.22	HOPX	c(ENST00000317745, ENST00000337881, ENST00000381255, ENST00000381260, ENST00000420433, ENST00000503639, ENST00000503864, ENST00000506661, ENST00000508121, ENST00000553379, ENST00000554144, ENST00000555760, ENST00000556376, ENST00000556614, ENST00000605395)	0.514	4.9	26.6	2.62e-06	0.000107	5.58
14384	ENSG00000276293	8396	PIP4K2B	17	38800000	38800000	34400	-	PIP4K2B	protein_coding	chromosome	phosphatidylinositol-5-phosphate 4-kinase type 2 beta [Source:HGNC Symbol;Acc:HGNC:8998]	ENSG00000276293.4	PIP4K2B	c(ENST00000613767, ENST00000617499, ENST00000617781, ENST00000619039)	-0.649	6.23	26.6	2.64e-06	0.000108	5.58
6076	ENSG00000139517	222484	LNX2	13	27500000	27600000	74600	-	LNX2	protein_coding	chromosome	ligand of numb-protein X 2 [Source:HGNC Symbol;Acc:HGNC:20421]	ENSG00000139517.9	LNX2	c(ENST00000316334, ENST00000649248)	0.361	5.53	26.6	2.66e-06	0.000108	5.57
6943	ENSG00000147536	84296	GINS4	8	41500000	41500000	15800	+	GINS4	protein_coding	chromosome	GINS complex subunit 4 [Source:HGNC Symbol;Acc:HGNC:28226]	ENSG00000147536.12	GINS4	c(ENST00000276533, ENST00000518430, ENST00000518671, ENST00000520354, ENST00000520631, ENST00000520710, ENST00000520736, ENST00000522642, ENST00000523277)	-1.22	2.71	26.5	2.69e-06	0.000109	5.57
3731	ENSG00000117228	2633	GBP1	1	89100000	89100000	12900	-	GBP1	protein_coding	chromosome	guanylate binding protein 1 [Source:HGNC Symbol;Acc:HGNC:4182]	ENSG00000117228.10	GBP1	c(ENST00000370473, ENST00000459831, ENST00000468959, ENST00000469194, ENST00000479889, ENST00000484970, ENST00000493139, ENST00000495131)	0.714	4.32	26.5	2.79e-06	0.000113	5.55
2321	ENSG00000104267	760	CA2	8	85500000	85500000	17500	+	CA2	protein_coding	chromosome	carbonic anhydrase 2 [Source:HGNC Symbol;Acc:HGNC:1373]	ENSG00000104267.10	CA2	c(ENST00000285379, ENST00000518231, ENST00000520127, ENST00000520996, ENST00000522742)	0.451	5.82	26.4	2.8e-06	0.000113	5.55
1587	ENSG00000092094	55644	OSGEP	14	20400000	20500000	8690	-	OSGEP	protein_coding	chromosome	O-sialoglycoprotein endopeptidase [Source:HGNC Symbol;Acc:HGNC:18028]	ENSG00000092094.11	OSGEP	c(ENST00000206542, ENST00000553292, ENST00000553640, ENST00000554249, ENST00000554699, ENST00000554915, ENST00000555223, ENST00000555656, ENST00000555785, ENST00000556124, ENST00000556252, ENST00000556439)	-0.765	4.14	26.4	2.82e-06	0.000113	5.55
10210	ENSG00000175220	392	ARHGAP1	11	46700000	46700000	23500	-	ARHGAP1	protein_coding	chromosome	Rho GTPase activating protein 1 [Source:HGNC Symbol;Acc:HGNC:673]	ENSG00000175220.12	ARHGAP1	c(ENST00000311956, ENST00000524594, ENST00000525488, ENST00000526423, ENST00000527588, ENST00000528837, ENST00000529960)	-0.334	5.9	26.3	2.92e-06	0.000117	5.54
3044	ENSG00000110844	25766	PRPF40B	12	49600000	49600000	76400	+	PRPF40B	protein_coding	chromosome	pre-mRNA processing factor 40 homolog B [Source:HGNC Symbol;Acc:HGNC:25031]	ENSG00000110844.13	PRPF40B	c(ENST00000261897, ENST00000380281, ENST00000508736, ENST00000527253, ENST00000546626, ENST00000547764, ENST00000548399, ENST00000548436, ENST00000548825, ENST00000549547, ENST00000551063, ENST00000551111, ENST00000551269, ENST00000551320, ENST00000551418, ENST00000552301)	-0.8	3.21	26.3	2.96e-06	0.000118	5.53
3475	ENSG00000115091	10096	ACTR3	2	114000000	114000000	72500	+	ACTR3	protein_coding	chromosome	actin related protein 3 [Source:HGNC Symbol;Acc:HGNC:170]	ENSG00000115091.12	ACTR3	c(ENST00000263238, ENST00000415792, ENST00000443297, ENST00000446821, ENST00000478928, ENST00000484165, ENST00000489779, ENST00000535589)	0.314	8.2	26.1	3.13e-06	0.000124	5.5
8295	ENSG00000163110	10611	PDLIM5	4	94500000	94700000	216000	+	PDLIM5	protein_coding	chromosome	PDZ and LIM domain 5 [Source:HGNC Symbol;Acc:HGNC:17468]	ENSG00000163110.15	PDLIM5	c(ENST00000317968, ENST00000318007, ENST00000359265, ENST00000380176, ENST00000380180, ENST00000437932, ENST00000503974, ENST00000504489, ENST00000506632, ENST00000508216, ENST00000508531, ENST00000509333, ENST00000509357, ENST00000510099, ENST00000511586, ENST00000511767, ENST00000512274, ENST00000513341, ENST00000514743, ENST00000514830, ENST00000542407, ENST00000615540, ENST00000627587)	0.403	7.15	26.1	3.16e-06	0.000125	5.5
11614	ENSG00000188229	10383	TUBB4B	9	137000000	137000000	2420	+	TUBB4B	protein_coding	chromosome	tubulin beta 4B class IVb [Source:HGNC Symbol;Acc:HGNC:20771]	ENSG00000188229.6	TUBB4B	c(ENST00000340384, ENST00000604929)	-0.449	8.95	26	3.25e-06	0.000128	5.49
3067	ENSG00000111144	4048	LTA4H	12	96000000	96000000	42800	-	LTA4H	protein_coding	chromosome	leukotriene A4 hydrolase [Source:HGNC Symbol;Acc:HGNC:6710]	ENSG00000111144.10	LTA4H	c(ENST00000228740, ENST00000413268, ENST00000537111, ENST00000547393, ENST00000547982, ENST00000548375, ENST00000548852, ENST00000552091, ENST00000552789, ENST00000553041)	0.285	7.22	26	3.32e-06	0.000131	5.48
4604	ENSG00000127129	1907	EDN2	1	41500000	41500000	5910	-	EDN2	protein_coding	chromosome	endothelin 2 [Source:HGNC Symbol;Acc:HGNC:3177]	ENSG00000127129.10	EDN2	c(ENST00000372587, ENST00000460255, ENST00000467046, ENST00000467872, ENST00000490783)	1.63	0.176	26	3.35e-06	0.000132	5.47
13760	ENSG00000254470	91056	AP5B1	11	65800000	65800000	7080	-	AP5B1	protein_coding	chromosome	adaptor related protein complex 5 subunit beta 1 [Source:HGNC Symbol;Acc:HGNC:25104]	ENSG00000254470.3	AP5B1	ENST00000532090	0.518	4.22	25.9	3.47e-06	0.000136	5.46
11224	ENSG00000185022	23764	MAFF	22	38200000	38200000	15700	+	MAFF	protein_coding	chromosome	MAF bZIP transcription factor F [Source:HGNC Symbol;Acc:HGNC:6780]	ENSG00000185022.12	MAFF	c(ENST00000338483, ENST00000407965, ENST00000417948, ENST00000426621, ENST00000441709, ENST00000538320, ENST00000538999, ENST00000624676)	0.535	4.01	25.8	3.49e-06	0.000136	5.46
1800	ENSG00000100219	7494	XBP1	22	28800000	28800000	6040	-	XBP1	protein_coding	chromosome	X-box binding protein 1 [Source:HGNC Symbol;Acc:HGNC:12801]	ENSG00000100219.16	XBP1	c(ENST00000216037, ENST00000344347, ENST00000403532, ENST00000405219, ENST00000482720, ENST00000484256, ENST00000611155)	0.329	5.87	25.8	3.51e-06	0.000136	5.46
8594	ENSG00000164379	94234	FOXQ1	6	1310000	1310000	2660	+	FOXQ1	protein_coding	chromosome	forkhead box Q1 [Source:HGNC Symbol;Acc:HGNC:20951]	ENSG00000164379.7	FOXQ1	ENST00000296839	0.695	3.48	25.8	3.51e-06	0.000136	5.45
2849	ENSG00000108604	6603	SMARCD2	17	63800000	63800000	11000	-	SMARCD2	protein_coding	chromosome	SWI/SNF related, matrix associated, actin dependent regulator of chromatin, subfamily d, member 2 [Source:HGNC Symbol;Acc:HGNC:11107]	ENSG00000108604.16	SMARCD2	c(ENST00000225742, ENST00000323347, ENST00000448276, ENST00000450364, ENST00000577686, ENST00000577990, ENST00000578234, ENST00000580054, ENST00000581832, ENST00000584400, ENST00000584483, ENST00000613943)	-0.442	6.36	25.7	3.62e-06	0.00014	5.44
749	ENSG00000065534	4638	MYLK	3	124000000	124000000	274000	-	MYLK	protein_coding	chromosome	myosin light chain kinase [Source:HGNC Symbol;Acc:HGNC:7590]	ENSG00000065534.18	MYLK	c(ENST00000346322, ENST00000354792, ENST00000359169, ENST00000360304, ENST00000360772, ENST00000418370, ENST00000464489, ENST00000475616, ENST00000503644, ENST00000504946, ENST00000506361, ENST00000508240, ENST00000510571, ENST00000510775, ENST00000511058, ENST00000513111, ENST00000514623, ENST00000514895, ENST00000515434, ENST00000578202, ENST00000583087)	0.985	4.49	25.7	3.69e-06	0.000142	5.43
11269	ENSG00000185340	10634	GAS2L1	22	29300000	29300000	6200	+	GAS2L1	protein_coding	chromosome	growth arrest specific 2 like 1 [Source:HGNC Symbol;Acc:HGNC:16955]	ENSG00000185340.15	GAS2L1	c(ENST00000406549, ENST00000416823, ENST00000428622, ENST00000487341, ENST00000491016, ENST00000610653, ENST00000611648, ENST00000616432, ENST00000618518, ENST00000621062)	-0.544	4.75	25.7	3.73e-06	0.000144	5.43
6485	ENSG00000143333	6004	RGS16	1	183000000	183000000	5770	-	RGS16	protein_coding	chromosome	regulator of G protein signaling 16 [Source:HGNC Symbol;Acc:HGNC:9997]	ENSG00000143333.7	RGS16	ENST00000367558	-0.7	3.96	25.6	3.76e-06	0.000144	5.43
11096	ENSG00000183853	55243	KIRREL1	1	158000000	158000000	107000	+	KIRREL1	protein_coding	chromosome	kirre like nephrin family adhesion molecule 1 [Source:HGNC Symbol;Acc:HGNC:15734]	ENSG00000183853.18	KIRREL1	c(ENST00000359209, ENST00000360089, ENST00000368172, ENST00000368173)	-0.313	6.27	25.6	3.77e-06	0.000144	5.42
8638	ENSG00000164683	23462	HEY1	8	79800000	79800000	3850	-	HEY1	protein_coding	chromosome	hes related family bHLH transcription factor with YRPW motif 1 [Source:HGNC Symbol;Acc:HGNC:4880]	ENSG00000164683.17	HEY1	c(ENST00000337919, ENST00000354724, ENST00000435063, ENST00000518733, ENST00000519075, ENST00000521111, ENST00000523531, ENST00000523976)	1.37	2.44	25.6	3.79e-06	0.000145	5.42
169	ENSG00000008853	23221	RHOBTB2	8	23000000	23000000	32800	+	RHOBTB2	protein_coding	chromosome	Rho related BTB domain containing 2 [Source:HGNC Symbol;Acc:HGNC:18756]	ENSG00000008853.16	RHOBTB2	c(ENST00000251822, ENST00000517528, ENST00000518534, ENST00000519210, ENST00000519685, ENST00000522948, ENST00000523918, ENST00000524077)	-0.669	5.94	25.5	3.94e-06	0.00015	5.4
2860	ENSG00000108773	2648	KAT2A	17	42100000	42100000	8260	-	KAT2A	protein_coding	chromosome	lysine acetyltransferase 2A [Source:HGNC Symbol;Acc:HGNC:4201]	ENSG00000108773.11	KAT2A	c(ENST00000225916, ENST00000465682, ENST00000586972, ENST00000588759, ENST00000592310)	-0.374	6.68	25.5	3.99e-06	0.000151	5.4
4438	ENSG00000125458	30833	NT5C	17	75100000	75100000	1530	-	NT5C	protein_coding	chromosome	5', 3'-nucleotidase, cytosolic [Source:HGNC Symbol;Acc:HGNC:17144]	ENSG00000125458.7	NT5C	c(ENST00000245552, ENST00000577523, ENST00000578095, ENST00000578337, ENST00000578407, ENST00000579023, ENST00000579082, ENST00000580423, ENST00000580758, ENST00000582160, ENST00000582170, ENST00000582744, ENST00000583655, ENST00000584352)	-0.571	4.07	25.5	3.99e-06	0.000151	5.4
2537	ENSG00000105708	7561	ZNF14	19	19700000	19700000	22600	-	ZNF14	protein_coding	chromosome	zinc finger protein 14 [Source:HGNC Symbol;Acc:HGNC:12924]	ENSG00000105708.9	ZNF14	ENST00000344099	0.687	2.79	25.3	4.19e-06	0.000159	5.38
368	ENSG00000028116	7444	VRK2	2	57900000	58200000	252000	+	VRK2	protein_coding	chromosome	VRK serine/threonine kinase 2 [Source:HGNC Symbol;Acc:HGNC:12719]	ENSG00000028116.17	VRK2	c(ENST00000340157, ENST00000412104, ENST00000417641, ENST00000428021, ENST00000432057, ENST00000435505, ENST00000440705, ENST00000463222, ENST00000478687, ENST00000648897)	0.388	5.7	25.3	4.29e-06	0.000162	5.37
596	ENSG00000055332	5610	EIF2AK2	2	37100000	37200000	57900	-	EIF2AK2	protein_coding	chromosome	eukaryotic translation initiation factor 2 alpha kinase 2 [Source:HGNC Symbol;Acc:HGNC:9437]	ENSG00000055332.18	EIF2AK2	c(ENST00000233057, ENST00000390013, ENST00000395127, ENST00000405334, ENST00000411537, ENST00000462861, ENST00000496059, ENST00000647926)	0.692	5.72	25.2	4.36e-06	0.000164	5.36
4520	ENSG00000125977	8894	EIF2S2	20	34100000	34100000	23900	-	EIF2S2	protein_coding	chromosome	eukaryotic translation initiation factor 2 subunit beta [Source:HGNC Symbol;Acc:HGNC:3266]	ENSG00000125977.7	EIF2S2	ENST00000374980	0.204	7.76	25.2	4.38e-06	0.000164	5.36
7775	ENSG00000157978	26119	LDLRAP1	1	25500000	25600000	25300	+	LDLRAP1	protein_coding	chromosome	low density lipoprotein receptor adaptor protein 1 [Source:HGNC Symbol;Acc:HGNC:18640]	ENSG00000157978.11	LDLRAP1	c(ENST00000374338, ENST00000462394, ENST00000470950, ENST00000474283, ENST00000484476, ENST00000485476, ENST00000488127)	-0.626	4.85	25.2	4.42e-06	0.000165	5.35
11380	ENSG00000186081	3852	KRT5	12	52500000	52500000	5960	-	KRT5	protein_coding	chromosome	keratin 5 [Source:HGNC Symbol;Acc:HGNC:6442]	ENSG00000186081.12	KRT5	c(ENST00000252242, ENST00000546577, ENST00000547890, ENST00000548409, ENST00000549420, ENST00000549511, ENST00000551013, ENST00000551188, ENST00000551275, ENST00000552629, ENST00000552952)	-0.436	13.6	25.1	4.63e-06	0.000173	5.33
920	ENSG00000070831	998	CDC42	1	22000000	22100000	75800	+	CDC42	protein_coding	chromosome	cell division cycle 42 [Source:HGNC Symbol;Acc:HGNC:1736]	ENSG00000070831.17	CDC42	c(ENST00000315554, ENST00000344548, ENST00000400259, ENST00000411827, ENST00000498236, ENST00000648594, ENST00000651171, ENST00000652582, ENST00000656825, ENST00000662562, ENST00000667384)	0.315	8.35	25	4.73e-06	0.000176	5.33
5861	ENSG00000137876	51187	RSL24D1	15	55200000	55200000	16200	-	RSL24D1	protein_coding	chromosome	ribosomal L24 domain containing 1 [Source:HGNC Symbol;Acc:HGNC:18479]	ENSG00000137876.10	RSL24D1	c(ENST00000260443, ENST00000562895, ENST00000562993, ENST00000564344, ENST00000565854, ENST00000569386)	0.304	6.74	25	4.75e-06	0.000176	5.32
3206	ENSG00000112218	81491	GPR63	6	96800000	96800000	43400	-	GPR63	protein_coding	chromosome	G protein-coupled receptor 63 [Source:HGNC Symbol;Acc:HGNC:13302]	ENSG00000112218.9	GPR63	ENST00000229955	-1.08	1.54	25	4.76e-06	0.000176	5.32
12605	ENSG00000206073	6318	SERPINB4	18	63600000	63600000	7000	-	SERPINB4	protein_coding	chromosome	serpin family B member 4 [Source:HGNC Symbol;Acc:HGNC:10570]	ENSG00000206073.11	SERPINB4	c(ENST00000341074, ENST00000413673, ENST00000436264, ENST00000498496)	0.988	2.24	25	4.81e-06	0.000178	5.32
5166	ENSG00000132746	222	ALDH3B2	11	67700000	67700000	19000	-	ALDH3B2	protein_coding	chromosome	aldehyde dehydrogenase 3 family member B2 [Source:HGNC Symbol;Acc:HGNC:411]	ENSG00000132746.14	ALDH3B2	c(ENST00000349015, ENST00000525827, ENST00000528756, ENST00000530069, ENST00000531248, ENST00000531881, ENST00000533962, ENST00000534425)	-0.412	5.36	24.9	4.86e-06	0.000179	5.31
681	ENSG00000063241	79763	ISOC2	19	55500000	55500000	9360	-	ISOC2	protein_coding	chromosome	isochorismatase domain containing 2 [Source:HGNC Symbol;Acc:HGNC:26278]	ENSG00000063241.8	ISOC2	c(ENST00000085068, ENST00000425675, ENST00000438389, ENST00000587226, ENST00000589080, ENST00000589108, ENST00000590921, ENST00000591718)	-0.455	4.32	24.9	4.91e-06	0.000181	5.31
2081	ENSG00000101888	55916	NXT2	X	110000000	110000000	8910	+	NXT2	protein_coding	chromosome	nuclear transport factor 2 like export factor 2 [Source:HGNC Symbol;Acc:HGNC:18151]	ENSG00000101888.11	NXT2	c(ENST00000218004, ENST00000372103, ENST00000372106, ENST00000372107)	0.491	4.19	24.8	5.12e-06	0.000187	5.29
9410	ENSG00000169217	10421	CD2BP2	16	30400000	30400000	4540	-	CD2BP2	protein_coding	chromosome	CD2 cytoplasmic tail binding protein 2 [Source:HGNC Symbol;Acc:HGNC:1656]	ENSG00000169217.9	CD2BP2	c(ENST00000305596, ENST00000564525, ENST00000569466)	-0.255	6.6	24.8	5.12e-06	0.000187	5.29
4594	ENSG00000126947	51309	ARMCX1	X	102000000	102000000	4150	+	ARMCX1	protein_coding	chromosome	armadillo repeat containing X-linked 1 [Source:HGNC Symbol;Acc:HGNC:18073]	ENSG00000126947.13	ARMCX1	ENST00000372829	-0.526	3.69	24.8	5.22e-06	0.000191	5.28
5820	ENSG00000137699	23650	TRIM29	11	120000000	120000000	74200	-	TRIM29	protein_coding	chromosome	tripartite motif containing 29 [Source:HGNC Symbol;Acc:HGNC:17274]	ENSG00000137699.17	TRIM29	c(ENST00000341846, ENST00000475051, ENST00000524664, ENST00000524816, ENST00000524956, ENST00000525327, ENST00000525887, ENST00000526161, ENST00000526881, ENST00000528870, ENST00000529011, ENST00000529040, ENST00000529044, ENST00000529495, ENST00000530470, ENST00000530919, ENST00000531555, ENST00000532195, ENST00000532833, ENST00000533302, ENST00000627238)	-0.37	9.35	24.7	5.29e-06	0.000193	5.28
6131	ENSG00000140044	122953	JDP2	14	75400000	75500000	46400	+	JDP2	protein_coding	chromosome	Jun dimerization protein 2 [Source:HGNC Symbol;Acc:HGNC:17546]	ENSG00000140044.13	JDP2	c(ENST00000267569, ENST00000419727, ENST00000435893, ENST00000437176, ENST00000558068, ENST00000559060, ENST00000559773, ENST00000651602)	0.842	3.57	24.7	5.35e-06	0.000194	5.27
12274	ENSG00000198734	2153	F5	1	170000000	170000000	74600	-	F5	protein_coding	chromosome	coagulation factor V [Source:HGNC Symbol;Acc:HGNC:3542]	ENSG00000198734.11	F5	c(ENST00000367796, ENST00000367797, ENST00000495481)	2.19	-0.696	24.6	5.48e-06	0.000198	5.26
10855	ENSG00000182010	219790	RTKN2	10	62200000	62300000	85800	-	RTKN2	protein_coding	chromosome	rhotekin 2 [Source:HGNC Symbol;Acc:HGNC:19364]	ENSG00000182010.11	RTKN2	c(ENST00000315289, ENST00000373789, ENST00000395260)	1.17	2.04	24.6	5.54e-06	0.0002	5.26
5373	ENSG00000134668	90853	SPOCD1	1	31800000	31800000	25600	-	SPOCD1	protein_coding	chromosome	SPOC domain containing 1 [Source:HGNC Symbol;Acc:HGNC:26338]	ENSG00000134668.12	SPOCD1	c(ENST00000257100, ENST00000360482, ENST00000452755, ENST00000460061, ENST00000468720, ENST00000473361, ENST00000485944, ENST00000525930, ENST00000528579, ENST00000528791, ENST00000529396, ENST00000531039, ENST00000532604, ENST00000533231)	1.1	2.33	24.6	5.61e-06	0.000202	5.25
10475	ENSG00000177733	10949	HNRNPA0	5	138000000	138000000	8710	-	HNRNPA0	protein_coding	chromosome	heterogeneous nuclear ribonucleoprotein A0 [Source:HGNC Symbol;Acc:HGNC:5030]	ENSG00000177733.7	HNRNPA0	ENST00000314940	-0.379	6.66	24.5	5.71e-06	0.000205	5.24
1975	ENSG00000101079	57446	NDRG3	20	36700000	36700000	94300	-	NDRG3	protein_coding	chromosome	NDRG family member 3 [Source:HGNC Symbol;Acc:HGNC:14462]	ENSG00000101079.21	NDRG3	c(ENST00000349004, ENST00000359675, ENST00000373773, ENST00000373803, ENST00000422536)	-0.403	4.91	24.5	5.82e-06	0.000208	5.24
8417	ENSG00000163694	54502	RBM47	4	40400000	40600000	208000	-	RBM47	protein_coding	chromosome	RNA binding motif protein 47 [Source:HGNC Symbol;Acc:HGNC:30358]	ENSG00000163694.15	RBM47	c(ENST00000295971, ENST00000381793, ENST00000381795, ENST00000505220, ENST00000505414, ENST00000507180, ENST00000510871, ENST00000511598, ENST00000511902, ENST00000513044, ENST00000513473, ENST00000514014, ENST00000514782, ENST00000515053, ENST00000515809)	0.564	6.07	24.5	5.82e-06	0.000208	5.24
12772	ENSG00000213918	1773	DNASE1	16	3610000	3680000	68400	+	DNASE1	protein_coding	chromosome	deoxyribonuclease 1 [Source:HGNC Symbol;Acc:HGNC:2956]	ENSG00000213918.10	DNASE1	c(ENST00000246949, ENST00000407479, ENST00000570376, ENST00000570520, ENST00000570664, ENST00000570761, ENST00000570769, ENST00000570807, ENST00000571460, ENST00000572237, ENST00000573804, ENST00000575479, ENST00000576050, ENST00000576792)	-1.06	3.37	24.3	6.09e-06	0.000217	5.22
6282	ENSG00000141441	64762	GAREM1	18	32100000	32500000	346000	-	GAREM1	protein_coding	chromosome	GRB2 associated regulator of MAPK1 subtype 1 [Source:HGNC Symbol;Acc:HGNC:26136]	ENSG00000141441.16	GAREM1	c(ENST00000269209, ENST00000399218, ENST00000578619, ENST00000583696)	0.801	4.26	24.3	6.1e-06	0.000217	5.21
7745	ENSG00000157593	347734	SLC35B2	6	44300000	44300000	3800	-	SLC35B2	protein_coding	chromosome	solute carrier family 35 member B2 [Source:HGNC Symbol;Acc:HGNC:16872]	ENSG00000157593.19	SLC35B2	c(ENST00000393810, ENST00000393812, ENST00000495706, ENST00000537814, ENST00000538577, ENST00000615337, ENST00000619636)	-0.296	6.65	24.3	6.1e-06	0.000217	5.21
7909	ENSG00000159388	7832	BTG2	1	203000000	203000000	4110	+	BTG2	protein_coding	chromosome	BTG anti-proliferation factor 2 [Source:HGNC Symbol;Acc:HGNC:1131]	ENSG00000159388.6	BTG2	c(ENST00000290551, ENST00000475157)	0.513	6.11	24.3	6.12e-06	0.000217	5.21
6368	ENSG00000142186	57410	SCYL1	11	65500000	65500000	13600	+	SCYL1	protein_coding	chromosome	SCY1 like pseudokinase 1 [Source:HGNC Symbol;Acc:HGNC:14372]	ENSG00000142186.17	SCYL1	c(ENST00000270176, ENST00000279270, ENST00000420247, ENST00000524897, ENST00000524944, ENST00000525364, ENST00000526454, ENST00000527009, ENST00000528545, ENST00000529178, ENST00000529981, ENST00000531601, ENST00000532290, ENST00000533862, ENST00000534462)	-0.509	5.78	24.3	6.29e-06	0.000223	5.2
4818	ENSG00000129911	83855	KLF16	19	1850000	1860000	11200	-	KLF16	protein_coding	chromosome	Kruppel like factor 16 [Source:HGNC Symbol;Acc:HGNC:16857]	ENSG00000129911.9	KLF16	c(ENST00000250916, ENST00000541015, ENST00000592313, ENST00000617223)	-0.455	5.13	24.2	6.34e-06	0.000224	5.2
4845	ENSG00000130202	5819	NECTIN2	19	44800000	44900000	43000	+	NECTIN2	protein_coding	chromosome	nectin cell adhesion molecule 2 [Source:HGNC Symbol;Acc:HGNC:9707]	ENSG00000130202.10	NECTIN2	c(ENST00000252483, ENST00000252485, ENST00000585601, ENST00000587386, ENST00000591581, ENST00000592018)	0.579	5.27	24.2	6.47e-06	0.000228	5.19
1604	ENSG00000092529	825	CAPN3	15	42400000	42400000	52800	+	CAPN3	protein_coding	chromosome	calpain 3 [Source:HGNC Symbol;Acc:HGNC:1480]	ENSG00000092529.24	CAPN3	c(ENST00000318023, ENST00000337571, ENST00000349748, ENST00000356316, ENST00000357568, ENST00000397163, ENST00000397200, ENST00000397204, ENST00000466222, ENST00000561817, ENST00000562199, ENST00000564503, ENST00000565173, ENST00000565274, ENST00000565559, ENST00000567071, ENST00000567817, ENST00000568153, ENST00000569136, ENST00000569827, ENST00000638141)	1.33	2.77	24.2	6.53e-06	0.000229	5.19
10373	ENSG00000176845	284207	METRNL	17	83100000	83100000	15500	+	METRNL	protein_coding	chromosome	meteorin like, glial cell differentiation regulator [Source:HGNC Symbol;Acc:HGNC:27584]	ENSG00000176845.13	METRNL	c(ENST00000320095, ENST00000570778, ENST00000571814, ENST00000571940, ENST00000574053)	1.05	2.96	24.1	6.56e-06	0.00023	5.18
5927	ENSG00000138336	80312	TET1	10	68600000	68700000	134000	+	TET1	protein_coding	chromosome	tet methylcytosine dioxygenase 1 [Source:HGNC Symbol;Acc:HGNC:29484]	ENSG00000138336.9	TET1	ENST00000373644	-0.806	2.8	24.1	6.58e-06	0.00023	5.18
9244	ENSG00000168143	222584	FAM83B	6	54800000	54900000	98300	+	FAM83B	protein_coding	chromosome	family with sequence similarity 83 member B [Source:HGNC Symbol;Acc:HGNC:21357]	ENSG00000168143.9	FAM83B	ENST00000306858	0.489	6.64	24.1	6.69e-06	0.000233	5.17
1768	ENSG00000100075	6576	SLC25A1	22	19200000	19200000	3160	-	SLC25A1	protein_coding	chromosome	solute carrier family 25 member 1 [Source:HGNC Symbol;Acc:HGNC:10979]	ENSG00000100075.10	SLC25A1	c(ENST00000215882, ENST00000451283, ENST00000461267, ENST00000468824, ENST00000470922)	-0.4	6.03	24.1	6.71e-06	0.000233	5.17
13710	ENSG00000250644	NA		11	1730000	1760000	29100	-	AC068580.4	protein_coding	chromosome	novel protein	ENSG00000250644.3	AC068580.4	c(ENST00000427721, ENST00000636397, ENST00000636579, ENST00000636615)	-0.764	4.64	24.1	6.8e-06	0.000236	5.17
12230	ENSG00000198542	9358	ITGBL1	13	101000000	102000000	268000	+	ITGBL1	protein_coding	chromosome	integrin subunit beta like 1 [Source:HGNC Symbol;Acc:HGNC:6164]	ENSG00000198542.14	ITGBL1	c(ENST00000376162, ENST00000376180, ENST00000474233, ENST00000490242, ENST00000545560, ENST00000618057, ENST00000622834)	1.07	1.61	24	6.82e-06	0.000236	5.17
9835	ENSG00000172115	54205	CYCS	7	25100000	25100000	5270	-	CYCS	protein_coding	chromosome	cytochrome c, somatic [Source:HGNC Symbol;Acc:HGNC:19986]	ENSG00000172115.8	CYCS	c(ENST00000305786, ENST00000409409, ENST00000409764, ENST00000413447)	0.301	8.26	24	6.92e-06	0.000239	5.16
1376	ENSG00000086666	54469	ZFAND6	15	80100000	80100000	78800	+	ZFAND6	protein_coding	chromosome	zinc finger AN1-type containing 6 [Source:HGNC Symbol;Acc:HGNC:30164]	ENSG00000086666.19	ZFAND6	c(ENST00000261749, ENST00000557793, ENST00000557983, ENST00000558087, ENST00000558272, ENST00000558390, ENST00000558494, ENST00000558688, ENST00000558724, ENST00000558997, ENST00000559157, ENST00000559775, ENST00000559835, ENST00000560228, ENST00000560392, ENST00000560470, ENST00000560976, ENST00000561012, ENST00000561017, ENST00000561060, ENST00000564367, ENST00000613266, ENST00000616533, ENST00…	0.267	6.17	24	7.04e-06	0.000242	5.15
14647	ENSG00000282937	64063	PRSS22	CHR_HSCHR16_5_CTG1	2850000	2860000	5420	-	PRSS22	protein_coding	chromosome	serine protease 22 [Source:HGNC Symbol;Acc:HGNC:14368]	ENSG00000282937.5	PRSS22	c(ENST00000642189, ENST00000645000)	0.715	3.98	23.9	7.15e-06	0.000246	5.15
7524	ENSG00000154914	124739	USP43	17	9640000	9730000	85000	+	USP43	protein_coding	chromosome	ubiquitin specific peptidase 43 [Source:HGNC Symbol;Acc:HGNC:20072]	ENSG00000154914.17	USP43	c(ENST00000285199, ENST00000570475, ENST00000570827, ENST00000573955, ENST00000574408, ENST00000575346)	0.578	3.97	23.9	7.16e-06	0.000246	5.14
3602	ENSG00000116016	2034	EPAS1	2	46300000	46400000	93000	+	EPAS1	protein_coding	chromosome	endothelial PAS domain protein 1 [Source:HGNC Symbol;Acc:HGNC:3374]	ENSG00000116016.14	EPAS1	c(ENST00000263734, ENST00000449347, ENST00000460015, ENST00000463191, ENST00000465318, ENST00000466465, ENST00000467888, ENST00000468530, ENST00000475822, ENST00000483692)	-0.419	7.59	23.9	7.3e-06	0.000249	5.14
9006	ENSG00000166886	4665	NAB2	12	57100000	57100000	6430	+	NAB2	protein_coding	chromosome	NGFI-A binding protein 2 [Source:HGNC Symbol;Acc:HGNC:7627]	ENSG00000166886.13	NAB2	c(ENST00000300131, ENST00000342556, ENST00000554718, ENST00000554839, ENST00000555857)	0.516	4.79	23.9	7.3e-06	0.000249	5.14
1960	ENSG00000100979	5360	PLTP	20	45900000	45900000	13500	-	PLTP	protein_coding	chromosome	phospholipid transfer protein [Source:HGNC Symbol;Acc:HGNC:9093]	ENSG00000100979.15	PLTP	c(ENST00000354050, ENST00000372420, ENST00000372431, ENST00000420868, ENST00000477313)	-0.356	6.56	23.9	7.31e-06	0.000249	5.14
6312	ENSG00000141569	201292	TRIM65	17	75900000	75900000	16600	-	TRIM65	protein_coding	chromosome	tripartite motif containing 65 [Source:HGNC Symbol;Acc:HGNC:27316]	ENSG00000141569.12	TRIM65	c(ENST00000269383, ENST00000540128, ENST00000540812, ENST00000543309, ENST00000591668, ENST00000592642, ENST00000648382)	-0.692	4.99	23.9	7.32e-06	0.000249	5.14
3799	ENSG00000117877	10849	POLR1G	19	45400000	45400000	4560	+	CD3EAP	protein_coding	chromosome	CD3e molecule associated protein [Source:HGNC Symbol;Acc:HGNC:24219]	ENSG00000117877.10	CD3EAP	c(ENST00000309424, ENST00000589804, ENST00000590794, ENST00000592852)	-0.762	4.81	23.8	7.34e-06	0.000249	5.13
1739	ENSG00000099956	6598	SMARCB1	22	23800000	23800000	51100	+	SMARCB1	protein_coding	chromosome	SWI/SNF related, matrix associated, actin dependent regulator of chromatin, subfamily b, member 1 [Source:HGNC Symbol;Acc:HGNC:11103]	ENSG00000099956.19	SMARCB1	c(ENST00000263121, ENST00000344921, ENST00000407082, ENST00000407422, ENST00000417137, ENST00000477836, ENST00000491967, ENST00000634926, ENST00000635578, ENST00000642275, ENST00000642727, ENST00000643421, ENST00000644036, ENST00000644462, ENST00000644467, ENST00000644619, ENST00000645799, ENST00000646421, ENST00000646723, ENST00000646911, ENST00000647057)	2.82	3.86	23.8	7.42e-06	0.00025	5.13
1923	ENSG00000100726	9894	TELO2	16	1490000	1510000	17100	+	TELO2	protein_coding	chromosome	telomere maintenance 2 [Source:HGNC Symbol;Acc:HGNC:29099]	ENSG00000100726.15	TELO2	c(ENST00000262319, ENST00000497339, ENST00000563676, ENST00000564507, ENST00000567423, ENST00000567427, ENST00000568240, ENST00000569744)	-0.68	4.65	23.8	7.43e-06	0.00025	5.13
11832	ENSG00000196396	5770	PTPN1	20	50500000	50600000	74900	+	PTPN1	protein_coding	chromosome	protein tyrosine phosphatase non-receptor type 1 [Source:HGNC Symbol;Acc:HGNC:9642]	ENSG00000196396.10	PTPN1	c(ENST00000371621, ENST00000541713)	-0.348	6.69	23.8	7.43e-06	0.00025	5.13
6766	ENSG00000145623	9180	OSMR	5	38800000	38900000	99700	+	OSMR	protein_coding	chromosome	oncostatin M receptor [Source:HGNC Symbol;Acc:HGNC:8507]	ENSG00000145623.13	OSMR	c(ENST00000274276, ENST00000502536, ENST00000508882, ENST00000509237, ENST00000513831)	0.445	6.78	23.8	7.5e-06	0.000252	5.12
11131	ENSG00000184207	283871	PGP	16	2210000	2210000	3250	-	PGP	protein_coding	chromosome	phosphoglycolate phosphatase [Source:HGNC Symbol;Acc:HGNC:8909]	ENSG00000184207.9	PGP	c(ENST00000333503, ENST00000562001)	-0.389	5.34	23.8	7.61e-06	0.000255	5.12
8697	ENSG00000164989	203238	CCDC171	9	15600000	16100000	509000	+	CCDC171	protein_coding	chromosome	coiled-coil domain containing 171 [Source:HGNC Symbol;Acc:HGNC:29828]	ENSG00000164989.17	CCDC171	c(ENST00000380701, ENST00000432954, ENST00000449575, ENST00000470191, ENST00000472806, ENST00000474193, ENST00000478913, ENST00000486641, ENST00000498725)	-1.58	1.25	23.7	7.68e-06	0.000257	5.11
5078	ENSG00000132128	10489	LRRC41	1	46300000	46300000	42400	-	LRRC41	protein_coding	chromosome	leucine rich repeat containing 41 [Source:HGNC Symbol;Acc:HGNC:16917]	ENSG00000132128.16	LRRC41	c(ENST00000343304, ENST00000469150, ENST00000472710, ENST00000496156, ENST00000498402, ENST00000615587, ENST00000617190, ENST00000617760)	-0.259	6.76	23.7	7.7e-06	0.000257	5.11
4033	ENSG00000120688	11193	WBP4	13	41100000	41100000	22500	+	WBP4	protein_coding	chromosome	WW domain binding protein 4 [Source:HGNC Symbol;Acc:HGNC:12739]	ENSG00000120688.9	WBP4	ENST00000379487	0.524	4.18	23.7	7.85e-06	0.000261	5.1
134	ENSG00000007376	113000	RPUSD1	16	785000	788000	3420	-	RPUSD1	protein_coding	chromosome	RNA pseudouridine synthase domain containing 1 [Source:HGNC Symbol;Acc:HGNC:14173]	ENSG00000007376.8	RPUSD1	c(ENST00000007264, ENST00000561734, ENST00000562070, ENST00000563560, ENST00000565377, ENST00000565503, ENST00000565809, ENST00000567114, ENST00000567283, ENST00000569601)	-0.403	6.12	23.6	7.93e-06	0.000263	5.1
9435	ENSG00000169371	10073	SNUPN	15	75600000	75600000	28400	-	SNUPN	protein_coding	chromosome	snurportin 1 [Source:HGNC Symbol;Acc:HGNC:14245]	ENSG00000169371.14	SNUPN	c(ENST00000308588, ENST00000563793, ENST00000563875, ENST00000564086, ENST00000564644, ENST00000564675, ENST00000567134, ENST00000567437, ENST00000568078, ENST00000568162, ENST00000569817)	-0.563	4.64	23.6	7.96e-06	0.000264	5.1
9684	ENSG00000171124	2525	FUT3	19	5840000	5850000	8590	-	FUT3	protein_coding	chromosome	fucosyltransferase 3 (Lewis blood group) [Source:HGNC Symbol;Acc:HGNC:4014]	ENSG00000171124.13	FUT3	c(ENST00000303225, ENST00000458379, ENST00000585715, ENST00000587048, ENST00000587183, ENST00000588539, ENST00000589620, ENST00000589714, ENST00000589918, ENST00000593144)	0.64	4.2	23.6	8.06e-06	0.000266	5.09
10092	ENSG00000174109	283951	C16orf91	16	1420000	1420000	1000	-	C16orf91	protein_coding	chromosome	chromosome 16 open reading frame 91 [Source:HGNC Symbol;Acc:HGNC:27558]	ENSG00000174109.5	C16orf91	c(ENST00000442039, ENST00000563974)	-0.537	3.6	23.5	8.3e-06	0.000273	5.08
10432	ENSG00000177409	219285	SAMD9L	7	93100000	93100000	18300	-	SAMD9L	protein_coding	chromosome	sterile alpha motif domain containing 9 like [Source:HGNC Symbol;Acc:HGNC:1349]	ENSG00000177409.12	SAMD9L	c(ENST00000318238, ENST00000411955, ENST00000414791, ENST00000437805, ENST00000439952, ENST00000446033, ENST00000446959, ENST00000477816, ENST00000610760)	1.24	2.35	23.5	8.41e-06	0.000276	5.08
10132	ENSG00000174500	257144	GCSAM	3	112000000	112000000	12400	-	GCSAM	protein_coding	chromosome	germinal center associated signaling and motility [Source:HGNC Symbol;Acc:HGNC:20253]	ENSG00000174500.13	GCSAM	c(ENST00000308910, ENST00000460387, ENST00000470085, ENST00000484193, ENST00000487901, ENST00000488580, ENST00000495418)	-1.2	1.73	23.4	8.63e-06	0.000283	5.06
8506	ENSG00000164054	51246	SHISA5	3	48500000	48500000	37000	-	SHISA5	protein_coding	chromosome	shisa family member 5 [Source:HGNC Symbol;Acc:HGNC:30376]	ENSG00000164054.15	SHISA5	c(ENST00000296444, ENST00000415268, ENST00000417841, ENST00000417962, ENST00000424965, ENST00000426002, ENST00000441507, ENST00000442747, ENST00000443308, ENST00000444115, ENST00000460758, ENST00000465449, ENST00000466424, ENST00000486344, ENST00000490864, ENST00000494854, ENST00000496408, ENST00000497863, ENST00000612611, ENST00000619810)	-0.306	6.12	23.4	8.68e-06	0.000284	5.06
8164	ENSG00000162366	10158	PDZK1IP1	1	47200000	47200000	7460	-	PDZK1IP1	protein_coding	chromosome	PDZK1 interacting protein 1 [Source:HGNC Symbol;Acc:HGNC:16887]	ENSG00000162366.8	PDZK1IP1	c(ENST00000294338, ENST00000371885, ENST00000489919, ENST00000491793)	0.735	2.73	23.4	8.72e-06	0.000284	5.06
432	ENSG00000037757	84245	MRI1	19	13800000	13800000	9760	+	MRI1	protein_coding	chromosome	methylthioribose-1-phosphate isomerase 1 [Source:HGNC Symbol;Acc:HGNC:28469]	ENSG00000037757.14	MRI1	c(ENST00000040663, ENST00000319545, ENST00000588526, ENST00000589290, ENST00000591688, ENST00000593245)	-0.376	5.28	23.4	8.83e-06	0.000287	5.05
7806	ENSG00000158292	387509	GPR153	1	6250000	6260000	13700	-	GPR153	protein_coding	chromosome	G protein-coupled receptor 153 [Source:HGNC Symbol;Acc:HGNC:23618]	ENSG00000158292.7	GPR153	ENST00000377893	-0.337	5.82	23.3	8.9e-06	0.000289	5.05
6965	ENSG00000147804	55630	SLC39A4	8	144000000	144000000	7150	-	SLC39A4	protein_coding	chromosome	solute carrier family 39 member 4 [Source:HGNC Symbol;Acc:HGNC:17129]	ENSG00000147804.9	SLC39A4	c(ENST00000276833, ENST00000301305, ENST00000526658, ENST00000527148, ENST00000529462, ENST00000530807, ENST00000531013, ENST00000531789, ENST00000532718)	-0.695	3.25	23.3	9.01e-06	0.000292	5.05
1723	ENSG00000099821	5442	POLRMT	19	617000	634000	16300	-	POLRMT	protein_coding	chromosome	RNA polymerase mitochondrial [Source:HGNC Symbol;Acc:HGNC:9200]	ENSG00000099821.14	POLRMT	c(ENST00000587057, ENST00000588649, ENST00000589961, ENST00000590336, ENST00000590573, ENST00000590709, ENST00000592633, ENST00000592863)	-0.826	5.19	23.2	9.27e-06	0.0003	5.03
4759	ENSG00000129151	8424	BBOX1	11	27000000	27100000	87100	+	BBOX1	protein_coding	chromosome	gamma-butyrobetaine hydroxylase 1 [Source:HGNC Symbol;Acc:HGNC:964]	ENSG00000129151.9	BBOX1	c(ENST00000263182, ENST00000525090, ENST00000527505, ENST00000528583, ENST00000529202, ENST00000531832, ENST00000533566, ENST00000534323)	0.796	3.42	23.2	9.3e-06	0.0003	5.03
5516	ENSG00000135605	7006	TEC	4	48100000	48300000	134000	-	TEC	protein_coding	chromosome	tec protein tyrosine kinase [Source:HGNC Symbol;Acc:HGNC:11719]	ENSG00000135605.13	TEC	c(ENST00000381501, ENST00000505452, ENST00000511150, ENST00000511471, ENST00000515146)	1.26	1.72	23.2	9.38e-06	0.000302	5.03
7405	ENSG00000153250	5937	RBMS1	2	160000000	160000000	222000	-	RBMS1	protein_coding	chromosome	RNA binding motif single stranded interacting protein 1 [Source:HGNC Symbol;Acc:HGNC:9907]	ENSG00000153250.20	RBMS1	c(ENST00000348849, ENST00000392753, ENST00000409075, ENST00000409289, ENST00000409972, ENST00000428519, ENST00000464200, ENST00000474147, ENST00000474820, ENST00000475103, ENST00000477486, ENST00000477965, ENST00000490637, ENST00000491781, ENST00000492283)	0.416	6.59	23.2	9.44e-06	0.000303	5.03
7072	ENSG00000149100	10480	EIF3M	11	32600000	32600000	22500	+	EIF3M	protein_coding	chromosome	eukaryotic translation initiation factor 3 subunit M [Source:HGNC Symbol;Acc:HGNC:24460]	ENSG00000149100.13	EIF3M	c(ENST00000323213, ENST00000524711, ENST00000524896, ENST00000525054, ENST00000525782, ENST00000526267, ENST00000530026, ENST00000531120, ENST00000531186, ENST00000531921, ENST00000532054, ENST00000532444, ENST00000533439)	0.265	7.57	23.1	9.63e-06	0.000309	5.02
3162	ENSG00000111846	2651	GCNT2	6	10500000	10600000	137000	+	GCNT2	protein_coding	chromosome	glucosaminyl (N-acetyl) transferase 2 (I blood group) [Source:HGNC Symbol;Acc:HGNC:4204]	ENSG00000111846.17	GCNT2	c(ENST00000265012, ENST00000316170, ENST00000379597, ENST00000397423, ENST00000410107, ENST00000459872, ENST00000461400, ENST00000474518, ENST00000474983, ENST00000475577, ENST00000483204, ENST00000485764, ENST00000488742, ENST00000489225, ENST00000489819, ENST00000495262, ENST00000640968)	0.987	3.59	23.1	9.65e-06	0.000309	5.02
9575	ENSG00000170345	2353	FOS	14	75300000	75300000	3400	+	FOS	protein_coding	chromosome	Fos proto-oncogene, AP-1 transcription factor subunit [Source:HGNC Symbol;Acc:HGNC:3796]	ENSG00000170345.10	FOS	c(ENST00000303562, ENST00000535987, ENST00000554212, ENST00000554617, ENST00000555242, ENST00000555347, ENST00000555672, ENST00000555686, ENST00000556324, ENST00000557139)	-0.506	5.31	23.1	9.71e-06	0.00031	5.01
10282	ENSG00000175895	79666	PLEKHF2	8	95100000	95200000	22900	+	PLEKHF2	protein_coding	chromosome	pleckstrin homology and FYVE domain containing 2 [Source:HGNC Symbol;Acc:HGNC:20757]	ENSG00000175895.4	PLEKHF2	c(ENST00000315367, ENST00000519516)	0.535	5.76	23.1	9.73e-06	0.00031	5.01
12387	ENSG00000203722	353091	RAET1G	6	150000000	150000000	6240	-	RAET1G	protein_coding	chromosome	retinoic acid early transcript 1G [Source:HGNC Symbol;Acc:HGNC:16795]	ENSG00000203722.8	RAET1G	c(ENST00000367360, ENST00000367361, ENST00000479265)	0.315	6.04	23.1	9.83e-06	0.000312	5.01
6065	ENSG00000139405	84934	RITA1	12	113000000	113000000	6840	+	RITA1	protein_coding	chromosome	RBPJ interacting and tubulin associated 1 [Source:HGNC Symbol;Acc:HGNC:25925]	ENSG00000139405.16	RITA1	c(ENST00000548278, ENST00000549621, ENST00000552495, ENST00000615042)	-0.556	4.82	23.1	9.85e-06	0.000312	5.01
634	ENSG00000059378	64761	PARP12	7	140000000	140000000	40000	-	PARP12	protein_coding	chromosome	poly(ADP-ribose) polymerase family member 12 [Source:HGNC Symbol;Acc:HGNC:21919]	ENSG00000059378.12	PARP12	c(ENST00000263549, ENST00000466597, ENST00000467638, ENST00000470515, ENST00000473341, ENST00000484111, ENST00000488726, ENST00000489383, ENST00000489809, ENST00000491598, ENST00000493262, ENST00000496624)	0.509	4.89	23	9.99e-06	0.000316	5
8206	ENSG00000162604	83941	TM2D1	1	61700000	61700000	44400	-	TM2D1	protein_coding	chromosome	TM2 domain containing 1 [Source:HGNC Symbol;Acc:HGNC:24142]	ENSG00000162604.12	TM2D1	c(ENST00000294613, ENST00000371177, ENST00000371178, ENST00000371180, ENST00000468586, ENST00000472357, ENST00000472989, ENST00000488206, ENST00000488410, ENST00000494926, ENST00000496465, ENST00000606498)	0.434	4.92	23	1.02e-05	0.000321	4.99
2097	ENSG00000102030	8260	NAA10	X	154000000	154000000	5860	-	NAA10	protein_coding	chromosome	N(alpha)-acetyltransferase 10, NatA catalytic subunit [Source:HGNC Symbol;Acc:HGNC:18704]	ENSG00000102030.16	NAA10	c(ENST00000370009, ENST00000370011, ENST00000370015, ENST00000393710, ENST00000393712, ENST00000432089, ENST00000460996, ENST00000464845, ENST00000466877, ENST00000467451, ENST00000477750, ENST00000477882, ENST00000478177, ENST00000482485, ENST00000484950, ENST00000488481)	-0.377	6.08	23	1.03e-05	0.000324	4.99
3157	ENSG00000111816	2444	FRK	6	116000000	116000000	130000	-	FRK	protein_coding	chromosome	fyn related Src family tyrosine kinase [Source:HGNC Symbol;Acc:HGNC:3955]	ENSG00000111816.8	FRK	ENST00000606080	0.431	5.14	23	1.03e-05	0.000324	4.99
8775	ENSG00000165525	9147	NEMF	14	49800000	49900000	70700	-	NEMF	protein_coding	chromosome	nuclear export mediator factor [Source:HGNC Symbol;Acc:HGNC:10663]	ENSG00000165525.18	NEMF	c(ENST00000298310, ENST00000553696, ENST00000554162, ENST00000554275, ENST00000554626, ENST00000555411, ENST00000555863, ENST00000555970, ENST00000556074, ENST00000556672, ENST00000556691, ENST00000556882, ENST00000556925, ENST00000557193, ENST00000557380)	0.491	5.98	23	1.03e-05	0.000324	4.99
4267	ENSG00000123496	3598	IL13RA2	X	115000000	115000000	16000	-	IL13RA2	protein_coding	chromosome	interleukin 13 receptor subunit alpha 2 [Source:HGNC Symbol;Acc:HGNC:5975]	ENSG00000123496.8	IL13RA2	c(ENST00000243213, ENST00000371936, ENST00000468224)	0.968	1.43	22.9	1.04e-05	0.000327	4.98
8318	ENSG00000163219	9938	ARHGAP25	2	68700000	68800000	147000	+	ARHGAP25	protein_coding	chromosome	Rho GTPase activating protein 25 [Source:HGNC Symbol;Acc:HGNC:28951]	ENSG00000163219.12	ARHGAP25	c(ENST00000409030, ENST00000409202, ENST00000409220, ENST00000456116, ENST00000463061, ENST00000463483, ENST00000467265, ENST00000473986, ENST00000479844, ENST00000481684, ENST00000485573, ENST00000485700, ENST00000488795, ENST00000491237, ENST00000496266, ENST00000497079, ENST00000497259)	-0.619	3.39	22.9	1.07e-05	0.000333	4.97
4840	ENSG00000130164	3949	LDLR	19	11100000	11100000	44500	+	LDLR	protein_coding	chromosome	low density lipoprotein receptor [Source:HGNC Symbol;Acc:HGNC:6547]	ENSG00000130164.13	LDLR	c(ENST00000252444, ENST00000455727, ENST00000535915, ENST00000545707, ENST00000557933, ENST00000557958, ENST00000558013, ENST00000558518, ENST00000558528, ENST00000559340, ENST00000560173, ENST00000560467, ENST00000560502, ENST00000560628)	-0.645	8.38	22.8	1.08e-05	0.000337	4.97
4800	ENSG00000129521	112399	EGLN3	14	33900000	34500000	539000	-	EGLN3	protein_coding	chromosome	egl-9 family hypoxia inducible factor 3 [Source:HGNC Symbol;Acc:HGNC:14661]	ENSG00000129521.14	EGLN3	c(ENST00000250457, ENST00000464521, ENST00000487915, ENST00000546681, ENST00000547327, ENST00000548285, ENST00000550114, ENST00000551935, ENST00000553215, ENST00000556785, ENST00000557521)	-0.548	5.79	22.8	1.09e-05	0.000339	4.96
4834	ENSG00000130066	6303	SAT1	X	23800000	23800000	3050	+	SAT1	protein_coding	chromosome	spermidine/spermine N1-acetyltransferase 1 [Source:HGNC Symbol;Acc:HGNC:10540]	ENSG00000130066.16	SAT1	c(ENST00000379251, ENST00000379253, ENST00000379254, ENST00000379270, ENST00000462639, ENST00000463236, ENST00000474223, ENST00000487713, ENST00000489394)	0.22	9.68	22.8	1.09e-05	0.000339	4.96
14207	ENSG00000273814	100506658	OCLN	CHR_HSCHR5_2_CTG1_1	69500000	69600000	64400	+	OCLN	protein_coding	chromosome	occludin [Source:HGNC Symbol;Acc:HGNC:8104]	ENSG00000273814.4	OCLN	c(ENST00000613193, ENST00000615870, ENST00000617110, ENST00000620655, ENST00000622858, ENST00000623499)	1.04	3.45	22.8	1.09e-05	0.000339	4.96
9911	ENSG00000172731	55222	LRRC20	10	70300000	70400000	83700	-	LRRC20	protein_coding	chromosome	leucine rich repeat containing 20 [Source:HGNC Symbol;Acc:HGNC:23421]	ENSG00000172731.14	LRRC20	c(ENST00000355790, ENST00000357631, ENST00000358141, ENST00000373224, ENST00000395010, ENST00000395011, ENST00000446961)	-0.664	2.86	22.8	1.1e-05	0.000341	4.96
9943	ENSG00000172915	26960	NBEA	13	34900000	35700000	731000	+	NBEA	protein_coding	chromosome	neurobeachin [Source:HGNC Symbol;Acc:HGNC:7648]	ENSG00000172915.18	NBEA	c(ENST00000310336, ENST00000379922, ENST00000379939, ENST00000400445, ENST00000461581, ENST00000497540, ENST00000537702, ENST00000629018)	-2.34	0.388	22.8	1.11e-05	0.000341	4.96
4751	ENSG00000129038	4016	LOXL1	15	73900000	74000000	26100	+	LOXL1	protein_coding	chromosome	lysyl oxidase like 1 [Source:HGNC Symbol;Acc:HGNC:6665]	ENSG00000129038.16	LOXL1	c(ENST00000261921, ENST00000562548, ENST00000566011, ENST00000566530, ENST00000567675)	-1.13	2.95	22.7	1.13e-05	0.000349	4.95
703	ENSG00000064393	28996	HIPK2	7	140000000	140000000	216000	-	HIPK2	protein_coding	chromosome	homeodomain interacting protein kinase 2 [Source:HGNC Symbol;Acc:HGNC:14402]	ENSG00000064393.16	HIPK2	c(ENST00000342645, ENST00000406875, ENST00000428878)	-0.414	6.19	22.7	1.14e-05	0.00035	4.94
7546	ENSG00000155158	158219	TTC39B	9	15200000	15300000	144000	-	TTC39B	protein_coding	chromosome	tetratricopeptide repeat domain 39B [Source:HGNC Symbol;Acc:HGNC:23704]	ENSG00000155158.20	TTC39B	c(ENST00000297615, ENST00000380850, ENST00000380853, ENST00000505732, ENST00000506891, ENST00000507285, ENST00000507993, ENST00000512701, ENST00000582994)	0.801	4.03	22.7	1.14e-05	0.000349	4.94
10422	ENSG00000177283	8325	FZD8	10	35600000	35600000	4030	-	FZD8	protein_coding	chromosome	frizzled class receptor 8 [Source:HGNC Symbol;Acc:HGNC:4046]	ENSG00000177283.7	FZD8	ENST00000374694	-0.485	4.46	22.7	1.15e-05	0.000351	4.94
13286	ENSG00000233276	2876	GPX1	3	49400000	49400000	1180	-	GPX1	polymorphic_pseudogene	chromosome	glutathione peroxidase 1 [Source:HGNC Symbol;Acc:HGNC:4553]	ENSG00000233276.5	GPX1	c(ENST00000419349, ENST00000419783, ENST00000496791, ENST00000620890, ENST00000643797, ENST00000646881, ENST00000651279, ENST00000651740)	-0.363	6.78	22.6	1.17e-05	0.000358	4.93
2238	ENSG00000103260	79006	METRN	16	715000	720000	4540	+	METRN	protein_coding	chromosome	meteorin, glial cell differentiation regulator [Source:HGNC Symbol;Acc:HGNC:14151]	ENSG00000103260.9	METRN	c(ENST00000219542, ENST00000564661, ENST00000567076, ENST00000568223, ENST00000568415, ENST00000570132)	-0.475	4.66	22.6	1.18e-05	0.000358	4.93
10284	ENSG00000175920	285489	DOK7	4	3460000	3500000	38200	+	DOK7	protein_coding	chromosome	docking protein 7 [Source:HGNC Symbol;Acc:HGNC:26594]	ENSG00000175920.18	DOK7	c(ENST00000340083, ENST00000503688, ENST00000507039, ENST00000511267, ENST00000513995, ENST00000515886, ENST00000643608)	-1.39	0.808	23.1	1.18e-05	0.000358	4.93
11534	ENSG00000187608	9636	ISG15	1	1000000	1010000	13400	+	ISG15	protein_coding	chromosome	ISG15 ubiquitin like modifier [Source:HGNC Symbol;Acc:HGNC:4053]	ENSG00000187608.10	ISG15	c(ENST00000624652, ENST00000624697, ENST00000649529)	0.698	1.89	23.1	1.18e-05	0.000358	4.93
5511	ENSG00000135549	5570	PKIB	6	122000000	123000000	254000	+	PKIB	protein_coding	chromosome	cAMP-dependent protein kinase inhibitor beta [Source:HGNC Symbol;Acc:HGNC:9018]	ENSG00000135549.15	PKIB	c(ENST00000258014, ENST00000354275, ENST00000368446, ENST00000368448, ENST00000368452, ENST00000392490, ENST00000392491, ENST00000583007, ENST00000607474, ENST00000608895, ENST00000615438, ENST00000618977)	0.647	4.07	22.6	1.2e-05	0.000361	4.92
5568	ENSG00000135932	51719	CAB39	2	231000000	231000000	108000	+	CAB39	protein_coding	chromosome	calcium binding protein 39 [Source:HGNC Symbol;Acc:HGNC:20292]	ENSG00000135932.11	CAB39	c(ENST00000258418, ENST00000409788, ENST00000410084, ENST00000478152, ENST00000484398, ENST00000493540, ENST00000614925)	0.389	8.22	22.6	1.2e-05	0.000361	4.92
6530	ENSG00000143507	11221	DUSP10	1	222000000	222000000	40700	-	DUSP10	protein_coding	chromosome	dual specificity phosphatase 10 [Source:HGNC Symbol;Acc:HGNC:3065]	ENSG00000143507.18	DUSP10	c(ENST00000366899, ENST00000468085, ENST00000477026, ENST00000494642)	0.554	4.44	22.6	1.2e-05	0.000361	4.92
8230	ENSG00000162723	89886	SLAMF9	1	160000000	160000000	2750	-	SLAMF9	protein_coding	chromosome	SLAM family member 9 [Source:HGNC Symbol;Acc:HGNC:18430]	ENSG00000162723.10	SLAMF9	c(ENST00000368092, ENST00000368093, ENST00000466773, ENST00000489098)	0.528	4.44	22.5	1.2e-05	0.000361	4.92
10397	ENSG00000177054	54503	ZDHHC13	11	19100000	19200000	59300	+	ZDHHC13	protein_coding	chromosome	zinc finger DHHC-type containing 13 [Source:HGNC Symbol;Acc:HGNC:18413]	ENSG00000177054.14	ZDHHC13	c(ENST00000399351, ENST00000446113, ENST00000524744, ENST00000525490, ENST00000530100, ENST00000530698, ENST00000532026, ENST00000532812)	0.48	4.8	22.6	1.2e-05	0.000361	4.92
2962	ENSG00000109861	1075	CTSC	11	88300000	88300000	44200	-	CTSC	protein_coding	chromosome	cathepsin C [Source:HGNC Symbol;Acc:HGNC:2528]	ENSG00000109861.16	CTSC	c(ENST00000227266, ENST00000393301, ENST00000524463, ENST00000527018, ENST00000528020, ENST00000529974, ENST00000533865, ENST00000533897, ENST00000534131)	0.414	8.48	22.5	1.21e-05	0.000363	4.92
3585	ENSG00000115884	6382	SDC1	2	20200000	20200000	24600	-	SDC1	protein_coding	chromosome	syndecan 1 [Source:HGNC Symbol;Acc:HGNC:10658]	ENSG00000115884.11	SDC1	c(ENST00000254351, ENST00000381150, ENST00000403076, ENST00000429035, ENST00000447124, ENST00000482879)	-0.503	10.5	22.5	1.23e-05	0.000369	4.91
5392	ENSG00000134775	80206	FHOD3	18	36300000	36800000	482000	+	FHOD3	protein_coding	chromosome	formin homology 2 domain containing 3 [Source:HGNC Symbol;Acc:HGNC:26178]	ENSG00000134775.15	FHOD3	c(ENST00000257209, ENST00000359247, ENST00000585579, ENST00000587493, ENST00000589114, ENST00000590592, ENST00000591635, ENST00000592128, ENST00000592930)	-0.518	5.87	22.4	1.27e-05	0.000379	4.9
2561	ENSG00000105855	3696	ITGB8	7	20300000	20400000	85100	+	ITGB8	protein_coding	chromosome	integrin subunit beta 8 [Source:HGNC Symbol;Acc:HGNC:6163]	ENSG00000105855.10	ITGB8	c(ENST00000222573, ENST00000460204, ENST00000477859, ENST00000478974, ENST00000537992)	0.33	6.55	22.3	1.31e-05	0.000389	4.88
11249	ENSG00000185215	7127	TNFAIP2	14	103000000	103000000	14000	+	TNFAIP2	protein_coding	chromosome	TNF alpha induced protein 2 [Source:HGNC Symbol;Acc:HGNC:11895]	ENSG00000185215.9	TNFAIP2	c(ENST00000333007, ENST00000558056, ENST00000559195, ENST00000559255, ENST00000559406, ENST00000560428, ENST00000560562, ENST00000560670, ENST00000560869, ENST00000561156, ENST00000561217)	1.43	2.18	22.3	1.31e-05	0.000389	4.88
14544	ENSG00000278788	22904	SBNO2	CHR_HSCHR19_4_CTG2	1110000	1160000	49300	-	SBNO2	protein_coding	chromosome	strawberry notch homolog 2 [Source:HGNC Symbol;Acc:HGNC:29158]	ENSG00000278788.4	SBNO2	c(ENST00000612198, ENST00000622719, ENST00000631689, ENST00000631752, ENST00000631778, ENST00000631948, ENST00000631951, ENST00000632777, ENST00000632999, ENST00000633604, ENST00000634172)	1.06	5.5	22.3	1.31e-05	0.000389	4.88
6879	ENSG00000146834	56257	MEPCE	7	100000000	100000000	5330	+	MEPCE	protein_coding	chromosome	methylphosphate capping enzyme [Source:HGNC Symbol;Acc:HGNC:20247]	ENSG00000146834.14	MEPCE	c(ENST00000310512, ENST00000414441, ENST00000479201, ENST00000497759)	-0.395	5.5	22.3	1.32e-05	0.00039	4.88
8231	ENSG00000162729	93185	IGSF8	1	160000000	160000000	7600	-	IGSF8	protein_coding	chromosome	immunoglobulin superfamily member 8 [Source:HGNC Symbol;Acc:HGNC:17813]	ENSG00000162729.14	IGSF8	c(ENST00000314485, ENST00000368086, ENST00000448417, ENST00000460351, ENST00000614243)	-0.433	4.63	22.3	1.32e-05	0.000391	4.88
7746	ENSG00000157600	84187	TMEM164	X	110000000	110000000	180000	+	TMEM164	protein_coding	chromosome	transmembrane protein 164 [Source:HGNC Symbol;Acc:HGNC:26217]	ENSG00000157600.12	TMEM164	c(ENST00000288381, ENST00000372068, ENST00000372072, ENST00000372073, ENST00000461715, ENST00000464177, ENST00000471255, ENST00000497754)	-1.32	4.66	22.3	1.33e-05	0.000392	4.88
8761	ENSG00000165474	2706	GJB2	13	20200000	20200000	5480	-	GJB2	protein_coding	chromosome	gap junction protein beta 2 [Source:HGNC Symbol;Acc:HGNC:4284]	ENSG00000165474.8	GJB2	c(ENST00000382844, ENST00000382848)	-0.34	9.58	22.3	1.33e-05	0.000391	4.88
11628	ENSG00000188342	2963	GTF2F2	13	45100000	45300000	164000	+	GTF2F2	protein_coding	chromosome	general transcription factor IIF subunit 2 [Source:HGNC Symbol;Acc:HGNC:4653]	ENSG00000188342.12	GTF2F2	c(ENST00000340473, ENST00000461904, ENST00000494087)	0.285	6.25	22.2	1.36e-05	0.0004	4.87
873	ENSG00000069667	6095	RORA	15	60500000	61200000	741000	-	RORA	protein_coding	chromosome	RAR related orphan receptor A [Source:HGNC Symbol;Acc:HGNC:10258]	ENSG00000069667.16	RORA	c(ENST00000261523, ENST00000309157, ENST00000335670, ENST00000449337, ENST00000551975, ENST00000557822, ENST00000558234, ENST00000558904, ENST00000559145, ENST00000559343, ENST00000559587, ENST00000560004, ENST00000560300, ENST00000561093)	0.923	4.03	22.2	1.37e-05	0.000401	4.86
10419	ENSG00000177225	347862	GATD1	11	767000	777000	10300	-	GATD1	protein_coding	chromosome	glutamine amidotransferase like class 1 domain containing 1 [Source:HGNC Symbol;Acc:HGNC:26616]	ENSG00000177225.17	GATD1	c(ENST00000319863, ENST00000354286, ENST00000397472, ENST00000465313, ENST00000524550, ENST00000526325, ENST00000526650, ENST00000528309, ENST00000528602, ENST00000529362, ENST00000529966, ENST00000530209, ENST00000532320, ENST00000532839, ENST00000533960, ENST00000534603)	-0.929	6.12	22.2	1.37e-05	0.000401	4.86
6317	ENSG00000141579	79755	ZNF750	17	82800000	82800000	10600	-	ZNF750	protein_coding	chromosome	zinc finger protein 750 [Source:HGNC Symbol;Acc:HGNC:25843]	ENSG00000141579.7	ZNF750	c(ENST00000269394, ENST00000572562)	0.617	3.62	22.2	1.39e-05	0.000405	4.86
10382	ENSG00000176928	51301	GCNT4	5	75000000	75100000	27400	-	GCNT4	protein_coding	chromosome	glucosaminyl (N-acetyl) transferase 4 [Source:HGNC Symbol;Acc:HGNC:17973]	ENSG00000176928.6	GCNT4	c(ENST00000322348, ENST00000652361)	0.629	3.81	22.2	1.39e-05	0.000405	4.86
11599	ENSG00000188130	6300	MAPK12	22	50200000	50300000	16300	-	MAPK12	protein_coding	chromosome	mitogen-activated protein kinase 12 [Source:HGNC Symbol;Acc:HGNC:6874]	ENSG00000188130.14	MAPK12	c(ENST00000215659, ENST00000395778, ENST00000395780, ENST00000467891, ENST00000482969, ENST00000488504, ENST00000492218, ENST00000496942, ENST00000497036, ENST00000497738, ENST00000622558)	-0.556	4.58	22.2	1.4e-05	0.000406	4.85
7642	ENSG00000156411	9556	ATP5MJ	14	104000000	104000000	16000	-	ATP5MPL	protein_coding	chromosome	ATP synthase membrane subunit 6.8PL [Source:HGNC Symbol;Acc:HGNC:1188]	ENSG00000156411.9	ATP5MPL	c(ENST00000286953, ENST00000414262, ENST00000553430, ENST00000553449, ENST00000554089, ENST00000554287, ENST00000554528, ENST00000554713, ENST00000554880, ENST00000555030, ENST00000557040, ENST00000557260)	0.309	6.34	22.1	1.41e-05	0.00041	4.85
3298	ENSG00000113161	3156	HMGCR	5	75300000	75400000	25800	+	HMGCR	protein_coding	chromosome	3-hydroxy-3-methylglutaryl-CoA reductase [Source:HGNC Symbol;Acc:HGNC:5006]	ENSG00000113161.16	HMGCR	c(ENST00000287936, ENST00000343975, ENST00000442032, ENST00000504466, ENST00000507942, ENST00000508070, ENST00000509085, ENST00000509431, ENST00000511206, ENST00000511986, ENST00000512053, ENST00000514315, ENST00000515776)	-0.537	7.98	22.1	1.42e-05	0.000411	4.85
3374	ENSG00000114019	51421	AMOTL2	3	134000000	134000000	19600	-	AMOTL2	protein_coding	chromosome	angiomotin like 2 [Source:HGNC Symbol;Acc:HGNC:17812]	ENSG00000114019.14	AMOTL2	c(ENST00000249883, ENST00000422605, ENST00000502491, ENST00000504234, ENST00000505596, ENST00000506107, ENST00000506326, ENST00000510560, ENST00000511759, ENST00000512955, ENST00000513145, ENST00000514516, ENST00000515172)	0.441	6.71	22.1	1.42e-05	0.000411	4.85
9917	ENSG00000172765	23023	TMCC1	3	130000000	130000000	246000	-	TMCC1	protein_coding	chromosome	transmembrane and coiled-coil domain family 1 [Source:HGNC Symbol;Acc:HGNC:29116]	ENSG00000172765.17	TMCC1	c(ENST00000393238, ENST00000426664, ENST00000432054, ENST00000503256, ENST00000505616, ENST00000505924, ENST00000508729, ENST00000508869, ENST00000509440, ENST00000510323, ENST00000510521, ENST00000512902, ENST00000513411, ENST00000515024, ENST00000648771)	1.29	6.07	22.1	1.42e-05	0.00041	4.85
966	ENSG00000072415	64398	MPP5	14	67200000	67300000	94700	+	MPP5	protein_coding	chromosome	membrane palmitoylated protein 5 [Source:HGNC Symbol;Acc:HGNC:18669]	ENSG00000072415.9	MPP5	c(ENST00000261681, ENST00000554208, ENST00000554911, ENST00000555925, ENST00000556345, ENST00000557237, ENST00000557783)	0.465	5.9	22.1	1.43e-05	0.000413	4.84
1102	ENSG00000076924	56949	XAB2	19	7620000	7630000	10000	-	XAB2	protein_coding	chromosome	XPA binding protein 2 [Source:HGNC Symbol;Acc:HGNC:14089]	ENSG00000076924.12	XAB2	c(ENST00000358368, ENST00000595288, ENST00000596134, ENST00000600230)	-0.359	4.85	22	1.47e-05	0.000421	4.83
9397	ENSG00000169136	22809	ATF5	19	49900000	49900000	5230	+	ATF5	protein_coding	chromosome	activating transcription factor 5 [Source:HGNC Symbol;Acc:HGNC:790]	ENSG00000169136.11	ATF5	c(ENST00000423777, ENST00000595125, ENST00000596658, ENST00000597227, ENST00000600336)	-0.48	5.6	22	1.47e-05	0.000421	4.83
9246	ENSG00000168159	149603	RNF187	1	228000000	228000000	8810	+	RNF187	protein_coding	chromosome	ring finger protein 187 [Source:HGNC Symbol;Acc:HGNC:27146]	ENSG00000168159.12	RNF187	c(ENST00000305943, ENST00000482739, ENST00000639044)	-0.438	7.12	22	1.49e-05	0.000428	4.83
64	ENSG00000005100	56919	DHX33	17	5440000	5470000	28100	-	DHX33	protein_coding	chromosome	DEAH-box helicase 33 [Source:HGNC Symbol;Acc:HGNC:16718]	ENSG00000005100.13	DHX33	c(ENST00000225296, ENST00000433302, ENST00000572490, ENST00000574023, ENST00000575153)	-0.362	6.1	21.9	1.52e-05	0.000434	4.82
4741	ENSG00000128923	54629	MINDY2	15	58800000	58900000	90700	+	MINDY2	protein_coding	chromosome	MINDY lysine 48 deubiquitinase 2 [Source:HGNC Symbol;Acc:HGNC:26954]	ENSG00000128923.11	MINDY2	c(ENST00000316848, ENST00000450403, ENST00000559228, ENST00000559745, ENST00000560289)	0.531	5.63	21.9	1.52e-05	0.000433	4.82
8319	ENSG00000163220	6280	S100A9	1	153000000	153000000	3170	+	S100A9	protein_coding	chromosome	S100 calcium binding protein A9 [Source:HGNC Symbol;Acc:HGNC:10499]	ENSG00000163220.11	S100A9	ENST00000368738	0.272	9.61	21.9	1.56e-05	0.000443	4.81
10134	ENSG00000174502	115019	SLC26A9	1	206000000	206000000	30400	-	SLC26A9	protein_coding	chromosome	solute carrier family 26 member 9 [Source:HGNC Symbol;Acc:HGNC:14469]	ENSG00000174502.19	SLC26A9	c(ENST00000340781, ENST00000367134, ENST00000367135, ENST00000461505, ENST00000469392, ENST00000491127)	1.6	0.0988	21.9	1.56e-05	0.000443	4.81
11994	ENSG00000197223	10438	C1D	2	68000000	68100000	69800	-	C1D	protein_coding	chromosome	C1D nuclear receptor corepressor [Source:HGNC Symbol;Acc:HGNC:29911]	ENSG00000197223.11	C1D	c(ENST00000355848, ENST00000407324, ENST00000409302, ENST00000410067, ENST00000470189, ENST00000479484, ENST00000485709)	0.399	4.57	21.8	1.6e-05	0.000454	4.8
8472	ENSG00000163931	7086	TKT	3	53200000	53300000	31300	-	TKT	protein_coding	chromosome	transketolase [Source:HGNC Symbol;Acc:HGNC:11834]	ENSG00000163931.16	TKT	c(ENST00000296289, ENST00000423516, ENST00000423525, ENST00000450814, ENST00000460243, ENST00000460343, ENST00000461139, ENST00000462138, ENST00000466765, ENST00000469678, ENST00000472528, ENST00000483706, ENST00000487660, ENST00000494523)	-0.343	8.44	21.7	1.64e-05	0.000465	4.78
13562	ENSG00000242498	348110	ARPIN	15	89900000	89900000	17900	-	ARPIN	protein_coding	chromosome	actin related protein 2/3 complex inhibitor [Source:HGNC Symbol;Acc:HGNC:28782]	ENSG00000242498.8	ARPIN	c(ENST00000357484, ENST00000460685, ENST00000560096)	-0.542	4.04	21.7	1.65e-05	0.000465	4.78
1232	ENSG00000081320	9262	STK17B	2	196000000	196000000	42900	-	STK17B	protein_coding	chromosome	serine/threonine kinase 17b [Source:HGNC Symbol;Acc:HGNC:11396]	ENSG00000081320.11	STK17B	c(ENST00000263955, ENST00000409228, ENST00000420683, ENST00000449152, ENST00000606789)	0.612	4.39	21.7	1.66e-05	0.000465	4.78
1517	ENSG00000090273	10726	NUDC	1	26900000	26900000	46600	+	NUDC	protein_coding	chromosome	nuclear distribution C, dynein complex regulator [Source:HGNC Symbol;Acc:HGNC:8045]	ENSG00000090273.14	NUDC	c(ENST00000321265, ENST00000435827, ENST00000452707, ENST00000484772)	-0.275	6.92	21.7	1.66e-05	0.000465	4.78
1992	ENSG00000101166	51012	PRELID3B	20	59000000	59000000	9660	-	PRELID3B	protein_coding	chromosome	PRELI domain containing 3B [Source:HGNC Symbol;Acc:HGNC:15892]	ENSG00000101166.16	PRELID3B	c(ENST00000355937, ENST00000371033, ENST00000463057, ENST00000466051)	0.338	6.45	21.7	1.66e-05	0.000465	4.78
10521	ENSG00000178209	5339	PLEC	8	144000000	144000000	61600	-	PLEC	protein_coding	chromosome	plectin [Source:HGNC Symbol;Acc:HGNC:9069]	ENSG00000178209.15	PLEC	c(ENST00000322810, ENST00000345136, ENST00000354589, ENST00000354958, ENST00000356346, ENST00000357649, ENST00000398774, ENST00000436759, ENST00000526416, ENST00000527096, ENST00000527303, ENST00000527816, ENST00000528025, ENST00000528131, ENST00000532346)	-0.563	9.56	21.7	1.66e-05	0.000465	4.78
7426	ENSG00000153714	286343	LURAP1L	9	12800000	12800000	48000	+	LURAP1L	protein_coding	chromosome	leucine rich adaptor protein 1 like [Source:HGNC Symbol;Acc:HGNC:31452]	ENSG00000153714.6	LURAP1L	c(ENST00000319264, ENST00000489107)	0.485	5.01	21.7	1.68e-05	0.000469	4.78
8054	ENSG00000160888	9592	IER2	19	13200000	13200000	4500	+	IER2	protein_coding	chromosome	immediate early response 2 [Source:HGNC Symbol;Acc:HGNC:28871]	ENSG00000160888.7	IER2	c(ENST00000292433, ENST00000587885, ENST00000588173)	0.377	5.25	21.7	1.68e-05	0.000469	4.78
11943	ENSG00000196954	837	CASP4	11	105000000	105000000	26500	-	CASP4	protein_coding	chromosome	caspase 4 [Source:HGNC Symbol;Acc:HGNC:1505]	ENSG00000196954.14	CASP4	c(ENST00000393150, ENST00000417440, ENST00000444739, ENST00000524843, ENST00000525116, ENST00000529183, ENST00000529565, ENST00000530309, ENST00000531333, ENST00000531546, ENST00000533252, ENST00000533730, ENST00000534356)	0.536	6.43	21.7	1.7e-05	0.000473	4.77
9101	ENSG00000167508	4597	MVD	16	88700000	88700000	11200	-	MVD	protein_coding	chromosome	mevalonate diphosphate decarboxylase [Source:HGNC Symbol;Acc:HGNC:7529]	ENSG00000167508.12	MVD	c(ENST00000301012, ENST00000561895, ENST00000562651, ENST00000562741, ENST00000562981, ENST00000563170, ENST00000563463, ENST00000563785, ENST00000565149, ENST00000565610, ENST00000565720, ENST00000565842, ENST00000566636, ENST00000567064, ENST00000568133, ENST00000568709, ENST00000569177)	-0.789	7	21.6	1.71e-05	0.000475	4.77
14554	ENSG00000279247	102157402	AK6	CHR_HSCHR5_2_CTG1_1	69400000	69400000	19000	-	AK6	protein_coding	chromosome	adenylate kinase 6 [Source:HGNC Symbol;Acc:HGNC:49151]	ENSG00000279247.3	AK6	c(ENST00000612207, ENST00000617079, ENST00000618233, ENST00000620269, ENST00000625009)	0.568	4.63	21.6	1.72e-05	0.000478	4.76
6672	ENSG00000144642	27303	RBMS3	3	28600000	30000000	1440000	+	RBMS3	protein_coding	chromosome	RNA binding motif single stranded interacting protein 3 [Source:HGNC Symbol;Acc:HGNC:13427]	ENSG00000144642.22	RBMS3	c(ENST00000273139, ENST00000383766, ENST00000383767, ENST00000432518, ENST00000434693, ENST00000443912, ENST00000445033, ENST00000445077, ENST00000452462, ENST00000456853, ENST00000471426, ENST00000473799, ENST00000478716, ENST00000497205, ENST00000497274, ENST00000497319, ENST00000636582, ENST00000636680, ENST00000636900, ENST00000637842)	1.46	2.41	21.6	1.73e-05	0.000479	4.76
12107	ENSG00000197921	388585	HES5	1	2530000	2530000	1520	-	HES5	protein_coding	chromosome	hes family bHLH transcription factor 5 [Source:HGNC Symbol;Acc:HGNC:19764]	ENSG00000197921.6	HES5	ENST00000378453	2.34	2.46	21.6	1.75e-05	0.000484	4.76
2621	ENSG00000106299	8976	WASL	7	124000000	124000000	67100	-	WASL	protein_coding	chromosome	WASP like actin nucleation promoting factor [Source:HGNC Symbol;Acc:HGNC:12735]	ENSG00000106299.8	WASL	ENST00000223023	0.259	6.47	21.5	1.77e-05	0.00049	4.75
1352	ENSG00000085872	10523	CHERP	19	16500000	16500000	24500	-	CHERP	protein_coding	chromosome	calcium homeostasis endoplasmic reticulum protein [Source:HGNC Symbol;Acc:HGNC:16930]	ENSG00000085872.15	CHERP	c(ENST00000198939, ENST00000544299, ENST00000546361, ENST00000546538, ENST00000551747, ENST00000597261, ENST00000600432)	-0.601	5.53	21.5	1.78e-05	0.000491	4.75
8754	ENSG00000165410	1073	CFL2	14	34700000	34700000	5710	-	CFL2	protein_coding	chromosome	cofilin 2 [Source:HGNC Symbol;Acc:HGNC:1875]	ENSG00000165410.15	CFL2	c(ENST00000298159, ENST00000341223, ENST00000422678, ENST00000554470, ENST00000555765, ENST00000556161, ENST00000672163, ENST00000672517, ENST00000673315)	0.599	4.64	21.5	1.78e-05	0.000491	4.75
9037	ENSG00000167074	7008	TEF	22	41400000	41400000	32000	+	TEF	protein_coding	chromosome	TEF transcription factor, PAR bZIP family member [Source:HGNC Symbol;Acc:HGNC:11722]	ENSG00000167074.15	TEF	c(ENST00000266304, ENST00000406644, ENST00000413942)	-0.877	2.95	21.5	1.82e-05	0.000501	4.74
1096	ENSG00000076685	22978	NT5C2	10	103000000	103000000	105000	-	NT5C2	protein_coding	chromosome	5'-nucleotidase, cytosolic II [Source:HGNC Symbol;Acc:HGNC:8022]	ENSG00000076685.18	NT5C2	c(ENST00000343289, ENST00000369857, ENST00000404739, ENST00000421281, ENST00000452156, ENST00000458345, ENST00000461461, ENST00000467380, ENST00000469228, ENST00000470228, ENST00000470299, ENST00000481549, ENST00000487810, ENST00000552185)	0.436	7.28	21.5	1.83e-05	0.000502	4.74
5671	ENSG00000136695	26525	IL36RN	2	113000000	113000000	6740	+	IL36RN	protein_coding	chromosome	interleukin 36 receptor antagonist [Source:HGNC Symbol;Acc:HGNC:15561]	ENSG00000136695.14	IL36RN	c(ENST00000346807, ENST00000393200, ENST00000437409, ENST00000514072)	0.759	3.11	21.4	1.85e-05	0.000504	4.73
2991	ENSG00000110104	79080	CCDC86	11	60800000	60900000	8970	+	CCDC86	protein_coding	chromosome	coiled-coil domain containing 86 [Source:HGNC Symbol;Acc:HGNC:28359]	ENSG00000110104.13	CCDC86	c(ENST00000227520, ENST00000535217, ENST00000545580, ENST00000649393)	-0.284	6.52	21.4	1.86e-05	0.000507	4.73
1756	ENSG00000100029	23481	PES1	22	30600000	30600000	30500	-	PES1	protein_coding	chromosome	pescadillo ribosomal biogenesis factor 1 [Source:HGNC Symbol;Acc:HGNC:8848]	ENSG00000100029.18	PES1	c(ENST00000335214, ENST00000354694, ENST00000402281, ENST00000402284, ENST00000405677, ENST00000406208, ENST00000433575, ENST00000441668, ENST00000466614, ENST00000467368, ENST00000477762, ENST00000488719, ENST00000492986)	-0.348	6.82	21.4	1.9e-05	0.000517	4.72
2339	ENSG00000104375	6788	STK3	8	98400000	98900000	572000	-	STK3	protein_coding	chromosome	serine/threonine kinase 3 [Source:HGNC Symbol;Acc:HGNC:11406]	ENSG00000104375.17	STK3	c(ENST00000419617, ENST00000424861, ENST00000517832, ENST00000518165, ENST00000518582, ENST00000518627, ENST00000518704, ENST00000519420, ENST00000520053, ENST00000520440, ENST00000520653, ENST00000521649, ENST00000521768, ENST00000522924, ENST00000523159, ENST00000523567, ENST00000523601, ENST00000523960, ENST00000617590, ENST00000649151)	0.442	5.19	21.4	1.91e-05	0.000519	4.72
6896	ENSG00000147050	7403	KDM6A	X	44900000	45100000	239000	+	KDM6A	protein_coding	chromosome	lysine demethylase 6A [Source:HGNC Symbol;Acc:HGNC:12637]	ENSG00000147050.14	KDM6A	c(ENST00000377967, ENST00000382899, ENST00000414389, ENST00000431196, ENST00000433797, ENST00000451692, ENST00000475233, ENST00000479423, ENST00000484732, ENST00000485072, ENST00000536777, ENST00000543216, ENST00000611820, ENST00000621147)	0.711	5.47	21.4	1.91e-05	0.000519	4.72
6201	ENSG00000140612	23478	SEC11A	15	84700000	84700000	46900	-	SEC11A	protein_coding	chromosome	SEC11 homolog A, signal peptidase complex subunit [Source:HGNC Symbol;Acc:HGNC:17718]	ENSG00000140612.14	SEC11A	c(ENST00000268220, ENST00000455959, ENST00000558134, ENST00000558196, ENST00000558217, ENST00000558924, ENST00000559376, ENST00000559729, ENST00000560266, ENST00000560409)	0.257	6.8	21.3	1.92e-05	0.00052	4.72
9768	ENSG00000171680	57449	PLEKHG5	1	6470000	6520000	54000	-	PLEKHG5	protein_coding	chromosome	pleckstrin homology and RhoGEF domain containing G5 [Source:HGNC Symbol;Acc:HGNC:29105]	ENSG00000171680.22	PLEKHG5	c(ENST00000340850, ENST00000377725, ENST00000377728, ENST00000377732, ENST00000377740, ENST00000377748, ENST00000400913, ENST00000400915, ENST00000487949, ENST00000489097, ENST00000535355, ENST00000537245, ENST00000673471)	-0.271	7.17	21.3	1.92e-05	0.00052	4.72
10809	ENSG00000181449	6657	SOX2	3	182000000	182000000	2510	+	SOX2	protein_coding	chromosome	SRY-box transcription factor 2 [Source:HGNC Symbol;Acc:HGNC:11195]	ENSG00000181449.4	SOX2	ENST00000325404	-0.461	3.79	21.3	1.93e-05	0.000522	4.71
1778	ENSG00000100105	23598	PATZ1	22	31300000	31300000	20500	-	PATZ1	protein_coding	chromosome	POZ/BTB and AT hook containing zinc finger 1 [Source:HGNC Symbol;Acc:HGNC:13071]	ENSG00000100105.18	PATZ1	c(ENST00000215919, ENST00000266269, ENST00000351933, ENST00000405309, ENST00000465287, ENST00000494109)	-0.79	2.31	21.3	1.94e-05	0.000522	4.71
4113	ENSG00000121578	8702	B4GALT4	3	119000000	119000000	29200	-	B4GALT4	protein_coding	chromosome	beta-1,4-galactosyltransferase 4 [Source:HGNC Symbol;Acc:HGNC:927]	ENSG00000121578.13	B4GALT4	c(ENST00000359213, ENST00000393765, ENST00000459778, ENST00000459820, ENST00000460321, ENST00000460395, ENST00000467604, ENST00000470111, ENST00000471675, ENST00000472471, ENST00000473887, ENST00000475803, ENST00000479150, ENST00000479308, ENST00000480814, ENST00000483209, ENST00000484595, ENST00000487579, ENST00000491906, ENST00000493932)	0.499	6.72	21.3	1.94e-05	0.000522	4.71
8889	ENSG00000166197	9221	NOLC1	10	102000000	102000000	11700	+	NOLC1	protein_coding	chromosome	nucleolar and coiled-body phosphoprotein 1 [Source:HGNC Symbol;Acc:HGNC:15608]	ENSG00000166197.16	NOLC1	c(ENST00000370007, ENST00000405356, ENST00000461421, ENST00000464969, ENST00000476468, ENST00000477977, ENST00000488254, ENST00000603946, ENST00000605788)	-0.245	8.07	21.3	1.97e-05	0.000529	4.7
10179	ENSG00000174951	2523	FUT1	19	48700000	48800000	7380	-	FUT1	protein_coding	chromosome	fucosyltransferase 1 (H blood group) [Source:HGNC Symbol;Acc:HGNC:4012]	ENSG00000174951.11	FUT1	c(ENST00000310160, ENST00000597220, ENST00000599826, ENST00000601931, ENST00000601988, ENST00000643950, ENST00000645652)	0.848	2.73	21.3	1.97e-05	0.000529	4.71
4528	ENSG00000126016	154796	AMOT	X	113000000	113000000	66300	-	AMOT	protein_coding	chromosome	angiomotin [Source:HGNC Symbol;Acc:HGNC:17810]	ENSG00000126016.15	AMOT	c(ENST00000304758, ENST00000371958, ENST00000371959, ENST00000371962, ENST00000462114, ENST00000524145)	1.7	0.656	21.2	1.99e-05	0.000533	4.7
7709	ENSG00000157184	1376	CPT2	1	53200000	53200000	17400	+	CPT2	protein_coding	chromosome	carnitine palmitoyltransferase 2 [Source:HGNC Symbol;Acc:HGNC:2330]	ENSG00000157184.7	CPT2	c(ENST00000371486, ENST00000468572, ENST00000635862, ENST00000635888, ENST00000636239, ENST00000636673, ENST00000636867, ENST00000636891, ENST00000636935, ENST00000637252, ENST00000637726, ENST00000638135)	-0.541	4.51	21.2	2e-05	0.000533	4.7
2632	ENSG00000106366	5054	SERPINE1	7	101000000	101000000	12200	+	SERPINE1	protein_coding	chromosome	serpin family E member 1 [Source:HGNC Symbol;Acc:HGNC:8583]	ENSG00000106366.8	SERPINE1	ENST00000223095	-0.299	7.34	21.2	2.01e-05	0.000537	4.7
4298	ENSG00000123989	79586	CHPF	2	220000000	220000000	4860	-	CHPF	protein_coding	chromosome	chondroitin polymerizing factor [Source:HGNC Symbol;Acc:HGNC:24291]	ENSG00000123989.14	CHPF	c(ENST00000243776, ENST00000373891, ENST00000535926)	-0.404	6.38	21.2	2.02e-05	0.000537	4.7
4548	ENSG00000126391	83786	FRMD8	11	65400000	65400000	26900	+	FRMD8	protein_coding	chromosome	FERM domain containing 8 [Source:HGNC Symbol;Acc:HGNC:25462]	ENSG00000126391.14	FRMD8	c(ENST00000317568, ENST00000355991, ENST00000416776, ENST00000525156, ENST00000526201, ENST00000528854, ENST00000531151, ENST00000531296, ENST00000533782)	-0.766	5.63	21.2	2.02e-05	0.000537	4.69
7505	ENSG00000154723	522	ATP5PF	21	25700000	25700000	19200	-	ATP5PF	protein_coding	chromosome	ATP synthase peripheral stalk subunit F6 [Source:HGNC Symbol;Acc:HGNC:847]	ENSG00000154723.12	ATP5PF	c(ENST00000284971, ENST00000400087, ENST00000400090, ENST00000400093, ENST00000400094, ENST00000400099, ENST00000457143, ENST00000486002)	0.256	6.41	21.2	2.05e-05	0.000543	4.69
7541	ENSG00000155097	528	ATP6V1C1	8	103000000	103000000	52000	+	ATP6V1C1	protein_coding	chromosome	ATPase H+ transporting V1 subunit C1 [Source:HGNC Symbol;Acc:HGNC:856]	ENSG00000155097.12	ATP6V1C1	c(ENST00000395862, ENST00000518738, ENST00000518857, ENST00000518959, ENST00000521514, ENST00000521671)	0.43	6.41	21.2	2.06e-05	0.000544	4.69
6978	ENSG00000147955	10280	SIGMAR1	9	34600000	34600000	3090	-	SIGMAR1	protein_coding	chromosome	sigma non-opioid intracellular receptor 1 [Source:HGNC Symbol;Acc:HGNC:8157]	ENSG00000147955.17	SIGMAR1	c(ENST00000277010, ENST00000353468, ENST00000378892, ENST00000461426, ENST00000477726, ENST00000478146, ENST00000497006)	-0.348	6.87	21.1	2.08e-05	0.000549	4.68
1859	ENSG00000100395	83746	L3MBTL2	22	41200000	41200000	26000	+	L3MBTL2	protein_coding	chromosome	L3MBTL histone methyl-lysine binding protein 2 [Source:HGNC Symbol;Acc:HGNC:18594]	ENSG00000100395.15	L3MBTL2	c(ENST00000216237, ENST00000449635, ENST00000450939, ENST00000452106, ENST00000453659, ENST00000466589, ENST00000479978, ENST00000481902, ENST00000489136)	-0.619	5.03	21.1	2.1e-05	0.000554	4.68
3505	ENSG00000115274	83444	INO80B	2	74500000	74500000	2860	+	INO80B	protein_coding	chromosome	INO80 complex subunit B [Source:HGNC Symbol;Acc:HGNC:13324]	ENSG00000115274.15	INO80B	c(ENST00000233331, ENST00000409493, ENST00000409917, ENST00000431187, ENST00000455562, ENST00000469849, ENST00000471577, ENST00000473618, ENST00000494986)	-0.612	4.4	21.1	2.12e-05	0.000557	4.67
5670	ENSG00000136689	3557	IL1RN	2	113000000	113000000	26800	+	IL1RN	protein_coding	chromosome	interleukin 1 receptor antagonist [Source:HGNC Symbol;Acc:HGNC:6000]	ENSG00000136689.18	IL1RN	c(ENST00000259206, ENST00000354115, ENST00000361779, ENST00000409052, ENST00000409930, ENST00000463073, ENST00000465812, ENST00000472292, ENST00000486167)	0.293	8.84	21	2.17e-05	0.000569	4.66
14404	ENSG00000276600	338382	RAB7B	1	206000000	206000000	26700	-	RAB7B	protein_coding	chromosome	RAB7B, member RAS oncogene family [Source:HGNC Symbol;Acc:HGNC:30513]	ENSG00000276600.5	RAB7B	c(ENST00000617070, ENST00000617991, ENST00000622969, ENST00000623597, ENST00000623893)	-0.413	5.61	21	2.21e-05	0.000579	4.66
10274	ENSG00000175793	2810	SFN	1	26900000	26900000	1310	+	SFN	protein_coding	chromosome	stratifin [Source:HGNC Symbol;Acc:HGNC:10773]	ENSG00000175793.12	SFN	ENST00000339276	-0.332	10.5	21	2.22e-05	0.00058	4.65
1864	ENSG00000100413	171568	POLR3H	22	41500000	41500000	18800	-	POLR3H	protein_coding	chromosome	RNA polymerase III subunit H [Source:HGNC Symbol;Acc:HGNC:30349]	ENSG00000100413.17	POLR3H	c(ENST00000337566, ENST00000355209, ENST00000396504, ENST00000407461, ENST00000420561, ENST00000431534, ENST00000432789, ENST00000442616, ENST00000483837)	-0.439	6.25	21	2.24e-05	0.000583	4.65
10650	ENSG00000179593	247	ALOX15B	17	8040000	8050000	10100	+	ALOX15B	protein_coding	chromosome	arachidonate 15-lipoxygenase type B [Source:HGNC Symbol;Acc:HGNC:434]	ENSG00000179593.16	ALOX15B	c(ENST00000380173, ENST00000380183, ENST00000571240, ENST00000572022, ENST00000573359)	-0.339	6.46	20.9	2.27e-05	0.000592	4.64
10160	ENSG00000174791	9610	RIN1	11	66300000	66300000	6600	-	RIN1	protein_coding	chromosome	Ras and Rab interactor 1 [Source:HGNC Symbol;Acc:HGNC:18749]	ENSG00000174791.11	RIN1	c(ENST00000311320, ENST00000524804, ENST00000526246, ENST00000528006, ENST00000530056, ENST00000530745, ENST00000534824, ENST00000627248)	-0.653	5.72	20.9	2.29e-05	0.000596	4.64
5237	ENSG00000133316	54663	WDR74	11	62800000	62800000	9470	-	WDR74	protein_coding	chromosome	WD repeat domain 74 [Source:HGNC Symbol;Acc:HGNC:25529]	ENSG00000133316.15	WDR74	c(ENST00000278856, ENST00000311713, ENST00000453708, ENST00000525239, ENST00000525752, ENST00000529106, ENST00000536401, ENST00000538098, ENST00000538150, ENST00000538277, ENST00000540620, ENST00000541930, ENST00000542347, ENST00000543688, ENST00000544831, ENST00000544953, ENST00000545112)	-0.456	5.65	20.9	2.3e-05	0.000596	4.64
8862	ENSG00000166068	161742	SPRED1	15	38300000	38400000	104000	+	SPRED1	protein_coding	chromosome	sprouty related EVH1 domain containing 1 [Source:HGNC Symbol;Acc:HGNC:20249]	ENSG00000166068.13	SPRED1	c(ENST00000299084, ENST00000561205, ENST00000561317)	-0.453	5.14	20.9	2.3e-05	0.000596	4.64
4705	ENSG00000128567	5420	PODXL	7	132000000	132000000	58000	-	PODXL	protein_coding	chromosome	podocalyxin like [Source:HGNC Symbol;Acc:HGNC:9171]	ENSG00000128567.17	PODXL	c(ENST00000322985, ENST00000378555, ENST00000446198, ENST00000465001, ENST00000482581, ENST00000484346, ENST00000487965, ENST00000490761)	1.5	1.17	20.9	2.31e-05	0.000597	4.64
9094	ENSG00000167468	2879	GPX4	19	1100000	1110000	2870	+	GPX4	protein_coding	chromosome	glutathione peroxidase 4 [Source:HGNC Symbol;Acc:HGNC:4556]	ENSG00000167468.17	GPX4	c(ENST00000354171, ENST00000585362, ENST00000585480, ENST00000587648, ENST00000587932, ENST00000588919, ENST00000589115, ENST00000592940, ENST00000593032, ENST00000611653, ENST00000614791, ENST00000616066, ENST00000622390)	-0.335	6.34	20.9	2.33e-05	0.0006	4.63
6987	ENSG00000148154	7357	UGCG	9	112000000	112000000	38600	+	UGCG	protein_coding	chromosome	UDP-glucose ceramide glucosyltransferase [Source:HGNC Symbol;Acc:HGNC:12524]	ENSG00000148154.10	UGCG	c(ENST00000374279, ENST00000474306, ENST00000489355, ENST00000490110, ENST00000495085)	0.425	5.88	20.8	2.4e-05	0.000618	4.62
13546	ENSG00000242110	23600	AMACR	5	34000000	34000000	21900	-	AMACR	protein_coding	chromosome	alpha-methylacyl-CoA racemase [Source:HGNC Symbol;Acc:HGNC:451]	ENSG00000242110.8	AMACR	c(ENST00000335606, ENST00000382068, ENST00000382072, ENST00000382085, ENST00000426255, ENST00000502637, ENST00000506639, ENST00000512079, ENST00000514195)	-0.44	4.46	20.8	2.41e-05	0.00062	4.62
10292	ENSG00000176022	126792	B3GALT6	1	1230000	1240000	2800	+	B3GALT6	protein_coding	chromosome	beta-1,3-galactosyltransferase 6 [Source:HGNC Symbol;Acc:HGNC:17978]	ENSG00000176022.7	B3GALT6	ENST00000379198	-0.5	3.99	20.7	2.45e-05	0.000628	4.61
965	ENSG00000072401	7321	UBE2D1	10	58300000	58400000	35800	+	UBE2D1	protein_coding	chromosome	ubiquitin conjugating enzyme E2 D1 [Source:HGNC Symbol;Acc:HGNC:12474]	ENSG00000072401.15	UBE2D1	c(ENST00000373910, ENST00000473824, ENST00000606483, ENST00000615793)	0.436	4.97	20.7	2.46e-05	0.00063	4.61
630	ENSG00000058799	54432	YIPF1	1	53900000	53900000	38100	-	YIPF1	protein_coding	chromosome	Yip1 domain family member 1 [Source:HGNC Symbol;Acc:HGNC:25231]	ENSG00000058799.15	YIPF1	c(ENST00000072644, ENST00000371399, ENST00000464950, ENST00000465897, ENST00000469457, ENST00000472983, ENST00000480151)	0.308	5.21	20.7	2.49e-05	0.000637	4.6
3354	ENSG00000113716	22993	HMGXB3	5	150000000	150000000	53100	+	HMGXB3	protein_coding	chromosome	HMG-box containing 3 [Source:HGNC Symbol;Acc:HGNC:28982]	ENSG00000113716.13	HMGXB3	c(ENST00000502717, ENST00000503427, ENST00000510472, ENST00000513318, ENST00000514469, ENST00000613459)	-0.541	5.89	20.6	2.56e-05	0.000654	4.59
2056	ENSG00000101608	10627	MYL12A	18	3250000	3260000	8760	+	MYL12A	protein_coding	chromosome	myosin light chain 12A [Source:HGNC Symbol;Acc:HGNC:16701]	ENSG00000101608.12	MYL12A	c(ENST00000217652, ENST00000536605, ENST00000577510, ENST00000578038, ENST00000578562, ENST00000578611, ENST00000579226, ENST00000580353, ENST00000580887, ENST00000583449, ENST00000585090, ENST00000608786)	0.314	8.23	20.6	2.57e-05	0.000654	4.59
4529	ENSG00000126062	11070	TMEM115	3	50400000	50400000	4770	-	TMEM115	protein_coding	chromosome	transmembrane protein 115 [Source:HGNC Symbol;Acc:HGNC:30055]	ENSG00000126062.4	TMEM115	ENST00000266025	-0.352	5.23	20.6	2.58e-05	0.000654	4.59
9366	ENSG00000168936	92305	TMEM129	4	1720000	1720000	5410	-	TMEM129	protein_coding	chromosome	transmembrane protein 129 [Source:HGNC Symbol;Acc:HGNC:25137]	ENSG00000168936.11	TMEM129	c(ENST00000303277, ENST00000382936, ENST00000460722, ENST00000476253, ENST00000480360, ENST00000536901)	-0.417	5.8	20.6	2.58e-05	0.000655	4.59
12702	ENSG00000213213	84960	CCDC183	9	137000000	137000000	11400	+	CCDC183	protein_coding	chromosome	coiled-coil domain containing 183 [Source:HGNC Symbol;Acc:HGNC:28236]	ENSG00000213213.14	CCDC183	c(ENST00000338005, ENST00000371682, ENST00000430612, ENST00000479371, ENST00000481601, ENST00000484858, ENST00000496839, ENST00000609471)	-1.77	0.768	20.6	2.6e-05	0.000657	4.59
10024	ENSG00000173542	92597	MOB1B	4	70900000	71000000	120000	+	MOB1B	protein_coding	chromosome	MOB kinase activator 1B [Source:HGNC Symbol;Acc:HGNC:29801]	ENSG00000173542.8	MOB1B	c(ENST00000309395, ENST00000396051, ENST00000502869, ENST00000509041, ENST00000511449)	0.427	6.36	20.6	2.61e-05	0.00066	4.58
2015	ENSG00000101298	9751	SNPH	20	1270000	1310000	43000	+	SNPH	protein_coding	chromosome	syntaphilin [Source:HGNC Symbol;Acc:HGNC:15931]	ENSG00000101298.15	SNPH	c(ENST00000381867, ENST00000381873, ENST00000614659, ENST00000649598)	-0.535	3.96	20.5	2.66e-05	0.000671	4.57
9180	ENSG00000167785	148156	ZNF558	19	8810000	8830000	26100	-	ZNF558	protein_coding	chromosome	zinc finger protein 558 [Source:HGNC Symbol;Acc:HGNC:26422]	ENSG00000167785.9	ZNF558	c(ENST00000301475, ENST00000593891, ENST00000595786, ENST00000596172, ENST00000597304, ENST00000599938, ENST00000601372)	-0.647	4.2	20.5	2.66e-05	0.000671	4.57
1847	ENSG00000100350	80020	FOXRED2	22	36500000	36500000	19900	-	FOXRED2	protein_coding	chromosome	FAD dependent oxidoreductase domain containing 2 [Source:HGNC Symbol;Acc:HGNC:26264]	ENSG00000100350.14	FOXRED2	c(ENST00000216187, ENST00000366463, ENST00000397223, ENST00000397224, ENST00000423980)	-0.68	3.33	20.5	2.72e-05	0.000684	4.57
9458	ENSG00000169567	3094	HINT1	5	131000000	131000000	12700	-	HINT1	protein_coding	chromosome	histidine triad nucleotide binding protein 1 [Source:HGNC Symbol;Acc:HGNC:4912]	ENSG00000169567.12	HINT1	c(ENST00000304043, ENST00000504202, ENST00000506207, ENST00000506908, ENST00000508488, ENST00000508495, ENST00000511475, ENST00000513012, ENST00000513345, ENST00000520028)	0.267	8.14	20.4	2.8e-05	0.000703	4.55
10329	ENSG00000176393	6051	RNPEP	1	202000000	202000000	23800	+	RNPEP	protein_coding	chromosome	arginyl aminopeptidase [Source:HGNC Symbol;Acc:HGNC:10078]	ENSG00000176393.11	RNPEP	c(ENST00000295640, ENST00000367286, ENST00000447312, ENST00000449524, ENST00000464707, ENST00000471105, ENST00000478617, ENST00000479531, ENST00000479726, ENST00000481780, ENST00000487116, ENST00000492587, ENST00000492849, ENST00000620670)	-0.342	5.64	20.3	2.87e-05	0.000719	4.54
1099	ENSG00000076770	55796	MBNL3	X	132000000	132000000	121000	-	MBNL3	protein_coding	chromosome	muscleblind like splicing regulator 3 [Source:HGNC Symbol;Acc:HGNC:20564]	ENSG00000076770.14	MBNL3	c(ENST00000370839, ENST00000370844, ENST00000370849, ENST00000370853, ENST00000370857, ENST00000394311, ENST00000421707, ENST00000436215, ENST00000442191, ENST00000465964, ENST00000473364, ENST00000538204)	-0.646	4.23	20.3	2.88e-05	0.000721	4.54
5249	ENSG00000133466	114904	C1QTNF6	22	37200000	37200000	19200	-	C1QTNF6	protein_coding	chromosome	C1q and TNF related 6 [Source:HGNC Symbol;Acc:HGNC:14343]	ENSG00000133466.14	C1QTNF6	c(ENST00000337843, ENST00000397110, ENST00000434784, ENST00000467564, ENST00000470655, ENST00000493023, ENST00000497071)	-0.464	4.91	20.3	2.91e-05	0.000727	4.54
1948	ENSG00000100902	5687	PSMA6	14	35300000	35300000	38900	+	PSMA6	protein_coding	chromosome	proteasome subunit alpha 6 [Source:HGNC Symbol;Acc:HGNC:9535]	ENSG00000100902.11	PSMA6	c(ENST00000261479, ENST00000540871, ENST00000553688, ENST00000553809, ENST00000554457, ENST00000554541, ENST00000554620, ENST00000554843, ENST00000554961, ENST00000555050, ENST00000555764, ENST00000556167, ENST00000556221, ENST00000556506, ENST00000622405, ENST00000627895, ENST00000628955)	0.261	7.04	20.2	2.95e-05	0.000735	4.53
3495	ENSG00000115233	10213	PSMD14	2	161000000	161000000	103000	+	PSMD14	protein_coding	chromosome	proteasome 26S subunit, non-ATPase 14 [Source:HGNC Symbol;Acc:HGNC:16889]	ENSG00000115233.12	PSMD14	c(ENST00000409682, ENST00000437630, ENST00000477232, ENST00000478123, ENST00000492908)	0.221	7.13	20.3	2.95e-05	0.000735	4.53
10931	ENSG00000182580	2049	EPHB3	3	185000000	185000000	20600	+	EPHB3	protein_coding	chromosome	EPH receptor B3 [Source:HGNC Symbol;Acc:HGNC:3394]	ENSG00000182580.3	EPHB3	c(ENST00000330394, ENST00000473079, ENST00000482987)	0.997	3.74	20.2	2.98e-05	0.000741	4.53
5370	ENSG00000134602	51765	STK26	X	132000000	132000000	52600	+	STK26	protein_coding	chromosome	serine/threonine kinase 26 [Source:HGNC Symbol;Acc:HGNC:18174]	ENSG00000134602.16	STK26	c(ENST00000354719, ENST00000394334, ENST00000394335, ENST00000481105, ENST00000496850)	0.23	5.9	20.2	3.02e-05	0.000748	4.52
1619	ENSG00000093010	1312	COMT	22	19900000	20000000	28400	+	COMT	protein_coding	chromosome	catechol-O-methyltransferase [Source:HGNC Symbol;Acc:HGNC:2228]	ENSG00000093010.13	COMT	c(ENST00000207636, ENST00000361682, ENST00000403184, ENST00000403710, ENST00000406520, ENST00000407537, ENST00000412786, ENST00000428707, ENST00000449653, ENST00000467943, ENST00000493893)	-0.393	6.66	20.1	3.09e-05	0.000765	4.51
87	ENSG00000005884	3675	ITGA3	17	50100000	50100000	34500	+	ITGA3	protein_coding	chromosome	integrin subunit alpha 3 [Source:HGNC Symbol;Acc:HGNC:6139]	ENSG00000005884.18	ITGA3	c(ENST00000007722, ENST00000320031, ENST00000504417, ENST00000505306, ENST00000505552, ENST00000505612, ENST00000506401, ENST00000506437, ENST00000506827, ENST00000507771, ENST00000508100, ENST00000510809, ENST00000512553, ENST00000514834, ENST00000515147, ENST00000570989)	-0.639	9.35	20.1	3.1e-05	0.000767	4.51
13534	ENSG00000241794	6700	SPRR2A	1	153000000	153000000	1390	-	SPRR2A	protein_coding	chromosome	small proline rich protein 2A [Source:HGNC Symbol;Acc:HGNC:11261]	ENSG00000241794.2	SPRR2A	ENST00000392653	0.773	3.2	20.1	3.11e-05	0.000768	4.51
14336	ENSG00000275723	222236	NAPEPLD	CHR_HSCHR7_1_CTG4_4	103000000	103000000	49800	-	NAPEPLD	protein_coding	chromosome	N-acyl phosphatidylethanolamine phospholipase D [Source:HGNC Symbol;Acc:HGNC:21683]	ENSG00000275723.4	NAPEPLD	c(ENST00000611100, ENST00000622712, ENST00000631889, ENST00000632159, ENST00000632703, ENST00000633315, ENST00000633498, ENST00000633771, ENST00000633783, ENST00000634220)	-0.587	3.69	20.1	3.15e-05	0.000777	4.5
7597	ENSG00000155903	5922	RASA2	3	141000000	142000000	128000	+	RASA2	protein_coding	chromosome	RAS p21 protein activator 2 [Source:HGNC Symbol;Acc:HGNC:9872]	ENSG00000155903.12	RASA2	c(ENST00000286364, ENST00000452898, ENST00000505833, ENST00000506365, ENST00000509032, ENST00000509118, ENST00000515549)	0.606	5.39	20	3.2e-05	0.000786	4.5
7344	ENSG00000152492	152137	CCDC50	3	191000000	191000000	69600	+	CCDC50	protein_coding	chromosome	coiled-coil domain containing 50 [Source:HGNC Symbol;Acc:HGNC:18111]	ENSG00000152492.15	CCDC50	c(ENST00000392455, ENST00000392456, ENST00000460064)	0.604	5.62	20	3.24e-05	0.000795	4.49
3756	ENSG00000117475	8548	BLZF1	1	169000000	169000000	28600	+	BLZF1	protein_coding	chromosome	basic leucine zipper nuclear factor 1 [Source:HGNC Symbol;Acc:HGNC:1065]	ENSG00000117475.14	BLZF1	c(ENST00000329281, ENST00000367807, ENST00000367808, ENST00000420531, ENST00000426663)	0.362	6.12	20	3.26e-05	0.0008	4.49
4959	ENSG00000131013	85313	PPIL4	6	150000000	150000000	41500	-	PPIL4	protein_coding	chromosome	peptidylprolyl isomerase like 4 [Source:HGNC Symbol;Acc:HGNC:15702]	ENSG00000131013.4	PPIL4	c(ENST00000253329, ENST00000340881)	0.342	5.34	19.9	3.33e-05	0.000815	4.48
9023	ENSG00000166949	4088	SMAD3	15	67100000	67200000	131000	+	SMAD3	protein_coding	chromosome	SMAD family member 3 [Source:HGNC Symbol;Acc:HGNC:6769]	ENSG00000166949.16	SMAD3	c(ENST00000327367, ENST00000439724, ENST00000537194, ENST00000540846, ENST00000558428, ENST00000558739, ENST00000558763, ENST00000558827, ENST00000558894, ENST00000559092, ENST00000559460, ENST00000559937, ENST00000560175, ENST00000560402, ENST00000560424)	-0.508	6.01	19.9	3.44e-05	0.000841	4.46
11004	ENSG00000183207	10856	RUVBL2	19	49000000	49000000	22400	+	RUVBL2	protein_coding	chromosome	RuvB like AAA ATPase 2 [Source:HGNC Symbol;Acc:HGNC:10475]	ENSG00000183207.14	RUVBL2	c(ENST00000221413, ENST00000593570, ENST00000594017, ENST00000594338, ENST00000595002, ENST00000595090, ENST00000595811, ENST00000596247, ENST00000596837, ENST00000598768, ENST00000601968, ENST00000627972, ENST00000639391, ENST00000640699)	-0.363	6.55	19.8	3.47e-05	0.000847	4.46
8166	ENSG00000162377	65260	COA7	1	52700000	52700000	13900	-	COA7	protein_coding	chromosome	cytochrome c oxidase assembly factor 7 (putative) [Source:HGNC Symbol;Acc:HGNC:25716]	ENSG00000162377.6	COA7	c(ENST00000371538, ENST00000486918)	-0.324	5.85	19.8	3.5e-05	0.000852	4.46
153	ENSG00000008283	1534	CYB561	17	63400000	63400000	14100	-	CYB561	protein_coding	chromosome	cytochrome b561 [Source:HGNC Symbol;Acc:HGNC:2571]	ENSG00000008283.16	CYB561	c(ENST00000360793, ENST00000392975, ENST00000392976, ENST00000448884, ENST00000542042, ENST00000577368, ENST00000577989, ENST00000578016, ENST00000578072, ENST00000580592, ENST00000580691, ENST00000581163, ENST00000581573, ENST00000582034, ENST00000582143, ENST00000582297, ENST00000582997, ENST00000583478, ENST00000584031, ENST00000584291, ENST00000585153)	-0.427	5.48	19.8	3.52e-05	0.000855	4.45
11247	ENSG00000185189	340371	NRBP2	8	144000000	144000000	7390	-	NRBP2	protein_coding	chromosome	nuclear receptor binding protein 2 [Source:HGNC Symbol;Acc:HGNC:19339]	ENSG00000185189.18	NRBP2	c(ENST00000423469, ENST00000442628, ENST00000527545, ENST00000529747, ENST00000530123, ENST00000530347, ENST00000531729, ENST00000532940, ENST00000533093, ENST00000533846)	-0.392	6.3	19.8	3.54e-05	0.000858	4.45
4814	ENSG00000129691	9070	ASH2L	8	38100000	38100000	38600	+	ASH2L	protein_coding	chromosome	ASH2 like, histone lysine methyltransferase complex subunit [Source:HGNC Symbol;Acc:HGNC:744]	ENSG00000129691.16	ASH2L	c(ENST00000343823, ENST00000428278, ENST00000517496, ENST00000517719, ENST00000518186, ENST00000520079, ENST00000521652, ENST00000521808, ENST00000522675, ENST00000524247, ENST00000524263, ENST00000545394)	-0.694	5.31	19.8	3.55e-05	0.000861	4.45
3208	ENSG00000112237	892	CCNC	6	99500000	99600000	26400	-	CCNC	protein_coding	chromosome	cyclin C [Source:HGNC Symbol;Acc:HGNC:1581]	ENSG00000112237.13	CCNC	c(ENST00000326298, ENST00000369217, ENST00000369220, ENST00000482541, ENST00000484049, ENST00000486428, ENST00000518714, ENST00000519617, ENST00000520371, ENST00000520429, ENST00000521017, ENST00000523310, ENST00000523541, ENST00000523639, ENST00000523799, ENST00000523961, ENST00000523985, ENST00000524049, ENST00000627680)	0.442	6.49	19.8	3.56e-05	0.000862	4.45
8116	ENSG00000161847	125950	RAVER1	19	10300000	10300000	17400	-	RAVER1	protein_coding	chromosome	ribonucleoprotein, PTB binding 1 [Source:HGNC Symbol;Acc:HGNC:30296]	ENSG00000161847.14	RAVER1	c(ENST00000585935, ENST00000591969, ENST00000592208, ENST00000593136, ENST00000611074, ENST00000615032, ENST00000617231)	-0.671	4.31	19.8	3.58e-05	0.000865	4.45
8502	ENSG00000164048	51385	ZNF589	3	48200000	48300000	58200	+	ZNF589	protein_coding	chromosome	zinc finger protein 589 [Source:HGNC Symbol;Acc:HGNC:16747]	ENSG00000164048.14	ZNF589	c(ENST00000354698, ENST00000412564, ENST00000427617, ENST00000440261, ENST00000448461, ENST00000454212, ENST00000457782)	-0.678	4.11	19.7	3.62e-05	0.000873	4.44
6308	ENSG00000141560	79672	FN3KRP	17	82700000	82700000	13600	+	FN3KRP	protein_coding	chromosome	fructosamine 3 kinase related protein [Source:HGNC Symbol;Acc:HGNC:25700]	ENSG00000141560.15	FN3KRP	c(ENST00000269373, ENST00000571482, ENST00000571594, ENST00000573158, ENST00000574206, ENST00000574356, ENST00000574832, ENST00000576363, ENST00000577128)	-0.492	4.61	19.7	3.64e-05	0.000876	4.44
13913	ENSG00000259948	NA		15	89200000	89200000	678	-	AC124068.1	processed_pseudogene	chromosome	VAMP (vesicle-associated membrane protein)-associated protein A, 33kDa (VAPA) pseudogene	ENSG00000259948.2	AC124068.1	ENST00000563131	-7.64	-0.538	21	3.69e-05	0.000887	4.43
7645	ENSG00000156453	5097	PCDH1	5	142000000	142000000	26100	-	PCDH1	protein_coding	chromosome	protocadherin 1 [Source:HGNC Symbol;Acc:HGNC:8655]	ENSG00000156453.13	PCDH1	c(ENST00000287008, ENST00000357517, ENST00000394536, ENST00000503492, ENST00000505937, ENST00000511044, ENST00000514773, ENST00000515351)	0.571	6.94	19.7	3.74e-05	0.000896	4.43
9266	ENSG00000168288	27249	MMADHC	2	150000000	150000000	18100	-	MMADHC	protein_coding	chromosome	metabolism of cobalamin associated D [Source:HGNC Symbol;Acc:HGNC:25221]	ENSG00000168288.13	MMADHC	c(ENST00000303319, ENST00000422782, ENST00000428879, ENST00000460311)	0.355	6.93	19.6	3.78e-05	0.000904	4.42
3253	ENSG00000112655	5754	PTK7	6	43100000	43200000	85400	+	PTK7	protein_coding	chromosome	protein tyrosine kinase 7 (inactive) [Source:HGNC Symbol;Acc:HGNC:9618]	ENSG00000112655.16	PTK7	c(ENST00000230418, ENST00000230419, ENST00000345201, ENST00000349241, ENST00000352931, ENST00000461100, ENST00000461389, ENST00000470019, ENST00000470471, ENST00000471863, ENST00000473339, ENST00000476760, ENST00000481273, ENST00000481946, ENST00000487673, ENST00000489707, ENST00000490710, ENST00000493339, ENST00000494146, ENST00000497957)	-0.436	6.11	19.6	3.82e-05	0.000913	4.42
3356	ENSG00000113732	8992	ATP6V0E1	5	173000000	173000000	51700	+	ATP6V0E1	protein_coding	chromosome	ATPase H+ transporting V0 subunit e1 [Source:HGNC Symbol;Acc:HGNC:863]	ENSG00000113732.9	ATP6V0E1	c(ENST00000265093, ENST00000517669, ENST00000519374, ENST00000519911)	0.262	7.34	19.6	3.82e-05	0.000913	4.42
7963	ENSG00000160124	131076	MIX23	3	122000000	122000000	23600	-	CCDC58	protein_coding	chromosome	coiled-coil domain containing 58 [Source:HGNC Symbol;Acc:HGNC:31136]	ENSG00000160124.9	CCDC58	c(ENST00000291458, ENST00000460810, ENST00000466854, ENST00000479414, ENST00000479899, ENST00000497726, ENST00000498466)	0.413	4.58	19.6	3.86e-05	0.000919	4.41
1972	ENSG00000101040	23613	ZMYND8	20	47200000	47400000	148000	-	ZMYND8	protein_coding	chromosome	zinc finger MYND-type containing 8 [Source:HGNC Symbol;Acc:HGNC:9397]	ENSG00000101040.19	ZMYND8	c(ENST00000262975, ENST00000311275, ENST00000352431, ENST00000355972, ENST00000360911, ENST00000372023, ENST00000396281, ENST00000435836, ENST00000441977, ENST00000446894, ENST00000446994, ENST00000458360, ENST00000461685, ENST00000467200, ENST00000468376, ENST00000471951, ENST00000536340, ENST00000540497, ENST00000611941, ENST00000617418, ENST00000619049)	-0.414	5.87	19.6	3.87e-05	0.00092	4.41
12796	ENSG00000214063	7106	TSPAN4	11	843000	867000	24300	+	TSPAN4	protein_coding	chromosome	tetraspanin 4 [Source:HGNC Symbol;Acc:HGNC:11859]	ENSG00000214063.11	TSPAN4	c(ENST00000346501, ENST00000397396, ENST00000397397, ENST00000397404, ENST00000397406, ENST00000397408, ENST00000397411, ENST00000409531, ENST00000409543, ENST00000464987, ENST00000468468, ENST00000494815, ENST00000524895, ENST00000525201, ENST00000525334, ENST00000526055, ENST00000527644, ENST00000529566, ENST00000530404, ENST00000532375)	-0.476	4.52	19.6	3.89e-05	0.000925	4.41
307	ENSG00000020129	23154	NCDN	1	35600000	35600000	9800	+	NCDN	protein_coding	chromosome	neurochondrin [Source:HGNC Symbol;Acc:HGNC:17597]	ENSG00000020129.16	NCDN	c(ENST00000356090, ENST00000373243, ENST00000373253, ENST00000423723, ENST00000437806, ENST00000459931)	-0.438	5.53	19.5	3.92e-05	0.000929	4.41
3837	ENSG00000118508	10981	RAB32	6	147000000	147000000	11100	+	RAB32	protein_coding	chromosome	RAB32, member RAS oncogene family [Source:HGNC Symbol;Acc:HGNC:9772]	ENSG00000118508.5	RAB32	ENST00000367495	0.371	4.41	19.5	3.92e-05	0.000929	4.41
8404	ENSG00000163637	166336	PRICKLE2	3	64100000	64400000	353000	-	PRICKLE2	protein_coding	chromosome	prickle planar cell polarity protein 2 [Source:HGNC Symbol;Acc:HGNC:20340]	ENSG00000163637.13	PRICKLE2	c(ENST00000295902, ENST00000485770, ENST00000498162, ENST00000564377, ENST00000638394, ENST00000638436, ENST00000639113, ENST00000640095, ENST00000640303)	-0.517	4.72	19.5	3.95e-05	0.000934	4.4
6263	ENSG00000141295	90507	SCRN2	17	47800000	47800000	3600	-	SCRN2	protein_coding	chromosome	secernin 2 [Source:HGNC Symbol;Acc:HGNC:30381]	ENSG00000141295.14	SCRN2	c(ENST00000290216, ENST00000407215, ENST00000578323, ENST00000578840, ENST00000579856, ENST00000580428, ENST00000581546, ENST00000581645, ENST00000582459, ENST00000582656, ENST00000583090, ENST00000584123, ENST00000584567)	-0.661	3.96	19.5	3.96e-05	0.000934	4.4
3193	ENSG00000112118	4172	MCM3	6	52300000	52300000	20900	-	MCM3	protein_coding	chromosome	minichromosome maintenance complex component 3 [Source:HGNC Symbol;Acc:HGNC:6945]	ENSG00000112118.20	MCM3	c(ENST00000229854, ENST00000419835, ENST00000421471, ENST00000476448, ENST00000596288, ENST00000616552)	-0.29	6.25	19.5	3.97e-05	0.000936	4.4
11546	ENSG00000187713	94107	TMEM203	9	137000000	137000000	1570	-	TMEM203	protein_coding	chromosome	transmembrane protein 203 [Source:HGNC Symbol;Acc:HGNC:28217]	ENSG00000187713.7	TMEM203	ENST00000343666	-0.346	4.84	19.5	4.02e-05	0.000944	4.4
7550	ENSG00000155254	83742	MARVELD1	10	97700000	97700000	4980	+	MARVELD1	protein_coding	chromosome	MARVEL domain containing 1 [Source:HGNC Symbol;Acc:HGNC:28674]	ENSG00000155254.13	MARVELD1	c(ENST00000285605, ENST00000421644, ENST00000434038, ENST00000451097)	-0.569	5.23	19.4	4.09e-05	0.000958	4.39
700	ENSG00000064300	4804	NGFR	17	49500000	49500000	19700	+	NGFR	protein_coding	chromosome	nerve growth factor receptor [Source:HGNC Symbol;Acc:HGNC:7809]	ENSG00000064300.9	NGFR	c(ENST00000172229, ENST00000504201, ENST00000509200)	1.15	2.06	19.4	4.15e-05	0.00097	4.38
10482	ENSG00000177879	1176	AP3S1	5	116000000	116000000	72500	+	AP3S1	protein_coding	chromosome	adaptor related protein complex 3 subunit sigma 1 [Source:HGNC Symbol;Acc:HGNC:2013]	ENSG00000177879.16	AP3S1	c(ENST00000316788, ENST00000395548, ENST00000505423, ENST00000506430, ENST00000507436, ENST00000509055, ENST00000514118, ENST00000515066, ENST00000640413)	0.25	6.54	19.4	4.18e-05	0.000976	4.38
3012	ENSG00000110427	25758	KIAA1549L	11	33400000	33700000	298000	+	KIAA1549L	protein_coding	chromosome	KIAA1549 like [Source:HGNC Symbol;Acc:HGNC:24836]	ENSG00000110427.16	KIAA1549L	c(ENST00000265654, ENST00000321505, ENST00000526400, ENST00000658780)	-0.392	5.26	19.4	4.19e-05	0.000977	4.38
9842	ENSG00000172172	28998	MRPL13	8	120000000	120000000	64600	-	MRPL13	protein_coding	chromosome	mitochondrial ribosomal protein L13 [Source:HGNC Symbol;Acc:HGNC:14278]	ENSG00000172172.8	MRPL13	c(ENST00000306185, ENST00000518696, ENST00000518918, ENST00000520677, ENST00000521648, ENST00000522717, ENST00000613356)	0.37	5.46	19.3	4.28e-05	0.000995	4.37
11	ENSG00000001497	81887	LAS1L	X	65500000	65500000	22200	-	LAS1L	protein_coding	chromosome	LAS1 like, ribosome biogenesis factor [Source:HGNC Symbol;Acc:HGNC:25726]	ENSG00000001497.16	LAS1L	c(ENST00000374804, ENST00000374807, ENST00000374811, ENST00000469091, ENST00000484069)	-0.367	5.57	19.3	4.29e-05	0.000996	4.37
8058	ENSG00000160949	4796	TONSL	8	144000000	144000000	15700	-	TONSL	protein_coding	chromosome	tonsoku like, DNA repair protein [Source:HGNC Symbol;Acc:HGNC:7801]	ENSG00000160949.17	TONSL	c(ENST00000409379, ENST00000497613, ENST00000613741)	-0.685	4.07	19.3	4.35e-05	0.00101	4.36
7538	ENSG00000155090	7071	KLF10	8	103000000	103000000	6940	-	KLF10	protein_coding	chromosome	Kruppel like factor 10 [Source:HGNC Symbol;Acc:HGNC:11810]	ENSG00000155090.15	KLF10	c(ENST00000285407, ENST00000395884)	0.287	6.82	19.3	4.37e-05	0.00101	4.36
9454	ENSG00000169515	83987	CCDC8	19	46400000	46400000	3240	-	CCDC8	protein_coding	chromosome	coiled-coil domain containing 8 [Source:HGNC Symbol;Acc:HGNC:25367]	ENSG00000169515.8	CCDC8	ENST00000307522	-0.646	2.87	19.3	4.38e-05	0.00101	4.36
13065	ENSG00000226479	79134	TMEM185B	2	120000000	120000000	5920	-	TMEM185B	protein_coding	chromosome	transmembrane protein 185B [Source:HGNC Symbol;Acc:HGNC:18896]	ENSG00000226479.4	TMEM185B	ENST00000426077	-0.335	5.22	19.3	4.38e-05	0.00101	4.36
188	ENSG00000010256	7384	UQCRC1	3	48600000	48600000	12000	-	UQCRC1	protein_coding	chromosome	ubiquinol-cytochrome c reductase core protein 1 [Source:HGNC Symbol;Acc:HGNC:12585]	ENSG00000010256.11	UQCRC1	c(ENST00000203407, ENST00000412343, ENST00000415995, ENST00000460105, ENST00000463708, ENST00000467690, ENST00000471189, ENST00000472438, ENST00000480561, ENST00000493806)	-0.367	7.12	19.2	4.4e-05	0.00102	4.36
10643	ENSG00000179456	10472	ZBTB18	1	244000000	244000000	8540	+	ZBTB18	protein_coding	chromosome	zinc finger and BTB domain containing 18 [Source:HGNC Symbol;Acc:HGNC:13030]	ENSG00000179456.10	ZBTB18	c(ENST00000358704, ENST00000622512)	0.55	4.35	19.2	4.44e-05	0.00102	4.35
9992	ENSG00000173269	79812	MMRN2	10	86900000	87000000	33900	-	MMRN2	protein_coding	chromosome	multimerin 2 [Source:HGNC Symbol;Acc:HGNC:19888]	ENSG00000173269.14	MMRN2	c(ENST00000372027, ENST00000474994, ENST00000488950, ENST00000608090, ENST00000608753, ENST00000609457, ENST00000610081)	0.881	2.16	19.2	4.46e-05	0.00102	4.35
4291	ENSG00000123892	23682	RAB38	11	88100000	88200000	62200	-	RAB38	protein_coding	chromosome	RAB38, member RAS oncogene family [Source:HGNC Symbol;Acc:HGNC:9776]	ENSG00000123892.12	RAB38	c(ENST00000243662, ENST00000526372, ENST00000531138)	0.35	6.45	19.2	4.52e-05	0.00104	4.35
13257	ENSG00000232112	51372	TMA7	3	48400000	48400000	3950	+	TMA7	protein_coding	chromosome	translation machinery associated 7 homolog [Source:HGNC Symbol;Acc:HGNC:26932]	ENSG00000232112.3	TMA7	c(ENST00000438607, ENST00000477624, ENST00000479126)	0.201	6.78	19.2	4.55e-05	0.00104	4.34
11467	ENSG00000186767	139886	SPIN4	X	63300000	63400000	4100	-	SPIN4	protein_coding	chromosome	spindlin family member 4 [Source:HGNC Symbol;Acc:HGNC:27040]	ENSG00000186767.7	SPIN4	ENST00000374884	-0.5	3.49	19.2	4.56e-05	0.00104	4.34
6791	ENSG00000145860	153830	RNF145	5	159000000	159000000	52600	-	RNF145	protein_coding	chromosome	ring finger protein 145 [Source:HGNC Symbol;Acc:HGNC:20853]	ENSG00000145860.11	RNF145	c(ENST00000274542, ENST00000424310, ENST00000518062, ENST00000518284, ENST00000518802, ENST00000519865, ENST00000519985, ENST00000520548, ENST00000520638, ENST00000521266, ENST00000521606, ENST00000611185)	-0.337	7.03	19.2	4.57e-05	0.00104	4.34
1843	ENSG00000100344	80339	PNPLA3	22	43900000	44000000	40700	+	PNPLA3	protein_coding	chromosome	patatin like phospholipase domain containing 3 [Source:HGNC Symbol;Acc:HGNC:18590]	ENSG00000100344.11	PNPLA3	c(ENST00000216180, ENST00000406117, ENST00000423180, ENST00000478713, ENST00000497129)	-0.672	3.76	19.1	4.6e-05	0.00105	4.34
5788	ENSG00000137449	132864	CPEB2	4	15000000	15100000	67500	+	CPEB2	protein_coding	chromosome	cytoplasmic polyadenylation element binding protein 2 [Source:HGNC Symbol;Acc:HGNC:21745]	ENSG00000137449.16	CPEB2	c(ENST00000345451, ENST00000382395, ENST00000382401, ENST00000442003, ENST00000503926, ENST00000507071, ENST00000509684, ENST00000538197)	0.545	5.92	19.1	4.64e-05	0.00106	4.33
13260	ENSG00000232196	100463285	MTRNR2L4	16	3370000	3370000	1690	-	MTRNR2L4	protein_coding	chromosome	MT-RNR2 like 4 [Source:HGNC Symbol;Acc:HGNC:37161]	ENSG00000232196.4	MTRNR2L4	ENST00000399974	1.46	0.239	19	4.79e-05	0.00109	4.32
13938	ENSG00000261150	83481	EPPK1	8	144000000	144000000	21100	-	EPPK1	protein_coding	chromosome	epiplakin 1 [Source:HGNC Symbol;Acc:HGNC:15577]	ENSG00000261150.2	EPPK1	c(ENST00000568225, ENST00000615648)	0.392	5.7	19	4.81e-05	0.00109	4.32
13553	ENSG00000242265	23089	PEG10	7	94700000	94700000	13400	+	PEG10	protein_coding	chromosome	paternally expressed 10 [Source:HGNC Symbol;Acc:HGNC:14005]	ENSG00000242265.5	PEG10	c(ENST00000465184, ENST00000482108, ENST00000488574, ENST00000493935, ENST00000612748, ENST00000612941, ENST00000613043, ENST00000615790, ENST00000617526)	-0.867	3.7	18.9	5.02e-05	0.00114	4.3
729	ENSG00000065057	4913	NTHL1	16	2040000	2050000	8050	-	NTHL1	protein_coding	chromosome	nth like DNA glycosylase 1 [Source:HGNC Symbol;Acc:HGNC:8028]	ENSG00000065057.9	NTHL1	c(ENST00000219066, ENST00000561841, ENST00000561862, ENST00000562120, ENST00000562951, ENST00000565406, ENST00000566380, ENST00000567727, ENST00000568513, ENST00000623977, ENST00000651522, ENST00000651570, ENST00000651583)	-0.577	3.48	18.9	5.03e-05	0.00114	4.3
506	ENSG00000048140	26262	TSPAN17	5	177000000	177000000	11700	+	TSPAN17	protein_coding	chromosome	tetraspanin 17 [Source:HGNC Symbol;Acc:HGNC:13594]	ENSG00000048140.18	TSPAN17	c(ENST00000298564, ENST00000310032, ENST00000503030, ENST00000503045, ENST00000504168, ENST00000507471, ENST00000508164, ENST00000514705, ENST00000515708)	-0.386	6.1	18.9	5.05e-05	0.00114	4.3
13507	ENSG00000240972	4282	MIF	22	23900000	23900000	845	+	MIF	protein_coding	chromosome	macrophage migration inhibitory factor [Source:HGNC Symbol;Acc:HGNC:7097]	ENSG00000240972.2	MIF	c(ENST00000215754, ENST00000465752, ENST00000498385)	-0.333	7.36	18.9	5.05e-05	0.00114	4.3
14397	ENSG00000276495	321	APBA2	CHR_HSCHR15_4_CTG8	29100000	29300000	199000	+	APBA2	protein_coding	chromosome	amyloid beta precursor protein binding family A member 2 [Source:HGNC Symbol;Acc:HGNC:579]	ENSG00000276495.4	APBA2	c(ENST00000612449, ENST00000620457, ENST00000631794, ENST00000631894, ENST00000631996, ENST00000632204, ENST00000632247, ENST00000632415, ENST00000632681, ENST00000633212)	-2.34	1.25	18.9	5.08e-05	0.00114	4.29
5384	ENSG00000134755	1824	DSC2	18	31100000	31100000	43700	-	DSC2	protein_coding	chromosome	desmocollin 2 [Source:HGNC Symbol;Acc:HGNC:3036]	ENSG00000134755.17	DSC2	c(ENST00000251081, ENST00000280904, ENST00000648081)	0.382	7.31	18.9	5.09e-05	0.00114	4.29
2434	ENSG00000105135	10994	ILVBL	19	15100000	15100000	10800	-	ILVBL	protein_coding	chromosome	ilvB acetolactate synthase like [Source:HGNC Symbol;Acc:HGNC:6041]	ENSG00000105135.16	ILVBL	c(ENST00000263383, ENST00000524779, ENST00000525880, ENST00000527093, ENST00000531635, ENST00000533086, ENST00000533148, ENST00000533747, ENST00000534378, ENST00000534806, ENST00000596093, ENST00000598709, ENST00000599324, ENST00000600984)	-0.494	5	18.9	5.11e-05	0.00114	4.29
6369	ENSG00000142188	757	TMEM50B	21	33400000	33500000	47500	-	TMEM50B	protein_coding	chromosome	transmembrane protein 50B [Source:HGNC Symbol;Acc:HGNC:1280]	ENSG00000142188.17	TMEM50B	c(ENST00000420455, ENST00000432504, ENST00000441128, ENST00000442441, ENST00000459909, ENST00000468874, ENST00000470682, ENST00000474272, ENST00000484377, ENST00000542230)	8.57	0.964	19.2	5.16e-05	0.00115	4.29
2719	ENSG00000107338	6461	SHB	9	37900000	38100000	153000	-	SHB	protein_coding	chromosome	SH2 domain containing adaptor protein B [Source:HGNC Symbol;Acc:HGNC:10838]	ENSG00000107338.10	SHB	ENST00000377707	-0.412	4.85	18.8	5.2e-05	0.00116	4.28
14314	ENSG00000275333	84498	FAM120B	CHR_HSCHR6_1_CTG5	170000000	170000000	126000	+	FAM120B	protein_coding	chromosome	family with sequence similarity 120B [Source:HGNC Symbol;Acc:HGNC:21109]	ENSG00000275333.4	FAM120B	c(ENST00000616072, ENST00000617082, ENST00000619268, ENST00000622189, ENST00000630087)	-0.403	5.28	18.8	5.22e-05	0.00116	4.28
1938	ENSG00000100823	328	APEX1	14	20500000	20500000	2580	+	APEX1	protein_coding	chromosome	apurinic/apyrimidinic endodeoxyribonuclease 1 [Source:HGNC Symbol;Acc:HGNC:587]	ENSG00000100823.12	APEX1	c(ENST00000216714, ENST00000398030, ENST00000438886, ENST00000553368, ENST00000553555, ENST00000553681, ENST00000554325, ENST00000554813, ENST00000555306, ENST00000555414, ENST00000555839, ENST00000556054, ENST00000556296, ENST00000557054, ENST00000557150, ENST00000557159, ENST00000557181, ENST00000557344, ENST00000557365, ENST00000557592)	-0.299	7.06	18.8	5.25e-05	0.00117	4.28
9166	ENSG00000167747	84798	C19orf48	19	50800000	50800000	7230	-	C19orf48	protein_coding	chromosome	chromosome 19 open reading frame 48 [Source:HGNC Symbol;Acc:HGNC:29667]	ENSG00000167747.14	C19orf48	c(ENST00000345523, ENST00000391812, ENST00000593287, ENST00000595794, ENST00000596287, ENST00000596554, ENST00000596655, ENST00000597493, ENST00000597705, ENST00000598463, ENST00000599004, ENST00000600373, ENST00000601267, ENST00000602125, ENST00000641539, ENST00000641834)	-0.365	6.62	18.8	5.31e-05	0.00118	4.28
3302	ENSG00000113240	57396	CLK4	5	179000000	179000000	28000	-	CLK4	protein_coding	chromosome	CDC like kinase 4 [Source:HGNC Symbol;Acc:HGNC:13659]	ENSG00000113240.13	CLK4	c(ENST00000316308, ENST00000519132, ENST00000519583, ENST00000520126, ENST00000520199, ENST00000520878, ENST00000520909, ENST00000520957, ENST00000521621, ENST00000522136, ENST00000522556, ENST00000522749, ENST00000523013, ENST00000611575, ENST00000611733)	0.34	5.16	18.8	5.33e-05	0.00118	4.27
4041	ENSG00000120708	7045	TGFBI	5	136000000	136000000	34800	+	TGFBI	protein_coding	chromosome	transforming growth factor beta induced [Source:HGNC Symbol;Acc:HGNC:11771]	ENSG00000120708.17	TGFBI	c(ENST00000442011, ENST00000503087, ENST00000504185, ENST00000504411, ENST00000506699, ENST00000507018, ENST00000508076, ENST00000508767, ENST00000509485, ENST00000509749, ENST00000513497, ENST00000514242, ENST00000514554, ENST00000515433, ENST00000604555)	-0.389	8.79	18.8	5.33e-05	0.00118	4.27
3394	ENSG00000114315	3280	HES1	3	194000000	194000000	2580	+	HES1	protein_coding	chromosome	hes family bHLH transcription factor 1 [Source:HGNC Symbol;Acc:HGNC:5192]	ENSG00000114315.4	HES1	c(ENST00000232424, ENST00000476918)	0.576	7.37	18.7	5.4e-05	0.0012	4.27
9406	ENSG00000169193	90693	CCDC126	7	23600000	23600000	47300	+	CCDC126	protein_coding	chromosome	coiled-coil domain containing 126 [Source:HGNC Symbol;Acc:HGNC:22398]	ENSG00000169193.12	CCDC126	c(ENST00000307471, ENST00000409765, ENST00000410069, ENST00000448353, ENST00000472407, ENST00000484553, ENST00000485233, ENST00000486109)	0.723	3.6	18.7	5.43e-05	0.0012	4.26
10070	ENSG00000173905	27333	GOLIM4	3	168000000	168000000	87200	-	GOLIM4	protein_coding	chromosome	golgi integral membrane protein 4 [Source:HGNC Symbol;Acc:HGNC:15448]	ENSG00000173905.9	GOLIM4	c(ENST00000309027, ENST00000470487, ENST00000479415)	-0.403	5.44	18.7	5.45e-05	0.0012	4.26
11216	ENSG00000184992	140707	BRI3BP	12	125000000	125000000	37600	+	BRI3BP	protein_coding	chromosome	BRI3 binding protein [Source:HGNC Symbol;Acc:HGNC:14251]	ENSG00000184992.12	BRI3BP	c(ENST00000341446, ENST00000671775, ENST00000672415)	-0.317	6.17	18.7	5.47e-05	0.0012	4.26
5037	ENSG00000131737	3885	KRT34	17	41400000	41400000	4750	-	KRT34	protein_coding	chromosome	keratin 34 [Source:HGNC Symbol;Acc:HGNC:6452]	ENSG00000131737.5	KRT34	ENST00000394001	3.99	-0.305	19	5.53e-05	0.00122	4.26
8220	ENSG00000162650	127002	ATXN7L2	1	109000000	109000000	9330	+	ATXN7L2	protein_coding	chromosome	ataxin 7 like 2 [Source:HGNC Symbol;Acc:HGNC:28713]	ENSG00000162650.16	ATXN7L2	c(ENST00000369869, ENST00000369870, ENST00000459635, ENST00000463678, ENST00000497545, ENST00000604728)	-0.941	2.51	18.7	5.54e-05	0.00122	4.26
6117	ENSG00000139926	122786	FRMD6	14	51500000	51700000	242000	+	FRMD6	protein_coding	chromosome	FERM domain containing 6 [Source:HGNC Symbol;Acc:HGNC:19839]	ENSG00000139926.15	FRMD6	c(ENST00000344768, ENST00000356218, ENST00000395718, ENST00000553556, ENST00000554167, ENST00000554495, ENST00000554745, ENST00000554778, ENST00000555197, ENST00000555703, ENST00000555936, ENST00000555952, ENST00000556137, ENST00000557001, ENST00000557103, ENST00000557183, ENST00000557405, ENST00000557522)	-0.347	7.57	18.7	5.57e-05	0.00122	4.25
11418	ENSG00000186350	6256	RXRA	9	134000000	134000000	123000	+	RXRA	protein_coding	chromosome	retinoid X receptor alpha [Source:HGNC Symbol;Acc:HGNC:10477]	ENSG00000186350.12	RXRA	c(ENST00000356384, ENST00000481739, ENST00000484822, ENST00000649020, ENST00000672570)	-0.279	5.95	18.7	5.6e-05	0.00123	4.25
5651	ENSG00000136478	55852	TEX2	17	64100000	64300000	116000	-	TEX2	protein_coding	chromosome	testis expressed 2 [Source:HGNC Symbol;Acc:HGNC:30884]	ENSG00000136478.7	TEX2	c(ENST00000258991, ENST00000577489, ENST00000581812, ENST00000583097, ENST00000583501, ENST00000583738, ENST00000583922, ENST00000584379, ENST00000584498, ENST00000615733)	-0.333	6.68	18.6	5.61e-05	0.00123	4.25
9308	ENSG00000168528	347735	SERINC2	1	31400000	31400000	25100	+	SERINC2	protein_coding	chromosome	serine incorporator 2 [Source:HGNC Symbol;Acc:HGNC:23231]	ENSG00000168528.12	SERINC2	c(ENST00000373709, ENST00000373710, ENST00000487207, ENST00000491976, ENST00000536384, ENST00000536859)	-0.27	8.67	18.6	5.67e-05	0.00124	4.25
8801	ENSG00000165684	6621	SNAPC4	9	136000000	136000000	24600	-	SNAPC4	protein_coding	chromosome	small nuclear RNA activating complex polypeptide 4 [Source:HGNC Symbol;Acc:HGNC:11137]	ENSG00000165684.4	SNAPC4	c(ENST00000298532, ENST00000637388)	-0.538	5.06	18.6	5.76e-05	0.00125	4.24
5539	ENSG00000135763	9816	URB2	1	230000000	230000000	34000	+	URB2	protein_coding	chromosome	URB2 ribosome biogenesis homolog [Source:HGNC Symbol;Acc:HGNC:28967]	ENSG00000135763.10	URB2	c(ENST00000258243, ENST00000434387)	-0.355	5.38	18.6	5.77e-05	0.00125	4.24
3376	ENSG00000114023	26355	FAM162A	3	122000000	122000000	28200	+	FAM162A	protein_coding	chromosome	family with sequence similarity 162 member A [Source:HGNC Symbol;Acc:HGNC:17865]	ENSG00000114023.15	FAM162A	c(ENST00000232125, ENST00000469967, ENST00000477892)	0.203	7.12	18.5	5.88e-05	0.00128	4.23
12667	ENSG00000211455	23012	STK38L	12	27200000	27300000	82000	+	STK38L	protein_coding	chromosome	serine/threonine kinase 38 like [Source:HGNC Symbol;Acc:HGNC:17848]	ENSG00000211455.8	STK38L	c(ENST00000389032, ENST00000407753, ENST00000434385, ENST00000536093, ENST00000539863, ENST00000540996, ENST00000541191, ENST00000543246, ENST00000543992, ENST00000544367, ENST00000544969, ENST00000545470, ENST00000546286)	0.689	5.83	18.5	5.88e-05	0.00128	4.23
11451	ENSG00000186603	84842	HPDL	1	45300000	45300000	1780	+	HPDL	protein_coding	chromosome	4-hydroxyphenylpyruvate dioxygenase like [Source:HGNC Symbol;Acc:HGNC:28242]	ENSG00000186603.6	HPDL	ENST00000334815	-1.37	0.667	18.8	5.92e-05	0.00128	4.23
6888	ENSG00000146950	357	SHROOM2	X	9790000	9950000	163000	+	SHROOM2	protein_coding	chromosome	shroom family member 2 [Source:HGNC Symbol;Acc:HGNC:630]	ENSG00000146950.13	SHROOM2	c(ENST00000380913, ENST00000418909, ENST00000452575, ENST00000493668)	-0.409	4.13	18.5	5.94e-05	0.00128	4.23
14348	ENSG00000275851	4302	MLLT6	CHR_HSCHR17_7_CTG4	38500000	38500000	24300	+	MLLT6	protein_coding	chromosome	MLLT6, PHD finger containing [Source:HGNC Symbol;Acc:HGNC:7138]	ENSG00000275851.4	MLLT6	c(ENST00000616632, ENST00000618876, ENST00000631477, ENST00000632327, ENST00000632622, ENST00000632778, ENST00000633017, ENST00000633291, ENST00000633428, ENST00000634099, ENST00000634124)	-0.453	5.61	18.5	5.96e-05	0.00129	4.22
1089	ENSG00000076513	88455	ANKRD13A	12	110000000	110000000	40600	+	ANKRD13A	protein_coding	chromosome	ankyrin repeat domain 13A [Source:HGNC Symbol;Acc:HGNC:21268]	ENSG00000076513.17	ANKRD13A	c(ENST00000261739, ENST00000546476, ENST00000547419, ENST00000547639, ENST00000549826, ENST00000550404, ENST00000551491, ENST00000553025, ENST00000553246, ENST00000553251)	0.33	6.8	18.5	6.04e-05	0.0013	4.22
7377	ENSG00000152952	5352	PLOD2	3	146000000	146000000	94200	-	PLOD2	protein_coding	chromosome	procollagen-lysine,2-oxoglutarate 5-dioxygenase 2 [Source:HGNC Symbol;Acc:HGNC:9082]	ENSG00000152952.12	PLOD2	c(ENST00000282903, ENST00000360060, ENST00000460520, ENST00000461497, ENST00000469350, ENST00000475505, ENST00000478436, ENST00000480704, ENST00000494950, ENST00000495700)	0.425	8.87	18.5	6.07e-05	0.00131	4.22
12857	ENSG00000215021	11331	PHB2	12	6970000	6970000	5430	-	PHB2	protein_coding	chromosome	prohibitin 2 [Source:HGNC Symbol;Acc:HGNC:30306]	ENSG00000215021.9	PHB2	c(ENST00000399433, ENST00000440277, ENST00000535923, ENST00000536316, ENST00000537646, ENST00000542294, ENST00000542912, ENST00000543465, ENST00000544134, ENST00000544888, ENST00000545167, ENST00000545555, ENST00000546111, ENST00000546217)	-0.364	7.14	18.5	6.07e-05	0.00131	4.22
11680	ENSG00000188761	440603	BCL2L15	1	114000000	114000000	10800	-	BCL2L15	protein_coding	chromosome	BCL2 like 15 [Source:HGNC Symbol;Acc:HGNC:33624]	ENSG00000188761.13	BCL2L15	c(ENST00000369580, ENST00000393316, ENST00000393320, ENST00000471267, ENST00000486485, ENST00000488450, ENST00000650418)	-2.53	0.98	18.4	6.08e-05	0.00131	4.22
11361	ENSG00000185924	146760	RTN4RL1	17	1930000	2030000	90700	-	RTN4RL1	protein_coding	chromosome	reticulon 4 receptor like 1 [Source:HGNC Symbol;Acc:HGNC:21329]	ENSG00000185924.7	RTN4RL1	ENST00000331238	-0.811	2.13	18.4	6.09e-05	0.00131	4.22
12063	ENSG00000197646	80380	PDCD1LG2	9	5510000	5570000	60800	+	PDCD1LG2	protein_coding	chromosome	programmed cell death 1 ligand 2 [Source:HGNC Symbol;Acc:HGNC:18731]	ENSG00000197646.8	PDCD1LG2	ENST00000397747	0.672	2.33	18.4	6.11e-05	0.00131	4.21
8786	ENSG00000165629	509	ATP5F1C	10	7790000	7810000	19700	+	ATP5F1C	protein_coding	chromosome	ATP synthase F1 subunit gamma [Source:HGNC Symbol;Acc:HGNC:833]	ENSG00000165629.20	ATP5F1C	c(ENST00000335698, ENST00000356708, ENST00000460362, ENST00000460820, ENST00000462760, ENST00000465936, ENST00000472202, ENST00000473809, ENST00000480528, ENST00000493053)	0.247	7.61	18.4	6.13e-05	0.00131	4.21
6190	ENSG00000140534	90381	TICRR	15	89600000	89600000	55600	+	TICRR	protein_coding	chromosome	TOPBP1 interacting checkpoint and replication regulator [Source:HGNC Symbol;Acc:HGNC:28704]	ENSG00000140534.14	TICRR	c(ENST00000268138, ENST00000560985, ENST00000561095)	-0.606	3.89	18.4	6.26e-05	0.00134	4.2
1682	ENSG00000097096	84144	SYDE2	1	85200000	85200000	44100	-	SYDE2	protein_coding	chromosome	synapse defective Rho GTPase homolog 2 [Source:HGNC Symbol;Acc:HGNC:25841]	ENSG00000097096.9	SYDE2	c(ENST00000234668, ENST00000341460)	0.591	3.16	18.3	6.39e-05	0.00136	4.19
374	ENSG00000029153	56938	ARNTL2	12	27300000	27400000	92400	+	ARNTL2	protein_coding	chromosome	aryl hydrocarbon receptor nuclear translocator like 2 [Source:HGNC Symbol;Acc:HGNC:18984]	ENSG00000029153.14	ARNTL2	c(ENST00000261178, ENST00000266503, ENST00000311001, ENST00000395901, ENST00000457040, ENST00000539558, ENST00000542388, ENST00000544915, ENST00000546179)	0.467	6.86	18.3	6.4e-05	0.00136	4.19
1538	ENSG00000090776	1947	EFNB1	X	68800000	68800000	13100	+	EFNB1	protein_coding	chromosome	ephrin B1 [Source:HGNC Symbol;Acc:HGNC:3226]	ENSG00000090776.6	EFNB1	ENST00000204961	-0.452	7.06	18.3	6.42e-05	0.00137	4.19
5082	ENSG00000132164	6538	SLC6A11	3	10800000	10900000	125000	+	SLC6A11	protein_coding	chromosome	solute carrier family 6 member 11 [Source:HGNC Symbol;Acc:HGNC:11044]	ENSG00000132164.10	SLC6A11	c(ENST00000254488, ENST00000454147, ENST00000464828)	-0.344	5.16	18.3	6.52e-05	0.00138	4.19
5905	ENSG00000138134	57559	STAMBPL1	10	88900000	89000000	95400	+	STAMBPL1	protein_coding	chromosome	STAM binding protein like 1 [Source:HGNC Symbol;Acc:HGNC:24105]	ENSG00000138134.12	STAMBPL1	c(ENST00000371922, ENST00000371924, ENST00000371926, ENST00000371927, ENST00000461650, ENST00000468698)	-0.659	2.71	18.3	6.54e-05	0.00139	4.18
12217	ENSG00000198467	7169	TPM2	9	35700000	35700000	8060	-	TPM2	protein_coding	chromosome	tropomyosin 2 [Source:HGNC Symbol;Acc:HGNC:12011]	ENSG00000198467.15	TPM2	c(ENST00000329305, ENST00000378292, ENST00000471212, ENST00000486018, ENST00000604975, ENST00000607559, ENST00000643485, ENST00000644325, ENST00000645482, ENST00000647435)	-0.224	6.98	18.2	6.62e-05	0.0014	4.18
14407	ENSG00000276657	65263	PYCR3	CHR_HSCHR8_3_CTG7	144000000	144000000	5860	-	PYCR3	protein_coding	chromosome	pyrroline-5-carboxylate reductase 3 [Source:HGNC Symbol;Acc:HGNC:25846]	ENSG00000276657.2	PYCR3	c(ENST00000616663, ENST00000631620, ENST00000632107, ENST00000632135, ENST00000633357, ENST00000633497, ENST00000634183)	-0.872	3.54	18.2	6.62e-05	0.0014	4.18
9584	ENSG00000170421	3856	KRT8	12	52900000	52900000	52800	-	KRT8	protein_coding	chromosome	keratin 8 [Source:HGNC Symbol;Acc:HGNC:6446]	ENSG00000170421.12	KRT8	c(ENST00000293308, ENST00000546542, ENST00000546583, ENST00000546826, ENST00000546897, ENST00000546900, ENST00000546921, ENST00000547031, ENST00000547176, ENST00000548998, ENST00000549176, ENST00000549198, ENST00000550170, ENST00000551318, ENST00000552150, ENST00000552551, ENST00000619952)	0.323	7.56	18.2	6.85e-05	0.00145	4.16
11070	ENSG00000183696	7378	UPP1	7	48100000	48100000	20100	+	UPP1	protein_coding	chromosome	uridine phosphorylase 1 [Source:HGNC Symbol;Acc:HGNC:12576]	ENSG00000183696.14	UPP1	c(ENST00000331803, ENST00000395560, ENST00000395564, ENST00000416681, ENST00000417464, ENST00000421046, ENST00000432131, ENST00000436673, ENST00000444999, ENST00000457596, ENST00000482015, ENST00000495446)	0.292	7.38	18.1	6.92e-05	0.00146	4.16
2436	ENSG00000105137	85360	SYDE1	19	15100000	15100000	7580	+	SYDE1	protein_coding	chromosome	synapse defective Rho GTPase homolog 1 [Source:HGNC Symbol;Acc:HGNC:25824]	ENSG00000105137.13	SYDE1	c(ENST00000342784, ENST00000597977, ENST00000600252, ENST00000600440, ENST00000602203)	-0.753	2.34	18.1	6.95e-05	0.00146	4.16
8100	ENSG00000161558	55260	TMEM143	19	48300000	48400000	31700	-	TMEM143	protein_coding	chromosome	transmembrane protein 143 [Source:HGNC Symbol;Acc:HGNC:25603]	ENSG00000161558.11	TMEM143	c(ENST00000293261, ENST00000377431, ENST00000435956, ENST00000593914, ENST00000595720, ENST00000597370, ENST00000598012, ENST00000598258, ENST00000598926, ENST00000599220, ENST00000600816, ENST00000601332, ENST00000601522)	-1.29	1.22	18.1	6.96e-05	0.00146	4.16
8950	ENSG00000166484	5598	MAPK7	17	19400000	19400000	5820	+	MAPK7	protein_coding	chromosome	mitogen-activated protein kinase 7 [Source:HGNC Symbol;Acc:HGNC:6880]	ENSG00000166484.20	MAPK7	c(ENST00000299612, ENST00000308406, ENST00000395602, ENST00000395604, ENST00000443215, ENST00000482850, ENST00000486905, ENST00000490660, ENST00000570306, ENST00000571657, ENST00000572716, ENST00000572853, ENST00000572968, ENST00000573417, ENST00000573466, ENST00000579284, ENST00000581260, ENST00000603493)	-0.72	4.14	18.1	6.96e-05	0.00146	4.16
10674	ENSG00000179918	22928	SEPHS2	16	30400000	30400000	2240	-	SEPHS2	protein_coding	chromosome	selenophosphate synthetase 2 [Source:HGNC Symbol;Acc:HGNC:19686]	ENSG00000179918.19	SEPHS2	ENST00000478753	-0.257	5.7	18.1	6.96e-05	0.00146	4.16
1133	ENSG00000078018	4133	MAP2	2	209000000	210000000	310000	+	MAP2	protein_coding	chromosome	microtubule associated protein 2 [Source:HGNC Symbol;Acc:HGNC:6839]	ENSG00000078018.19	MAP2	c(ENST00000199940, ENST00000360351, ENST00000361559, ENST00000392193, ENST00000392194, ENST00000445941, ENST00000447185, ENST00000452717, ENST00000461253, ENST00000464007, ENST00000471619, ENST00000473543, ENST00000475600, ENST00000478233, ENST00000481649, ENST00000482864)	0.487	6.06	18.1	7.02e-05	0.00147	4.15
7525	ENSG00000154917	51560	RAB6B	3	134000000	134000000	71600	-	RAB6B	protein_coding	chromosome	RAB6B, member RAS oncogene family [Source:HGNC Symbol;Acc:HGNC:14902]	ENSG00000154917.11	RAB6B	c(ENST00000285208, ENST00000460865, ENST00000469959, ENST00000477759, ENST00000486858, ENST00000488969, ENST00000543906)	1.15	2.01	18.1	7.07e-05	0.00148	4.15
9301	ENSG00000168491	256309	CCDC110	4	185000000	185000000	26600	-	CCDC110	protein_coding	chromosome	coiled-coil domain containing 110 [Source:HGNC Symbol;Acc:HGNC:28504]	ENSG00000168491.10	CCDC110	c(ENST00000307588, ENST00000393540, ENST00000504020, ENST00000506876, ENST00000506962, ENST00000507501, ENST00000508538, ENST00000510481, ENST00000510617, ENST00000651260)	1.25	0.655	18.4	7.12e-05	0.00148	4.15
10912	ENSG00000182400	122553	TRAPPC6B	14	39100000	39200000	22700	-	TRAPPC6B	protein_coding	chromosome	trafficking protein particle complex 6B [Source:HGNC Symbol;Acc:HGNC:23066]	ENSG00000182400.15	TRAPPC6B	c(ENST00000330149, ENST00000347691, ENST00000469361, ENST00000554018, ENST00000555269, ENST00000556765, ENST00000557764)	0.366	5.61	18.1	7.12e-05	0.00148	4.15
9449	ENSG00000169474	6698	SPRR1A	1	153000000	153000000	270	+	SPRR1A	protein_coding	chromosome	small proline rich protein 1A [Source:HGNC Symbol;Acc:HGNC:11259]	ENSG00000169474.4	SPRR1A	ENST00000368762	-0.375	5.68	18.1	7.15e-05	0.00149	4.15
12258	ENSG00000198692	9086	EIF1AY	Y	20600000	20600000	17400	+	EIF1AY	protein_coding	chromosome	eukaryotic translation initiation factor 1A Y-linked [Source:HGNC Symbol;Acc:HGNC:3252]	ENSG00000198692.10	EIF1AY	c(ENST00000361365, ENST00000382772, ENST00000464196, ENST00000465253, ENST00000485584)	0.583	4.55	18	7.17e-05	0.00149	4.14
7912	ENSG00000159423	8659	ALDH4A1	1	18900000	18900000	31300	-	ALDH4A1	protein_coding	chromosome	aldehyde dehydrogenase 4 family member A1 [Source:HGNC Symbol;Acc:HGNC:406]	ENSG00000159423.17	ALDH4A1	c(ENST00000290597, ENST00000375341, ENST00000432718, ENST00000454547, ENST00000538309, ENST00000538839)	-0.479	4.94	18	7.4e-05	0.00154	4.13
5436	ENSG00000135074	8728	ADAM19	5	157000000	158000000	180000	-	ADAM19	protein_coding	chromosome	ADAM metallopeptidase domain 19 [Source:HGNC Symbol;Acc:HGNC:197]	ENSG00000135074.15	ADAM19	c(ENST00000257527, ENST00000517374, ENST00000517905, ENST00000517951, ENST00000519752)	0.439	4.69	17.9	7.46e-05	0.00154	4.13
365	ENSG00000027697	3459	IFNGR1	6	137000000	137000000	22000	-	IFNGR1	protein_coding	chromosome	interferon gamma receptor 1 [Source:HGNC Symbol;Acc:HGNC:5439]	ENSG00000027697.14	IFNGR1	c(ENST00000367739, ENST00000414770, ENST00000458076, ENST00000478333, ENST00000642390, ENST00000643119, ENST00000644894, ENST00000645045, ENST00000645753, ENST00000646036, ENST00000646898, ENST00000647124)	0.29	6.5	17.9	7.48e-05	0.00155	4.13
6655	ENSG00000144476	57007	ACKR3	2	237000000	237000000	14600	+	ACKR3	protein_coding	chromosome	atypical chemokine receptor 3 [Source:HGNC Symbol;Acc:HGNC:23692]	ENSG00000144476.6	ACKR3	c(ENST00000272928, ENST00000447924)	-0.352	5.01	17.9	7.48e-05	0.00155	4.13
9850	ENSG00000172244	375444	C5orf34	5	43500000	43500000	28400	-	C5orf34	protein_coding	chromosome	chromosome 5 open reading frame 34 [Source:HGNC Symbol;Acc:HGNC:24738]	ENSG00000172244.9	C5orf34	c(ENST00000306862, ENST00000503655, ENST00000506213, ENST00000509489, ENST00000514462)	0.687	4	17.9	7.49e-05	0.00155	4.13
3546	ENSG00000115541	3336	HSPE1	2	198000000	198000000	3310	+	HSPE1	protein_coding	chromosome	heat shock protein family E (Hsp10) member 1 [Source:HGNC Symbol;Acc:HGNC:5269]	ENSG00000115541.11	HSPE1	c(ENST00000233893, ENST00000409468, ENST00000409729, ENST00000463841, ENST00000465573, ENST00000473395, ENST00000495200)	0.271	7.64	17.9	7.54e-05	0.00155	4.12
14153	ENSG00000272414	100631383	FAM47E-STBD1	4	76300000	76300000	59400	+	FAM47E-STBD1	protein_coding	chromosome	FAM47E-STBD1 readthrough [Source:HGNC Symbol;Acc:HGNC:44667]	ENSG00000272414.6	FAM47E-STBD1	c(ENST00000509377, ENST00000514140, ENST00000514365, ENST00000515604, ENST00000651133)	0.645	4.7	17.9	7.55e-05	0.00155	4.12
3261	ENSG00000112699	2762	GMDS	6	1620000	2250000	622000	-	GMDS	protein_coding	chromosome	GDP-mannose 4,6-dehydratase [Source:HGNC Symbol;Acc:HGNC:4369]	ENSG00000112699.11	GMDS	c(ENST00000380805, ENST00000380815, ENST00000467288, ENST00000476972, ENST00000486793, ENST00000530075, ENST00000530459, ENST00000530927, ENST00000531690, ENST00000533279)	-0.717	3.76	17.9	7.56e-05	0.00155	4.12
4352	ENSG00000124429	79983	POF1B	X	85300000	85400000	102000	-	POF1B	protein_coding	chromosome	POF1B actin binding protein [Source:HGNC Symbol;Acc:HGNC:13711]	ENSG00000124429.18	POF1B	c(ENST00000262753, ENST00000373145)	0.375	5.37	17.9	7.58e-05	0.00155	4.12
8352	ENSG00000163430	11167	FSTL1	3	120000000	120000000	58700	-	FSTL1	protein_coding	chromosome	follistatin like 1 [Source:HGNC Symbol;Acc:HGNC:3972]	ENSG00000163430.12	FSTL1	c(ENST00000295633, ENST00000424703, ENST00000464690, ENST00000467994, ENST00000468098, ENST00000469005, ENST00000472536, ENST00000480823, ENST00000485968, ENST00000488318)	0.503	6.54	17.9	7.6e-05	0.00156	4.12
7637	ENSG00000156345	23552	CDK20	9	88000000	88000000	8310	-	CDK20	protein_coding	chromosome	cyclin dependent kinase 20 [Source:HGNC Symbol;Acc:HGNC:21420]	ENSG00000156345.17	CDK20	c(ENST00000325303, ENST00000336654, ENST00000375871, ENST00000375883, ENST00000459720, ENST00000486228, ENST00000603475, ENST00000604175, ENST00000605159, ENST00000605591)	-0.789	2.2	17.9	7.68e-05	0.00157	4.11
7030	ENSG00000148600	92211	CDHR1	10	84200000	84200000	25100	+	CDHR1	protein_coding	chromosome	cadherin related family member 1 [Source:HGNC Symbol;Acc:HGNC:14550]	ENSG00000148600.15	CDHR1	c(ENST00000332904, ENST00000372117, ENST00000459673, ENST00000622973, ENST00000623399, ENST00000623527, ENST00000624091)	-0.657	4.36	17.9	7.7e-05	0.00157	4.11
8163	ENSG00000162341	219931	TPCN2	11	69000000	69100000	87400	+	TPCN2	protein_coding	chromosome	two pore segment channel 2 [Source:HGNC Symbol;Acc:HGNC:20820]	ENSG00000162341.18	TPCN2	c(ENST00000294309, ENST00000442692, ENST00000534832, ENST00000535009, ENST00000542467, ENST00000635811, ENST00000637342, ENST00000637504)	-0.738	3.86	17.9	7.7e-05	0.00157	4.11
13999	ENSG00000263163	11000	SLC27A3	CHR_HSCHR1_1_CTG31	154000000	154000000	5800	+	SLC27A3	protein_coding	chromosome	solute carrier family 27 member 3 [Source:HGNC Symbol;Acc:HGNC:10997]	ENSG00000263163.5	SLC27A3	c(ENST00000570870, ENST00000573307, ENST00000573411, ENST00000573508, ENST00000574182, ENST00000574381, ENST00000574889, ENST00000575439, ENST00000575532, ENST00000575951, ENST00000576109, ENST00000576845, ENST00000623839)	-1.08	2.6	17.9	7.72e-05	0.00157	4.11
7202	ENSG00000151090	7068	THRB	3	24100000	24500000	379000	-	THRB	protein_coding	chromosome	thyroid hormone receptor beta [Source:HGNC Symbol;Acc:HGNC:11799]	ENSG00000151090.19	THRB	c(ENST00000280696, ENST00000356447, ENST00000396671, ENST00000413780, ENST00000416420, ENST00000418247, ENST00000428492, ENST00000431815, ENST00000447414, ENST00000447875, ENST00000453729, ENST00000642307, ENST00000643772, ENST00000644321, ENST00000645139, ENST00000646209, ENST00000646300, ENST00000646432, ENST00000646966)	0.591	4.56	17.9	7.74e-05	0.00157	4.11
1541	ENSG00000090863	2734	GLG1	16	74400000	74600000	160000	-	GLG1	protein_coding	chromosome	golgi glycoprotein 1 [Source:HGNC Symbol;Acc:HGNC:4316]	ENSG00000090863.11	GLG1	c(ENST00000205061, ENST00000422840, ENST00000447066, ENST00000561481, ENST00000561942, ENST00000562090, ENST00000563432, ENST00000563646, ENST00000565260, ENST00000565474, ENST00000566601, ENST00000567911, ENST00000567951, ENST00000627032)	-0.322	6.79	17.8	7.85e-05	0.00159	4.1
6262	ENSG00000141279	9520	NPEPPS	17	47500000	47600000	100000	+	NPEPPS	protein_coding	chromosome	aminopeptidase puromycin sensitive [Source:HGNC Symbol;Acc:HGNC:7900]	ENSG00000141279.16	NPEPPS	c(ENST00000322157, ENST00000525007, ENST00000525021, ENST00000525037, ENST00000525048, ENST00000525401, ENST00000526247, ENST00000527298, ENST00000527360, ENST00000527824, ENST00000527964, ENST00000528565, ENST00000528751, ENST00000529602, ENST00000530173, ENST00000530514, ENST00000531486, ENST00000532729, ENST00000533538, ENST00000533573, ENST00000534691, ENST00000534727, ENST00000534807, ENST00…	0.374	7.45	17.8	7.85e-05	0.00159	4.1
3964	ENSG00000119888	4072	EPCAM	2	47300000	47400000	42400	+	EPCAM	protein_coding	chromosome	epithelial cell adhesion molecule [Source:HGNC Symbol;Acc:HGNC:11529]	ENSG00000119888.10	EPCAM	c(ENST00000263735, ENST00000405271, ENST00000419334, ENST00000456133, ENST00000474691, ENST00000490733)	0.481	4.71	17.8	7.97e-05	0.00161	4.1
9356	ENSG00000168890	129303	TMEM150A	2	85600000	85600000	4650	-	TMEM150A	protein_coding	chromosome	transmembrane protein 150A [Source:HGNC Symbol;Acc:HGNC:24677]	ENSG00000168890.14	TMEM150A	c(ENST00000306353, ENST00000334462, ENST00000409668, ENST00000417791, ENST00000422458, ENST00000425160, ENST00000431593, ENST00000433956, ENST00000444380, ENST00000451147, ENST00000455852, ENST00000463363)	-0.479	4.49	17.8	8.01e-05	0.00162	4.1
6803	ENSG00000145945	26240	FAM50B	6	3850000	3850000	1950	+	FAM50B	protein_coding	chromosome	family with sequence similarity 50 member B [Source:HGNC Symbol;Acc:HGNC:18789]	ENSG00000145945.7	FAM50B	c(ENST00000380274, ENST00000648326)	-0.758	2.5	17.7	8.09e-05	0.00163	4.09
11050	ENSG00000183578	388121	TNFAIP8L3	15	51100000	51100000	48700	-	TNFAIP8L3	protein_coding	chromosome	TNF alpha induced protein 8 like 3 [Source:HGNC Symbol;Acc:HGNC:20620]	ENSG00000183578.8	TNFAIP8L3	c(ENST00000327536, ENST00000637513, ENST00000649177)	0.696	2.53	17.7	8.11e-05	0.00164	4.09
1185	ENSG00000079459	2222	FDFT1	8	11800000	11800000	43700	+	FDFT1	protein_coding	chromosome	farnesyl-diphosphate farnesyltransferase 1 [Source:HGNC Symbol;Acc:HGNC:3629]	ENSG00000079459.13	FDFT1	c(ENST00000220584, ENST00000443614, ENST00000446331, ENST00000525283, ENST00000525551, ENST00000525571, ENST00000525607, ENST00000525777, ENST00000525900, ENST00000525954, ENST00000527045, ENST00000528643, ENST00000528729, ENST00000528812, ENST00000529464, ENST00000529521, ENST00000530337, ENST00000530664, ENST00000531249, ENST00000531733, ENST00000532266, ENST00000538689, ENST00000615631, ENST00…	-0.551	5.39	17.7	8.17e-05	0.00164	4.09
11983	ENSG00000197147	23507	LRRC8B	1	89500000	89600000	73000	+	LRRC8B	protein_coding	chromosome	leucine rich repeat containing 8 VRAC subunit B [Source:HGNC Symbol;Acc:HGNC:30692]	ENSG00000197147.13	LRRC8B	c(ENST00000330947, ENST00000358200, ENST00000439853, ENST00000449440, ENST00000639264, ENST00000640258)	0.447	4.71	17.7	8.2e-05	0.00165	4.09
13170	ENSG00000229230	NA	MT1P3	20	35200000	35200000	177	+	MT1P3	processed_pseudogene	chromosome	metallothionein 1 pseudogene 3 [Source:HGNC Symbol;Acc:HGNC:16120]	ENSG00000229230.3	MT1P3	ENST00000421424	-1.62	-0.405	17.7	8.2e-05	0.00165	4.09
4071	ENSG00000120942	29914	UBIAD1	1	11300000	11300000	22800	+	UBIAD1	protein_coding	chromosome	UbiA prenyltransferase domain containing 1 [Source:HGNC Symbol;Acc:HGNC:30791]	ENSG00000120942.13	UBIAD1	c(ENST00000376804, ENST00000376810, ENST00000483738, ENST00000486588)	-0.518	4.64	17.7	8.27e-05	0.00166	4.08
5212	ENSG00000133110	10631	POSTN	13	37600000	37600000	36300	-	POSTN	protein_coding	chromosome	periostin [Source:HGNC Symbol;Acc:HGNC:16953]	ENSG00000133110.15	POSTN	c(ENST00000379742, ENST00000379743, ENST00000379747, ENST00000379749, ENST00000473823, ENST00000474646, ENST00000478947, ENST00000497145, ENST00000541179, ENST00000541481)	0.324	5.5	17.7	8.34e-05	0.00167	4.08
4638	ENSG00000127586	63922	CHTF18	16	788000	801000	12700	+	CHTF18	protein_coding	chromosome	chromosome transmission fidelity factor 18 [Source:HGNC Symbol;Acc:HGNC:18435]	ENSG00000127586.17	CHTF18	c(ENST00000262315, ENST00000317063, ENST00000426047, ENST00000440239, ENST00000455171, ENST00000461268, ENST00000464728, ENST00000471202, ENST00000479976, ENST00000484349, ENST00000491530, ENST00000493715, ENST00000498439, ENST00000563545, ENST00000564940, ENST00000565787, ENST00000567620, ENST00000569270, ENST00000570058, ENST00000631357)	-1	3.75	17.7	8.35e-05	0.00167	4.08
1885	ENSG00000100519	5706	PSMC6	14	52700000	52700000	21400	+	PSMC6	protein_coding	chromosome	proteasome 26S subunit, ATPase 6 [Source:HGNC Symbol;Acc:HGNC:9553]	ENSG00000100519.12	PSMC6	c(ENST00000445930, ENST00000458604, ENST00000551328, ENST00000553798, ENST00000553899, ENST00000554044, ENST00000554952, ENST00000554956, ENST00000555175, ENST00000555339, ENST00000555887, ENST00000556813, ENST00000557085, ENST00000557240, ENST00000557517, ENST00000557557, ENST00000557632, ENST00000612399)	0.34	6.38	17.7	8.37e-05	0.00167	4.08
2862	ENSG00000108784	4669	NAGLU	17	42500000	42500000	8210	+	NAGLU	protein_coding	chromosome	N-acetyl-alpha-glucosaminidase [Source:HGNC Symbol;Acc:HGNC:7632]	ENSG00000108784.10	NAGLU	c(ENST00000225927, ENST00000586516, ENST00000590358, ENST00000591587, ENST00000592454)	-0.583	4.02	17.7	8.43e-05	0.00168	4.07
7829	ENSG00000158545	124245	ZC3H18	16	88600000	88600000	61600	+	ZC3H18	protein_coding	chromosome	zinc finger CCCH-type containing 18 [Source:HGNC Symbol;Acc:HGNC:25091]	ENSG00000158545.15	ZC3H18	c(ENST00000301011, ENST00000452588, ENST00000563382, ENST00000564161, ENST00000564341, ENST00000565583, ENST00000566317, ENST00000566496, ENST00000566660, ENST00000567085, ENST00000568072, ENST00000569435)	-0.404	5.82	17.6	8.47e-05	0.00169	4.07
396	ENSG00000033100	54480	CHPF2	7	151000000	151000000	6340	+	CHPF2	protein_coding	chromosome	chondroitin polymerizing factor 2 [Source:HGNC Symbol;Acc:HGNC:29270]	ENSG00000033100.16	CHPF2	c(ENST00000035307, ENST00000465601, ENST00000482173, ENST00000495645)	-0.418	6.39	17.6	8.48e-05	0.00169	4.07
13941	ENSG00000261236	23246	BOP1	8	144000000	144000000	29400	-	BOP1	protein_coding	chromosome	BOP1 ribosomal biogenesis factor [Source:HGNC Symbol;Acc:HGNC:15519]	ENSG00000261236.8	BOP1	c(ENST00000563210, ENST00000568812, ENST00000569160, ENST00000569403, ENST00000569669, ENST00000569712)	-0.399	6.35	17.6	8.51e-05	0.00169	4.07
10751	ENSG00000180817	5464	PPA1	10	70200000	70200000	31100	-	PPA1	protein_coding	chromosome	pyrophosphatase (inorganic) 1 [Source:HGNC Symbol;Acc:HGNC:9226]	ENSG00000180817.12	PPA1	c(ENST00000373230, ENST00000373232, ENST00000460755, ENST00000495346, ENST00000610026, ENST00000625364)	0.195	7.74	17.6	8.6e-05	0.0017	4.07
2144	ENSG00000102471	54602	NDFIP2	13	79500000	79600000	75000	+	NDFIP2	protein_coding	chromosome	Nedd4 family interacting protein 2 [Source:HGNC Symbol;Acc:HGNC:18537]	ENSG00000102471.14	NDFIP2	c(ENST00000218652, ENST00000465762, ENST00000487865, ENST00000494647, ENST00000612570, ENST00000620924, ENST00000650134)	0.384	7.57	17.6	8.62e-05	0.00171	4.06
8272	ENSG00000162980	26225	ARL5A	2	152000000	152000000	39500	-	ARL5A	protein_coding	chromosome	ADP ribosylation factor like GTPase 5A [Source:HGNC Symbol;Acc:HGNC:696]	ENSG00000162980.17	ARL5A	c(ENST00000295087, ENST00000428992, ENST00000446896, ENST00000458140, ENST00000487723, ENST00000487818, ENST00000495604)	0.745	5.67	17.6	8.63e-05	0.00171	4.06
10484	ENSG00000177888	360023	ZBTB41	1	197000000	197000000	46900	-	ZBTB41	protein_coding	chromosome	zinc finger and BTB domain containing 41 [Source:HGNC Symbol;Acc:HGNC:24819]	ENSG00000177888.7	ZBTB41	c(ENST00000367405, ENST00000467322)	0.357	4.97	17.6	8.65e-05	0.00171	4.06
9510	ENSG00000169905	163590	TOR1AIP2	1	180000000	180000000	37800	-	TOR1AIP2	protein_coding	chromosome	torsin 1A interacting protein 2 [Source:HGNC Symbol;Acc:HGNC:24055]	ENSG00000169905.12	TOR1AIP2	c(ENST00000367612, ENST00000474318, ENST00000482587, ENST00000483123, ENST00000495650, ENST00000609928)	0.457	6.07	17.5	8.81e-05	0.00174	4.05
8965	ENSG00000166579	81565	NDEL1	17	8410000	8490000	77300	+	NDEL1	protein_coding	chromosome	nudE neurodevelopment protein 1 like 1 [Source:HGNC Symbol;Acc:HGNC:17620]	ENSG00000166579.15	NDEL1	c(ENST00000334527, ENST00000380025, ENST00000402554, ENST00000578172, ENST00000579150, ENST00000579880, ENST00000580012, ENST00000580237, ENST00000580738, ENST00000581189, ENST00000581679, ENST00000582277, ENST00000582490, ENST00000582665, ENST00000582812, ENST00000583066, ENST00000583683, ENST00000584866, ENST00000585098)	0.398	6.27	17.5	8.86e-05	0.00174	4.05
1236	ENSG00000081692	65094	JMJD4	1	228000000	228000000	4990	-	JMJD4	protein_coding	chromosome	jumonji domain containing 4 [Source:HGNC Symbol;Acc:HGNC:25724]	ENSG00000081692.12	JMJD4	c(ENST00000366758, ENST00000438896, ENST00000465251, ENST00000480590, ENST00000485807, ENST00000615711, ENST00000620518)	-0.429	5.18	17.5	8.88e-05	0.00175	4.05
12892	ENSG00000215853	126638	RPTN	1	152000000	152000000	5630	-	RPTN	protein_coding	chromosome	repetin [Source:HGNC Symbol;Acc:HGNC:26809]	ENSG00000215853.3	RPTN	ENST00000316073	-0.667	2.76	17.8	8.94e-05	0.00176	4.05
2688	ENSG00000106852	26468	LHX6	9	122000000	122000000	27000	-	LHX6	protein_coding	chromosome	LIM homeobox 6 [Source:HGNC Symbol;Acc:HGNC:21735]	ENSG00000106852.15	LHX6	c(ENST00000340587, ENST00000373754, ENST00000373755, ENST00000394319, ENST00000464484, ENST00000482062, ENST00000541397, ENST00000558672, ENST00000559529, ENST00000559895, ENST00000560152, ENST00000560485)	-1.11	1.64	17.5	9.12e-05	0.00179	4.04
2734	ENSG00000107581	8661	EIF3A	10	119000000	119000000	47200	-	EIF3A	protein_coding	chromosome	eukaryotic translation initiation factor 3 subunit A [Source:HGNC Symbol;Acc:HGNC:3271]	ENSG00000107581.13	EIF3A	c(ENST00000369144, ENST00000462527, ENST00000541549)	-0.205	8.87	17.4	9.21e-05	0.0018	4.04
3496	ENSG00000115234	9784	SNX17	2	27400000	27400000	7040	+	SNX17	protein_coding	chromosome	sorting nexin 17 [Source:HGNC Symbol;Acc:HGNC:14979]	ENSG00000115234.11	SNX17	c(ENST00000233575, ENST00000427123, ENST00000440760, ENST00000453453, ENST00000464279, ENST00000484886, ENST00000489402, ENST00000493711, ENST00000494893, ENST00000537606)	-0.317	6.2	17.4	9.22e-05	0.0018	4.04
3773	ENSG00000117595	3664	IRF6	1	210000000	210000000	20600	-	IRF6	protein_coding	chromosome	interferon regulatory factor 6 [Source:HGNC Symbol;Acc:HGNC:6121]	ENSG00000117595.12	IRF6	c(ENST00000367021, ENST00000456314, ENST00000464698, ENST00000542854, ENST00000643798)	0.377	9.11	17.4	9.26e-05	0.00181	4.03
2308	ENSG00000104140	171177	RHOV	15	40900000	40900000	2020	-	RHOV	protein_coding	chromosome	ras homolog family member V [Source:HGNC Symbol;Acc:HGNC:18313]	ENSG00000104140.7	RHOV	ENST00000220507	0.537	4.53	17.4	9.34e-05	0.00182	4.03
3205	ENSG00000112210	51715	RAB23	6	57200000	57200000	35300	-	RAB23	protein_coding	chromosome	RAB23, member RAS oncogene family [Source:HGNC Symbol;Acc:HGNC:14263]	ENSG00000112210.12	RAB23	c(ENST00000317483, ENST00000468148)	0.417	4.83	17.4	9.52e-05	0.00185	4.02
4348	ENSG00000124380	11017	SNRNP27	2	69900000	69900000	11600	+	SNRNP27	protein_coding	chromosome	small nuclear ribonucleoprotein U4/U6.U5 subunit 27 [Source:HGNC Symbol;Acc:HGNC:30240]	ENSG00000124380.11	SNRNP27	c(ENST00000244227, ENST00000409116, ENST00000450162, ENST00000487029, ENST00000488986)	0.441	4.5	17.3	9.58e-05	0.00186	4.02
5195	ENSG00000132963	51371	POMP	13	28700000	28700000	19900	+	POMP	protein_coding	chromosome	proteasome maturation protein [Source:HGNC Symbol;Acc:HGNC:20330]	ENSG00000132963.8	POMP	c(ENST00000380842, ENST00000460403)	0.308	6.83	17.3	9.58e-05	0.00186	4.02
3212	ENSG00000112276	11149	BVES	6	105000000	105000000	40300	-	BVES	protein_coding	chromosome	blood vessel epicardial substance [Source:HGNC Symbol;Acc:HGNC:1152]	ENSG00000112276.14	BVES	c(ENST00000314641, ENST00000336775, ENST00000446408)	0.537	3.2	17.3	9.6e-05	0.00186	4.02
7834	ENSG00000158615	84919	PPP1R15B	1	204000000	204000000	8440	-	PPP1R15B	protein_coding	chromosome	protein phosphatase 1 regulatory subunit 15B [Source:HGNC Symbol;Acc:HGNC:14951]	ENSG00000158615.9	PPP1R15B	ENST00000367188	0.392	6.14	17.3	9.7e-05	0.00188	4.01
5479	ENSG00000135373	26298	EHF	11	34600000	34700000	40000	+	EHF	protein_coding	chromosome	ETS homologous factor [Source:HGNC Symbol;Acc:HGNC:3246]	ENSG00000135373.12	EHF	c(ENST00000257831, ENST00000450654, ENST00000525253, ENST00000527001, ENST00000527935, ENST00000529161, ENST00000529527, ENST00000530286, ENST00000531728, ENST00000531794, ENST00000532302, ENST00000533754)	0.365	7.85	17.3	9.71e-05	0.00188	4.01
6292	ENSG00000141497	84225	ZMYND15	17	4740000	4750000	6290	+	ZMYND15	protein_coding	chromosome	zinc finger MYND-type containing 15 [Source:HGNC Symbol;Acc:HGNC:20997]	ENSG00000141497.14	ZMYND15	c(ENST00000269289, ENST00000433935, ENST00000571782, ENST00000573751, ENST00000574829, ENST00000592813)	0.859	1.22	17.6	9.76e-05	0.00189	4.01
8668	ENSG00000164880	26173	INTS1	7	1470000	1500000	34100	-	INTS1	protein_coding	chromosome	integrator complex subunit 1 [Source:HGNC Symbol;Acc:HGNC:24555]	ENSG00000164880.16	INTS1	c(ENST00000404767, ENST00000468115, ENST00000479671, ENST00000482994, ENST00000483196, ENST00000493446, ENST00000493531, ENST00000496988)	-1.03	6.2	17.3	9.8e-05	0.00189	4.01
14345	ENSG00000275832	57636	ARHGAP23	17	38400000	38500000	93100	+	ARHGAP23	protein_coding	chromosome	Rho GTPase activating protein 23 [Source:HGNC Symbol;Acc:HGNC:29293]	ENSG00000275832.5	ARHGAP23	c(ENST00000614693, ENST00000616767, ENST00000616909, ENST00000617798, ENST00000618325, ENST00000618942, ENST00000619156, ENST00000620325, ENST00000620329, ENST00000620417, ENST00000622683, ENST00000633445)	0.618	6.66	17.3	9.82e-05	0.00189	4.01
1017	ENSG00000074266	8726	EED	11	86200000	86300000	34100	+	EED	protein_coding	chromosome	embryonic ectoderm development [Source:HGNC Symbol;Acc:HGNC:3188]	ENSG00000074266.21	EED	c(ENST00000263360, ENST00000327320, ENST00000351625, ENST00000524673, ENST00000525244, ENST00000527888, ENST00000528180, ENST00000528250, ENST00000533228, ENST00000534564, ENST00000534595, ENST00000672825, ENST00000673233)	0.345	4.56	17.2	0.000101	0.00194	4
3076	ENSG00000111229	10094	ARPC3	12	110000000	110000000	15600	-	ARPC3	protein_coding	chromosome	actin related protein 2/3 complex subunit 3 [Source:HGNC Symbol;Acc:HGNC:706]	ENSG00000111229.16	ARPC3	c(ENST00000228825, ENST00000426440, ENST00000467622, ENST00000471641, ENST00000475777, ENST00000476566, ENST00000547365, ENST00000548878, ENST00000549408)	0.167	8.23	17.2	0.000101	0.00194	4
5711	ENSG00000136888	9550	ATP6V1G1	9	115000000	115000000	11100	+	ATP6V1G1	protein_coding	chromosome	ATPase H+ transporting V1 subunit G1 [Source:HGNC Symbol;Acc:HGNC:864]	ENSG00000136888.7	ATP6V1G1	c(ENST00000374050, ENST00000473413)	0.222	7.74	17.2	0.000102	0.00195	3.99
5460	ENSG00000135269	26136	TES	7	116000000	116000000	48300	+	TES	protein_coding	chromosome	testin LIM domain protein [Source:HGNC Symbol;Acc:HGNC:14620]	ENSG00000135269.18	TES	c(ENST00000358204, ENST00000393481, ENST00000393484, ENST00000455989, ENST00000461440, ENST00000463746, ENST00000485009, ENST00000492891, ENST00000494384, ENST00000496871, ENST00000496912)	0.299	7.12	17.2	0.000103	0.00197	3.99
6665	ENSG00000144579	58190	CTDSP1	2	218000000	218000000	7690	+	CTDSP1	protein_coding	chromosome	CTD small phosphatase 1 [Source:HGNC Symbol;Acc:HGNC:21614]	ENSG00000144579.7	CTDSP1	c(ENST00000273062, ENST00000428361, ENST00000431127, ENST00000443891, ENST00000452977, ENST00000464255, ENST00000473420, ENST00000482272, ENST00000488627, ENST00000491064, ENST00000492545, ENST00000494067, ENST00000496785, ENST00000497677, ENST00000498160)	-0.579	5.87	17.2	0.000103	0.00197	3.99
8613	ENSG00000164520	135250	RAET1E	6	150000000	150000000	14700	-	RAET1E	protein_coding	chromosome	retinoic acid early transcript 1E [Source:HGNC Symbol;Acc:HGNC:16793]	ENSG00000164520.11	RAET1E	c(ENST00000357183, ENST00000367363, ENST00000392270, ENST00000524905, ENST00000529948, ENST00000531073, ENST00000532335)	0.409	4.73	17.2	0.000103	0.00197	3.99
10275	ENSG00000175806	4482	MSRA	8	10100000	10400000	375000	+	MSRA	protein_coding	chromosome	methionine sulfoxide reductase A [Source:HGNC Symbol;Acc:HGNC:7377]	ENSG00000175806.15	MSRA	c(ENST00000317173, ENST00000382490, ENST00000441698, ENST00000517594, ENST00000518255, ENST00000521209, ENST00000521686, ENST00000522907, ENST00000523637, ENST00000528246)	3.98	-1.17	17.5	0.000103	0.00197	3.99
5385	ENSG00000134757	1830	DSG3	18	31400000	31500000	31000	+	DSG3	protein_coding	chromosome	desmoglein 3 [Source:HGNC Symbol;Acc:HGNC:3050]	ENSG00000134757.5	DSG3	ENST00000257189	0.325	9.82	17.1	0.000105	0.00199	3.98
8553	ENSG00000164181	79993	ELOVL7	5	60800000	60800000	92500	-	ELOVL7	protein_coding	chromosome	ELOVL fatty acid elongase 7 [Source:HGNC Symbol;Acc:HGNC:26292]	ENSG00000164181.14	ELOVL7	c(ENST00000425382, ENST00000504455, ENST00000505959, ENST00000507047, ENST00000508821, ENST00000511799, ENST00000514809)	0.561	3.85	17.1	0.000105	0.00201	3.98
8256	ENSG00000162889	9261	MAPKAPK2	1	207000000	207000000	49300	+	MAPKAPK2	protein_coding	chromosome	MAPK activated protein kinase 2 [Source:HGNC Symbol;Acc:HGNC:6887]	ENSG00000162889.10	MAPKAPK2	c(ENST00000294981, ENST00000367103, ENST00000479009, ENST00000493447)	0.578	6.14	17.1	0.000106	0.00202	3.97
6348	ENSG00000141956	63977	PRDM15	21	41800000	41900000	81300	-	PRDM15	protein_coding	chromosome	PR/SET domain 15 [Source:HGNC Symbol;Acc:HGNC:13999]	ENSG00000141956.13	PRDM15	c(ENST00000269844, ENST00000398548, ENST00000422911, ENST00000433067, ENST00000441787, ENST00000447016, ENST00000447207, ENST00000449395, ENST00000465955, ENST00000470586, ENST00000477633, ENST00000486812, ENST00000489661, ENST00000491486, ENST00000495217, ENST00000496124)	-0.711	4.18	17.1	0.000107	0.00202	3.97
8891	ENSG00000166200	9318	COPS2	15	49100000	49200000	49600	-	COPS2	protein_coding	chromosome	COP9 signalosome subunit 2 [Source:HGNC Symbol;Acc:HGNC:30747]	ENSG00000166200.15	COPS2	c(ENST00000299259, ENST00000388901, ENST00000542928, ENST00000558545, ENST00000558843, ENST00000559016, ENST00000560240, ENST00000561248)	0.275	7.17	17.1	0.000107	0.00203	3.97
5491	ENSG00000135446	1019	CDK4	12	57700000	57800000	8290	-	CDK4	protein_coding	chromosome	cyclin dependent kinase 4 [Source:HGNC Symbol;Acc:HGNC:1773]	ENSG00000135446.17	CDK4	c(ENST00000257904, ENST00000312990, ENST00000546489, ENST00000547281, ENST00000547853, ENST00000549606, ENST00000550419, ENST00000551706, ENST00000551800, ENST00000551888, ENST00000552254, ENST00000552388, ENST00000552713, ENST00000552862, ENST00000553237)	-0.457	6.38	17	0.000108	0.00205	3.97
8982	ENSG00000166741	4837	NNMT	11	114000000	114000000	55500	+	NNMT	protein_coding	chromosome	nicotinamide N-methyltransferase [Source:HGNC Symbol;Acc:HGNC:7861]	ENSG00000166741.7	NNMT	c(ENST00000299964, ENST00000535185, ENST00000535401, ENST00000541090, ENST00000541754, ENST00000542647, ENST00000545255, ENST00000546313)	1.15	1.75	17	0.000108	0.00205	3.97
9668	ENSG00000170989	1901	S1PR1	1	101000000	101000000	6850	+	S1PR1	protein_coding	chromosome	sphingosine-1-phosphate receptor 1 [Source:HGNC Symbol;Acc:HGNC:3165]	ENSG00000170989.9	S1PR1	c(ENST00000305352, ENST00000475289, ENST00000475821, ENST00000561748, ENST00000648480, ENST00000649383)	0.911	1.33	17.3	0.00011	0.00208	3.96
138	ENSG00000007520	115939	TSR3	16	1350000	1350000	2640	-	TSR3	protein_coding	chromosome	TSR3 ribosome maturation factor [Source:HGNC Symbol;Acc:HGNC:14175]	ENSG00000007520.4	TSR3	c(ENST00000007390, ENST00000566296)	-0.344	5.56	17	0.000111	0.0021	3.95
5858	ENSG00000137868	64220	STRA6	15	74200000	74200000	32800	-	STRA6	protein_coding	chromosome	stimulated by retinoic acid 6 [Source:HGNC Symbol;Acc:HGNC:30650]	ENSG00000137868.19	STRA6	c(ENST00000323940, ENST00000395105, ENST00000416286, ENST00000423167, ENST00000432245, ENST00000449139, ENST00000535552, ENST00000545137, ENST00000563965, ENST00000569936, ENST00000571341, ENST00000572785, ENST00000572975, ENST00000573214, ENST00000573391, ENST00000573456, ENST00000573724, ENST00000574278, ENST00000574439, ENST00000574570, ENST00000575272, ENST00000616000)	2	-0.257	17.5	0.000112	0.00211	3.95
8389	ENSG00000163602	23429	RYBP	3	72400000	72400000	74800	-	RYBP	protein_coding	chromosome	RING1 and YY1 binding protein [Source:HGNC Symbol;Acc:HGNC:10480]	ENSG00000163602.10	RYBP	ENST00000477973	0.383	5.82	16.9	0.000113	0.00213	3.95
11762	ENSG00000189410	400745	SH2D5	1	20700000	20700000	13100	-	SH2D5	protein_coding	chromosome	SH2 domain containing 5 [Source:HGNC Symbol;Acc:HGNC:28819]	ENSG00000189410.12	SH2D5	c(ENST00000375031, ENST00000444387, ENST00000447746, ENST00000460804, ENST00000517430, ENST00000518294, ENST00000519434)	-0.558	6.2	16.9	0.000113	0.00213	3.95
6015	ENSG00000138821	64116	SLC39A8	4	102000000	102000000	180000	-	SLC39A8	protein_coding	chromosome	solute carrier family 39 member 8 [Source:HGNC Symbol;Acc:HGNC:20862]	ENSG00000138821.13	SLC39A8	c(ENST00000356736, ENST00000394833, ENST00000424970, ENST00000502903, ENST00000510255, ENST00000512337, ENST00000512657, ENST00000514000)	0.483	5.66	16.9	0.000115	0.00215	3.94
6831	ENSG00000146242	7162	TPBG	6	82400000	82400000	7620	+	TPBG	protein_coding	chromosome	trophoblast glycoprotein [Source:HGNC Symbol;Acc:HGNC:12004]	ENSG00000146242.8	TPBG	c(ENST00000369750, ENST00000535040, ENST00000543496)	-0.286	7	16.9	0.000115	0.00215	3.94
7235	ENSG00000151414	140609	NEK7	1	198000000	198000000	165000	+	NEK7	protein_coding	chromosome	NIMA related kinase 7 [Source:HGNC Symbol;Acc:HGNC:13386]	ENSG00000151414.15	NEK7	c(ENST00000367383, ENST00000367385, ENST00000391974, ENST00000417895, ENST00000442588, ENST00000493790, ENST00000538004, ENST00000544035)	0.345	6.99	16.9	0.000115	0.00215	3.94
7886	ENSG00000159200	1827	RCAN1	21	34500000	34600000	102000	-	RCAN1	protein_coding	chromosome	regulator of calcineurin 1 [Source:HGNC Symbol;Acc:HGNC:3040]	ENSG00000159200.18	RCAN1	c(ENST00000313806, ENST00000381132, ENST00000381135, ENST00000399272, ENST00000443408, ENST00000463276, ENST00000481448, ENST00000482533, ENST00000487434, ENST00000487990, ENST00000489903, ENST00000492600, ENST00000609325, ENST00000620920)	0.355	6.19	16.9	0.000115	0.00215	3.94
1283	ENSG00000083520	22894	DIS3	13	72800000	72800000	29900	-	DIS3	protein_coding	chromosome	DIS3 homolog, exosome endoribonuclease and 3'-5' exoribonuclease [Source:HGNC Symbol;Acc:HGNC:20604]	ENSG00000083520.15	DIS3	c(ENST00000377767, ENST00000377780, ENST00000475871, ENST00000490646, ENST00000545453)	0.303	6.48	16.9	0.000116	0.00216	3.94
12057	ENSG00000197614	8076	MFAP5	12	8640000	8660000	25500	-	MFAP5	protein_coding	chromosome	microfibril associated protein 5 [Source:HGNC Symbol;Acc:HGNC:29673]	ENSG00000197614.11	MFAP5	c(ENST00000359478, ENST00000396549, ENST00000433590, ENST00000534833, ENST00000535336, ENST00000535411, ENST00000537009, ENST00000537128, ENST00000538107, ENST00000538694, ENST00000540087, ENST00000543369, ENST00000543467, ENST00000544211, ENST00000544889)	0.381	6.53	16.9	0.000117	0.00218	3.93
3835	ENSG00000118503	7128	TNFAIP3	6	138000000	138000000	16100	+	TNFAIP3	protein_coding	chromosome	TNF alpha induced protein 3 [Source:HGNC Symbol;Acc:HGNC:11896]	ENSG00000118503.15	TNFAIP3	c(ENST00000237289, ENST00000420009, ENST00000421450, ENST00000433680, ENST00000485192, ENST00000612899, ENST00000614035, ENST00000615468, ENST00000619035, ENST00000620204, ENST00000621150)	0.58	6.46	16.8	0.000118	0.00219	3.93
328	ENSG00000023318	23071	ERP44	9	100000000	100000000	120000	-	ERP44	protein_coding	chromosome	endoplasmic reticulum protein 44 [Source:HGNC Symbol;Acc:HGNC:18311]	ENSG00000023318.8	ERP44	ENST00000262455	0.297	5.86	16.8	0.000119	0.00222	3.92
4844	ENSG00000130193	51337	THEM6	8	143000000	143000000	9700	+	THEM6	protein_coding	chromosome	thioesterase superfamily member 6 [Source:HGNC Symbol;Acc:HGNC:29656]	ENSG00000130193.8	THEM6	c(ENST00000336138, ENST00000518798, ENST00000520217)	-0.639	3.9	16.8	0.000119	0.00222	3.92
8323	ENSG00000163251	7855	FZD5	2	208000000	208000000	7310	-	FZD5	protein_coding	chromosome	frizzled class receptor 5 [Source:HGNC Symbol;Acc:HGNC:4043]	ENSG00000163251.4	FZD5	ENST00000295417	0.429	4.53	16.8	0.000119	0.00222	3.92
8260	ENSG00000162924	5966	REL	2	60900000	60900000	50100	+	REL	protein_coding	chromosome	REL proto-oncogene, NF-kB subunit [Source:HGNC Symbol;Acc:HGNC:9954]	ENSG00000162924.14	REL	c(ENST00000295025, ENST00000394479, ENST00000642725)	0.401	5.35	16.8	0.00012	0.00222	3.92
9804	ENSG00000171914	83660	TLN2	15	62400000	62800000	454000	+	TLN2	protein_coding	chromosome	talin 2 [Source:HGNC Symbol;Acc:HGNC:15447]	ENSG00000171914.16	TLN2	c(ENST00000467297, ENST00000472902, ENST00000474847, ENST00000489129, ENST00000494733, ENST00000559174, ENST00000559908, ENST00000561197, ENST00000561311, ENST00000561322, ENST00000636159)	-1.12	3.24	16.8	0.00012	0.00222	3.92
2619	ENSG00000106278	5803	PTPRZ1	7	122000000	122000000	189000	+	PTPRZ1	protein_coding	chromosome	protein tyrosine phosphatase receptor type Z1 [Source:HGNC Symbol;Acc:HGNC:9685]	ENSG00000106278.12	PTPRZ1	c(ENST00000393386, ENST00000449182, ENST00000468641, ENST00000470504, ENST00000471837, ENST00000474500, ENST00000483028, ENST00000483995, ENST00000489114, ENST00000650681, ENST00000650728, ENST00000650826, ENST00000651065, ENST00000651320, ENST00000651390, ENST00000651841, ENST00000651842, ENST00000651863, ENST00000652054, ENST00000652298, ENST00000652708)	-0.562	5.37	16.8	0.000122	0.00226	3.91
5155	ENSG00000132669	54453	RIN2	20	19800000	20000000	245000	+	RIN2	protein_coding	chromosome	Ras and Rab interactor 2 [Source:HGNC Symbol;Acc:HGNC:18750]	ENSG00000132669.13	RIN2	c(ENST00000255006, ENST00000412571, ENST00000426012, ENST00000432334, ENST00000440354, ENST00000459721, ENST00000465815, ENST00000467569, ENST00000484638, ENST00000488077, ENST00000616029, ENST00000648165, ENST00000648440)	0.37	5.85	16.7	0.000124	0.00229	3.91
8720	ENSG00000165152	84302	PGAP4	9	101000000	102000000	60400	-	TMEM246	protein_coding	chromosome	transmembrane protein 246 [Source:HGNC Symbol;Acc:HGNC:28180]	ENSG00000165152.9	TMEM246	c(ENST00000374847, ENST00000374848, ENST00000374851, ENST00000482920)	-0.361	4.49	16.7	0.000124	0.0023	3.91
7559	ENSG00000155330	388272	C16orf87	16	46800000	46800000	34600	-	C16orf87	protein_coding	chromosome	chromosome 16 open reading frame 87 [Source:HGNC Symbol;Acc:HGNC:33754]	ENSG00000155330.10	C16orf87	c(ENST00000285697, ENST00000394806, ENST00000564250, ENST00000565112)	1.09	3.53	16.7	0.000125	0.0023	3.9
9991	ENSG00000173267	6623	SNCG	10	87000000	87000000	4660	+	SNCG	protein_coding	chromosome	synuclein gamma [Source:HGNC Symbol;Acc:HGNC:11141]	ENSG00000173267.14	SNCG	c(ENST00000348795, ENST00000372017, ENST00000465679, ENST00000483064)	-0.379	4.85	16.7	0.000125	0.0023	3.9
10768	ENSG00000180964	90843	TCEAL8	X	103000000	103000000	2200	-	TCEAL8	protein_coding	chromosome	transcription elongation factor A like 8 [Source:HGNC Symbol;Acc:HGNC:28683]	ENSG00000180964.17	TCEAL8	c(ENST00000360000, ENST00000372685, ENST00000451678)	-0.446	5.37	16.7	0.000125	0.00231	3.9
409	ENSG00000034693	8504	PEX3	6	143000000	143000000	39800	+	PEX3	protein_coding	chromosome	peroxisomal biogenesis factor 3 [Source:HGNC Symbol;Acc:HGNC:8858]	ENSG00000034693.15	PEX3	c(ENST00000367591, ENST00000367592, ENST00000585848)	0.367	5.87	16.7	0.000126	0.00231	3.9
5969	ENSG00000138623	8482	SEMA7A	15	74400000	74400000	24700	-	SEMA7A	protein_coding	chromosome	semaphorin 7A (John Milton Hagen blood group) [Source:HGNC Symbol;Acc:HGNC:10741]	ENSG00000138623.10	SEMA7A	c(ENST00000261918, ENST00000542748, ENST00000543145, ENST00000569617)	0.625	3.96	16.7	0.000126	0.00231	3.9
825	ENSG00000067829	3421	IDH3G	X	154000000	154000000	8760	-	IDH3G	protein_coding	chromosome	isocitrate dehydrogenase (NAD(+)) 3 gamma [Source:HGNC Symbol;Acc:HGNC:5386]	ENSG00000067829.19	IDH3G	c(ENST00000217901, ENST00000370092, ENST00000370093, ENST00000427365, ENST00000444338, ENST00000444450, ENST00000454076, ENST00000461215, ENST00000491235, ENST00000495356, ENST00000497043, ENST00000619865)	-0.375	5.03	16.7	0.000127	0.00232	3.9
4637	ENSG00000127585	146330	FBXL16	16	692000	706000	13300	-	FBXL16	protein_coding	chromosome	F-box and leucine rich repeat protein 16 [Source:HGNC Symbol;Acc:HGNC:14150]	ENSG00000127585.12	FBXL16	c(ENST00000324361, ENST00000397621, ENST00000562563, ENST00000562585, ENST00000562648)	-2.1	1.58	16.7	0.000127	0.00232	3.9
1916	ENSG00000100647	9766	SUSD6	14	69600000	69700000	104000	+	SUSD6	protein_coding	chromosome	sushi domain containing 6 [Source:HGNC Symbol;Acc:HGNC:19956]	ENSG00000100647.8	SUSD6	c(ENST00000342745, ENST00000553497, ENST00000556993)	0.572	5.97	16.6	0.000128	0.00234	3.89
7904	ENSG00000159346	51094	ADIPOR1	1	203000000	203000000	17700	-	ADIPOR1	protein_coding	chromosome	adiponectin receptor 1 [Source:HGNC Symbol;Acc:HGNC:24040]	ENSG00000159346.13	ADIPOR1	c(ENST00000340990, ENST00000367254, ENST00000417068, ENST00000426229, ENST00000495562)	0.233	7.3	16.6	0.000128	0.00233	3.89
9887	ENSG00000172493	4299	AFF1	4	86900000	87100000	206000	+	AFF1	protein_coding	chromosome	AF4/FMR2 family member 1 [Source:HGNC Symbol;Acc:HGNC:7135]	ENSG00000172493.20	AFF1	c(ENST00000307808, ENST00000395146, ENST00000503369, ENST00000503477, ENST00000504956, ENST00000507468, ENST00000511442, ENST00000511722, ENST00000511996, ENST00000514970, ENST00000544085)	0.619	6.14	16.6	0.000128	0.00234	3.89
3867	ENSG00000118965	57539	WDR35	2	19900000	20000000	79900	-	WDR35	protein_coding	chromosome	WD repeat domain 35 [Source:HGNC Symbol;Acc:HGNC:29250]	ENSG00000118965.14	WDR35	c(ENST00000281405, ENST00000345530, ENST00000414212, ENST00000445063, ENST00000453014, ENST00000494964)	-0.497	4.63	16.6	0.000129	0.00234	3.89
1690	ENSG00000099251	158160	HSD17B7P2	10	38400000	38400000	22100	+	HSD17B7P2	transcribed_unprocessed_pseudogene	chromosome	hydroxysteroid 17-beta dehydrogenase 7 pseudogene 2 [Source:HGNC Symbol;Acc:HGNC:28120]	ENSG00000099251.14	HSD17B7P2	c(ENST00000471365, ENST00000494540)	-0.809	2.74	16.6	0.00013	0.00236	3.89
129	ENSG00000007168	5048	PAFAH1B1	17	2590000	2690000	92400	+	PAFAH1B1	protein_coding	chromosome	platelet activating factor acetylhydrolase 1b regulatory subunit 1 [Source:HGNC Symbol;Acc:HGNC:8574]	ENSG00000007168.13	PAFAH1B1	c(ENST00000397193, ENST00000397195, ENST00000570400, ENST00000571289, ENST00000571495, ENST00000572915, ENST00000574213, ENST00000574468, ENST00000574816, ENST00000575477, ENST00000576586, ENST00000609078, ENST00000610190)	0.488	7.8	16.6	0.000131	0.00238	3.88
10335	ENSG00000176410	84277	DNAJC30	7	73700000	73700000	2540	-	DNAJC30	protein_coding	chromosome	DnaJ heat shock protein family (Hsp40) member C30 [Source:HGNC Symbol;Acc:HGNC:16410]	ENSG00000176410.8	DNAJC30	ENST00000395176	-0.572	2.93	16.6	0.000131	0.00237	3.88
349	ENSG00000025708	1890	TYMP	22	50500000	50500000	4280	-	TYMP	protein_coding	chromosome	thymidine phosphorylase [Source:HGNC Symbol;Acc:HGNC:3148]	ENSG00000025708.14	TYMP	c(ENST00000252029, ENST00000395678, ENST00000395680, ENST00000395681, ENST00000425169, ENST00000476284, ENST00000487162, ENST00000487577, ENST00000650719, ENST00000651095, ENST00000651196, ENST00000651401, ENST00000651490, ENST00000651906, ENST00000652237, ENST00000652352, ENST00000652401)	0.799	3.74	16.6	0.000132	0.0024	3.88
9153	ENSG00000167695	79850	TLCD3A	17	732000	743000	10600	+	TLCD3A	protein_coding	chromosome	TLC domain containing 3A [Source:HGNC Symbol;Acc:HGNC:29646]	ENSG00000167695.15	TLCD3A	c(ENST00000301324, ENST00000308278, ENST00000570699, ENST00000570892, ENST00000572018, ENST00000574327, ENST00000577008)	-0.36	5.45	16.6	0.000133	0.0024	3.88
10277	ENSG00000175832	2118	ETV4	17	43500000	43600000	51800	-	ETV4	protein_coding	chromosome	ETS variant 4 [Source:HGNC Symbol;Acc:HGNC:3493]	ENSG00000175832.13	ETV4	c(ENST00000319349, ENST00000393664, ENST00000538265, ENST00000545089, ENST00000545954, ENST00000585508, ENST00000586764, ENST00000586826, ENST00000587151, ENST00000590236, ENST00000591713)	-0.675	3.03	16.5	0.000133	0.00241	3.88
12344	ENSG00000198917	51490	SPOUT1	9	129000000	129000000	10100	-	SPOUT1	protein_coding	chromosome	SPOUT domain containing methyltransferase 1 [Source:HGNC Symbol;Acc:HGNC:26933]	ENSG00000198917.13	SPOUT1	c(ENST00000361256, ENST00000466556, ENST00000467396, ENST00000467582, ENST00000480366)	-0.771	5.21	16.5	0.000133	0.00241	3.87
8755	ENSG00000165416	10910	SUGT1	13	52700000	52700000	48200	+	SUGT1	protein_coding	chromosome	SGT1 homolog, MIS12 kinetochore complex assembly cochaperone [Source:HGNC Symbol;Acc:HGNC:16987]	ENSG00000165416.14	SUGT1	c(ENST00000310528, ENST00000343788, ENST00000483074, ENST00000609175)	0.31	6	16.5	0.000135	0.00244	3.87
2879	ENSG00000108854	64750	SMURF2	17	64500000	64700000	120000	-	SMURF2	protein_coding	chromosome	SMAD specific E3 ubiquitin protein ligase 2 [Source:HGNC Symbol;Acc:HGNC:16809]	ENSG00000108854.16	SMURF2	c(ENST00000262435, ENST00000578200, ENST00000578386, ENST00000580072, ENST00000580246, ENST00000582081, ENST00000585301)	0.291	5.89	16.5	0.000137	0.00246	3.86
9390	ENSG00000169093	8623	ASMTL	X	1400000	1450000	50600	-	ASMTL	protein_coding	chromosome	acetylserotonin O-methyltransferase like [Source:HGNC Symbol;Acc:HGNC:751]	ENSG00000169093.16	ASMTL	c(ENST00000381317, ENST00000381333, ENST00000462195, ENST00000463763, ENST00000474865, ENST00000534940)	-0.495	3.99	16.5	0.000138	0.00248	3.86
863	ENSG00000069248	55746	NUP133	1	229000000	230000000	68100	-	NUP133	protein_coding	chromosome	nucleoporin 133 [Source:HGNC Symbol;Acc:HGNC:18016]	ENSG00000069248.12	NUP133	c(ENST00000261396, ENST00000366678, ENST00000485119, ENST00000490352)	-0.485	6.02	16.4	0.000141	0.00252	3.85
6990	ENSG00000148180	2934	GSN	9	121000000	121000000	125000	+	GSN	protein_coding	chromosome	gelsolin [Source:HGNC Symbol;Acc:HGNC:4620]	ENSG00000148180.19	GSN	c(ENST00000373806, ENST00000373807, ENST00000373808, ENST00000373818, ENST00000373823, ENST00000394353, ENST00000432226, ENST00000434663, ENST00000449733, ENST00000477104, ENST00000477553, ENST00000477863, ENST00000483960, ENST00000485767, ENST00000545652)	-0.35	8.59	16.4	0.000141	0.00252	3.85
8127	ENSG00000161958	2256	FGF11	17	7440000	7440000	6660	+	FGF11	protein_coding	chromosome	fibroblast growth factor 11 [Source:HGNC Symbol;Acc:HGNC:3667]	ENSG00000161958.11	FGF11	c(ENST00000293829, ENST00000572907, ENST00000575082, ENST00000575235, ENST00000575398, ENST00000576328)	0.375	6.45	16.4	0.000141	0.00253	3.85
10611	ENSG00000179115	2193	FARSA	19	12900000	12900000	11600	-	FARSA	protein_coding	chromosome	phenylalanyl-tRNA synthetase subunit alpha [Source:HGNC Symbol;Acc:HGNC:3592]	ENSG00000179115.11	FARSA	c(ENST00000314606, ENST00000423140, ENST00000586146, ENST00000586280, ENST00000587488, ENST00000587981, ENST00000588025, ENST00000588965, ENST00000592662, ENST00000593021)	-0.34	6.6	16.4	0.000141	0.00252	3.85
12277	ENSG00000198742	57154	SMURF1	7	99000000	99100000	117000	-	SMURF1	protein_coding	chromosome	SMAD specific E3 ubiquitin protein ligase 1 [Source:HGNC Symbol;Acc:HGNC:16807]	ENSG00000198742.9	SMURF1	c(ENST00000361125, ENST00000361368, ENST00000472627, ENST00000480055)	0.421	6.01	16.4	0.000143	0.00255	3.84
3102	ENSG00000111424	7421	VDR	12	47800000	47900000	102000	-	VDR	protein_coding	chromosome	vitamin D receptor [Source:HGNC Symbol;Acc:HGNC:12679]	ENSG00000111424.11	VDR	c(ENST00000229022, ENST00000395324, ENST00000546653, ENST00000547065, ENST00000548664, ENST00000549336, ENST00000550314, ENST00000550325)	-0.435	5.64	16.4	0.000144	0.00256	3.84
10415	ENSG00000177191	374907	B3GNT8	19	41400000	41400000	3370	-	B3GNT8	protein_coding	chromosome	UDP-GlcNAc:betaGal beta-1,3-N-acetylglucosaminyltransferase 8 [Source:HGNC Symbol;Acc:HGNC:24139]	ENSG00000177191.2	B3GNT8	c(ENST00000321702, ENST00000601379, ENST00000601616)	1.31	0.985	16.4	0.000144	0.00257	3.84
7636	ENSG00000156313	6103	RPGR	X	38300000	38300000	58400	-	RPGR	protein_coding	chromosome	retinitis pigmentosa GTPase regulator [Source:HGNC Symbol;Acc:HGNC:10295]	ENSG00000156313.14	RPGR	c(ENST00000339363, ENST00000464437, ENST00000470183, ENST00000474584, ENST00000476559, ENST00000482855, ENST00000494707, ENST00000494841, ENST00000642170, ENST00000642373, ENST00000642395, ENST00000642558, ENST00000642739, ENST00000644238, ENST00000644337, ENST00000645032, ENST00000645124, ENST00000646020, ENST00000647261)	-0.793	2.3	16.3	0.000145	0.00257	3.84
8097	ENSG00000161544	114757	CYGB	17	76500000	76600000	23800	-	CYGB	protein_coding	chromosome	cytoglobin [Source:HGNC Symbol;Acc:HGNC:16505]	ENSG00000161544.10	CYGB	c(ENST00000293230, ENST00000586160, ENST00000589145, ENST00000589342, ENST00000590175)	0.515	3.75	16.3	0.000146	0.0026	3.84
8738	ENSG00000165275	158234	TRMT10B	9	37800000	37800000	25200	+	TRMT10B	protein_coding	chromosome	tRNA methyltransferase 10B [Source:HGNC Symbol;Acc:HGNC:26454]	ENSG00000165275.10	TRMT10B	c(ENST00000297994, ENST00000377753, ENST00000377754, ENST00000488673, ENST00000509577, ENST00000537016, ENST00000537911, ENST00000538370, ENST00000540616)	-0.678	2.78	16.3	0.000147	0.00261	3.83
12771	ENSG00000213906	56413	LTB4R2	14	24300000	24300000	6320	+	LTB4R2	protein_coding	chromosome	leukotriene B4 receptor 2 [Source:HGNC Symbol;Acc:HGNC:19260]	ENSG00000213906.10	LTB4R2	c(ENST00000527924, ENST00000528054, ENST00000530080, ENST00000533293, ENST00000543919)	-0.506	3.86	16.3	0.000147	0.00261	3.83
3465	ENSG00000114993	6242	RTKN	2	74400000	74400000	16600	-	RTKN	protein_coding	chromosome	rhotekin [Source:HGNC Symbol;Acc:HGNC:10466]	ENSG00000114993.17	RTKN	c(ENST00000233330, ENST00000272430, ENST00000305557, ENST00000460968, ENST00000464094, ENST00000469859, ENST00000472518, ENST00000479256, ENST00000484453, ENST00000492013, ENST00000640304)	-0.338	6.19	16.3	0.000149	0.00264	3.83
3749	ENSG00000117411	8704	B4GALT2	1	44000000	44000000	12200	+	B4GALT2	protein_coding	chromosome	beta-1,4-galactosyltransferase 2 [Source:HGNC Symbol;Acc:HGNC:925]	ENSG00000117411.16	B4GALT2	c(ENST00000309519, ENST00000356836, ENST00000372324, ENST00000434555, ENST00000481924, ENST00000485678, ENST00000497866, ENST00000498543)	-0.22	6.37	16.3	0.000149	0.00263	3.83
3172	ENSG00000111897	57515	SERINC1	6	122000000	122000000	28500	-	SERINC1	protein_coding	chromosome	serine incorporator 1 [Source:HGNC Symbol;Acc:HGNC:13464]	ENSG00000111897.7	SERINC1	ENST00000339697	0.253	7.52	16.2	0.000151	0.00266	3.82
7032	ENSG00000148634	26091	HERC4	10	67900000	68100000	153000	-	HERC4	protein_coding	chromosome	HECT and RLD domain containing E3 ubiquitin protein ligase 4 [Source:HGNC Symbol;Acc:HGNC:24521]	ENSG00000148634.15	HERC4	c(ENST00000277817, ENST00000373700, ENST00000395185, ENST00000395198, ENST00000412272, ENST00000427635, ENST00000460168, ENST00000463478, ENST00000473533, ENST00000480158, ENST00000492996, ENST00000505760, ENST00000506515, ENST00000513996, ENST00000515753)	0.317	7.48	16.3	0.000151	0.00266	3.82
1269	ENSG00000082996	11342	RNF13	3	150000000	150000000	149000	+	RNF13	protein_coding	chromosome	ring finger protein 13 [Source:HGNC Symbol;Acc:HGNC:10057]	ENSG00000082996.19	RNF13	c(ENST00000344229, ENST00000361785, ENST00000392894, ENST00000459632, ENST00000466478, ENST00000466795, ENST00000467977, ENST00000467996, ENST00000468289, ENST00000468648, ENST00000470151, ENST00000474348, ENST00000482083, ENST00000490631, ENST00000491086, ENST00000493238)	0.415	6.2	16.2	0.000153	0.00269	3.82
5034	ENSG00000131724	3597	IL13RA1	X	119000000	119000000	67400	+	IL13RA1	protein_coding	chromosome	interleukin 13 receptor subunit alpha 1 [Source:HGNC Symbol;Acc:HGNC:5974]	ENSG00000131724.11	IL13RA1	c(ENST00000371642, ENST00000371666, ENST00000481868, ENST00000652600)	0.481	5.78	16.2	0.000153	0.00269	3.82
7121	ENSG00000149573	10205	MPZL2	11	118000000	118000000	11100	-	MPZL2	protein_coding	chromosome	myelin protein zero like 2 [Source:HGNC Symbol;Acc:HGNC:3496]	ENSG00000149573.9	MPZL2	c(ENST00000278937, ENST00000438295, ENST00000525647, ENST00000527282, ENST00000528554, ENST00000529376, ENST00000534175)	0.309	8.17	16.2	0.000153	0.00269	3.82
5168	ENSG00000132763	25974	MMACHC	1	45500000	45500000	13100	+	MMACHC	protein_coding	chromosome	metabolism of cobalamin associated C [Source:HGNC Symbol;Acc:HGNC:24525]	ENSG00000132763.15	MMACHC	c(ENST00000401061, ENST00000477188, ENST00000616135)	-0.496	4.35	16.2	0.000154	0.0027	3.81
12286	ENSG00000198768	164284	APCDD1L	20	58500000	58500000	56300	-	APCDD1L	protein_coding	chromosome	APC down-regulated 1 like [Source:HGNC Symbol;Acc:HGNC:26892]	ENSG00000198768.11	APCDD1L	c(ENST00000371149, ENST00000425773, ENST00000491015)	-0.947	1.2	16.2	0.000154	0.0027	3.81
10464	ENSG00000177683	168451	THAP5	7	109000000	109000000	15200	-	THAP5	protein_coding	chromosome	THAP domain containing 5 [Source:HGNC Symbol;Acc:HGNC:23188]	ENSG00000177683.14	THAP5	c(ENST00000313516, ENST00000412935, ENST00000415914, ENST00000438865, ENST00000446771, ENST00000468884, ENST00000484452, ENST00000493722)	0.493	4.5	16.2	0.000155	0.00271	3.81
4620	ENSG00000127419	84286	TMEM175	4	932000	959000	26300	+	TMEM175	protein_coding	chromosome	transmembrane protein 175 [Source:HGNC Symbol;Acc:HGNC:28709]	ENSG00000127419.17	TMEM175	c(ENST00000264771, ENST00000438836, ENST00000452360, ENST00000502513, ENST00000504180, ENST00000504505, ENST00000504744, ENST00000504850, ENST00000505734, ENST00000506669, ENST00000507319, ENST00000508204, ENST00000509508, ENST00000510493, ENST00000513682, ENST00000513952, ENST00000514453, ENST00000514546, ENST00000515492, ENST00000515740, ENST00000515876, ENST00000622959)	-1.2	3.55	16.2	0.000156	0.00272	3.81
7634	ENSG00000156299	7074	TIAM1	21	31100000	31600000	442000	-	TIAM1	protein_coding	chromosome	T cell lymphoma invasion and metastasis 1 [Source:HGNC Symbol;Acc:HGNC:11805]	ENSG00000156299.13	TIAM1	c(ENST00000286827, ENST00000423206, ENST00000455508, ENST00000469412, ENST00000491927, ENST00000541036, ENST00000636887)	0.712	4.09	16.2	0.000156	0.00272	3.81
1246	ENSG00000081985	3595	IL12RB2	1	67300000	67400000	89700	+	IL12RB2	protein_coding	chromosome	interleukin 12 receptor subunit beta 2 [Source:HGNC Symbol;Acc:HGNC:5972]	ENSG00000081985.11	IL12RB2	c(ENST00000262345, ENST00000371000, ENST00000441640, ENST00000465396, ENST00000541374, ENST00000544434, ENST00000648487)	1.04	2.14	16.1	0.000157	0.00274	3.8
11952	ENSG00000197008	7697	ZNF138	7	64800000	64800000	39300	+	ZNF138	protein_coding	chromosome	zinc finger protein 138 [Source:HGNC Symbol;Acc:HGNC:12922]	ENSG00000197008.9	ZNF138	c(ENST00000307355, ENST00000359735, ENST00000430838, ENST00000437743, ENST00000440155, ENST00000440598, ENST00000494380)	0.623	3.18	16.1	0.000158	0.00275	3.8
5773	ENSG00000137309	3159	HMGA1	6	34200000	34200000	9360	+	HMGA1	protein_coding	chromosome	high mobility group AT-hook 1 [Source:HGNC Symbol;Acc:HGNC:5010]	ENSG00000137309.19	HMGA1	c(ENST00000311487, ENST00000347617, ENST00000374116, ENST00000401473, ENST00000447654, ENST00000478214)	-0.316	7.93	16.1	0.00016	0.00277	3.8
10249	ENSG00000175573	83638	C11orf68	11	65900000	65900000	2250	-	C11orf68	protein_coding	chromosome	chromosome 11 open reading frame 68 [Source:HGNC Symbol;Acc:HGNC:28801]	ENSG00000175573.7	C11orf68	c(ENST00000438576, ENST00000449692, ENST00000530188)	-0.468	4.25	16.1	0.00016	0.00277	3.8
12029	ENSG00000197457	50861	STMN3	20	63600000	63700000	18000	-	STMN3	protein_coding	chromosome	stathmin 3 [Source:HGNC Symbol;Acc:HGNC:15926]	ENSG00000197457.10	STMN3	c(ENST00000370053, ENST00000540534, ENST00000631920, ENST00000632676, ENST00000634126)	-1.02	0.286	16.3	0.000161	0.00279	3.79
1146	ENSG00000078269	8871	SYNJ2	6	158000000	158000000	117000	+	SYNJ2	protein_coding	chromosome	synaptojanin 2 [Source:HGNC Symbol;Acc:HGNC:11504]	ENSG00000078269.15	SYNJ2	c(ENST00000355585, ENST00000367112, ENST00000367113, ENST00000367122, ENST00000449320, ENST00000485863, ENST00000638626, ENST00000640338, ENST00000640569)	0.42	5.18	16.1	0.000163	0.00281	3.79
5515	ENSG00000135604	8676	STX11	6	144000000	144000000	41400	+	STX11	protein_coding	chromosome	syntaxin 11 [Source:HGNC Symbol;Acc:HGNC:11429]	ENSG00000135604.10	STX11	ENST00000367568	0.725	2.16	16.1	0.000163	0.00282	3.79
10934	ENSG00000182606	22906	TRAK1	3	42000000	42200000	212000	+	TRAK1	protein_coding	chromosome	trafficking kinesin protein 1 [Source:HGNC Symbol;Acc:HGNC:29947]	ENSG00000182606.16	TRAK1	c(ENST00000327628, ENST00000341421, ENST00000396175, ENST00000418790, ENST00000427771, ENST00000449246, ENST00000469506, ENST00000484786, ENST00000487159, ENST00000613405, ENST00000672026, ENST00000673621)	-0.283	6.18	16.1	0.000163	0.00281	3.79
12595	ENSG00000205863	387911	C1QTNF9B	13	23900000	23900000	12100	-	C1QTNF9B	protein_coding	chromosome	C1q and TNF related 9B [Source:HGNC Symbol;Acc:HGNC:34072]	ENSG00000205863.10	C1QTNF9B	c(ENST00000382137, ENST00000382140, ENST00000382145, ENST00000556521)	-1.03	0.248	16.1	0.000163	0.00281	3.79
11496	ENSG00000187079	7003	TEAD1	11	12700000	12900000	270000	+	TEAD1	protein_coding	chromosome	TEA domain transcription factor 1 [Source:HGNC Symbol;Acc:HGNC:11714]	ENSG00000187079.17	TEAD1	c(ENST00000334310, ENST00000525312, ENST00000526600, ENST00000527376, ENST00000527575, ENST00000527636, ENST00000638666)	0.376	7.03	16	0.000164	0.00283	3.78
10739	ENSG00000180667	55432	YOD1	1	207000000	207000000	9130	-	YOD1	protein_coding	chromosome	YOD1 deubiquitinase [Source:HGNC Symbol;Acc:HGNC:25035]	ENSG00000180667.10	YOD1	c(ENST00000315927, ENST00000367084)	0.508	5.99	16	0.000165	0.00284	3.78
3864	ENSG00000118939	7347	UCHL3	13	75500000	75600000	56500	+	UCHL3	protein_coding	chromosome	ubiquitin C-terminal hydrolase L3 [Source:HGNC Symbol;Acc:HGNC:12515]	ENSG00000118939.17	UCHL3	c(ENST00000377595, ENST00000419068, ENST00000471792, ENST00000606347, ENST00000607339, ENST00000618773)	0.295	5.62	16	0.000167	0.00288	3.78
867	ENSG00000069399	602	BCL3	19	44700000	44800000	12300	+	BCL3	protein_coding	chromosome	BCL3 transcription coactivator [Source:HGNC Symbol;Acc:HGNC:998]	ENSG00000069399.15	BCL3	c(ENST00000164227, ENST00000403534, ENST00000444487, ENST00000464319, ENST00000473468, ENST00000473473, ENST00000474300, ENST00000477832, ENST00000487394)	0.716	2.84	16	0.00017	0.00291	3.77
10013	ENSG00000173465	10534	ZNRD2	11	65600000	65600000	3480	+	ZNRD2	protein_coding	chromosome	zinc ribbon domain containing 2 [Source:HGNC Symbol;Acc:HGNC:11328]	ENSG00000173465.8	ZNRD2	c(ENST00000309328, ENST00000526433, ENST00000526877, ENST00000527413, ENST00000527920, ENST00000531405, ENST00000533115)	-0.392	4.51	16	0.00017	0.00292	3.77
14533	ENSG00000278622	79042	TSEN34	CHR_HSCHR19LRC_COX1_CTG3_1	54200000	54200000	4600	+	TSEN34	protein_coding	chromosome	tRNA splicing endonuclease subunit 34 [Source:HGNC Symbol;Acc:HGNC:15506]	ENSG00000278622.4	TSEN34	c(ENST00000612393, ENST00000613589, ENST00000614948, ENST00000615975, ENST00000617543, ENST00000617559, ENST00000621740)	-0.415	5.29	16	0.00017	0.00292	3.77
2027	ENSG00000101363	63905	MANBAL	20	37300000	37300000	27600	+	MANBAL	protein_coding	chromosome	mannosidase beta like [Source:HGNC Symbol;Acc:HGNC:15799]	ENSG00000101363.12	MANBAL	c(ENST00000373605, ENST00000373606, ENST00000397150, ENST00000397151, ENST00000397152)	-0.264	5.51	15.9	0.000171	0.00292	3.77
5525	ENSG00000135655	9958	USP15	12	62300000	62400000	157000	+	USP15	protein_coding	chromosome	ubiquitin specific peptidase 15 [Source:HGNC Symbol;Acc:HGNC:12613]	ENSG00000135655.16	USP15	c(ENST00000280377, ENST00000312635, ENST00000353364, ENST00000537297, ENST00000546694, ENST00000546718, ENST00000547317, ENST00000548524, ENST00000548620, ENST00000548836, ENST00000549101, ENST00000549237, ENST00000549268, ENST00000549415, ENST00000549523, ENST00000550632, ENST00000551206, ENST00000552346, ENST00000552997)	0.403	6.43	15.9	0.000171	0.00292	3.77
13567	ENSG00000242616	2790	GNG10	9	112000000	112000000	8620	+	GNG10	protein_coding	chromosome	G protein subunit gamma 10 [Source:HGNC Symbol;Acc:HGNC:4402]	ENSG00000242616.4	GNG10	ENST00000374293	0.303	5.63	16	0.000171	0.00292	3.77
1388	ENSG00000087077	7205	TRIP6	7	101000000	101000000	6070	+	TRIP6	protein_coding	chromosome	thyroid hormone receptor interactor 6 [Source:HGNC Symbol;Acc:HGNC:12311]	ENSG00000087077.14	TRIP6	c(ENST00000200457, ENST00000417475, ENST00000429658, ENST00000437505, ENST00000463125, ENST00000476870, ENST00000488670, ENST00000496260, ENST00000619988)	-0.346	6.58	15.9	0.000172	0.00293	3.76
2036	ENSG00000101417	11264	PXMP4	20	33700000	33700000	17600	-	PXMP4	protein_coding	chromosome	peroxisomal membrane protein 4 [Source:HGNC Symbol;Acc:HGNC:15920]	ENSG00000101417.12	PXMP4	c(ENST00000217398, ENST00000344022, ENST00000409299)	-0.781	3.5	15.9	0.000172	0.00293	3.76
5395	ENSG00000134802	29015	SLC43A3	11	57400000	57400000	20600	-	SLC43A3	protein_coding	chromosome	solute carrier family 43 member 3 [Source:HGNC Symbol;Acc:HGNC:17466]	ENSG00000134802.17	SLC43A3	c(ENST00000352187, ENST00000395123, ENST00000395124, ENST00000524863, ENST00000525205, ENST00000525474, ENST00000526125, ENST00000526621, ENST00000528098, ENST00000528187, ENST00000529112, ENST00000529113, ENST00000529494, ENST00000529554, ENST00000529748, ENST00000529896, ENST00000530005, ENST00000530232, ENST00000530316, ENST00000532278, ENST00000532795, ENST00000533051, ENST00000533235, ENST00…	0.653	4.09	15.9	0.000173	0.00294	3.76
11694	ENSG00000188883	346689	KLRG2	7	139000000	139000000	31000	-	KLRG2	protein_coding	chromosome	killer cell lectin like receptor G2 [Source:HGNC Symbol;Acc:HGNC:24778]	ENSG00000188883.5	KLRG2	c(ENST00000340940, ENST00000393039)	-0.705	2.27	15.9	0.000175	0.00297	3.76
4918	ENSG00000130733	78992	YIPF2	19	10900000	10900000	6500	-	YIPF2	protein_coding	chromosome	Yip1 domain family member 2 [Source:HGNC Symbol;Acc:HGNC:28476]	ENSG00000130733.10	YIPF2	c(ENST00000253031, ENST00000585858, ENST00000586575, ENST00000586748, ENST00000587943, ENST00000588347, ENST00000588962, ENST00000589971, ENST00000590329, ENST00000591872, ENST00000592505, ENST00000592646)	-0.455	5.49	15.8	0.000178	0.00302	3.75
7392	ENSG00000153130	60592	SCOC	4	140000000	140000000	128000	+	SCOC	protein_coding	chromosome	short coiled-coil protein [Source:HGNC Symbol;Acc:HGNC:20335]	ENSG00000153130.17	SCOC	c(ENST00000338517, ENST00000394201, ENST00000394203, ENST00000394205, ENST00000502535, ENST00000506322, ENST00000506597, ENST00000510586, ENST00000512749, ENST00000608372, ENST00000614192)	0.213	7.07	15.9	0.000178	0.00301	3.75
284	ENSG00000016082	3670	ISL1	5	51400000	51400000	11300	+	ISL1	protein_coding	chromosome	ISL LIM homeobox 1 [Source:HGNC Symbol;Acc:HGNC:6132]	ENSG00000016082.15	ISL1	c(ENST00000230658, ENST00000505475, ENST00000511384)	-0.564	3.68	15.8	0.00018	0.00304	3.75
6073	ENSG00000139505	9107	MTMR6	13	25200000	25300000	41800	-	MTMR6	protein_coding	chromosome	myotubularin related protein 6 [Source:HGNC Symbol;Acc:HGNC:7453]	ENSG00000139505.11	MTMR6	c(ENST00000381801, ENST00000482345)	0.368	6.22	15.8	0.000181	0.00306	3.74
2170	ENSG00000102870	23361	ZNF629	16	30800000	30800000	8750	-	ZNF629	protein_coding	chromosome	zinc finger protein 629 [Source:HGNC Symbol;Acc:HGNC:29008]	ENSG00000102870.6	ZNF629	ENST00000262525	-0.336	5.18	15.8	0.000182	0.00307	3.74
1022	ENSG00000074527	59277	NTN4	12	95700000	95800000	133000	-	NTN4	protein_coding	chromosome	netrin 4 [Source:HGNC Symbol;Acc:HGNC:13658]	ENSG00000074527.12	NTN4	c(ENST00000343702, ENST00000344911, ENST00000538383, ENST00000547980, ENST00000550074, ENST00000552603, ENST00000553059)	0.523	5.42	15.8	0.000184	0.00309	3.74
13514	ENSG00000241322	374286	CDRT1	17	15600000	15600000	54000	-	CDRT1	protein_coding	chromosome	CMT1A duplicated region transcript 1 [Source:HGNC Symbol;Acc:HGNC:14379]	ENSG00000241322.10	CDRT1	c(ENST00000261644, ENST00000354433, ENST00000395667, ENST00000395906, ENST00000475944, ENST00000571263, ENST00000583965, ENST00000630868)	0.654	3.66	15.8	0.000184	0.00309	3.74
568	ENSG00000053702	83714	NRIP2	12	2830000	2840000	10200	-	NRIP2	protein_coding	chromosome	nuclear receptor interacting protein 2 [Source:HGNC Symbol;Acc:HGNC:23078]	ENSG00000053702.15	NRIP2	c(ENST00000337508, ENST00000542386, ENST00000542990)	-1.6	-0.0718	15.9	0.000185	0.00312	3.73
7099	ENSG00000149346	128710	SLX4IP	20	10400000	10600000	202000	+	SLX4IP	protein_coding	chromosome	SLX4 interacting protein [Source:HGNC Symbol;Acc:HGNC:16225]	ENSG00000149346.15	SLX4IP	c(ENST00000334534, ENST00000488816)	-0.675	3.15	15.7	0.000186	0.00313	3.73
5831	ENSG00000137767	58472	SQOR	15	45600000	45700000	60100	+	SQOR	protein_coding	chromosome	sulfide quinone oxidoreductase [Source:HGNC Symbol;Acc:HGNC:20390]	ENSG00000137767.14	SQOR	c(ENST00000260324, ENST00000561493, ENST00000561735, ENST00000563296, ENST00000565227, ENST00000565997, ENST00000566934, ENST00000568606)	0.259	7	15.7	0.000188	0.00315	3.73
6813	ENSG00000146063	90933	TRIM41	5	181000000	181000000	13300	+	TRIM41	protein_coding	chromosome	tripartite motif containing 41 [Source:HGNC Symbol;Acc:HGNC:19013]	ENSG00000146063.20	TRIM41	c(ENST00000315073, ENST00000351937, ENST00000503114, ENST00000508930, ENST00000510072, ENST00000514219, ENST00000515223, ENST00000515499, ENST00000515834)	-0.379	5.48	15.7	0.000189	0.00317	3.72
10389	ENSG00000176986	9632	SEC24C	10	73700000	73800000	27800	+	SEC24C	protein_coding	chromosome	SEC24 homolog C, COPII coat complex component [Source:HGNC Symbol;Acc:HGNC:10705]	ENSG00000176986.16	SEC24C	c(ENST00000339365, ENST00000345254, ENST00000465076, ENST00000477008, ENST00000496827, ENST00000634508, ENST00000635550)	-0.284	6.92	15.7	0.000189	0.00317	3.72
6593	ENSG00000143889	92906	HNRNPLL	2	38600000	38600000	41600	-	HNRNPLL	protein_coding	chromosome	heterogeneous nuclear ribonucleoprotein L like [Source:HGNC Symbol;Acc:HGNC:25127]	ENSG00000143889.16	HNRNPLL	c(ENST00000272249, ENST00000358367, ENST00000378915, ENST00000409328, ENST00000409636, ENST00000410076, ENST00000425682, ENST00000441689, ENST00000449105, ENST00000488099, ENST00000498516, ENST00000608859)	0.421	4.75	15.7	0.00019	0.00317	3.72
2432	ENSG00000105127	10270	AKAP8	19	15400000	15400000	26400	-	AKAP8	protein_coding	chromosome	A-kinase anchoring protein 8 [Source:HGNC Symbol;Acc:HGNC:378]	ENSG00000105127.9	AKAP8	c(ENST00000269701, ENST00000537303, ENST00000595416, ENST00000598597, ENST00000599883)	-0.478	5.35	15.7	0.000193	0.00322	3.72
4078	ENSG00000121057	8165	AKAP1	17	57100000	57100000	36300	+	AKAP1	protein_coding	chromosome	A-kinase anchoring protein 1 [Source:HGNC Symbol;Acc:HGNC:367]	ENSG00000121057.13	AKAP1	c(ENST00000314126, ENST00000337714, ENST00000481416, ENST00000539273, ENST00000570423, ENST00000571629, ENST00000572156, ENST00000572557, ENST00000572560, ENST00000572814, ENST00000573085, ENST00000573326, ENST00000574683, ENST00000575032, ENST00000575186, ENST00000575322, ENST00000576295, ENST00000576591, ENST00000621116)	-0.596	6.19	15.6	0.000195	0.00326	3.71
310	ENSG00000020577	23034	SAMD4A	14	54600000	54800000	226000	+	SAMD4A	protein_coding	chromosome	sterile alpha motif domain containing 4A [Source:HGNC Symbol;Acc:HGNC:23023]	ENSG00000020577.13	SAMD4A	c(ENST00000251091, ENST00000392067, ENST00000553988, ENST00000554335, ENST00000554587, ENST00000555091, ENST00000555112, ENST00000555192, ENST00000555719, ENST00000556069, ENST00000557013, ENST00000557692, ENST00000631086)	0.55	5.83	15.6	0.000196	0.00327	3.71
6410	ENSG00000142657	5226	PGD	1	10400000	10400000	21900	+	PGD	protein_coding	chromosome	phosphogluconate dehydrogenase [Source:HGNC Symbol;Acc:HGNC:8891]	ENSG00000142657.21	PGD	c(ENST00000270776, ENST00000460189, ENST00000465632, ENST00000477958, ENST00000483936, ENST00000487775, ENST00000491493, ENST00000493288, ENST00000496718, ENST00000498356)	-0.35	7.16	15.6	0.000197	0.00328	3.71
12747	ENSG00000213672	51517	NCKIPSD	3	48700000	48700000	12500	-	NCKIPSD	protein_coding	chromosome	NCK interacting protein with SH3 domain [Source:HGNC Symbol;Acc:HGNC:15486]	ENSG00000213672.8	NCKIPSD	c(ENST00000294129, ENST00000413374, ENST00000415281, ENST00000416649, ENST00000426678, ENST00000439518, ENST00000453349, ENST00000454134, ENST00000470006)	-0.426	5.17	15.6	0.000197	0.00328	3.7
6793	ENSG00000145882	78991	PCYOX1L	5	149000000	149000000	11600	+	PCYOX1L	protein_coding	chromosome	prenylcysteine oxidase 1 like [Source:HGNC Symbol;Acc:HGNC:28477]	ENSG00000145882.11	PCYOX1L	c(ENST00000274569, ENST00000503240, ENST00000505669, ENST00000507621, ENST00000510990, ENST00000511945, ENST00000514349)	-0.512	3.64	15.6	0.000198	0.00329	3.7
49	ENSG00000004779	4706	NDUFAB1	16	23600000	23600000	15300	-	NDUFAB1	protein_coding	chromosome	NADH:ubiquinone oxidoreductase subunit AB1 [Source:HGNC Symbol;Acc:HGNC:7694]	ENSG00000004779.10	NDUFAB1	c(ENST00000007516, ENST00000484769, ENST00000562133, ENST00000567761, ENST00000570319)	0.232	5.7	15.6	0.000201	0.00332	3.7
4679	ENSG00000128228	23753	SDF2L1	22	21600000	21600000	2000	+	SDF2L1	protein_coding	chromosome	stromal cell derived factor 2 like 1 [Source:HGNC Symbol;Acc:HGNC:10676]	ENSG00000128228.5	SDF2L1	c(ENST00000248958, ENST00000466935)	-0.708	3	15.6	0.000201	0.00332	3.7
9062	ENSG00000167202	23102	TBC1D2B	15	78000000	78100000	93700	-	TBC1D2B	protein_coding	chromosome	TBC1 domain family member 2B [Source:HGNC Symbol;Acc:HGNC:29183]	ENSG00000167202.11	TBC1D2B	c(ENST00000300584, ENST00000409931, ENST00000418039, ENST00000435468, ENST00000459715, ENST00000465531, ENST00000472786, ENST00000482562, ENST00000486703, ENST00000491479, ENST00000492078, ENST00000497942)	-0.398	5.58	15.6	0.000201	0.00332	3.7
3451	ENSG00000114853	92999	ZBTB47	3	42700000	42700000	13900	+	ZBTB47	protein_coding	chromosome	zinc finger and BTB domain containing 47 [Source:HGNC Symbol;Acc:HGNC:26955]	ENSG00000114853.14	ZBTB47	c(ENST00000232974, ENST00000505904)	-0.465	5.05	15.6	0.000202	0.00335	3.69
2377	ENSG00000104756	54793	KCTD9	8	25400000	25500000	30600	-	KCTD9	protein_coding	chromosome	potassium channel tetramerization domain containing 9 [Source:HGNC Symbol;Acc:HGNC:22401]	ENSG00000104756.16	KCTD9	c(ENST00000221200, ENST00000517914, ENST00000518067, ENST00000518997, ENST00000519665, ENST00000520405, ENST00000521458, ENST00000522493, ENST00000523140, ENST00000523294, ENST00000524217)	0.388	6.4	15.5	0.000205	0.00339	3.69
10457	ENSG00000177614	79605	PGBD5	1	230000000	230000000	112000	-	PGBD5	protein_coding	chromosome	piggyBac transposable element derived 5 [Source:HGNC Symbol;Acc:HGNC:19405]	ENSG00000177614.11	PGBD5	c(ENST00000391860, ENST00000525115, ENST00000530424)	0.75	3.84	15.5	0.000205	0.00339	3.69
1087	ENSG00000076356	5362	PLXNA2	1	208000000	208000000	222000	-	PLXNA2	protein_coding	chromosome	plexin A2 [Source:HGNC Symbol;Acc:HGNC:9100]	ENSG00000076356.7	PLXNA2	c(ENST00000367033, ENST00000460870, ENST00000463510, ENST00000480053, ENST00000483048, ENST00000486969)	-0.561	5.97	15.5	0.000207	0.00342	3.68
2263	ENSG00000103490	29108	PYCARD	16	31200000	31200000	1960	-	PYCARD	protein_coding	chromosome	PYD and CARD domain containing [Source:HGNC Symbol;Acc:HGNC:16608]	ENSG00000103490.14	PYCARD	c(ENST00000247470, ENST00000350605, ENST00000561508, ENST00000565022)	-0.574	3.73	15.5	0.00021	0.00345	3.68
13131	ENSG00000228300	55009	FAM174C	19	1280000	1280000	3720	+	FAM174C	protein_coding	chromosome	family with sequence similarity 174 member C [Source:HGNC Symbol;Acc:HGNC:26073]	ENSG00000228300.14	FAM174C	c(ENST00000409293, ENST00000469144, ENST00000485191, ENST00000585716, ENST00000590269)	-0.356	4.73	15.5	0.00021	0.00346	3.68
5285	ENSG00000133935	11161	ERG28	14	75600000	75700000	11100	-	ERG28	protein_coding	chromosome	ergosterol biosynthesis 28 homolog [Source:HGNC Symbol;Acc:HGNC:1187]	ENSG00000133935.7	ERG28	ENST00000256319	-0.248	6.33	15.5	0.000211	0.00347	3.68
10407	ENSG00000177125	403341	ZBTB34	9	127000000	127000000	25200	+	ZBTB34	protein_coding	chromosome	zinc finger and BTB domain containing 34 [Source:HGNC Symbol;Acc:HGNC:31446]	ENSG00000177125.5	ZBTB34	c(ENST00000319119, ENST00000373452)	0.509	4.86	15.5	0.000211	0.00347	3.68
9702	ENSG00000171222	51282	SCAND1	20	36000000	36000000	5860	-	SCAND1	protein_coding	chromosome	SCAN domain containing 1 [Source:HGNC Symbol;Acc:HGNC:10566]	ENSG00000171222.10	SCAND1	c(ENST00000305978, ENST00000373991, ENST00000615116)	-0.61	3.26	15.4	0.000212	0.00347	3.67
4798	ENSG00000129515	58533	SNX6	14	34600000	34600000	69100	-	SNX6	protein_coding	chromosome	sorting nexin 6 [Source:HGNC Symbol;Acc:HGNC:14970]	ENSG00000129515.20	SNX6	c(ENST00000362031, ENST00000396526, ENST00000555416, ENST00000555541, ENST00000555648, ENST00000556162, ENST00000556303, ENST00000556712, ENST00000557265, ENST00000557341, ENST00000652385)	0.405	7.35	15.4	0.000213	0.00348	3.67
6639	ENSG00000144354	83879	CDCA7	2	173000000	173000000	14200	+	CDCA7	protein_coding	chromosome	cell division cycle associated 7 [Source:HGNC Symbol;Acc:HGNC:14628]	ENSG00000144354.14	CDCA7	c(ENST00000306721, ENST00000347703, ENST00000410019, ENST00000410101, ENST00000435616, ENST00000467411, ENST00000468359, ENST00000496441)	-0.488	4.57	15.4	0.000214	0.0035	3.67
7736	ENSG00000157510	134265	AFAP1L1	5	149000000	149000000	71800	+	AFAP1L1	protein_coding	chromosome	actin filament associated protein 1 like 1 [Source:HGNC Symbol;Acc:HGNC:26714]	ENSG00000157510.14	AFAP1L1	c(ENST00000296721, ENST00000455574, ENST00000508444, ENST00000513665, ENST00000515000, ENST00000522492)	-0.523	5.72	15.4	0.000214	0.0035	3.67
14643	ENSG00000282902	3963	LGALS7B	CHR_HG26_PATCH	38800000	38800000	2560	-	LGALS7B	protein_coding	chromosome	galectin 7B [Source:HGNC Symbol;Acc:HGNC:34447]	ENSG00000282902.2	LGALS7B	c(ENST00000634448, ENST00000635222)	-0.41	6.28	15.4	0.000214	0.0035	3.67
14644	ENSG00000282902	653499	LGALS7B	CHR_HG26_PATCH	38800000	38800000	2560	-	LGALS7B	protein_coding	chromosome	galectin 7B [Source:HGNC Symbol;Acc:HGNC:34447]	ENSG00000282902.2	LGALS7B	c(ENST00000634448, ENST00000635222)	-0.41	6.28	15.4	0.000214	0.0035	3.67
5981	ENSG00000138670	153020	RASGEF1B	4	81400000	82000000	618000	-	RASGEF1B	protein_coding	chromosome	RasGEF domain family member 1B [Source:HGNC Symbol;Acc:HGNC:24881]	ENSG00000138670.17	RASGEF1B	c(ENST00000264400, ENST00000335927, ENST00000436139, ENST00000504863, ENST00000507538, ENST00000508294, ENST00000509081, ENST00000510780, ENST00000512343, ENST00000512716, ENST00000514050, ENST00000514889, ENST00000613784, ENST00000638048)	1.17	2.49	15.4	0.000215	0.0035	3.67
8960	ENSG00000166548	7084	TK2	16	66500000	66600000	44500	-	TK2	protein_coding	chromosome	thymidine kinase 2 [Source:HGNC Symbol;Acc:HGNC:11831]	ENSG00000166548.16	TK2	c(ENST00000299697, ENST00000417693, ENST00000451102, ENST00000525974, ENST00000527284, ENST00000527800, ENST00000544898, ENST00000545043, ENST00000561905, ENST00000562484, ENST00000562552, ENST00000563099, ENST00000563369, ENST00000563478, ENST00000564792, ENST00000564917, ENST00000565729, ENST00000567357, ENST00000568170, ENST00000569718, ENST00000620035)	-0.599	4.55	15.4	0.000215	0.0035	3.67
12294	ENSG00000198793	2475	MTOR	1	11100000	11300000	156000	-	MTOR	protein_coding	chromosome	mechanistic target of rapamycin kinase [Source:HGNC Symbol;Acc:HGNC:3942]	ENSG00000198793.13	MTOR	c(ENST00000361445, ENST00000376838, ENST00000455339, ENST00000473471, ENST00000476768, ENST00000490931, ENST00000495435)	-0.554	6.47	15.4	0.000215	0.0035	3.67
1230	ENSG00000081277	5317	PKP1	1	201000000	201000000	49500	+	PKP1	protein_coding	chromosome	plakophilin 1 [Source:HGNC Symbol;Acc:HGNC:9023]	ENSG00000081277.12	PKP1	c(ENST00000263946, ENST00000352845, ENST00000367324, ENST00000475988, ENST00000477817)	-0.372	9.44	15.4	0.000217	0.00352	3.66
5118	ENSG00000132432	23480	SEC61G	7	54800000	54800000	7720	-	SEC61G	protein_coding	chromosome	SEC61 translocon gamma subunit [Source:HGNC Symbol;Acc:HGNC:18277]	ENSG00000132432.14	SEC61G	c(ENST00000352861, ENST00000395535, ENST00000415949, ENST00000450622, ENST00000460484, ENST00000461536, ENST00000480303)	0.349	6.35	15.4	0.000217	0.00353	3.66
4728	ENSG00000128789	56984	PSMG2	18	12700000	12700000	67700	+	PSMG2	protein_coding	chromosome	proteasome assembly chaperone 2 [Source:HGNC Symbol;Acc:HGNC:24929]	ENSG00000128789.21	PSMG2	c(ENST00000317615, ENST00000400512, ENST00000400514, ENST00000585331, ENST00000585853, ENST00000586445, ENST00000586587, ENST00000588824, ENST00000589405, ENST00000590217)	0.35	5.43	15.4	0.000218	0.00354	3.66
5789	ENSG00000137460	85462	FHDC1	4	153000000	153000000	43300	+	FHDC1	protein_coding	chromosome	FH2 domain containing 1 [Source:HGNC Symbol;Acc:HGNC:29363]	ENSG00000137460.8	FHDC1	c(ENST00000260008, ENST00000511601)	0.506	4.71	15.4	0.000219	0.00356	3.66
11189	ENSG00000184752	55967	NDUFA12	12	94900000	95000000	107000	-	NDUFA12	protein_coding	chromosome	NADH:ubiquinone oxidoreductase subunit A12 [Source:HGNC Symbol;Acc:HGNC:23987]	ENSG00000184752.13	NDUFA12	c(ENST00000327772, ENST00000538372, ENST00000546788, ENST00000547157, ENST00000547447, ENST00000547986, ENST00000550187, ENST00000551991, ENST00000552205)	0.283	5.6	15.3	0.000222	0.00359	3.65
5060	ENSG00000131941	85415	RHPN2	19	33000000	33100000	86300	-	RHPN2	protein_coding	chromosome	rhophilin Rho GTPase binding protein 2 [Source:HGNC Symbol;Acc:HGNC:19974]	ENSG00000131941.8	RHPN2	c(ENST00000254260, ENST00000544458, ENST00000585641, ENST00000588388, ENST00000588683, ENST00000591502, ENST00000592247)	0.54	5.07	15.3	0.000223	0.00361	3.65
10511	ENSG00000178150	163071	ZNF114	19	48300000	48300000	17500	+	ZNF114	protein_coding	chromosome	zinc finger protein 114 [Source:HGNC Symbol;Acc:HGNC:12894]	ENSG00000178150.10	ZNF114	c(ENST00000315849, ENST00000594024, ENST00000595408, ENST00000595607, ENST00000598898, ENST00000600687, ENST00000601320)	1.29	1.01	15.3	0.000225	0.00363	3.65
4654	ENSG00000127914	10142	AKAP9	7	91900000	92100000	170000	+	AKAP9	protein_coding	chromosome	A-kinase anchoring protein 9 [Source:HGNC Symbol;Acc:HGNC:379]	ENSG00000127914.16	AKAP9	c(ENST00000356239, ENST00000358100, ENST00000359028, ENST00000394534, ENST00000394564, ENST00000435423, ENST00000438114, ENST00000463118, ENST00000484815, ENST00000486313, ENST00000487258, ENST00000487692, ENST00000491695, ENST00000493453, ENST00000493976, ENST00000619023)	0.624	6.35	15.3	0.000226	0.00364	3.65
287	ENSG00000016602	22802	CLCA4	1	86500000	86600000	33700	+	CLCA4	protein_coding	chromosome	chloride channel accessory 4 [Source:HGNC Symbol;Acc:HGNC:2018]	ENSG00000016602.9	CLCA4	c(ENST00000370563, ENST00000496322)	0.412	4.48	15.3	0.000227	0.00366	3.64
11638	ENSG00000188486	3014	H2AX	11	119000000	119000000	1610	-	H2AFX	protein_coding	chromosome	H2A histone family member X [Source:HGNC Symbol;Acc:HGNC:4739]	ENSG00000188486.3	H2AFX	c(ENST00000375167, ENST00000530167)	-0.409	4.4	15.3	0.000228	0.00367	3.64
3391	ENSG00000114268	5210	PFKFB4	3	48500000	48600000	44300	-	PFKFB4	protein_coding	chromosome	6-phosphofructo-2-kinase/fructose-2,6-biphosphatase 4 [Source:HGNC Symbol;Acc:HGNC:8875]	ENSG00000114268.12	PFKFB4	c(ENST00000232375, ENST00000383734, ENST00000412035, ENST00000416568, ENST00000417753, ENST00000422701, ENST00000445633, ENST00000452531, ENST00000467176, ENST00000468162, ENST00000471890, ENST00000478516, ENST00000490115, ENST00000490404, ENST00000496767)	-0.374	6.29	15.3	0.000229	0.00368	3.64
3607	ENSG00000116062	2956	MSH6	2	47700000	47800000	115000	+	MSH6	protein_coding	chromosome	mutS homolog 6 [Source:HGNC Symbol;Acc:HGNC:7329]	ENSG00000116062.15	MSH6	c(ENST00000234420, ENST00000411819, ENST00000420813, ENST00000445503, ENST00000454137, ENST00000455383, ENST00000456246, ENST00000493177, ENST00000538136, ENST00000540021, ENST00000607272, ENST00000614496, ENST00000616033, ENST00000622629, ENST00000652107)	-0.403	5.98	15.2	0.000231	0.00371	3.64
1874	ENSG00000100442	2287	FKBP3	14	45100000	45100000	19700	-	FKBP3	protein_coding	chromosome	FKBP prolyl isomerase 3 [Source:HGNC Symbol;Acc:HGNC:3719]	ENSG00000100442.11	FKBP3	c(ENST00000216330, ENST00000396062, ENST00000556231, ENST00000557324)	0.275	5.77	15.2	0.000234	0.00375	3.63
4169	ENSG00000122386	7755	ZNF205	16	3110000	3120000	7960	+	ZNF205	protein_coding	chromosome	zinc finger protein 205 [Source:HGNC Symbol;Acc:HGNC:12996]	ENSG00000122386.10	ZNF205	c(ENST00000219091, ENST00000382192, ENST00000414351, ENST00000444510, ENST00000570935, ENST00000620094)	-0.529	3.89	15.2	0.000234	0.00375	3.63
12064	ENSG00000197647	163059	ZNF433	19	12000000	12000000	21000	-	ZNF433	protein_coding	chromosome	zinc finger protein 433 [Source:HGNC Symbol;Acc:HGNC:20811]	ENSG00000197647.11	ZNF433	c(ENST00000344980, ENST00000411841, ENST00000419886, ENST00000455504, ENST00000478765, ENST00000547560, ENST00000548669, ENST00000550507, ENST00000550745, ENST00000552904)	0.845	3.85	15.2	0.000235	0.00375	3.63
80	ENSG00000005486	57414	RHBDD2	7	75800000	75900000	46300	+	RHBDD2	protein_coding	chromosome	rhomboid domain containing 2 [Source:HGNC Symbol;Acc:HGNC:23082]	ENSG00000005486.17	RHBDD2	c(ENST00000006777, ENST00000318622, ENST00000428119, ENST00000454791, ENST00000466232, ENST00000467406, ENST00000468304, ENST00000468644, ENST00000476218)	-0.328	5.44	15.2	0.000236	0.00376	3.63
8396	ENSG00000163624	1040	CDS1	4	84600000	84700000	68200	+	CDS1	protein_coding	chromosome	CDP-diacylglycerol synthase 1 [Source:HGNC Symbol;Acc:HGNC:1800]	ENSG00000163624.6	CDS1	c(ENST00000295887, ENST00000511298)	0.336	6.05	15.2	0.000236	0.00376	3.63
13984	ENSG00000262814	6182	MRPL12	17	81700000	81700000	4150	+	MRPL12	protein_coding	chromosome	mitochondrial ribosomal protein L12 [Source:HGNC Symbol;Acc:HGNC:10378]	ENSG00000262814.8	MRPL12	ENST00000333676	-0.333	5.75	15.2	0.000236	0.00376	3.63
12189	ENSG00000198300	5178	PEG3	19	56800000	56800000	30700	-	PEG3	protein_coding	chromosome	paternally expressed 3 [Source:HGNC Symbol;Acc:HGNC:8826]	ENSG00000198300.14	PEG3	c(ENST00000326441, ENST00000593695, ENST00000594389, ENST00000598410, ENST00000599534, ENST00000599565, ENST00000599577, ENST00000600833, ENST00000647621, ENST00000647852, ENST00000648694, ENST00000649233, ENST00000649428, ENST00000649680, ENST00000649735, ENST00000649876, ENST00000650102, ENST00000650632)	-1.07	1.25	15.4	0.000238	0.00378	3.62
2948	ENSG00000109736	10227	MFSD10	4	2930000	2930000	4270	-	MFSD10	protein_coding	chromosome	major facilitator superfamily domain containing 10 [Source:HGNC Symbol;Acc:HGNC:16894]	ENSG00000109736.15	MFSD10	c(ENST00000329687, ENST00000355443, ENST00000503596, ENST00000507272, ENST00000507555, ENST00000508221, ENST00000508276, ENST00000509676, ENST00000512781, ENST00000514031, ENST00000514800)	-0.302	6.49	15.2	0.00024	0.0038	3.62
6025	ENSG00000139112	23710	GABARAPL1	12	10200000	10200000	10700	+	GABARAPL1	protein_coding	chromosome	GABA type A receptor associated protein like 1 [Source:HGNC Symbol;Acc:HGNC:4068]	ENSG00000139112.11	GABARAPL1	c(ENST00000266458, ENST00000421801, ENST00000535576, ENST00000537201, ENST00000539170, ENST00000539289, ENST00000539408, ENST00000540424, ENST00000541453, ENST00000541960, ENST00000542722, ENST00000543602, ENST00000544284, ENST00000545047, ENST00000545290, ENST00000545859, ENST00000545887, ENST00000546017, ENST00000629504)	0.495	4.58	15.2	0.00024	0.0038	3.62
12641	ENSG00000206380	50854	SNHG32	CHR_HSCHR6_MHC_QBL_CTG1	31800000	31800000	5160	+	SNHG32	protein_coding	chromosome	small nucleolar RNA host gene 32 [Source:HGNC Symbol;Acc:HGNC:19078]	ENSG00000206380.11	SNHG32	c(ENST00000383383, ENST00000383384, ENST00000383385, ENST00000400034, ENST00000400035, ENST00000400037, ENST00000400038, ENST00000400039, ENST00000414536, ENST00000550685)	2	3.42	15.1	0.000242	0.00384	3.62
4320	ENSG00000124193	6431	SRSF6	20	43500000	43500000	8150	+	SRSF6	protein_coding	chromosome	serine and arginine rich splicing factor 6 [Source:HGNC Symbol;Acc:HGNC:10788]	ENSG00000124193.16	SRSF6	c(ENST00000244020, ENST00000483871, ENST00000662078, ENST00000668808, ENST00000670741, ENST00000671022)	-0.316	6.37	15.1	0.000243	0.00384	3.62
12844	ENSG00000214822	644945	KRT16P3	17	20500000	20500000	10800	-	KRT16P3	transcribed_unprocessed_pseudogene	chromosome	keratin 16 pseudogene 3 [Source:HGNC Symbol;Acc:HGNC:37808]	ENSG00000214822.8	KRT16P3	c(ENST00000439127, ENST00000580113, ENST00000580621, ENST00000584759)	1.25	1.26	15.1	0.000243	0.00384	3.61
1983	ENSG00000101132	5203	PFDN4	20	54200000	54200000	20000	+	PFDN4	protein_coding	chromosome	prefoldin subunit 4 [Source:HGNC Symbol;Acc:HGNC:8868]	ENSG00000101132.10	PFDN4	c(ENST00000371419, ENST00000441080, ENST00000474326, ENST00000487129, ENST00000493356)	0.518	4.03	15.1	0.000245	0.00386	3.61
4111	ENSG00000121552	1475	CSTA	3	122000000	122000000	16700	+	CSTA	protein_coding	chromosome	cystatin A [Source:HGNC Symbol;Acc:HGNC:2481]	ENSG00000121552.4	CSTA	c(ENST00000264474, ENST00000479204)	0.25	9.69	15.1	0.000245	0.00387	3.61
7268	ENSG00000151690	54842	MFSD6	2	190000000	191000000	101000	+	MFSD6	protein_coding	chromosome	major facilitator superfamily domain containing 6 [Source:HGNC Symbol;Acc:HGNC:24711]	ENSG00000151690.15	MFSD6	c(ENST00000281416, ENST00000392328, ENST00000412482, ENST00000417958, ENST00000432036, ENST00000434582, ENST00000444317, ENST00000445546, ENST00000486123, ENST00000489793)	0.382	5.74	15.1	0.000246	0.00387	3.61
11622	ENSG00000188295	79862	ZNF669	1	247000000	247000000	4410	-	ZNF669	protein_coding	chromosome	zinc finger protein 669 [Source:HGNC Symbol;Acc:HGNC:25736]	ENSG00000188295.14	ZNF669	c(ENST00000343381, ENST00000366500, ENST00000366501, ENST00000448299, ENST00000476158)	0.612	3.18	15.1	0.000246	0.00387	3.61
2949	ENSG00000109738	2743	GLRB	4	157000000	157000000	96000	+	GLRB	protein_coding	chromosome	glycine receptor beta [Source:HGNC Symbol;Acc:HGNC:4329]	ENSG00000109738.11	GLRB	c(ENST00000264428, ENST00000506411, ENST00000509282, ENST00000510970, ENST00000512619, ENST00000515642, ENST00000541722)	1.07	1.79	15.1	0.000249	0.00392	3.6
14062	ENSG00000267368	100134938	UPK3BL1	7	103000000	103000000	5770	-	UPK3BL1	protein_coding	chromosome	uroplakin 3B like 1 [Source:HGNC Symbol;Acc:HGNC:37278]	ENSG00000267368.1	UPK3BL1	ENST00000340457	-0.267	9.57	15.1	0.000249	0.00392	3.6
3352	ENSG00000113658	4090	SMAD5	5	136000000	136000000	55900	+	SMAD5	protein_coding	chromosome	SMAD family member 5 [Source:HGNC Symbol;Acc:HGNC:6771]	ENSG00000113658.18	SMAD5	c(ENST00000506223, ENST00000507118, ENST00000507245, ENST00000507637, ENST00000509297, ENST00000509962, ENST00000511116, ENST00000513418, ENST00000514777, ENST00000515005, ENST00000545279, ENST00000545620)	0.555	6.24	15.1	0.00025	0.00392	3.6
9185	ENSG00000167815	7001	PRDX2	19	12800000	12800000	4980	-	PRDX2	protein_coding	chromosome	peroxiredoxin 2 [Source:HGNC Symbol;Acc:HGNC:9353]	ENSG00000167815.12	PRDX2	c(ENST00000301522, ENST00000334482, ENST00000466174, ENST00000477555, ENST00000478908, ENST00000498785)	-0.221	7.08	15.1	0.00025	0.00392	3.6
7641	ENSG00000156398	118980	SFXN2	10	103000000	103000000	29000	+	SFXN2	protein_coding	chromosome	sideroflexin 2 [Source:HGNC Symbol;Acc:HGNC:16086]	ENSG00000156398.13	SFXN2	c(ENST00000369893, ENST00000459894, ENST00000480358, ENST00000602287, ENST00000602439, ENST00000602544, ENST00000602647, ENST00000602660, ENST00000602670, ENST00000602764, ENST00000602785, ENST00000602831, ENST00000602868)	-1.14	1.73	15	0.000251	0.00393	3.6
459	ENSG00000041353	5874	RAB27B	18	54700000	54900000	178000	+	RAB27B	protein_coding	chromosome	RAB27B, member RAS oncogene family [Source:HGNC Symbol;Acc:HGNC:9767]	ENSG00000041353.10	RAB27B	c(ENST00000262094, ENST00000586570, ENST00000586594, ENST00000592334)	0.332	6.74	15	0.000252	0.00394	3.6
3063	ENSG00000111057	3875	KRT18	12	52900000	53000000	4040	+	KRT18	protein_coding	chromosome	keratin 18 [Source:HGNC Symbol;Acc:HGNC:6430]	ENSG00000111057.11	KRT18	c(ENST00000388835, ENST00000388837, ENST00000546656, ENST00000548015, ENST00000548496, ENST00000549078, ENST00000550600)	0.257	7.63	15	0.000253	0.00396	3.6
2454	ENSG00000105248	55702	YJU2	19	4250000	4270000	22000	+	YJU2	protein_coding	chromosome	YJU2 splicing factor homolog [Source:HGNC Symbol;Acc:HGNC:25518]	ENSG00000105248.16	YJU2	c(ENST00000262962, ENST00000596496)	-0.47	3.59	15	0.000254	0.00397	3.59
9303	ENSG00000168496	2237	FEN1	11	61800000	61800000	4330	+	FEN1	protein_coding	chromosome	flap structure-specific endonuclease 1 [Source:HGNC Symbol;Acc:HGNC:3650]	ENSG00000168496.4	FEN1	c(ENST00000305885, ENST00000535307, ENST00000535723)	-0.307	5.07	15	0.000254	0.00397	3.6
7647	ENSG00000156467	7381	UQCRB	8	96200000	96200000	9720	-	UQCRB	protein_coding	chromosome	ubiquinol-cytochrome c reductase binding protein [Source:HGNC Symbol;Acc:HGNC:12582]	ENSG00000156467.9	UQCRB	c(ENST00000287022, ENST00000517523, ENST00000517603, ENST00000518406, ENST00000518876, ENST00000519322, ENST00000521036, ENST00000521948, ENST00000523920)	0.221	7.44	15	0.000255	0.00397	3.59
9536	ENSG00000170044	131368	ZPLD1	3	102000000	102000000	381000	+	ZPLD1	protein_coding	chromosome	zona pellucida like domain containing 1 [Source:HGNC Symbol;Acc:HGNC:27022]	ENSG00000170044.8	ZPLD1	c(ENST00000306176, ENST00000466937, ENST00000478083, ENST00000491959)	1.07	1.03	15	0.000255	0.00397	3.59
9460	ENSG00000169583	9022	CLIC3	9	137000000	137000000	1960	-	CLIC3	protein_coding	chromosome	chloride intracellular channel 3 [Source:HGNC Symbol;Acc:HGNC:2064]	ENSG00000169583.13	CLIC3	c(ENST00000473911, ENST00000480181, ENST00000494426)	-0.384	4.41	15	0.000256	0.00398	3.59
11218	ENSG00000185000	8694	DGAT1	8	144000000	144000000	12300	-	DGAT1	protein_coding	chromosome	diacylglycerol O-acyltransferase 1 [Source:HGNC Symbol;Acc:HGNC:2843]	ENSG00000185000.12	DGAT1	c(ENST00000332324, ENST00000524844, ENST00000524965, ENST00000525371, ENST00000527885, ENST00000528718, ENST00000531896, ENST00000620428)	-0.522	4.97	15	0.000257	0.00399	3.59
4430	ENSG00000125430	9953	HS3ST3B1	17	14300000	14300000	48300	+	HS3ST3B1	protein_coding	chromosome	heparan sulfate-glucosamine 3-sulfotransferase 3B1 [Source:HGNC Symbol;Acc:HGNC:5198]	ENSG00000125430.9	HS3ST3B1	c(ENST00000360954, ENST00000466596)	-0.541	2.48	15	0.000258	0.004	3.59
4976	ENSG00000131116	126299	ZNF428	19	43600000	43600000	12400	-	ZNF428	protein_coding	chromosome	zinc finger protein 428 [Source:HGNC Symbol;Acc:HGNC:20804]	ENSG00000131116.12	ZNF428	c(ENST00000300811, ENST00000595304, ENST00000598676)	-0.67	3.47	15	0.000261	0.00405	3.58
5324	ENSG00000134253	80263	TRIM45	1	117000000	117000000	11500	-	TRIM45	protein_coding	chromosome	tripartite motif containing 45 [Source:HGNC Symbol;Acc:HGNC:19018]	ENSG00000134253.10	TRIM45	c(ENST00000256649, ENST00000369461, ENST00000369464, ENST00000485032, ENST00000497970)	-0.985	1.56	14.9	0.000263	0.00406	3.58
12561	ENSG00000205423	255919	CNEP1R1	16	50000000	50000000	12700	+	CNEP1R1	protein_coding	chromosome	CTD nuclear envelope phosphatase 1 regulatory subunit 1 [Source:HGNC Symbol;Acc:HGNC:26759]	ENSG00000205423.11	CNEP1R1	c(ENST00000389134, ENST00000427478, ENST00000458059, ENST00000562576, ENST00000565457, ENST00000565556, ENST00000566093, ENST00000566482, ENST00000567712, ENST00000568890, ENST00000569647)	0.459	4.42	14.9	0.000263	0.00406	3.58
12007	ENSG00000197312	84301	DDI2	1	15600000	15700000	51600	+	DDI2	protein_coding	chromosome	DNA damage inducible 1 homolog 2 [Source:HGNC Symbol;Acc:HGNC:24578]	ENSG00000197312.12	DDI2	c(ENST00000320153, ENST00000480945, ENST00000483899, ENST00000486680, ENST00000546927, ENST00000548451)	-0.542	6.21	14.9	0.000264	0.00407	3.58
4538	ENSG00000126216	10426	TUBGCP3	13	112000000	113000000	103000	-	TUBGCP3	protein_coding	chromosome	tubulin gamma complex associated protein 3 [Source:HGNC Symbol;Acc:HGNC:18598]	ENSG00000126216.15	TUBGCP3	c(ENST00000261965, ENST00000375669, ENST00000462580, ENST00000464139, ENST00000469302, ENST00000483532, ENST00000611152, ENST00000649778)	-0.421	4.73	14.9	0.000269	0.00414	3.57
9024	ENSG00000166963	4130	MAP1A	15	43500000	43500000	20700	+	MAP1A	protein_coding	chromosome	microtubule associated protein 1A [Source:HGNC Symbol;Acc:HGNC:6835]	ENSG00000166963.13	MAP1A	c(ENST00000300231, ENST00000382031)	-1.3	0.464	14.9	0.00027	0.00416	3.57
12970	ENSG00000223618	6293	VPS52	CHR_HSCHR6_MHC_MANN_CTG1	33400000	33400000	1700	-	VPS52	protein_coding	chromosome	VPS52 subunit of GARP complex [Source:HGNC Symbol;Acc:HGNC:10518]	ENSG00000223618.7	VPS52	c(ENST00000421357, ENST00000459865, ENST00000462479, ENST00000470858, ENST00000484730, ENST00000485418)	-7.68	0.578	15.3	0.000271	0.00418	3.57
5870	ENSG00000137947	2959	GTF2B	1	88900000	88900000	39300	-	GTF2B	protein_coding	chromosome	general transcription factor IIB [Source:HGNC Symbol;Acc:HGNC:4648]	ENSG00000137947.12	GTF2B	c(ENST00000370500, ENST00000418217, ENST00000448623, ENST00000471296, ENST00000471471, ENST00000486078, ENST00000494819)	0.306	5.42	14.9	0.000273	0.0042	3.56
60	ENSG00000005020	8935	SKAP2	7	26700000	27000000	328000	-	SKAP2	protein_coding	chromosome	src kinase associated phosphoprotein 2 [Source:HGNC Symbol;Acc:HGNC:15687]	ENSG00000005020.13	SKAP2	c(ENST00000345317, ENST00000432747, ENST00000468712, ENST00000481204, ENST00000487720, ENST00000489977, ENST00000490456, ENST00000495802, ENST00000497511)	0.321	5.41	14.8	0.000276	0.00423	3.56
1166	ENSG00000078900	7161	TP73	1	3650000	3740000	83700	+	TP73	protein_coding	chromosome	tumor protein p73 [Source:HGNC Symbol;Acc:HGNC:12003]	ENSG00000078900.15	TP73	c(ENST00000346387, ENST00000354437, ENST00000357733, ENST00000378280, ENST00000378285, ENST00000378288, ENST00000378290, ENST00000378295, ENST00000603362, ENST00000603364, ENST00000604074, ENST00000604194, ENST00000604479, ENST00000604566)	-1.4	0.356	15	0.000278	0.00426	3.56
7766	ENSG00000157870	127281	PRXL2B	1	2590000	2590000	4980	+	PRXL2B	protein_coding	chromosome	peroxiredoxin like 2B [Source:HGNC Symbol;Acc:HGNC:28390]	ENSG00000157870.16	PRXL2B	c(ENST00000378424, ENST00000378425, ENST00000378427, ENST00000419916, ENST00000444521, ENST00000464043, ENST00000465233, ENST00000474659, ENST00000476686, ENST00000477045, ENST00000481683, ENST00000484099, ENST00000493183, ENST00000498083, ENST00000537325)	-0.442	5.32	14.8	0.000278	0.00426	3.56
14297	ENSG00000275052	57223	PPP4R3B	2	55500000	55600000	71600	-	PPP4R3B	protein_coding	chromosome	protein phosphatase 4 regulatory subunit 3B [Source:HGNC Symbol;Acc:HGNC:29267]	ENSG00000275052.5	PPP4R3B	c(ENST00000470801, ENST00000482826, ENST00000611717, ENST00000612688, ENST00000616288, ENST00000616407)	0.304	6.43	14.8	0.000278	0.00426	3.56
2982	ENSG00000110057	81622	UNC93B1	11	68000000	68000000	13900	-	UNC93B1	protein_coding	chromosome	unc-93 homolog B1, TLR signaling regulator [Source:HGNC Symbol;Acc:HGNC:13481]	ENSG00000110057.8	UNC93B1	c(ENST00000227471, ENST00000524455, ENST00000525368, ENST00000528096, ENST00000528423, ENST00000530138, ENST00000531152, ENST00000533424, ENST00000610659, ENST00000622364)	-0.776	3.45	14.8	0.000279	0.00426	3.55
7951	ENSG00000160050	79140	CCDC28B	1	32200000	32200000	5000	+	CCDC28B	protein_coding	chromosome	coiled-coil domain containing 28B [Source:HGNC Symbol;Acc:HGNC:28163]	ENSG00000160050.14	CCDC28B	c(ENST00000373602, ENST00000421922, ENST00000461819, ENST00000469003, ENST00000483009)	-0.772	1.81	14.8	0.000279	0.00427	3.55
620	ENSG00000058063	23200	ATP11B	3	183000000	183000000	128000	+	ATP11B	protein_coding	chromosome	ATPase phospholipid transporting 11B (putative) [Source:HGNC Symbol;Acc:HGNC:13553]	ENSG00000058063.16	ATP11B	c(ENST00000323116, ENST00000466758, ENST00000475636, ENST00000482070, ENST00000482794, ENST00000484691, ENST00000490303, ENST00000491699, ENST00000493826, ENST00000498086)	0.421	6.42	14.8	0.00028	0.00428	3.55
3002	ENSG00000110315	50862	RNF141	11	10500000	10500000	29600	-	RNF141	protein_coding	chromosome	ring finger protein 141 [Source:HGNC Symbol;Acc:HGNC:21159]	ENSG00000110315.7	RNF141	c(ENST00000265981, ENST00000528665, ENST00000530156, ENST00000533412, ENST00000534281)	0.455	6.72	14.8	0.000281	0.00428	3.55
673	ENSG00000062716	81671	VMP1	17	59700000	59800000	135000	+	VMP1	protein_coding	chromosome	vacuole membrane protein 1 [Source:HGNC Symbol;Acc:HGNC:29559]	ENSG00000062716.13	VMP1	c(ENST00000262291, ENST00000585847, ENST00000586245, ENST00000587259, ENST00000587470, ENST00000587945, ENST00000588131, ENST00000588617, ENST00000588915, ENST00000589823, ENST00000591315, ENST00000591782, ENST00000591877, ENST00000592106, ENST00000592619, ENST00000592790, ENST00000593168)	0.419	7.13	14.8	0.000284	0.00432	3.55
11598	ENSG00000188112	647024	C6orf132	6	42100000	42100000	41500	-	C6orf132	protein_coding	chromosome	chromosome 6 open reading frame 132 [Source:HGNC Symbol;Acc:HGNC:21288]	ENSG00000188112.9	C6orf132	c(ENST00000341865, ENST00000356542)	0.357	6.84	14.7	0.000286	0.00436	3.54
11618	ENSG00000188277	643338	C15orf62	15	40800000	40800000	2470	+	C15orf62	protein_coding	chromosome	chromosome 15 open reading frame 62 [Source:HGNC Symbol;Acc:HGNC:34489]	ENSG00000188277.10	C15orf62	ENST00000344320	0.786	1.28	14.9	0.000288	0.00438	3.54
923	ENSG00000070961	490	ATP2B1	12	89600000	89700000	121000	-	ATP2B1	protein_coding	chromosome	ATPase plasma membrane Ca2+ transporting 1 [Source:HGNC Symbol;Acc:HGNC:814]	ENSG00000070961.15	ATP2B1	c(ENST00000261173, ENST00000359142, ENST00000393164, ENST00000428670, ENST00000549585, ENST00000549727, ENST00000550716, ENST00000551009, ENST00000551310, ENST00000552275, ENST00000635033)	-0.488	5.77	14.7	0.000289	0.00438	3.54
5657	ENSG00000136522	57129	MRPL47	3	180000000	180000000	16400	-	MRPL47	protein_coding	chromosome	mitochondrial ribosomal protein L47 [Source:HGNC Symbol;Acc:HGNC:16652]	ENSG00000136522.14	MRPL47	c(ENST00000259038, ENST00000392659, ENST00000476781)	0.353	5.53	14.7	0.000289	0.00438	3.54
6449	ENSG00000143126	1952	CELSR2	1	109000000	109000000	26200	+	CELSR2	protein_coding	chromosome	cadherin EGF LAG seven-pass G-type receptor 2 [Source:HGNC Symbol;Acc:HGNC:3231]	ENSG00000143126.8	CELSR2	c(ENST00000271332, ENST00000459940, ENST00000489018, ENST00000498157)	-0.435	6.38	14.7	0.000289	0.00438	3.54
281	ENSG00000015532	64132	XYLT2	17	50300000	50400000	17000	+	XYLT2	protein_coding	chromosome	xylosyltransferase 2 [Source:HGNC Symbol;Acc:HGNC:15517]	ENSG00000015532.10	XYLT2	c(ENST00000017003, ENST00000376550, ENST00000507602, ENST00000509778, ENST00000511654, ENST00000571021, ENST00000574840)	-0.831	5.04	14.7	0.00029	0.00439	3.54
12085	ENSG00000197785	55210	ATAD3A	1	1510000	1530000	22500	+	ATAD3A	protein_coding	chromosome	ATPase family AAA domain containing 3A [Source:HGNC Symbol;Acc:HGNC:25567]	ENSG00000197785.14	ATAD3A	c(ENST00000339113, ENST00000378755, ENST00000378756, ENST00000400830, ENST00000429957, ENST00000439513, ENST00000536055, ENST00000672388)	-0.427	5.81	14.7	0.00029	0.00438	3.54
5674	ENSG00000136710	84317	CCDC115	2	130000000	130000000	4770	-	CCDC115	protein_coding	chromosome	coiled-coil domain containing 115 [Source:HGNC Symbol;Acc:HGNC:28178]	ENSG00000136710.10	CCDC115	c(ENST00000259229, ENST00000409127, ENST00000442217, ENST00000465315, ENST00000651709)	-0.289	5.3	14.7	0.000291	0.00439	3.54
12308	ENSG00000198833	51465	UBE2J1	6	89300000	89400000	26100	-	UBE2J1	protein_coding	chromosome	ubiquitin conjugating enzyme E2 J1 [Source:HGNC Symbol;Acc:HGNC:17598]	ENSG00000198833.7	UBE2J1	ENST00000435041	0.299	6.19	14.7	0.000292	0.0044	3.53
9984	ENSG00000173221	2745	GLRX	5	95800000	95800000	71400	-	GLRX	protein_coding	chromosome	glutaredoxin [Source:HGNC Symbol;Acc:HGNC:4330]	ENSG00000173221.14	GLRX	c(ENST00000237858, ENST00000379979, ENST00000505427, ENST00000507412, ENST00000507605, ENST00000508780, ENST00000512469)	0.352	5.14	14.7	0.000294	0.00443	3.53
5129	ENSG00000132485	9406	ZRANB2	1	71100000	71100000	18000	-	ZRANB2	protein_coding	chromosome	zinc finger RANBP2-type containing 2 [Source:HGNC Symbol;Acc:HGNC:13058]	ENSG00000132485.14	ZRANB2	c(ENST00000254821, ENST00000370920, ENST00000473260, ENST00000477096, ENST00000479947, ENST00000487510, ENST00000611683)	0.256	6.99	14.7	0.000297	0.00446	3.53
10622	ENSG00000179222	9500	MAGED1	X	51800000	51900000	99400	+	MAGED1	protein_coding	chromosome	MAGE family member D1 [Source:HGNC Symbol;Acc:HGNC:6813]	ENSG00000179222.17	MAGED1	c(ENST00000326587, ENST00000375695, ENST00000375722, ENST00000375772, ENST00000470461, ENST00000473931, ENST00000482188, ENST00000482599, ENST00000485420, ENST00000494718)	-0.314	6.22	14.7	0.000297	0.00447	3.53
10328	ENSG00000176390	51379	CRLF3	17	30800000	30800000	55300	-	CRLF3	protein_coding	chromosome	cytokine receptor like factor 3 [Source:HGNC Symbol;Acc:HGNC:17177]	ENSG00000176390.12	CRLF3	c(ENST00000324238, ENST00000577725, ENST00000578692, ENST00000583527, ENST00000583805, ENST00000585268)	0.339	4.92	14.6	0.000298	0.00448	3.53
9770	ENSG00000171700	10287	RGS19	20	64100000	64100000	6810	-	RGS19	protein_coding	chromosome	regulator of G protein signaling 19 [Source:HGNC Symbol;Acc:HGNC:13735]	ENSG00000171700.14	RGS19	c(ENST00000332298, ENST00000395042, ENST00000479996, ENST00000493165)	-1.17	3.85	14.6	0.000299	0.0045	3.52
1730	ENSG00000099889	421	ARVCF	22	20000000	20000000	46900	-	ARVCF	protein_coding	chromosome	ARVCF delta catenin family member [Source:HGNC Symbol;Acc:HGNC:728]	ENSG00000099889.14	ARVCF	c(ENST00000263207, ENST00000401994, ENST00000406259, ENST00000406522, ENST00000462319, ENST00000467828, ENST00000473551, ENST00000480792, ENST00000487793, ENST00000492625, ENST00000495096)	-0.921	3.39	14.6	0.000301	0.00451	3.52
4880	ENSG00000130479	55201	MAP1S	19	17700000	17700000	15300	+	MAP1S	protein_coding	chromosome	microtubule associated protein 1S [Source:HGNC Symbol;Acc:HGNC:15715]	ENSG00000130479.11	MAP1S	c(ENST00000324096, ENST00000544059, ENST00000593593, ENST00000594212, ENST00000594340, ENST00000594365, ENST00000594625, ENST00000595338, ENST00000596637, ENST00000597000, ENST00000597067, ENST00000597681, ENST00000597735, ENST00000598756, ENST00000598769, ENST00000598916, ENST00000599494, ENST00000600186, ENST00000600608, ENST00000601097, ENST00000601544)	-1.13	3.04	14.6	0.000302	0.00452	3.52
989	ENSG00000073060	949	SCARB1	12	125000000	125000000	106000	-	SCARB1	protein_coding	chromosome	scavenger receptor class B member 1 [Source:HGNC Symbol;Acc:HGNC:1664]	ENSG00000073060.16	SCARB1	c(ENST00000261693, ENST00000339570, ENST00000415380, ENST00000535005, ENST00000538291, ENST00000539320, ENST00000541661, ENST00000544327, ENST00000545305, ENST00000545493, ENST00000546215)	-0.5	6.6	14.6	0.000304	0.00456	3.52
11386	ENSG00000186130	10773	ZBTB6	9	123000000	123000000	5270	-	ZBTB6	protein_coding	chromosome	zinc finger and BTB domain containing 6 [Source:HGNC Symbol;Acc:HGNC:16764]	ENSG00000186130.5	ZBTB6	ENST00000373659	0.394	5.1	14.6	0.000305	0.00456	3.52
2954	ENSG00000109775	55325	UFSP2	4	185000000	185000000	26400	-	UFSP2	protein_coding	chromosome	UFM1 specific peptidase 2 [Source:HGNC Symbol;Acc:HGNC:25640]	ENSG00000109775.11	UFSP2	c(ENST00000264689, ENST00000502282, ENST00000502428, ENST00000505357, ENST00000509180, ENST00000510206, ENST00000510755, ENST00000511485, ENST00000514247)	-0.561	4.57	14.6	0.000306	0.00457	3.51
9314	ENSG00000168575	6575	SLC20A2	8	42400000	42500000	125000	-	SLC20A2	protein_coding	chromosome	solute carrier family 20 member 2 [Source:HGNC Symbol;Acc:HGNC:10947]	ENSG00000168575.10	SLC20A2	c(ENST00000342228, ENST00000517366, ENST00000518384, ENST00000518660, ENST00000518717, ENST00000519463, ENST00000520179, ENST00000520262, ENST00000521455, ENST00000522401, ENST00000522707, ENST00000523340, ENST00000524211, ENST00000524237)	0.433	7.39	14.6	0.000306	0.00457	3.51
8028	ENSG00000160683	643	CXCR5	11	119000000	119000000	13900	+	CXCR5	protein_coding	chromosome	C-X-C motif chemokine receptor 5 [Source:HGNC Symbol;Acc:HGNC:1060]	ENSG00000160683.5	CXCR5	ENST00000292174	6	-2.27	15.8	0.000307	0.00457	3.51
5851	ENSG00000137841	5330	PLCB2	15	40300000	40300000	29800	-	PLCB2	protein_coding	chromosome	phospholipase C beta 2 [Source:HGNC Symbol;Acc:HGNC:9055]	ENSG00000137841.12	PLCB2	c(ENST00000260402, ENST00000456256, ENST00000543785, ENST00000557821, ENST00000558409, ENST00000558505, ENST00000558588, ENST00000559381, ENST00000559618, ENST00000559634, ENST00000559671, ENST00000560009, ENST00000560093, ENST00000560701, ENST00000561378)	-1.09	0.87	14.6	0.000308	0.00457	3.51
6907	ENSG00000147130	9203	ZMYM3	X	71200000	71300000	15500	-	ZMYM3	protein_coding	chromosome	zinc finger MYM-type containing 3 [Source:HGNC Symbol;Acc:HGNC:13054]	ENSG00000147130.14	ZMYM3	c(ENST00000314425, ENST00000373978, ENST00000373981, ENST00000373982, ENST00000373984, ENST00000373988, ENST00000373998, ENST00000470832, ENST00000489332)	-0.517	4.52	14.6	0.000308	0.00457	3.51
13997	ENSG00000263155	100820829	MYZAP	15	57600000	57700000	93500	+	MYZAP	protein_coding	chromosome	myocardial zonula adherens protein [Source:HGNC Symbol;Acc:HGNC:43444]	ENSG00000263155.6	MYZAP	c(ENST00000267853, ENST00000380565, ENST00000461709, ENST00000569089)	1.02	2.17	14.6	0.000308	0.00457	3.51
5232	ENSG00000133265	23640	HSPBP1	19	55300000	55300000	18200	-	HSPBP1	protein_coding	chromosome	HSPA (Hsp70) binding protein 1 [Source:HGNC Symbol;Acc:HGNC:24989]	ENSG00000133265.11	HSPBP1	c(ENST00000255631, ENST00000433386, ENST00000585698, ENST00000585927, ENST00000587551, ENST00000587922, ENST00000587959, ENST00000588971, ENST00000593263)	-0.393	4.87	14.6	0.000309	0.00458	3.51
5868	ENSG00000137942	54874	FNBP1L	1	93400000	93600000	107000	+	FNBP1L	protein_coding	chromosome	formin binding protein 1 like [Source:HGNC Symbol;Acc:HGNC:20851]	ENSG00000137942.16	FNBP1L	c(ENST00000260506, ENST00000271234, ENST00000370253, ENST00000424449, ENST00000603526, ENST00000604705)	0.34	5.72	14.6	0.00031	0.0046	3.51
3426	ENSG00000114638	7348	UPK1B	3	119000000	119000000	31600	+	UPK1B	protein_coding	chromosome	uroplakin 1B [Source:HGNC Symbol;Acc:HGNC:12578]	ENSG00000114638.8	UPK1B	c(ENST00000264234, ENST00000460625, ENST00000479520, ENST00000494855, ENST00000497685)	0.352	7.26	14.5	0.000313	0.00463	3.51
7061	ENSG00000148943	55327	LIN7C	11	27500000	27500000	12400	-	LIN7C	protein_coding	chromosome	lin-7 homolog C, crumbs cell polarity complex component [Source:HGNC Symbol;Acc:HGNC:17789]	ENSG00000148943.12	LIN7C	c(ENST00000278193, ENST00000524596)	0.319	5.26	14.5	0.000313	0.00463	3.5
10388	ENSG00000176978	29952	DPP7	9	137000000	137000000	4630	-	DPP7	protein_coding	chromosome	dipeptidyl peptidase 7 [Source:HGNC Symbol;Acc:HGNC:14892]	ENSG00000176978.14	DPP7	c(ENST00000371579, ENST00000460830, ENST00000463619, ENST00000470766, ENST00000472306, ENST00000473532, ENST00000473703, ENST00000478597, ENST00000482088, ENST00000483783, ENST00000485456, ENST00000491807, ENST00000497375)	-0.419	5.39	14.5	0.000314	0.00465	3.5
13715	ENSG00000251192	641339	ZNF674	X	46500000	46500000	47700	-	ZNF674	protein_coding	chromosome	zinc finger protein 674 [Source:HGNC Symbol;Acc:HGNC:17625]	ENSG00000251192.7	ZNF674	c(ENST00000414387, ENST00000453909, ENST00000518708, ENST00000518795, ENST00000521626, ENST00000522017, ENST00000523374)	0.804	2.85	14.5	0.000316	0.00467	3.5
333	ENSG00000023608	6617	SNAPC1	14	61800000	61800000	34000	+	SNAPC1	protein_coding	chromosome	small nuclear RNA activating complex polypeptide 1 [Source:HGNC Symbol;Acc:HGNC:11134]	ENSG00000023608.5	SNAPC1	ENST00000216294	0.3	5.83	14.5	0.000317	0.00467	3.5
7955	ENSG00000160062	653121	ZBTB8A	1	32500000	32600000	66500	+	ZBTB8A	protein_coding	chromosome	zinc finger and BTB domain containing 8A [Source:HGNC Symbol;Acc:HGNC:24172]	ENSG00000160062.15	ZBTB8A	c(ENST00000316459, ENST00000373510)	0.682	3.54	14.5	0.000319	0.0047	3.5
1063	ENSG00000075624	60	ACTB	7	5530000	5560000	36600	-	ACTB	protein_coding	chromosome	actin beta [Source:HGNC Symbol;Acc:HGNC:132]	ENSG00000075624.16	ACTB	c(ENST00000414620, ENST00000417101, ENST00000425660, ENST00000432588, ENST00000443528, ENST00000462494, ENST00000464611, ENST00000473257, ENST00000477812, ENST00000480301, ENST00000484841, ENST00000493945, ENST00000642480, ENST00000645025, ENST00000645576, ENST00000646584, ENST00000646664, ENST00000647275)	0.246	11.5	14.5	0.00032	0.00472	3.49
7115	ENSG00000149541	26229	B3GAT3	11	62600000	62600000	6860	-	B3GAT3	protein_coding	chromosome	beta-1,3-glucuronyltransferase 3 [Source:HGNC Symbol;Acc:HGNC:923]	ENSG00000149541.10	B3GAT3	c(ENST00000265471, ENST00000531383, ENST00000532585, ENST00000533303, ENST00000534026, ENST00000534715)	-0.46	4.32	14.5	0.000322	0.00473	3.49
2108	ENSG00000102103	10084	PQBP1	X	48900000	48900000	12900	+	PQBP1	protein_coding	chromosome	polyglutamine binding protein 1 [Source:HGNC Symbol;Acc:HGNC:9330]	ENSG00000102103.16	PQBP1	c(ENST00000218224, ENST00000247140, ENST00000376563, ENST00000376566, ENST00000396763, ENST00000443648, ENST00000447146, ENST00000456306, ENST00000463529, ENST00000465859, ENST00000470059, ENST00000470062, ENST00000472742, ENST00000473764, ENST00000474671, ENST00000477997, ENST00000486150, ENST00000651767)	-0.315	5.37	14.4	0.000325	0.00477	3.49
4523	ENSG00000125998	128876	FAM83C	20	35300000	35300000	6700	-	FAM83C	protein_coding	chromosome	family with sequence similarity 83 member C [Source:HGNC Symbol;Acc:HGNC:16121]	ENSG00000125998.8	FAM83C	ENST00000374408	-0.976	0.917	14.4	0.000327	0.00479	3.49
3957	ENSG00000119801	51646	YPEL5	2	30100000	30200000	13600	+	YPEL5	protein_coding	chromosome	yippee like 5 [Source:HGNC Symbol;Acc:HGNC:18329]	ENSG00000119801.13	YPEL5	c(ENST00000261353, ENST00000379519, ENST00000379520, ENST00000402003, ENST00000402708, ENST00000470120, ENST00000482474, ENST00000490211, ENST00000492439, ENST00000495673)	0.31	6.08	14.4	0.000328	0.0048	3.48
9058	ENSG00000167183	79170	PRR15L	17	48000000	48000000	5920	-	PRR15L	protein_coding	chromosome	proline rich 15 like [Source:HGNC Symbol;Acc:HGNC:28149]	ENSG00000167183.3	PRR15L	ENST00000300557	0.686	2.14	14.4	0.000328	0.0048	3.48
11823	ENSG00000196368	55190	NUDT11	X	51500000	51500000	6580	-	NUDT11	protein_coding	chromosome	nudix hydrolase 11 [Source:HGNC Symbol;Acc:HGNC:18011]	ENSG00000196368.5	NUDT11	ENST00000375992	-0.412	3.54	14.4	0.000331	0.00485	3.48
4971	ENSG00000131069	55902	ACSS2	20	34900000	34900000	55800	+	ACSS2	protein_coding	chromosome	acyl-CoA synthetase short chain family member 2 [Source:HGNC Symbol;Acc:HGNC:15814]	ENSG00000131069.20	ACSS2	c(ENST00000253382, ENST00000360596, ENST00000461051, ENST00000464399, ENST00000467019, ENST00000468550, ENST00000470315, ENST00000473172, ENST00000475459, ENST00000476922, ENST00000477932, ENST00000480274, ENST00000480978, ENST00000481284, ENST00000481971, ENST00000484354, ENST00000488172, ENST00000490046, ENST00000490464, ENST00000491533, ENST00000493250, ENST00000493805, ENST00000494727, ENST00…	-0.658	6.05	14.4	0.000334	0.00488	3.48
6377	ENSG00000142235	114783	LMTK3	19	48500000	48500000	28700	-	LMTK3	protein_coding	chromosome	lemur tyrosine kinase 3 [Source:HGNC Symbol;Acc:HGNC:19295]	ENSG00000142235.10	LMTK3	c(ENST00000270238, ENST00000598924, ENST00000600059, ENST00000647709, ENST00000648216, ENST00000650440, ENST00000672160, ENST00000673139)	0.837	2.16	14.4	0.000334	0.00488	3.48
3118	ENSG00000111641	4839	NOP2	12	6560000	6570000	11800	-	NOP2	protein_coding	chromosome	NOP2 nucleolar protein [Source:HGNC Symbol;Acc:HGNC:7867]	ENSG00000111641.11	NOP2	c(ENST00000322166, ENST00000382421, ENST00000399466, ENST00000400580, ENST00000536124, ENST00000536506, ENST00000537442, ENST00000537708, ENST00000538420, ENST00000538697, ENST00000540228, ENST00000541778, ENST00000542015, ENST00000542867, ENST00000542919, ENST00000542944, ENST00000544630, ENST00000545200, ENST00000545492, ENST00000545915, ENST00000546053, ENST00000617555, ENST00000620535)	-0.344	6.76	14.4	0.000335	0.00488	3.47
6112	ENSG00000139832	55647	RAB20	13	111000000	111000000	38700	-	RAB20	protein_coding	chromosome	RAB20, member RAS oncogene family [Source:HGNC Symbol;Acc:HGNC:18260]	ENSG00000139832.5	RAB20	ENST00000267328	-0.497	3	14.4	0.000335	0.00488	3.47
11902	ENSG00000196700	57473	ZNF512B	20	64000000	64000000	13200	-	ZNF512B	protein_coding	chromosome	zinc finger protein 512B [Source:HGNC Symbol;Acc:HGNC:29212]	ENSG00000196700.9	ZNF512B	ENST00000369888	-0.376	6.24	14.4	0.000336	0.00488	3.47
12634	ENSG00000206302	3119	HLA-DQB1	CHR_HSCHR6_MHC_QBL_CTG1	32600000	32600000	7610	-	HLA-DQB1	protein_coding	chromosome	major histocompatibility complex, class II, DQ beta 1 [Source:HGNC Symbol;Acc:HGNC:4944]	ENSG00000206302.10	HLA-DQB1	c(ENST00000383247, ENST00000399670)	-1.4	1.11	14.6	0.000336	0.00488	3.47
11563	ENSG00000187837	3006	H1-2	6	26100000	26100000	642	-	HIST1H1C	protein_coding	chromosome	histone cluster 1 H1 family member c [Source:HGNC Symbol;Acc:HGNC:4716]	ENSG00000187837.3	HIST1H1C	ENST00000343677	-0.565	3.28	14.4	0.000337	0.00489	3.47
13909	ENSG00000259706	NA	HSP90B2P	15	99300000	99300000	2380	+	HSP90B2P	processed_pseudogene	chromosome	heat shock protein 90 beta family member 2, pseudogene [Source:HGNC Symbol;Acc:HGNC:12099]	ENSG00000259706.1	HSP90B2P	ENST00000559111	-1.09	0.118	14.5	0.000337	0.00489	3.47
627	ENSG00000058668	493	ATP2B4	1	204000000	204000000	118000	+	ATP2B4	protein_coding	chromosome	ATPase plasma membrane Ca2+ transporting 4 [Source:HGNC Symbol;Acc:HGNC:817]	ENSG00000058668.14	ATP2B4	c(ENST00000341360, ENST00000356729, ENST00000357681, ENST00000367218, ENST00000458092, ENST00000466407, ENST00000484746)	-0.35	7.32	14.3	0.00034	0.00493	3.47
2020	ENSG00000101335	10398	MYL9	20	36500000	36600000	9950	+	MYL9	protein_coding	chromosome	myosin light chain 9 [Source:HGNC Symbol;Acc:HGNC:15754]	ENSG00000101335.10	MYL9	c(ENST00000279022, ENST00000346786)	0.336	5.03	14.3	0.000341	0.00494	3.47
1326	ENSG00000085117	3732	CD82	11	44600000	44600000	55900	+	CD82	protein_coding	chromosome	CD82 molecule [Source:HGNC Symbol;Acc:HGNC:6210]	ENSG00000085117.12	CD82	c(ENST00000227155, ENST00000342935, ENST00000524704, ENST00000524750, ENST00000525210, ENST00000525813, ENST00000525898, ENST00000526958, ENST00000527737, ENST00000529277, ENST00000529853, ENST00000530601, ENST00000530931, ENST00000532544)	-0.464	7.72	14.3	0.000342	0.00495	3.47
9752	ENSG00000171552	598	BCL2L1	20	31700000	31700000	59500	-	BCL2L1	protein_coding	chromosome	BCL2 like 1 [Source:HGNC Symbol;Acc:HGNC:992]	ENSG00000171552.13	BCL2L1	c(ENST00000307677, ENST00000376055, ENST00000376062, ENST00000420488, ENST00000422920, ENST00000434194, ENST00000439267, ENST00000450273, ENST00000456404)	0.255	6.87	14.3	0.000344	0.00497	3.46
8345	ENSG00000163382	128240	NAXE	1	157000000	157000000	2540	+	NAXE	protein_coding	chromosome	NAD(P)HX epimerase [Source:HGNC Symbol;Acc:HGNC:18453]	ENSG00000163382.12	NAXE	c(ENST00000368233, ENST00000368234, ENST00000368235, ENST00000467374, ENST00000488840)	-0.242	5.94	14.3	0.000346	0.00499	3.46
11882	ENSG00000196611	4312	MMP1	11	103000000	103000000	8240	-	MMP1	protein_coding	chromosome	matrix metallopeptidase 1 [Source:HGNC Symbol;Acc:HGNC:7155]	ENSG00000196611.5	MMP1	ENST00000315274	-0.76	1.16	14.3	0.000346	0.00499	3.46
12659	ENSG00000206535	348801	LNP1	3	100000000	100000000	54800	+	LNP1	protein_coding	chromosome	leukemia NUP98 fusion partner 1 [Source:HGNC Symbol;Acc:HGNC:28014]	ENSG00000206535.8	LNP1	c(ENST00000383693, ENST00000466996, ENST00000489752)	-0.993	0.698	14.3	0.000349	0.00503	3.46
8602	ENSG00000164414	10559	SLC35A1	6	87500000	87500000	41700	+	SLC35A1	protein_coding	chromosome	solute carrier family 35 member A1 [Source:HGNC Symbol;Acc:HGNC:11021]	ENSG00000164414.18	SLC35A1	c(ENST00000369552, ENST00000369556, ENST00000369557, ENST00000464978, ENST00000622775)	0.373	4.59	14.3	0.000351	0.00505	3.45
3843	ENSG00000118564	26234	FBXL5	4	15600000	15700000	77300	-	FBXL5	protein_coding	chromosome	F-box and leucine rich repeat protein 5 [Source:HGNC Symbol;Acc:HGNC:13602]	ENSG00000118564.15	FBXL5	c(ENST00000341285, ENST00000412094, ENST00000503196, ENST00000504837, ENST00000507700, ENST00000507899, ENST00000509314, ENST00000510802, ENST00000511441, ENST00000512066, ENST00000513163, ENST00000514541, ENST00000515679)	0.391	5.82	14.3	0.000352	0.00506	3.45
9541	ENSG00000170113	123606	NIPA1	15	22800000	22800000	56700	+	NIPA1	protein_coding	chromosome	NIPA magnesium transporter 1 [Source:HGNC Symbol;Acc:HGNC:17043]	ENSG00000170113.16	NIPA1	c(ENST00000337435, ENST00000437912, ENST00000557930, ENST00000559448, ENST00000560069, ENST00000560105, ENST00000561183)	0.349	5.58	14.3	0.000352	0.00506	3.45
10856	ENSG00000182013	55228	PNMA8A	19	46500000	46500000	5070	-	PNMA8A	protein_coding	chromosome	PNMA family member 8A [Source:HGNC Symbol;Acc:HGNC:25578]	ENSG00000182013.18	PNMA8A	c(ENST00000313683, ENST00000438932, ENST00000602246)	-0.441	3.58	14.2	0.000357	0.00512	3.45
5701	ENSG00000136861	55755	CDK5RAP2	9	120000000	121000000	191000	-	CDK5RAP2	protein_coding	chromosome	CDK5 regulatory subunit associated protein 2 [Source:HGNC Symbol;Acc:HGNC:18672]	ENSG00000136861.18	CDK5RAP2	c(ENST00000349780, ENST00000360190, ENST00000360822, ENST00000416449, ENST00000425647, ENST00000433194, ENST00000468989, ENST00000472883, ENST00000473282, ENST00000474262, ENST00000479584, ENST00000480112, ENST00000480467, ENST00000481266, ENST00000482047, ENST00000483412, ENST00000484546, ENST00000491334, ENST00000495406)	-0.529	5.23	14.2	0.000361	0.00518	3.44
10733	ENSG00000180611	151963	MB21D2	3	193000000	193000000	121000	-	MB21D2	protein_coding	chromosome	Mab-21 domain containing 2 [Source:HGNC Symbol;Acc:HGNC:30438]	ENSG00000180611.7	MB21D2	ENST00000392452	0.374	3.88	14.2	0.000362	0.00519	3.44
162	ENSG00000008441	4784	NFIX	19	13000000	13100000	103000	+	NFIX	protein_coding	chromosome	nuclear factor I X [Source:HGNC Symbol;Acc:HGNC:7788]	ENSG00000008441.16	NFIX	c(ENST00000358552, ENST00000360105, ENST00000397661, ENST00000585382, ENST00000585575, ENST00000586797, ENST00000586873, ENST00000587260, ENST00000587760, ENST00000588228, ENST00000588680, ENST00000590027, ENST00000591028, ENST00000592199)	-0.724	4.71	14.2	0.000363	0.00519	3.44
9913	ENSG00000172738	221468	TMEM217	6	37200000	37300000	46000	-	TMEM217	protein_coding	chromosome	transmembrane protein 217 [Source:HGNC Symbol;Acc:HGNC:21238]	ENSG00000172738.12	TMEM217	c(ENST00000336655, ENST00000356757, ENST00000357219, ENST00000482580, ENST00000650809, ENST00000650973, ENST00000651039, ENST00000651722, ENST00000652218, ENST00000652386, ENST00000652495, ENST00000652639)	1.15	1.15	14.2	0.000363	0.00519	3.44
2333	ENSG00000104343	55284	UBE2W	8	73800000	73900000	98800	-	UBE2W	protein_coding	chromosome	ubiquitin conjugating enzyme E2 W [Source:HGNC Symbol;Acc:HGNC:25616]	ENSG00000104343.21	UBE2W	c(ENST00000419880, ENST00000422906, ENST00000517608, ENST00000519255, ENST00000519277, ENST00000523278, ENST00000602593, ENST00000650817, ENST00000651945)	0.367	5.32	14.2	0.000364	0.00519	3.44
6110	ENSG00000139793	10150	MBNL2	13	97200000	97400000	173000	+	MBNL2	protein_coding	chromosome	muscleblind like splicing regulator 2 [Source:HGNC Symbol;Acc:HGNC:16746]	ENSG00000139793.18	MBNL2	c(ENST00000343600, ENST00000345429, ENST00000376673, ENST00000397601, ENST00000449284, ENST00000469707)	0.578	5.33	14.2	0.000365	0.00521	3.44
4694	ENSG00000128394	200316	APOBEC3F	22	39000000	39100000	15400	+	APOBEC3F	protein_coding	chromosome	apolipoprotein B mRNA editing enzyme catalytic subunit 3F [Source:HGNC Symbol;Acc:HGNC:17356]	ENSG00000128394.17	APOBEC3F	c(ENST00000308521, ENST00000381565, ENST00000476513, ENST00000491387)	1.03	0.765	14.2	0.000367	0.00522	3.44
1648	ENSG00000095539	57715	SEMA4G	10	101000000	101000000	16400	+	SEMA4G	protein_coding	chromosome	semaphorin 4G [Source:HGNC Symbol;Acc:HGNC:10735]	ENSG00000095539.15	SEMA4G	c(ENST00000210633, ENST00000370250, ENST00000476171, ENST00000484128, ENST00000517724, ENST00000518124, ENST00000518244, ENST00000518948, ENST00000519649, ENST00000519756, ENST00000521006, ENST00000613292)	-1.42	2.14	14.4	0.000368	0.00525	3.43
7639	ENSG00000156381	122416	ANKRD9	14	103000000	103000000	8030	-	ANKRD9	protein_coding	chromosome	ankyrin repeat domain 9 [Source:HGNC Symbol;Acc:HGNC:20096]	ENSG00000156381.9	ANKRD9	c(ENST00000286918, ENST00000557902, ENST00000559404, ENST00000559651, ENST00000560748)	0.433	5.05	14.1	0.00037	0.00527	3.43
1991	ENSG00000101161	24148	PRPF6	20	64000000	64000000	52000	+	PRPF6	protein_coding	chromosome	pre-mRNA processing factor 6 [Source:HGNC Symbol;Acc:HGNC:15860]	ENSG00000101161.8	PRPF6	ENST00000266079	-0.256	6.24	14.1	0.000371	0.00527	3.43
5149	ENSG00000132623	63926	ANKEF1	20	9990000	10100000	72200	+	ANKEF1	protein_coding	chromosome	ankyrin repeat and EF-hand domain containing 1 [Source:HGNC Symbol;Acc:HGNC:15803]	ENSG00000132623.16	ANKEF1	c(ENST00000378380, ENST00000378392, ENST00000437504, ENST00000488991)	-0.341	4.94	14.1	0.000371	0.00527	3.43
325	ENSG00000023191	6050	RNH1	11	495000	507000	12800	-	RNH1	protein_coding	chromosome	ribonuclease/angiogenin inhibitor 1 [Source:HGNC Symbol;Acc:HGNC:10074]	ENSG00000023191.17	RNH1	c(ENST00000354420, ENST00000356187, ENST00000397604, ENST00000397614, ENST00000397615, ENST00000438658, ENST00000524464, ENST00000524780, ENST00000525522, ENST00000525701, ENST00000526295, ENST00000527485, ENST00000528713, ENST00000529115, ENST00000529306, ENST00000529368, ENST00000529768, ENST00000531149, ENST00000531223, ENST00000531540, ENST00000532055, ENST00000533410, ENST00000533592, ENST00…	-0.258	7.52	14.1	0.000372	0.00527	3.43
8952	ENSG00000166507	8509	NDST2	10	73800000	73800000	9890	-	NDST2	protein_coding	chromosome	N-deacetylase and N-sulfotransferase 2 [Source:HGNC Symbol;Acc:HGNC:7681]	ENSG00000166507.18	NDST2	c(ENST00000299641, ENST00000309979, ENST00000398701, ENST00000429742, ENST00000463410, ENST00000465929, ENST00000639645)	-0.75	4.31	14.1	0.000372	0.00527	3.43
3292	ENSG00000113070	1839	HBEGF	5	140000000	140000000	13800	-	HBEGF	protein_coding	chromosome	heparin binding EGF like growth factor [Source:HGNC Symbol;Acc:HGNC:3059]	ENSG00000113070.8	HBEGF	c(ENST00000230990, ENST00000482211, ENST00000498452)	0.485	5.5	14.1	0.000373	0.00527	3.43
10023	ENSG00000173540	29925	GMPPB	3	49700000	49700000	7110	-	GMPPB	protein_coding	chromosome	GDP-mannose pyrophosphorylase B [Source:HGNC Symbol;Acc:HGNC:22932]	ENSG00000173540.12	GMPPB	c(ENST00000308375, ENST00000308388, ENST00000480687, ENST00000481959, ENST00000495627)	-0.39	5.31	14.1	0.000375	0.0053	3.43
7403	ENSG00000153234	4929	NR4A2	2	156000000	156000000	17900	-	NR4A2	protein_coding	chromosome	nuclear receptor subfamily 4 group A member 2 [Source:HGNC Symbol;Acc:HGNC:7981]	ENSG00000153234.14	NR4A2	c(ENST00000339562, ENST00000406048, ENST00000409108, ENST00000409572, ENST00000417764, ENST00000417972, ENST00000421709, ENST00000424077, ENST00000426264, ENST00000429376)	-0.346	3.87	14.1	0.000379	0.00535	3.42
5170	ENSG00000132773	114034	TOE1	1	45300000	45300000	3920	+	TOE1	protein_coding	chromosome	target of EGR1, exonuclease [Source:HGNC Symbol;Acc:HGNC:15954]	ENSG00000132773.12	TOE1	c(ENST00000372090, ENST00000460057, ENST00000471337, ENST00000477731, ENST00000495703)	-0.431	3.44	14.1	0.00038	0.00536	3.42
7705	ENSG00000157110	11030	RBPMS	8	30400000	30600000	188000	+	RBPMS	protein_coding	chromosome	RNA binding protein, mRNA processing factor [Source:HGNC Symbol;Acc:HGNC:19097]	ENSG00000157110.16	RBPMS	c(ENST00000287771, ENST00000320203, ENST00000339877, ENST00000397323, ENST00000517860, ENST00000519359, ENST00000519647, ENST00000519657, ENST00000520161, ENST00000520191, ENST00000520916, ENST00000520971, ENST00000521370, ENST00000521816, ENST00000522099, ENST00000522694, ENST00000522708, ENST00000523104, ENST00000523115, ENST00000523717)	0.514	3.92	14.1	0.000382	0.00538	3.42
2002	ENSG00000101213	5753	PTK6	20	63500000	63500000	9380	-	PTK6	protein_coding	chromosome	protein tyrosine kinase 6 [Source:HGNC Symbol;Acc:HGNC:9617]	ENSG00000101213.7	PTK6	c(ENST00000217185, ENST00000542869)	-0.315	5.49	14.1	0.000383	0.00538	3.42
6143	ENSG00000140263	6652	SORD	15	45000000	45100000	54000	+	SORD	protein_coding	chromosome	sorbitol dehydrogenase [Source:HGNC Symbol;Acc:HGNC:11184]	ENSG00000140263.14	SORD	c(ENST00000267814, ENST00000558574, ENST00000558580, ENST00000558789, ENST00000559230, ENST00000559562, ENST00000560488)	-0.388	5.67	14.1	0.000383	0.00538	3.42
13361	ENSG00000235174	NA	RPL39P3	6	73400000	73400000	156	-	RPL39P3	processed_pseudogene	chromosome	ribosomal protein L39 pseudogene 3 [Source:HGNC Symbol;Acc:HGNC:21383]	ENSG00000235174.1	RPL39P3	ENST00000424573	0.391	5.92	14.1	0.000384	0.0054	3.42
7854	ENSG00000158825	978	CDA	1	20600000	20600000	29800	+	CDA	protein_coding	chromosome	cytidine deaminase [Source:HGNC Symbol;Acc:HGNC:1712]	ENSG00000158825.6	CDA	c(ENST00000375071, ENST00000461985)	-0.256	5.13	14.1	0.000386	0.00541	3.41
14005	ENSG00000263465	10929	SRSF8	11	95100000	95100000	4030	+	SRSF8	protein_coding	chromosome	serine and arginine rich splicing factor 8 [Source:HGNC Symbol;Acc:HGNC:16988]	ENSG00000263465.4	SRSF8	c(ENST00000587424, ENST00000638426)	-0.561	5.75	14	0.000386	0.00542	3.41
2935	ENSG00000109576	51166	AADAT	4	170000000	170000000	31500	-	AADAT	protein_coding	chromosome	aminoadipate aminotransferase [Source:HGNC Symbol;Acc:HGNC:17929]	ENSG00000109576.14	AADAT	c(ENST00000337664, ENST00000353187, ENST00000502392, ENST00000505906, ENST00000507375, ENST00000509167, ENST00000510340, ENST00000515480)	-0.904	1.23	14	0.000387	0.00542	3.41
7810	ENSG00000158315	54933	RHBDL2	1	38900000	38900000	56000	-	RHBDL2	protein_coding	chromosome	rhomboid like 2 [Source:HGNC Symbol;Acc:HGNC:16083]	ENSG00000158315.11	RHBDL2	c(ENST00000289248, ENST00000372990, ENST00000540558)	0.612	3.37	14	0.000387	0.00542	3.41
9485	ENSG00000169710	2194	FASN	17	82100000	82100000	20000	-	FASN	protein_coding	chromosome	fatty acid synthase [Source:HGNC Symbol;Acc:HGNC:3594]	ENSG00000169710.9	FASN	c(ENST00000306749, ENST00000578424, ENST00000579410, ENST00000580382, ENST00000584610, ENST00000634990, ENST00000635197, ENST00000635733, ENST00000636628, ENST00000636968, ENST00000637026, ENST00000637525, ENST00000637693)	-0.783	8.39	14	0.000388	0.00543	3.41
6538	ENSG00000143546	6279	S100A8	1	153000000	153000000	1040	-	S100A8	protein_coding	chromosome	S100 calcium binding protein A8 [Source:HGNC Symbol;Acc:HGNC:10498]	ENSG00000143546.10	S100A8	c(ENST00000368732, ENST00000368733, ENST00000477801)	0.314	8.67	14	0.000389	0.00543	3.41
736	ENSG00000065268	57418	WDR18	19	984000	998000	14200	+	WDR18	protein_coding	chromosome	WD repeat domain 18 [Source:HGNC Symbol;Acc:HGNC:17956]	ENSG00000065268.10	WDR18	c(ENST00000251289, ENST00000585809, ENST00000586317, ENST00000587001, ENST00000590354, ENST00000590397, ENST00000591155, ENST00000591276, ENST00000591985, ENST00000591997, ENST00000607440)	-0.478	4.95	14	0.00039	0.00544	3.41
2791	ENSG00000108179	10105	PPIF	10	79300000	79400000	7870	+	PPIF	protein_coding	chromosome	peptidylprolyl isomerase F [Source:HGNC Symbol;Acc:HGNC:9259]	ENSG00000108179.14	PPIF	c(ENST00000225174, ENST00000448165, ENST00000472580, ENST00000492149, ENST00000498681)	-0.241	6.77	14	0.00039	0.00544	3.41
7065	ENSG00000149043	90019	SYT8	11	1830000	1840000	9220	+	SYT8	protein_coding	chromosome	synaptotagmin 8 [Source:HGNC Symbol;Acc:HGNC:19264]	ENSG00000149043.16	SYT8	c(ENST00000341958, ENST00000381968, ENST00000381978, ENST00000417052, ENST00000424556, ENST00000430303, ENST00000464897, ENST00000475245, ENST00000479089, ENST00000479276, ENST00000482118, ENST00000483280, ENST00000490707, ENST00000494431)	-0.765	3.59	14	0.000392	0.00546	3.41
4614	ENSG00000127334	8445	DYRK2	12	67600000	67700000	17100	+	DYRK2	protein_coding	chromosome	dual specificity tyrosine phosphorylation regulated kinase 2 [Source:HGNC Symbol;Acc:HGNC:3093]	ENSG00000127334.10	DYRK2	c(ENST00000319833, ENST00000344096, ENST00000393555, ENST00000537632, ENST00000542503, ENST00000543747)	0.491	5.22	14	0.000397	0.00552	3.4
11347	ENSG00000185838	54584	GNB1L	22	19800000	19900000	71700	-	GNB1L	protein_coding	chromosome	G protein subunit beta 1 like [Source:HGNC Symbol;Acc:HGNC:4397]	ENSG00000185838.14	GNB1L	c(ENST00000329517, ENST00000403325, ENST00000405009, ENST00000453108, ENST00000460402, ENST00000481086)	-1.02	1.92	14	0.000397	0.00552	3.4
11181	ENSG00000184677	9923	ZBTB40	1	22400000	22500000	102000	+	ZBTB40	protein_coding	chromosome	zinc finger and BTB domain containing 40 [Source:HGNC Symbol;Acc:HGNC:29045]	ENSG00000184677.18	ZBTB40	c(ENST00000374651, ENST00000375647, ENST00000400239, ENST00000404138, ENST00000650433)	0.367	5.17	14	0.000398	0.00553	3.4
10480	ENSG00000177868	374969	SVBP	1	42800000	42800000	10300	-	SVBP	protein_coding	chromosome	small vasohibin binding protein [Source:HGNC Symbol;Acc:HGNC:29204]	ENSG00000177868.12	SVBP	c(ENST00000372521, ENST00000372522, ENST00000497437)	0.518	2.54	14	0.000399	0.00553	3.4
563	ENSG00000053371	8574	AKR7A2	1	19300000	19300000	8180	-	AKR7A2	protein_coding	chromosome	aldo-keto reductase family 7 member A2 [Source:HGNC Symbol;Acc:HGNC:389]	ENSG00000053371.12	AKR7A2	c(ENST00000235835, ENST00000330072, ENST00000481966, ENST00000489286, ENST00000492217)	-0.374	5.01	14	0.000401	0.00555	3.4
9457	ENSG00000169564	5093	PCBP1	2	70100000	70100000	1730	+	PCBP1	protein_coding	chromosome	poly(rC) binding protein 1 [Source:HGNC Symbol;Acc:HGNC:8647]	ENSG00000169564.7	PCBP1	ENST00000303577	-0.274	7.37	14	0.000401	0.00555	3.4
10800	ENSG00000181333	341208	HEPHL1	11	94000000	94100000	92900	+	HEPHL1	protein_coding	chromosome	hephaestin like 1 [Source:HGNC Symbol;Acc:HGNC:30477]	ENSG00000181333.12	HEPHL1	ENST00000315765	0.593	2.29	13.9	0.000403	0.00558	3.39
3888	ENSG00000119321	23307	FKBP15	9	113000000	113000000	60300	-	FKBP15	protein_coding	chromosome	FKBP prolyl isomerase 15 [Source:HGNC Symbol;Acc:HGNC:23397]	ENSG00000119321.9	FKBP15	c(ENST00000238256, ENST00000414250, ENST00000446284, ENST00000462889, ENST00000489645, ENST00000493847)	-0.663	6.16	13.9	0.000404	0.00559	3.39
10723	ENSG00000180448	23526	ARHGAP45	19	1070000	1090000	20700	+	ARHGAP45	protein_coding	chromosome	Rho GTPase activating protein 45 [Source:HGNC Symbol;Acc:HGNC:17102]	ENSG00000180448.10	ARHGAP45	c(ENST00000313093, ENST00000539243, ENST00000543365, ENST00000586033, ENST00000586378, ENST00000586866, ENST00000586937, ENST00000587186, ENST00000587602, ENST00000590214, ENST00000590512, ENST00000590577, ENST00000591169, ENST00000591293, ENST00000592297, ENST00000592335)	-0.717	2.83	13.9	0.000405	0.00559	3.39
3255	ENSG00000112659	23113	CUL9	6	43200000	43200000	42400	+	CUL9	protein_coding	chromosome	cullin 9 [Source:HGNC Symbol;Acc:HGNC:15982]	ENSG00000112659.14	CUL9	c(ENST00000252050, ENST00000372647, ENST00000451399, ENST00000502719, ENST00000502937, ENST00000503766, ENST00000504485, ENST00000504647, ENST00000505172, ENST00000505405, ENST00000506830, ENST00000508656, ENST00000510282, ENST00000512408, ENST00000512423, ENST00000513904, ENST00000515344, ENST00000515773)	-0.786	5.12	13.9	0.000408	0.00562	3.39
5070	ENSG00000132004	84261	FBXW9	19	12700000	12700000	8580	-	FBXW9	protein_coding	chromosome	F-box and WD repeat domain containing 9 [Source:HGNC Symbol;Acc:HGNC:28136]	ENSG00000132004.13	FBXW9	c(ENST00000393261, ENST00000587296, ENST00000587955)	-0.514	3.71	13.9	0.000408	0.00562	3.39
12411	ENSG00000204072	NA	ARMCX7P	X	102000000	102000000	1160	+	ARMCX7P	transcribed_unprocessed_pseudogene	chromosome	armadillo repeat containing X-linked 7, pseudogene [Source:HGNC Symbol;Acc:HGNC:49917]	ENSG00000204072.3	ARMCX7P	c(ENST00000372828, ENST00000602449)	-8.31	0.278	14.1	0.000408	0.00562	3.39
106	ENSG00000006459	80853	KDM7A	7	140000000	140000000	92200	-	KDM7A	protein_coding	chromosome	lysine demethylase 7A [Source:HGNC Symbol;Acc:HGNC:22224]	ENSG00000006459.11	KDM7A	c(ENST00000397560, ENST00000472616, ENST00000478996)	0.498	5.04	13.9	0.000409	0.00563	3.39
11250	ENSG00000185219	353274	ZNF445	3	44400000	44500000	46000	-	ZNF445	protein_coding	chromosome	zinc finger protein 445 [Source:HGNC Symbol;Acc:HGNC:21018]	ENSG00000185219.17	ZNF445	c(ENST00000396077, ENST00000425708, ENST00000460529, ENST00000474600, ENST00000617032)	-0.354	4.94	13.9	0.000413	0.00568	3.38
10559	ENSG00000178718	54913	RPP25	15	75000000	75000000	3050	-	RPP25	protein_coding	chromosome	ribonuclease P and MRP subunit p25 [Source:HGNC Symbol;Acc:HGNC:30361]	ENSG00000178718.6	RPP25	ENST00000322177	-0.542	3.21	13.9	0.000418	0.00574	3.38
8661	ENSG00000164823	734	OSGIN2	8	89900000	89900000	26000	+	OSGIN2	protein_coding	chromosome	oxidative stress induced growth inhibitor family member 2 [Source:HGNC Symbol;Acc:HGNC:1355]	ENSG00000164823.11	OSGIN2	c(ENST00000297438, ENST00000451899, ENST00000520659, ENST00000647849)	0.429	5.63	13.9	0.00042	0.00576	3.38
11918	ENSG00000196812	80345	ZSCAN16	6	28100000	28100000	5470	+	ZSCAN16	protein_coding	chromosome	zinc finger and SCAN domain containing 16 [Source:HGNC Symbol;Acc:HGNC:20813]	ENSG00000196812.5	ZSCAN16	ENST00000340487	0.777	1.79	13.9	0.00042	0.00576	3.38
7767	ENSG00000157873	8764	TNFRSF14	1	2560000	2570000	9740	+	TNFRSF14	protein_coding	chromosome	TNF receptor superfamily member 14 [Source:HGNC Symbol;Acc:HGNC:11912]	ENSG00000157873.17	TNFRSF14	c(ENST00000355716, ENST00000409119, ENST00000426449, ENST00000434817, ENST00000435221, ENST00000442392, ENST00000451778, ENST00000463471, ENST00000463835, ENST00000466750, ENST00000471768, ENST00000475523, ENST00000480305, ENST00000482074, ENST00000482602, ENST00000496064)	-0.533	3.94	13.8	0.000422	0.00578	3.37
11120	ENSG00000184117	8508	NIPSNAP1	22	29600000	29600000	26500	-	NIPSNAP1	protein_coding	chromosome	nipsnap homolog 1 [Source:HGNC Symbol;Acc:HGNC:7827]	ENSG00000184117.12	NIPSNAP1	c(ENST00000216121, ENST00000415100, ENST00000437094, ENST00000455496, ENST00000494966, ENST00000496944)	-0.32	5.55	13.8	0.000422	0.00578	3.37
10074	ENSG00000173918	114897	C1QTNF1	17	79000000	79000000	27000	+	C1QTNF1	protein_coding	chromosome	C1q and TNF related 1 [Source:HGNC Symbol;Acc:HGNC:14324]	ENSG00000173918.15	C1QTNF1	c(ENST00000311661, ENST00000339142, ENST00000354124, ENST00000392445, ENST00000578229, ENST00000579760, ENST00000580454, ENST00000580474, ENST00000581774, ENST00000582295, ENST00000582625, ENST00000583904)	-0.513	2.93	13.8	0.000423	0.00578	3.37
3153	ENSG00000111790	26127	FGFR1OP2	12	26900000	27000000	28200	+	FGFR1OP2	protein_coding	chromosome	FGFR1 oncogene partner 2 [Source:HGNC Symbol;Acc:HGNC:23098]	ENSG00000111790.14	FGFR1OP2	c(ENST00000229395, ENST00000327214, ENST00000395941, ENST00000538172, ENST00000544111, ENST00000546072)	0.316	5.69	13.8	0.000424	0.00578	3.37
10358	ENSG00000176697	627	BDNF	11	27700000	27700000	67200	-	BDNF	protein_coding	chromosome	brain derived neurotrophic factor [Source:HGNC Symbol;Acc:HGNC:1033]	ENSG00000176697.19	BDNF	c(ENST00000314915, ENST00000356660, ENST00000395978, ENST00000395980, ENST00000395981, ENST00000395983, ENST00000395986, ENST00000418212, ENST00000420794, ENST00000438929, ENST00000439476, ENST00000525528, ENST00000525950, ENST00000530786, ENST00000530861, ENST00000532997, ENST00000533131, ENST00000533246, ENST00000584049)	0.773	2.01	13.8	0.000424	0.00578	3.37
12044	ENSG00000197562	57799	RAB40C	16	589000	629000	39900	+	RAB40C	protein_coding	chromosome	RAB40C, member RAS oncogene family [Source:HGNC Symbol;Acc:HGNC:18285]	ENSG00000197562.10	RAB40C	c(ENST00000248139, ENST00000509637, ENST00000535977, ENST00000538492, ENST00000539661, ENST00000561781, ENST00000563109, ENST00000564703, ENST00000565511, ENST00000566290, ENST00000568586, ENST00000569575)	-0.305	4.86	13.8	0.000425	0.00579	3.37
11310	ENSG00000185591	6667	SP1	12	53400000	53400000	36300	+	SP1	protein_coding	chromosome	Sp1 transcription factor [Source:HGNC Symbol;Acc:HGNC:11205]	ENSG00000185591.10	SP1	c(ENST00000327443, ENST00000426431, ENST00000548560, ENST00000551969)	0.414	5.77	13.8	0.000428	0.00582	3.37
9542	ENSG00000170142	7324	UBE2E1	3	23800000	23900000	85700	+	UBE2E1	protein_coding	chromosome	ubiquitin conjugating enzyme E2 E1 [Source:HGNC Symbol;Acc:HGNC:12477]	ENSG00000170142.12	UBE2E1	c(ENST00000306627, ENST00000346855, ENST00000424381, ENST00000442670, ENST00000452012, ENST00000467766, ENST00000475680, ENST00000481622, ENST00000484048, ENST00000493707, ENST00000495141)	0.238	7.15	13.8	0.00043	0.00584	3.37
4052	ENSG00000120800	27340	UTP20	12	101000000	101000000	107000	+	UTP20	protein_coding	chromosome	UTP20 small subunit processome component [Source:HGNC Symbol;Acc:HGNC:17897]	ENSG00000120800.5	UTP20	c(ENST00000261637, ENST00000551345, ENST00000551825, ENST00000551998)	-0.236	6.25	13.8	0.000431	0.00585	3.37
5687	ENSG00000136810	7295	TXN	9	110000000	110000000	12700	-	TXN	protein_coding	chromosome	thioredoxin [Source:HGNC Symbol;Acc:HGNC:12435]	ENSG00000136810.13	TXN	c(ENST00000374515, ENST00000374517, ENST00000487892)	0.257	8.32	13.8	0.000431	0.00585	3.37
1634	ENSG00000095015	4214	MAP3K1	5	56800000	56900000	80600	+	MAP3K1	protein_coding	chromosome	mitogen-activated protein kinase kinase kinase 1 [Source:HGNC Symbol;Acc:HGNC:6848]	ENSG00000095015.6	MAP3K1	c(ENST00000399503, ENST00000469188)	0.372	5.33	13.8	0.000434	0.00588	3.36
5681	ENSG00000136754	10006	ABI1	10	26700000	26900000	114000	-	ABI1	protein_coding	chromosome	abl interactor 1 [Source:HGNC Symbol;Acc:HGNC:11320]	ENSG00000136754.17	ABI1	c(ENST00000346832, ENST00000359188, ENST00000376137, ENST00000376138, ENST00000376139, ENST00000376140, ENST00000376142, ENST00000376160, ENST00000376166, ENST00000376170, ENST00000473481, ENST00000490841, ENST00000536334)	0.229	6.57	13.8	0.000434	0.00588	3.36
9480	ENSG00000169683	201255	LRRC45	17	82000000	82000000	7850	+	LRRC45	protein_coding	chromosome	leucine rich repeat containing 45 [Source:HGNC Symbol;Acc:HGNC:28302]	ENSG00000169683.8	LRRC45	c(ENST00000306688, ENST00000577638, ENST00000581227, ENST00000582083, ENST00000583302, ENST00000583383)	-0.608	3.22	13.8	0.000434	0.00588	3.36
12188	ENSG00000198298	220992	ZNF485	10	43600000	43600000	11500	+	ZNF485	protein_coding	chromosome	zinc finger protein 485 [Source:HGNC Symbol;Acc:HGNC:23440]	ENSG00000198298.13	ZNF485	c(ENST00000361807, ENST00000374435, ENST00000430885, ENST00000480678)	-0.676	3.11	13.8	0.000435	0.00588	3.36
14151	ENSG00000272398	100133941	CD24	6	107000000	107000000	5800	-	CD24	protein_coding	chromosome	CD24 molecule [Source:HGNC Symbol;Acc:HGNC:1645]	ENSG00000272398.6	CD24	c(ENST00000606017, ENST00000610952, ENST00000615659, ENST00000619133, ENST00000619869, ENST00000620405, ENST00000621311, ENST00000622315)	0.327	10.8	13.8	0.000436	0.00589	3.36
1638	ENSG00000095203	54566	EPB41L4B	9	109000000	109000000	149000	-	EPB41L4B	protein_coding	chromosome	erythrocyte membrane protein band 4.1 like 4B [Source:HGNC Symbol;Acc:HGNC:19818]	ENSG00000095203.14	EPB41L4B	c(ENST00000374557, ENST00000374566)	0.266	5.91	13.8	0.000438	0.0059	3.36
3678	ENSG00000116741	5997	RGS2	1	193000000	193000000	3240	+	RGS2	protein_coding	chromosome	regulator of G protein signaling 2 [Source:HGNC Symbol;Acc:HGNC:9998]	ENSG00000116741.8	RGS2	c(ENST00000235382, ENST00000464302, ENST00000483295, ENST00000487236)	0.243	6.76	13.8	0.00044	0.00593	3.36
2176	ENSG00000102890	79767	ELMO3	16	67200000	67200000	4920	+	ELMO3	protein_coding	chromosome	engulfment and cell motility 3 [Source:HGNC Symbol;Acc:HGNC:17289]	ENSG00000102890.16	ELMO3	c(ENST00000360833, ENST00000393997, ENST00000477898, ENST00000571587, ENST00000571638, ENST00000652269)	-0.392	5.02	13.7	0.000441	0.00594	3.36
4060	ENSG00000120868	317	APAF1	12	98600000	98700000	90300	+	APAF1	protein_coding	chromosome	apoptotic peptidase activating factor 1 [Source:HGNC Symbol;Acc:HGNC:576]	ENSG00000120868.13	APAF1	c(ENST00000333991, ENST00000357310, ENST00000359972, ENST00000546491, ENST00000547045, ENST00000547666, ENST00000547743, ENST00000549007, ENST00000550527, ENST00000551964, ENST00000552268, ENST00000552929, ENST00000555047)	0.705	5.63	13.7	0.000441	0.00594	3.36
5944	ENSG00000138430	29789	OLA1	2	174000000	174000000	176000	-	OLA1	protein_coding	chromosome	Obg like ATPase 1 [Source:HGNC Symbol;Acc:HGNC:28833]	ENSG00000138430.16	OLA1	c(ENST00000284719, ENST00000344357, ENST00000392560, ENST00000409546, ENST00000427472, ENST00000428402, ENST00000429575, ENST00000462000, ENST00000497760)	0.254	7.36	13.7	0.000445	0.00598	3.35
7742	ENSG00000157554	2078	ERG	21	38400000	38700000	282000	-	ERG	protein_coding	chromosome	ETS transcription factor ERG [Source:HGNC Symbol;Acc:HGNC:3446]	ENSG00000157554.19	ERG	c(ENST00000288319, ENST00000398897, ENST00000398905, ENST00000398907, ENST00000398910, ENST00000398911, ENST00000398919, ENST00000417133, ENST00000429727, ENST00000442448, ENST00000453032, ENST00000468474, ENST00000473107, ENST00000481609, ENST00000485493, ENST00000492833)	1.24	0.175	13.7	0.000445	0.00598	3.35
4718	ENSG00000128626	6183	MRPS12	19	38900000	38900000	2620	+	MRPS12	protein_coding	chromosome	mitochondrial ribosomal protein S12 [Source:HGNC Symbol;Acc:HGNC:10380]	ENSG00000128626.11	MRPS12	c(ENST00000308018, ENST00000402029, ENST00000407800, ENST00000598734)	-0.28	5.72	13.7	0.000446	0.00598	3.35
7490	ENSG00000154447	57630	SH3RF1	4	169000000	169000000	177000	-	SH3RF1	protein_coding	chromosome	SH3 domain containing ring finger 1 [Source:HGNC Symbol;Acc:HGNC:17650]	ENSG00000154447.15	SH3RF1	c(ENST00000284637, ENST00000502315, ENST00000508685, ENST00000510806, ENST00000511421)	0.327	5.81	13.7	0.000454	0.00608	3.34
6589	ENSG00000143867	130497	OSR1	2	19400000	19400000	7140	-	OSR1	protein_coding	chromosome	odd-skipped related transcription factor 1 [Source:HGNC Symbol;Acc:HGNC:8111]	ENSG00000143867.7	OSR1	c(ENST00000272223, ENST00000487581, ENST00000498844)	-0.66	2.57	13.6	0.00046	0.00616	3.34
9747	ENSG00000171517	23566	LPAR3	1	84800000	84900000	81600	-	LPAR3	protein_coding	chromosome	lysophosphatidic acid receptor 3 [Source:HGNC Symbol;Acc:HGNC:14298]	ENSG00000171517.6	LPAR3	c(ENST00000370611, ENST00000440886, ENST00000491034)	-0.305	6.34	13.6	0.00046	0.00616	3.34
2927	ENSG00000109466	11275	KLHL2	4	165000000	165000000	116000	+	KLHL2	protein_coding	chromosome	kelch like family member 2 [Source:HGNC Symbol;Acc:HGNC:6353]	ENSG00000109466.14	KLHL2	c(ENST00000226725, ENST00000421009, ENST00000506541, ENST00000506761, ENST00000506824, ENST00000509028, ENST00000509704, ENST00000511305, ENST00000514860, ENST00000538127)	0.323	5.37	13.6	0.000463	0.00619	3.33
13385	ENSG00000236011	7918	GPANK1	CHR_HSCHR6_MHC_COX_CTG1	31600000	31700000	5060	-	GPANK1	protein_coding	chromosome	G-patch domain and ankyrin repeats 1 [Source:HGNC Symbol;Acc:HGNC:13920]	ENSG00000236011.6	GPANK1	c(ENST00000211377, ENST00000424399, ENST00000426953, ENST00000427527, ENST00000433857, ENST00000440374, ENST00000440952, ENST00000447705, ENST00000450924, ENST00000456191)	-8.44	-1.13	14.7	0.000464	0.0062	3.33
2915	ENSG00000109270	8649	LAMTOR3	4	99900000	99900000	16100	-	LAMTOR3	protein_coding	chromosome	late endosomal/lysosomal adaptor, MAPK and MTOR activator 3 [Source:HGNC Symbol;Acc:HGNC:15606]	ENSG00000109270.13	LAMTOR3	c(ENST00000226522, ENST00000499666, ENST00000515100)	0.222	6.28	13.6	0.000465	0.0062	3.33
11781	ENSG00000196154	6275	S100A4	1	154000000	154000000	6520	-	S100A4	protein_coding	chromosome	S100 calcium binding protein A4 [Source:HGNC Symbol;Acc:HGNC:10494]	ENSG00000196154.12	S100A4	c(ENST00000354332, ENST00000368714, ENST00000368715, ENST00000368716, ENST00000468373, ENST00000481009)	-0.267	6.44	13.6	0.000465	0.00621	3.33
11173	ENSG00000184584	340061	STING1	5	139000000	139000000	7400	-	TMEM173	protein_coding	chromosome	transmembrane protein 173 [Source:HGNC Symbol;Acc:HGNC:27962]	ENSG00000184584.13	TMEM173	c(ENST00000330794, ENST00000502362, ENST00000502825, ENST00000503287, ENST00000503838, ENST00000507297, ENST00000509573, ENST00000510817, ENST00000511850, ENST00000511886, ENST00000512606, ENST00000514119, ENST00000514348, ENST00000514542, ENST00000515507, ENST00000650883, ENST00000651565, ENST00000651699, ENST00000652110, ENST00000652271, ENST00000652293, ENST00000652543, ENST00000652640)	-0.688	3.31	13.6	0.000466	0.00621	3.33
3717	ENSG00000117069	81849	ST6GALNAC5	1	76900000	77100000	200000	+	ST6GALNAC5	protein_coding	chromosome	ST6 N-acetylgalactosaminide alpha-2,6-sialyltransferase 5 [Source:HGNC Symbol;Acc:HGNC:19342]	ENSG00000117069.15	ST6GALNAC5	c(ENST00000318803, ENST00000477717, ENST00000480428, ENST00000488940, ENST00000496845)	0.826	3.24	13.6	0.000467	0.00621	3.33
10599	ENSG00000179021	285237	C3orf38	3	88100000	88200000	18800	+	C3orf38	protein_coding	chromosome	chromosome 3 open reading frame 38 [Source:HGNC Symbol;Acc:HGNC:28384]	ENSG00000179021.10	C3orf38	c(ENST00000318887, ENST00000464919, ENST00000485219, ENST00000486971)	0.321	5.11	13.6	0.000467	0.00621	3.33
11088	ENSG00000183785	51807	TUBA8	22	18100000	18100000	36200	+	TUBA8	protein_coding	chromosome	tubulin alpha 8 [Source:HGNC Symbol;Acc:HGNC:12410]	ENSG00000183785.15	TUBA8	c(ENST00000316027, ENST00000330423, ENST00000416740, ENST00000426208, ENST00000608634)	-2.47	-0.569	14	0.000468	0.00622	3.33
12366	ENSG00000198961	9867	PJA2	5	109000000	109000000	75300	-	PJA2	protein_coding	chromosome	praja ring finger ubiquitin ligase 2 [Source:HGNC Symbol;Acc:HGNC:17481]	ENSG00000198961.10	PJA2	c(ENST00000361189, ENST00000361557, ENST00000511624, ENST00000512822)	0.252	6.36	13.6	0.000472	0.00626	3.33
6695	ENSG00000144802	64332	NFKBIZ	3	102000000	102000000	33000	+	NFKBIZ	protein_coding	chromosome	NFKB inhibitor zeta [Source:HGNC Symbol;Acc:HGNC:29805]	ENSG00000144802.11	NFKBIZ	c(ENST00000326151, ENST00000326172, ENST00000394054, ENST00000461724, ENST00000465476, ENST00000477601, ENST00000483180, ENST00000486444, ENST00000491281, ENST00000495089, ENST00000495719)	0.584	6.34	13.6	0.000473	0.00627	3.33
7743	ENSG00000157557	2114	ETS2	21	38800000	38800000	19800	+	ETS2	protein_coding	chromosome	ETS proto-oncogene 2, transcription factor [Source:HGNC Symbol;Acc:HGNC:3489]	ENSG00000157557.13	ETS2	c(ENST00000360214, ENST00000360938, ENST00000432278, ENST00000456966, ENST00000653642, ENST00000662305, ENST00000665212, ENST00000666778, ENST00000667466)	0.312	6.52	13.6	0.000473	0.00627	3.32
10581	ENSG00000178934	3963	LGALS7B	19	38800000	38800000	2560	+	LGALS7B	protein_coding	chromosome	galectin 7B [Source:HGNC Symbol;Acc:HGNC:34447]	ENSG00000178934.5	LGALS7B	c(ENST00000314980, ENST00000600304)	-0.389	6.84	13.6	0.000474	0.00627	3.32
10582	ENSG00000178934	653499	LGALS7B	19	38800000	38800000	2560	+	LGALS7B	protein_coding	chromosome	galectin 7B [Source:HGNC Symbol;Acc:HGNC:34447]	ENSG00000178934.5	LGALS7B	c(ENST00000314980, ENST00000600304)	-0.389	6.84	13.6	0.000474	0.00627	3.32
9586	ENSG00000170425	136	ADORA2B	17	15900000	16000000	30800	+	ADORA2B	protein_coding	chromosome	adenosine A2b receptor [Source:HGNC Symbol;Acc:HGNC:264]	ENSG00000170425.3	ADORA2B	c(ENST00000304222, ENST00000582124)	-0.346	4.77	13.6	0.000475	0.00628	3.32
13850	ENSG00000257767	NA		12	112000000	112000000	37500	+	AC002996.1	protein_coding	chromosome	novel protein	ENSG00000257767.3	AC002996.1	ENST00000546840	-8.05	0.751	14	0.000475	0.00628	3.32
10490	ENSG00000177951	51272	BET1L	11	168000	207000	39600	-	BET1L	protein_coding	chromosome	Bet1 golgi vesicular membrane trafficking protein like [Source:HGNC Symbol;Acc:HGNC:19348]	ENSG00000177951.17	BET1L	c(ENST00000325147, ENST00000332865, ENST00000382762, ENST00000410108, ENST00000479463, ENST00000486280, ENST00000529614)	-0.315	5.79	13.6	0.000478	0.00631	3.32
10436	ENSG00000177432	266812	NAP1L5	4	88700000	88700000	1920	-	NAP1L5	protein_coding	chromosome	nucleosome assembly protein 1 like 5 [Source:HGNC Symbol;Acc:HGNC:19968]	ENSG00000177432.8	NAP1L5	ENST00000323061	-0.726	1.76	13.5	0.000481	0.00635	3.32
7075	ENSG00000149136	6749	SSRP1	11	57300000	57300000	9910	-	SSRP1	protein_coding	chromosome	structure specific recognition protein 1 [Source:HGNC Symbol;Acc:HGNC:11327]	ENSG00000149136.9	SSRP1	c(ENST00000278412, ENST00000293880, ENST00000526696, ENST00000529002, ENST00000635721)	-0.228	7	13.5	0.000483	0.00637	3.32
182	ENSG00000009954	9031	BAZ1B	7	73400000	73500000	81900	-	BAZ1B	protein_coding	chromosome	bromodomain adjacent to zinc finger domain 1B [Source:HGNC Symbol;Acc:HGNC:961]	ENSG00000009954.11	BAZ1B	c(ENST00000339594, ENST00000404251, ENST00000466844)	-0.26	6.72	13.5	0.000484	0.00638	3.31
13583	ENSG00000243279	11230	PRAF2	X	49100000	49100000	2840	-	PRAF2	protein_coding	chromosome	PRA1 domain family member 2 [Source:HGNC Symbol;Acc:HGNC:28911]	ENSG00000243279.4	PRAF2	c(ENST00000376386, ENST00000553851, ENST00000618882)	-0.526	3.54	13.5	0.000485	0.00638	3.31
985	ENSG00000072954	79041	TMEM38A	19	16700000	16700000	28900	+	TMEM38A	protein_coding	chromosome	transmembrane protein 38A [Source:HGNC Symbol;Acc:HGNC:28462]	ENSG00000072954.7	TMEM38A	c(ENST00000187762, ENST00000595452, ENST00000599479)	-0.742	3.31	13.5	0.000488	0.00641	3.31
13025	ENSG00000225164	7916	PRRC2A	CHR_HSCHR6_MHC_COX_CTG1	31600000	31600000	17100	+	PRRC2A	protein_coding	chromosome	proline rich coiled-coil 2A [Source:HGNC Symbol;Acc:HGNC:13918]	ENSG00000225164.9	PRRC2A	c(ENST00000428775, ENST00000435971, ENST00000462141, ENST00000464106, ENST00000464400, ENST00000464841, ENST00000467347, ENST00000467947, ENST00000469743, ENST00000470224, ENST00000471879, ENST00000484138, ENST00000485195, ENST00000493561)	-0.642	7.14	13.5	0.000488	0.00641	3.31
3551	ENSG00000115594	3554	IL1R1	2	102000000	102000000	115000	+	IL1R1	protein_coding	chromosome	interleukin 1 receptor type 1 [Source:HGNC Symbol;Acc:HGNC:5993]	ENSG00000115594.12	IL1R1	c(ENST00000409288, ENST00000409329, ENST00000409589, ENST00000409929, ENST00000410023, ENST00000413623, ENST00000422532, ENST00000424272, ENST00000428279, ENST00000430171, ENST00000442590, ENST00000450319, ENST00000452403)	0.552	4.66	13.5	0.00049	0.00643	3.31
2186	ENSG00000102934	51090	PLLP	16	57200000	57300000	36100	-	PLLP	protein_coding	chromosome	plasmolipin [Source:HGNC Symbol;Acc:HGNC:18553]	ENSG00000102934.10	PLLP	c(ENST00000219207, ENST00000564018, ENST00000564376, ENST00000569059, ENST00000613167)	-0.599	3.38	13.5	0.000492	0.00644	3.31
6657	ENSG00000144504	51281	ANKMY1	2	240000000	241000000	89800	-	ANKMY1	protein_coding	chromosome	ankyrin repeat and MYND domain containing 1 [Source:HGNC Symbol;Acc:HGNC:20987]	ENSG00000144504.15	ANKMY1	c(ENST00000272972, ENST00000361678, ENST00000373318, ENST00000391987, ENST00000391988, ENST00000401804, ENST00000403283, ENST00000405002, ENST00000405523, ENST00000406958, ENST00000407275, ENST00000411765, ENST00000418505, ENST00000418708, ENST00000441168, ENST00000443318, ENST00000459901, ENST00000462004, ENST00000464991, ENST00000477316, ENST00000480230, ENST00000484526, ENST00000489677, ENST00…	-1.05	3.35	13.5	0.000492	0.00644	3.31
7785	ENSG00000158062	91544	UBXN11	1	26300000	26300000	37000	-	UBXN11	protein_coding	chromosome	UBX domain protein 11 [Source:HGNC Symbol;Acc:HGNC:30600]	ENSG00000158062.20	UBXN11	c(ENST00000314675, ENST00000357089, ENST00000374215, ENST00000374217, ENST00000374221, ENST00000374222, ENST00000374223, ENST00000421827, ENST00000423664, ENST00000442942, ENST00000450041, ENST00000452980, ENST00000472155, ENST00000475591, ENST00000494942, ENST00000496466)	-0.488	4.41	13.5	0.000492	0.00644	3.31
6892	ENSG00000147010	30011	SH3KBP1	X	19500000	19900000	354000	-	SH3KBP1	protein_coding	chromosome	SH3 domain containing kinase binding protein 1 [Source:HGNC Symbol;Acc:HGNC:13867]	ENSG00000147010.18	SH3KBP1	c(ENST00000379697, ENST00000379698, ENST00000379716, ENST00000379726, ENST00000397821, ENST00000431164, ENST00000432234, ENST00000477102, ENST00000494961)	0.404	5.66	13.5	0.000498	0.0065	3.3
3856	ENSG00000118804	8987	STBD1	4	76300000	76300000	5570	+	STBD1	protein_coding	chromosome	starch binding domain 1 [Source:HGNC Symbol;Acc:HGNC:24854]	ENSG00000118804.8	STBD1	ENST00000237642	0.611	4.27	13.5	0.000499	0.00651	3.3
12362	ENSG00000198952	23381	SMG5	1	156000000	156000000	33600	-	SMG5	protein_coding	chromosome	SMG5 nonsense mediated mRNA decay factor [Source:HGNC Symbol;Acc:HGNC:24644]	ENSG00000198952.8	SMG5	c(ENST00000361813, ENST00000468993, ENST00000473643, ENST00000476954, ENST00000489907)	-0.209	6.83	13.5	0.000499	0.00651	3.3
12598	ENSG00000205922	390874	ONECUT3	19	1750000	1780000	27500	+	ONECUT3	protein_coding	chromosome	one cut homeobox 3 [Source:HGNC Symbol;Acc:HGNC:13399]	ENSG00000205922.5	ONECUT3	ENST00000382349	1.08	0.442	13.5	0.0005	0.00651	3.3
846	ENSG00000068438	24140	FTSJ1	X	48500000	48500000	10300	+	FTSJ1	protein_coding	chromosome	FtsJ RNA 2'-O-methyltransferase 1 [Source:HGNC Symbol;Acc:HGNC:13254]	ENSG00000068438.15	FTSJ1	c(ENST00000019019, ENST00000348411, ENST00000396894, ENST00000466371, ENST00000467954, ENST00000473235, ENST00000475806, ENST00000485486, ENST00000487353, ENST00000489599, ENST00000490202, ENST00000492562, ENST00000496365)	-0.228	6.73	13.5	0.000501	0.00652	3.3
2382	ENSG00000104805	4924	NUCB1	19	48900000	48900000	23100	+	NUCB1	protein_coding	chromosome	nucleobindin 1 [Source:HGNC Symbol;Acc:HGNC:8043]	ENSG00000104805.16	NUCB1	c(ENST00000405315, ENST00000407032, ENST00000411700, ENST00000424608, ENST00000443560, ENST00000451312, ENST00000452087, ENST00000460125, ENST00000465524, ENST00000469291, ENST00000485798, ENST00000492367)	-0.28	6.82	13.4	0.000503	0.00654	3.3
2295	ENSG00000103978	25963	TMEM87A	15	42200000	42300000	63100	-	TMEM87A	protein_coding	chromosome	transmembrane protein 87A [Source:HGNC Symbol;Acc:HGNC:24522]	ENSG00000103978.16	TMEM87A	c(ENST00000307216, ENST00000389834, ENST00000448392, ENST00000561578, ENST00000562946, ENST00000563371, ENST00000564329, ENST00000566014, ENST00000566474, ENST00000568067, ENST00000568400, ENST00000568432, ENST00000569075)	0.377	6.79	13.4	0.000504	0.00655	3.3
10692	ENSG00000180155	66004	LYNX1	8	143000000	143000000	6610	-	LYNX1	protein_coding	chromosome	Ly6/neurotoxin 1 [Source:HGNC Symbol;Acc:HGNC:29604]	ENSG00000180155.20	LYNX1	c(ENST00000522906, ENST00000613110, ENST00000614268, ENST00000614491, ENST00000620006, ENST00000621401, ENST00000652477)	-0.982	3.31	13.4	0.000505	0.00655	3.3
6178	ENSG00000140464	5371	PML	15	74000000	74000000	53200	+	PML	protein_coding	chromosome	promyelocytic leukemia [Source:HGNC Symbol;Acc:HGNC:9113]	ENSG00000140464.20	PML	c(ENST00000268058, ENST00000268059, ENST00000354026, ENST00000359928, ENST00000395132, ENST00000395135, ENST00000435786, ENST00000436891, ENST00000562086, ENST00000563500, ENST00000564428, ENST00000564725, ENST00000565239, ENST00000565317, ENST00000565898, ENST00000566068, ENST00000567543, ENST00000567606, ENST00000569161, ENST00000569477, ENST00000569965, ENST00000570213)	-0.449	5.05	13.4	0.000508	0.0066	3.29
3323	ENSG00000113407	6897	TARS1	5	33400000	33500000	28800	+	TARS	protein_coding	chromosome	threonyl-tRNA synthetase [Source:HGNC Symbol;Acc:HGNC:11572]	ENSG00000113407.13	TARS	c(ENST00000265112, ENST00000455217, ENST00000502508, ENST00000502553, ENST00000503422, ENST00000504698, ENST00000505012, ENST00000506040, ENST00000507716, ENST00000508361, ENST00000509410, ENST00000509731, ENST00000513066, ENST00000514259, ENST00000626210, ENST00000627006)	0.349	7.77	13.4	0.000511	0.00662	3.29
3476	ENSG00000115107	55240	STEAP3	2	119000000	119000000	41800	+	STEAP3	protein_coding	chromosome	STEAP3 metalloreductase [Source:HGNC Symbol;Acc:HGNC:24592]	ENSG00000115107.20	STEAP3	c(ENST00000393106, ENST00000393107, ENST00000393110, ENST00000409811)	-0.369	5.29	13.4	0.000513	0.00664	3.29
2525	ENSG00000105662	23373	CRTC1	19	18700000	18800000	98700	+	CRTC1	protein_coding	chromosome	CREB regulated transcription coactivator 1 [Source:HGNC Symbol;Acc:HGNC:16062]	ENSG00000105662.16	CRTC1	c(ENST00000321949, ENST00000338797, ENST00000594658, ENST00000601916)	-0.598	2.34	13.4	0.000522	0.00675	3.28
1048	ENSG00000075240	23151	GRAMD4	22	46600000	46700000	104000	+	GRAMD4	protein_coding	chromosome	GRAM domain containing 4 [Source:HGNC Symbol;Acc:HGNC:29113]	ENSG00000075240.17	GRAMD4	c(ENST00000361034, ENST00000406902, ENST00000408031, ENST00000431155, ENST00000447351, ENST00000456069, ENST00000490378)	-0.98	4.48	13.4	0.000523	0.00675	3.28
7428	ENSG00000153767	2960	GTF2E1	3	121000000	121000000	40400	+	GTF2E1	protein_coding	chromosome	general transcription factor IIE subunit 1 [Source:HGNC Symbol;Acc:HGNC:4650]	ENSG00000153767.10	GTF2E1	c(ENST00000283875, ENST00000469772, ENST00000484715, ENST00000492959, ENST00000497393)	0.397	4.62	13.4	0.000523	0.00675	3.28
8529	ENSG00000164112	132332	SMIM43	4	122000000	122000000	6500	-	TMEM155	protein_coding	chromosome	transmembrane protein 155 [Source:HGNC Symbol;Acc:HGNC:26418]	ENSG00000164112.13	TMEM155	c(ENST00000394394, ENST00000394396, ENST00000461198, ENST00000505198, ENST00000506551, ENST00000513254, ENST00000514885, ENST00000643663, ENST00000643802)	1.12	0.571	13.3	0.000525	0.00678	3.28
11065	ENSG00000183671	2825	GPR1	2	206000000	206000000	42700	-	GPR1	protein_coding	chromosome	G protein-coupled receptor 1 [Source:HGNC Symbol;Acc:HGNC:4463]	ENSG00000183671.12	GPR1	c(ENST00000407325, ENST00000411719, ENST00000437420, ENST00000439932, ENST00000442134, ENST00000447845, ENST00000451790, ENST00000458440, ENST00000612892, ENST00000621141)	0.962	1.28	13.3	0.000528	0.0068	3.28
2300	ENSG00000104055	9333	TGM5	15	43200000	43300000	34300	-	TGM5	protein_coding	chromosome	transglutaminase 5 [Source:HGNC Symbol;Acc:HGNC:11781]	ENSG00000104055.16	TGM5	c(ENST00000220420, ENST00000349114, ENST00000396996, ENST00000563838, ENST00000610827, ENST00000611276, ENST00000622115, ENST00000635871)	0.651	2.95	13.3	0.000531	0.00684	3.27
9175	ENSG00000167772	51129	ANGPTL4	19	8360000	8370000	11100	+	ANGPTL4	protein_coding	chromosome	angiopoietin like 4 [Source:HGNC Symbol;Acc:HGNC:16039]	ENSG00000167772.12	ANGPTL4	c(ENST00000301455, ENST00000393962, ENST00000593998, ENST00000594348, ENST00000594875, ENST00000595079, ENST00000597137, ENST00000598255, ENST00000599192, ENST00000601770, ENST00000601886)	0.285	8.33	13.3	0.000531	0.00684	3.28
2033	ENSG00000101407	9675	TTI1	20	38000000	38000000	50500	-	TTI1	protein_coding	chromosome	TELO2 interacting protein 1 [Source:HGNC Symbol;Acc:HGNC:29029]	ENSG00000101407.13	TTI1	c(ENST00000373447, ENST00000373448, ENST00000449821, ENST00000473288, ENST00000487362, ENST00000620381)	-0.345	4.78	13.3	0.000533	0.00685	3.27
2225	ENSG00000103196	83716	CRISPLD2	16	84800000	84900000	101000	+	CRISPLD2	protein_coding	chromosome	cysteine rich secretory protein LCCL domain containing 2 [Source:HGNC Symbol;Acc:HGNC:25248]	ENSG00000103196.12	CRISPLD2	c(ENST00000262424, ENST00000563066, ENST00000564567, ENST00000565561, ENST00000566151, ENST00000566165, ENST00000566431, ENST00000566789, ENST00000567845, ENST00000569090, ENST00000569262)	1.17	-0.00744	13.3	0.000535	0.00687	3.27
12787	ENSG00000214013	2595	GANC	15	42300000	42400000	83700	+	GANC	protein_coding	chromosome	glucosidase alpha, neutral C [Source:HGNC Symbol;Acc:HGNC:4139]	ENSG00000214013.9	GANC	c(ENST00000318010, ENST00000440615, ENST00000561871, ENST00000562170, ENST00000562859, ENST00000566442, ENST00000566690, ENST00000567421, ENST00000567596, ENST00000567784, ENST00000568687, ENST00000568953, ENST00000570013)	0.424	5.58	13.3	0.000535	0.00687	3.27
10281	ENSG00000175893	340481	ZDHHC21	9	14600000	14700000	82400	-	ZDHHC21	protein_coding	chromosome	zinc finger DHHC-type containing 21 [Source:HGNC Symbol;Acc:HGNC:20750]	ENSG00000175893.11	ZDHHC21	c(ENST00000380916, ENST00000497966)	0.474	5.11	13.3	0.000538	0.00689	3.27
10963	ENSG00000182899	6165	RPL35A	3	198000000	198000000	6420	+	RPL35A	protein_coding	chromosome	ribosomal protein L35a [Source:HGNC Symbol;Acc:HGNC:10345]	ENSG00000182899.17	RPL35A	c(ENST00000329092, ENST00000429437, ENST00000439255, ENST00000442341, ENST00000448864, ENST00000474640, ENST00000485439, ENST00000496582, ENST00000642148, ENST00000642387, ENST00000647248)	0.242	9.02	13.3	0.000539	0.0069	3.27
12745	ENSG00000213658	27040	LAT	16	29000000	29000000	5960	+	LAT	protein_coding	chromosome	linker for activation of T cells [Source:HGNC Symbol;Acc:HGNC:18874]	ENSG00000213658.11	LAT	c(ENST00000354453, ENST00000360872, ENST00000395456, ENST00000395461, ENST00000454369, ENST00000562472, ENST00000562701, ENST00000563964, ENST00000564277, ENST00000564447, ENST00000566177, ENST00000566270, ENST00000566415, ENST00000568440, ENST00000568899, ENST00000570232, ENST00000630764)	-0.921	1.23	13.3	0.000539	0.0069	3.27
10844	ENSG00000181885	1366	CLDN7	17	7260000	7260000	4080	-	CLDN7	protein_coding	chromosome	claudin 7 [Source:HGNC Symbol;Acc:HGNC:2049]	ENSG00000181885.18	CLDN7	c(ENST00000360325, ENST00000397317, ENST00000538261, ENST00000571881, ENST00000571932, ENST00000573745, ENST00000574070, ENST00000575313)	0.409	6.39	13.3	0.00054	0.0069	3.27
1562	ENSG00000091409	3655	ITGA6	2	172000000	173000000	79100	+	ITGA6	protein_coding	chromosome	integrin subunit alpha 6 [Source:HGNC Symbol;Acc:HGNC:6142]	ENSG00000091409.15	ITGA6	c(ENST00000264107, ENST00000409080, ENST00000409532, ENST00000412899, ENST00000416789, ENST00000442250, ENST00000458358, ENST00000469534, ENST00000470259, ENST00000475302, ENST00000497107)	-0.387	10.1	13.3	0.000541	0.0069	3.27
9698	ENSG00000171204	55863	TMEM126B	11	85600000	85600000	7970	+	TMEM126B	protein_coding	chromosome	transmembrane protein 126B [Source:HGNC Symbol;Acc:HGNC:30883]	ENSG00000171204.12	TMEM126B	c(ENST00000358867, ENST00000393375, ENST00000526822, ENST00000528361, ENST00000529197, ENST00000530783, ENST00000530901, ENST00000531274, ENST00000531477, ENST00000531718, ENST00000534341)	0.248	5.23	13.3	0.000541	0.0069	3.27
10986	ENSG00000183048	1468	SLC25A10	17	81700000	81700000	8780	+	SLC25A10	protein_coding	chromosome	solute carrier family 25 member 10 [Source:HGNC Symbol;Acc:HGNC:10980]	ENSG00000183048.12	SLC25A10	c(ENST00000331531, ENST00000350690, ENST00000545862, ENST00000570310, ENST00000571876, ENST00000573246, ENST00000574129, ENST00000574884)	-0.557	4.73	13.3	0.000544	0.00693	3.26
12083	ENSG00000197780	6884	TAF13	1	109000000	109000000	13500	-	TAF13	protein_coding	chromosome	TATA-box binding protein associated factor 13 [Source:HGNC Symbol;Acc:HGNC:11546]	ENSG00000197780.10	TAF13	c(ENST00000338366, ENST00000461096)	0.36	5.73	13.3	0.000544	0.00693	3.26
9249	ENSG00000168209	54541	DDIT4	10	72300000	72300000	2110	+	DDIT4	protein_coding	chromosome	DNA damage inducible transcript 4 [Source:HGNC Symbol;Acc:HGNC:24944]	ENSG00000168209.5	DDIT4	c(ENST00000307365, ENST00000471240, ENST00000473155)	0.349	9.27	13.3	0.000546	0.00695	3.26
9628	ENSG00000170677	9306	SOCS6	18	70300000	70300000	41200	+	SOCS6	protein_coding	chromosome	suppressor of cytokine signaling 6 [Source:HGNC Symbol;Acc:HGNC:16833]	ENSG00000170677.6	SOCS6	c(ENST00000397942, ENST00000578377, ENST00000582322)	0.321	5.98	13.3	0.000548	0.00697	3.26
2917	ENSG00000109321	374	AREG	4	74400000	74500000	9870	+	AREG	protein_coding	chromosome	amphiregulin [Source:HGNC Symbol;Acc:HGNC:651]	ENSG00000109321.11	AREG	c(ENST00000395748, ENST00000502307, ENST00000511560)	-0.361	7.83	13.2	0.000551	0.007	3.26
6030	ENSG00000139133	84920	ALG10	12	34000000	34000000	7230	+	ALG10	protein_coding	chromosome	ALG10 alpha-1,2-glucosyltransferase [Source:HGNC Symbol;Acc:HGNC:23162]	ENSG00000139133.7	ALG10	c(ENST00000266483, ENST00000538927, ENST00000541178, ENST00000541875)	0.75	2.57	13.2	0.000555	0.00704	3.26
1889	ENSG00000100528	10175	CNIH1	14	54400000	54400000	17800	-	CNIH1	protein_coding	chromosome	cornichon family AMPA receptor auxiliary protein 1 [Source:HGNC Symbol;Acc:HGNC:19431]	ENSG00000100528.12	CNIH1	c(ENST00000216416, ENST00000395573, ENST00000553660, ENST00000554683, ENST00000556113, ENST00000557659, ENST00000557690)	0.249	7.29	13.2	0.00056	0.0071	3.25
4676	ENSG00000128185	85359	DGCR6L	22	20300000	20300000	5840	-	DGCR6L	protein_coding	chromosome	DiGeorge syndrome critical region gene 6 like [Source:HGNC Symbol;Acc:HGNC:18551]	ENSG00000128185.10	DGCR6L	c(ENST00000248879, ENST00000405465, ENST00000443409)	-0.375	4.75	13.2	0.000563	0.00714	3.25
3814	ENSG00000118217	22926	ATF6	1	162000000	162000000	198000	+	ATF6	protein_coding	chromosome	activating transcription factor 6 [Source:HGNC Symbol;Acc:HGNC:791]	ENSG00000118217.6	ATF6	c(ENST00000367942, ENST00000476437)	0.255	6.21	13.2	0.000565	0.00715	3.25
4417	ENSG00000125285	11166	SOX21	13	94700000	94700000	2920	-	SOX21	protein_coding	chromosome	SRY-box transcription factor 21 [Source:HGNC Symbol;Acc:HGNC:11197]	ENSG00000125285.6	SOX21	ENST00000376945	0.531	1.74	13.2	0.000569	0.00719	3.25
8129	ENSG00000161970	6154	RPL26	17	8380000	8380000	5700	-	RPL26	protein_coding	chromosome	ribosomal protein L26 [Source:HGNC Symbol;Acc:HGNC:10327]	ENSG00000161970.15	RPL26	c(ENST00000578069, ENST00000578115, ENST00000578812, ENST00000582485, ENST00000582556, ENST00000583011, ENST00000583515, ENST00000584164, ENST00000584343, ENST00000584441, ENST00000584906, ENST00000585176, ENST00000648839)	0.191	10.1	13.2	0.00057	0.0072	3.24
7959	ENSG00000160094	149076	ZNF362	1	33300000	33300000	44200	+	ZNF362	protein_coding	chromosome	zinc finger protein 362 [Source:HGNC Symbol;Acc:HGNC:18079]	ENSG00000160094.15	ZNF362	c(ENST00000373428, ENST00000477934, ENST00000483388, ENST00000490959, ENST00000539719)	-1.15	3.21	13.2	0.000571	0.00721	3.24
13097	ENSG00000227333	10919	EHMT2	CHR_HSCHR6_MHC_DBB_CTG1	31900000	31900000	17900	-	EHMT2	protein_coding	chromosome	euchromatic histone lysine methyltransferase 2 [Source:HGNC Symbol;Acc:HGNC:14129]	ENSG00000227333.8	EHMT2	c(ENST00000420930, ENST00000428442, ENST00000429506, ENST00000450229, ENST00000451745, ENST00000469160, ENST00000471633, ENST00000478077, ENST00000480410, ENST00000484009, ENST00000490503, ENST00000497361)	-0.515	4.73	13.2	0.000572	0.00721	3.24
[truncated: 13,663 more rows]
