# Supplementary material for: Comparison of Intracellular Transcriptional Response of NHBE Cells to Infection with SARS-CoV-2 Washington and New York Strains
Source: Front Cell Infect Microbiol. 2022 Sep 20;12:1009328. doi: 10.3389/fcimb.2022.1009328 (PMC9530606; doi:10.3389/fcimb.2022.1009328)
Supplement: Supplementary Table 3 — Significant differentially expressed genes in the NY isolate (infected vs mock-infected) at 24hpi. [file Table_3.xlsx]

## Sheet: Supplementary_Table_3-edgeR_dge
	ensembl_gene_id	entrezgene_id	hgnc_symbol	seqnames	start	end	width	strand	gene_name	gene_biotype	seq_coord_system	description	gene_id_version	symbol	tx_ids	logFC	logCPM	F	PValue	FDR	mlog10PValue
7239	ENSG00000151461	26019	UPF2	10	11900000	12000000	123000	-	UPF2	protein_coding	chromosome	UPF2 regulator of nonsense mediated mRNA decay [Source:HGNC Symbol;Acc:HGNC:17854]	ENSG00000151461.20	UPF2	c(ENST00000356352, ENST00000357604, ENST00000397053, ENST00000460569)	-3.45	6.52	236	4.22e-23	6.2e-19	22.4
7817	ENSG00000158417	9669	EIF5B	2	99300000	99400000	64000	+	EIF5B	protein_coding	chromosome	eukaryotic translation initiation factor 5B [Source:HGNC Symbol;Acc:HGNC:30793]	ENSG00000158417.11	EIF5B	c(ENST00000289371, ENST00000470023, ENST00000470868, ENST00000494190, ENST00000617677)	-1.02	8.4	218	3.07e-22	2.26e-18	21.5
12114	ENSG00000197943	5336	PLCG2	16	81700000	82000000	224000	+	PLCG2	protein_coding	chromosome	phospholipase C gamma 2 [Source:HGNC Symbol;Acc:HGNC:9066]	ENSG00000197943.10	PLCG2	c(ENST00000359376, ENST00000562605, ENST00000563193, ENST00000563269, ENST00000563375, ENST00000563834, ENST00000564138, ENST00000565020, ENST00000565054, ENST00000565400, ENST00000567356, ENST00000567373, ENST00000567980, ENST00000569523, ENST00000569929, ENST00000570196, ENST00000570198)	-5.58	4.64	195	4.84e-21	2.37e-17	20.3
5122	ENSG00000132466	26057	ANKRD17	4	73100000	73300000	185000	-	ANKRD17	protein_coding	chromosome	ankyrin repeat domain 17 [Source:HGNC Symbol;Acc:HGNC:23575]	ENSG00000132466.19	ANKRD17	c(ENST00000330838, ENST00000358602, ENST00000509867, ENST00000510127, ENST00000513908, ENST00000514252, ENST00000558247, ENST00000559367, ENST00000560507, ENST00000561029, ENST00000639793)	-2.08	7.65	180	3.18e-20	1.17e-16	19.5
2877	ENSG00000108848	51747	LUC7L3	17	50700000	50800000	36700	+	LUC7L3	protein_coding	chromosome	LUC7 like 3 pre-mRNA splicing factor [Source:HGNC Symbol;Acc:HGNC:24309]	ENSG00000108848.16	LUC7L3	c(ENST00000240304, ENST00000393227, ENST00000503728, ENST00000503798, ENST00000504065, ENST00000504563, ENST00000505619, ENST00000505658, ENST00000506686, ENST00000507200, ENST00000507503, ENST00000508045, ENST00000508218, ENST00000508482, ENST00000509335, ENST00000509487, ENST00000510984, ENST00000511068, ENST00000511974, ENST00000512549, ENST00000513025, ENST00000513969, ENST00000625349)	-2.3	7.37	151	1.89e-18	5.56e-15	17.7
13044	ENSG00000225840	NA		Y	10200000	10200000	1850	-	AC010970.1	processed_pseudogene	chromosome	RNA, 18S ribosomal pseudogene	ENSG00000225840.2	AC010970.1	ENST00000445125	-3.4	9.64	133	3.06e-17	7.5e-14	16.5
291	ENSG00000017797	10928	RALBP1	18	9480000	9540000	63100	+	RALBP1	protein_coding	chromosome	ralA binding protein 1 [Source:HGNC Symbol;Acc:HGNC:9841]	ENSG00000017797.13	RALBP1	c(ENST00000019317, ENST00000383432, ENST00000458039, ENST00000577221, ENST00000585015, ENST00000609094)	-2.01	7.32	121	2.12e-16	4.46e-13	15.7
1934	ENSG00000100811	7528	YY1	14	100000000	100000000	44500	+	YY1	protein_coding	chromosome	YY1 transcription factor [Source:HGNC Symbol;Acc:HGNC:12856]	ENSG00000100811.14	YY1	c(ENST00000262238, ENST00000553625, ENST00000554371, ENST00000554579, ENST00000554804, ENST00000623799, ENST00000651219)	1.96	6.95	110	1.61e-15	2.96e-12	14.8
9381	ENSG00000169032	5604	MAP2K1	15	66400000	66500000	105000	+	MAP2K1	protein_coding	chromosome	mitogen-activated protein kinase kinase 1 [Source:HGNC Symbol;Acc:HGNC:6840]	ENSG00000169032.9	MAP2K1	c(ENST00000307102, ENST00000425818, ENST00000566326)	0.989	7.35	108	2.59e-15	4e-12	14.6
2963	ENSG00000109881	91057	CCDC34	11	27300000	27400000	32400	-	CCDC34	protein_coding	chromosome	coiled-coil domain containing 34 [Source:HGNC Symbol;Acc:HGNC:25079]	ENSG00000109881.17	CCDC34	c(ENST00000317945, ENST00000328697, ENST00000529615)	-2.14	3.22	107	2.89e-15	4e-12	14.5
2733	ENSG00000107566	10613	ERLIN1	10	100000000	100000000	35900	-	ERLIN1	protein_coding	chromosome	ER lipid raft associated 1 [Source:HGNC Symbol;Acc:HGNC:16947]	ENSG00000107566.14	ERLIN1	c(ENST00000370408, ENST00000407654, ENST00000421367)	1.7	6.12	107	2.99e-15	4e-12	14.5
171	ENSG00000008952	7095	SEC62	3	170000000	170000000	31700	+	SEC62	protein_coding	chromosome	SEC62 homolog, preprotein translocation factor [Source:HGNC Symbol;Acc:HGNC:11846]	ENSG00000008952.17	SEC62	c(ENST00000337002, ENST00000460513, ENST00000461933, ENST00000469515, ENST00000469890, ENST00000470355, ENST00000480708, ENST00000481435, ENST00000487736, ENST00000497277)	-2.02	7.15	106	3.76e-15	4.61e-12	14.4
3205	ENSG00000112210	51715	RAB23	6	57200000	57200000	35300	-	RAB23	protein_coding	chromosome	RAB23, member RAS oncogene family [Source:HGNC Symbol;Acc:HGNC:14263]	ENSG00000112210.12	RAB23	c(ENST00000317483, ENST00000468148)	2.5	4.83	99.9	1.14e-14	1.29e-11	13.9
7660	ENSG00000156535	135228	CD109	6	73700000	73800000	133000	+	CD109	protein_coding	chromosome	CD109 molecule [Source:HGNC Symbol;Acc:HGNC:21685]	ENSG00000156535.15	CD109	c(ENST00000287097, ENST00000422508, ENST00000437994, ENST00000474094, ENST00000649530)	1.11	8.52	99.1	1.33e-14	1.4e-11	13.9
9022	ENSG00000166946	23582	CCNDBP1	15	43200000	43200000	12100	+	CCNDBP1	protein_coding	chromosome	cyclin D1 binding protein 1 [Source:HGNC Symbol;Acc:HGNC:1587]	ENSG00000166946.14	CCNDBP1	c(ENST00000300213, ENST00000444658, ENST00000562553, ENST00000563065, ENST00000564630, ENST00000565296, ENST00000565958, ENST00000566515, ENST00000566833, ENST00000566882, ENST00000567434, ENST00000567690, ENST00000568507, ENST00000568936, ENST00000569745)	-1.76	5.08	98	1.64e-14	1.61e-11	13.8
10084	ENSG00000174013	200933	FBXO45	3	197000000	197000000	20400	+	FBXO45	protein_coding	chromosome	F-box protein 45 [Source:HGNC Symbol;Acc:HGNC:29148]	ENSG00000174013.8	FBXO45	c(ENST00000311630, ENST00000440469)	1.36	5.78	96.5	2.23e-14	2.05e-11	13.7
11496	ENSG00000187079	7003	TEAD1	11	12700000	12900000	270000	+	TEAD1	protein_coding	chromosome	TEA domain transcription factor 1 [Source:HGNC Symbol;Acc:HGNC:11714]	ENSG00000187079.17	TEAD1	c(ENST00000334310, ENST00000525312, ENST00000526600, ENST00000527376, ENST00000527575, ENST00000527636, ENST00000638666)	1.75	7.03	94.6	3.25e-14	2.81e-11	13.5
9973	ENSG00000173166	65059	RAPH1	2	203000000	204000000	141000	-	RAPH1	protein_coding	chromosome	Ras association (RalGDS/AF-6) and pleckstrin homology domains 1 [Source:HGNC Symbol;Acc:HGNC:14436]	ENSG00000173166.18	RAPH1	c(ENST00000308091, ENST00000319170, ENST00000374493, ENST00000418114, ENST00000419464, ENST00000420371, ENST00000423104, ENST00000428637, ENST00000439222, ENST00000453034, ENST00000457812, ENST00000465669, ENST00000630330)	3.85	4.61	94	3.71e-14	3.03e-11	13.4
5374	ENSG00000134684	8565	YARS1	1	32800000	32800000	42900	-	YARS	protein_coding	chromosome	tyrosyl-tRNA synthetase [Source:HGNC Symbol;Acc:HGNC:12840]	ENSG00000134684.10	YARS	c(ENST00000373477, ENST00000466052, ENST00000469100, ENST00000470377, ENST00000472692, ENST00000478828, ENST00000481895, ENST00000487404, ENST00000490826, ENST00000616261)	1.22	6.79	92.3	5.28e-14	4.08e-11	13.3
333	ENSG00000023608	6617	SNAPC1	14	61800000	61800000	34000	+	SNAPC1	protein_coding	chromosome	small nuclear RNA activating complex polypeptide 1 [Source:HGNC Symbol;Acc:HGNC:11134]	ENSG00000023608.5	SNAPC1	ENST00000216294	2.04	5.83	91.3	6.42e-14	4.5e-11	13.2
152	ENSG00000008282	6856	SYPL1	7	106000000	106000000	22100	-	SYPL1	protein_coding	chromosome	synaptophysin like 1 [Source:HGNC Symbol;Acc:HGNC:11507]	ENSG00000008282.8	SYPL1	c(ENST00000011473, ENST00000455385, ENST00000460770, ENST00000464029, ENST00000470347, ENST00000483448, ENST00000634737)	0.85	7.67	91.3	6.43e-14	4.5e-11	13.2
4407	ENSG00000125144	4495	MT1G	16	56700000	56700000	1340	-	MT1G	protein_coding	chromosome	metallothionein 1G [Source:HGNC Symbol;Acc:HGNC:7399]	ENSG00000125144.13	MT1G	c(ENST00000379811, ENST00000444837, ENST00000568675, ENST00000569500)	-3.53	3.87	90.6	7.43e-14	4.66e-11	13.1
12225	ENSG00000198515	1259	CNGA1	4	47900000	48000000	80700	-	CNGA1	protein_coding	chromosome	cyclic nucleotide gated channel subunit alpha 1 [Source:HGNC Symbol;Acc:HGNC:2148]	ENSG00000198515.13	CNGA1	c(ENST00000358519, ENST00000402813, ENST00000420489, ENST00000504722, ENST00000506118, ENST00000513178, ENST00000514170, ENST00000514520, ENST00000544810)	-4.09	1.98	90.6	7.49e-14	4.66e-11	13.1
2641	ENSG00000106443	9678	PHF14	7	11000000	11200000	196000	+	PHF14	protein_coding	chromosome	PHD finger protein 14 [Source:HGNC Symbol;Acc:HGNC:22203]	ENSG00000106443.16	PHF14	c(ENST00000403050, ENST00000423760, ENST00000469407, ENST00000470665, ENST00000473050, ENST00000476009, ENST00000476774, ENST00000481418, ENST00000489305, ENST00000490957, ENST00000493922, ENST00000497851, ENST00000498784, ENST00000521747, ENST00000634607, ENST00000642461)	-2.07	5.63	90.5	7.61e-14	4.66e-11	13.1
842	ENSG00000068366	2182	ACSL4	X	110000000	110000000	109000	-	ACSL4	protein_coding	chromosome	acyl-CoA synthetase long chain family member 4 [Source:HGNC Symbol;Acc:HGNC:3571]	ENSG00000068366.20	ACSL4	c(ENST00000340800, ENST00000348502, ENST00000439581, ENST00000469796, ENST00000469857, ENST00000502391, ENST00000504383, ENST00000505075, ENST00000505855, ENST00000508092, ENST00000514500, ENST00000671846, ENST00000672282, ENST00000672401, ENST00000673016)	1.8	6.54	87	1.58e-13	9.32e-11	12.8
4421	ENSG00000125351	65109	UPF3B	X	120000000	120000000	47700	-	UPF3B	protein_coding	chromosome	UPF3B regulator of nonsense mediated mRNA decay [Source:HGNC Symbol;Acc:HGNC:20439]	ENSG00000125351.11	UPF3B	c(ENST00000276201, ENST00000345865, ENST00000478840, ENST00000619445, ENST00000636792)	-2.15	4.55	85.8	2.05e-13	1.16e-10	12.7
5126	ENSG00000132475	3021	H3-3B	17	75800000	75800000	9460	-	H3F3B	protein_coding	chromosome	H3 histone family member 3B [Source:HGNC Symbol;Acc:HGNC:4765]	ENSG00000132475.10	H3F3B	c(ENST00000254810, ENST00000586270, ENST00000586518, ENST00000586607, ENST00000587171, ENST00000587560, ENST00000589417, ENST00000589599, ENST00000589949, ENST00000591890, ENST00000591893, ENST00000592643, ENST00000593254)	0.835	8.46	85.6	2.16e-13	1.18e-10	12.7
919	ENSG00000070814	6949	TCOF1	5	150000000	150000000	42700	+	TCOF1	protein_coding	chromosome	treacle ribosome biogenesis factor 1 [Source:HGNC Symbol;Acc:HGNC:11654]	ENSG00000070814.20	TCOF1	c(ENST00000323668, ENST00000377797, ENST00000394269, ENST00000427724, ENST00000439160, ENST00000445265, ENST00000504761, ENST00000506063, ENST00000506630, ENST00000506767, ENST00000513346, ENST00000513538, ENST00000514442, ENST00000515035, ENST00000515516, ENST00000643257, ENST00000643812, ENST00000646961, ENST00000650162)	-1.98	5.89	84.7	2.58e-13	1.32e-10	12.6
13730	ENSG00000251705	NA	RNA5-8SP6	Y	10200000	10200000	152	+	RNA5-8SP6	rRNA_pseudogene	chromosome	RNA, 5.8S ribosomal pseudogene 6 [Source:HGNC Symbol;Acc:HGNC:41960]	ENSG00000251705.1	RNA5-8SP6	ENST00000515896	-3.91	6.09	84.6	2.64e-13	1.32e-10	12.6
7665	ENSG00000156642	27020	NPTN	15	73600000	73600000	74100	-	NPTN	protein_coding	chromosome	neuroplastin [Source:HGNC Symbol;Acc:HGNC:17867]	ENSG00000156642.17	NPTN	c(ENST00000345330, ENST00000351217, ENST00000561898, ENST00000562924, ENST00000563691, ENST00000563753, ENST00000564551, ENST00000565282, ENST00000565325, ENST00000567198)	1.3	7.14	84.6	2.68e-13	1.32e-10	12.6
8432	ENSG00000163743	25898	RCHY1	4	75500000	75500000	35700	-	RCHY1	protein_coding	chromosome	ring finger and CHY zinc finger domain containing 1 [Source:HGNC Symbol;Acc:HGNC:17479]	ENSG00000163743.13	RCHY1	c(ENST00000324439, ENST00000380840, ENST00000504085, ENST00000505105, ENST00000505514, ENST00000507014, ENST00000512567, ENST00000512706, ENST00000513083, ENST00000513257, ENST00000513909, ENST00000514021, ENST00000514589)	2.61	4.35	83.5	3.39e-13	1.61e-10	12.5
12756	ENSG00000213741	6235	RPS29	14	49600000	49600000	28200	-	RPS29	protein_coding	chromosome	ribosomal protein S29 [Source:HGNC Symbol;Acc:HGNC:10419]	ENSG00000213741.10	RPS29	c(ENST00000245458, ENST00000396020, ENST00000539688, ENST00000554075, ENST00000556230, ENST00000557111, ENST00000557367, ENST00000557519)	-0.638	8.98	82.3	4.43e-13	2.03e-10	12.4
3851	ENSG00000118689	2309	FOXO3	6	109000000	109000000	125000	+	FOXO3	protein_coding	chromosome	forkhead box O3 [Source:HGNC Symbol;Acc:HGNC:3821]	ENSG00000118689.15	FOXO3	c(ENST00000343882, ENST00000406360, ENST00000540898)	1.26	6.15	81.6	5.14e-13	2.29e-10	12.3
2785	ENSG00000108091	8030	CCDC6	10	59800000	59900000	118000	-	CCDC6	protein_coding	chromosome	coiled-coil domain containing 6 [Source:HGNC Symbol;Acc:HGNC:18782]	ENSG00000108091.11	CCDC6	c(ENST00000263102, ENST00000491922, ENST00000518638)	0.895	6.7	80.9	6.04e-13	2.55e-10	12.2
12370	ENSG00000201185	NA	RNA5SP202	6	4430000	4430000	119	+	RNA5SP202	rRNA_pseudogene	chromosome	RNA, 5S ribosomal pseudogene 202 [Source:HGNC Symbol;Acc:HGNC:43102]	ENSG00000201185.1	RNA5SP202	ENST00000364315	-4.99	3.47	80.9	6.07e-13	2.55e-10	12.2
624	ENSG00000058272	4659	PPP1R12A	12	79800000	79900000	162000	-	PPP1R12A	protein_coding	chromosome	protein phosphatase 1 regulatory subunit 12A [Source:HGNC Symbol;Acc:HGNC:7618]	ENSG00000058272.19	PPP1R12A	c(ENST00000261207, ENST00000437004, ENST00000450142, ENST00000546369, ENST00000546762, ENST00000547131, ENST00000547253, ENST00000547330, ENST00000548318, ENST00000548908, ENST00000550001, ENST00000550007, ENST00000550107, ENST00000550299, ENST00000550351, ENST00000550510, ENST00000550903, ENST00000551191, ENST00000551781, ENST00000552892, ENST00000553081, ENST00000634739, ENST00000650220)	-2.4	6.23	80.4	6.73e-13	2.75e-10	12.2
8470	ENSG00000163923	116832	RPL39L	3	187000000	187000000	60000	-	RPL39L	protein_coding	chromosome	ribosomal protein L39 like [Source:HGNC Symbol;Acc:HGNC:17094]	ENSG00000163923.10	RPL39L	c(ENST00000296277, ENST00000433055, ENST00000455270)	-2.27	2.74	84.8	7.98e-13	3.17e-10	12.1
2581	ENSG00000105974	857	CAV1	7	117000000	117000000	36200	+	CAV1	protein_coding	chromosome	caveolin 1 [Source:HGNC Symbol;Acc:HGNC:1527]	ENSG00000105974.12	CAV1	c(ENST00000341049, ENST00000393467, ENST00000393468, ENST00000393470, ENST00000405348, ENST00000451122, ENST00000456473, ENST00000489856, ENST00000614113)	0.64	9.99	78.9	9.45e-13	3.66e-10	12
7471	ENSG00000154229	5578	PRKCA	17	66300000	66800000	508000	+	PRKCA	protein_coding	chromosome	protein kinase C alpha [Source:HGNC Symbol;Acc:HGNC:9393]	ENSG00000154229.12	PRKCA	c(ENST00000284384, ENST00000413366, ENST00000578063, ENST00000583361, ENST00000583775)	-2.99	3.36	77.6	1.26e-12	4.76e-10	11.9
8321	ENSG00000163235	7039	TGFA	2	70400000	70600000	107000	-	TGFA	protein_coding	chromosome	transforming growth factor alpha [Source:HGNC Symbol;Acc:HGNC:11765]	ENSG00000163235.16	TGFA	c(ENST00000295400, ENST00000394241, ENST00000418333, ENST00000419940, ENST00000444975, ENST00000445399, ENST00000450929, ENST00000460808, ENST00000474101)	1.11	7.78	76.7	1.56e-12	5.73e-10	11.8
5877	ENSG00000137975	9635	CLCA2	1	86400000	86500000	32400	+	CLCA2	protein_coding	chromosome	chloride channel accessory 2 [Source:HGNC Symbol;Acc:HGNC:2016]	ENSG00000137975.8	CLCA2	c(ENST00000370565, ENST00000490884, ENST00000498802)	0.845	7.71	74.6	2.54e-12	9.1e-10	11.6
9712	ENSG00000171302	124583	CANT1	17	79000000	79000000	18200	-	CANT1	protein_coding	chromosome	calcium activated nucleotidase 1 [Source:HGNC Symbol;Acc:HGNC:19721]	ENSG00000171302.17	CANT1	c(ENST00000302345, ENST00000392446, ENST00000586916, ENST00000587242, ENST00000588075, ENST00000588096, ENST00000588611, ENST00000590370, ENST00000591625, ENST00000591732, ENST00000591773, ENST00000591811, ENST00000592033, ENST00000592228, ENST00000592887, ENST00000620915)	1.34	6.82	74.4	2.64e-12	9.23e-10	11.6
1645	ENSG00000095383	55357	TBC1D2	9	98200000	98300000	56600	-	TBC1D2	protein_coding	chromosome	TBC1 domain family member 2 [Source:HGNC Symbol;Acc:HGNC:18026]	ENSG00000095383.20	TBC1D2	c(ENST00000342112, ENST00000375063, ENST00000375064, ENST00000375066, ENST00000465784, ENST00000493589)	0.967	7.23	73.9	3e-12	1.03e-09	11.5
10453	ENSG00000177600	6181	RPLP2	11	810000	813000	2920	+	RPLP2	protein_coding	chromosome	ribosomal protein lateral stalk subunit P2 [Source:HGNC Symbol;Acc:HGNC:10377]	ENSG00000177600.9	RPLP2	c(ENST00000321153, ENST00000524867, ENST00000525722, ENST00000526222, ENST00000527517, ENST00000530398, ENST00000530797, ENST00000532004)	-0.835	8.71	73.5	3.3e-12	1.09e-09	11.5
10034	ENSG00000173598	11163	NUDT4	12	93400000	93400000	30300	+	NUDT4	protein_coding	chromosome	nudix hydrolase 4 [Source:HGNC Symbol;Acc:HGNC:8051]	ENSG00000173598.14	NUDT4	c(ENST00000337179, ENST00000415493, ENST00000546925, ENST00000547014, ENST00000548662, ENST00000549992, ENST00000550056)	1.34	6.28	73.4	3.35e-12	1.09e-09	11.5
5271	ENSG00000133773	29080	CCDC59	12	82200000	82400000	135000	-	CCDC59	protein_coding	chromosome	coiled-coil domain containing 59 [Source:HGNC Symbol;Acc:HGNC:25005]	ENSG00000133773.12	CCDC59	c(ENST00000256151, ENST00000547758, ENST00000548126, ENST00000550589, ENST00000552377, ENST00000552412, ENST00000552606)	-1.84	4.49	72.9	3.77e-12	1.2e-09	11.4
6138	ENSG00000140157	81614	NIPA2	15	22800000	22900000	29700	+	NIPA2	protein_coding	chromosome	NIPA magnesium transporter 2 [Source:HGNC Symbol;Acc:HGNC:17044]	ENSG00000140157.14	NIPA2	c(ENST00000337451, ENST00000359727, ENST00000398013, ENST00000398014, ENST00000539711, ENST00000559571, ENST00000560039, ENST00000560205, ENST00000560762, ENST00000561072)	1.09	6.94	72.4	4.29e-12	1.34e-09	11.4
12378	ENSG00000203499	642574	IQANK1	8	144000000	144000000	56500	+	IQANK1	protein_coding	chromosome	IQ motif and ankyrin repeat containing 1 [Source:HGNC Symbol;Acc:HGNC:49576]	ENSG00000203499.11	IQANK1	c(ENST00000527139, ENST00000532625, ENST00000533004, ENST00000534089, ENST00000534398)	1.87	5.18	72.3	4.38e-12	1.34e-09	11.4
6817	ENSG00000146072	27242	TNFRSF21	6	47200000	47300000	78400	-	TNFRSF21	protein_coding	chromosome	TNF receptor superfamily member 21 [Source:HGNC Symbol;Acc:HGNC:13469]	ENSG00000146072.6	TNFRSF21	ENST00000296861	0.766	7.14	71.8	4.94e-12	1.48e-09	11.3
8927	ENSG00000166396	8710	SERPINB7	18	63800000	63800000	52400	+	SERPINB7	protein_coding	chromosome	serpin family B member 7 [Source:HGNC Symbol;Acc:HGNC:13902]	ENSG00000166396.13	SERPINB7	c(ENST00000336429, ENST00000398019, ENST00000425392, ENST00000431370, ENST00000447428, ENST00000540675, ENST00000546027)	0.784	8.53	71.7	5.04e-12	1.48e-09	11.3
14042	ENSG00000266472	54460	MRPS21	1	150000000	150000000	15300	+	MRPS21	protein_coding	chromosome	mitochondrial ribosomal protein S21 [Source:HGNC Symbol;Acc:HGNC:14046]	ENSG00000266472.5	MRPS21	c(ENST00000581066, ENST00000614145)	-0.966	6.11	84	5.26e-12	1.52e-09	11.3
8644	ENSG00000164713	25798	BRI3	7	98300000	98300000	58100	+	BRI3	protein_coding	chromosome	brain protein I3 [Source:HGNC Symbol;Acc:HGNC:1109]	ENSG00000164713.10	BRI3	c(ENST00000297290, ENST00000456357, ENST00000473967, ENST00000474291, ENST00000485422, ENST00000491463, ENST00000539286)	-1.22	5.78	71	5.91e-12	1.67e-09	11.2
2315	ENSG00000104218	79848	CSPP1	8	67100000	67200000	134000	+	CSPP1	protein_coding	chromosome	centrosome and spindle pole associated protein 1 [Source:HGNC Symbol;Acc:HGNC:26193]	ENSG00000104218.14	CSPP1	c(ENST00000262210, ENST00000519163, ENST00000519668, ENST00000519701, ENST00000521168, ENST00000521324, ENST00000521919)	-2	4.48	70.4	6.89e-12	1.91e-09	11.2
4698	ENSG00000128510	51200	CPA4	7	130000000	130000000	31000	+	CPA4	protein_coding	chromosome	carboxypeptidase A4 [Source:HGNC Symbol;Acc:HGNC:15740]	ENSG00000128510.12	CPA4	c(ENST00000222482, ENST00000445470, ENST00000470542, ENST00000473956, ENST00000474254, ENST00000486598, ENST00000488025, ENST00000490117, ENST00000492072, ENST00000493259, ENST00000497388)	0.851	8.78	68.5	1.09e-11	2.97e-09	11
12590	ENSG00000205763	441212	RP9P	7	32900000	32900000	26400	-	RP9P	transcribed_unprocessed_pseudogene	chromosome	RP9 pseudogene [Source:HGNC Symbol;Acc:HGNC:33969]	ENSG00000205763.13	RP9P	c(ENST00000381639, ENST00000450133)	-2	4.28	67.5	1.4e-11	3.73e-09	10.9
12668	ENSG00000211456	22908	SACM1L	3	45700000	45700000	56400	+	SACM1L	protein_coding	chromosome	SAC1 like phosphatidylinositide phosphatase [Source:HGNC Symbol;Acc:HGNC:17059]	ENSG00000211456.12	SACM1L	c(ENST00000389061, ENST00000418611, ENST00000433336, ENST00000438671, ENST00000441228, ENST00000445499, ENST00000455997, ENST00000463237, ENST00000463347, ENST00000463659, ENST00000464102, ENST00000464524, ENST00000471207, ENST00000478586, ENST00000485311, ENST00000672477, ENST00000672858)	1.67	6.13	66.9	1.62e-11	4.26e-09	10.8
5335	ENSG00000134294	54407	SLC38A2	12	46400000	46400000	14600	-	SLC38A2	protein_coding	chromosome	solute carrier family 38 member 2 [Source:HGNC Symbol;Acc:HGNC:13448]	ENSG00000134294.14	SLC38A2	c(ENST00000256689, ENST00000546520, ENST00000547252, ENST00000548111, ENST00000548236, ENST00000548785, ENST00000548870, ENST00000549258, ENST00000551374, ENST00000551405, ENST00000552414, ENST00000552703, ENST00000553252, ENST00000612232)	1.05	9.2	66.6	1.75e-11	4.51e-09	10.8
5179	ENSG00000132824	10955	SERINC3	20	44500000	44500000	25900	-	SERINC3	protein_coding	chromosome	serine incorporator 3 [Source:HGNC Symbol;Acc:HGNC:11699]	ENSG00000132824.14	SERINC3	c(ENST00000255175, ENST00000342374, ENST00000411544, ENST00000468234)	1.2	7.18	66	2.03e-11	5.16e-09	10.7
10288	ENSG00000175970	84747	UNC119B	12	121000000	121000000	13200	+	UNC119B	protein_coding	chromosome	unc-119 lipid binding chaperone B [Source:HGNC Symbol;Acc:HGNC:16488]	ENSG00000175970.11	UNC119B	c(ENST00000344651, ENST00000539658, ENST00000618898)	1.31	5.85	65.5	2.28e-11	5.68e-09	10.6
6683	ENSG00000144713	6161	RPL32	3	12800000	12800000	7100	-	RPL32	protein_coding	chromosome	ribosomal protein L32 [Source:HGNC Symbol;Acc:HGNC:10336]	ENSG00000144713.13	RPL32	c(ENST00000273223, ENST00000396953, ENST00000396957, ENST00000429711, ENST00000434963, ENST00000435983, ENST00000452606, ENST00000457131)	-0.537	10	65.4	2.33e-11	5.71e-09	10.6
12947	ENSG00000221983	7311	UBA52	19	18600000	18600000	5820	+	UBA52	protein_coding	chromosome	ubiquitin A-52 residue ribosomal protein fusion product 1 [Source:HGNC Symbol;Acc:HGNC:12458]	ENSG00000221983.8	UBA52	c(ENST00000430157, ENST00000442744, ENST00000594527, ENST00000595158, ENST00000595683, ENST00000596272, ENST00000596273, ENST00000596304, ENST00000597451, ENST00000598780, ENST00000598814, ENST00000599256, ENST00000599551, ENST00000599595)	-0.603	9.04	65.1	2.52e-11	6.06e-09	10.6
3848	ENSG00000118640	8673	VAMP8	2	85600000	85600000	20500	+	VAMP8	protein_coding	chromosome	vesicle associated membrane protein 8 [Source:HGNC Symbol;Acc:HGNC:12647]	ENSG00000118640.11	VAMP8	c(ENST00000263864, ENST00000409760, ENST00000432071)	-0.811	6.92	64.2	3.13e-11	7.43e-09	10.5
11199	ENSG00000184863	155435	RBM33	7	156000000	156000000	137000	+	RBM33	protein_coding	chromosome	RNA binding motif protein 33 [Source:HGNC Symbol;Acc:HGNC:27223]	ENSG00000184863.11	RBM33	c(ENST00000287912, ENST00000307403, ENST00000341148, ENST00000392755, ENST00000392759, ENST00000392761, ENST00000401878, ENST00000438356, ENST00000440108, ENST00000486747)	2.18	5.78	63.5	3.75e-11	8.75e-09	10.4
2569	ENSG00000105887	136319	MTPN	7	136000000	136000000	50600	-	MTPN	protein_coding	chromosome	myotrophin [Source:HGNC Symbol;Acc:HGNC:15667]	ENSG00000105887.11	MTPN	c(ENST00000393085, ENST00000435723)	0.544	7.91	63.2	4.04e-11	9.29e-09	10.4
2570	ENSG00000105887	767558	MTPN	7	136000000	136000000	50600	-	MTPN	protein_coding	chromosome	myotrophin [Source:HGNC Symbol;Acc:HGNC:15667]	ENSG00000105887.11	MTPN	c(ENST00000393085, ENST00000435723)	0.544	7.91	63.2	4.04e-11	9.29e-09	10.4
14133	ENSG00000271303	140809	SRXN1	20	647000	653000	6760	-	SRXN1	protein_coding	chromosome	sulfiredoxin 1 [Source:HGNC Symbol;Acc:HGNC:16132]	ENSG00000271303.1	SRXN1	ENST00000381962	0.837	7.03	63.1	4.13e-11	9.35e-09	10.4
2448	ENSG00000105220	2821	GPI	19	34400000	34400000	42900	+	GPI	protein_coding	chromosome	glucose-6-phosphate isomerase [Source:HGNC Symbol;Acc:HGNC:4458]	ENSG00000105220.17	GPI	c(ENST00000356487, ENST00000415930, ENST00000586077, ENST00000586392, ENST00000586425, ENST00000587384, ENST00000587521, ENST00000588991, ENST00000589399, ENST00000589504, ENST00000589640, ENST00000589985, ENST00000590362, ENST00000590375, ENST00000591204, ENST00000592144, ENST00000592277, ENST00000642240, ENST00000643067, ENST00000646312, ENST00000647446)	0.983	8.25	63	4.3e-11	9.59e-09	10.4
9190	ENSG00000167863	10476	ATP5PD	17	75000000	75000000	8120	-	ATP5PD	protein_coding	chromosome	ATP synthase peripheral stalk subunit d [Source:HGNC Symbol;Acc:HGNC:845]	ENSG00000167863.12	ATP5PD	c(ENST00000301587, ENST00000344546, ENST00000538432, ENST00000580649, ENST00000582341)	-0.744	6.81	62.4	5.03e-11	1.09e-08	10.3
5078	ENSG00000132128	10489	LRRC41	1	46300000	46300000	42400	-	LRRC41	protein_coding	chromosome	leucine rich repeat containing 41 [Source:HGNC Symbol;Acc:HGNC:16917]	ENSG00000132128.16	LRRC41	c(ENST00000343304, ENST00000469150, ENST00000472710, ENST00000496156, ENST00000498402, ENST00000615587, ENST00000617190, ENST00000617760)	0.891	6.76	75.9	5.04e-11	1.09e-08	10.3
1451	ENSG00000088812	8455	ATRN	20	3470000	3650000	180000	+	ATRN	protein_coding	chromosome	attractin [Source:HGNC Symbol;Acc:HGNC:885]	ENSG00000088812.18	ATRN	c(ENST00000262919, ENST00000446916)	0.774	7.1	61.7	5.98e-11	1.27e-08	10.2
5772	ENSG00000137288	84300	UQCC2	6	33700000	33700000	17400	-	UQCC2	protein_coding	chromosome	ubiquinol-cytochrome c reductase complex assembly factor 2 [Source:HGNC Symbol;Acc:HGNC:21237]	ENSG00000137288.10	UQCC2	c(ENST00000374214, ENST00000374231, ENST00000606961, ENST00000607484)	-1.42	5.24	61.6	6.13e-11	1.29e-08	10.2
14145	ENSG00000272047	404672	GTF2H5	6	158000000	158000000	31000	+	GTF2H5	protein_coding	chromosome	general transcription factor IIH subunit 5 [Source:HGNC Symbol;Acc:HGNC:21157]	ENSG00000272047.2	GTF2H5	c(ENST00000607778, ENST00000648328)	-1.57	5.55	61.2	6.88e-11	1.42e-08	10.2
10438	ENSG00000177469	284119	CAVIN1	17	42400000	42400000	20800	-	CAVIN1	protein_coding	chromosome	caveolae associated protein 1 [Source:HGNC Symbol;Acc:HGNC:9688]	ENSG00000177469.13	CAVIN1	ENST00000357037	0.656	8.41	61.1	6.95e-11	1.42e-08	10.2
10528	ENSG00000178338	117608	ZNF354B	5	179000000	179000000	28200	+	ZNF354B	protein_coding	chromosome	zinc finger protein 354B [Source:HGNC Symbol;Acc:HGNC:17197]	ENSG00000178338.11	ZNF354B	c(ENST00000322434, ENST00000520377, ENST00000522624, ENST00000522714)	-1.93	3.7	61	7.13e-11	1.43e-08	10.1
1224	ENSG00000081087	28962	OSTM1	6	108000000	108000000	124000	-	OSTM1	protein_coding	chromosome	osteoclastogenesis associated transmembrane protein 1 [Source:HGNC Symbol;Acc:HGNC:21652]	ENSG00000081087.15	OSTM1	c(ENST00000193322, ENST00000440575, ENST00000467960, ENST00000472669, ENST00000477774, ENST00000492070, ENST00000492130)	2.07	6.12	61	7.18e-11	1.43e-08	10.1
8081	ENSG00000161217	5130	PCYT1A	3	196000000	196000000	73700	-	PCYT1A	protein_coding	chromosome	phosphate cytidylyltransferase 1, choline, alpha [Source:HGNC Symbol;Acc:HGNC:8754]	ENSG00000161217.12	PCYT1A	c(ENST00000292823, ENST00000411591, ENST00000412869, ENST00000419333, ENST00000430755, ENST00000431016, ENST00000433733, ENST00000438634, ENST00000441879, ENST00000443555, ENST00000444822, ENST00000460677, ENST00000460827, ENST00000473978, ENST00000488235, ENST00000491544)	1.54	7.16	60.1	9.13e-11	1.79e-08	10
3243	ENSG00000112531	9444	QKI	6	163000000	164000000	165000	+	QKI	protein_coding	chromosome	QKI, KH domain containing RNA binding [Source:HGNC Symbol;Acc:HGNC:21100]	ENSG00000112531.17	QKI	c(ENST00000275262, ENST00000361195, ENST00000361752, ENST00000361758, ENST00000392127, ENST00000424802, ENST00000453779, ENST00000537041, ENST00000537124, ENST00000537883, ENST00000540719, ENST00000541696, ENST00000544361, ENST00000544436, ENST00000544823, ENST00000545346, ENST00000545607)	1.42	6.37	60	9.27e-11	1.79e-08	10
4416	ENSG00000125266	1948	EFNB2	13	106000000	107000000	45900	-	EFNB2	protein_coding	chromosome	ephrin B2 [Source:HGNC Symbol;Acc:HGNC:3227]	ENSG00000125266.8	EFNB2	c(ENST00000643990, ENST00000646441)	0.846	7.15	59.9	9.47e-11	1.81e-08	10
7564	ENSG00000155380	6566	SLC16A1	1	113000000	113000000	45200	-	SLC16A1	protein_coding	chromosome	solute carrier family 16 member 1 [Source:HGNC Symbol;Acc:HGNC:10922]	ENSG00000155380.11	SLC16A1	c(ENST00000369626, ENST00000429288, ENST00000443580, ENST00000458229, ENST00000478835, ENST00000481750, ENST00000538576)	0.892	7.47	59.9	9.6e-11	1.81e-08	10
2680	ENSG00000106771	23731	TMEM245	9	109000000	109000000	105000	-	TMEM245	protein_coding	chromosome	transmembrane protein 245 [Source:HGNC Symbol;Acc:HGNC:1363]	ENSG00000106771.13	TMEM245	c(ENST00000374586, ENST00000413712, ENST00000472207, ENST00000482868, ENST00000491854)	1.2	6.69	59.8	9.81e-11	1.83e-08	10
1349	ENSG00000085832	2060	EPS15	1	51400000	51500000	165000	-	EPS15	protein_coding	chromosome	epidermal growth factor receptor pathway substrate 15 [Source:HGNC Symbol;Acc:HGNC:3419]	ENSG00000085832.17	EPS15	c(ENST00000371727, ENST00000371730, ENST00000371733, ENST00000464478, ENST00000465467, ENST00000471391, ENST00000478657, ENST00000486505, ENST00000493793)	-1.83	5.76	59.7	1e-10	1.84e-08	10
9386	ENSG00000169062	65110	UPF3A	13	114000000	114000000	24200	+	UPF3A	protein_coding	chromosome	UPF3A regulator of nonsense mediated mRNA decay [Source:HGNC Symbol;Acc:HGNC:20332]	ENSG00000169062.15	UPF3A	c(ENST00000351487, ENST00000375299, ENST00000474056, ENST00000475218, ENST00000479712, ENST00000480362, ENST00000481131, ENST00000484246, ENST00000492270, ENST00000493727, ENST00000618700, ENST00000619079)	-2.06	5.42	59.5	1.06e-10	1.93e-08	9.97
10575	ENSG00000178913	6879	TAF7	5	141000000	141000000	60600	-	TAF7	protein_coding	chromosome	TATA-box binding protein associated factor 7 [Source:HGNC Symbol;Acc:HGNC:11541]	ENSG00000178913.8	TAF7	c(ENST00000313368, ENST00000624699, ENST00000624761)	1.23	6.16	59.4	1.08e-10	1.94e-08	9.97
2418	ENSG00000104973	81857	MED25	19	49800000	49800000	22100	+	MED25	protein_coding	chromosome	mediator complex subunit 25 [Source:HGNC Symbol;Acc:HGNC:28845]	ENSG00000104973.18	MED25	c(ENST00000312865, ENST00000538643, ENST00000593595, ENST00000593636, ENST00000593767, ENST00000594998, ENST00000595185, ENST00000599722, ENST00000612791, ENST00000612854, ENST00000617849, ENST00000618715, ENST00000620467, ENST00000622402)	2.24	4.97	59.3	1.1e-10	1.95e-08	9.96
557	ENSG00000052749	23223	RRP12	10	97400000	97400000	69700	-	RRP12	protein_coding	chromosome	ribosomal RNA processing 12 homolog [Source:HGNC Symbol;Acc:HGNC:29100]	ENSG00000052749.13	RRP12	c(ENST00000315563, ENST00000370992, ENST00000414986, ENST00000439965, ENST00000465394, ENST00000479317, ENST00000479481, ENST00000487612, ENST00000490815, ENST00000491313, ENST00000536831, ENST00000618765, ENST00000619048, ENST00000621606, ENST00000622320)	-1.66	6.31	59.2	1.13e-10	1.99e-08	9.95
7977	ENSG00000160208	23076	RRP1B	21	43700000	43700000	36500	+	RRP1B	protein_coding	chromosome	ribosomal RNA processing 1B [Source:HGNC Symbol;Acc:HGNC:23818]	ENSG00000160208.13	RRP1B	c(ENST00000340648, ENST00000470886)	1.09	6.86	58.7	1.32e-10	2.29e-08	9.88
12159	ENSG00000198146	54989	ZNF770	15	35000000	35000000	9950	-	ZNF770	protein_coding	chromosome	zinc finger protein 770 [Source:HGNC Symbol;Acc:HGNC:26061]	ENSG00000198146.4	ZNF770	c(ENST00000356321, ENST00000559564)	1.47	6.77	58	1.56e-10	2.67e-08	9.81
9532	ENSG00000170027	7532	YWHAG	7	76300000	76400000	32200	-	YWHAG	protein_coding	chromosome	tyrosine 3-monooxygenase/tryptophan 5-monooxygenase activation protein gamma [Source:HGNC Symbol;Acc:HGNC:12852]	ENSG00000170027.7	YWHAG	ENST00000307630	0.677	9.2	57.9	1.62e-10	2.74e-08	9.79
9060	ENSG00000167193	1398	CRK	17	1420000	1460000	42500	-	CRK	protein_coding	chromosome	CRK proto-oncogene, adaptor protein [Source:HGNC Symbol;Acc:HGNC:2362]	ENSG00000167193.8	CRK	c(ENST00000300574, ENST00000398970, ENST00000572145, ENST00000574295)	0.897	7.1	57.8	1.66e-10	2.77e-08	9.78
4778	ENSG00000129315	904	CCNT1	12	48700000	48700000	28500	-	CCNT1	protein_coding	chromosome	cyclin T1 [Source:HGNC Symbol;Acc:HGNC:1599]	ENSG00000129315.11	CCNT1	c(ENST00000261900, ENST00000417344, ENST00000550457, ENST00000551989, ENST00000618666, ENST00000640148)	1.53	5.72	61.4	1.76e-10	2.9e-08	9.76
6143	ENSG00000140263	6652	SORD	15	45000000	45100000	54000	+	SORD	protein_coding	chromosome	sorbitol dehydrogenase [Source:HGNC Symbol;Acc:HGNC:11184]	ENSG00000140263.14	SORD	c(ENST00000267814, ENST00000558574, ENST00000558580, ENST00000558789, ENST00000559230, ENST00000559562, ENST00000560488)	1.98	5.67	57.5	1.82e-10	2.97e-08	9.74
483	ENSG00000044574	3309	HSPA5	9	125000000	125000000	6490	-	HSPA5	protein_coding	chromosome	heat shock protein family A (Hsp70) member 5 [Source:HGNC Symbol;Acc:HGNC:5238]	ENSG00000044574.8	HSPA5	ENST00000324460	0.667	8.52	57.2	1.94e-10	3.13e-08	9.71
10925	ENSG00000182541	3985	LIMK2	22	31200000	31300000	67800	+	LIMK2	protein_coding	chromosome	LIM domain kinase 2 [Source:HGNC Symbol;Acc:HGNC:6614]	ENSG00000182541.18	LIMK2	c(ENST00000331728, ENST00000333611, ENST00000340552, ENST00000406516, ENST00000425203, ENST00000462625, ENST00000465937, ENST00000467301, ENST00000482270)	0.967	8	56.9	2.12e-10	3.39e-08	9.67
11086	ENSG00000183780	148641	SLC35F3	1	234000000	234000000	420000	+	SLC35F3	protein_coding	chromosome	solute carrier family 35 member F3 [Source:HGNC Symbol;Acc:HGNC:23616]	ENSG00000183780.13	SLC35F3	c(ENST00000366617, ENST00000366618)	2.91	4.1	143	2.15e-10	3.41e-08	9.67
4614	ENSG00000127334	8445	DYRK2	12	67600000	67700000	17100	+	DYRK2	protein_coding	chromosome	dual specificity tyrosine phosphorylation regulated kinase 2 [Source:HGNC Symbol;Acc:HGNC:3093]	ENSG00000127334.10	DYRK2	c(ENST00000319833, ENST00000344096, ENST00000393555, ENST00000537632, ENST00000542503, ENST00000543747)	2.47	5.22	56.6	2.29e-10	3.56e-08	9.64
7399	ENSG00000153201	5903	RANBP2	2	109000000	109000000	66300	+	RANBP2	protein_coding	chromosome	RAN binding protein 2 [Source:HGNC Symbol;Acc:HGNC:9848]	ENSG00000153201.16	RANBP2	c(ENST00000283195, ENST00000425282, ENST00000495506, ENST00000495924, ENST00000629728)	0.862	7.8	56.6	2.3e-10	3.56e-08	9.64
1524	ENSG00000090447	7023	TFAP4	16	4260000	4270000	15900	-	TFAP4	protein_coding	chromosome	transcription factor AP-4 [Source:HGNC Symbol;Acc:HGNC:11745]	ENSG00000090447.12	TFAP4	c(ENST00000204517, ENST00000572393, ENST00000573476, ENST00000574639, ENST00000575300, ENST00000575320, ENST00000575672)	2.62	3.67	56.5	2.34e-10	3.58e-08	9.63
7466	ENSG00000154174	9868	TOMM70	3	100000000	100000000	37700	-	TOMM70	protein_coding	chromosome	translocase of outer mitochondrial membrane 70 [Source:HGNC Symbol;Acc:HGNC:11985]	ENSG00000154174.8	TOMM70	c(ENST00000284320, ENST00000483945, ENST00000492171)	1.05	6.91	56.5	2.37e-10	3.59e-08	9.63
11876	ENSG00000196586	4646	MYO6	6	75700000	75900000	170000	+	MYO6	protein_coding	chromosome	myosin VI [Source:HGNC Symbol;Acc:HGNC:7605]	ENSG00000196586.16	MYO6	c(ENST00000369975, ENST00000369977, ENST00000369981, ENST00000369985, ENST00000430435, ENST00000462633, ENST00000615563, ENST00000627432, ENST00000653423, ENST00000653917, ENST00000660420, ENST00000662184, ENST00000662603, ENST00000663400, ENST00000664209, ENST00000664640, ENST00000671923, ENST00000672093, ENST00000672162)	-1.93	6.76	56.4	2.42e-10	3.64e-08	9.62
8777	ENSG00000165527	382	ARF6	14	49900000	49900000	3970	+	ARF6	protein_coding	chromosome	ADP ribosylation factor 6 [Source:HGNC Symbol;Acc:HGNC:659]	ENSG00000165527.7	ARF6	ENST00000298316	0.849	6.74	56.2	2.56e-10	3.79e-08	9.59
13762	ENSG00000254505	29082	CHMP4A	14	24200000	24200000	4290	-	CHMP4A	protein_coding	chromosome	charged multivesicular body protein 4A [Source:HGNC Symbol;Acc:HGNC:20274]	ENSG00000254505.10	CHMP4A	c(ENST00000347519, ENST00000524955, ENST00000527154, ENST00000530996, ENST00000531158, ENST00000533011, ENST00000533523, ENST00000534106, ENST00000542700, ENST00000552620, ENST00000609024)	-1.59	4.84	56.2	2.58e-10	3.79e-08	9.59
7330	ENSG00000152404	143884	CWF19L2	11	107000000	107000000	132000	-	CWF19L2	protein_coding	chromosome	CWF19 like cell cycle control factor 2 [Source:HGNC Symbol;Acc:HGNC:26508]	ENSG00000152404.15	CWF19L2	c(ENST00000282251, ENST00000431778, ENST00000462890, ENST00000532251)	-1.54	4.25	55.6	3.01e-10	4.35e-08	9.52
278	ENSG00000015171	10771	ZMYND11	10	134000	255000	120000	+	ZMYND11	protein_coding	chromosome	zinc finger MYND-type containing 11 [Source:HGNC Symbol;Acc:HGNC:16966]	ENSG00000015171.19	ZMYND11	c(ENST00000309776, ENST00000381584, ENST00000381591, ENST00000381604, ENST00000381607, ENST00000397955, ENST00000397959, ENST00000397962, ENST00000402736, ENST00000403354, ENST00000439456, ENST00000473115, ENST00000488275, ENST00000509513, ENST00000558098, ENST00000602682, ENST00000627286)	0.897	6.22	77.2	3.04e-10	4.35e-08	9.52
5097	ENSG00000132321	79781	IQCA1	2	236000000	237000000	183000	-	IQCA1	protein_coding	chromosome	IQ motif containing with AAA domain 1 [Source:HGNC Symbol;Acc:HGNC:26195]	ENSG00000132321.17	IQCA1	c(ENST00000254653, ENST00000309507, ENST00000409100, ENST00000409907, ENST00000418802, ENST00000431676, ENST00000465621, ENST00000467572, ENST00000479471, ENST00000479783)	-2.28	3.34	55.6	3.04e-10	4.35e-08	9.52
6471	ENSG00000143252	6391	SDHC	1	161000000	161000000	61100	+	SDHC	protein_coding	chromosome	succinate dehydrogenase complex subunit C [Source:HGNC Symbol;Acc:HGNC:10682]	ENSG00000143252.14	SDHC	c(ENST00000342751, ENST00000367975, ENST00000392169, ENST00000432287, ENST00000437833, ENST00000470743, ENST00000504963, ENST00000513009, ENST00000515731)	0.707	7.05	54.4	4.2e-10	5.94e-08	9.38
5363	ENSG00000134531	2012	EMP1	12	13200000	13200000	23200	+	EMP1	protein_coding	chromosome	epithelial membrane protein 1 [Source:HGNC Symbol;Acc:HGNC:3333]	ENSG00000134531.10	EMP1	c(ENST00000256951, ENST00000396301, ENST00000431267, ENST00000535134, ENST00000536383, ENST00000537612, ENST00000538364, ENST00000541935, ENST00000542289, ENST00000542474, ENST00000544053, ENST00000546357)	1.27	9.36	54.2	4.36e-10	6.1e-08	9.36
13307	ENSG00000233841	3107	HLA-C	CHR_HSCHR6_MHC_COX_CTG1	31300000	31300000	3380	-	HLA-C	protein_coding	chromosome	major histocompatibility complex, class I, C [Source:HGNC Symbol;Acc:HGNC:4933]	ENSG00000233841.11	HLA-C	c(ENST00000422726, ENST00000423509, ENST00000424832, ENST00000430940, ENST00000457806, ENST00000462851, ENST00000464914, ENST00000476248, ENST00000486266, ENST00000494158, ENST00000496419, ENST00000497204, ENST00000621261)	-1.12	6.89	54.1	4.46e-10	6.19e-08	9.35
5690	ENSG00000136816	27348	TOR1B	9	130000000	130000000	8120	+	TOR1B	protein_coding	chromosome	torsin family 1 member B [Source:HGNC Symbol;Acc:HGNC:11995]	ENSG00000136816.16	TOR1B	c(ENST00000259339, ENST00000427860, ENST00000486372, ENST00000488169)	1.92	5.36	54.1	4.5e-10	6.19e-08	9.35
8739	ENSG00000165280	7415	VCP	9	35100000	35100000	16600	-	VCP	protein_coding	chromosome	valosin containing protein [Source:HGNC Symbol;Acc:HGNC:12666]	ENSG00000165280.16	VCP	c(ENST00000358901, ENST00000417448, ENST00000448530, ENST00000466100, ENST00000479300, ENST00000480327, ENST00000493886)	0.752	8.7	53.4	5.43e-10	7.32e-08	9.27
12336	ENSG00000198900	7150	TOP1	20	41000000	41100000	95700	+	TOP1	protein_coding	chromosome	DNA topoisomerase I [Source:HGNC Symbol;Acc:HGNC:11986]	ENSG00000198900.6	TOP1	ENST00000361337	0.862	7.17	53.4	5.52e-10	7.38e-08	9.26
11375	ENSG00000186017	84924	ZNF566	19	36400000	36500000	44800	-	ZNF566	protein_coding	chromosome	zinc finger protein 566 [Source:HGNC Symbol;Acc:HGNC:25919]	ENSG00000186017.14	ZNF566	c(ENST00000392170, ENST00000424129, ENST00000427002, ENST00000434377, ENST00000452939, ENST00000460937, ENST00000472909, ENST00000480361, ENST00000493391, ENST00000494354, ENST00000587567)	-2.3	3.44	53.3	5.69e-10	7.52e-08	9.24
12285	ENSG00000198763	4536	MT-ND2	MT	4470	5510	1040	+	MT-ND2	protein_coding	chromosome	mitochondrially encoded NADH:ubiquinone oxidoreductase core subunit 2 [Source:HGNC Symbol;Acc:HGNC:7456]	ENSG00000198763.3	MT-ND2	ENST00000361453	-1.61	11.6	53.2	5.73e-10	7.52e-08	9.24
7717	ENSG00000157240	8321	FZD1	7	91300000	91300000	6890	+	FZD1	protein_coding	chromosome	frizzled class receptor 1 [Source:HGNC Symbol;Acc:HGNC:4038]	ENSG00000157240.4	FZD1	ENST00000287934	1.86	4.67	53	6.21e-10	8.08e-08	9.21
13403	ENSG00000236438	NA	FAM157A	3	198000000	198000000	69200	+	FAM157A	transcribed_unprocessed_pseudogene	chromosome	family with sequence similarity 157 member A [Source:HGNC Symbol;Acc:HGNC:34079]	ENSG00000236438.7	FAM157A	c(ENST00000437428, ENST00000615155, ENST00000634862)	3.96	3.77	52.9	6.35e-10	8.08e-08	9.2
7355	ENSG00000152661	2697	GJA1	6	121000000	121000000	14100	+	GJA1	protein_coding	chromosome	gap junction protein alpha 1 [Source:HGNC Symbol;Acc:HGNC:4274]	ENSG00000152661.9	GJA1	c(ENST00000282561, ENST00000647564, ENST00000649003, ENST00000650427)	0.912	8.01	52.9	6.37e-10	8.08e-08	9.2
8958	ENSG00000166535	144568	A2ML1	12	8820000	8890000	64400	+	A2ML1	protein_coding	chromosome	alpha-2-macroglobulin like 1 [Source:HGNC Symbol;Acc:HGNC:23336]	ENSG00000166535.20	A2ML1	c(ENST00000299698, ENST00000536789, ENST00000537475, ENST00000537546, ENST00000539547, ENST00000540049, ENST00000541459, ENST00000545692, ENST00000545850)	0.722	7.84	52.9	6.38e-10	8.08e-08	9.2
4558	ENSG00000126524	51119	SBDS	7	67000000	67000000	7910	-	SBDS	protein_coding	chromosome	SBDS ribosome maturation factor [Source:HGNC Symbol;Acc:HGNC:19440]	ENSG00000126524.10	SBDS	c(ENST00000246868, ENST00000414306, ENST00000463579, ENST00000490953, ENST00000617799)	0.724	8.07	52.8	6.43e-10	8.08e-08	9.19
1631	ENSG00000094916	23468	CBX5	12	54200000	54300000	49200	-	CBX5	protein_coding	chromosome	chromobox 5 [Source:HGNC Symbol;Acc:HGNC:1555]	ENSG00000094916.16	CBX5	c(ENST00000209875, ENST00000439541, ENST00000547872, ENST00000550411, ENST00000552562, ENST00000618078)	-1.63	5.97	52.1	7.81e-10	9.73e-08	9.11
4964	ENSG00000131023	9113	LATS1	6	150000000	150000000	60000	-	LATS1	protein_coding	chromosome	large tumor suppressor kinase 1 [Source:HGNC Symbol;Acc:HGNC:6514]	ENSG00000131023.13	LATS1	c(ENST00000253339, ENST00000392273, ENST00000441107, ENST00000458696, ENST00000542720, ENST00000542747, ENST00000543571)	1.28	5.46	52	8.04e-10	9.91e-08	9.09
10042	ENSG00000173674	1964	EIF1AX	X	20100000	20100000	17300	-	EIF1AX	protein_coding	chromosome	eukaryotic translation initiation factor 1A X-linked [Source:HGNC Symbol;Acc:HGNC:3250]	ENSG00000173674.11	EIF1AX	c(ENST00000379593, ENST00000379607)	1.04	7.63	52	8.09e-10	9.91e-08	9.09
5129	ENSG00000132485	9406	ZRANB2	1	71100000	71100000	18000	-	ZRANB2	protein_coding	chromosome	zinc finger RANBP2-type containing 2 [Source:HGNC Symbol;Acc:HGNC:13058]	ENSG00000132485.14	ZRANB2	c(ENST00000254821, ENST00000370920, ENST00000473260, ENST00000477096, ENST00000479947, ENST00000487510, ENST00000611683)	0.934	6.99	51.8	8.52e-10	1.03e-07	9.07
3260	ENSG00000112697	55754	TMEM30A	6	75300000	75300000	32000	-	TMEM30A	protein_coding	chromosome	transmembrane protein 30A [Source:HGNC Symbol;Acc:HGNC:16667]	ENSG00000112697.16	TMEM30A	c(ENST00000230461, ENST00000370050, ENST00000475111, ENST00000518161)	0.904	7.54	51.8	8.53e-10	1.03e-07	9.07
9541	ENSG00000170113	123606	NIPA1	15	22800000	22800000	56700	+	NIPA1	protein_coding	chromosome	NIPA magnesium transporter 1 [Source:HGNC Symbol;Acc:HGNC:17043]	ENSG00000170113.16	NIPA1	c(ENST00000337435, ENST00000437912, ENST00000557930, ENST00000559448, ENST00000560069, ENST00000560105, ENST00000561183)	1.51	5.58	51.8	8.63e-10	1.03e-07	9.06
13741	ENSG00000253719	552889	ATXN7L3B	12	74500000	74500000	7600	+	ATXN7L3B	protein_coding	chromosome	ataxin 7 like 3B [Source:HGNC Symbol;Acc:HGNC:37931]	ENSG00000253719.4	ATXN7L3B	ENST00000519948	1.24	5.98	67.4	8.81e-10	1.05e-07	9.05
13036	ENSG00000225630	NA	MTND2P28	1	630000	631000	1040	+	MTND2P28	unprocessed_pseudogene	chromosome	MT-ND2 pseudogene 28 [Source:HGNC Symbol;Acc:HGNC:42129]	ENSG00000225630.1	MTND2P28	ENST00000457540	-1.7	6.2	51.6	8.96e-10	1.05e-07	9.05
8207	ENSG00000162607	7398	USP1	1	62400000	62500000	15500	+	USP1	protein_coding	chromosome	ubiquitin specific peptidase 1 [Source:HGNC Symbol;Acc:HGNC:12607]	ENSG00000162607.13	USP1	c(ENST00000339950, ENST00000371146, ENST00000442679, ENST00000452143)	1.32	5.38	51.5	9.23e-10	1.08e-07	9.03
13065	ENSG00000226479	79134	TMEM185B	2	120000000	120000000	5920	-	TMEM185B	protein_coding	chromosome	transmembrane protein 185B [Source:HGNC Symbol;Acc:HGNC:18896]	ENSG00000226479.4	TMEM185B	ENST00000426077	1.66	5.22	66.8	1.03e-09	1.19e-07	8.99
516	ENSG00000048828	23196	FAM120A	9	93500000	93600000	114000	+	FAM120A	protein_coding	chromosome	family with sequence similarity 120A [Source:HGNC Symbol;Acc:HGNC:13247]	ENSG00000048828.17	FAM120A	c(ENST00000277165, ENST00000375389, ENST00000427765, ENST00000446420, ENST00000475933, ENST00000652239)	0.879	7.73	51	1.07e-09	1.22e-07	8.97
3262	ENSG00000112701	26054	SENP6	6	75600000	75700000	117000	+	SENP6	protein_coding	chromosome	SUMO specific peptidase 6 [Source:HGNC Symbol;Acc:HGNC:20944]	ENSG00000112701.18	SENP6	c(ENST00000327284, ENST00000370010, ENST00000424947, ENST00000436928, ENST00000447266, ENST00000474906, ENST00000476060, ENST00000483859, ENST00000485497, ENST00000487548, ENST00000493959, ENST00000503501)	-1.02	6.53	51	1.09e-09	1.23e-07	8.96
10183	ENSG00000175029	1488	CTBP2	10	125000000	125000000	177000	-	CTBP2	protein_coding	chromosome	C-terminal binding protein 2 [Source:HGNC Symbol;Acc:HGNC:2495]	ENSG00000175029.17	CTBP2	c(ENST00000309035, ENST00000334808, ENST00000337195, ENST00000395705, ENST00000411419, ENST00000460976, ENST00000467395, ENST00000476817, ENST00000486955, ENST00000493552, ENST00000494626, ENST00000530884, ENST00000530930, ENST00000531469)	1.26	7.54	50.9	1.09e-09	1.23e-07	8.96
10561	ENSG00000178726	7056	THBD	20	23000000	23000000	4110	-	THBD	protein_coding	chromosome	thrombomodulin [Source:HGNC Symbol;Acc:HGNC:11784]	ENSG00000178726.6	THBD	ENST00000377103	2.19	4.78	105	1.09e-09	1.23e-07	8.96
11274	ENSG00000185359	9146	HGS	17	81700000	81700000	19800	+	HGS	protein_coding	chromosome	hepatocyte growth factor-regulated tyrosine kinase substrate [Source:HGNC Symbol;Acc:HGNC:4897]	ENSG00000185359.13	HGS	c(ENST00000329138, ENST00000570355, ENST00000570652, ENST00000571237, ENST00000571518, ENST00000571647, ENST00000571885, ENST00000572392, ENST00000573080, ENST00000573320, ENST00000573949, ENST00000575058, ENST00000575078, ENST00000576087, ENST00000576393, ENST00000576498, ENST00000577012)	1.87	6.38	50.7	1.17e-09	1.3e-07	8.93
11421	ENSG00000186376	7626	ZNF75D	X	135000000	135000000	95200	-	ZNF75D	protein_coding	chromosome	zinc finger protein 75D [Source:HGNC Symbol;Acc:HGNC:13145]	ENSG00000186376.15	ZNF75D	c(ENST00000370764, ENST00000370766, ENST00000469456, ENST00000494295)	2.51	3.66	58.9	1.19e-09	1.31e-07	8.92
6414	ENSG00000142676	6135	RPL11	1	23700000	23700000	5090	+	RPL11	protein_coding	chromosome	ribosomal protein L11 [Source:HGNC Symbol;Acc:HGNC:10301]	ENSG00000142676.14	RPL11	c(ENST00000374550, ENST00000443624, ENST00000458455, ENST00000467075, ENST00000482370, ENST00000643754)	-0.43	10	50.6	1.2e-09	1.31e-07	8.92
13806	ENSG00000256045	100463488	MTRNR2L10	X	55200000	55200000	1050	-	MTRNR2L10	protein_coding	chromosome	MT-RNR2 like 10 [Source:HGNC Symbol;Acc:HGNC:37167]	ENSG00000256045.3	MTRNR2L10	ENST00000545075	-2.36	5.96	50.6	1.22e-09	1.33e-07	8.91
147	ENSG00000008086	6792	CDKL5	X	18400000	18700000	228000	+	CDKL5	protein_coding	chromosome	cyclin dependent kinase like 5 [Source:HGNC Symbol;Acc:HGNC:11411]	ENSG00000008086.12	CDKL5	c(ENST00000379989, ENST00000379996, ENST00000463994, ENST00000623364, ENST00000623535, ENST00000623610, ENST00000624700, ENST00000624953, ENST00000635828, ENST00000636046, ENST00000637881, ENST00000673617)	-2.22	4.51	50.4	1.27e-09	1.37e-07	8.9
1733	ENSG00000099904	29801	ZDHHC8	22	20100000	20100000	18600	+	ZDHHC8	protein_coding	chromosome	zinc finger DHHC-type containing 8 [Source:HGNC Symbol;Acc:HGNC:18474]	ENSG00000099904.15	ZDHHC8	c(ENST00000320602, ENST00000334554, ENST00000405930, ENST00000436518, ENST00000468112, ENST00000469212, ENST00000472497)	2.2	5.41	50.2	1.33e-09	1.42e-07	8.88
11227	ENSG00000185043	10519	CIB1	15	90200000	90200000	4070	-	CIB1	protein_coding	chromosome	calcium and integrin binding 1 [Source:HGNC Symbol;Acc:HGNC:16920]	ENSG00000185043.12	CIB1	c(ENST00000328649, ENST00000612800, ENST00000650306)	-1.1	5.48	50.2	1.33e-09	1.42e-07	8.88
2478	ENSG00000105392	1406	CRX	19	47800000	47800000	23600	+	CRX	protein_coding	chromosome	cone-rod homeobox [Source:HGNC Symbol;Acc:HGNC:2383]	ENSG00000105392.16	CRX	c(ENST00000221996, ENST00000539067, ENST00000556527, ENST00000566686, ENST00000602001, ENST00000604324, ENST00000613299)	-3.33	1.59	50.1	1.4e-09	1.48e-07	8.85
10308	ENSG00000176155	284001	CCDC57	17	82100000	82200000	111000	-	CCDC57	protein_coding	chromosome	coiled-coil domain containing 57 [Source:HGNC Symbol;Acc:HGNC:27564]	ENSG00000176155.19	CCDC57	c(ENST00000327026, ENST00000389641, ENST00000392343, ENST00000392345, ENST00000392346, ENST00000392347, ENST00000419322, ENST00000475635, ENST00000483145, ENST00000577530, ENST00000578187, ENST00000578910, ENST00000581625, ENST00000582040, ENST00000582100, ENST00000582885, ENST00000583053, ENST00000583593, ENST00000584717, ENST00000665763)	-3	4.17	50	1.44e-09	1.51e-07	8.84
7304	ENSG00000152102	130074	FAM168B	2	131000000	131000000	45600	-	FAM168B	protein_coding	chromosome	family with sequence similarity 168 member B [Source:HGNC Symbol;Acc:HGNC:27016]	ENSG00000152102.18	FAM168B	c(ENST00000389915, ENST00000409185)	0.941	7.32	49.9	1.48e-09	1.54e-07	8.83
14111	ENSG00000270188	NA	MTRNR2L11	1	238000000	238000000	1550	-	MTRNR2L11	protein_coding	chromosome	MT-RNR2 like 11 [Source:HGNC Symbol;Acc:HGNC:37168]	ENSG00000270188.1	MTRNR2L11	ENST00000604646	-2.67	4.85	49.8	1.49e-09	1.55e-07	8.83
1992	ENSG00000101166	51012	PRELID3B	20	59000000	59000000	9660	-	PRELID3B	protein_coding	chromosome	PRELI domain containing 3B [Source:HGNC Symbol;Acc:HGNC:15892]	ENSG00000101166.16	PRELID3B	c(ENST00000355937, ENST00000371033, ENST00000463057, ENST00000466051)	1.08	6.45	49.7	1.54e-09	1.58e-07	8.81
187	ENSG00000010244	7756	ZNF207	17	32400000	32400000	31800	+	ZNF207	protein_coding	chromosome	zinc finger protein 207 [Source:HGNC Symbol;Acc:HGNC:12998]	ENSG00000010244.18	ZNF207	c(ENST00000321233, ENST00000342555, ENST00000394670, ENST00000394673, ENST00000394679, ENST00000577324, ENST00000577908, ENST00000578918, ENST00000579416, ENST00000579634, ENST00000579810, ENST00000580759, ENST00000581531, ENST00000582165, ENST00000582705, ENST00000584416, ENST00000584696)	0.766	8.13	49.4	1.67e-09	1.71e-07	8.78
9220	ENSG00000168014	26005	C2CD3	11	74000000	74200000	158000	-	C2CD3	protein_coding	chromosome	C2 domain containing 3 centriole elongation regulator [Source:HGNC Symbol;Acc:HGNC:24564]	ENSG00000168014.16	C2CD3	c(ENST00000313663, ENST00000334126, ENST00000366334, ENST00000414160, ENST00000415191, ENST00000436679, ENST00000442398, ENST00000535645, ENST00000535954, ENST00000537285, ENST00000538361, ENST00000538625, ENST00000539061, ENST00000540057, ENST00000540452, ENST00000541922, ENST00000542452, ENST00000542484, ENST00000542930, ENST00000544293)	-2.2	5.02	49.4	1.71e-09	1.73e-07	8.77
13641	ENSG00000244694	442213	PTCHD4	6	47900000	48100000	191000	-	PTCHD4	protein_coding	chromosome	patched domain containing 4 [Source:HGNC Symbol;Acc:HGNC:21345]	ENSG00000244694.7	PTCHD4	c(ENST00000339488, ENST00000398738)	-2.74	1.76	49.2	1.79e-09	1.8e-07	8.75
6213	ENSG00000140750	55114	ARHGAP17	16	24900000	25000000	96300	-	ARHGAP17	protein_coding	chromosome	Rho GTPase activating protein 17 [Source:HGNC Symbol;Acc:HGNC:18239]	ENSG00000140750.17	ARHGAP17	c(ENST00000289968, ENST00000303665, ENST00000455311, ENST00000570320, ENST00000570841, ENST00000571406, ENST00000571480, ENST00000571575, ENST00000571843, ENST00000572314, ENST00000573449, ENST00000573625, ENST00000573703, ENST00000573765, ENST00000575283, ENST00000575412, ENST00000575447, ENST00000575656, ENST00000575975, ENST00000576387)	2.48	5.06	49.1	1.83e-09	1.83e-07	8.74
1372	ENSG00000086570	2196	FAT2	5	152000000	152000000	64900	-	FAT2	protein_coding	chromosome	FAT atypical cadherin 2 [Source:HGNC Symbol;Acc:HGNC:3596]	ENSG00000086570.12	FAT2	c(ENST00000261800, ENST00000520200)	0.806	7.52	49	1.91e-09	1.9e-07	8.72
8679	ENSG00000164924	7534	YWHAZ	8	101000000	101000000	36900	-	YWHAZ	protein_coding	chromosome	tyrosine 3-monooxygenase/tryptophan 5-monooxygenase activation protein zeta [Source:HGNC Symbol;Acc:HGNC:12855]	ENSG00000164924.18	YWHAZ	c(ENST00000353245, ENST00000395948, ENST00000395951, ENST00000395953, ENST00000395956, ENST00000395957, ENST00000395958, ENST00000418997, ENST00000419477, ENST00000437293, ENST00000457309, ENST00000480304, ENST00000492736, ENST00000517727, ENST00000518736, ENST00000521309, ENST00000521328, ENST00000521607, ENST00000522542, ENST00000522819, ENST00000523131, ENST00000523848, ENST00000523938)	0.503	10.7	48.9	1.93e-09	1.9e-07	8.71
5111	ENSG00000132388	7326	UBE2G1	17	4270000	4370000	97400	-	UBE2G1	protein_coding	chromosome	ubiquitin conjugating enzyme E2 G1 [Source:HGNC Symbol;Acc:HGNC:12482]	ENSG00000132388.12	UBE2G1	c(ENST00000396981, ENST00000571953, ENST00000571980, ENST00000572484, ENST00000574059, ENST00000574633)	0.946	6.67	48.8	1.99e-09	1.95e-07	8.7
1200	ENSG00000080345	55183	RIF1	2	151000000	152000000	98100	+	RIF1	protein_coding	chromosome	replication timing regulatory factor 1 [Source:HGNC Symbol;Acc:HGNC:23207]	ENSG00000080345.18	RIF1	c(ENST00000243326, ENST00000414861, ENST00000428287, ENST00000430328, ENST00000444746, ENST00000453091, ENST00000454583, ENST00000457745, ENST00000467762, ENST00000484077, ENST00000494333, ENST00000498041)	0.914	6.49	48.8	2e-09	1.95e-07	8.7
9015	ENSG00000166912	54893	MTMR10	15	30900000	31000000	52700	-	MTMR10	protein_coding	chromosome	myotubularin related protein 10 [Source:HGNC Symbol;Acc:HGNC:25999]	ENSG00000166912.17	MTMR10	c(ENST00000435680, ENST00000563714, ENST00000564787, ENST00000565728, ENST00000566338, ENST00000566981, ENST00000567567, ENST00000568547, ENST00000568604, ENST00000568611)	2.65	4.83	48.6	2.16e-09	2.09e-07	8.67
6474	ENSG00000143258	27005	USP21	1	161000000	161000000	6270	+	USP21	protein_coding	chromosome	ubiquitin specific peptidase 21 [Source:HGNC Symbol;Acc:HGNC:12620]	ENSG00000143258.16	USP21	c(ENST00000289865, ENST00000368001, ENST00000368002, ENST00000479344, ENST00000482385, ENST00000485277, ENST00000486299, ENST00000487163, ENST00000492950, ENST00000493054)	2.72	4.16	48.5	2.18e-09	2.1e-07	8.66
13899	ENSG00000259332	100528021	ST20-MTHFS	15	79800000	79900000	78600	-	ST20-MTHFS	protein_coding	chromosome	ST20-MTHFS readthrough [Source:HGNC Symbol;Acc:HGNC:44655]	ENSG00000259332.3	ST20-MTHFS	c(ENST00000479961, ENST00000494999, ENST00000615374)	-4.58	0.525	48.4	2.24e-09	2.14e-07	8.65
811	ENSG00000067225	5315	PKM	15	72200000	72200000	32800	-	PKM	protein_coding	chromosome	pyruvate kinase M1/2 [Source:HGNC Symbol;Acc:HGNC:9021]	ENSG00000067225.18	PKM	c(ENST00000319622, ENST00000335181, ENST00000389093, ENST00000449901, ENST00000561609, ENST00000562784, ENST00000562997, ENST00000563275, ENST00000563986, ENST00000564178, ENST00000564276, ENST00000564440, ENST00000564993, ENST00000565143, ENST00000565154, ENST00000565184, ENST00000566809, ENST00000567087, ENST00000567118, ENST00000568459, ENST00000568743, ENST00000568883, ENST00000569050, ENST00…	0.586	11.4	48.4	2.26e-09	2.14e-07	8.65
8810	ENSG00000165724	116225	ZMYND19	9	138000000	138000000	8430	-	ZMYND19	protein_coding	chromosome	zinc finger MYND-type containing 19 [Source:HGNC Symbol;Acc:HGNC:21146]	ENSG00000165724.6	ZMYND19	c(ENST00000298585, ENST00000471957)	1.48	5.51	48.4	2.27e-09	2.14e-07	8.64
1861	ENSG00000100403	23264	ZC3H7B	22	41300000	41400000	58600	+	ZC3H7B	protein_coding	chromosome	zinc finger CCCH-type containing 7B [Source:HGNC Symbol;Acc:HGNC:30869]	ENSG00000100403.12	ZC3H7B	c(ENST00000352645, ENST00000486331)	0.996	6.75	48.3	2.3e-09	2.15e-07	8.64
9837	ENSG00000172146	8383	OR1A1	17	3210000	3220000	11400	+	OR1A1	protein_coding	chromosome	olfactory receptor family 1 subfamily A member 1 [Source:HGNC Symbol;Acc:HGNC:8179]	ENSG00000172146.2	OR1A1	c(ENST00000304094, ENST00000641322, ENST00000641732, ENST00000642014)	-2.86	2.09	48.3	2.35e-09	2.19e-07	8.63
10261	ENSG00000175662	146691	TOM1L2	17	17800000	18000000	129000	-	TOM1L2	protein_coding	chromosome	target of myb1 like 2 membrane trafficking protein [Source:HGNC Symbol;Acc:HGNC:11984]	ENSG00000175662.17	TOM1L2	c(ENST00000318094, ENST00000379504, ENST00000395739, ENST00000468944, ENST00000478943, ENST00000486413, ENST00000535933, ENST00000537091, ENST00000540946, ENST00000542206, ENST00000577517, ENST00000577794, ENST00000579586, ENST00000581396)	1.47	6.67	48	2.51e-09	2.32e-07	8.6
5998	ENSG00000138759	80144	FRAS1	4	78100000	78500000	487000	+	FRAS1	protein_coding	chromosome	Fraser extracellular matrix complex subunit 1 [Source:HGNC Symbol;Acc:HGNC:19185]	ENSG00000138759.19	FRAS1	c(ENST00000325942, ENST00000502446, ENST00000508900, ENST00000508909, ENST00000509802, ENST00000510944, ENST00000512123)	1.53	5.76	47.8	2.66e-09	2.45e-07	8.57
12076	ENSG00000197756	6168	RPL37A	2	216000000	217000000	80400	+	RPL37A	protein_coding	chromosome	ribosomal protein L37a [Source:HGNC Symbol;Acc:HGNC:10348]	ENSG00000197756.10	RPL37A	c(ENST00000359681, ENST00000420712, ENST00000427280, ENST00000441179, ENST00000446558, ENST00000456586, ENST00000478153, ENST00000487233, ENST00000490649, ENST00000491306, ENST00000598925, ENST00000600880, ENST00000624436)	-0.471	10	47.8	2.69e-09	2.46e-07	8.57
12637	ENSG00000206324	10554	AGPAT1	CHR_HSCHR6_MHC_QBL_CTG1	32100000	32100000	9880	-	AGPAT1	protein_coding	chromosome	1-acylglycerol-3-phosphate O-acyltransferase 1 [Source:HGNC Symbol;Acc:HGNC:324]	ENSG00000206324.11	AGPAT1	c(ENST00000383294, ENST00000399825, ENST00000399827, ENST00000399829, ENST00000399830, ENST00000399833, ENST00000474400, ENST00000477154)	11.9	5.09	49.7	2.71e-09	2.46e-07	8.57
6198	ENSG00000140575	8826	IQGAP1	15	90400000	90500000	114000	+	IQGAP1	protein_coding	chromosome	IQ motif containing GTPase activating protein 1 [Source:HGNC Symbol;Acc:HGNC:6110]	ENSG00000140575.13	IQGAP1	c(ENST00000268182, ENST00000558003, ENST00000558491, ENST00000558957, ENST00000559031, ENST00000559674, ENST00000559682, ENST00000559809, ENST00000560020, ENST00000560218, ENST00000560373, ENST00000560418, ENST00000560733, ENST00000560738, ENST00000561086, ENST00000561132, ENST00000561461, ENST00000633485)	0.708	8.53	47.6	2.83e-09	2.55e-07	8.55
5931	ENSG00000138363	471	ATIC	2	215000000	215000000	37800	+	ATIC	protein_coding	chromosome	5-aminoimidazole-4-carboxamide ribonucleotide formyltransferase/IMP cyclohydrolase [Source:HGNC Symbol;Acc:HGNC:794]	ENSG00000138363.15	ATIC	c(ENST00000236959, ENST00000413174, ENST00000426233, ENST00000427397, ENST00000435675, ENST00000442048, ENST00000443953, ENST00000444305, ENST00000446622, ENST00000459796, ENST00000467388, ENST00000478734, ENST00000479093, ENST00000488712)	1.13	6.55	47.6	2.85e-09	2.55e-07	8.55
6113	ENSG00000139835	79774	GRTP1	13	113000000	113000000	40000	-	GRTP1	protein_coding	chromosome	growth hormone regulated TBC protein 1 [Source:HGNC Symbol;Acc:HGNC:20310]	ENSG00000139835.14	GRTP1	c(ENST00000326039, ENST00000375430, ENST00000375431, ENST00000476439, ENST00000620217)	-2.37	1.78	52.2	2.86e-09	2.55e-07	8.54
3669	ENSG00000116688	9927	MFN2	1	12000000	12000000	33300	+	MFN2	protein_coding	chromosome	mitofusin 2 [Source:HGNC Symbol;Acc:HGNC:16877]	ENSG00000116688.16	MFN2	c(ENST00000235329, ENST00000412236, ENST00000444836, ENST00000484391, ENST00000490079, ENST00000497302)	1.19	7.64	47.5	2.9e-09	2.57e-07	8.54
3779	ENSG00000117620	23443	SLC35A3	1	100000000	100000000	66300	+	SLC35A3	protein_coding	chromosome	solute carrier family 35 member A3 [Source:HGNC Symbol;Acc:HGNC:11023]	ENSG00000117620.15	SLC35A3	c(ENST00000370153, ENST00000370155, ENST00000422078, ENST00000427993, ENST00000465289, ENST00000532693, ENST00000533028, ENST00000638336, ENST00000638338, ENST00000638371, ENST00000638876, ENST00000638929, ENST00000638988, ENST00000639088, ENST00000639148, ENST00000639221, ENST00000639807, ENST00000639994, ENST00000640178, ENST00000640360, ENST00000640600, ENST00000640715, ENST00000640726, ENST00…	1.41	6.24	47.5	2.94e-09	2.59e-07	8.53
10352	ENSG00000176624	51320	MEX3C	18	51200000	51200000	43800	-	MEX3C	protein_coding	chromosome	mex-3 RNA binding family member C [Source:HGNC Symbol;Acc:HGNC:28040]	ENSG00000176624.11	MEX3C	c(ENST00000406189, ENST00000591040, ENST00000592416, ENST00000616921)	1.21	5.95	47.4	3e-09	2.63e-07	8.52
12946	ENSG00000221978	81669	CCNL2	1	1390000	1400000	13600	-	CCNL2	protein_coding	chromosome	cyclin L2 [Source:HGNC Symbol;Acc:HGNC:20570]	ENSG00000221978.12	CCNL2	c(ENST00000400809, ENST00000408918, ENST00000408952, ENST00000418865, ENST00000425598, ENST00000463260, ENST00000463895, ENST00000469113, ENST00000471930, ENST00000473872, ENST00000480479, ENST00000480646, ENST00000481223, ENST00000482365, ENST00000482621, ENST00000488340, ENST00000492998, ENST00000496007, ENST00000497013, ENST00000505849)	0.864	7.16	47.4	3.04e-09	2.65e-07	8.52
6617	ENSG00000144048	8446	DUSP11	2	73800000	73800000	18000	-	DUSP11	protein_coding	chromosome	dual specificity phosphatase 11 [Source:HGNC Symbol;Acc:HGNC:3066]	ENSG00000144048.10	DUSP11	c(ENST00000272444, ENST00000443070, ENST00000452812, ENST00000477458, ENST00000480948)	1.16	5.72	47.3	3.12e-09	2.7e-07	8.51
2331	ENSG00000104332	6422	SFRP1	8	41300000	41300000	47500	-	SFRP1	protein_coding	chromosome	secreted frizzled related protein 1 [Source:HGNC Symbol;Acc:HGNC:10776]	ENSG00000104332.12	SFRP1	c(ENST00000220772, ENST00000379845)	0.787	7	47.2	3.16e-09	2.71e-07	8.5
9288	ENSG00000168434	91949	COG7	16	23400000	23500000	64700	-	COG7	protein_coding	chromosome	component of oligomeric golgi complex 7 [Source:HGNC Symbol;Acc:HGNC:18622]	ENSG00000168434.13	COG7	c(ENST00000307149, ENST00000561854, ENST00000563164, ENST00000566364, ENST00000567821, ENST00000569635)	-2.65	4.04	47.3	3.16e-09	2.71e-07	8.5
5383	ENSG00000134748	84950	PRPF38A	1	52400000	52400000	16200	+	PRPF38A	protein_coding	chromosome	pre-mRNA processing factor 38A [Source:HGNC Symbol;Acc:HGNC:25930]	ENSG00000134748.13	PRPF38A	c(ENST00000257181, ENST00000474048, ENST00000487160)	1.51	5.15	47.2	3.22e-09	2.74e-07	8.49
4092	ENSG00000121274	64282	TENT4B	16	50200000	50200000	82400	+	TENT4B	protein_coding	chromosome	terminal nucleotidyltransferase 4B [Source:HGNC Symbol;Acc:HGNC:30758]	ENSG00000121274.12	TENT4B	c(ENST00000357464, ENST00000436909, ENST00000561678, ENST00000562717)	1.76	5.78	47.1	3.33e-09	2.81e-07	8.48
8874	ENSG00000166145	6692	SPINT1	15	40800000	40900000	14200	+	SPINT1	protein_coding	chromosome	serine peptidase inhibitor, Kunitz type 1 [Source:HGNC Symbol;Acc:HGNC:11246]	ENSG00000166145.14	SPINT1	c(ENST00000344051, ENST00000562057, ENST00000563135, ENST00000563656, ENST00000564375, ENST00000566642, ENST00000566928, ENST00000568200, ENST00000568580, ENST00000568823, ENST00000569589)	1.21	7.22	47.1	3.34e-09	2.81e-07	8.48
43	ENSG00000004478	2288	FKBP4	12	2790000	2810000	10500	+	FKBP4	protein_coding	chromosome	FKBP prolyl isomerase 4 [Source:HGNC Symbol;Acc:HGNC:3720]	ENSG00000004478.8	FKBP4	c(ENST00000001008, ENST00000538622, ENST00000539181, ENST00000540260, ENST00000543037, ENST00000543769, ENST00000544366, ENST00000630279)	0.926	8.37	46.8	3.62e-09	3.02e-07	8.44
5337	ENSG00000134308	10971	YWHAQ	2	9580000	9630000	47000	-	YWHAQ	protein_coding	chromosome	tyrosine 3-monooxygenase/tryptophan 5-monooxygenase activation protein theta [Source:HGNC Symbol;Acc:HGNC:12854]	ENSG00000134308.14	YWHAQ	c(ENST00000238081, ENST00000381844, ENST00000446619, ENST00000460093, ENST00000474715)	0.531	8.92	46.8	3.63e-09	3.02e-07	8.44
409	ENSG00000034693	8504	PEX3	6	143000000	143000000	39800	+	PEX3	protein_coding	chromosome	peroxisomal biogenesis factor 3 [Source:HGNC Symbol;Acc:HGNC:8858]	ENSG00000034693.15	PEX3	c(ENST00000367591, ENST00000367592, ENST00000585848)	1.32	5.87	46.7	3.66e-09	3.03e-07	8.44
9376	ENSG00000169018	10116	FEM1B	15	68300000	68300000	18100	+	FEM1B	protein_coding	chromosome	fem-1 homolog B [Source:HGNC Symbol;Acc:HGNC:3649]	ENSG00000169018.6	FEM1B	c(ENST00000306917, ENST00000566008, ENST00000566739, ENST00000570067)	1.57	6.66	46.7	3.7e-09	3.04e-07	8.43
776	ENSG00000066230	6550	SLC9A3	5	470000	524000	54000	-	SLC9A3	protein_coding	chromosome	solute carrier family 9 member A3 [Source:HGNC Symbol;Acc:HGNC:11073]	ENSG00000066230.12	SLC9A3	c(ENST00000264938, ENST00000507407, ENST00000514375, ENST00000644203)	2.15	4.52	46.4	4.04e-09	3.29e-07	8.39
4183	ENSG00000122545	989	SEPTIN7	7	35800000	35900000	106000	+	SEPTIN7	protein_coding	chromosome	septin 7 [Source:HGNC Symbol;Acc:HGNC:1717]	ENSG00000122545.20	SEPTIN7	c(ENST00000350320, ENST00000399034, ENST00000399035, ENST00000425198, ENST00000432293, ENST00000435235, ENST00000473201, ENST00000475109, ENST00000485569, ENST00000492940, ENST00000493626, ENST00000634591, ENST00000634600, ENST00000634700, ENST00000635047, ENST00000635172, ENST00000635175, ENST00000635420, ENST00000635669, ENST00000672279)	0.581	7.76	46.4	4.04e-09	3.29e-07	8.39
11306	ENSG00000185551	7026	NR2F2	15	96300000	96300000	14300	+	NR2F2	protein_coding	chromosome	nuclear receptor subfamily 2 group F member 2 [Source:HGNC Symbol;Acc:HGNC:7976]	ENSG00000185551.15	NR2F2	c(ENST00000394166, ENST00000394171, ENST00000421109, ENST00000453270, ENST00000559679)	1.05	7.07	46.3	4.22e-09	3.41e-07	8.37
1041	ENSG00000075151	8672	EIF4G3	1	20800000	21200000	371000	-	EIF4G3	protein_coding	chromosome	eukaryotic translation initiation factor 4 gamma 3 [Source:HGNC Symbol;Acc:HGNC:3298]	ENSG00000075151.20	EIF4G3	c(ENST00000264211, ENST00000356916, ENST00000374933, ENST00000374935, ENST00000400422, ENST00000411888, ENST00000435383, ENST00000438975, ENST00000463775, ENST00000476088, ENST00000485722, ENST00000602326, ENST00000634778, ENST00000634879)	1.15	6.89	46.2	4.3e-09	3.46e-07	8.37
1332	ENSG00000085365	9522	SCAMP1	5	78400000	78500000	120000	+	SCAMP1	protein_coding	chromosome	secretory carrier membrane protein 1 [Source:HGNC Symbol;Acc:HGNC:10563]	ENSG00000085365.18	SCAMP1	c(ENST00000320280, ENST00000506858, ENST00000510030, ENST00000511551, ENST00000614488, ENST00000618166, ENST00000621999)	1.15	6.3	46	4.5e-09	3.6e-07	8.35
290	ENSG00000017483	92745	SLC38A5	X	48500000	48500000	11700	-	SLC38A5	protein_coding	chromosome	solute carrier family 38 member 5 [Source:HGNC Symbol;Acc:HGNC:18070]	ENSG00000017483.15	SLC38A5	c(ENST00000413668, ENST00000416711, ENST00000429543, ENST00000440085, ENST00000441948, ENST00000480105, ENST00000488083, ENST00000494034, ENST00000497336, ENST00000595796, ENST00000615300, ENST00000619100, ENST00000620913, ENST00000622196)	1.06	7.59	46	4.56e-09	3.63e-07	8.34
12304	ENSG00000198825	22876	INPP5F	10	120000000	120000000	103000	+	INPP5F	protein_coding	chromosome	inositol polyphosphate-5-phosphatase F [Source:HGNC Symbol;Acc:HGNC:17054]	ENSG00000198825.15	INPP5F	c(ENST00000369081, ENST00000490818, ENST00000631485, ENST00000631555, ENST00000631572, ENST00000637174, ENST00000647699, ENST00000647933, ENST00000648166, ENST00000648262, ENST00000648515, ENST00000648621, ENST00000648661, ENST00000649251, ENST00000649297, ENST00000649454, ENST00000649742, ENST00000649957, ENST00000650305, ENST00000650409, ENST00000650623)	1.85	4.95	48.5	4.76e-09	3.77e-07	8.32
5092	ENSG00000132294	23167	EFR3A	8	132000000	132000000	110000	+	EFR3A	protein_coding	chromosome	EFR3 homolog A [Source:HGNC Symbol;Acc:HGNC:28970]	ENSG00000132294.15	EFR3A	c(ENST00000254624, ENST00000519656, ENST00000519920, ENST00000520362, ENST00000521940, ENST00000522709, ENST00000523074, ENST00000637848)	0.996	6.66	45.8	4.83e-09	3.8e-07	8.32
6424	ENSG00000142784	23038	WDTC1	1	27200000	27300000	74000	+	WDTC1	protein_coding	chromosome	WD and tetratricopeptide repeats 1 [Source:HGNC Symbol;Acc:HGNC:29175]	ENSG00000142784.16	WDTC1	c(ENST00000319394, ENST00000361771, ENST00000447062, ENST00000472249, ENST00000491239)	1.21	5.4	50	4.93e-09	3.84e-07	8.31
2247	ENSG00000103335	9780	PIEZO1	16	88700000	88800000	69900	-	PIEZO1	protein_coding	chromosome	piezo type mechanosensitive ion channel component 1 [Source:HGNC Symbol;Acc:HGNC:28993]	ENSG00000103335.22	PIEZO1	c(ENST00000301015, ENST00000327397, ENST00000419505, ENST00000466823, ENST00000472168, ENST00000474606, ENST00000475586, ENST00000484567, ENST00000490756, ENST00000491917, ENST00000495568, ENST00000497793, ENST00000518793, ENST00000521877, ENST00000566414)	1.41	7.63	45.7	5e-09	3.87e-07	8.3
1794	ENSG00000100201	10521	DDX17	22	38500000	38500000	24200	-	DDX17	protein_coding	chromosome	DEAD-box helicase 17 [Source:HGNC Symbol;Acc:HGNC:2740]	ENSG00000100201.21	DDX17	c(ENST00000216019, ENST00000396821, ENST00000403230, ENST00000431312, ENST00000432525, ENST00000467279, ENST00000475004, ENST00000477112, ENST00000479734, ENST00000497196, ENST00000640332, ENST00000640668)	1.19	7.67	45.6	5.09e-09	3.92e-07	8.29
4307	ENSG00000124107	6590	SLPI	20	45300000	45300000	2330	-	SLPI	protein_coding	chromosome	secretory leukocyte peptidase inhibitor [Source:HGNC Symbol;Acc:HGNC:11092]	ENSG00000124107.5	SLPI	ENST00000338380	-0.4	9.33	45.6	5.15e-09	3.94e-07	8.29
3872	ENSG00000119041	9330	GTF3C3	2	197000000	197000000	36700	-	GTF3C3	protein_coding	chromosome	general transcription factor IIIC subunit 3 [Source:HGNC Symbol;Acc:HGNC:4666]	ENSG00000119041.11	GTF3C3	c(ENST00000263956, ENST00000409364, ENST00000416690, ENST00000435252, ENST00000448087, ENST00000448539, ENST00000451088, ENST00000455546, ENST00000466862, ENST00000470386, ENST00000481098, ENST00000651042)	1.92	5.81	45.4	5.51e-09	4.2e-07	8.26
6484	ENSG00000143324	9213	XPR1	1	181000000	181000000	258000	+	XPR1	protein_coding	chromosome	xenotropic and polytropic retrovirus receptor 1 [Source:HGNC Symbol;Acc:HGNC:12827]	ENSG00000143324.14	XPR1	c(ENST00000367589, ENST00000367590, ENST00000464817, ENST00000467345, ENST00000498177)	1.75	4.94	45.2	5.75e-09	4.36e-07	8.24
3046	ENSG00000110852	9976	CLEC2B	12	9850000	9870000	17200	-	CLEC2B	protein_coding	chromosome	C-type lectin domain family 2 member B [Source:HGNC Symbol;Acc:HGNC:2053]	ENSG00000110852.4	CLEC2B	c(ENST00000228438, ENST00000538152, ENST00000539028, ENST00000540743)	-3.15	1.13	45.2	5.79e-09	4.36e-07	8.24
7131	ENSG00000149657	149986	LSM14B	20	62100000	62100000	12900	+	LSM14B	protein_coding	chromosome	LSM family member 14B [Source:HGNC Symbol;Acc:HGNC:15887]	ENSG00000149657.20	LSM14B	c(ENST00000279068, ENST00000279069, ENST00000361670, ENST00000370915, ENST00000400318)	1.5	4.96	45.2	5.82e-09	4.37e-07	8.24
2999	ENSG00000110218	24145	PANX1	11	94100000	94200000	53100	+	PANX1	protein_coding	chromosome	pannexin 1 [Source:HGNC Symbol;Acc:HGNC:8599]	ENSG00000110218.9	PANX1	c(ENST00000227638, ENST00000436171)	1.25	5.98	45.1	5.98e-09	4.46e-07	8.22
13203	ENSG00000230453	441459	ANKRD18B	9	33500000	33600000	48600	+	ANKRD18B	protein_coding	chromosome	ankyrin repeat domain 18B [Source:HGNC Symbol;Acc:HGNC:23644]	ENSG00000230453.9	ANKRD18B	c(ENST00000290943, ENST00000357927, ENST00000426460, ENST00000465094, ENST00000474881, ENST00000484634, ENST00000496561, ENST00000605687)	-7.44	2.03	45.1	6.01e-09	4.46e-07	8.22
8233	ENSG00000162734	8682	PEA15	1	160000000	160000000	10000	+	PEA15	protein_coding	chromosome	proliferation and apoptosis adaptor protein 15 [Source:HGNC Symbol;Acc:HGNC:8822]	ENSG00000162734.12	PEA15	c(ENST00000360472, ENST00000368076, ENST00000368077, ENST00000488858)	0.763	8.36	45.1	6.05e-09	4.47e-07	8.22
9214	ENSG00000167996	2495	FTH1	11	62000000	62000000	7920	-	FTH1	protein_coding	chromosome	ferritin heavy chain 1 [Source:HGNC Symbol;Acc:HGNC:3976]	ENSG00000167996.16	FTH1	c(ENST00000273550, ENST00000526640, ENST00000529191, ENST00000529548, ENST00000529631, ENST00000530019, ENST00000532601, ENST00000532829, ENST00000533138, ENST00000534180, ENST00000534719, ENST00000620041)	-0.443	10.8	45	6.15e-09	4.53e-07	8.21
6501	ENSG00000143384	4170	MCL1	1	151000000	151000000	5190	-	MCL1	protein_coding	chromosome	MCL1 apoptosis regulator, BCL2 family member [Source:HGNC Symbol;Acc:HGNC:6943]	ENSG00000143384.13	MCL1	c(ENST00000307940, ENST00000369026, ENST00000464132, ENST00000620947)	0.754	8.41	44.9	6.26e-09	4.57e-07	8.2
6502	ENSG00000143384	574406	MCL1	1	151000000	151000000	5190	-	MCL1	protein_coding	chromosome	MCL1 apoptosis regulator, BCL2 family member [Source:HGNC Symbol;Acc:HGNC:6943]	ENSG00000143384.13	MCL1	c(ENST00000307940, ENST00000369026, ENST00000464132, ENST00000620947)	0.754	8.41	44.9	6.26e-09	4.57e-07	8.2
9094	ENSG00000167468	2879	GPX4	19	1100000	1110000	2870	+	GPX4	protein_coding	chromosome	glutathione peroxidase 4 [Source:HGNC Symbol;Acc:HGNC:4556]	ENSG00000167468.17	GPX4	c(ENST00000354171, ENST00000585362, ENST00000585480, ENST00000587648, ENST00000587932, ENST00000588919, ENST00000589115, ENST00000592940, ENST00000593032, ENST00000611653, ENST00000614791, ENST00000616066, ENST00000622390)	-0.905	6.34	44.9	6.28e-09	4.57e-07	8.2
11925	ENSG00000196850	160760	PPTC7	12	111000000	111000000	50100	-	PPTC7	protein_coding	chromosome	PTC7 protein phosphatase homolog [Source:HGNC Symbol;Acc:HGNC:30695]	ENSG00000196850.6	PPTC7	c(ENST00000354300, ENST00000548721)	1.03	6.87	44.9	6.42e-09	4.66e-07	8.19
3189	ENSG00000112079	11329	STK38	6	36500000	36500000	53600	-	STK38	protein_coding	chromosome	serine/threonine kinase 38 [Source:HGNC Symbol;Acc:HGNC:17847]	ENSG00000112079.9	STK38	ENST00000229812	0.956	6.03	44.8	6.56e-09	4.73e-07	8.18
12147	ENSG00000198088	54830	NUP62CL	X	107000000	107000000	83000	-	NUP62CL	protein_coding	chromosome	nucleoporin 62 C-terminal like [Source:HGNC Symbol;Acc:HGNC:25960]	ENSG00000198088.10	NUP62CL	c(ENST00000372466, ENST00000421752, ENST00000432145, ENST00000484614)	-4.03	0.49	44.7	6.63e-09	4.75e-07	8.18
7153	ENSG00000150093	3688	ITGB1	10	32900000	33000000	105000	-	ITGB1	protein_coding	chromosome	integrin subunit beta 1 [Source:HGNC Symbol;Acc:HGNC:6153]	ENSG00000150093.19	ITGB1	c(ENST00000302278, ENST00000396033, ENST00000414670, ENST00000417122, ENST00000423113, ENST00000437302, ENST00000439974, ENST00000464001, ENST00000472147, ENST00000474568, ENST00000475184, ENST00000480226, ENST00000484088, ENST00000488427, ENST00000488494, ENST00000493758, ENST00000494395, ENST00000528877, ENST00000534049)	0.677	10.2	44.4	7.35e-09	5.23e-07	8.13
10641	ENSG00000179431	24147	FJX1	11	35600000	35600000	2410	+	FJX1	protein_coding	chromosome	four-jointed box kinase 1 [Source:HGNC Symbol;Acc:HGNC:17166]	ENSG00000179431.7	FJX1	c(ENST00000317811, ENST00000532914)	1.51	5.83	44.4	7.37e-09	5.23e-07	8.13
2669	ENSG00000106636	10652	YKT6	7	44200000	44200000	13300	+	YKT6	protein_coding	chromosome	YKT6 v-SNARE homolog [Source:HGNC Symbol;Acc:HGNC:16959]	ENSG00000106636.8	YKT6	c(ENST00000223369, ENST00000421621, ENST00000424864, ENST00000447123, ENST00000463014, ENST00000478411, ENST00000496112)	0.941	7.66	44.4	7.44e-09	5.26e-07	8.13
13933	ENSG00000260914	NA		16	69300000	69300000	23000	+	AC026464.4	protein_coding	chromosome	novel protein	ENSG00000260914.3	AC026464.4	ENST00000570054	3.84	5.04	44.3	7.58e-09	5.33e-07	8.12
1512	ENSG00000090061	8812	CCNK	14	99500000	99500000	53900	+	CCNK	protein_coding	chromosome	cyclin K [Source:HGNC Symbol;Acc:HGNC:1596]	ENSG00000090061.17	CCNK	c(ENST00000389879, ENST00000553636, ENST00000553865, ENST00000555049, ENST00000555842, ENST00000555942, ENST00000556641, ENST00000557165, ENST00000557441)	1.64	5.31	44.2	7.77e-09	5.44e-07	8.11
11508	ENSG00000187193	4501	MT1X	16	56700000	56700000	1730	+	MT1X	protein_coding	chromosome	metallothionein 1X [Source:HGNC Symbol;Acc:HGNC:7405]	ENSG00000187193.9	MT1X	c(ENST00000394485, ENST00000562939, ENST00000564974, ENST00000568370)	-0.936	8.4	44.2	7.83e-09	5.44e-07	8.11
11570	ENSG00000187905	400891	LRRC74B	22	21000000	21100000	18200	+	LRRC74B	protein_coding	chromosome	leucine rich repeat containing 74B [Source:HGNC Symbol;Acc:HGNC:34301]	ENSG00000187905.10	LRRC74B	c(ENST00000442047, ENST00000469766, ENST00000473769, ENST00000497328)	-5.79	-0.866	44.2	7.85e-09	5.44e-07	8.11
9334	ENSG00000168769	54790	TET2	4	105000000	105000000	134000	+	TET2	protein_coding	chromosome	tet methylcytosine dioxygenase 2 [Source:HGNC Symbol;Acc:HGNC:25941]	ENSG00000168769.13	TET2	c(ENST00000265149, ENST00000305737, ENST00000380013, ENST00000413648, ENST00000504042, ENST00000505801, ENST00000513237, ENST00000514870, ENST00000540549)	1.3	5.92	44	8.37e-09	5.78e-07	8.08
6764	ENSG00000145592	6167	RPL37	5	40800000	40800000	9960	-	RPL37	protein_coding	chromosome	ribosomal protein L37 [Source:HGNC Symbol;Acc:HGNC:10347]	ENSG00000145592.14	RPL37	c(ENST00000274242, ENST00000504562, ENST00000507642, ENST00000508493, ENST00000509877, ENST00000511787)	-0.543	9.57	43.9	8.43e-09	5.79e-07	8.07
5402	ENSG00000134851	55858	TMEM165	4	55400000	55500000	57400	+	TMEM165	protein_coding	chromosome	transmembrane protein 165 [Source:HGNC Symbol;Acc:HGNC:30760]	ENSG00000134851.13	TMEM165	c(ENST00000381334, ENST00000502797, ENST00000506103, ENST00000506198, ENST00000508404, ENST00000508561, ENST00000509575, ENST00000511710, ENST00000514070, ENST00000514904, ENST00000515591, ENST00000608091)	0.783	6.36	71	8.48e-09	5.8e-07	8.07
7724	ENSG00000157350	6483	ST3GAL2	16	70400000	70400000	63300	-	ST3GAL2	protein_coding	chromosome	ST3 beta-galactoside alpha-2,3-sialyltransferase 2 [Source:HGNC Symbol;Acc:HGNC:10863]	ENSG00000157350.13	ST3GAL2	c(ENST00000342907, ENST00000393640, ENST00000561708, ENST00000566097, ENST00000567586, ENST00000567822)	-2.32	3.3	43.9	8.52e-09	5.8e-07	8.07
6158	ENSG00000140350	8125	ANP32A	15	68800000	68800000	42400	-	ANP32A	protein_coding	chromosome	acidic nuclear phosphoprotein 32 family member A [Source:HGNC Symbol;Acc:HGNC:13233]	ENSG00000140350.15	ANP32A	c(ENST00000267918, ENST00000409628, ENST00000465139, ENST00000480858, ENST00000483221, ENST00000483551, ENST00000486054, ENST00000495420, ENST00000495764, ENST00000560303, ENST00000561430)	-1.14	6.57	43.7	9.06e-09	6.14e-07	8.04
10159	ENSG00000174780	6731	SRP72	4	56500000	56500000	36100	+	SRP72	protein_coding	chromosome	signal recognition particle 72 [Source:HGNC Symbol;Acc:HGNC:11303]	ENSG00000174780.17	SRP72	c(ENST00000504757, ENST00000505314, ENST00000507126, ENST00000510663, ENST00000642900, ENST00000646222, ENST00000646537, ENST00000646579, ENST00000647432)	0.951	7.77	43.6	9.36e-09	6.31e-07	8.03
7235	ENSG00000151414	140609	NEK7	1	198000000	198000000	165000	+	NEK7	protein_coding	chromosome	NIMA related kinase 7 [Source:HGNC Symbol;Acc:HGNC:13386]	ENSG00000151414.15	NEK7	c(ENST00000367383, ENST00000367385, ENST00000391974, ENST00000417895, ENST00000442588, ENST00000493790, ENST00000538004, ENST00000544035)	1.06	6.99	43.6	9.39e-09	6.31e-07	8.03
8350	ENSG00000163412	317649	EIF4E3	3	71700000	71800000	79400	-	EIF4E3	protein_coding	chromosome	eukaryotic translation initiation factor 4E family member 3 [Source:HGNC Symbol;Acc:HGNC:31837]	ENSG00000163412.13	EIF4E3	c(ENST00000295612, ENST00000389826, ENST00000421769, ENST00000425534, ENST00000448225, ENST00000468147, ENST00000469524, ENST00000481525, ENST00000496214, ENST00000497838)	2.31	3.33	44.6	9.76e-09	6.52e-07	8.01
12160	ENSG00000198155	642280	ZNF876P	4	213000	256000	43400	+	ZNF876P	transcribed_unprocessed_pseudogene	chromosome	zinc finger protein 876, pseudogene [Source:HGNC Symbol;Acc:HGNC:32472]	ENSG00000198155.5	ZNF876P	c(ENST00000356347, ENST00000398732)	-3.63	0.0176	43.4	9.83e-09	6.52e-07	8.01
4583	ENSG00000126821	81537	SGPP1	14	63700000	63700000	43800	-	SGPP1	protein_coding	chromosome	sphingosine-1-phosphate phosphatase 1 [Source:HGNC Symbol;Acc:HGNC:17720]	ENSG00000126821.8	SGPP1	ENST00000247225	1.13	5.43	43.4	9.89e-09	6.52e-07	8
11812	ENSG00000196313	9883	POM121	7	72900000	73000000	72100	+	POM121	protein_coding	chromosome	POM121 transmembrane nucleoporin [Source:HGNC Symbol;Acc:HGNC:19702]	ENSG00000196313.11	POM121	c(ENST00000358357, ENST00000395270, ENST00000434423, ENST00000446813, ENST00000627934)	1.23	6.35	43.4	9.89e-09	6.52e-07	8
6597	ENSG00000143924	27436	EML4	2	42200000	42300000	163000	+	EML4	protein_coding	chromosome	EMAP like 4 [Source:HGNC Symbol;Acc:HGNC:1316]	ENSG00000143924.19	EML4	c(ENST00000318522, ENST00000401738, ENST00000402711, ENST00000406175, ENST00000409040, ENST00000472632, ENST00000480320, ENST00000482660)	1.35	5.75	43.4	1e-08	6.58e-07	8
12335	ENSG00000198899	4508	MT-ATP6	MT	8530	9210	681	+	MT-ATP6	protein_coding	chromosome	mitochondrially encoded ATP synthase membrane subunit 6 [Source:HGNC Symbol;Acc:HGNC:7414]	ENSG00000198899.2	MT-ATP6	ENST00000361899	-1.36	11.9	43.4	1.01e-08	6.6e-07	8
4575	ENSG00000126775	22863	ATG14	14	55400000	55400000	45500	-	ATG14	protein_coding	chromosome	autophagy related 14 [Source:HGNC Symbol;Acc:HGNC:19962]	ENSG00000126775.8	ATG14	c(ENST00000247178, ENST00000558189)	-1.03	4.84	63	1.04e-08	6.78e-07	7.98
7910	ENSG00000159399	3099	HK2	2	74800000	74900000	59400	+	HK2	protein_coding	chromosome	hexokinase 2 [Source:HGNC Symbol;Acc:HGNC:4923]	ENSG00000159399.9	HK2	c(ENST00000290573, ENST00000409174, ENST00000472302)	1.05	7.49	43.2	1.05e-08	6.83e-07	7.98
3634	ENSG00000116285	54206	ERRFI1	1	8000000	8030000	21900	-	ERRFI1	protein_coding	chromosome	ERBB receptor feedback inhibitor 1 [Source:HGNC Symbol;Acc:HGNC:18185]	ENSG00000116285.13	ERRFI1	c(ENST00000377482, ENST00000467067, ENST00000469499, ENST00000474874, ENST00000487559)	0.888	6.89	43.1	1.1e-08	7.07e-07	7.96
7322	ENSG00000152270	5140	PDE3B	11	14600000	14900000	228000	+	PDE3B	protein_coding	chromosome	phosphodiesterase 3B [Source:HGNC Symbol;Acc:HGNC:8779]	ENSG00000152270.9	PDE3B	c(ENST00000282096, ENST00000455098, ENST00000525439, ENST00000532740, ENST00000534317)	-3.83	0.536	43.1	1.1e-08	7.09e-07	7.96
1206	ENSG00000080603	10847	SRCAP	16	30700000	30700000	43200	+	SRCAP	protein_coding	chromosome	Snf2 related CREBBP activator protein [Source:HGNC Symbol;Acc:HGNC:16974]	ENSG00000080603.17	SRCAP	c(ENST00000262518, ENST00000395059, ENST00000411466, ENST00000474008, ENST00000483083)	2.79	5.65	43	1.12e-08	7.11e-07	7.95
10963	ENSG00000182899	6165	RPL35A	3	198000000	198000000	6420	+	RPL35A	protein_coding	chromosome	ribosomal protein L35a [Source:HGNC Symbol;Acc:HGNC:10345]	ENSG00000182899.17	RPL35A	c(ENST00000329092, ENST00000429437, ENST00000439255, ENST00000442341, ENST00000448864, ENST00000474640, ENST00000485439, ENST00000496582, ENST00000642148, ENST00000642387, ENST00000647248)	-0.573	9.02	43	1.12e-08	7.11e-07	7.95
2952	ENSG00000109762	83891	SNX25	4	185000000	185000000	166000	+	SNX25	protein_coding	chromosome	sorting nexin 25 [Source:HGNC Symbol;Acc:HGNC:21883]	ENSG00000109762.16	SNX25	c(ENST00000264694, ENST00000504273, ENST00000504959, ENST00000506896, ENST00000512853, ENST00000513433, ENST00000618785, ENST00000652585)	1.88	4.62	43	1.13e-08	7.16e-07	7.95
5794	ENSG00000137492	5612	THAP12	11	76300000	76400000	31200	-	THAP12	protein_coding	chromosome	THAP domain containing 12 [Source:HGNC Symbol;Acc:HGNC:9440]	ENSG00000137492.8	THAP12	c(ENST00000260045, ENST00000525277, ENST00000528993, ENST00000529901, ENST00000531878)	1.36	6.1	43	1.14e-08	7.19e-07	7.94
10389	ENSG00000176986	9632	SEC24C	10	73700000	73800000	27800	+	SEC24C	protein_coding	chromosome	SEC24 homolog C, COPII coat complex component [Source:HGNC Symbol;Acc:HGNC:10705]	ENSG00000176986.16	SEC24C	c(ENST00000339365, ENST00000345254, ENST00000465076, ENST00000477008, ENST00000496827, ENST00000634508, ENST00000635550)	0.904	6.92	42.9	1.16e-08	7.32e-07	7.93
965	ENSG00000072401	7321	UBE2D1	10	58300000	58400000	35800	+	UBE2D1	protein_coding	chromosome	ubiquitin conjugating enzyme E2 D1 [Source:HGNC Symbol;Acc:HGNC:12474]	ENSG00000072401.15	UBE2D1	c(ENST00000373910, ENST00000473824, ENST00000606483, ENST00000615793)	1.49	4.97	42.7	1.22e-08	7.62e-07	7.91
1561	ENSG00000091317	54918	CMTM6	3	32500000	32500000	21500	-	CMTM6	protein_coding	chromosome	CKLF like MARVEL transmembrane domain containing 6 [Source:HGNC Symbol;Acc:HGNC:19177]	ENSG00000091317.8	CMTM6	c(ENST00000205636, ENST00000478886, ENST00000495177)	0.903	7.16	42.7	1.23e-08	7.62e-07	7.91
14632	ENSG00000282540	NA	WHAMMP2	CHR_HSCHR15_4_CTG8	28900000	28900000	21600	+	WHAMMP2	transcribed_unprocessed_pseudogene	chromosome	WAS protein homolog associated with actin, golgi membranes and microtubules pseudogene 2 [Source:HGNC Symbol;Acc:HGNC:32360]	ENSG00000282540.1	WHAMMP2	c(ENST00000631569, ENST00000633839)	10.2	2.69	86.9	1.23e-08	7.62e-07	7.91
3258	ENSG00000112685	55770	EXOC2	6	485000	693000	208000	-	EXOC2	protein_coding	chromosome	exocyst complex component 2 [Source:HGNC Symbol;Acc:HGNC:24968]	ENSG00000112685.14	EXOC2	c(ENST00000230449, ENST00000443083, ENST00000475028)	1.33	5.69	42.7	1.25e-08	7.71e-07	7.9
6041	ENSG00000139190	6843	VAMP1	12	6460000	6470000	8750	-	VAMP1	protein_coding	chromosome	vesicle associated membrane protein 1 [Source:HGNC Symbol;Acc:HGNC:12642]	ENSG00000139190.16	VAMP1	c(ENST00000361716, ENST00000396308, ENST00000400911, ENST00000535180, ENST00000535927, ENST00000538970, ENST00000539047, ENST00000544432)	10.6	2.97	44.1	1.29e-08	7.91e-07	7.89
4375	ENSG00000124614	6204	RPS10	6	34400000	34400000	8620	-	RPS10	protein_coding	chromosome	ribosomal protein S10 [Source:HGNC Symbol;Acc:HGNC:10383]	ENSG00000124614.16	RPS10	c(ENST00000344700, ENST00000464218, ENST00000467531, ENST00000480942, ENST00000621356, ENST00000644393, ENST00000644700, ENST00000648437)	-0.412	9.63	42.4	1.33e-08	8.13e-07	7.88
8437	ENSG00000163785	6259	RYK	3	134000000	134000000	185000	-	RYK	protein_coding	chromosome	receptor like tyrosine kinase [Source:HGNC Symbol;Acc:HGNC:10481]	ENSG00000163785.12	RYK	c(ENST00000460933, ENST00000464879, ENST00000473208, ENST00000480381, ENST00000481382, ENST00000484106, ENST00000486725, ENST00000620660, ENST00000623711)	1.14	6.07	42.5	1.33e-08	8.12e-07	7.88
9171	ENSG00000167766	55769	ZNF83	19	52600000	52700000	96400	-	ZNF83	protein_coding	chromosome	zinc finger protein 83 [Source:HGNC Symbol;Acc:HGNC:13158]	ENSG00000167766.18	ZNF83	c(ENST00000301096, ENST00000536937, ENST00000541777, ENST00000545872, ENST00000594682, ENST00000595171, ENST00000595939, ENST00000596440, ENST00000596930, ENST00000597161, ENST00000597597, ENST00000598190, ENST00000598536, ENST00000600457, ENST00000600714, ENST00000601140, ENST00000601237, ENST00000601257, ENST00000602232)	1.18	6.12	42.4	1.35e-08	8.21e-07	7.87
5351	ENSG00000134419	6210	RPS15A	16	18800000	18800000	9090	-	RPS15A	protein_coding	chromosome	ribosomal protein S15a [Source:HGNC Symbol;Acc:HGNC:10389]	ENSG00000134419.15	RPS15A	c(ENST00000322989, ENST00000562935, ENST00000563390, ENST00000563579, ENST00000565420, ENST00000569083, ENST00000569365, ENST00000572008, ENST00000573554, ENST00000574723, ENST00000575669, ENST00000576008, ENST00000576436)	-0.448	9.58	42.4	1.36e-08	8.21e-07	7.87
4047	ENSG00000120738	1958	EGR1	5	138000000	138000000	3820	+	EGR1	protein_coding	chromosome	early growth response 1 [Source:HGNC Symbol;Acc:HGNC:3238]	ENSG00000120738.8	EGR1	ENST00000239938	-1.38	3.73	48	1.38e-08	8.31e-07	7.86
7377	ENSG00000152952	5352	PLOD2	3	146000000	146000000	94200	-	PLOD2	protein_coding	chromosome	procollagen-lysine,2-oxoglutarate 5-dioxygenase 2 [Source:HGNC Symbol;Acc:HGNC:9082]	ENSG00000152952.12	PLOD2	c(ENST00000282903, ENST00000360060, ENST00000460520, ENST00000461497, ENST00000469350, ENST00000475505, ENST00000478436, ENST00000480704, ENST00000494950, ENST00000495700)	0.959	8.87	42.3	1.39e-08	8.34e-07	7.86
12314	ENSG00000198840	4537	MT-ND3	MT	10100	10400	346	+	MT-ND3	protein_coding	chromosome	mitochondrially encoded NADH:ubiquinone oxidoreductase core subunit 3 [Source:HGNC Symbol;Acc:HGNC:7458]	ENSG00000198840.2	MT-ND3	ENST00000361227	-1.99	9.34	42.3	1.39e-08	8.34e-07	7.86
12118	ENSG00000197958	6136	RPL12	9	127000000	127000000	3730	-	RPL12	protein_coding	chromosome	ribosomal protein L12 [Source:HGNC Symbol;Acc:HGNC:10302]	ENSG00000197958.13	RPL12	c(ENST00000361436, ENST00000483598, ENST00000497322, ENST00000497825, ENST00000536368)	-0.456	10.2	42.3	1.4e-08	8.36e-07	7.85
13712	ENSG00000250771	100419170		4	154000000	154000000	41000	+	AC106865.1	transcribed_unprocessed_pseudogene	chromosome	toll-like receptor 2 pseudogene	ENSG00000250771.2	AC106865.1	c(ENST00000507055, ENST00000602666)	-2.99	1.36	42.3	1.41e-08	8.38e-07	7.85
2365	ENSG00000104671	10671	DCTN6	8	30200000	30200000	27300	+	DCTN6	protein_coding	chromosome	dynactin subunit 6 [Source:HGNC Symbol;Acc:HGNC:16964]	ENSG00000104671.8	DCTN6	c(ENST00000221114, ENST00000519830, ENST00000520829, ENST00000522141, ENST00000522540, ENST00000523666)	-0.883	5.47	42.2	1.46e-08	8.62e-07	7.84
3460	ENSG00000114942	1933	EEF1B2	2	206000000	206000000	3340	+	EEF1B2	protein_coding	chromosome	eukaryotic translation elongation factor 1 beta 2 [Source:HGNC Symbol;Acc:HGNC:3208]	ENSG00000114942.14	EEF1B2	c(ENST00000236957, ENST00000392221, ENST00000392222, ENST00000415904, ENST00000429769, ENST00000435123, ENST00000445505, ENST00000455150, ENST00000460760, ENST00000479587, ENST00000482103)	-0.434	8.91	42.1	1.49e-08	8.73e-07	7.83
9768	ENSG00000171680	57449	PLEKHG5	1	6470000	6520000	54000	-	PLEKHG5	protein_coding	chromosome	pleckstrin homology and RhoGEF domain containing G5 [Source:HGNC Symbol;Acc:HGNC:29105]	ENSG00000171680.22	PLEKHG5	c(ENST00000340850, ENST00000377725, ENST00000377728, ENST00000377732, ENST00000377740, ENST00000377748, ENST00000400913, ENST00000400915, ENST00000487949, ENST00000489097, ENST00000535355, ENST00000537245, ENST00000673471)	0.7	7.17	42.1	1.49e-08	8.73e-07	7.83
4872	ENSG00000130382	4298	MLLT1	19	6210000	6280000	69600	-	MLLT1	protein_coding	chromosome	MLLT1 super elongation complex subunit [Source:HGNC Symbol;Acc:HGNC:7134]	ENSG00000130382.9	MLLT1	c(ENST00000252674, ENST00000585588, ENST00000587473)	1.2	5.47	42	1.51e-08	8.8e-07	7.82
5723	ENSG00000136938	10541	ANP32B	9	98000000	98000000	32600	+	ANP32B	protein_coding	chromosome	acidic nuclear phosphoprotein 32 family member B [Source:HGNC Symbol;Acc:HGNC:16677]	ENSG00000136938.9	ANP32B	c(ENST00000339399, ENST00000473205, ENST00000486769)	-0.804	6.66	41.9	1.57e-08	9.1e-07	7.81
10393	ENSG00000177034	345778	MTX3	5	80000000	80000000	14500	-	MTX3	protein_coding	chromosome	metaxin 3 [Source:HGNC Symbol;Acc:HGNC:24812]	ENSG00000177034.16	MTX3	c(ENST00000509852, ENST00000512528, ENST00000512560, ENST00000617335)	1.51	5.42	41.8	1.61e-08	9.31e-07	7.79
8620	ENSG00000164587	6208	RPS14	5	150000000	150000000	7100	-	RPS14	protein_coding	chromosome	ribosomal protein S14 [Source:HGNC Symbol;Acc:HGNC:10387]	ENSG00000164587.13	RPS14	c(ENST00000312037, ENST00000401695, ENST00000407193, ENST00000518139, ENST00000519690, ENST00000519855, ENST00000521466, ENST00000642507)	-0.436	9.51	41.8	1.63e-08	9.39e-07	7.79
11590	ENSG00000188042	10123	ARL4C	2	234000000	234000000	4040	-	ARL4C	protein_coding	chromosome	ADP ribosylation factor like GTPase 4C [Source:HGNC Symbol;Acc:HGNC:698]	ENSG00000188042.8	ARL4C	c(ENST00000339728, ENST00000390645)	0.875	7.08	41.8	1.64e-08	9.44e-07	7.78
9522	ENSG00000169967	10746	MAP3K2	2	127000000	127000000	89700	-	MAP3K2	protein_coding	chromosome	mitogen-activated protein kinase kinase kinase 2 [Source:HGNC Symbol;Acc:HGNC:6854]	ENSG00000169967.16	MAP3K2	c(ENST00000344908, ENST00000409179, ENST00000409947)	1.41	5.8	41.7	1.67e-08	9.53e-07	7.78
11613	ENSG00000188227	390927	ZNF793	19	37500000	37500000	41800	+	ZNF793	protein_coding	chromosome	zinc finger protein 793 [Source:HGNC Symbol;Acc:HGNC:33115]	ENSG00000188227.13	ZNF793	c(ENST00000445217, ENST00000542455, ENST00000586138, ENST00000586187, ENST00000587143, ENST00000587490, ENST00000587986, ENST00000588578, ENST00000589319, ENST00000627814)	-2.14	4.28	41.7	1.67e-08	9.53e-07	7.78
11172	ENSG00000184575	11260	XPOT	12	64400000	64500000	46700	+	XPOT	protein_coding	chromosome	exportin for tRNA [Source:HGNC Symbol;Acc:HGNC:12826]	ENSG00000184575.12	XPOT	c(ENST00000332707, ENST00000400935, ENST00000538086, ENST00000540203, ENST00000541842, ENST00000542958)	1.16	7.81	41.6	1.7e-08	9.68e-07	7.77
556	ENSG00000052723	80143	SIKE1	1	115000000	115000000	11200	-	SIKE1	protein_coding	chromosome	suppressor of IKBKE 1 [Source:HGNC Symbol;Acc:HGNC:26119]	ENSG00000052723.11	SIKE1	c(ENST00000060969, ENST00000369524, ENST00000369528, ENST00000462123, ENST00000466657, ENST00000471969, ENST00000474562, ENST00000475335, ENST00000506320, ENST00000510745)	-2.52	5.5	41.6	1.71e-08	9.68e-07	7.77
6646	ENSG00000144401	151194	METTL21A	2	208000000	208000000	45300	-	METTL21A	protein_coding	chromosome	methyltransferase like 21A [Source:HGNC Symbol;Acc:HGNC:30476]	ENSG00000144401.14	METTL21A	c(ENST00000272839, ENST00000406927, ENST00000411432, ENST00000425132, ENST00000426075, ENST00000432416, ENST00000442521, ENST00000448007, ENST00000448823, ENST00000458426, ENST00000461419, ENST00000471128, ENST00000477919)	-2.03	5.11	41.5	1.76e-08	9.91e-07	7.75
7837	ENSG00000158669	137964	GPAT4	8	41600000	41600000	47800	+	GPAT4	protein_coding	chromosome	glycerol-3-phosphate acyltransferase 4 [Source:HGNC Symbol;Acc:HGNC:20880]	ENSG00000158669.11	GPAT4	c(ENST00000396987, ENST00000518628, ENST00000519853, ENST00000519921, ENST00000520223, ENST00000520258, ENST00000521121, ENST00000521184, ENST00000521349, ENST00000521806, ENST00000523906)	1.34	6.47	41.5	1.79e-08	9.99e-07	7.75
1987	ENSG00000101150	7165	TPD52L2	20	63900000	63900000	26300	+	TPD52L2	protein_coding	chromosome	TPD52 like 2 [Source:HGNC Symbol;Acc:HGNC:12007]	ENSG00000101150.17	TPD52L2	c(ENST00000217121, ENST00000346249, ENST00000348257, ENST00000351424, ENST00000352482, ENST00000358548, ENST00000369927, ENST00000474176, ENST00000611972, ENST00000615907)	0.576	7.77	41.5	1.8e-08	1e-06	7.74
3338	ENSG00000113580	2908	NR3C1	5	143000000	143000000	158000	-	NR3C1	protein_coding	chromosome	nuclear receptor subfamily 3 group C member 1 [Source:HGNC Symbol;Acc:HGNC:7978]	ENSG00000113580.15	NR3C1	c(ENST00000231509, ENST00000343796, ENST00000394464, ENST00000394466, ENST00000415690, ENST00000424646, ENST00000502500, ENST00000502892, ENST00000503201, ENST00000503701, ENST00000504336, ENST00000504572, ENST00000505058, ENST00000508760, ENST00000510170, ENST00000514699, ENST00000652686)	1.17	6.67	41.4	1.85e-08	1.03e-06	7.73
106	ENSG00000006459	80853	KDM7A	7	140000000	140000000	92200	-	KDM7A	protein_coding	chromosome	lysine demethylase 7A [Source:HGNC Symbol;Acc:HGNC:22224]	ENSG00000006459.11	KDM7A	c(ENST00000397560, ENST00000472616, ENST00000478996)	2.05	5.04	41.3	1.87e-08	1.03e-06	7.73
2274	ENSG00000103544	57020	VPS35L	16	19600000	19700000	152000	+	VPS35L	protein_coding	chromosome	VPS35 endosomal protein sorting factor like [Source:HGNC Symbol;Acc:HGNC:24641]	ENSG00000103544.15	VPS35L	c(ENST00000251143, ENST00000417362, ENST00000438132, ENST00000448695, ENST00000513947, ENST00000535164, ENST00000537186, ENST00000538552, ENST00000539322, ENST00000539705, ENST00000540101, ENST00000540240, ENST00000541153, ENST00000542027, ENST00000542263, ENST00000543152, ENST00000543460, ENST00000544275, ENST00000544670, ENST00000546175, ENST00000562446, ENST00000563649, ENST00000566850, ENST00…	-2	5.16	41.2	1.95e-08	1.08e-06	7.71
221	ENSG00000011275	54476	RNF216	7	5620000	5780000	162000	-	RNF216	protein_coding	chromosome	ring finger protein 216 [Source:HGNC Symbol;Acc:HGNC:21698]	ENSG00000011275.18	RNF216	c(ENST00000389900, ENST00000389902, ENST00000411812, ENST00000416985, ENST00000425013, ENST00000469375, ENST00000476345, ENST00000479541, ENST00000484458)	1.2	5.85	41.1	2.05e-08	1.12e-06	7.69
7059	ENSG00000148926	133	ADM	11	10300000	10300000	2320	+	ADM	protein_coding	chromosome	adrenomedullin [Source:HGNC Symbol;Acc:HGNC:259]	ENSG00000148926.10	ADM	c(ENST00000278175, ENST00000524948, ENST00000525063, ENST00000526492, ENST00000528544, ENST00000528655, ENST00000530439, ENST00000534464)	0.742	8.02	41	2.08e-08	1.14e-06	7.68
6268	ENSG00000141367	1213	CLTC	17	59600000	59700000	77300	+	CLTC	protein_coding	chromosome	clathrin heavy chain [Source:HGNC Symbol;Acc:HGNC:2092]	ENSG00000141367.12	CLTC	c(ENST00000269122, ENST00000393043, ENST00000466513, ENST00000472129, ENST00000472651, ENST00000475458, ENST00000483176, ENST00000496076, ENST00000498711, ENST00000579456, ENST00000579815, ENST00000580081, ENST00000584313, ENST00000585198, ENST00000621829)	0.679	8.96	41	2.1e-08	1.14e-06	7.68
1935	ENSG00000100813	22985	ACIN1	14	23100000	23100000	37100	-	ACIN1	protein_coding	chromosome	apoptotic chromatin condensation inducer 1 [Source:HGNC Symbol;Acc:HGNC:17066]	ENSG00000100813.14	ACIN1	c(ENST00000262710, ENST00000338631, ENST00000357481, ENST00000397341, ENST00000457657, ENST00000473758, ENST00000553501, ENST00000553721, ENST00000553790, ENST00000554680, ENST00000554708, ENST00000554979, ENST00000555053, ENST00000555352, ENST00000555395, ENST00000555478, ENST00000555566, ENST00000555807, ENST00000556052, ENST00000557039, ENST00000557432, ENST00000557515, ENST00000605057)	0.861	7.14	40.9	2.13e-08	1.15e-06	7.67
9983	ENSG00000173218	81839	VANGL1	1	116000000	116000000	56300	+	VANGL1	protein_coding	chromosome	VANGL planar cell polarity protein 1 [Source:HGNC Symbol;Acc:HGNC:15512]	ENSG00000173218.15	VANGL1	c(ENST00000310260, ENST00000355485, ENST00000369509, ENST00000369510, ENST00000474344, ENST00000478369)	1.24	6.59	40.9	2.17e-08	1.17e-06	7.66
12075	ENSG00000197753	222662	LHFPL5	6	35800000	35800000	48200	+	LHFPL5	protein_coding	chromosome	LHFPL tetraspan subfamily member 5 [Source:HGNC Symbol;Acc:HGNC:21253]	ENSG00000197753.11	LHFPL5	c(ENST00000360215, ENST00000496656, ENST00000651132, ENST00000651676, ENST00000651994, ENST00000652718)	-3.02	1.9	40.8	2.19e-08	1.18e-06	7.66
2062	ENSG00000101670	9388	LIPG	18	49600000	49600000	38500	+	LIPG	protein_coding	chromosome	lipase G, endothelial type [Source:HGNC Symbol;Acc:HGNC:6623]	ENSG00000101670.12	LIPG	c(ENST00000261292, ENST00000427224, ENST00000577628, ENST00000579750, ENST00000580036, ENST00000583083, ENST00000623277)	1.44	6.56	40.8	2.2e-08	1.18e-06	7.66
12997	ENSG00000224402	NA	OR6D1P	10	45300000	45300000	7610	+	OR6D1P	transcribed_unitary_pseudogene	chromosome	olfactory receptor family 6 subfamily D member 1 pseudogene [Source:HGNC Symbol;Acc:HGNC:14849]	ENSG00000224402.2	OR6D1P	c(ENST00000436165, ENST00000641007, ENST00000641209)	-2.13	2.41	40.6	2.32e-08	1.24e-06	7.63
8811	ENSG00000165732	9188	DDX21	10	69000000	69000000	28900	+	DDX21	protein_coding	chromosome	DExD-box helicase 21 [Source:HGNC Symbol;Acc:HGNC:2744]	ENSG00000165732.13	DDX21	c(ENST00000354185, ENST00000620315)	0.634	9.11	40.6	2.33e-08	1.24e-06	7.63
5985	ENSG00000138685	2247	FGF2	4	123000000	123000000	71500	+	FGF2	protein_coding	chromosome	fibroblast growth factor 2 [Source:HGNC Symbol;Acc:HGNC:3676]	ENSG00000138685.15	FGF2	c(ENST00000264498, ENST00000608478, ENST00000614010, ENST00000644866)	4.4	3.47	73.6	2.43e-08	1.29e-06	7.61
681	ENSG00000063241	79763	ISOC2	19	55500000	55500000	9360	-	ISOC2	protein_coding	chromosome	isochorismatase domain containing 2 [Source:HGNC Symbol;Acc:HGNC:26278]	ENSG00000063241.8	ISOC2	c(ENST00000085068, ENST00000425675, ENST00000438389, ENST00000587226, ENST00000589080, ENST00000589108, ENST00000590921, ENST00000591718)	1.84	4.32	57.1	2.51e-08	1.33e-06	7.6
13128	ENSG00000228253	4509	MT-ATP8	MT	8370	8570	207	+	MT-ATP8	protein_coding	chromosome	mitochondrially encoded ATP synthase membrane subunit 8 [Source:HGNC Symbol;Acc:HGNC:7415]	ENSG00000228253.1	MT-ATP8	ENST00000361851	-1.68	9.38	40.4	2.51e-08	1.33e-06	7.6
1493	ENSG00000089356	5349	FXYD3	19	35100000	35100000	8450	+	FXYD3	protein_coding	chromosome	FXYD domain containing ion transport regulator 3 [Source:HGNC Symbol;Acc:HGNC:4027]	ENSG00000089356.18	FXYD3	c(ENST00000344013, ENST00000346446, ENST00000435734, ENST00000603181, ENST00000603449, ENST00000603524, ENST00000604255, ENST00000604404, ENST00000604504, ENST00000604621, ENST00000604804, ENST00000605550, ENST00000605552, ENST00000605677)	-0.392	9.38	40.3	2.57e-08	1.35e-06	7.59
4719	ENSG00000128641	4430	MYO1B	2	191000000	191000000	180000	+	MYO1B	protein_coding	chromosome	myosin IB [Source:HGNC Symbol;Acc:HGNC:7596]	ENSG00000128641.19	MYO1B	c(ENST00000304164, ENST00000339514, ENST00000392316, ENST00000392318, ENST00000418908, ENST00000420448, ENST00000427152, ENST00000438652, ENST00000451437, ENST00000461714, ENST00000471904, ENST00000490069, ENST00000494129, ENST00000496992, ENST00000634375)	0.72	9.45	40.3	2.59e-08	1.35e-06	7.59
9428	ENSG00000169288	65008	MRPL1	4	77900000	78000000	90000	+	MRPL1	protein_coding	chromosome	mitochondrial ribosomal protein L1 [Source:HGNC Symbol;Acc:HGNC:14275]	ENSG00000169288.18	MRPL1	c(ENST00000315567, ENST00000502384, ENST00000504901, ENST00000506674, ENST00000511521, ENST00000515625)	-1.21	4.87	40.2	2.63e-08	1.37e-06	7.58
4333	ENSG00000124225	56937	PMEPA1	20	57600000	57700000	63100	-	PMEPA1	protein_coding	chromosome	prostate transmembrane protein, androgen induced 1 [Source:HGNC Symbol;Acc:HGNC:14107]	ENSG00000124225.16	PMEPA1	c(ENST00000265626, ENST00000341744, ENST00000347215, ENST00000395814, ENST00000395816, ENST00000395819, ENST00000414037, ENST00000472841)	0.886	7.47	40.2	2.69e-08	1.4e-06	7.57
5442	ENSG00000135108	23014	FBXO21	12	117000000	117000000	48500	-	FBXO21	protein_coding	chromosome	F-box protein 21 [Source:HGNC Symbol;Acc:HGNC:13592]	ENSG00000135108.14	FBXO21	c(ENST00000330622, ENST00000427718, ENST00000547806, ENST00000548840, ENST00000549689, ENST00000550180, ENST00000551458, ENST00000622495)	1.36	5.46	40.2	2.69e-08	1.4e-06	7.57
12655	ENSG00000206506	3135	HLA-G	CHR_HSCHR6_MHC_QBL_CTG1	29800000	29800000	4180	+	HLA-G	protein_coding	chromosome	major histocompatibility complex, class I, G [Source:HGNC Symbol;Acc:HGNC:4964]	ENSG00000206506.10	HLA-G	c(ENST00000383621, ENST00000383622, ENST00000383623, ENST00000400682, ENST00000469472, ENST00000491141, ENST00000553052)	2.67	5.98	40.1	2.76e-08	1.43e-06	7.56
6359	ENSG00000142082	23410	SIRT3	11	215000	237000	21900	-	SIRT3	protein_coding	chromosome	sirtuin 3 [Source:HGNC Symbol;Acc:HGNC:14931]	ENSG00000142082.15	SIRT3	c(ENST00000382743, ENST00000524564, ENST00000525237, ENST00000525319, ENST00000525776, ENST00000526854, ENST00000528469, ENST00000528702, ENST00000529055, ENST00000529382, ENST00000529937, ENST00000530067, ENST00000531753, ENST00000532837, ENST00000532956, ENST00000534381)	2.19	3.49	40.1	2.77e-08	1.43e-06	7.56
10556	ENSG00000178695	115207	KCTD12	13	76900000	76900000	6230	-	KCTD12	protein_coding	chromosome	potassium channel tetramerization domain containing 12 [Source:HGNC Symbol;Acc:HGNC:14678]	ENSG00000178695.6	KCTD12	ENST00000377474	1.05	7.33	39.9	2.91e-08	1.49e-06	7.54
5151	ENSG00000132640	22903	BTBD3	20	11900000	11900000	35900	+	BTBD3	protein_coding	chromosome	BTB domain containing 3 [Source:HGNC Symbol;Acc:HGNC:15854]	ENSG00000132640.15	BTBD3	c(ENST00000254977, ENST00000378226, ENST00000399006, ENST00000405977, ENST00000422390, ENST00000430557, ENST00000449299, ENST00000450368, ENST00000455911, ENST00000471120, ENST00000473180, ENST00000473416, ENST00000488503, ENST00000618296, ENST00000618918)	1.72	5.29	39.9	2.98e-08	1.52e-06	7.53
12519	ENSG00000204923	554251	FBXO48	2	68500000	68500000	7870	-	FBXO48	protein_coding	chromosome	F-box protein 48 [Source:HGNC Symbol;Acc:HGNC:33857]	ENSG00000204923.4	FBXO48	ENST00000377957	-1.77	3.31	39.9	2.98e-08	1.52e-06	7.53
1666	ENSG00000096150	6222	RPS18	CHR_HSCHR6_MHC_QBL_CTG1	33200000	33200000	4500	+	RPS18	protein_coding	chromosome	ribosomal protein S18 [Source:HGNC Symbol;Acc:HGNC:10401]	ENSG00000096150.9	RPS18	c(ENST00000211372, ENST00000464447, ENST00000470852, ENST00000476288, ENST00000477055, ENST00000477733, ENST00000481330, ENST00000489474)	-0.566	10.6	39.7	3.12e-08	1.58e-06	7.51
13949	ENSG00000261652	145788	C15orf65	15	55400000	55400000	10300	+	C15orf65	protein_coding	chromosome	chromosome 15 open reading frame 65 [Source:HGNC Symbol;Acc:HGNC:44654]	ENSG00000261652.3	C15orf65	c(ENST00000569691, ENST00000570794)	-3.09	1.2	39.7	3.15e-08	1.59e-06	7.5
4938	ENSG00000130818	79088	ZNF426	19	9520000	9540000	15400	-	ZNF426	protein_coding	chromosome	zinc finger protein 426 [Source:HGNC Symbol;Acc:HGNC:20725]	ENSG00000130818.12	ZNF426	c(ENST00000253115, ENST00000535489, ENST00000589289, ENST00000593003, ENST00000635810)	-1.57	5.32	39.7	3.17e-08	1.6e-06	7.5
4274	ENSG00000123600	79828	METTL8	2	171000000	171000000	117000	-	METTL8	protein_coding	chromosome	methyltransferase like 8 [Source:HGNC Symbol;Acc:HGNC:25856]	ENSG00000123600.19	METTL8	c(ENST00000375258, ENST00000392599, ENST00000392604, ENST00000438609, ENST00000442541, ENST00000442778, ENST00000447486, ENST00000453846, ENST00000460188, ENST00000460539, ENST00000462821, ENST00000463392, ENST00000464491, ENST00000470773, ENST00000477130, ENST00000483284, ENST00000612742, ENST00000638989, ENST00000640734)	1.45	5.84	39.6	3.22e-08	1.61e-06	7.49
7683	ENSG00000156875	64645	MFSD14A	1	100000000	100000000	45300	+	MFSD14A	protein_coding	chromosome	major facilitator superfamily domain containing 14A [Source:HGNC Symbol;Acc:HGNC:23363]	ENSG00000156875.14	MFSD14A	c(ENST00000370152, ENST00000421661)	1.76	6.08	39.6	3.22e-08	1.61e-06	7.49
4680	ENSG00000128245	7533	YWHAH	22	31900000	32000000	13100	+	YWHAH	protein_coding	chromosome	tyrosine 3-monooxygenase/tryptophan 5-monooxygenase activation protein eta [Source:HGNC Symbol;Acc:HGNC:12853]	ENSG00000128245.15	YWHAH	c(ENST00000248975, ENST00000397492, ENST00000420430, ENST00000443669, ENST00000471374, ENST00000479649)	0.929	6.6	39.5	3.3e-08	1.64e-06	7.48
5957	ENSG00000138592	9101	USP8	15	50400000	50500000	90000	+	USP8	protein_coding	chromosome	ubiquitin specific peptidase 8 [Source:HGNC Symbol;Acc:HGNC:12631]	ENSG00000138592.14	USP8	c(ENST00000307179, ENST00000396444, ENST00000419830, ENST00000425032, ENST00000558091, ENST00000558892, ENST00000559242, ENST00000559329, ENST00000560297, ENST00000560379, ENST00000560527, ENST00000560730, ENST00000560885, ENST00000560954, ENST00000560982, ENST00000561206, ENST00000561211, ENST00000561330, ENST00000625664)	1.4	6.53	39.5	3.31e-08	1.64e-06	7.48
11078	ENSG00000183751	10607	TBL3	16	1970000	1980000	10900	+	TBL3	protein_coding	chromosome	transducin beta like 3 [Source:HGNC Symbol;Acc:HGNC:11587]	ENSG00000183751.15	TBL3	c(ENST00000332704, ENST00000561907, ENST00000564171, ENST00000567615, ENST00000568546, ENST00000569628, ENST00000569792, ENST00000615855)	1.71	5.95	39.5	3.31e-08	1.64e-06	7.48
618	ENSG00000057935	57504	MTA3	2	42500000	42800000	262000	+	MTA3	protein_coding	chromosome	metastasis associated 1 family member 3 [Source:HGNC Symbol;Acc:HGNC:23784]	ENSG00000057935.13	MTA3	c(ENST00000405094, ENST00000405592, ENST00000406652, ENST00000406911, ENST00000407270, ENST00000409019, ENST00000430763, ENST00000433553, ENST00000454356, ENST00000461256, ENST00000467925, ENST00000472767, ENST00000475383, ENST00000478602, ENST00000482875, ENST00000484780, ENST00000490611, ENST00000491314, ENST00000493983)	-1.96	4.72	39.4	3.43e-08	1.69e-06	7.47
14724	ENSG00000284967	2222		CHR_HG76_PATCH	8110000	8150000	36600	-	FDFT1	protein_coding	chromosome	farnesyl-diphosphate farnesyltransferase 1 [Source:NCBI gene;Acc:2222]	ENSG00000284967.2	FDFT1	c(ENST00000647069, ENST00000647178)	-0.562	8.47	39.3	3.52e-08	1.73e-06	7.45
2590	ENSG00000106009	221927	BRAT1	7	2540000	2560000	17900	-	BRAT1	protein_coding	chromosome	BRCA1 associated ATM activator 1 [Source:HGNC Symbol;Acc:HGNC:21701]	ENSG00000106009.16	BRAT1	c(ENST00000340611, ENST00000421712, ENST00000467558, ENST00000469750, ENST00000473879, ENST00000493232)	1.95	4.7	39.3	3.56e-08	1.75e-06	7.45
886	ENSG00000070061	8518	ELP1	9	109000000	109000000	66600	-	ELP1	protein_coding	chromosome	elongator complex protein 1 [Source:HGNC Symbol;Acc:HGNC:5959]	ENSG00000070061.15	ELP1	c(ENST00000374647, ENST00000467959, ENST00000495759, ENST00000537196)	0.945	6.66	39.3	3.6e-08	1.76e-06	7.44
6961	ENSG00000147689	84985	FAM83A	8	123000000	123000000	31100	+	FAM83A	protein_coding	chromosome	family with sequence similarity 83 member A [Source:HGNC Symbol;Acc:HGNC:28210]	ENSG00000147689.16	FAM83A	c(ENST00000276699, ENST00000518448, ENST00000520541, ENST00000521468, ENST00000522648, ENST00000523412, ENST00000523819, ENST00000536633)	0.869	8.75	39.2	3.69e-08	1.8e-06	7.43
14623	ENSG00000282307	5176	SERPINF1	CHR_HSCHR17_1_CTG2	1760000	1770000	5040	+	SERPINF1	protein_coding	chromosome	serpin family F member 1 [Source:HGNC Symbol;Acc:HGNC:8824]	ENSG00000282307.1	SERPINF1	c(ENST00000632001, ENST00000632188, ENST00000632258, ENST00000633761)	-4.96	-0.526	39.1	3.73e-08	1.81e-06	7.43
3512	ENSG00000115306	6711	SPTBN1	2	54500000	54700000	215000	+	SPTBN1	protein_coding	chromosome	spectrin beta, non-erythrocytic 1 [Source:HGNC Symbol;Acc:HGNC:11275]	ENSG00000115306.16	SPTBN1	c(ENST00000333896, ENST00000356805, ENST00000389980, ENST00000467371, ENST00000496323, ENST00000602898, ENST00000615901)	0.8	8.14	39.1	3.74e-08	1.81e-06	7.43
6174	ENSG00000140450	91947	ARRDC4	15	98000000	98000000	13100	+	ARRDC4	protein_coding	chromosome	arrestin domain containing 4 [Source:HGNC Symbol;Acc:HGNC:28087]	ENSG00000140450.9	ARRDC4	ENST00000268042	-0.811	8.52	39.1	3.76e-08	1.81e-06	7.43
10767	ENSG00000180957	23760	PITPNB	22	27900000	27900000	68500	-	PITPNB	protein_coding	chromosome	phosphatidylinositol transfer protein beta [Source:HGNC Symbol;Acc:HGNC:9002]	ENSG00000180957.18	PITPNB	c(ENST00000320996, ENST00000335272, ENST00000415296, ENST00000436663, ENST00000455418, ENST00000460566, ENST00000465179, ENST00000471825, ENST00000477861, ENST00000493007, ENST00000634017)	0.809	7.17	39.1	3.78e-08	1.81e-06	7.42
8178	ENSG00000162419	10691	GMEB1	1	28700000	28700000	50600	+	GMEB1	protein_coding	chromosome	glucocorticoid modulatory element binding protein 1 [Source:HGNC Symbol;Acc:HGNC:4370]	ENSG00000162419.12	GMEB1	c(ENST00000294409, ENST00000361872, ENST00000373816, ENST00000480454)	-1.27	4.14	39.1	3.81e-08	1.83e-06	7.42
8980	ENSG00000166716	9640	ZNF592	15	84700000	84800000	57900	+	ZNF592	protein_coding	chromosome	zinc finger protein 592 [Source:HGNC Symbol;Acc:HGNC:28986]	ENSG00000166716.10	ZNF592	c(ENST00000299927, ENST00000559607, ENST00000560079, ENST00000618477)	1.25	5.34	38.9	4e-08	1.91e-06	7.4
609	ENSG00000057019	131566	DCBLD2	3	98800000	98900000	106000	-	DCBLD2	protein_coding	chromosome	discoidin, CUB and LCCL domain containing 2 [Source:HGNC Symbol;Acc:HGNC:24627]	ENSG00000057019.16	DCBLD2	c(ENST00000326840, ENST00000326857, ENST00000449482, ENST00000460008, ENST00000469648, ENST00000470393, ENST00000479144, ENST00000486004, ENST00000494614, ENST00000496736)	0.784	8.75	38.8	4.11e-08	1.95e-06	7.39
2759	ENSG00000107854	80351	TNKS2	10	91800000	91900000	67000	+	TNKS2	protein_coding	chromosome	tankyrase 2 [Source:HGNC Symbol;Acc:HGNC:15677]	ENSG00000107854.6	TNKS2	ENST00000371627	0.957	6.7	38.8	4.11e-08	1.95e-06	7.39
6072	ENSG00000139496	9818	NUP58	13	25300000	25300000	48200	+	NUP58	protein_coding	chromosome	nucleoporin 58 [Source:HGNC Symbol;Acc:HGNC:20261]	ENSG00000139496.16	NUP58	c(ENST00000381718, ENST00000381736, ENST00000381747, ENST00000394327, ENST00000460326, ENST00000463407, ENST00000465068, ENST00000466694, ENST00000476553, ENST00000477876, ENST00000480187, ENST00000481980, ENST00000490231, ENST00000495460)	0.704	7.14	38.8	4.17e-08	1.97e-06	7.38
13666	ENSG00000248527	NA	MTATP6P1	1	634000	634000	681	+	MTATP6P1	unprocessed_pseudogene	chromosome	MT-ATP6 pseudogene 1 [Source:HGNC Symbol;Acc:HGNC:44575]	ENSG00000248527.1	MTATP6P1	ENST00000514057	-1.45	9.27	38.8	4.17e-08	1.97e-06	7.38
3861	ENSG00000118898	5493	PPL	16	4880000	4960000	78200	-	PPL	protein_coding	chromosome	periplakin [Source:HGNC Symbol;Acc:HGNC:9273]	ENSG00000118898.16	PPL	c(ENST00000345988, ENST00000588556, ENST00000589090, ENST00000590093, ENST00000590782, ENST00000592772)	0.879	8.04	38.8	4.23e-08	1.99e-06	7.37
8680	ENSG00000164930	8323	FZD6	8	103000000	103000000	34400	+	FZD6	protein_coding	chromosome	frizzled class receptor 6 [Source:HGNC Symbol;Acc:HGNC:4044]	ENSG00000164930.12	FZD6	c(ENST00000358755, ENST00000519011, ENST00000521195, ENST00000522484, ENST00000522566, ENST00000523739, ENST00000523933)	0.759	7.07	38.7	4.25e-08	1.99e-06	7.37
2206	ENSG00000103061	84138	SLC7A6OS	16	68300000	68300000	26400	-	SLC7A6OS	protein_coding	chromosome	solute carrier family 7 member 6 opposite strand [Source:HGNC Symbol;Acc:HGNC:25807]	ENSG00000103061.13	SLC7A6OS	c(ENST00000263997, ENST00000561590, ENST00000561933, ENST00000568315, ENST00000568538)	2.19	4.62	38.7	4.28e-08	1.99e-06	7.37
9976	ENSG00000173198	10800	CYSLTR1	X	78300000	78300000	56200	-	CYSLTR1	protein_coding	chromosome	cysteinyl leukotriene receptor 1 [Source:HGNC Symbol;Acc:HGNC:17451]	ENSG00000173198.6	CYSLTR1	c(ENST00000373304, ENST00000493254, ENST00000614798)	-1.55	3.45	38.7	4.35e-08	2.02e-06	7.36
1642	ENSG00000095319	23511	NUP188	9	129000000	129000000	59400	+	NUP188	protein_coding	chromosome	nucleoporin 188 [Source:HGNC Symbol;Acc:HGNC:17859]	ENSG00000095319.14	NUP188	c(ENST00000372577, ENST00000464729, ENST00000465344, ENST00000467044, ENST00000477069, ENST00000485158, ENST00000487952, ENST00000491502, ENST00000491990, ENST00000495726, ENST00000550219)	1.76	6.34	38.6	4.38e-08	2.03e-06	7.36
9737	ENSG00000171466	54811	ZNF562	19	9640000	9680000	33300	-	ZNF562	protein_coding	chromosome	zinc finger protein 562 [Source:HGNC Symbol;Acc:HGNC:25950]	ENSG00000171466.10	ZNF562	c(ENST00000293648, ENST00000453372, ENST00000585350, ENST00000585688, ENST00000587392, ENST00000588653, ENST00000589542, ENST00000590155)	1.78	5.42	38.6	4.43e-08	2.04e-06	7.35
6972	ENSG00000147874	54801	HAUS6	9	19100000	19100000	49800	-	HAUS6	protein_coding	chromosome	HAUS augmin like complex subunit 6 [Source:HGNC Symbol;Acc:HGNC:25948]	ENSG00000147874.11	HAUS6	c(ENST00000380496, ENST00000380502, ENST00000415524)	1.49	5.77	38.6	4.48e-08	2.06e-06	7.35
8176	ENSG00000162413	9903	KLHL21	1	6590000	6610000	23900	-	KLHL21	protein_coding	chromosome	kelch like family member 21 [Source:HGNC Symbol;Acc:HGNC:29041]	ENSG00000162413.16	KLHL21	c(ENST00000377658, ENST00000377663, ENST00000463043, ENST00000467612, ENST00000496707, ENST00000610898)	1.2	6.7	38.5	4.51e-08	2.06e-06	7.35
4192	ENSG00000122643	51251	NT5C3A	7	33000000	33100000	48700	-	NT5C3A	protein_coding	chromosome	5'-nucleotidase, cytosolic IIIA [Source:HGNC Symbol;Acc:HGNC:17820]	ENSG00000122643.21	NT5C3A	c(ENST00000381626, ENST00000405342, ENST00000409467, ENST00000409787, ENST00000449201, ENST00000456458, ENST00000461851, ENST00000464840, ENST00000473083, ENST00000497542, ENST00000610140, ENST00000643244)	1.42	5.23	38.5	4.53e-08	2.06e-06	7.34
6861	ENSG00000146587	57786	RBAK	7	5050000	5070000	23700	+	RBAK	protein_coding	chromosome	RB associated KRAB zinc finger [Source:HGNC Symbol;Acc:HGNC:17680]	ENSG00000146587.18	RBAK	c(ENST00000353796, ENST00000396912, ENST00000476992)	1.03	5.62	38.5	4.53e-08	2.06e-06	7.34
11966	ENSG00000197062	7741	ZSCAN26	6	28300000	28300000	11200	+	ZSCAN26	protein_coding	chromosome	zinc finger and SCAN domain containing 26 [Source:HGNC Symbol;Acc:HGNC:12978]	ENSG00000197062.11	ZSCAN26	c(ENST00000316606, ENST00000421553, ENST00000611552, ENST00000614088, ENST00000617168, ENST00000619937, ENST00000623276)	2.81	3.25	38.5	4.65e-08	2.1e-06	7.33
9487	ENSG00000169715	4493	MT1E	16	56600000	56600000	1640	+	MT1E	protein_coding	chromosome	metallothionein 1E [Source:HGNC Symbol;Acc:HGNC:7397]	ENSG00000169715.15	MT1E	c(ENST00000306061, ENST00000330439, ENST00000568293)	-1.06	7.39	38.4	4.66e-08	2.1e-06	7.33
6098	ENSG00000139679	10161	LPAR6	13	48400000	48400000	55100	-	LPAR6	protein_coding	chromosome	lysophosphatidic acid receptor 6 [Source:HGNC Symbol;Acc:HGNC:15520]	ENSG00000139679.15	LPAR6	c(ENST00000345941, ENST00000378434, ENST00000462781, ENST00000464486, ENST00000465365, ENST00000470937, ENST00000481832, ENST00000482024, ENST00000620633)	2.02	4.1	45.1	4.7e-08	2.11e-06	7.33
12742	ENSG00000213639	5500	PPP1CB	2	28800000	28800000	51300	+	PPP1CB	protein_coding	chromosome	protein phosphatase 1 catalytic subunit beta [Source:HGNC Symbol;Acc:HGNC:9282]	ENSG00000213639.10	PPP1CB	c(ENST00000296122, ENST00000358506, ENST00000395366, ENST00000418910, ENST00000420282, ENST00000427786, ENST00000441461, ENST00000455580, ENST00000464273)	0.837	7.98	38.4	4.75e-08	2.13e-06	7.32
7988	ENSG00000160229	7617	ZNF66	19	20800000	20800000	33700	+	ZNF66	protein_coding	chromosome	zinc finger protein 66 [Source:HGNC Symbol;Acc:HGNC:13135]	ENSG00000160229.13	ZNF66	c(ENST00000344519, ENST00000360204, ENST00000594534)	-1.9	3.98	38.3	4.82e-08	2.15e-06	7.32
429	ENSG00000037474	54888	NSUN2	5	6600000	6630000	34100	-	NSUN2	protein_coding	chromosome	NOP2/Sun RNA methyltransferase 2 [Source:HGNC Symbol;Acc:HGNC:25994]	ENSG00000037474.15	NSUN2	c(ENST00000264670, ENST00000502932, ENST00000504374, ENST00000505264, ENST00000505892, ENST00000506139, ENST00000507888, ENST00000513888, ENST00000514127)	0.902	7.41	38.3	4.87e-08	2.17e-06	7.31
4552	ENSG00000126457	3276	PRMT1	19	49700000	49700000	13200	+	PRMT1	protein_coding	chromosome	protein arginine methyltransferase 1 [Source:HGNC Symbol;Acc:HGNC:5187]	ENSG00000126457.21	PRMT1	c(ENST00000391851, ENST00000454376, ENST00000524771, ENST00000525616, ENST00000525915, ENST00000526224, ENST00000527382, ENST00000527412, ENST00000527866, ENST00000528126, ENST00000528623, ENST00000529284, ENST00000529650, ENST00000529836, ENST00000530070, ENST00000530361, ENST00000532489, ENST00000534280, ENST00000534465, ENST00000534676, ENST00000610806)	0.717	6.94	38.2	5.03e-08	2.23e-06	7.3
12426	ENSG00000204172	642517	AGAP9	10	47500000	47500000	21800	-	AGAP9	protein_coding	chromosome	ArfGAP with GTPase domain, ankyrin repeat and PH domain 9 [Source:HGNC Symbol;Acc:HGNC:23463]	ENSG00000204172.12	AGAP9	ENST00000452145	-1.9	2.76	38.1	5.16e-08	2.29e-06	7.29
798	ENSG00000067048	8653	DDX3Y	Y	12900000	12900000	16400	+	DDX3Y	protein_coding	chromosome	DEAD-box helicase 3 Y-linked [Source:HGNC Symbol;Acc:HGNC:2699]	ENSG00000067048.17	DDX3Y	c(ENST00000336079, ENST00000360160, ENST00000440554, ENST00000454054, ENST00000463199, ENST00000469101, ENST00000472510, ENST00000493363, ENST00000495478)	1.18	6.67	38.1	5.27e-08	2.32e-06	7.28
10536	ENSG00000178409	57673	BEND3	6	107000000	107000000	50100	-	BEND3	protein_coding	chromosome	BEN domain containing 3 [Source:HGNC Symbol;Acc:HGNC:23040]	ENSG00000178409.13	BEND3	c(ENST00000369042, ENST00000429433)	1.37	4.81	38.1	5.27e-08	2.32e-06	7.28
6537	ENSG00000143545	5872	RAB13	1	154000000	154000000	4750	-	RAB13	protein_coding	chromosome	RAB13, member RAS oncogene family [Source:HGNC Symbol;Acc:HGNC:9762]	ENSG00000143545.9	RAB13	c(ENST00000368575, ENST00000462680, ENST00000484297, ENST00000495720, ENST00000614713)	-1.19	6.57	38	5.3e-08	2.33e-06	7.28
7379	ENSG00000153006	285672	SREK1IP1	5	64700000	64800000	50500	-	SREK1IP1	protein_coding	chromosome	SREK1 interacting protein 1 [Source:HGNC Symbol;Acc:HGNC:26716]	ENSG00000153006.16	SREK1IP1	c(ENST00000495198, ENST00000506252, ENST00000510616, ENST00000513458, ENST00000651194)	-2.4	6.11	38	5.38e-08	2.35e-06	7.27
6145	ENSG00000140265	146050	ZSCAN29	15	43400000	43400000	12900	-	ZSCAN29	protein_coding	chromosome	zinc finger and SCAN domain containing 29 [Source:HGNC Symbol;Acc:HGNC:26673]	ENSG00000140265.12	ZSCAN29	c(ENST00000396972, ENST00000396976, ENST00000561661, ENST00000562072, ENST00000563508, ENST00000566849, ENST00000568898, ENST00000570181)	1.23	5.18	38	5.46e-08	2.38e-06	7.26
4510	ENSG00000125944	10236	HNRNPR	1	23300000	23300000	40600	-	HNRNPR	protein_coding	chromosome	heterogeneous nuclear ribonucleoprotein R [Source:HGNC Symbol;Acc:HGNC:5047]	ENSG00000125944.20	HNRNPR	c(ENST00000302271, ENST00000374612, ENST00000374616, ENST00000427764, ENST00000463552, ENST00000464516, ENST00000470941, ENST00000476451, ENST00000476660, ENST00000478691, ENST00000490652, ENST00000606561, ENST00000641107)	0.867	7.35	37.9	5.51e-08	2.4e-06	7.26
5113	ENSG00000132405	57533	TBC1D14	4	6910000	7030000	124000	+	TBC1D14	protein_coding	chromosome	TBC1 domain family member 14 [Source:HGNC Symbol;Acc:HGNC:29246]	ENSG00000132405.19	TBC1D14	c(ENST00000409757, ENST00000410031, ENST00000427736, ENST00000439515, ENST00000444368, ENST00000446947, ENST00000448507, ENST00000451522, ENST00000467966)	0.841	7.25	37.8	5.78e-08	2.51e-06	7.24
4053	ENSG00000120802	7112	TMPO	12	98500000	98600000	34900	+	TMPO	protein_coding	chromosome	thymopoietin [Source:HGNC Symbol;Acc:HGNC:11875]	ENSG00000120802.13	TMPO	c(ENST00000261210, ENST00000266732, ENST00000343315, ENST00000393053, ENST00000546828, ENST00000547214, ENST00000548223, ENST00000548911, ENST00000549938, ENST00000551987, ENST00000552831, ENST00000556029, ENST00000556678)	1.36	5.91	37.7	5.95e-08	2.57e-06	7.23
9801	ENSG00000171867	5621	PRNP	20	4690000	4700000	15200	+	PRNP	protein_coding	chromosome	prion protein [Source:HGNC Symbol;Acc:HGNC:9449]	ENSG00000171867.17	PRNP	c(ENST00000379440, ENST00000424424, ENST00000430350, ENST00000457586)	0.729	8.81	37.5	6.27e-08	2.71e-06	7.2
12330	ENSG00000198888	4535	MT-ND1	MT	3310	4260	956	+	MT-ND1	protein_coding	chromosome	mitochondrially encoded NADH:ubiquinone oxidoreductase core subunit 1 [Source:HGNC Symbol;Acc:HGNC:7455]	ENSG00000198888.2	MT-ND1	ENST00000361390	-1.62	9.69	37.5	6.35e-08	2.72e-06	7.2
12429	ENSG00000204177	399761	BMS1P1	10	46800000	46800000	25300	+	BMS1P1	transcribed_unprocessed_pseudogene	chromosome	BMS1 pseudogene 1 [Source:HGNC Symbol;Acc:HGNC:23649]	ENSG00000204177.10	BMS1P1	c(ENST00000374336, ENST00000580094)	-1.3	3.55	37.5	6.36e-08	2.72e-06	7.2
809	ENSG00000067208	7813	EVI5	1	92500000	92800000	284000	-	EVI5	protein_coding	chromosome	ecotropic viral integration site 5 [Source:HGNC Symbol;Acc:HGNC:3501]	ENSG00000067208.14	EVI5	c(ENST00000370331, ENST00000466778, ENST00000468580, ENST00000474806, ENST00000491940, ENST00000492513, ENST00000492613, ENST00000540033)	2.55	4.99	37.5	6.38e-08	2.72e-06	7.2
936	ENSG00000071537	6400	SEL1L	14	81500000	81500000	62300	-	SEL1L	protein_coding	chromosome	SEL1L adaptor subunit of ERAD E3 ubiquitin ligase [Source:HGNC Symbol;Acc:HGNC:10717]	ENSG00000071537.14	SEL1L	c(ENST00000336735, ENST00000554293, ENST00000554744, ENST00000555824, ENST00000555923, ENST00000557372)	1.04	6.77	37.5	6.38e-08	2.72e-06	7.2
12254	ENSG00000198680	286319	TUSC1	9	25700000	25700000	2050	-	TUSC1	protein_coding	chromosome	tumor suppressor candidate 1 [Source:HGNC Symbol;Acc:HGNC:31010]	ENSG00000198680.4	TUSC1	ENST00000358022	10	2.67	51.4	6.51e-08	2.77e-06	7.19
6740	ENSG00000145335	6622	SNCA	4	89700000	89800000	114000	-	SNCA	protein_coding	chromosome	synuclein alpha [Source:HGNC Symbol;Acc:HGNC:11138]	ENSG00000145335.15	SNCA	c(ENST00000336904, ENST00000345009, ENST00000394986, ENST00000394989, ENST00000394991, ENST00000420646, ENST00000502987, ENST00000505199, ENST00000506244, ENST00000506691, ENST00000508895, ENST00000611107, ENST00000618500)	-1.59	4.54	37.4	6.61e-08	2.8e-06	7.18
7254	ENSG00000151575	374618	TEX9	15	56200000	56400000	202000	+	TEX9	protein_coding	chromosome	testis expressed 9 [Source:HGNC Symbol;Acc:HGNC:29585]	ENSG00000151575.14	TEX9	c(ENST00000352903, ENST00000537232, ENST00000558083, ENST00000558127, ENST00000559142, ENST00000559546, ENST00000560582, ENST00000560827, ENST00000561221)	-2.61	1.99	45	6.62e-08	2.8e-06	7.18
14017	ENSG00000264364	140735	DYNLL2	17	58100000	58100000	12100	+	DYNLL2	protein_coding	chromosome	dynein light chain LC8-type 2 [Source:HGNC Symbol;Acc:HGNC:24596]	ENSG00000264364.3	DYNLL2	ENST00000579991	0.646	7.22	37.3	6.66e-08	2.81e-06	7.18
6993	ENSG00000148218	210	ALAD	9	113000000	113000000	15000	-	ALAD	protein_coding	chromosome	aminolevulinate dehydratase [Source:HGNC Symbol;Acc:HGNC:395]	ENSG00000148218.16	ALAD	c(ENST00000409155, ENST00000445750, ENST00000448137, ENST00000452726, ENST00000464749, ENST00000468504, ENST00000482001, ENST00000482847, ENST00000494848)	2.46	4.21	37.3	6.73e-08	2.83e-06	7.17
8824	ENSG00000165805	160419	C12orf50	12	88000000	88000000	54000	-	C12orf50	protein_coding	chromosome	chromosome 12 open reading frame 50 [Source:HGNC Symbol;Acc:HGNC:26665]	ENSG00000165805.10	C12orf50	c(ENST00000298699, ENST00000546547, ENST00000550553, ENST00000551163, ENST00000551944)	-2.21	2.97	37.3	6.75e-08	2.83e-06	7.17
14089	ENSG00000269028	100462981	MTRNR2L12	3	96600000	96600000	1050	-	MTRNR2L12	protein_coding	chromosome	MT-RNR2 like 12 [Source:HGNC Symbol;Acc:HGNC:37169]	ENSG00000269028.3	MTRNR2L12	ENST00000600213	-1.61	12.7	37.2	6.84e-08	2.85e-06	7.16
4805	ENSG00000129595	64097	EPB41L4A	5	112000000	112000000	277000	-	EPB41L4A	protein_coding	chromosome	erythrocyte membrane protein band 4.1 like 4A [Source:HGNC Symbol;Acc:HGNC:13278]	ENSG00000129595.13	EPB41L4A	c(ENST00000261486, ENST00000305368, ENST00000507810, ENST00000509342, ENST00000511405, ENST00000511790, ENST00000512395, ENST00000513333, ENST00000514203, ENST00000515047, ENST00000621003)	-1.89	4.64	37.2	6.86e-08	2.85e-06	7.16
9554	ENSG00000170231	2172	FABP6	5	160000000	160000000	51400	+	FABP6	protein_coding	chromosome	fatty acid binding protein 6 [Source:HGNC Symbol;Acc:HGNC:3561]	ENSG00000170231.15	FABP6	c(ENST00000393980, ENST00000402432, ENST00000521362, ENST00000523955)	-4.47	-0.378	37.2	6.88e-08	2.85e-06	7.16
789	ENSG00000066654	55623	THUMPD1	16	20700000	20700000	39300	-	THUMPD1	protein_coding	chromosome	THUMP domain containing 1 [Source:HGNC Symbol;Acc:HGNC:23807]	ENSG00000066654.14	THUMPD1	c(ENST00000381337, ENST00000396083, ENST00000565248, ENST00000569768, ENST00000570231, ENST00000636554)	0.96	5.86	57.4	6.89e-08	2.85e-06	7.16
198	ENSG00000010404	3423	IDS	X	149000000	150000000	44100	-	IDS	protein_coding	chromosome	iduronate 2-sulfatase [Source:HGNC Symbol;Acc:HGNC:5389]	ENSG00000010404.18	IDS	c(ENST00000340855, ENST00000370441, ENST00000428056, ENST00000464251, ENST00000466019, ENST00000466323, ENST00000490775, ENST00000521702)	-1.04	6.43	37.2	6.93e-08	2.86e-06	7.16
4489	ENSG00000125834	140901	STK35	20	2100000	2180000	75200	+	STK35	protein_coding	chromosome	serine/threonine kinase 35 [Source:HGNC Symbol;Acc:HGNC:16254]	ENSG00000125834.13	STK35	c(ENST00000381482, ENST00000493263)	1.67	4.91	37.1	7.08e-08	2.92e-06	7.15
7652	ENSG00000156500	159091	PABIR3	X	135000000	135000000	58400	+	FAM122C	protein_coding	chromosome	family with sequence similarity 122C [Source:HGNC Symbol;Acc:HGNC:25202]	ENSG00000156500.15	FAM122C	c(ENST00000370784, ENST00000370785, ENST00000414371, ENST00000460216, ENST00000463842, ENST00000470657, ENST00000475361, ENST00000482240, ENST00000494709, ENST00000623326, ENST00000642481, ENST00000643150, ENST00000644752, ENST00000645176, ENST00000645256, ENST00000645288, ENST00000645433, ENST00000646004, ENST00000647516)	-2.88	2.67	37.1	7.24e-08	2.98e-06	7.14
308	ENSG00000020256	55734	ZFP64	20	52100000	52200000	153000	-	ZFP64	protein_coding	chromosome	ZFP64 zinc finger protein [Source:HGNC Symbol;Acc:HGNC:15940]	ENSG00000020256.20	ZFP64	c(ENST00000216923, ENST00000346617, ENST00000361387, ENST00000371515, ENST00000371518, ENST00000371523, ENST00000395979, ENST00000395989, ENST00000456175, ENST00000461898, ENST00000467811, ENST00000477786)	1.68	4.76	37	7.3e-08	2.99e-06	7.14
10041	ENSG00000173660	7388	UQCRH	1	46300000	46300000	13100	+	UQCRH	protein_coding	chromosome	ubiquinol-cytochrome c reductase hinge protein [Source:HGNC Symbol;Acc:HGNC:12590]	ENSG00000173660.12	UQCRH	c(ENST00000311672, ENST00000460947, ENST00000486951, ENST00000489056, ENST00000496387)	-0.609	7.56	37	7.32e-08	2.99e-06	7.14
12722	ENSG00000213411	NA	RBM22P2	13	30500000	30500000	3860	-	RBM22P2	processed_pseudogene	chromosome	RNA binding motif protein 22 pseudogene 2 [Source:HGNC Symbol;Acc:HGNC:39695]	ENSG00000213411.2	RBM22P2	ENST00000393978	-2.39	1.64	36.9	7.55e-08	3.07e-06	7.12
1498	ENSG00000089685	332	BIRC5	17	78200000	78200000	11500	+	BIRC5	protein_coding	chromosome	baculoviral IAP repeat containing 5 [Source:HGNC Symbol;Acc:HGNC:593]	ENSG00000089685.15	BIRC5	c(ENST00000301633, ENST00000350051, ENST00000374948, ENST00000586192, ENST00000587746, ENST00000589892, ENST00000590449, ENST00000590925, ENST00000591800, ENST00000592115, ENST00000592734)	-1.88	3.65	36.9	7.61e-08	3.08e-06	7.12
12180	ENSG00000198242	6147	RPL23A	17	28700000	28700000	4380	+	RPL23A	protein_coding	chromosome	ribosomal protein L23a [Source:HGNC Symbol;Acc:HGNC:10317]	ENSG00000198242.14	RPL23A	c(ENST00000355731, ENST00000394935, ENST00000394938, ENST00000422514, ENST00000472628, ENST00000496182, ENST00000578181, ENST00000580755, ENST00000582736)	-0.602	9.33	36.9	7.61e-08	3.08e-06	7.12
7165	ENSG00000150477	57536	KIAA1328	18	36800000	37200000	403000	+	KIAA1328	protein_coding	chromosome	KIAA1328 [Source:HGNC Symbol;Acc:HGNC:29248]	ENSG00000150477.15	KIAA1328	c(ENST00000280020, ENST00000586135, ENST00000586501, ENST00000587139, ENST00000590456, ENST00000590617, ENST00000591619, ENST00000591911, ENST00000592521, ENST00000592611, ENST00000599493, ENST00000601437)	-1.34	4.44	36.9	7.71e-08	3.11e-06	7.11
1905	ENSG00000100600	5641	LGMN	14	92700000	92700000	44900	-	LGMN	protein_coding	chromosome	legumain [Source:HGNC Symbol;Acc:HGNC:9472]	ENSG00000100600.15	LGMN	c(ENST00000334869, ENST00000393218, ENST00000553371, ENST00000553802, ENST00000553918, ENST00000554080, ENST00000554189, ENST00000554397, ENST00000554919, ENST00000555169, ENST00000555699, ENST00000556097, ENST00000556790, ENST00000557034, ENST00000557315, ENST00000557434, ENST00000557609, ENST00000557694, ENST00000557725)	-1.53	5.43	36.8	7.85e-08	3.16e-06	7.11
7695	ENSG00000157014	9797	TATDN2	3	10200000	10300000	33200	+	TATDN2	protein_coding	chromosome	TatD DNase domain containing 2 [Source:HGNC Symbol;Acc:HGNC:28988]	ENSG00000157014.11	TATDN2	c(ENST00000287652, ENST00000426850, ENST00000448281, ENST00000496355)	2.08	5.98	36.8	7.91e-08	3.18e-06	7.1
4236	ENSG00000123143	5585	PKN1	19	14400000	14500000	38800	+	PKN1	protein_coding	chromosome	protein kinase N1 [Source:HGNC Symbol;Acc:HGNC:9405]	ENSG00000123143.12	PKN1	c(ENST00000242783, ENST00000342216, ENST00000585619, ENST00000585839, ENST00000586039, ENST00000586237, ENST00000586557, ENST00000586900, ENST00000587215, ENST00000587429, ENST00000588200, ENST00000590097, ENST00000591461, ENST00000592794, ENST00000592960)	-4.33	1.19	36.8	7.98e-08	3.2e-06	7.1
5306	ENSG00000134086	7428	VHL	3	10100000	10200000	11200	+	VHL	protein_coding	chromosome	von Hippel-Lindau tumor suppressor [Source:HGNC Symbol;Acc:HGNC:12687]	ENSG00000134086.7	VHL	c(ENST00000256474, ENST00000345392, ENST00000477538)	1.34	4.78	36.7	8.04e-08	3.21e-06	7.09
9310	ENSG00000168556	3622	ING2	4	184000000	184000000	7370	+	ING2	protein_coding	chromosome	inhibitor of growth family member 2 [Source:HGNC Symbol;Acc:HGNC:6063]	ENSG00000168556.7	ING2	c(ENST00000302327, ENST00000412117)	-1.95	4.42	36.7	8.15e-08	3.24e-06	7.09
7545	ENSG00000155115	112495	GTF3C6	6	111000000	111000000	9180	+	GTF3C6	protein_coding	chromosome	general transcription factor IIIC subunit 6 [Source:HGNC Symbol;Acc:HGNC:20872]	ENSG00000155115.7	GTF3C6	c(ENST00000329970, ENST00000480191)	-1.11	5.21	46.5	8.16e-08	3.24e-06	7.09
8807	ENSG00000165704	3251	HPRT1	X	134000000	135000000	60300	+	HPRT1	protein_coding	chromosome	hypoxanthine phosphoribosyltransferase 1 [Source:HGNC Symbol;Acc:HGNC:5157]	ENSG00000165704.15	HPRT1	c(ENST00000298556, ENST00000462974, ENST00000475720)	-1	5.35	57.1	8.41e-08	3.34e-06	7.08
3902	ENSG00000119414	5537	PPP6C	9	125000000	125000000	43400	-	PPP6C	protein_coding	chromosome	protein phosphatase 6 catalytic subunit [Source:HGNC Symbol;Acc:HGNC:9323]	ENSG00000119414.11	PPP6C	c(ENST00000373547, ENST00000415905, ENST00000451402, ENST00000456642)	1.27	6.17	36.5	8.67e-08	3.43e-06	7.06
734	ENSG00000065183	10885	WDR3	1	118000000	118000000	36800	+	WDR3	protein_coding	chromosome	WD repeat domain 3 [Source:HGNC Symbol;Acc:HGNC:12755]	ENSG00000065183.16	WDR3	c(ENST00000349139, ENST00000369441, ENST00000471680, ENST00000487202)	1.54	6.99	36.5	8.7e-08	3.43e-06	7.06
12774	ENSG00000213923	1454	CSNK1E	22	38300000	38300000	27400	-	CSNK1E	protein_coding	chromosome	casein kinase 1 epsilon [Source:HGNC Symbol;Acc:HGNC:2453]	ENSG00000213923.12	CSNK1E	c(ENST00000359867, ENST00000366216, ENST00000396832, ENST00000403904, ENST00000405675, ENST00000413574, ENST00000430335, ENST00000431611, ENST00000431632, ENST00000442216, ENST00000451964, ENST00000494610, ENST00000495232, ENST00000498529, ENST00000612795)	0.895	7.47	36.4	9.06e-08	3.56e-06	7.04
1637	ENSG00000095139	372	ARCN1	11	119000000	119000000	30600	+	ARCN1	protein_coding	chromosome	archain 1 [Source:HGNC Symbol;Acc:HGNC:649]	ENSG00000095139.14	ARCN1	c(ENST00000264028, ENST00000359415, ENST00000392859, ENST00000534182, ENST00000614498)	0.665	7.59	36.4	9.16e-08	3.59e-06	7.04
12006	ENSG00000197302	124411	ZNF720	16	31700000	31800000	81600	+	ZNF720	protein_coding	chromosome	zinc finger protein 720 [Source:HGNC Symbol;Acc:HGNC:26987]	ENSG00000197302.10	ZNF720	c(ENST00000316491, ENST00000398696, ENST00000398707, ENST00000529515, ENST00000529943, ENST00000530881, ENST00000531864, ENST00000533488, ENST00000534277, ENST00000534369, ENST00000539915, ENST00000542684, ENST00000544044)	1.97	4.61	36.3	9.24e-08	3.62e-06	7.03
1815	ENSG00000100266	11252	PACSIN2	22	42800000	43000000	180000	-	PACSIN2	protein_coding	chromosome	protein kinase C and casein kinase substrate in neurons 2 [Source:HGNC Symbol;Acc:HGNC:8571]	ENSG00000100266.19	PACSIN2	c(ENST00000263246, ENST00000337959, ENST00000402229, ENST00000403744, ENST00000407585, ENST00000418133, ENST00000422336, ENST00000445706, ENST00000453079, ENST00000453643, ENST00000507586, ENST00000634914)	0.819	6.32	36.3	9.28e-08	3.62e-06	7.03
6837	ENSG00000146281	135293	PM20D2	6	89100000	89200000	19500	+	PM20D2	protein_coding	chromosome	peptidase M20 domain containing 2 [Source:HGNC Symbol;Acc:HGNC:21408]	ENSG00000146281.6	PM20D2	ENST00000275072	1.53	4.51	36.3	9.39e-08	3.65e-06	7.03
2485	ENSG00000105419	56917	MEIS3	19	47400000	47400000	16400	-	MEIS3	protein_coding	chromosome	Meis homeobox 3 [Source:HGNC Symbol;Acc:HGNC:29537]	ENSG00000105419.18	MEIS3	c(ENST00000331559, ENST00000441740, ENST00000557833, ENST00000558555, ENST00000559338, ENST00000559524, ENST00000560245, ENST00000560253, ENST00000561040, ENST00000561096, ENST00000561204, ENST00000561293, ENST00000607330, ENST00000607695)	-3.05	1.83	36.3	9.43e-08	3.66e-06	7.03
3424	ENSG00000114626	80325	ABTB1	3	128000000	128000000	7990	+	ABTB1	protein_coding	chromosome	ankyrin repeat and BTB domain containing 1 [Source:HGNC Symbol;Acc:HGNC:18275]	ENSG00000114626.18	ABTB1	c(ENST00000232744, ENST00000453791, ENST00000464431, ENST00000466612, ENST00000467179, ENST00000468137, ENST00000474129, ENST00000475042, ENST00000475265, ENST00000478298, ENST00000479280, ENST00000483857, ENST00000491633, ENST00000493365, ENST00000497162)	-2.74	2.36	36.3	9.46e-08	3.66e-06	7.02
3572	ENSG00000115762	55041	PLEKHB2	2	131000000	131000000	249000	+	PLEKHB2	protein_coding	chromosome	pleckstrin homology domain containing B2 [Source:HGNC Symbol;Acc:HGNC:19236]	ENSG00000115762.16	PLEKHB2	c(ENST00000234115, ENST00000403716, ENST00000404460, ENST00000409158, ENST00000409279, ENST00000409612, ENST00000438882, ENST00000439822, ENST00000482225, ENST00000487980, ENST00000628582)	0.706	7.81	36.2	9.57e-08	3.69e-06	7.02
5874	ENSG00000137962	9411	ARHGAP29	1	94100000	94300000	126000	-	ARHGAP29	protein_coding	chromosome	Rho GTPase activating protein 29 [Source:HGNC Symbol;Acc:HGNC:30207]	ENSG00000137962.13	ARHGAP29	c(ENST00000260526, ENST00000370217, ENST00000482481, ENST00000546444, ENST00000552844)	0.766	7.31	36.1	9.93e-08	3.82e-06	7
12061	ENSG00000197632	5055	SERPINB2	18	63900000	63900000	32200	+	SERPINB2	protein_coding	chromosome	serpin family B member 2 [Source:HGNC Symbol;Acc:HGNC:8584]	ENSG00000197632.9	SERPINB2	c(ENST00000299502, ENST00000404622, ENST00000413956, ENST00000443281, ENST00000457692, ENST00000482254)	0.74	9.95	36.1	1e-07	3.86e-06	7
6229	ENSG00000140943	8720	MBTPS1	16	84100000	84100000	63200	-	MBTPS1	protein_coding	chromosome	membrane bound transcription factor peptidase, site 1 [Source:HGNC Symbol;Acc:HGNC:15456]	ENSG00000140943.17	MBTPS1	c(ENST00000343411, ENST00000561936, ENST00000562788, ENST00000562886, ENST00000562906, ENST00000563231, ENST00000564049, ENST00000564444, ENST00000564643, ENST00000565863, ENST00000567557, ENST00000568051, ENST00000569770, ENST00000569907, ENST00000570012, ENST00000570064)	1.07	6.68	36	1.01e-07	3.88e-06	6.99
12162	ENSG00000198157	79366	HMGN5	X	81100000	81200000	88200	-	HMGN5	protein_coding	chromosome	high mobility group nucleosome binding domain 5 [Source:HGNC Symbol;Acc:HGNC:8013]	ENSG00000198157.11	HMGN5	c(ENST00000358130, ENST00000373250, ENST00000430960, ENST00000436386, ENST00000447319, ENST00000451455, ENST00000491275)	-2.93	2.35	36	1.02e-07	3.89e-06	6.99
4914	ENSG00000130724	27243	CHMP2A	19	58600000	58600000	3540	-	CHMP2A	protein_coding	chromosome	charged multivesicular body protein 2A [Source:HGNC Symbol;Acc:HGNC:30216]	ENSG00000130724.9	CHMP2A	c(ENST00000312547, ENST00000596708, ENST00000597209, ENST00000597848, ENST00000600006, ENST00000600118, ENST00000600804, ENST00000601220)	-0.781	6.15	35.9	1.05e-07	4e-06	6.98
4503	ENSG00000125875	128637	TBC1D20	20	435000	463000	27100	-	TBC1D20	protein_coding	chromosome	TBC1 domain family member 20 [Source:HGNC Symbol;Acc:HGNC:16133]	ENSG00000125875.14	TBC1D20	c(ENST00000354200, ENST00000461188, ENST00000461304, ENST00000494633)	0.957	5.8	35.9	1.08e-07	4.07e-06	6.97
4948	ENSG00000130921	91574	C12orf65	12	123000000	123000000	24500	+	C12orf65	protein_coding	chromosome	chromosome 12 open reading frame 65 [Source:HGNC Symbol;Acc:HGNC:26784]	ENSG00000130921.8	C12orf65	c(ENST00000253233, ENST00000366329, ENST00000425637, ENST00000429587, ENST00000536130, ENST00000538888, ENST00000543139, ENST00000546132)	-1.41	4.41	35.8	1.08e-07	4.08e-06	6.97
11844	ENSG00000196453	27153	ZNF777	7	149000000	149000000	29700	-	ZNF777	protein_coding	chromosome	zinc finger protein 777 [Source:HGNC Symbol;Acc:HGNC:22213]	ENSG00000196453.8	ZNF777	ENST00000247930	1.18	4.81	37.8	1.08e-07	4.07e-06	6.97
13688	ENSG00000249915	10016	PDCD6	5	272000	315000	43400	+	PDCD6	protein_coding	chromosome	programmed cell death 6 [Source:HGNC Symbol;Acc:HGNC:8765]	ENSG00000249915.8	PDCD6	c(ENST00000264933, ENST00000505221, ENST00000505526, ENST00000507473, ENST00000507528, ENST00000509581, ENST00000511482, ENST00000512466, ENST00000513582, ENST00000515587, ENST00000614778, ENST00000618970, ENST00000628729)	0.655	6.85	35.8	1.09e-07	4.11e-06	6.96
4567	ENSG00000126705	27245	AHDC1	1	27500000	27600000	70400	-	AHDC1	protein_coding	chromosome	AT-hook DNA binding motif containing 1 [Source:HGNC Symbol;Acc:HGNC:25230]	ENSG00000126705.14	AHDC1	c(ENST00000247087, ENST00000374011, ENST00000480033, ENST00000487743, ENST00000490295, ENST00000642245, ENST00000642416, ENST00000643219, ENST00000643308, ENST00000644119, ENST00000644550, ENST00000644833, ENST00000644989, ENST00000645669, ENST00000646642, ENST00000646921)	1.99	5.18	35.8	1.1e-07	4.15e-06	6.96
10953	ENSG00000182795	79098	C1orf116	1	207000000	207000000	14200	-	C1orf116	protein_coding	chromosome	chromosome 1 open reading frame 116 [Source:HGNC Symbol;Acc:HGNC:28667]	ENSG00000182795.13	C1orf116	c(ENST00000359470, ENST00000461135)	0.736	8.35	35.7	1.12e-07	4.17e-06	6.95
3466	ENSG00000114999	150465	TTL	2	112000000	113000000	59600	+	TTL	protein_coding	chromosome	tubulin tyrosine ligase [Source:HGNC Symbol;Acc:HGNC:21586]	ENSG00000114999.8	TTL	c(ENST00000233336, ENST00000460450, ENST00000476615, ENST00000485537)	1.6	5.67	35.7	1.14e-07	4.24e-06	6.94
14564	ENSG00000280249	NA		X	135000000	135000000	164	-	AL691477.1	pseudogene	chromosome	NULL	ENSG00000280249.1	AL691477.1	ENST00000624398	-10.5	-1.99	36.6	1.21e-07	4.51e-06	6.92
8595	ENSG00000164393	222611	ADGRF2	6	47700000	47700000	41400	+	ADGRF2	protein_coding	chromosome	adhesion G protein-coupled receptor F2 [Source:HGNC Symbol;Acc:HGNC:18991]	ENSG00000164393.8	ADGRF2	c(ENST00000296862, ENST00000398742, ENST00000467205, ENST00000507065)	-3.6	0.22	35.5	1.22e-07	4.54e-06	6.91
1812	ENSG00000100246	10126	DNAL4	22	38800000	38800000	15700	-	DNAL4	protein_coding	chromosome	dynein axonemal light chain 4 [Source:HGNC Symbol;Acc:HGNC:2955]	ENSG00000100246.13	DNAL4	c(ENST00000216068, ENST00000406199, ENST00000475512, ENST00000486019)	-1.56	3.77	35.5	1.23e-07	4.54e-06	6.91
6444	ENSG00000143061	3321	IGSF3	1	117000000	117000000	93400	-	IGSF3	protein_coding	chromosome	immunoglobulin superfamily member 3 [Source:HGNC Symbol;Acc:HGNC:5950]	ENSG00000143061.17	IGSF3	c(ENST00000318837, ENST00000369483, ENST00000369486, ENST00000481589)	0.702	7.83	35.4	1.24e-07	4.57e-06	6.91
10033	ENSG00000173597	27284	SULT1B1	4	69700000	69800000	66800	-	SULT1B1	protein_coding	chromosome	sulfotransferase family 1B member 1 [Source:HGNC Symbol;Acc:HGNC:17845]	ENSG00000173597.9	SULT1B1	c(ENST00000310613, ENST00000510821, ENST00000512870)	-1.87	3.54	35.4	1.24e-07	4.57e-06	6.91
4565	ENSG00000126653	84081	NSRP1	17	30100000	30200000	71000	+	NSRP1	protein_coding	chromosome	nuclear speckle splicing regulatory protein 1 [Source:HGNC Symbol;Acc:HGNC:25305]	ENSG00000126653.18	NSRP1	c(ENST00000247026, ENST00000394826, ENST00000467446, ENST00000475652, ENST00000479218, ENST00000540900, ENST00000577289, ENST00000580103, ENST00000581048, ENST00000583301, ENST00000584154, ENST00000584317, ENST00000584423, ENST00000585881, ENST00000588614, ENST00000589608, ENST00000612959)	-1.76	5.49	35.2	1.32e-07	4.84e-06	6.88
9663	ENSG00000170949	90338	ZNF160	19	53100000	53100000	36800	-	ZNF160	protein_coding	chromosome	zinc finger protein 160 [Source:HGNC Symbol;Acc:HGNC:12948]	ENSG00000170949.17	ZNF160	c(ENST00000355147, ENST00000418871, ENST00000429604, ENST00000594760, ENST00000596388, ENST00000596966, ENST00000597112, ENST00000599056, ENST00000599247, ENST00000599637, ENST00000599729, ENST00000599980, ENST00000600924, ENST00000601421, ENST00000601982, ENST00000602095)	1.39	4.51	35.2	1.32e-07	4.84e-06	6.88
3892	ENSG00000119335	6418	SET	9	129000000	129000000	13000	+	SET	protein_coding	chromosome	SET nuclear proto-oncogene [Source:HGNC Symbol;Acc:HGNC:10760]	ENSG00000119335.16	SET	c(ENST00000322030, ENST00000372686, ENST00000372688, ENST00000372692, ENST00000409104, ENST00000454747, ENST00000466009, ENST00000477806, ENST00000480217, ENST00000480536, ENST00000485056)	0.552	8.77	35.2	1.34e-07	4.9e-06	6.87
6465	ENSG00000143207	64326	COP1	1	176000000	176000000	262000	-	COP1	protein_coding	chromosome	COP1 E3 ubiquitin ligase [Source:HGNC Symbol;Acc:HGNC:17440]	ENSG00000143207.21	COP1	c(ENST00000308769, ENST00000367666, ENST00000367667, ENST00000367669, ENST00000459744, ENST00000461830, ENST00000474194, ENST00000482305, ENST00000491600, ENST00000498306, ENST00000649803)	-1.02	5.38	35.2	1.34e-07	4.9e-06	6.87
10447	ENSG00000177556	475	ATOX1	5	152000000	152000000	30200	-	ATOX1	protein_coding	chromosome	antioxidant 1 copper chaperone [Source:HGNC Symbol;Acc:HGNC:798]	ENSG00000177556.12	ATOX1	c(ENST00000313115, ENST00000520382, ENST00000521264, ENST00000522145, ENST00000522314, ENST00000522710, ENST00000524142)	-0.817	5.9	35.2	1.34e-07	4.9e-06	6.87
1388	ENSG00000087077	7205	TRIP6	7	101000000	101000000	6070	+	TRIP6	protein_coding	chromosome	thyroid hormone receptor interactor 6 [Source:HGNC Symbol;Acc:HGNC:12311]	ENSG00000087077.14	TRIP6	c(ENST00000200457, ENST00000417475, ENST00000429658, ENST00000437505, ENST00000463125, ENST00000476870, ENST00000488670, ENST00000496260, ENST00000619988)	1.05	6.58	35.2	1.35e-07	4.92e-06	6.87
4563	ENSG00000126602	10131	TRAP1	16	3650000	3720000	65900	-	TRAP1	protein_coding	chromosome	TNF receptor associated protein 1 [Source:HGNC Symbol;Acc:HGNC:16264]	ENSG00000126602.11	TRAP1	c(ENST00000246957, ENST00000538171, ENST00000570403, ENST00000570514, ENST00000571011, ENST00000571538, ENST00000571804, ENST00000573872, ENST00000574175, ENST00000574494, ENST00000574941, ENST00000575671, ENST00000575707, ENST00000575854, ENST00000576106, ENST00000576335, ENST00000576788)	0.869	7.16	35.2	1.36e-07	4.92e-06	6.87
1505	ENSG00000089902	23186	RCOR1	14	103000000	103000000	138000	+	RCOR1	protein_coding	chromosome	REST corepressor 1 [Source:HGNC Symbol;Acc:HGNC:17441]	ENSG00000089902.10	RCOR1	c(ENST00000262241, ENST00000558495, ENST00000559597, ENST00000560472)	0.972	6.6	35.1	1.38e-07	4.99e-06	6.86
5215	ENSG00000133114	55425	GPALPP1	13	45000000	45000000	48100	+	GPALPP1	protein_coding	chromosome	GPALPP motifs containing 1 [Source:HGNC Symbol;Acc:HGNC:20298]	ENSG00000133114.17	GPALPP1	c(ENST00000357537, ENST00000361121, ENST00000379151, ENST00000473119, ENST00000479068, ENST00000497558, ENST00000611650)	-1.78	4.42	34.9	1.46e-07	5.26e-06	6.84
5491	ENSG00000135446	1019	CDK4	12	57700000	57800000	8290	-	CDK4	protein_coding	chromosome	cyclin dependent kinase 4 [Source:HGNC Symbol;Acc:HGNC:1773]	ENSG00000135446.17	CDK4	c(ENST00000257904, ENST00000312990, ENST00000546489, ENST00000547281, ENST00000547853, ENST00000549606, ENST00000550419, ENST00000551706, ENST00000551800, ENST00000551888, ENST00000552254, ENST00000552388, ENST00000552713, ENST00000552862, ENST00000553237)	1.21	6.38	34.9	1.49e-07	5.37e-06	6.83
248	ENSG00000012983	11183	MAP4K5	14	50400000	50600000	143000	-	MAP4K5	protein_coding	chromosome	mitogen-activated protein kinase kinase kinase kinase 5 [Source:HGNC Symbol;Acc:HGNC:6867]	ENSG00000012983.11	MAP4K5	c(ENST00000013125, ENST00000554066, ENST00000554091, ENST00000554273, ENST00000554990, ENST00000555216, ENST00000557124, ENST00000557210, ENST00000557390, ENST00000557578)	1.15	6.48	34.8	1.51e-07	5.41e-06	6.82
1937	ENSG00000100815	9321	TRIP11	14	92000000	92000000	74900	-	TRIP11	protein_coding	chromosome	thyroid hormone receptor interactor 11 [Source:HGNC Symbol;Acc:HGNC:12305]	ENSG00000100815.12	TRIP11	c(ENST00000267622, ENST00000554357, ENST00000555105, ENST00000555516, ENST00000557017)	1.24	6.1	34.8	1.51e-07	5.41e-06	6.82
3116	ENSG00000111639	51258	MRPL51	12	6490000	6490000	1960	-	MRPL51	protein_coding	chromosome	mitochondrial ribosomal protein L51 [Source:HGNC Symbol;Acc:HGNC:14044]	ENSG00000111639.8	MRPL51	c(ENST00000229238, ENST00000537701, ENST00000538814, ENST00000540949, ENST00000543164, ENST00000543703, ENST00000543959)	-0.753	6.44	34.8	1.51e-07	5.41e-06	6.82
8549	ENSG00000164171	3673	ITGA2	5	53000000	53100000	105000	+	ITGA2	protein_coding	chromosome	integrin subunit alpha 2 [Source:HGNC Symbol;Acc:HGNC:6137]	ENSG00000164171.11	ITGA2	c(ENST00000296585, ENST00000503810, ENST00000509814, ENST00000509960, ENST00000510722, ENST00000513685)	0.78	7.11	34.8	1.53e-07	5.44e-06	6.82
3391	ENSG00000114268	5210	PFKFB4	3	48500000	48600000	44300	-	PFKFB4	protein_coding	chromosome	6-phosphofructo-2-kinase/fructose-2,6-biphosphatase 4 [Source:HGNC Symbol;Acc:HGNC:8875]	ENSG00000114268.12	PFKFB4	c(ENST00000232375, ENST00000383734, ENST00000412035, ENST00000416568, ENST00000417753, ENST00000422701, ENST00000445633, ENST00000452531, ENST00000467176, ENST00000468162, ENST00000471890, ENST00000478516, ENST00000490115, ENST00000490404, ENST00000496767)	1.15	6.29	34.7	1.56e-07	5.54e-06	6.81
172	ENSG00000008988	6224	RPS20	8	56100000	56100000	7290	-	RPS20	protein_coding	chromosome	ribosomal protein S20 [Source:HGNC Symbol;Acc:HGNC:10405]	ENSG00000008988.9	RPS20	c(ENST00000009589, ENST00000518875, ENST00000519369, ENST00000519606, ENST00000519807, ENST00000520490, ENST00000520627, ENST00000521262, ENST00000521289, ENST00000523936, ENST00000524349, ENST00000618656)	-0.441	9.48	34.7	1.59e-07	5.64e-06	6.8
376	ENSG00000029364	55334	SLC39A9	14	69400000	69500000	64400	+	SLC39A9	protein_coding	chromosome	solute carrier family 39 member 9 [Source:HGNC Symbol;Acc:HGNC:20182]	ENSG00000029364.12	SLC39A9	c(ENST00000031146, ENST00000336643, ENST00000538956, ENST00000554023, ENST00000554059, ENST00000555245, ENST00000555840, ENST00000556125, ENST00000556605, ENST00000557046, ENST00000628474)	1.01	6.4	34.7	1.59e-07	5.64e-06	6.8
7618	ENSG00000156162	286148	DPY19L4	8	94700000	94800000	74100	+	DPY19L4	protein_coding	chromosome	dpy-19 like 4 [Source:HGNC Symbol;Acc:HGNC:27829]	ENSG00000156162.16	DPY19L4	c(ENST00000414645, ENST00000519176, ENST00000519353, ENST00000520774, ENST00000521525, ENST00000522422, ENST00000522669, ENST00000523020)	2.18	5.21	34.6	1.61e-07	5.67e-06	6.79
9318	ENSG00000168615	8754	ADAM9	8	39000000	39100000	108000	+	ADAM9	protein_coding	chromosome	ADAM metallopeptidase domain 9 [Source:HGNC Symbol;Acc:HGNC:216]	ENSG00000168615.12	ADAM9	c(ENST00000379917, ENST00000463437, ENST00000466936, ENST00000468065, ENST00000481058, ENST00000481513, ENST00000481873, ENST00000484143, ENST00000487273)	0.944	8.48	34.6	1.61e-07	5.68e-06	6.79
703	ENSG00000064393	28996	HIPK2	7	140000000	140000000	216000	-	HIPK2	protein_coding	chromosome	homeodomain interacting protein kinase 2 [Source:HGNC Symbol;Acc:HGNC:14402]	ENSG00000064393.16	HIPK2	c(ENST00000342645, ENST00000406875, ENST00000428878)	1.05	6.19	34.6	1.62e-07	5.68e-06	6.79
13577	ENSG00000243147	9553	MRPL33	2	27800000	28000000	216000	+	MRPL33	protein_coding	chromosome	mitochondrial ribosomal protein L33 [Source:HGNC Symbol;Acc:HGNC:14487]	ENSG00000243147.8	MRPL33	c(ENST00000296102, ENST00000379666, ENST00000448427, ENST00000472192, ENST00000476552, ENST00000483992)	-1.01	5.06	34.6	1.62e-07	5.68e-06	6.79
382	ENSG00000030419	22807	IKZF2	2	213000000	213000000	153000	-	IKZF2	protein_coding	chromosome	IKAROS family zinc finger 2 [Source:HGNC Symbol;Acc:HGNC:13177]	ENSG00000030419.16	IKZF2	c(ENST00000342002, ENST00000374319, ENST00000374326, ENST00000412444, ENST00000431520, ENST00000433134, ENST00000434687, ENST00000439848, ENST00000442445, ENST00000451136, ENST00000452786, ENST00000453575, ENST00000457361, ENST00000484040)	1.5	5.84	34.6	1.63e-07	5.7e-06	6.79
1960	ENSG00000100979	5360	PLTP	20	45900000	45900000	13500	-	PLTP	protein_coding	chromosome	phospholipid transfer protein [Source:HGNC Symbol;Acc:HGNC:9093]	ENSG00000100979.15	PLTP	c(ENST00000354050, ENST00000372420, ENST00000372431, ENST00000420868, ENST00000477313)	0.85	6.56	34.6	1.63e-07	5.7e-06	6.79
7105	ENSG00000149480	9219	MTA2	11	62600000	62600000	8650	-	MTA2	protein_coding	chromosome	metastasis associated 1 family member 2 [Source:HGNC Symbol;Acc:HGNC:7411]	ENSG00000149480.7	MTA2	c(ENST00000278823, ENST00000524902, ENST00000526844, ENST00000527204, ENST00000531179, ENST00000531261, ENST00000532239)	0.888	6.82	34.6	1.64e-07	5.7e-06	6.79
7382	ENSG00000153037	6728	SRP19	5	113000000	113000000	37200	+	SRP19	protein_coding	chromosome	signal recognition particle 19 [Source:HGNC Symbol;Acc:HGNC:11300]	ENSG00000153037.15	SRP19	c(ENST00000282999, ENST00000391338, ENST00000445150, ENST00000503445, ENST00000504696, ENST00000505459, ENST00000506987, ENST00000506997, ENST00000509024, ENST00000515463, ENST00000515755, ENST00000621420)	1.55	5.92	34.5	1.67e-07	5.79e-06	6.78
13440	ENSG00000237651	339804	C2orf74	2	61100000	61200000	19800	+	C2orf74	protein_coding	chromosome	chromosome 2 open reading frame 74 [Source:HGNC Symbol;Acc:HGNC:34439]	ENSG00000237651.6	C2orf74	c(ENST00000398622, ENST00000426997, ENST00000432605, ENST00000464909, ENST00000488469, ENST00000489686)	-1.62	3.38	34.5	1.68e-07	5.82e-06	6.77
8352	ENSG00000163430	11167	FSTL1	3	120000000	120000000	58700	-	FSTL1	protein_coding	chromosome	follistatin like 1 [Source:HGNC Symbol;Acc:HGNC:3972]	ENSG00000163430.12	FSTL1	c(ENST00000295633, ENST00000424703, ENST00000464690, ENST00000467994, ENST00000468098, ENST00000469005, ENST00000472536, ENST00000480823, ENST00000485968, ENST00000488318)	1.3	6.54	34.5	1.69e-07	5.83e-06	6.77
5708	ENSG00000136875	9128	PRPF4	9	113000000	113000000	17600	+	PRPF4	protein_coding	chromosome	pre-mRNA processing factor 4 [Source:HGNC Symbol;Acc:HGNC:17349]	ENSG00000136875.12	PRPF4	c(ENST00000374198, ENST00000374199, ENST00000488937)	0.789	6.31	34.5	1.71e-07	5.89e-06	6.77
7401	ENSG00000153214	84910	TMEM87B	2	112000000	112000000	64000	+	TMEM87B	protein_coding	chromosome	transmembrane protein 87B [Source:HGNC Symbol;Acc:HGNC:25913]	ENSG00000153214.11	TMEM87B	c(ENST00000283206, ENST00000452029, ENST00000452614, ENST00000463427, ENST00000471632, ENST00000649734, ENST00000650799)	1.78	5.55	34.4	1.74e-07	5.97e-06	6.76
9069	ENSG00000167258	51755	CDK12	17	39500000	39600000	103000	+	CDK12	protein_coding	chromosome	cyclin dependent kinase 12 [Source:HGNC Symbol;Acc:HGNC:24224]	ENSG00000167258.14	CDK12	c(ENST00000430627, ENST00000447079, ENST00000558240, ENST00000559545, ENST00000559663, ENST00000581593, ENST00000581963, ENST00000584336, ENST00000584632, ENST00000585161)	1.1	6.99	34.4	1.74e-07	5.98e-06	6.76
7736	ENSG00000157510	134265	AFAP1L1	5	149000000	149000000	71800	+	AFAP1L1	protein_coding	chromosome	actin filament associated protein 1 like 1 [Source:HGNC Symbol;Acc:HGNC:26714]	ENSG00000157510.14	AFAP1L1	c(ENST00000296721, ENST00000455574, ENST00000508444, ENST00000513665, ENST00000515000, ENST00000522492)	1.62	5.72	34.4	1.75e-07	6e-06	6.76
5568	ENSG00000135932	51719	CAB39	2	231000000	231000000	108000	+	CAB39	protein_coding	chromosome	calcium binding protein 39 [Source:HGNC Symbol;Acc:HGNC:20292]	ENSG00000135932.11	CAB39	c(ENST00000258418, ENST00000409788, ENST00000410084, ENST00000478152, ENST00000484398, ENST00000493540, ENST00000614925)	0.779	8.22	34.3	1.79e-07	6.11e-06	6.75
11976	ENSG00000197121	80055	PGAP1	2	197000000	197000000	94800	-	PGAP1	protein_coding	chromosome	post-GPI attachment to proteins 1 [Source:HGNC Symbol;Acc:HGNC:25712]	ENSG00000197121.15	PGAP1	c(ENST00000354764, ENST00000374738, ENST00000409188, ENST00000409475, ENST00000422444, ENST00000423035, ENST00000459896, ENST00000470179, ENST00000476250, ENST00000482051, ENST00000485830)	1.78	4.78	34.3	1.8e-07	6.13e-06	6.74
9959	ENSG00000173041	340252	ZNF680	7	64500000	64600000	43200	-	ZNF680	protein_coding	chromosome	zinc finger protein 680 [Source:HGNC Symbol;Acc:HGNC:26897]	ENSG00000173041.12	ZNF680	c(ENST00000309683, ENST00000447137, ENST00000470847, ENST00000473601, ENST00000476563)	2.13	3.93	34.3	1.82e-07	6.2e-06	6.74
9384	ENSG00000169047	3667	IRS1	2	227000000	227000000	68400	-	IRS1	protein_coding	chromosome	insulin receptor substrate 1 [Source:HGNC Symbol;Acc:HGNC:6125]	ENSG00000169047.5	IRS1	c(ENST00000305123, ENST00000498335)	1.33	7	34.2	1.84e-07	6.22e-06	6.74
2491	ENSG00000105447	83743	GRWD1	19	48400000	48500000	11200	+	GRWD1	protein_coding	chromosome	glutamate rich WD repeat containing 1 [Source:HGNC Symbol;Acc:HGNC:21270]	ENSG00000105447.13	GRWD1	c(ENST00000253237, ENST00000598711, ENST00000599949)	1.5	6.02	34.2	1.85e-07	6.24e-06	6.73
2970	ENSG00000109943	56253	CRTAM	11	123000000	123000000	34100	+	CRTAM	protein_coding	chromosome	cytotoxic and regulatory T cell molecule [Source:HGNC Symbol;Acc:HGNC:24313]	ENSG00000109943.9	CRTAM	c(ENST00000227348, ENST00000533416, ENST00000533709)	-3.65	-1.21	34.9	1.85e-07	6.24e-06	6.73
7265	ENSG00000151665	5281	PIGF	2	46600000	46600000	36100	-	PIGF	protein_coding	chromosome	phosphatidylinositol glycan anchor biosynthesis class F [Source:HGNC Symbol;Acc:HGNC:8962]	ENSG00000151665.13	PIGF	c(ENST00000281382, ENST00000306465, ENST00000412717, ENST00000420164, ENST00000474980, ENST00000482786, ENST00000495933)	-1.04	4.91	45.4	1.91e-07	6.43e-06	6.72
7511	ENSG00000154767	7508	XPC	3	14100000	14200000	33600	-	XPC	protein_coding	chromosome	XPC complex subunit, DNA damage recognition and repair factor [Source:HGNC Symbol;Acc:HGNC:12816]	ENSG00000154767.14	XPC	c(ENST00000285021, ENST00000427795, ENST00000452172, ENST00000455144, ENST00000476581, ENST00000477324, ENST00000511155)	-1.93	4.68	34.1	1.91e-07	6.43e-06	6.72
2742	ENSG00000107731	219699	UNC5B	10	71200000	71300000	90300	+	UNC5B	protein_coding	chromosome	unc-5 netrin receptor B [Source:HGNC Symbol;Acc:HGNC:12568]	ENSG00000107731.12	UNC5B	c(ENST00000335350, ENST00000373192)	2.02	4.07	34.1	1.95e-07	6.53e-06	6.71
3211	ENSG00000112249	10973	ASCC3	6	101000000	101000000	373000	-	ASCC3	protein_coding	chromosome	activating signal cointegrator 1 complex subunit 3 [Source:HGNC Symbol;Acc:HGNC:18697]	ENSG00000112249.14	ASCC3	c(ENST00000324696, ENST00000324723, ENST00000369143, ENST00000369162, ENST00000468245, ENST00000518006, ENST00000522650)	0.844	7.5	34.1	1.95e-07	6.53e-06	6.71
11970	ENSG00000197081	3482	IGF2R	6	160000000	160000000	144000	+	IGF2R	protein_coding	chromosome	insulin like growth factor 2 receptor [Source:HGNC Symbol;Acc:HGNC:5467]	ENSG00000197081.14	IGF2R	c(ENST00000356956, ENST00000475584, ENST00000475834, ENST00000487607, ENST00000649737, ENST00000650503)	1.18	7.7	34	1.97e-07	6.57e-06	6.71
8749	ENSG00000165355	254170	FBXO33	14	39400000	39400000	34800	-	FBXO33	protein_coding	chromosome	F-box protein 33 [Source:HGNC Symbol;Acc:HGNC:19833]	ENSG00000165355.7	FBXO33	c(ENST00000298097, ENST00000554190, ENST00000554932)	1.26	4.76	37.2	2.07e-07	6.89e-06	6.68
6505	ENSG00000143393	5298	PI4KB	1	151000000	151000000	35900	-	PI4KB	protein_coding	chromosome	phosphatidylinositol 4-kinase beta [Source:HGNC Symbol;Acc:HGNC:8984]	ENSG00000143393.16	PI4KB	c(ENST00000368872, ENST00000368873, ENST00000368874, ENST00000368875, ENST00000430800, ENST00000438243, ENST00000446339, ENST00000455060, ENST00000460323, ENST00000469239, ENST00000489223, ENST00000489889, ENST00000529142)	1.35	6	33.8	2.1e-07	6.93e-06	6.68
6719	ENSG00000145041	9730	DCAF1	3	51400000	51500000	104000	-	DCAF1	protein_coding	chromosome	DDB1 and CUL4 associated factor 1 [Source:HGNC Symbol;Acc:HGNC:30911]	ENSG00000145041.15	DCAF1	c(ENST00000335891, ENST00000423656, ENST00000504652)	0.876	5.74	43.2	2.1e-07	6.93e-06	6.68
8469	ENSG00000163918	5984	RFC4	3	187000000	187000000	17200	-	RFC4	protein_coding	chromosome	replication factor C subunit 4 [Source:HGNC Symbol;Acc:HGNC:9972]	ENSG00000163918.10	RFC4	c(ENST00000296273, ENST00000392481, ENST00000411792, ENST00000417876, ENST00000418288, ENST00000427785, ENST00000433496, ENST00000447345, ENST00000448497, ENST00000449502, ENST00000460408, ENST00000479307, ENST00000489028, ENST00000494047)	-1.4	3.79	33.8	2.1e-07	6.93e-06	6.68
8541	ENSG00000164151	23379	ICE1	5	5420000	5490000	69600	+	ICE1	protein_coding	chromosome	interactor of little elongation complex ELL subunit 1 [Source:HGNC Symbol;Acc:HGNC:29154]	ENSG00000164151.12	ICE1	c(ENST00000296564, ENST00000505464, ENST00000512608)	1.25	6.29	33.8	2.11e-07	6.94e-06	6.68
9759	ENSG00000171606	10782	ZNF274	19	58200000	58200000	30500	+	ZNF274	protein_coding	chromosome	zinc finger protein 274 [Source:HGNC Symbol;Acc:HGNC:13068]	ENSG00000171606.18	ZNF274	c(ENST00000326804, ENST00000345813, ENST00000424679, ENST00000594248, ENST00000594839, ENST00000595146, ENST00000597528, ENST00000600704, ENST00000601995, ENST00000610905, ENST00000615675, ENST00000617501, ENST00000619307, ENST00000621145)	-1.06	5.61	33.8	2.12e-07	6.94e-06	6.67
1601	ENSG00000092439	54822	TRPM7	15	50600000	50700000	134000	-	TRPM7	protein_coding	chromosome	transient receptor potential cation channel subfamily M member 7 [Source:HGNC Symbol;Acc:HGNC:17994]	ENSG00000092439.16	TRPM7	c(ENST00000558444, ENST00000560284, ENST00000560516, ENST00000560638, ENST00000560849, ENST00000560955, ENST00000561267, ENST00000561443, ENST00000645282, ENST00000646667)	1.38	5.88	33.8	2.13e-07	6.98e-06	6.67
6621	ENSG00000144115	55258	THNSL2	2	88200000	88200000	16300	+	THNSL2	protein_coding	chromosome	threonine synthase like 2 [Source:HGNC Symbol;Acc:HGNC:25602]	ENSG00000144115.16	THNSL2	c(ENST00000324166, ENST00000343544, ENST00000377254, ENST00000419759, ENST00000449349, ENST00000464022, ENST00000475910, ENST00000476349, ENST00000496165, ENST00000496844)	-2.65	2.43	33.7	2.17e-07	7.07e-06	6.66
1344	ENSG00000085719	8895	CPNE3	8	86500000	86600000	47100	+	CPNE3	protein_coding	chromosome	copine 3 [Source:HGNC Symbol;Acc:HGNC:2316]	ENSG00000085719.13	CPNE3	c(ENST00000517354, ENST00000517391, ENST00000517490, ENST00000517862, ENST00000522240, ENST00000523469, ENST00000523588, ENST00000614678, ENST00000620393, ENST00000621245, ENST00000621526, ENST00000621783, ENST00000622183)	1.66	7.53	33.7	2.18e-07	7.07e-06	6.66
8530	ENSG00000164114	79884	MAP9	4	155000000	155000000	34300	-	MAP9	protein_coding	chromosome	microtubule associated protein 9 [Source:HGNC Symbol;Acc:HGNC:26118]	ENSG00000164114.19	MAP9	c(ENST00000311277, ENST00000379248, ENST00000424373, ENST00000433024, ENST00000450097, ENST00000481250, ENST00000503466, ENST00000515654, ENST00000650955)	-1.45	5.34	33.7	2.18e-07	7.07e-06	6.66
13539	ENSG00000241878	23761	PISD	22	31600000	31700000	43900	-	PISD	protein_coding	chromosome	phosphatidylserine decarboxylase [Source:HGNC Symbol;Acc:HGNC:8999]	ENSG00000241878.11	PISD	c(ENST00000266095, ENST00000382151, ENST00000397500, ENST00000422020, ENST00000429683, ENST00000431201, ENST00000435900, ENST00000437808, ENST00000439502, ENST00000442379, ENST00000460723, ENST00000473770, ENST00000474017, ENST00000478893, ENST00000479851, ENST00000486675, ENST00000491342)	1.25	5.29	36	2.2e-07	7.12e-06	6.66
2333	ENSG00000104343	55284	UBE2W	8	73800000	73900000	98800	-	UBE2W	protein_coding	chromosome	ubiquitin conjugating enzyme E2 W [Source:HGNC Symbol;Acc:HGNC:25616]	ENSG00000104343.21	UBE2W	c(ENST00000419880, ENST00000422906, ENST00000517608, ENST00000519255, ENST00000519277, ENST00000523278, ENST00000602593, ENST00000650817, ENST00000651945)	1.33	5.32	33.6	2.29e-07	7.39e-06	6.64
7905	ENSG00000159348	51706	CYB5R1	1	203000000	203000000	5400	-	CYB5R1	protein_coding	chromosome	cytochrome b5 reductase 1 [Source:HGNC Symbol;Acc:HGNC:13397]	ENSG00000159348.13	CYB5R1	c(ENST00000367249, ENST00000446185, ENST00000473599, ENST00000478009, ENST00000482572, ENST00000483915, ENST00000497655)	0.638	7.39	33.6	2.29e-07	7.39e-06	6.64
1207	ENSG00000080608	9933	PUM3	9	2720000	2840000	124000	-	PUM3	protein_coding	chromosome	pumilio RNA binding family member 3 [Source:HGNC Symbol;Acc:HGNC:29676]	ENSG00000080608.10	PUM3	c(ENST00000382032, ENST00000397885, ENST00000469168, ENST00000490444)	0.983	6.45	38.7	2.33e-07	7.49e-06	6.63
10913	ENSG00000182405	161779	PGBD4	15	34100000	34100000	6600	+	PGBD4	protein_coding	chromosome	piggyBac transposable element derived 4 [Source:HGNC Symbol;Acc:HGNC:19401]	ENSG00000182405.6	PGBD4	ENST00000397766	-1.51	3.41	33.5	2.34e-07	7.51e-06	6.63
2621	ENSG00000106299	8976	WASL	7	124000000	124000000	67100	-	WASL	protein_coding	chromosome	WASP like actin nucleation promoting factor [Source:HGNC Symbol;Acc:HGNC:12735]	ENSG00000106299.8	WASL	ENST00000223023	0.629	6.47	33.5	2.36e-07	7.56e-06	6.63
2765	ENSG00000107882	51684	SUFU	10	103000000	103000000	130000	+	SUFU	protein_coding	chromosome	SUFU negative regulator of hedgehog signaling [Source:HGNC Symbol;Acc:HGNC:16466]	ENSG00000107882.11	SUFU	c(ENST00000369899, ENST00000369902, ENST00000423559, ENST00000471000)	1.28	4.3	35.1	2.43e-07	7.77e-06	6.61
3886	ENSG00000119314	9991	PTBP3	9	112000000	112000000	116000	-	PTBP3	protein_coding	chromosome	polypyrimidine tract binding protein 3 [Source:HGNC Symbol;Acc:HGNC:10253]	ENSG00000119314.15	PTBP3	c(ENST00000210227, ENST00000334318, ENST00000343327, ENST00000374255, ENST00000374257, ENST00000450374, ENST00000458258, ENST00000487997)	0.838	7.17	33.4	2.45e-07	7.81e-06	6.61
8062	ENSG00000160961	84449	ZNF333	19	14700000	14700000	43900	+	ZNF333	protein_coding	chromosome	zinc finger protein 333 [Source:HGNC Symbol;Acc:HGNC:15624]	ENSG00000160961.12	ZNF333	c(ENST00000292530, ENST00000392987, ENST00000540689, ENST00000594592, ENST00000596285, ENST00000597007, ENST00000597301, ENST00000598161, ENST00000601134, ENST00000601629)	-2	2.62	36	2.45e-07	7.81e-06	6.61
5506	ENSG00000135535	8763	CD164	6	109000000	109000000	16000	-	CD164	protein_coding	chromosome	CD164 molecule [Source:HGNC Symbol;Acc:HGNC:1632]	ENSG00000135535.17	CD164	c(ENST00000275080, ENST00000310786, ENST00000324953, ENST00000413644, ENST00000415861, ENST00000499860, ENST00000504373, ENST00000506649, ENST00000512212, ENST00000512821)	0.605	7.68	33.4	2.46e-07	7.83e-06	6.61
4129	ENSG00000121774	10657	KHDRBS1	1	32000000	32100000	47000	+	KHDRBS1	protein_coding	chromosome	KH RNA binding domain containing, signal transduction associated 1 [Source:HGNC Symbol;Acc:HGNC:18116]	ENSG00000121774.18	KHDRBS1	c(ENST00000307714, ENST00000327300, ENST00000484270, ENST00000492989)	0.847	6.4	33.3	2.51e-07	7.95e-06	6.6
7584	ENSG00000155755	65062	TMEM237	2	202000000	202000000	23400	-	TMEM237	protein_coding	chromosome	transmembrane protein 237 [Source:HGNC Symbol;Acc:HGNC:14432]	ENSG00000155755.19	TMEM237	c(ENST00000286196, ENST00000409444, ENST00000409883, ENST00000432684, ENST00000444047, ENST00000463205, ENST00000466641, ENST00000466839, ENST00000471318, ENST00000480124, ENST00000489550, ENST00000495329, ENST00000621467)	1.95	5.32	33.3	2.51e-07	7.94e-06	6.6
9744	ENSG00000171492	55144	LRRC8D	1	89800000	89900000	116000	+	LRRC8D	protein_coding	chromosome	leucine rich repeat containing 8 VRAC subunit D [Source:HGNC Symbol;Acc:HGNC:16992]	ENSG00000171492.14	LRRC8D	c(ENST00000337338, ENST00000394593, ENST00000414841, ENST00000441269, ENST00000525774, ENST00000527156, ENST00000532201)	0.812	6.57	33.3	2.54e-07	8.01e-06	6.6
4278	ENSG00000123636	29994	BAZ2B	2	159000000	160000000	298000	-	BAZ2B	protein_coding	chromosome	bromodomain adjacent to zinc finger domain 2B [Source:HGNC Symbol;Acc:HGNC:963]	ENSG00000123636.18	BAZ2B	c(ENST00000294905, ENST00000343439, ENST00000392782, ENST00000392783, ENST00000426648, ENST00000437839, ENST00000441143, ENST00000467184, ENST00000472953, ENST00000474437, ENST00000482501, ENST00000482503, ENST00000483316, ENST00000485917, ENST00000541068, ENST00000548440, ENST00000551504, ENST00000552327)	-1.33	6.04	33.3	2.55e-07	8.04e-06	6.59
3714	ENSG00000117020	10000	AKT3	1	243000000	244000000	363000	-	AKT3	protein_coding	chromosome	AKT serine/threonine kinase 3 [Source:HGNC Symbol;Acc:HGNC:393]	ENSG00000117020.18	AKT3	c(ENST00000263826, ENST00000336199, ENST00000366539, ENST00000366540, ENST00000463991, ENST00000490018, ENST00000491219, ENST00000492957, ENST00000550388, ENST00000552631, ENST00000672238, ENST00000672442, ENST00000672460, ENST00000672578, ENST00000672679, ENST00000673400, ENST00000673466)	-2.09	4.16	33.2	2.6e-07	8.15e-06	6.59
5338	ENSG00000134313	57498	KIDINS220	2	8720000	8840000	117000	-	KIDINS220	protein_coding	chromosome	kinase D interacting substrate 220 [Source:HGNC Symbol;Acc:HGNC:29508]	ENSG00000134313.15	KIDINS220	c(ENST00000256707, ENST00000319688, ENST00000459813, ENST00000471275, ENST00000471685, ENST00000473731, ENST00000474782, ENST00000488729, ENST00000489024, ENST00000496383, ENST00000496725, ENST00000569008, ENST00000638224)	1.11	5.99	33.2	2.6e-07	8.15e-06	6.59
14254	ENSG00000274474	7531	YWHAE	CHR_HSCHR17_2_CTG2	1250000	1300000	56100	-	YWHAE	protein_coding	chromosome	tyrosine 3-monooxygenase/tryptophan 5-monooxygenase activation protein epsilon [Source:HGNC Symbol;Acc:HGNC:12851]	ENSG00000274474.3	YWHAE	c(ENST00000616643, ENST00000626999, ENST00000627099, ENST00000627231, ENST00000628059, ENST00000628106, ENST00000628981, ENST00000629090, ENST00000630045, ENST00000630606, ENST00000630699, ENST00000630936, ENST00000631243)	2.22	7.17	33.2	2.61e-07	8.15e-06	6.58
7177	ENSG00000150753	22948	CCT5	5	10200000	10300000	16500	+	CCT5	protein_coding	chromosome	chaperonin containing TCP1 subunit 5 [Source:HGNC Symbol;Acc:HGNC:1618]	ENSG00000150753.12	CCT5	c(ENST00000280326, ENST00000423695, ENST00000503026, ENST00000503454, ENST00000506600, ENST00000508451, ENST00000509846, ENST00000510326, ENST00000511700, ENST00000511995, ENST00000512975, ENST00000514674, ENST00000515390, ENST00000515676, ENST00000625723)	1.02	8.67	33.2	2.64e-07	8.23e-06	6.58
6101	ENSG00000139697	55206	SBNO1	12	123000000	123000000	75700	-	SBNO1	protein_coding	chromosome	strawberry notch homolog 1 [Source:HGNC Symbol;Acc:HGNC:22973]	ENSG00000139697.14	SBNO1	c(ENST00000267176, ENST00000420886, ENST00000602398)	0.838	6.08	52	2.66e-07	8.29e-06	6.58
8886	ENSG00000166188	57567	ZNF319	16	58000000	58000000	5790	-	ZNF319	protein_coding	chromosome	zinc finger protein 319 [Source:HGNC Symbol;Acc:HGNC:13644]	ENSG00000166188.2	ZNF319	c(ENST00000299237, ENST00000562909)	2.05	3.79	39.4	2.68e-07	8.32e-06	6.57
153	ENSG00000008283	1534	CYB561	17	63400000	63400000	14100	-	CYB561	protein_coding	chromosome	cytochrome b561 [Source:HGNC Symbol;Acc:HGNC:2571]	ENSG00000008283.16	CYB561	c(ENST00000360793, ENST00000392975, ENST00000392976, ENST00000448884, ENST00000542042, ENST00000577368, ENST00000577989, ENST00000578016, ENST00000578072, ENST00000580592, ENST00000580691, ENST00000581163, ENST00000581573, ENST00000582034, ENST00000582143, ENST00000582297, ENST00000582997, ENST00000583478, ENST00000584031, ENST00000584291, ENST00000585153)	1.28	5.48	33.1	2.72e-07	8.43e-06	6.57
6016	ENSG00000138829	2201	FBN2	5	128000000	129000000	401000	-	FBN2	protein_coding	chromosome	fibrillin 2 [Source:HGNC Symbol;Acc:HGNC:3604]	ENSG00000138829.12	FBN2	c(ENST00000262464, ENST00000502468, ENST00000507835, ENST00000508053, ENST00000508989, ENST00000511489, ENST00000514742)	1.02	6.69	33	2.75e-07	8.52e-06	6.56
4629	ENSG00000127526	79939	SLC35E1	19	16500000	16600000	22600	-	SLC35E1	protein_coding	chromosome	solute carrier family 35 member E1 [Source:HGNC Symbol;Acc:HGNC:20803]	ENSG00000127526.15	SLC35E1	c(ENST00000409648, ENST00000421082, ENST00000436553, ENST00000469055, ENST00000470077, ENST00000488894, ENST00000593812, ENST00000595753, ENST00000596387, ENST00000600356, ENST00000652421)	0.92	6.56	33	2.77e-07	8.56e-06	6.56
12675	ENSG00000212907	4539	MT-ND4L	MT	10500	10800	297	+	MT-ND4L	protein_coding	chromosome	mitochondrially encoded NADH:ubiquinone oxidoreductase core subunit 4L [Source:HGNC Symbol;Acc:HGNC:7460]	ENSG00000212907.2	MT-ND4L	ENST00000361335	-1.32	9.41	33	2.79e-07	8.59e-06	6.55
3704	ENSG00000116954	64121	RRAGC	1	38800000	38900000	21600	-	RRAGC	protein_coding	chromosome	Ras related GTP binding C [Source:HGNC Symbol;Acc:HGNC:19902]	ENSG00000116954.8	RRAGC	c(ENST00000373001, ENST00000474456, ENST00000493015, ENST00000496778)	1.13	5.82	33	2.81e-07	8.63e-06	6.55
5332	ENSG00000134285	51303	FKBP11	12	48900000	48900000	4960	-	FKBP11	protein_coding	chromosome	FKBP prolyl isomerase 11 [Source:HGNC Symbol;Acc:HGNC:18624]	ENSG00000134285.11	FKBP11	c(ENST00000256680, ENST00000444214, ENST00000453172, ENST00000546671, ENST00000546847, ENST00000547789, ENST00000549084, ENST00000550765, ENST00000551094, ENST00000551694, ENST00000551807, ENST00000552878, ENST00000553027)	2.91	2.63	33	2.81e-07	8.63e-06	6.55
4847	ENSG00000130204	10452	TOMM40	19	44900000	44900000	13100	+	TOMM40	protein_coding	chromosome	translocase of outer mitochondrial membrane 40 [Source:HGNC Symbol;Acc:HGNC:18001]	ENSG00000130204.13	TOMM40	c(ENST00000252487, ENST00000405636, ENST00000426677, ENST00000589253, ENST00000589649, ENST00000592041, ENST00000592434)	0.667	6.82	33	2.83e-07	8.68e-06	6.55
6013	ENSG00000138802	10427	SEC24B	4	109000000	110000000	107000	+	SEC24B	protein_coding	chromosome	SEC24 homolog B, COPII coat complex component [Source:HGNC Symbol;Acc:HGNC:10704]	ENSG00000138802.11	SEC24B	c(ENST00000265175, ENST00000399100, ENST00000504968)	0.87	6.57	32.9	2.86e-07	8.75e-06	6.54
11605	ENSG00000188171	199777	ZNF626	19	20600000	20700000	41700	-	ZNF626	protein_coding	chromosome	zinc finger protein 626 [Source:HGNC Symbol;Acc:HGNC:30461]	ENSG00000188171.16	ZNF626	c(ENST00000291750, ENST00000595405, ENST00000601440, ENST00000612591)	2.08	3.47	32.9	2.87e-07	8.75e-06	6.54
3521	ENSG00000115364	9801	MRPL19	2	75600000	75700000	44100	+	MRPL19	protein_coding	chromosome	mitochondrial ribosomal protein L19 [Source:HGNC Symbol;Acc:HGNC:14052]	ENSG00000115364.14	MRPL19	c(ENST00000358788, ENST00000393909, ENST00000409374, ENST00000453233, ENST00000476622, ENST00000492255, ENST00000493686)	1.61	6.23	32.8	2.97e-07	9.01e-06	6.53
11052	ENSG00000183580	23194	FBXL7	5	15500000	15900000	440000	+	FBXL7	protein_coding	chromosome	F-box and leucine rich repeat protein 7 [Source:HGNC Symbol;Acc:HGNC:13604]	ENSG00000183580.10	FBXL7	c(ENST00000329673, ENST00000504595, ENST00000510662)	-2.13	1.85	32.7	3.04e-07	9.21e-06	6.52
13715	ENSG00000251192	641339	ZNF674	X	46500000	46500000	47700	-	ZNF674	protein_coding	chromosome	zinc finger protein 674 [Source:HGNC Symbol;Acc:HGNC:17625]	ENSG00000251192.7	ZNF674	c(ENST00000414387, ENST00000453909, ENST00000518708, ENST00000518795, ENST00000521626, ENST00000522017, ENST00000523374)	-2.31	2.85	32.7	3.05e-07	9.23e-06	6.52
11781	ENSG00000196154	6275	S100A4	1	154000000	154000000	6520	-	S100A4	protein_coding	chromosome	S100 calcium binding protein A4 [Source:HGNC Symbol;Acc:HGNC:10494]	ENSG00000196154.12	S100A4	c(ENST00000354332, ENST00000368714, ENST00000368715, ENST00000368716, ENST00000468373, ENST00000481009)	-0.714	6.44	32.7	3.09e-07	9.32e-06	6.51
5269	ENSG00000133739	85444	LRRCC1	8	85100000	85100000	38900	+	LRRCC1	protein_coding	chromosome	leucine rich repeat and coiled-coil centrosomal protein 1 [Source:HGNC Symbol;Acc:HGNC:29373]	ENSG00000133739.16	LRRCC1	c(ENST00000360375, ENST00000414626, ENST00000517875, ENST00000522567, ENST00000522770, ENST00000523669)	-2.46	2.34	53.7	3.15e-07	9.48e-06	6.5
13621	ENSG00000244045	147007	TMEM199	17	28400000	28400000	6040	+	TMEM199	protein_coding	chromosome	transmembrane protein 199 [Source:HGNC Symbol;Acc:HGNC:18085]	ENSG00000244045.13	TMEM199	c(ENST00000292114, ENST00000395404, ENST00000483505, ENST00000509083, ENST00000555264, ENST00000579762, ENST00000580868, ENST00000581386, ENST00000585027)	2.27	5.05	32.6	3.21e-07	9.65e-06	6.49
9934	ENSG00000172845	6670	SP3	2	174000000	174000000	84900	-	SP3	protein_coding	chromosome	Sp3 transcription factor [Source:HGNC Symbol;Acc:HGNC:11208]	ENSG00000172845.15	SP3	c(ENST00000310015, ENST00000416195, ENST00000418194, ENST00000418620, ENST00000462904, ENST00000465379, ENST00000483084, ENST00000490182, ENST00000640958, ENST00000650743, ENST00000651846, ENST00000652005)	1.03	6.46	32.5	3.33e-07	9.99e-06	6.48
3915	ENSG00000119541	9525	VPS4B	18	63400000	63400000	33300	-	VPS4B	protein_coding	chromosome	vacuolar protein sorting 4 homolog B [Source:HGNC Symbol;Acc:HGNC:10895]	ENSG00000119541.10	VPS4B	c(ENST00000238497, ENST00000588059, ENST00000588323, ENST00000589604, ENST00000591383, ENST00000591475, ENST00000591519)	0.685	7.23	32.5	3.36e-07	1.01e-05	6.47
5725	ENSG00000136942	11224	RPL35	9	125000000	125000000	4100	-	RPL35	protein_coding	chromosome	ribosomal protein L35 [Source:HGNC Symbol;Acc:HGNC:10344]	ENSG00000136942.15	RPL35	c(ENST00000348462, ENST00000373570, ENST00000487431, ENST00000493018, ENST00000495728, ENST00000629845)	-0.538	9.29	32.4	3.37e-07	1.01e-05	6.47
10567	ENSG00000178802	4351	MPI	15	74900000	74900000	12200	+	MPI	protein_coding	chromosome	mannose phosphate isomerase [Source:HGNC Symbol;Acc:HGNC:7216]	ENSG00000178802.18	MPI	c(ENST00000323744, ENST00000352410, ENST00000535694, ENST00000561470, ENST00000562606, ENST00000562800, ENST00000563422, ENST00000563786, ENST00000564003, ENST00000564633, ENST00000564692, ENST00000565576, ENST00000566377, ENST00000566556, ENST00000567116, ENST00000567132, ENST00000567177, ENST00000567570, ENST00000568303, ENST00000568828, ENST00000568840, ENST00000568907, ENST00000569233, ENST00…	1.5	4.99	32.4	3.38e-07	1.01e-05	6.47
13825	ENSG00000256618	100462977	MTRNR2L1	17	22500000	22500000	1550	+	MTRNR2L1	protein_coding	chromosome	MT-RNR2 like 1 [Source:HGNC Symbol;Acc:HGNC:37155]	ENSG00000256618.2	MTRNR2L1	ENST00000540040	-1.72	10.3	32.4	3.41e-07	1.01e-05	6.47
14526	ENSG00000278540	31	ACACA	17	37100000	37400000	322000	-	ACACA	protein_coding	chromosome	acetyl-CoA carboxylase alpha [Source:HGNC Symbol;Acc:HGNC:84]	ENSG00000278540.5	ACACA	c(ENST00000612007, ENST00000612120, ENST00000612895, ENST00000612926, ENST00000613146, ENST00000613776, ENST00000614333, ENST00000614428, ENST00000614438, ENST00000614450, ENST00000614482, ENST00000614789, ENST00000615229, ENST00000616317, ENST00000616352, ENST00000617548, ENST00000617649, ENST00000618053, ENST00000618351, ENST00000618575, ENST00000619245, ENST00000619546, ENST00000621960)	2	7.13	32.4	3.41e-07	1.01e-05	6.47
3503	ENSG00000115268	6209	RPS15	19	1440000	1440000	2140	+	RPS15	protein_coding	chromosome	ribosomal protein S15 [Source:HGNC Symbol;Acc:HGNC:10388]	ENSG00000115268.9	RPS15	c(ENST00000233609, ENST00000585665, ENST00000586096, ENST00000586656, ENST00000586686, ENST00000589656, ENST00000591032, ENST00000591804, ENST00000592588, ENST00000592623, ENST00000592700, ENST00000593052, ENST00000617694)	-0.517	8.1	32.4	3.45e-07	1.02e-05	6.46
478	ENSG00000044090	9820	CUL7	6	43000000	43100000	16300	-	CUL7	protein_coding	chromosome	cullin 7 [Source:HGNC Symbol;Acc:HGNC:21024]	ENSG00000044090.8	CUL7	c(ENST00000265348, ENST00000478630, ENST00000535468)	1.44	4.96	32.4	3.46e-07	1.02e-05	6.46
5865	ENSG00000137936	8412	BCAR3	1	93600000	93800000	285000	-	BCAR3	protein_coding	chromosome	BCAR3 adaptor protein, NSP family member [Source:HGNC Symbol;Acc:HGNC:973]	ENSG00000137936.18	BCAR3	c(ENST00000260502, ENST00000370243, ENST00000370244, ENST00000370247, ENST00000433544, ENST00000466632, ENST00000469315, ENST00000479503, ENST00000490377, ENST00000538653, ENST00000539242, ENST00000649852)	0.778	7.51	32.4	3.46e-07	1.02e-05	6.46
5866	ENSG00000137936	723788	BCAR3	1	93600000	93800000	285000	-	BCAR3	protein_coding	chromosome	BCAR3 adaptor protein, NSP family member [Source:HGNC Symbol;Acc:HGNC:973]	ENSG00000137936.18	BCAR3	c(ENST00000260502, ENST00000370243, ENST00000370244, ENST00000370247, ENST00000433544, ENST00000466632, ENST00000469315, ENST00000479503, ENST00000490377, ENST00000538653, ENST00000539242, ENST00000649852)	0.778	7.51	32.4	3.46e-07	1.02e-05	6.46
3887	ENSG00000119318	5887	RAD23B	9	107000000	107000000	49100	+	RAD23B	protein_coding	chromosome	RAD23 homolog B, nucleotide excision repair protein [Source:HGNC Symbol;Acc:HGNC:9813]	ENSG00000119318.13	RAD23B	c(ENST00000358015, ENST00000416373, ENST00000419616, ENST00000442587, ENST00000457811)	0.558	8.19	32.3	3.48e-07	1.03e-05	6.46
3831	ENSG00000118454	81573	ANKRD13C	1	70300000	70400000	95700	-	ANKRD13C	protein_coding	chromosome	ankyrin repeat domain 13C [Source:HGNC Symbol;Acc:HGNC:25374]	ENSG00000118454.13	ANKRD13C	c(ENST00000262346, ENST00000370944, ENST00000464236, ENST00000490846, ENST00000498735)	1.74	5.2	32.3	3.51e-07	1.03e-05	6.46
5832	ENSG00000137770	51496	CTDSPL2	15	44400000	44500000	101000	+	CTDSPL2	protein_coding	chromosome	CTD small phosphatase like 2 [Source:HGNC Symbol;Acc:HGNC:26936]	ENSG00000137770.14	CTDSPL2	c(ENST00000260327, ENST00000558373, ENST00000558791, ENST00000558966, ENST00000558968, ENST00000559175, ENST00000559738, ENST00000559793, ENST00000560620, ENST00000560834, ENST00000561189)	-1.33	5.11	32.3	3.52e-07	1.03e-05	6.45
10852	ENSG00000181982	91050	CCDC149	4	24800000	25000000	174000	-	CCDC149	protein_coding	chromosome	coiled-coil domain containing 149 [Source:HGNC Symbol;Acc:HGNC:25405]	ENSG00000181982.18	CCDC149	c(ENST00000324309, ENST00000389609, ENST00000502801, ENST00000504487, ENST00000507096, ENST00000508236, ENST00000512432, ENST00000635206)	-2.75	3.52	32.3	3.54e-07	1.04e-05	6.45
12223	ENSG00000198498	55319	TMA16	4	163000000	164000000	26100	+	TMA16	protein_coding	chromosome	translation machinery associated 16 homolog [Source:HGNC Symbol;Acc:HGNC:25638]	ENSG00000198498.10	TMA16	c(ENST00000358572, ENST00000503148, ENST00000506214, ENST00000508268, ENST00000508652, ENST00000509657, ENST00000511562, ENST00000513134, ENST00000513272)	1.14	5.07	37.4	3.54e-07	1.04e-05	6.45
7032	ENSG00000148634	26091	HERC4	10	67900000	68100000	153000	-	HERC4	protein_coding	chromosome	HECT and RLD domain containing E3 ubiquitin protein ligase 4 [Source:HGNC Symbol;Acc:HGNC:24521]	ENSG00000148634.15	HERC4	c(ENST00000277817, ENST00000373700, ENST00000395185, ENST00000395198, ENST00000412272, ENST00000427635, ENST00000460168, ENST00000463478, ENST00000473533, ENST00000480158, ENST00000492996, ENST00000505760, ENST00000506515, ENST00000513996, ENST00000515753)	0.765	7.48	32.2	3.62e-07	1.06e-05	6.44
9684	ENSG00000171124	2525	FUT3	19	5840000	5850000	8590	-	FUT3	protein_coding	chromosome	fucosyltransferase 3 (Lewis blood group) [Source:HGNC Symbol;Acc:HGNC:4014]	ENSG00000171124.13	FUT3	c(ENST00000303225, ENST00000458379, ENST00000585715, ENST00000587048, ENST00000587183, ENST00000588539, ENST00000589620, ENST00000589714, ENST00000589918, ENST00000593144)	2.21	4.2	32.2	3.65e-07	1.06e-05	6.44
12283	ENSG00000198755	4736	RPL10A	6	35500000	35500000	2380	+	RPL10A	protein_coding	chromosome	ribosomal protein L10a [Source:HGNC Symbol;Acc:HGNC:10299]	ENSG00000198755.11	RPL10A	c(ENST00000322203, ENST00000464112, ENST00000467020, ENST00000478340, ENST00000490335)	-0.367	9.08	32.2	3.65e-07	1.06e-05	6.44
11070	ENSG00000183696	7378	UPP1	7	48100000	48100000	20100	+	UPP1	protein_coding	chromosome	uridine phosphorylase 1 [Source:HGNC Symbol;Acc:HGNC:12576]	ENSG00000183696.14	UPP1	c(ENST00000331803, ENST00000395560, ENST00000395564, ENST00000416681, ENST00000417464, ENST00000421046, ENST00000432131, ENST00000436673, ENST00000444999, ENST00000457596, ENST00000482015, ENST00000495446)	-0.624	7.38	32.2	3.7e-07	1.07e-05	6.43
9820	ENSG00000172006	115196	ZNF554	19	2820000	2840000	16900	+	ZNF554	protein_coding	chromosome	zinc finger protein 554 [Source:HGNC Symbol;Acc:HGNC:26629]	ENSG00000172006.12	ZNF554	c(ENST00000317243, ENST00000588534, ENST00000590116, ENST00000591265)	-1.81	3.29	32.2	3.71e-07	1.07e-05	6.43
6620	ENSG00000144063	7851	MALL	2	110000000	110000000	32700	-	MALL	protein_coding	chromosome	mal, T cell differentiation protein like [Source:HGNC Symbol;Acc:HGNC:6818]	ENSG00000144063.3	MALL	c(ENST00000272462, ENST00000424988, ENST00000427178)	0.725	7.31	32.2	3.72e-07	1.08e-05	6.43
12808	ENSG00000214193	79729	SH3D21	1	36300000	36300000	23000	+	SH3D21	protein_coding	chromosome	SH3 domain containing 21 [Source:HGNC Symbol;Acc:HGNC:26236]	ENSG00000214193.11	SH3D21	c(ENST00000373137, ENST00000453908, ENST00000474766, ENST00000480549, ENST00000496636, ENST00000505871, ENST00000508854, ENST00000672313, ENST00000672976)	1.36	6.3	32	3.93e-07	1.13e-05	6.41
2750	ENSG00000107796	59	ACTA2	10	88900000	89000000	56300	-	ACTA2	protein_coding	chromosome	actin alpha 2, smooth muscle [Source:HGNC Symbol;Acc:HGNC:130]	ENSG00000107796.13	ACTA2	c(ENST00000224784, ENST00000415557, ENST00000458159, ENST00000480297, ENST00000482085, ENST00000488967)	-1.96	1.93	32	3.98e-07	1.15e-05	6.4
14400	ENSG00000276547	56101	PCDHGB5	5	141000000	142000000	115000	+	PCDHGB5	protein_coding	chromosome	protocadherin gamma subfamily B, 5 [Source:HGNC Symbol;Acc:HGNC:8712]	ENSG00000276547.1	PCDHGB5	c(ENST00000617380, ENST00000621169)	3.67	2.68	35.8	4e-07	1.15e-05	6.4
9084	ENSG00000167378	126298	IRGQ	19	43600000	43600000	11800	-	IRGQ	protein_coding	chromosome	immunity related GTPase Q [Source:HGNC Symbol;Acc:HGNC:24868]	ENSG00000167378.8	IRGQ	c(ENST00000422989, ENST00000596409, ENST00000598324, ENST00000601520, ENST00000602269)	-1.41	4.78	31.8	4.14e-07	1.19e-05	6.38
8327	ENSG00000163293	152519	NIPAL1	4	47900000	48000000	126000	+	NIPAL1	protein_coding	chromosome	NIPA like domain containing 1 [Source:HGNC Symbol;Acc:HGNC:27194]	ENSG00000163293.12	NIPAL1	c(ENST00000295461, ENST00000500571, ENST00000508180, ENST00000511123, ENST00000511852, ENST00000513724)	1.18	5.69	31.8	4.23e-07	1.21e-05	6.37
1214	ENSG00000080824	3320	HSP90AA1	14	102000000	102000000	59000	-	HSP90AA1	protein_coding	chromosome	heat shock protein 90 alpha family class A member 1 [Source:HGNC Symbol;Acc:HGNC:5253]	ENSG00000080824.18	HSP90AA1	c(ENST00000216281, ENST00000334701, ENST00000553585, ENST00000554401, ENST00000555662, ENST00000556554, ENST00000557089, ENST00000557234, ENST00000558600, ENST00000560130)	-0.617	11.8	31.7	4.28e-07	1.22e-05	6.37
8294	ENSG00000163104	56916	SMARCAD1	4	94200000	94300000	83700	+	SMARCAD1	protein_coding	chromosome	SWI/SNF-related, matrix-associated actin-dependent regulator of chromatin, subfamily a, containing DEAD/H box 1 [Source:HGNC Symbol;Acc:HGNC:18398]	ENSG00000163104.17	SMARCAD1	c(ENST00000354268, ENST00000359052, ENST00000394961, ENST00000457823, ENST00000506089, ENST00000509418, ENST00000510105, ENST00000514232)	0.96	5.96	31.7	4.37e-07	1.25e-05	6.36
11673	ENSG00000188725	643155	SMIM15	5	61200000	61200000	4760	-	SMIM15	protein_coding	chromosome	small integral membrane protein 15 [Source:HGNC Symbol;Acc:HGNC:33861]	ENSG00000188725.8	SMIM15	c(ENST00000339020, ENST00000507416)	0.918	6.38	31.6	4.43e-07	1.26e-05	6.35
8613	ENSG00000164520	135250	RAET1E	6	150000000	150000000	14700	-	RAET1E	protein_coding	chromosome	retinoic acid early transcript 1E [Source:HGNC Symbol;Acc:HGNC:16793]	ENSG00000164520.11	RAET1E	c(ENST00000357183, ENST00000367363, ENST00000392270, ENST00000524905, ENST00000529948, ENST00000531073, ENST00000532335)	1.19	4.73	31.6	4.47e-07	1.27e-05	6.35
13802	ENSG00000255823	100463486	MTRNR2L8	11	10500000	10500000	1290	-	MTRNR2L8	protein_coding	chromosome	MT-RNR2 like 8 [Source:HGNC Symbol;Acc:HGNC:37165]	ENSG00000255823.5	MTRNR2L8	ENST00000536684	-1.59	11.1	31.6	4.5e-07	1.28e-05	6.35
2293	ENSG00000103942	9455	HOMER2	15	82800000	83000000	149000	-	HOMER2	protein_coding	chromosome	homer scaffold protein 2 [Source:HGNC Symbol;Acc:HGNC:17513]	ENSG00000103942.13	HOMER2	c(ENST00000304231, ENST00000450735, ENST00000500334, ENST00000558090, ENST00000558552, ENST00000558817, ENST00000560374, ENST00000561345, ENST00000619240, ENST00000619367)	-1.47	5.11	31.6	4.57e-07	1.29e-05	6.34
836	ENSG00000068120	80347	COASY	17	42600000	42600000	4810	+	COASY	protein_coding	chromosome	Coenzyme A synthase [Source:HGNC Symbol;Acc:HGNC:29932]	ENSG00000068120.15	COASY	c(ENST00000393818, ENST00000421097, ENST00000585811, ENST00000585909, ENST00000586771, ENST00000587157, ENST00000587214, ENST00000587858, ENST00000588353, ENST00000588757, ENST00000590958, ENST00000591583, ENST00000591753, ENST00000591779)	-1.41	5.59	31.5	4.58e-07	1.29e-05	6.34
12542	ENSG00000205213	55366	LGR4	11	27400000	27500000	107000	-	LGR4	protein_coding	chromosome	leucine rich repeat containing G protein-coupled receptor 4 [Source:HGNC Symbol;Acc:HGNC:13299]	ENSG00000205213.14	LGR4	c(ENST00000379214, ENST00000389858, ENST00000480977, ENST00000489910, ENST00000527773, ENST00000530658)	1.04	6.43	31.5	4.64e-07	1.31e-05	6.33
14172	ENSG00000273136	101060684	NBPF26	1	121000000	121000000	118000	+	NBPF26	protein_coding	chromosome	NBPF member 26 [Source:HGNC Symbol;Acc:HGNC:49571]	ENSG00000273136.7	NBPF26	c(ENST00000609741, ENST00000611287, ENST00000611702, ENST00000615145, ENST00000615219, ENST00000617913, ENST00000619748, ENST00000620612, ENST00000651062, ENST00000652444, ENST00000652763)	-1.36	5.98	31.5	4.65e-07	1.31e-05	6.33
553	ENSG00000051825	10198	MPHOSPH9	12	123000000	123000000	91700	-	MPHOSPH9	protein_coding	chromosome	M-phase phosphoprotein 9 [Source:HGNC Symbol;Acc:HGNC:7215]	ENSG00000051825.15	MPHOSPH9	c(ENST00000302373, ENST00000369865, ENST00000535049, ENST00000536198, ENST00000537854, ENST00000538169, ENST00000538250, ENST00000539024, ENST00000539336, ENST00000539639, ENST00000541076, ENST00000541437, ENST00000541603, ENST00000541823, ENST00000544217, ENST00000545406, ENST00000545556, ENST00000545974, ENST00000563178, ENST00000606320, ENST00000606321, ENST00000606326, ENST00000606704, ENST00…	-2.46	3.26	31.5	4.66e-07	1.31e-05	6.33
1154	ENSG00000078589	27334	P2RY10	X	78900000	79000000	18400	+	P2RY10	protein_coding	chromosome	P2Y receptor family member 10 [Source:HGNC Symbol;Acc:HGNC:19906]	ENSG00000078589.13	P2RY10	c(ENST00000171757, ENST00000461541, ENST00000475374, ENST00000544091)	-4.56	-1.42	31.4	4.8e-07	1.34e-05	6.32
825	ENSG00000067829	3421	IDH3G	X	154000000	154000000	8760	-	IDH3G	protein_coding	chromosome	isocitrate dehydrogenase (NAD(+)) 3 gamma [Source:HGNC Symbol;Acc:HGNC:5386]	ENSG00000067829.19	IDH3G	c(ENST00000217901, ENST00000370092, ENST00000370093, ENST00000427365, ENST00000444338, ENST00000444450, ENST00000454076, ENST00000461215, ENST00000491235, ENST00000495356, ENST00000497043, ENST00000619865)	-1.07	5.03	31.4	4.82e-07	1.34e-05	6.32
9328	ENSG00000168710	10768	AHCYL1	1	110000000	110000000	39000	+	AHCYL1	protein_coding	chromosome	adenosylhomocysteinase like 1 [Source:HGNC Symbol;Acc:HGNC:344]	ENSG00000168710.18	AHCYL1	c(ENST00000359172, ENST00000369799, ENST00000393614, ENST00000469401, ENST00000475081, ENST00000481423)	0.667	6.37	36.7	4.88e-07	1.36e-05	6.31
12372	ENSG00000203363	NA	GPR160P1	2	85700000	85700000	995	-	AC012454.1	processed_pseudogene	chromosome	novel pseudogene	ENSG00000203363.2	AC012454.1	ENST00000443948	-6.11	-1.53	31.4	4.88e-07	1.36e-05	6.31
4939	ENSG00000130821	6535	SLC6A8	X	154000000	154000000	8660	+	SLC6A8	protein_coding	chromosome	solute carrier family 6 member 8 [Source:HGNC Symbol;Acc:HGNC:11055]	ENSG00000130821.16	SLC6A8	c(ENST00000253122, ENST00000413787, ENST00000429147, ENST00000430077, ENST00000442457, ENST00000457723, ENST00000466243, ENST00000467402, ENST00000476466, ENST00000485324)	1.07	7.56	31.4	4.89e-07	1.36e-05	6.31
3482	ENSG00000115138	5443	POMC	2	25200000	25200000	8050	-	POMC	protein_coding	chromosome	proopiomelanocortin [Source:HGNC Symbol;Acc:HGNC:9201]	ENSG00000115138.11	POMC	c(ENST00000264708, ENST00000380794, ENST00000395826, ENST00000405623, ENST00000449220)	-5.26	-2.27	31.3	4.94e-07	1.37e-05	6.31
7936	ENSG00000159840	7791	ZYX	7	143000000	143000000	9820	+	ZYX	protein_coding	chromosome	zyxin [Source:HGNC Symbol;Acc:HGNC:13200]	ENSG00000159840.16	ZYX	c(ENST00000322764, ENST00000354434, ENST00000392910, ENST00000436448, ENST00000446634, ENST00000449630, ENST00000457235, ENST00000468083, ENST00000477373, ENST00000497119)	0.746	7.13	31.3	4.94e-07	1.37e-05	6.31
12498	ENSG00000204673	84335	AKT1S1	19	49900000	49900000	9430	-	AKT1S1	protein_coding	chromosome	AKT1 substrate 1 [Source:HGNC Symbol;Acc:HGNC:28426]	ENSG00000204673.10	AKT1S1	c(ENST00000344175, ENST00000391830, ENST00000391831, ENST00000391832, ENST00000391833, ENST00000391834, ENST00000391835, ENST00000482622, ENST00000599525)	1.2	5.73	31.3	5e-07	1.37e-05	6.3
903	ENSG00000070501	5423	POLB	8	42300000	42400000	33400	+	POLB	protein_coding	chromosome	DNA polymerase beta [Source:HGNC Symbol;Acc:HGNC:9174]	ENSG00000070501.12	POLB	c(ENST00000265421, ENST00000517393, ENST00000518579, ENST00000518925, ENST00000519094, ENST00000519524, ENST00000519771, ENST00000520008, ENST00000521290, ENST00000521418, ENST00000521492, ENST00000522297, ENST00000522610, ENST00000523465, ENST00000524208, ENST00000530566, ENST00000532157)	-1.63	5.06	31.3	5.01e-07	1.37e-05	6.3
8507	ENSG00000164056	10252	SPRY1	4	123000000	123000000	6970	+	SPRY1	protein_coding	chromosome	sprouty RTK signaling antagonist 1 [Source:HGNC Symbol;Acc:HGNC:11269]	ENSG00000164056.11	SPRY1	c(ENST00000339241, ENST00000394339, ENST00000505319, ENST00000507703, ENST00000508849, ENST00000515726, ENST00000610581, ENST00000622283, ENST00000651917)	1.62	4.7	31.3	5.01e-07	1.37e-05	6.3
8506	ENSG00000164054	51246	SHISA5	3	48500000	48500000	37000	-	SHISA5	protein_coding	chromosome	shisa family member 5 [Source:HGNC Symbol;Acc:HGNC:30376]	ENSG00000164054.15	SHISA5	c(ENST00000296444, ENST00000415268, ENST00000417841, ENST00000417962, ENST00000424965, ENST00000426002, ENST00000441507, ENST00000442747, ENST00000443308, ENST00000444115, ENST00000460758, ENST00000465449, ENST00000466424, ENST00000486344, ENST00000490864, ENST00000494854, ENST00000496408, ENST00000497863, ENST00000612611, ENST00000619810)	0.712	6.12	31.3	5.02e-07	1.37e-05	6.3
8798	ENSG00000165672	10935	PRDX3	10	119000000	119000000	11100	-	PRDX3	protein_coding	chromosome	peroxiredoxin 3 [Source:HGNC Symbol;Acc:HGNC:9354]	ENSG00000165672.7	PRDX3	c(ENST00000298510, ENST00000463322, ENST00000494433)	0.529	7.29	31.3	5.02e-07	1.37e-05	6.3
9129	ENSG00000167615	114823	LENG8	19	54400000	54500000	13200	+	LENG8	protein_coding	chromosome	leukocyte receptor cluster member 8 [Source:HGNC Symbol;Acc:HGNC:15500]	ENSG00000167615.16	LENG8	c(ENST00000326764, ENST00000376514, ENST00000421200, ENST00000436479, ENST00000439657, ENST00000443957, ENST00000462541, ENST00000610347, ENST00000616932)	3.81	6.04	31.2	5.14e-07	1.41e-05	6.29
5199	ENSG00000133026	4628	MYH10	17	8470000	8630000	157000	-	MYH10	protein_coding	chromosome	myosin heavy chain 10 [Source:HGNC Symbol;Acc:HGNC:7568]	ENSG00000133026.12	MYH10	c(ENST00000269243, ENST00000360416, ENST00000379980, ENST00000411957, ENST00000459986, ENST00000465458, ENST00000469865, ENST00000472728, ENST00000476737, ENST00000488329, ENST00000584124)	1.61	6.14	31.2	5.16e-07	1.41e-05	6.29
11156	ENSG00000184414	NA	IRS3P	7	101000000	101000000	1010	+	IRS3P	processed_pseudogene	chromosome	insulin receptor substrate 3, pseudogene [Source:HGNC Symbol;Acc:HGNC:6127]	ENSG00000184414.2	IRS3P	ENST00000223076	-3.06	1.07	31.2	5.16e-07	1.41e-05	6.29
12004	ENSG00000197296	128486	FITM2	20	44300000	44300000	8360	-	FITM2	protein_coding	chromosome	fat storage inducing transmembrane protein 2 [Source:HGNC Symbol;Acc:HGNC:16135]	ENSG00000197296.6	FITM2	ENST00000396825	-1.29	3.79	31.2	5.21e-07	1.42e-05	6.28
6758	ENSG00000145476	285440	CYP4V2	4	186000000	186000000	21900	+	CYP4V2	protein_coding	chromosome	cytochrome P450 family 4 subfamily V member 2 [Source:HGNC Symbol;Acc:HGNC:23198]	ENSG00000145476.16	CYP4V2	c(ENST00000378802, ENST00000502665, ENST00000507209, ENST00000513354)	-1.87	2.83	31.1	5.26e-07	1.43e-05	6.28
6574	ENSG00000143776	8476	CDC42BPA	1	227000000	227000000	329000	-	CDC42BPA	protein_coding	chromosome	CDC42 binding protein kinase alpha [Source:HGNC Symbol;Acc:HGNC:1737]	ENSG00000143776.18	CDC42BPA	c(ENST00000334218, ENST00000366764, ENST00000366766, ENST00000366767, ENST00000366769, ENST00000429440, ENST00000441725, ENST00000442054, ENST00000448940, ENST00000462553, ENST00000466538, ENST00000478573, ENST00000488131)	1.42	5.17	31.1	5.29e-07	1.43e-05	6.28
735	ENSG00000065243	5586	PKN2	1	88700000	88800000	152000	+	PKN2	protein_coding	chromosome	protein kinase N2 [Source:HGNC Symbol;Acc:HGNC:9406]	ENSG00000065243.20	PKN2	c(ENST00000316005, ENST00000370513, ENST00000370521, ENST00000436111, ENST00000449189, ENST00000495119)	1.43	6.37	31.1	5.33e-07	1.44e-05	6.27
11445	ENSG00000186532	114826	SMYD4	17	1780000	1830000	51200	-	SMYD4	protein_coding	chromosome	SET and MYND domain containing 4 [Source:HGNC Symbol;Acc:HGNC:21067]	ENSG00000186532.12	SMYD4	c(ENST00000305513, ENST00000476292, ENST00000491788, ENST00000570368, ENST00000571854, ENST00000573937, ENST00000576633)	-1.44	3.67	31.1	5.35e-07	1.44e-05	6.27
6046	ENSG00000139211	347902	AMIGO2	12	47100000	47100000	4240	-	AMIGO2	protein_coding	chromosome	adhesion molecule with Ig like domain 2 [Source:HGNC Symbol;Acc:HGNC:24073]	ENSG00000139211.6	AMIGO2	c(ENST00000266581, ENST00000429635, ENST00000550413)	1.13	5.25	39.2	5.38e-07	1.45e-05	6.27
1187	ENSG00000079482	4983	OPHN1	X	68000000	68400000	392000	-	OPHN1	protein_coding	chromosome	oligophrenin 1 [Source:HGNC Symbol;Acc:HGNC:8148]	ENSG00000079482.13	OPHN1	c(ENST00000355520, ENST00000467444, ENST00000484842, ENST00000486068, ENST00000491714)	-1.74	4.74	31.1	5.39e-07	1.45e-05	6.27
4063	ENSG00000120889	8795	TNFRSF10B	8	23000000	23100000	48900	-	TNFRSF10B	protein_coding	chromosome	TNF receptor superfamily member 10b [Source:HGNC Symbol;Acc:HGNC:11905]	ENSG00000120889.13	TNFRSF10B	c(ENST00000276431, ENST00000347739, ENST00000518531, ENST00000519028, ENST00000519910, ENST00000520109, ENST00000523504, ENST00000523752)	0.868	7.28	31.1	5.39e-07	1.45e-05	6.27
12801	ENSG00000214114	26292	MYCBP	1	38900000	38900000	10900	-	MYCBP	protein_coding	chromosome	MYC binding protein [Source:HGNC Symbol;Acc:HGNC:7554]	ENSG00000214114.9	MYCBP	c(ENST00000397572, ENST00000465771, ENST00000494695, ENST00000495043)	1.52	5.65	31	5.48e-07	1.46e-05	6.26
1603	ENSG00000092470	79968	WDR76	15	43800000	43900000	41400	+	WDR76	protein_coding	chromosome	WD repeat domain 76 [Source:HGNC Symbol;Acc:HGNC:25773]	ENSG00000092470.12	WDR76	c(ENST00000263795, ENST00000381246, ENST00000452115, ENST00000478130)	-2.49	3.03	31	5.51e-07	1.47e-05	6.26
10319	ENSG00000176248	29882	ANAPC2	9	137000000	137000000	13800	-	ANAPC2	protein_coding	chromosome	anaphase promoting complex subunit 2 [Source:HGNC Symbol;Acc:HGNC:19989]	ENSG00000176248.9	ANAPC2	c(ENST00000323927, ENST00000471131, ENST00000483432, ENST00000485970, ENST00000487917, ENST00000493730, ENST00000495611, ENST00000618649)	1.37	5.15	31	5.55e-07	1.48e-05	6.26
494	ENSG00000047365	116984	ARAP2	4	35900000	36200000	296000	-	ARAP2	protein_coding	chromosome	ArfGAP with RhoGAP domain, ankyrin repeat and PH domain 2 [Source:HGNC Symbol;Acc:HGNC:16924]	ENSG00000047365.12	ARAP2	c(ENST00000303965, ENST00000503225, ENST00000503904, ENST00000505837, ENST00000506189, ENST00000508066, ENST00000511416, ENST00000512804, ENST00000513032, ENST00000618163)	1.18	5.73	31	5.56e-07	1.48e-05	6.25
11706	ENSG00000188986	25920	NELFB	9	137000000	137000000	18200	+	NELFB	protein_coding	chromosome	negative elongation factor complex member B [Source:HGNC Symbol;Acc:HGNC:24324]	ENSG00000188986.7	NELFB	c(ENST00000343053, ENST00000634710)	0.964	5.95	31	5.56e-07	1.48e-05	6.25
9134	ENSG00000167635	7705	ZNF146	19	36200000	36200000	24200	+	ZNF146	protein_coding	chromosome	zinc finger protein 146 [Source:HGNC Symbol;Acc:HGNC:12931]	ENSG00000167635.11	ZNF146	c(ENST00000443387, ENST00000456324, ENST00000586094, ENST00000587285, ENST00000591063)	1.02	7.19	31	5.61e-07	1.49e-05	6.25
8343	ENSG00000163376	84541	KBTBD8	3	67000000	67000000	12900	+	KBTBD8	protein_coding	chromosome	kelch repeat and BTB domain containing 8 [Source:HGNC Symbol;Acc:HGNC:30691]	ENSG00000163376.11	KBTBD8	c(ENST00000417314, ENST00000460576, ENST00000460784, ENST00000469661, ENST00000484414)	1.89	4.8	30.9	5.66e-07	1.5e-05	6.25
5554	ENSG00000135862	3915	LAMC1	1	183000000	183000000	122000	+	LAMC1	protein_coding	chromosome	laminin subunit gamma 1 [Source:HGNC Symbol;Acc:HGNC:6492]	ENSG00000135862.6	LAMC1	c(ENST00000258341, ENST00000466964, ENST00000478064, ENST00000479499, ENST00000484114, ENST00000495918)	1.24	7.79	30.9	5.74e-07	1.52e-05	6.24
7194	ENSG00000150990	57647	DHX37	12	125000000	125000000	42300	-	DHX37	protein_coding	chromosome	DEAH-box helicase 37 [Source:HGNC Symbol;Acc:HGNC:17210]	ENSG00000150990.8	DHX37	c(ENST00000308736, ENST00000507267, ENST00000542400, ENST00000543962, ENST00000544745)	1.24	5.82	30.9	5.81e-07	1.53e-05	6.24
10918	ENSG00000182481	3838	KPNA2	17	68000000	68000000	11100	+	KPNA2	protein_coding	chromosome	karyopherin subunit alpha 2 [Source:HGNC Symbol;Acc:HGNC:6395]	ENSG00000182481.9	KPNA2	c(ENST00000330459, ENST00000537025, ENST00000579754, ENST00000582898, ENST00000583269, ENST00000583392, ENST00000584026)	0.637	7.29	30.9	5.83e-07	1.53e-05	6.23
7361	ENSG00000152749	160897	GPR180	13	94600000	94600000	32800	+	GPR180	protein_coding	chromosome	G protein-coupled receptor 180 [Source:HGNC Symbol;Acc:HGNC:28899]	ENSG00000152749.8	GPR180	ENST00000376958	1.07	5.76	30.8	5.91e-07	1.55e-05	6.23
7083	ENSG00000149218	23052	ENDOD1	11	95100000	95100000	42800	+	ENDOD1	protein_coding	chromosome	endonuclease domain containing 1 [Source:HGNC Symbol;Acc:HGNC:29129]	ENSG00000149218.5	ENDOD1	ENST00000278505	0.599	6.97	30.8	5.96e-07	1.56e-05	6.22
11745	ENSG00000189298	80317	ZKSCAN3	6	28300000	28400000	19200	+	ZKSCAN3	protein_coding	chromosome	zinc finger with KRAB and SCAN domains 3 [Source:HGNC Symbol;Acc:HGNC:13853]	ENSG00000189298.14	ZKSCAN3	c(ENST00000252211, ENST00000341464, ENST00000377255)	-1.31	3.86	30.8	5.99e-07	1.57e-05	6.22
4321	ENSG00000124198	10564	ARFGEF2	20	48900000	49000000	115000	+	ARFGEF2	protein_coding	chromosome	ADP ribosylation factor guanine nucleotide exchange factor 2 [Source:HGNC Symbol;Acc:HGNC:15853]	ENSG00000124198.9	ARFGEF2	c(ENST00000371917, ENST00000493140)	0.764	6.44	30.8	6.02e-07	1.57e-05	6.22
5434	ENSG00000135069	29968	PSAT1	9	78300000	78300000	33000	+	PSAT1	protein_coding	chromosome	phosphoserine aminotransferase 1 [Source:HGNC Symbol;Acc:HGNC:19129]	ENSG00000135069.14	PSAT1	c(ENST00000347159, ENST00000376588)	0.697	5.85	30.7	6.04e-07	1.57e-05	6.22
3801	ENSG00000117906	5955	RCN2	15	76900000	77000000	22700	+	RCN2	protein_coding	chromosome	reticulocalbin 2 [Source:HGNC Symbol;Acc:HGNC:9935]	ENSG00000117906.14	RCN2	c(ENST00000320963, ENST00000394883, ENST00000394885, ENST00000557805, ENST00000558598, ENST00000560833)	0.864	6.3	30.7	6.15e-07	1.6e-05	6.21
13605	ENSG00000243725	7268	TTC4	1	54700000	54700000	26800	+	TTC4	protein_coding	chromosome	tetratricopeptide repeat domain 4 [Source:HGNC Symbol;Acc:HGNC:12394]	ENSG00000243725.7	TTC4	c(ENST00000371281, ENST00000371284, ENST00000486091, ENST00000486621)	1.72	5.59	30.7	6.2e-07	1.61e-05	6.21
13	ENSG00000001617	6405	SEMA3F	3	50200000	50200000	34000	+	SEMA3F	protein_coding	chromosome	semaphorin 3F [Source:HGNC Symbol;Acc:HGNC:10728]	ENSG00000001617.12	SEMA3F	c(ENST00000002829, ENST00000413852, ENST00000414301, ENST00000420831, ENST00000426511, ENST00000434342, ENST00000450338, ENST00000470737, ENST00000493743)	1.2	6.82	30.7	6.21e-07	1.61e-05	6.21
7135	ENSG00000149743	83707	TRPT1	11	64200000	64200000	2460	-	TRPT1	protein_coding	chromosome	tRNA phosphotransferase 1 [Source:HGNC Symbol;Acc:HGNC:20316]	ENSG00000149743.14	TRPT1	c(ENST00000317459, ENST00000394546, ENST00000394547, ENST00000536158, ENST00000536234, ENST00000537907, ENST00000539436, ENST00000539595, ENST00000540472, ENST00000541278, ENST00000541928, ENST00000542040, ENST00000544286, ENST00000545812, ENST00000546089, ENST00000546133)	-1.77	3.58	30.6	6.27e-07	1.62e-05	6.2
12125	ENSG00000197978	440295	GOLGA6L9	15	82400000	82400000	9140	+	GOLGA6L9	protein_coding	chromosome	golgin A6 family like 9 [Source:HGNC Symbol;Acc:HGNC:37229]	ENSG00000197978.9	GOLGA6L9	c(ENST00000558668, ENST00000618348, ENST00000618706)	3.6	3.66	30.6	6.31e-07	1.63e-05	6.2
7659	ENSG00000156531	84295	PHF6	X	134000000	134000000	55500	+	PHF6	protein_coding	chromosome	PHD finger protein 6 [Source:HGNC Symbol;Acc:HGNC:18145]	ENSG00000156531.16	PHF6	c(ENST00000332070, ENST00000370799, ENST00000370800, ENST00000370803, ENST00000625464)	0.95	5.57	37.3	6.33e-07	1.63e-05	6.2
10281	ENSG00000175893	340481	ZDHHC21	9	14600000	14700000	82400	-	ZDHHC21	protein_coding	chromosome	zinc finger DHHC-type containing 21 [Source:HGNC Symbol;Acc:HGNC:20750]	ENSG00000175893.11	ZDHHC21	c(ENST00000380916, ENST00000497966)	1.68	5.11	30.6	6.34e-07	1.63e-05	6.2
5448	ENSG00000135127	92558	BICDL1	12	120000000	120000000	105000	+	BICDL1	protein_coding	chromosome	BICD family like cargo adaptor 1 [Source:HGNC Symbol;Acc:HGNC:28095]	ENSG00000135127.11	BICDL1	c(ENST00000397558, ENST00000546420, ENST00000546460, ENST00000546502, ENST00000546790, ENST00000546857, ENST00000546861, ENST00000547841, ENST00000548673, ENST00000550197, ENST00000550245)	-1.7	3.48	30.6	6.38e-07	1.64e-05	6.2
10951	ENSG00000182782	338442	HCAR2	12	123000000	123000000	2060	-	HCAR2	protein_coding	chromosome	hydroxycarboxylic acid receptor 2 [Source:HGNC Symbol;Acc:HGNC:24827]	ENSG00000182782.8	HCAR2	ENST00000328880	2.27	3.69	43.7	6.46e-07	1.66e-05	6.19
5154	ENSG00000132664	10621	POLR3F	20	18500000	18500000	17300	+	POLR3F	protein_coding	chromosome	RNA polymerase III subunit F [Source:HGNC Symbol;Acc:HGNC:15763]	ENSG00000132664.12	POLR3F	c(ENST00000377603, ENST00000461589, ENST00000462997, ENST00000475192, ENST00000489753, ENST00000497333)	-1.85	4.55	36	6.48e-07	1.66e-05	6.19
12500	ENSG00000204695	442191	OR14J1	6	29300000	29300000	11300	+	OR14J1	protein_coding	chromosome	olfactory receptor family 14 subfamily J member 1 [Source:HGNC Symbol;Acc:HGNC:13971]	ENSG00000204695.4	OR14J1	c(ENST00000377160, ENST00000641895)	-2.23	1.85	30.5	6.51e-07	1.66e-05	6.19
11139	ENSG00000184254	220	ALDH1A3	15	101000000	101000000	38900	+	ALDH1A3	protein_coding	chromosome	aldehyde dehydrogenase 1 family member A3 [Source:HGNC Symbol;Acc:HGNC:409]	ENSG00000184254.17	ALDH1A3	c(ENST00000329841, ENST00000346623, ENST00000557963, ENST00000558033, ENST00000558869, ENST00000560555, ENST00000561338)	0.686	9.93	30.5	6.55e-07	1.67e-05	6.18
12749	ENSG00000213689	11277	TREX1	3	48500000	48500000	1840	+	TREX1	protein_coding	chromosome	three prime repair exonuclease 1 [Source:HGNC Symbol;Acc:HGNC:12269]	ENSG00000213689.14	TREX1	c(ENST00000433541, ENST00000444177, ENST00000456089, ENST00000492235, ENST00000625293, ENST00000635452)	-5.68	1.96	31.1	6.6e-07	1.68e-05	6.18
81	ENSG00000005700	25998	IBTK	6	82200000	82200000	77800	-	IBTK	protein_coding	chromosome	inhibitor of Bruton tyrosine kinase [Source:HGNC Symbol;Acc:HGNC:17853]	ENSG00000005700.15	IBTK	c(ENST00000306270, ENST00000369751, ENST00000445419, ENST00000471036, ENST00000503400, ENST00000503631, ENST00000505222, ENST00000508381, ENST00000510291, ENST00000610980)	0.744	6.5	33.2	6.62e-07	1.68e-05	6.18
10674	ENSG00000179918	22928	SEPHS2	16	30400000	30400000	2240	-	SEPHS2	protein_coding	chromosome	selenophosphate synthetase 2 [Source:HGNC Symbol;Acc:HGNC:19686]	ENSG00000179918.19	SEPHS2	ENST00000478753	0.909	5.7	46.2	6.63e-07	1.68e-05	6.18
11239	ENSG00000185127	387263	C6orf120	6	170000000	170000000	2670	+	C6orf120	protein_coding	chromosome	chromosome 6 open reading frame 120 [Source:HGNC Symbol;Acc:HGNC:21247]	ENSG00000185127.6	C6orf120	ENST00000332290	1.54	4.65	34.5	6.65e-07	1.69e-05	6.18
10111	ENSG00000174282	57659	ZBTB4	17	7460000	7480000	24900	-	ZBTB4	protein_coding	chromosome	zinc finger and BTB domain containing 4 [Source:HGNC Symbol;Acc:HGNC:23847]	ENSG00000174282.12	ZBTB4	c(ENST00000311403, ENST00000380599)	0.819	6.45	30.4	6.82e-07	1.72e-05	6.17
7051	ENSG00000148834	9446	GSTO1	10	104000000	104000000	32100	+	GSTO1	protein_coding	chromosome	glutathione S-transferase omega 1 [Source:HGNC Symbol;Acc:HGNC:13312]	ENSG00000148834.13	GSTO1	c(ENST00000369710, ENST00000369713, ENST00000432659, ENST00000445155, ENST00000470554, ENST00000493946, ENST00000539281)	-0.623	6.52	30.4	6.88e-07	1.73e-05	6.16
14119	ENSG00000270629	25832	NBPF14	1	149000000	149000000	148000	-	NBPF14	protein_coding	chromosome	NBPF member 14 [Source:HGNC Symbol;Acc:HGNC:25232]	ENSG00000270629.6	NBPF14	c(ENST00000581201, ENST00000606877, ENST00000611826, ENST00000614329, ENST00000614999, ENST00000616120, ENST00000619423, ENST00000620240, ENST00000621066, ENST00000621070)	-1.46	6.75	30.4	6.88e-07	1.73e-05	6.16
6635	ENSG00000144233	83607	AMMECR1L	2	128000000	128000000	24300	-	AMMECR1L	protein_coding	chromosome	AMMECR1 like [Source:HGNC Symbol;Acc:HGNC:28658]	ENSG00000144233.9	AMMECR1L	c(ENST00000272647, ENST00000393001)	1.02	6.1	30.3	6.96e-07	1.75e-05	6.16
9285	ENSG00000168418	93107	KCNG4	16	84200000	84200000	21100	-	KCNG4	protein_coding	chromosome	potassium voltage-gated channel modifier subfamily G member 4 [Source:HGNC Symbol;Acc:HGNC:19697]	ENSG00000168418.7	KCNG4	c(ENST00000308251, ENST00000568181)	-4.15	-1.34	30.3	7.07e-07	1.77e-05	6.15
11591	ENSG00000188060	115273	RAB42	1	28600000	28600000	3240	+	RAB42	protein_coding	chromosome	RAB42, member RAS oncogene family [Source:HGNC Symbol;Acc:HGNC:28702]	ENSG00000188060.7	RAB42	c(ENST00000373826, ENST00000465518)	-3.81	-0.499	30.3	7.12e-07	1.79e-05	6.15
774	ENSG00000066135	9682	KDM4A	1	43700000	43700000	55400	+	KDM4A	protein_coding	chromosome	lysine demethylase 4A [Source:HGNC Symbol;Acc:HGNC:22978]	ENSG00000066135.13	KDM4A	c(ENST00000372396, ENST00000463151, ENST00000472265, ENST00000481296, ENST00000485249)	0.974	5.82	30.2	7.21e-07	1.8e-05	6.14
10736	ENSG00000180628	84333	PCGF5	10	91200000	91300000	121000	+	PCGF5	protein_coding	chromosome	polycomb group ring finger 5 [Source:HGNC Symbol;Acc:HGNC:28264]	ENSG00000180628.15	PCGF5	c(ENST00000336126, ENST00000490164, ENST00000496708, ENST00000543648, ENST00000614189)	1.22	5.11	30.2	7.24e-07	1.81e-05	6.14
1610	ENSG00000092853	63967	CLSPN	1	35700000	35800000	49800	-	CLSPN	protein_coding	chromosome	claspin [Source:HGNC Symbol;Acc:HGNC:19715]	ENSG00000092853.14	CLSPN	c(ENST00000251195, ENST00000318121, ENST00000373220, ENST00000466308, ENST00000517467, ENST00000520551)	-2.41	3.36	30.2	7.32e-07	1.82e-05	6.14
9117	ENSG00000167555	84436	ZNF528	19	52400000	52400000	20600	+	ZNF528	protein_coding	chromosome	zinc finger protein 528 [Source:HGNC Symbol;Acc:HGNC:29384]	ENSG00000167555.14	ZNF528	c(ENST00000360465, ENST00000391787, ENST00000391788, ENST00000436397, ENST00000448954, ENST00000479718, ENST00000493272, ENST00000494167, ENST00000531472, ENST00000594530, ENST00000598192, ENST00000598479)	2.27	4.12	30.2	7.33e-07	1.82e-05	6.14
7174	ENSG00000150687	11098	PRSS23	11	86800000	87000000	162000	+	PRSS23	protein_coding	chromosome	serine protease 23 [Source:HGNC Symbol;Acc:HGNC:14370]	ENSG00000150687.12	PRSS23	c(ENST00000280258, ENST00000527521, ENST00000528769, ENST00000531475, ENST00000531521, ENST00000532234, ENST00000532572, ENST00000533880, ENST00000533902)	0.815	7.58	30.2	7.38e-07	1.83e-05	6.13
7858	ENSG00000158859	9507	ADAMTS4	1	161000000	161000000	14800	-	ADAMTS4	protein_coding	chromosome	ADAM metallopeptidase with thrombospondin type 1 motif 4 [Source:HGNC Symbol;Acc:HGNC:220]	ENSG00000158859.10	ADAMTS4	c(ENST00000367995, ENST00000367996, ENST00000478394)	-3.19	0.769	30.1	7.44e-07	1.84e-05	6.13
3067	ENSG00000111144	4048	LTA4H	12	96000000	96000000	42800	-	LTA4H	protein_coding	chromosome	leukotriene A4 hydrolase [Source:HGNC Symbol;Acc:HGNC:6710]	ENSG00000111144.10	LTA4H	c(ENST00000228740, ENST00000413268, ENST00000537111, ENST00000547393, ENST00000547982, ENST00000548375, ENST00000548852, ENST00000552091, ENST00000552789, ENST00000553041)	0.556	7.22	30.1	7.47e-07	1.84e-05	6.13
11911	ENSG00000196754	6273	S100A2	1	154000000	154000000	6780	-	S100A2	protein_coding	chromosome	S100 calcium binding protein A2 [Source:HGNC Symbol;Acc:HGNC:10492]	ENSG00000196754.12	S100A2	c(ENST00000368707, ENST00000368708, ENST00000368709, ENST00000368710, ENST00000487430, ENST00000497140, ENST00000670077)	-0.353	12	30.1	7.47e-07	1.84e-05	6.13
8359	ENSG00000163466	10109	ARPC2	2	218000000	218000000	37200	+	ARPC2	protein_coding	chromosome	actin related protein 2/3 complex subunit 2 [Source:HGNC Symbol;Acc:HGNC:705]	ENSG00000163466.16	ARPC2	c(ENST00000295685, ENST00000315717, ENST00000414983, ENST00000420104, ENST00000420201, ENST00000456575, ENST00000462034, ENST00000465395, ENST00000470146, ENST00000471355, ENST00000472753, ENST00000477992, ENST00000478612, ENST00000480062, ENST00000484961, ENST00000487321, ENST00000489598, ENST00000491780)	0.425	9.36	30.1	7.52e-07	1.85e-05	6.12
9757	ENSG00000171603	22883	CLSTN1	1	9730000	9820000	95500	-	CLSTN1	protein_coding	chromosome	calsyntenin 1 [Source:HGNC Symbol;Acc:HGNC:17447]	ENSG00000171603.17	CLSTN1	c(ENST00000361311, ENST00000377298, ENST00000435891, ENST00000464286, ENST00000477264, ENST00000650348)	0.901	7.81	30.1	7.6e-07	1.87e-05	6.12
2873	ENSG00000108830	8153	RND2	17	43000000	43000000	6810	+	RND2	protein_coding	chromosome	Rho family GTPase 2 [Source:HGNC Symbol;Acc:HGNC:18315]	ENSG00000108830.10	RND2	c(ENST00000587117, ENST00000587250)	-3.5	0.174	30.1	7.69e-07	1.89e-05	6.11
12192	ENSG00000198324	144717	PHETA1	12	111000000	111000000	8470	-	PHETA1	protein_coding	chromosome	PH domain containing endocytic trafficking adaptor 1 [Source:HGNC Symbol;Acc:HGNC:26509]	ENSG00000198324.13	PHETA1	c(ENST00000361483, ENST00000547710, ENST00000547838, ENST00000548163, ENST00000549321)	2.93	3.61	30	7.74e-07	1.9e-05	6.11
3057	ENSG00000110931	10645	CAMKK2	12	121000000	121000000	60600	-	CAMKK2	protein_coding	chromosome	calcium/calmodulin dependent protein kinase kinase 2 [Source:HGNC Symbol;Acc:HGNC:1470]	ENSG00000110931.19	CAMKK2	c(ENST00000324774, ENST00000337174, ENST00000347034, ENST00000392473, ENST00000392474, ENST00000402834, ENST00000404169, ENST00000412367, ENST00000446440, ENST00000535524, ENST00000538733, ENST00000539380, ENST00000542540, ENST00000543477, ENST00000544485, ENST00000545538, ENST00000652382)	0.943	6.06	30	7.84e-07	1.92e-05	6.11
5118	ENSG00000132432	23480	SEC61G	7	54800000	54800000	7720	-	SEC61G	protein_coding	chromosome	SEC61 translocon gamma subunit [Source:HGNC Symbol;Acc:HGNC:18277]	ENSG00000132432.14	SEC61G	c(ENST00000352861, ENST00000395535, ENST00000415949, ENST00000450622, ENST00000460484, ENST00000461536, ENST00000480303)	-0.85	6.35	30	7.89e-07	1.93e-05	6.1
2117	ENSG00000102181	83692	CD99L2	X	151000000	151000000	132000	-	CD99L2	protein_coding	chromosome	CD99 molecule like 2 [Source:HGNC Symbol;Acc:HGNC:18237]	ENSG00000102181.21	CD99L2	c(ENST00000346693, ENST00000355149, ENST00000370377, ENST00000418547, ENST00000437787, ENST00000466436, ENST00000491877, ENST00000613030, ENST00000634795)	1.03	5.26	30	7.94e-07	1.93e-05	6.1
8129	ENSG00000161970	6154	RPL26	17	8380000	8380000	5700	-	RPL26	protein_coding	chromosome	ribosomal protein L26 [Source:HGNC Symbol;Acc:HGNC:10327]	ENSG00000161970.15	RPL26	c(ENST00000578069, ENST00000578115, ENST00000578812, ENST00000582485, ENST00000582556, ENST00000583011, ENST00000583515, ENST00000584164, ENST00000584343, ENST00000584441, ENST00000584906, ENST00000585176, ENST00000648839)	-0.344	10.1	30	7.94e-07	1.93e-05	6.1
8465	ENSG00000163900	90407	TMEM41A	3	185000000	185000000	22600	-	TMEM41A	protein_coding	chromosome	transmembrane protein 41A [Source:HGNC Symbol;Acc:HGNC:30544]	ENSG00000163900.11	TMEM41A	c(ENST00000296254, ENST00000382227, ENST00000421852, ENST00000467061, ENST00000467520, ENST00000475480, ENST00000484062)	1.07	6.18	29.9	8.07e-07	1.96e-05	6.09
12102	ENSG00000197894	128	ADH5	4	99100000	99100000	17800	-	ADH5	protein_coding	chromosome	alcohol dehydrogenase 5 (class III), chi polypeptide [Source:HGNC Symbol;Acc:HGNC:253]	ENSG00000197894.11	ADH5	c(ENST00000296412, ENST00000502386, ENST00000502590, ENST00000503130, ENST00000505652, ENST00000507102, ENST00000508146, ENST00000508511, ENST00000512604, ENST00000512621, ENST00000512659, ENST00000512991, ENST00000626055)	0.9	7.04	29.9	8.07e-07	1.96e-05	6.09
781	ENSG00000066422	27107	ZBTB11	3	102000000	102000000	28200	-	ZBTB11	protein_coding	chromosome	zinc finger and BTB domain containing 11 [Source:HGNC Symbol;Acc:HGNC:16740]	ENSG00000066422.5	ZBTB11	c(ENST00000312938, ENST00000461821, ENST00000471673)	0.858	6.04	29.9	8.14e-07	1.97e-05	6.09
9482	ENSG00000169689	201254	CENPX	17	82000000	82000000	5410	-	CENPX	protein_coding	chromosome	centromere protein X [Source:HGNC Symbol;Acc:HGNC:11422]	ENSG00000169689.15	CENPX	c(ENST00000306704, ENST00000392359, ENST00000577379, ENST00000579520, ENST00000580090, ENST00000580435, ENST00000583767, ENST00000584347, ENST00000584514, ENST00000584600, ENST00000585091)	-0.928	4.79	50.6	8.18e-07	1.98e-05	6.09
5428	ENSG00000135046	301	ANXA1	9	73200000	73200000	18500	+	ANXA1	protein_coding	chromosome	annexin A1 [Source:HGNC Symbol;Acc:HGNC:533]	ENSG00000135046.14	ANXA1	c(ENST00000257497, ENST00000376911, ENST00000415424, ENST00000456643, ENST00000468639, ENST00000489109, ENST00000491192, ENST00000495713)	0.352	11.4	29.8	8.28e-07	2e-05	6.08
9462	ENSG00000169594	646	BNC1	15	83300000	83300000	28800	-	BNC1	protein_coding	chromosome	basonuclin 1 [Source:HGNC Symbol;Acc:HGNC:1081]	ENSG00000169594.13	BNC1	c(ENST00000345382, ENST00000569704)	0.675	6.94	46.7	8.34e-07	2.01e-05	6.08
9098	ENSG00000167483	199786	NIBAN3	19	17500000	17600000	30500	+	NIBAN3	protein_coding	chromosome	niban apoptosis regulator 3 [Source:HGNC Symbol;Acc:HGNC:24130]	ENSG00000167483.18	NIBAN3	c(ENST00000332386, ENST00000335393, ENST00000449408, ENST00000595601, ENST00000595684, ENST00000597887, ENST00000599124, ENST00000599164, ENST00000599819, ENST00000600519, ENST00000600871, ENST00000601861, ENST00000651880)	-2.34	1.49	29.8	8.39e-07	2.02e-05	6.08
8761	ENSG00000165474	2706	GJB2	13	20200000	20200000	5480	-	GJB2	protein_coding	chromosome	gap junction protein beta 2 [Source:HGNC Symbol;Acc:HGNC:4284]	ENSG00000165474.8	GJB2	c(ENST00000382844, ENST00000382848)	0.528	9.58	29.8	8.49e-07	2.04e-05	6.07
898	ENSG00000070413	9993	DGCR2	22	19000000	19100000	86200	-	DGCR2	protein_coding	chromosome	DiGeorge syndrome critical region gene 2 [Source:HGNC Symbol;Acc:HGNC:2845]	ENSG00000070413.20	DGCR2	c(ENST00000263196, ENST00000389262, ENST00000467659, ENST00000473832, ENST00000537045, ENST00000545799, ENST00000608548)	0.915	6.7	29.8	8.54e-07	2.05e-05	6.07
14003	ENSG00000263309	25984	KRT23	CHR_HSCHR17_4_CTG4	40900000	40900000	14900	-	KRT23	protein_coding	chromosome	keratin 23 [Source:HGNC Symbol;Acc:HGNC:6438]	ENSG00000263309.6	KRT23	c(ENST00000571258, ENST00000571504, ENST00000572233, ENST00000574395, ENST00000574480, ENST00000577464, ENST00000579696, ENST00000581268, ENST00000582651)	1.15	5.7	29.6	9.06e-07	2.17e-05	6.04
5307	ENSG00000134107	8553	BHLHE40	3	4980000	4990000	5890	+	BHLHE40	protein_coding	chromosome	basic helix-loop-helix family member e40 [Source:HGNC Symbol;Acc:HGNC:1046]	ENSG00000134107.5	BHLHE40	c(ENST00000256495, ENST00000460806, ENST00000467610)	0.69	7.59	29.6	9.09e-07	2.17e-05	6.04
13744	ENSG00000253771	NA	TPTE2P1	13	24900000	25000000	43800	-	TPTE2P1	transcribed_unprocessed_pseudogene	chromosome	transmembrane phosphoinositide 3-phosphatase and tensin homolog 2 pseudogene 1 [Source:HGNC Symbol;Acc:HGNC:35196]	ENSG00000253771.6	TPTE2P1	c(ENST00000381871, ENST00000429698, ENST00000434100, ENST00000435256, ENST00000649209)	-5.14	-0.619	29.6	9.1e-07	2.17e-05	6.04
10917	ENSG00000182473	23265	EXOC7	17	76100000	76100000	40600	-	EXOC7	protein_coding	chromosome	exocyst complex component 7 [Source:HGNC Symbol;Acc:HGNC:23214]	ENSG00000182473.22	EXOC7	c(ENST00000332065, ENST00000335146, ENST00000357231, ENST00000405068, ENST00000405575, ENST00000406660, ENST00000411744, ENST00000420116, ENST00000442951, ENST00000460476, ENST00000465252, ENST00000467586, ENST00000467929, ENST00000486053, ENST00000494787, ENST00000589210, ENST00000589507, ENST00000591724, ENST00000592559, ENST00000607838, ENST00000634349)	1.35	7.16	29.5	9.45e-07	2.25e-05	6.02
6289	ENSG00000141458	4864	NPC1	18	23500000	23600000	80300	-	NPC1	protein_coding	chromosome	NPC intracellular cholesterol transporter 1 [Source:HGNC Symbol;Acc:HGNC:7897]	ENSG00000141458.13	NPC1	c(ENST00000269228, ENST00000540608, ENST00000586150, ENST00000586718, ENST00000587163, ENST00000587223, ENST00000588867, ENST00000590301, ENST00000590723, ENST00000591051, ENST00000591075, ENST00000591107, ENST00000591955, ENST00000593280)	-1.11	6.15	29.5	9.48e-07	2.26e-05	6.02
12355	ENSG00000198938	4514	MT-CO3	MT	9210	9990	784	+	MT-CO3	protein_coding	chromosome	mitochondrially encoded cytochrome c oxidase III [Source:HGNC Symbol;Acc:HGNC:7422]	ENSG00000198938.2	MT-CO3	ENST00000362079	-1.19	12.8	29.4	9.52e-07	2.26e-05	6.02
12951	ENSG00000222009	149478	BTBD19	1	44800000	44800000	7100	+	BTBD19	protein_coding	chromosome	BTB domain containing 19 [Source:HGNC Symbol;Acc:HGNC:27145]	ENSG00000222009.8	BTBD19	c(ENST00000409335, ENST00000439563, ENST00000450269, ENST00000464114, ENST00000475105, ENST00000482715, ENST00000485668, ENST00000489976, ENST00000495433)	-2.71	1	29.4	9.71e-07	2.3e-05	6.01
4305	ENSG00000124102	5266	PI3	20	45200000	45200000	1640	+	PI3	protein_coding	chromosome	peptidase inhibitor 3 [Source:HGNC Symbol;Acc:HGNC:8947]	ENSG00000124102.5	PI3	ENST00000243924	0.655	7.26	29.4	9.75e-07	2.31e-05	6.01
8098	ENSG00000161547	6427	SRSF2	17	76700000	76700000	3260	-	SRSF2	protein_coding	chromosome	serine and arginine rich splicing factor 2 [Source:HGNC Symbol;Acc:HGNC:10783]	ENSG00000161547.16	SRSF2	c(ENST00000358156, ENST00000359995, ENST00000392485, ENST00000452355, ENST00000508921, ENST00000582449, ENST00000583836, ENST00000585202, ENST00000586778, ENST00000589919, ENST00000592676)	0.668	7.58	29.4	9.79e-07	2.32e-05	6.01
6370	ENSG00000142192	351	APP	21	25900000	26200000	291000	-	APP	protein_coding	chromosome	amyloid beta precursor protein [Source:HGNC Symbol;Acc:HGNC:620]	ENSG00000142192.21	APP	c(ENST00000346798, ENST00000348990, ENST00000354192, ENST00000357903, ENST00000358918, ENST00000359726, ENST00000415997, ENST00000439274, ENST00000440126, ENST00000448850, ENST00000462267, ENST00000463070, ENST00000464867, ENST00000466453, ENST00000474136, ENST00000491395, ENST00000548570)	0.599	10.3	29.3	9.86e-07	2.32e-05	6.01
5013	ENSG00000131469	6155	RPL27	17	43000000	43000000	4690	+	RPL27	protein_coding	chromosome	ribosomal protein L27 [Source:HGNC Symbol;Acc:HGNC:10328]	ENSG00000131469.14	RPL27	c(ENST00000253788, ENST00000586277, ENST00000587478, ENST00000588830, ENST00000589037, ENST00000589913, ENST00000590864, ENST00000593262)	-0.43	9.52	29.3	9.87e-07	2.32e-05	6.01
7608	ENSG00000156030	91748	MIDEAS	14	73700000	73800000	75200	-	ELMSAN1	protein_coding	chromosome	ELM2 and Myb/SANT domain containing 1 [Source:HGNC Symbol;Acc:HGNC:19853]	ENSG00000156030.13	ELMSAN1	c(ENST00000286523, ENST00000394071, ENST00000421708, ENST00000423556, ENST00000435371, ENST00000451078, ENST00000462716, ENST00000476562, ENST00000478847, ENST00000483269, ENST00000486739)	1.39	6.19	29.3	9.88e-07	2.32e-05	6.01
1070	ENSG00000075790	55973	BCAP29	7	108000000	108000000	49200	+	BCAP29	protein_coding	chromosome	B cell receptor associated protein 29 [Source:HGNC Symbol;Acc:HGNC:24131]	ENSG00000075790.10	BCAP29	c(ENST00000005259, ENST00000379117, ENST00000379119, ENST00000421217, ENST00000436699, ENST00000442065, ENST00000445771, ENST00000457837, ENST00000465919, ENST00000466094, ENST00000473124, ENST00000479917, ENST00000482371, ENST00000486326, ENST00000490060, ENST00000491150, ENST00000494086)	-1.25	5.76	29.3	9.89e-07	2.32e-05	6
9020	ENSG00000166925	81628	TSC22D4	7	100000000	100000000	15900	-	TSC22D4	protein_coding	chromosome	TSC22 domain family member 4 [Source:HGNC Symbol;Acc:HGNC:21696]	ENSG00000166925.9	TSC22D4	c(ENST00000300181, ENST00000393991, ENST00000423266, ENST00000456330, ENST00000493217, ENST00000496728)	1.31	4.64	29.3	9.96e-07	2.34e-05	6
2538	ENSG00000105711	6324	SCN1B	19	35000000	35000000	9980	+	SCN1B	protein_coding	chromosome	sodium voltage-gated channel beta subunit 1 [Source:HGNC Symbol;Acc:HGNC:10586]	ENSG00000105711.12	SCN1B	c(ENST00000262631, ENST00000415950, ENST00000595652, ENST00000596348, ENST00000602150, ENST00000638536, ENST00000639260, ENST00000640135)	-2.83	-0.12	29.3	9.98e-07	2.34e-05	6
10699	ENSG00000180229	283755	HERC2P3	15	20400000	20500000	127000	-	HERC2P3	transcribed_unprocessed_pseudogene	chromosome	hect domain and RLD 2 pseudogene 3 [Source:HGNC Symbol;Acc:HGNC:4871]	ENSG00000180229.12	HERC2P3	c(ENST00000412154, ENST00000414804, ENST00000424611, ENST00000426501, ENST00000428453, ENST00000429257, ENST00000429926, ENST00000430598, ENST00000437318, ENST00000440441, ENST00000440774, ENST00000454045, ENST00000456027)	1.97	3.5	29.3	1e-06	2.35e-05	6
2320	ENSG00000104237	6101	RP1	8	54500000	54900000	362000	+	RP1	protein_coding	chromosome	RP1 axonemal microtubule associated [Source:HGNC Symbol;Acc:HGNC:10263]	ENSG00000104237.11	RP1	c(ENST00000220676, ENST00000518787, ENST00000522001, ENST00000602362, ENST00000636932, ENST00000637698, ENST00000646684, ENST00000650534)	-3.15	0.689	29.3	1.01e-06	2.36e-05	6
5426	ENSG00000135040	60560	NAA35	9	85900000	86000000	84300	+	NAA35	protein_coding	chromosome	N(alpha)-acetyltransferase 35, NatC auxiliary subunit [Source:HGNC Symbol;Acc:HGNC:24340]	ENSG00000135040.16	NAA35	c(ENST00000361671, ENST00000376040, ENST00000416045)	1.64	5.51	29.3	1.01e-06	2.35e-05	6
10793	ENSG00000181218	92815	H2AW	1	228000000	228000000	895	-	HIST3H2A	protein_coding	chromosome	histone cluster 3 H2A [Source:HGNC Symbol;Acc:HGNC:20507]	ENSG00000181218.5	HIST3H2A	ENST00000366695	9.96	2.22	82.5	1.01e-06	2.36e-05	5.99
420	ENSG00000036054	55773	TBC1D23	3	100000000	100000000	64300	+	TBC1D23	protein_coding	chromosome	TBC1 domain family member 23 [Source:HGNC Symbol;Acc:HGNC:25622]	ENSG00000036054.13	TBC1D23	c(ENST00000344949, ENST00000394144, ENST00000471098, ENST00000471273, ENST00000475134, ENST00000484231, ENST00000485687, ENST00000486274, ENST00000496167)	0.83	5.84	53.9	1.02e-06	2.36e-05	5.99
1370	ENSG00000086544	80271	ITPKC	19	40700000	40700000	23700	+	ITPKC	protein_coding	chromosome	inositol-trisphosphate 3-kinase C [Source:HGNC Symbol;Acc:HGNC:14897]	ENSG00000086544.3	ITPKC	c(ENST00000263370, ENST00000597003)	1.2	5.87	29.3	1.02e-06	2.36e-05	5.99
5750	ENSG00000137145	55667	DENND4C	9	19200000	19400000	143000	+	DENND4C	protein_coding	chromosome	DENN domain containing 4C [Source:HGNC Symbol;Acc:HGNC:26079]	ENSG00000137145.20	DENND4C	c(ENST00000361024, ENST00000380424, ENST00000380427, ENST00000380437, ENST00000434457, ENST00000494124, ENST00000602442, ENST00000602708, ENST00000602925)	1.02	6.08	29.2	1.02e-06	2.37e-05	5.99
6851	ENSG00000146457	9589	WTAP	6	160000000	160000000	30700	+	WTAP	protein_coding	chromosome	WT1 associated protein [Source:HGNC Symbol;Acc:HGNC:16846]	ENSG00000146457.16	WTAP	c(ENST00000337387, ENST00000358372, ENST00000462110, ENST00000494513, ENST00000614346, ENST00000621533, ENST00000631126, ENST00000650096)	0.995	6.35	29.2	1.02e-06	2.37e-05	5.99
3588	ENSG00000115919	8942	KYNU	2	143000000	143000000	178000	+	KYNU	protein_coding	chromosome	kynureninase [Source:HGNC Symbol;Acc:HGNC:6469]	ENSG00000115919.15	KYNU	c(ENST00000264170, ENST00000375773, ENST00000409512, ENST00000410015, ENST00000424385, ENST00000460143, ENST00000612147, ENST00000613664, ENST00000621320)	2.28	4.45	29.2	1.03e-06	2.38e-05	5.99
6259	ENSG00000141232	10140	TOB1	17	50900000	50900000	5760	-	TOB1	protein_coding	chromosome	transducer of ERBB2, 1 [Source:HGNC Symbol;Acc:HGNC:11979]	ENSG00000141232.5	TOB1	c(ENST00000268957, ENST00000499247, ENST00000509385)	0.918	5.93	29.2	1.03e-06	2.38e-05	5.99
3309	ENSG00000113300	57472	CNOT6	5	180000000	181000000	84000	+	CNOT6	protein_coding	chromosome	CCR4-NOT transcription complex subunit 6 [Source:HGNC Symbol;Acc:HGNC:14099]	ENSG00000113300.13	CNOT6	c(ENST00000261951, ENST00000393356, ENST00000502447, ENST00000504343, ENST00000507016, ENST00000510148, ENST00000618123)	1.46	5.69	29.2	1.05e-06	2.43e-05	5.98
4258	ENSG00000123395	60673	ATG101	12	52100000	52100000	8250	+	ATG101	protein_coding	chromosome	autophagy related 101 [Source:HGNC Symbol;Acc:HGNC:25679]	ENSG00000123395.14	ATG101	c(ENST00000336854, ENST00000547409, ENST00000548915, ENST00000550604, ENST00000552544, ENST00000552947, ENST00000553049)	0.965	5.67	29.1	1.06e-06	2.43e-05	5.97
5182	ENSG00000132842	8546	AP3B1	5	78000000	78300000	294000	-	AP3B1	protein_coding	chromosome	adaptor related protein complex 3 subunit beta 1 [Source:HGNC Symbol;Acc:HGNC:566]	ENSG00000132842.13	AP3B1	c(ENST00000255194, ENST00000517561, ENST00000517940, ENST00000519295, ENST00000519888, ENST00000520122, ENST00000522901, ENST00000523204)	0.861	6.27	29.2	1.06e-06	2.43e-05	5.98
10862	ENSG00000182087	91304	TMEM259	19	1010000	1020000	11500	-	TMEM259	protein_coding	chromosome	transmembrane protein 259 [Source:HGNC Symbol;Acc:HGNC:17039]	ENSG00000182087.14	TMEM259	c(ENST00000333175, ENST00000356663, ENST00000586250, ENST00000586285, ENST00000586704, ENST00000589055, ENST00000589831, ENST00000592052, ENST00000592590, ENST00000592618, ENST00000593068, ENST00000607316)	0.986	7.05	29.1	1.06e-06	2.44e-05	5.97
6058	ENSG00000139343	6636	SNRPF	12	95900000	95900000	44900	+	SNRPF	protein_coding	chromosome	small nuclear ribonucleoprotein polypeptide F [Source:HGNC Symbol;Acc:HGNC:11162]	ENSG00000139343.10	SNRPF	c(ENST00000266735, ENST00000549580, ENST00000551316, ENST00000552085, ENST00000553192)	-0.72	5.66	29.1	1.08e-06	2.46e-05	5.97
8450	ENSG00000163820	79443	FYCO1	3	45900000	46000000	77900	-	FYCO1	protein_coding	chromosome	FYVE and coiled-coil domain containing 1 [Source:HGNC Symbol;Acc:HGNC:14673]	ENSG00000163820.15	FYCO1	c(ENST00000296137, ENST00000433878, ENST00000438446, ENST00000471739, ENST00000535325)	1.21	5.74	29.1	1.08e-06	2.47e-05	5.97
10990	ENSG00000183077	125061	AFMID	17	78200000	78200000	20400	+	AFMID	protein_coding	chromosome	arylformamidase [Source:HGNC Symbol;Acc:HGNC:20910]	ENSG00000183077.15	AFMID	c(ENST00000327898, ENST00000409257, ENST00000585419, ENST00000586542, ENST00000586731, ENST00000587750, ENST00000588199, ENST00000588800, ENST00000589107, ENST00000589256, ENST00000589664, ENST00000591256, ENST00000591538, ENST00000591952, ENST00000592988)	-1.49	4.24	29.1	1.08e-06	2.46e-05	5.97
13352	ENSG00000234906	344	APOC2	19	44900000	44900000	3600	+	APOC2	protein_coding	chromosome	apolipoprotein C2 [Source:HGNC Symbol;Acc:HGNC:609]	ENSG00000234906.10	APOC2	c(ENST00000252490, ENST00000585786, ENST00000590360, ENST00000591597, ENST00000592257)	-4.25	0.571	29.5	1.11e-06	2.53e-05	5.95
5251	ENSG00000133488	284904	SEC14L4	22	30500000	30500000	16800	-	SEC14L4	protein_coding	chromosome	SEC14 like lipid binding 4 [Source:HGNC Symbol;Acc:HGNC:20627]	ENSG00000133488.15	SEC14L4	c(ENST00000255858, ENST00000320982, ENST00000321205, ENST00000381982)	-4.49	-0.0771	28.9	1.14e-06	2.58e-05	5.94
6479	ENSG00000143315	93183	PIGM	1	160000000	160000000	7040	-	PIGM	protein_coding	chromosome	phosphatidylinositol glycan anchor biosynthesis class M [Source:HGNC Symbol;Acc:HGNC:18858]	ENSG00000143315.8	PIGM	ENST00000368090	2.09	3.98	53.6	1.15e-06	2.61e-05	5.94
14629	ENSG00000282458	375690	WASH5P	19	61000	71600	10700	-	WASH5P	transcribed_processed_pseudogene	chromosome	WASP family homolog 5, pseudogene [Source:HGNC Symbol;Acc:HGNC:33884]	ENSG00000282458.1	WASH5P	c(ENST00000631796, ENST00000631994, ENST00000632089, ENST00000632292, ENST00000632496, ENST00000632506, ENST00000633703, ENST00000633719, ENST00000633742, ENST00000634023)	2.81	6.52	28.9	1.16e-06	2.63e-05	5.94
5342	ENSG00000134330	285148	IAH1	2	9470000	9500000	22900	+	IAH1	protein_coding	chromosome	isoamyl acetate hydrolyzing esterase 1 (putative) [Source:HGNC Symbol;Acc:HGNC:27696]	ENSG00000134330.19	IAH1	c(ENST00000351760, ENST00000470914, ENST00000481367, ENST00000481688, ENST00000482918, ENST00000484826, ENST00000487850, ENST00000489468, ENST00000490621, ENST00000492223, ENST00000495050, ENST00000495494, ENST00000495797, ENST00000496603, ENST00000497473)	-0.978	4.96	29.6	1.17e-06	2.64e-05	5.93
6608	ENSG00000144021	9391	CIAO1	2	96300000	96300000	8020	+	CIAO1	protein_coding	chromosome	cytosolic iron-sulfur assembly component 1 [Source:HGNC Symbol;Acc:HGNC:14280]	ENSG00000144021.3	CIAO1	c(ENST00000272402, ENST00000469320, ENST00000488633, ENST00000491394)	0.986	6.68	28.9	1.17e-06	2.64e-05	5.93
7715	ENSG00000157224	9069	CLDN12	7	90400000	90500000	130000	+	CLDN12	protein_coding	chromosome	claudin 12 [Source:HGNC Symbol;Acc:HGNC:2034]	ENSG00000157224.16	CLDN12	c(ENST00000287916, ENST00000394604, ENST00000394605, ENST00000416322, ENST00000427904, ENST00000451941, ENST00000462636, ENST00000476475, ENST00000478752, ENST00000483862, ENST00000485696, ENST00000495768, ENST00000496677, ENST00000498033, ENST00000498326)	1.21	6.1	28.9	1.17e-06	2.64e-05	5.93
8396	ENSG00000163624	1040	CDS1	4	84600000	84700000	68200	+	CDS1	protein_coding	chromosome	CDP-diacylglycerol synthase 1 [Source:HGNC Symbol;Acc:HGNC:1800]	ENSG00000163624.6	CDS1	c(ENST00000295887, ENST00000511298)	0.992	6.05	28.8	1.18e-06	2.65e-05	5.93
10727	ENSG00000180530	8204	NRIP1	21	15000000	15100000	105000	-	NRIP1	protein_coding	chromosome	nuclear receptor interacting protein 1 [Source:HGNC Symbol;Acc:HGNC:8001]	ENSG00000180530.11	NRIP1	c(ENST00000318948, ENST00000400199, ENST00000400202, ENST00000411932, ENST00000637630, ENST00000637963, ENST00000638122)	0.85	6.87	28.8	1.19e-06	2.67e-05	5.93
11532	ENSG00000187605	200424	TET3	2	74000000	74100000	122000	+	TET3	protein_coding	chromosome	tet methylcytosine dioxygenase 3 [Source:HGNC Symbol;Acc:HGNC:28313]	ENSG00000187605.15	TET3	c(ENST00000305799, ENST00000409262, ENST00000475405, ENST00000496886)	0.973	5.82	28.8	1.19e-06	2.68e-05	5.92
9264	ENSG00000168283	648	BMI1	10	22300000	22300000	10400	+	BMI1	protein_coding	chromosome	BMI1 proto-oncogene, polycomb ring finger [Source:HGNC Symbol;Acc:HGNC:1066]	ENSG00000168283.14	BMI1	c(ENST00000376663, ENST00000416820, ENST00000442508, ENST00000443519, ENST00000456675, ENST00000490311, ENST00000496174, ENST00000602358, ENST00000602523, ENST00000602524)	1	6.08	28.8	1.21e-06	2.71e-05	5.92
12278	ENSG00000198743	6526	SLC5A3	21	34100000	34100000	32700	+	SLC5A3	protein_coding	chromosome	solute carrier family 5 member 3 [Source:HGNC Symbol;Acc:HGNC:11038]	ENSG00000198743.7	SLC5A3	ENST00000381151	0.964	7.3	28.8	1.21e-06	2.71e-05	5.92
11356	ENSG00000185896	3916	LAMP1	13	113000000	113000000	26400	+	LAMP1	protein_coding	chromosome	lysosomal associated membrane protein 1 [Source:HGNC Symbol;Acc:HGNC:6499]	ENSG00000185896.11	LAMP1	c(ENST00000332556, ENST00000471046, ENST00000472564)	0.846	8.34	28.7	1.22e-06	2.73e-05	5.91
11906	ENSG00000196715	154807	VKORC1L1	7	65900000	66000000	86500	+	VKORC1L1	protein_coding	chromosome	vitamin K epoxide reductase complex subunit 1 like 1 [Source:HGNC Symbol;Acc:HGNC:21492]	ENSG00000196715.7	VKORC1L1	c(ENST00000360768, ENST00000434382, ENST00000648179, ENST00000648187)	1.36	5.69	28.7	1.22e-06	2.73e-05	5.91
6983	ENSG00000148110	84641	MFSD14B	9	94400000	94500000	86500	+	MFSD14B	protein_coding	chromosome	major facilitator superfamily domain containing 14B [Source:HGNC Symbol;Acc:HGNC:23376]	ENSG00000148110.16	MFSD14B	c(ENST00000375344, ENST00000428393, ENST00000673506)	0.979	6.8	28.7	1.23e-06	2.74e-05	5.91
954	ENSG00000072110	87	ACTN1	14	68900000	69000000	105000	-	ACTN1	protein_coding	chromosome	actinin alpha 1 [Source:HGNC Symbol;Acc:HGNC:163]	ENSG00000072110.13	ACTN1	c(ENST00000193403, ENST00000376839, ENST00000394419, ENST00000438964, ENST00000538545, ENST00000544964, ENST00000553290, ENST00000553370, ENST00000553659, ENST00000553779, ENST00000553882, ENST00000554158, ENST00000554508, ENST00000555075, ENST00000555616, ENST00000556083, ENST00000556203, ENST00000556343, ENST00000556432, ENST00000556433, ENST00000556571)	0.618	8.72	28.7	1.24e-06	2.76e-05	5.91
5578	ENSG00000135974	79074	C2orf49	2	105000000	105000000	11700	+	C2orf49	protein_coding	chromosome	chromosome 2 open reading frame 49 [Source:HGNC Symbol;Acc:HGNC:28772]	ENSG00000135974.10	C2orf49	c(ENST00000258457, ENST00000410049)	1.99	4.64	28.7	1.24e-06	2.76e-05	5.91
5964	ENSG00000138613	83464	APH1B	15	63300000	63300000	33100	+	APH1B	protein_coding	chromosome	aph-1 homolog B, gamma-secretase subunit [Source:HGNC Symbol;Acc:HGNC:24080]	ENSG00000138613.14	APH1B	c(ENST00000261879, ENST00000380340, ENST00000380343, ENST00000558631, ENST00000559744, ENST00000559823, ENST00000559971, ENST00000560353, ENST00000560716, ENST00000560890)	-3.09	2.5	28.7	1.25e-06	2.76e-05	5.9
4992	ENSG00000131263	51132	RLIM	X	74600000	74600000	31600	-	RLIM	protein_coding	chromosome	ring finger protein, LIM domain interacting [Source:HGNC Symbol;Acc:HGNC:13429]	ENSG00000131263.13	RLIM	c(ENST00000332687, ENST00000349225)	0.927	6.15	28.7	1.26e-06	2.78e-05	5.9
13331	ENSG00000234549	79969	ATAT1	CHR_HSCHR6_MHC_SSTO_CTG1	30600000	30600000	20000	+	ATAT1	protein_coding	chromosome	alpha tubulin acetyltransferase 1 [Source:HGNC Symbol;Acc:HGNC:21186]	ENSG00000234549.8	ATAT1	c(ENST00000411724, ENST00000416917, ENST00000432356, ENST00000454987, ENST00000456215, ENST00000457334, ENST00000460478, ENST00000462795, ENST00000471345, ENST00000475631, ENST00000477838, ENST00000491620)	-3.44	1.35	29.7	1.27e-06	2.81e-05	5.9
11348	ENSG00000185842	127602	DNAH14	1	225000000	225000000	503000	+	DNAH14	protein_coding	chromosome	dynein axonemal heavy chain 14 [Source:HGNC Symbol;Acc:HGNC:2945]	ENSG00000185842.15	DNAH14	c(ENST00000327794, ENST00000328556, ENST00000366848, ENST00000366849, ENST00000366850, ENST00000400952, ENST00000428003, ENST00000430092, ENST00000433124, ENST00000439375, ENST00000445597, ENST00000450490, ENST00000453375, ENST00000474127, ENST00000474801, ENST00000486657, ENST00000495456, ENST00000498360, ENST00000638635)	-2.65	3.03	28.6	1.29e-06	2.84e-05	5.89
406	ENSG00000034510	9168	TMSB10	2	84900000	84900000	1020	+	TMSB10	protein_coding	chromosome	thymosin beta 10 [Source:HGNC Symbol;Acc:HGNC:11879]	ENSG00000034510.6	TMSB10	ENST00000233143	-0.4	10.6	28.5	1.31e-06	2.9e-05	5.88
9263	ENSG00000168282	4247	MGAT2	14	49600000	49600000	2680	+	MGAT2	protein_coding	chromosome	mannosyl (alpha-1,6-)-glycoprotein beta-1,2-N-acetylglucosaminyltransferase [Source:HGNC Symbol;Acc:HGNC:7045]	ENSG00000168282.6	MGAT2	ENST00000305386	0.996	5.72	28.5	1.31e-06	2.89e-05	5.88
456	ENSG00000040608	65078	RTN4R	22	20200000	20300000	41800	-	RTN4R	protein_coding	chromosome	reticulon 4 receptor [Source:HGNC Symbol;Acc:HGNC:18601]	ENSG00000040608.14	RTN4R	c(ENST00000043402, ENST00000416372, ENST00000425986, ENST00000463936, ENST00000469601, ENST00000474642)	3.18	2.63	36.6	1.34e-06	2.95e-05	5.87
5952	ENSG00000138459	55032	SLC35A5	3	113000000	113000000	23900	+	SLC35A5	protein_coding	chromosome	solute carrier family 35 member A5 [Source:HGNC Symbol;Acc:HGNC:20792]	ENSG00000138459.9	SLC35A5	c(ENST00000261034, ENST00000460615, ENST00000460713, ENST00000468642, ENST00000484995, ENST00000492406, ENST00000494706)	1.3	5.1	30.2	1.34e-06	2.94e-05	5.87
7272	ENSG00000151704	3758	KCNJ1	11	129000000	129000000	31100	-	KCNJ1	protein_coding	chromosome	potassium voltage-gated channel subfamily J member 1 [Source:HGNC Symbol;Acc:HGNC:6255]	ENSG00000151704.15	KCNJ1	c(ENST00000324003, ENST00000324036, ENST00000392664, ENST00000392665, ENST00000392666, ENST00000440599, ENST00000531562)	-4.02	0.0981	28.5	1.35e-06	2.95e-05	5.87
5811	ENSG00000137601	4750	NEK1	4	169000000	170000000	220000	-	NEK1	protein_coding	chromosome	NIMA related kinase 1 [Source:HGNC Symbol;Acc:HGNC:7744]	ENSG00000137601.16	NEK1	c(ENST00000439128, ENST00000505119, ENST00000507142, ENST00000509912, ENST00000510108, ENST00000510533, ENST00000511633, ENST00000512193, ENST00000638824)	1.63	4.44	28.4	1.36e-06	2.98e-05	5.87
5813	ENSG00000137642	6653	SORL1	11	121000000	122000000	181000	+	SORL1	protein_coding	chromosome	sortilin related receptor 1 [Source:HGNC Symbol;Acc:HGNC:11185]	ENSG00000137642.13	SORL1	c(ENST00000260197, ENST00000524633, ENST00000524873, ENST00000525532, ENST00000527649, ENST00000527934, ENST00000528339, ENST00000529445, ENST00000530365, ENST00000532451, ENST00000532694, ENST00000534286, ENST00000534754)	-1.65	4.09	28.4	1.36e-06	2.97e-05	5.87
6388	ENSG00000142453	10498	CARM1	19	10900000	10900000	51600	+	CARM1	protein_coding	chromosome	coactivator associated arginine methyltransferase 1 [Source:HGNC Symbol;Acc:HGNC:23393]	ENSG00000142453.11	CARM1	c(ENST00000327064, ENST00000344150, ENST00000586221, ENST00000586298, ENST00000586508, ENST00000588947, ENST00000589693, ENST00000590039, ENST00000590699, ENST00000592516)	1.02	5.71	28.4	1.36e-06	2.97e-05	5.87
10999	ENSG00000183155	5877	RABIF	1	203000000	203000000	10900	-	RABIF	protein_coding	chromosome	RAB interacting factor [Source:HGNC Symbol;Acc:HGNC:9797]	ENSG00000183155.5	RABIF	ENST00000367262	1.9	4.32	63.2	1.37e-06	2.99e-05	5.86
5926	ENSG00000138326	6229	RPS24	10	78000000	78100000	23100	+	RPS24	protein_coding	chromosome	ribosomal protein S24 [Source:HGNC Symbol;Acc:HGNC:10411]	ENSG00000138326.20	RPS24	c(ENST00000360830, ENST00000372360, ENST00000435275, ENST00000440692, ENST00000464716, ENST00000465692, ENST00000466129, ENST00000475468, ENST00000476545, ENST00000478655, ENST00000480662, ENST00000482069, ENST00000485708, ENST00000613865, ENST00000645195, ENST00000645440, ENST00000645698, ENST00000646254)	-0.428	10.1	28.4	1.38e-06	3e-05	5.86
10384	ENSG00000176946	51078	THAP4	2	242000000	242000000	52800	-	THAP4	protein_coding	chromosome	THAP domain containing 4 [Source:HGNC Symbol;Acc:HGNC:23187]	ENSG00000176946.12	THAP4	c(ENST00000321679, ENST00000402136, ENST00000402545, ENST00000407315, ENST00000497486, ENST00000612200)	0.983	5.82	28.4	1.38e-06	3e-05	5.86
7558	ENSG00000155329	54819	ZCCHC10	5	133000000	133000000	29600	-	ZCCHC10	protein_coding	chromosome	zinc finger CCHC-type containing 10 [Source:HGNC Symbol;Acc:HGNC:25954]	ENSG00000155329.12	ZCCHC10	c(ENST00000324170, ENST00000355372, ENST00000504170, ENST00000506403, ENST00000508080, ENST00000509008, ENST00000509437, ENST00000511440, ENST00000513541, ENST00000513848)	-1.61	4.6	28.3	1.42e-06	3.07e-05	5.85
7788	ENSG00000158092	4690	NCK1	3	137000000	137000000	89400	+	NCK1	protein_coding	chromosome	NCK adaptor protein 1 [Source:HGNC Symbol;Acc:HGNC:7664]	ENSG00000158092.7	NCK1	c(ENST00000288986, ENST00000460960, ENST00000467911, ENST00000469404, ENST00000476286, ENST00000478862, ENST00000481752, ENST00000482071, ENST00000485096, ENST00000488930, ENST00000491539, ENST00000496489)	0.939	6.04	28.3	1.45e-06	3.14e-05	5.84
11734	ENSG00000189171	6284	S100A13	1	154000000	154000000	12600	-	S100A13	protein_coding	chromosome	S100 calcium binding protein A13 [Source:HGNC Symbol;Acc:HGNC:10490]	ENSG00000189171.14	S100A13	c(ENST00000339556, ENST00000392622, ENST00000392623, ENST00000440685, ENST00000476133, ENST00000491177)	-0.632	6.08	28.2	1.46e-06	3.16e-05	5.84
639	ENSG00000059758	5128	CDK17	12	96300000	96400000	122000	-	CDK17	protein_coding	chromosome	cyclin dependent kinase 17 [Source:HGNC Symbol;Acc:HGNC:8750]	ENSG00000059758.8	CDK17	c(ENST00000261211, ENST00000542666, ENST00000543119, ENST00000548422, ENST00000548734, ENST00000549899, ENST00000550971, ENST00000551484, ENST00000551816, ENST00000552262, ENST00000552496, ENST00000553042)	0.995	5.39	28.2	1.47e-06	3.16e-05	5.83
4135	ENSG00000121892	23244	PDS5A	4	39800000	40000000	155000	-	PDS5A	protein_coding	chromosome	PDS5 cohesin associated factor A [Source:HGNC Symbol;Acc:HGNC:29088]	ENSG00000121892.15	PDS5A	c(ENST00000303538, ENST00000503396, ENST00000503696, ENST00000503867, ENST00000506262, ENST00000507020, ENST00000507766, ENST00000508625, ENST00000512643, ENST00000513798)	0.677	7.31	28.2	1.47e-06	3.16e-05	5.83
6737	ENSG00000145293	58478	ENOPH1	4	82400000	82500000	30600	+	ENOPH1	protein_coding	chromosome	enolase-phosphatase 1 [Source:HGNC Symbol;Acc:HGNC:24599]	ENSG00000145293.16	ENOPH1	c(ENST00000273920, ENST00000505846, ENST00000509635, ENST00000610545)	0.634	6.52	28.5	1.47e-06	3.16e-05	5.83
12328	ENSG00000198886	4538	MT-ND4	MT	10800	12100	1380	+	MT-ND4	protein_coding	chromosome	mitochondrially encoded NADH:ubiquinone oxidoreductase core subunit 4 [Source:HGNC Symbol;Acc:HGNC:7459]	ENSG00000198886.2	MT-ND4	ENST00000361381	-1.15	12.7	28.2	1.47e-06	3.16e-05	5.83
3011	ENSG00000110422	10114	HIPK3	11	33300000	33400000	100000	+	HIPK3	protein_coding	chromosome	homeodomain interacting protein kinase 3 [Source:HGNC Symbol;Acc:HGNC:4915]	ENSG00000110422.12	HIPK3	c(ENST00000303296, ENST00000379016, ENST00000456517, ENST00000525975, ENST00000531504, ENST00000534262)	0.819	7.17	28.2	1.48e-06	3.16e-05	5.83
4013	ENSG00000120451	399979	SNX19	11	131000000	131000000	41100	-	SNX19	protein_coding	chromosome	sorting nexin 19 [Source:HGNC Symbol;Acc:HGNC:21532]	ENSG00000120451.10	SNX19	c(ENST00000265909, ENST00000426933, ENST00000524460, ENST00000526579, ENST00000527116, ENST00000527451, ENST00000528555, ENST00000530330, ENST00000530356, ENST00000531608, ENST00000533214, ENST00000533318, ENST00000534726)	1.56	6.32	28.2	1.48e-06	3.16e-05	5.83
4539	ENSG00000126226	55795	PCID2	13	113000000	113000000	31200	-	PCID2	protein_coding	chromosome	PCI domain containing 2 [Source:HGNC Symbol;Acc:HGNC:25653]	ENSG00000126226.22	PCID2	c(ENST00000246505, ENST00000337344, ENST00000375457, ENST00000375459, ENST00000375477, ENST00000375479, ENST00000462653, ENST00000462853, ENST00000463102, ENST00000473462, ENST00000475433, ENST00000480971, ENST00000484641, ENST00000491548, ENST00000493650, ENST00000622406)	1.58	5.29	28.2	1.48e-06	3.16e-05	5.83
9041	ENSG00000167088	6632	SNRPD1	18	21600000	21600000	21200	+	SNRPD1	protein_coding	chromosome	small nuclear ribonucleoprotein D1 polypeptide [Source:HGNC Symbol;Acc:HGNC:11158]	ENSG00000167088.11	SNRPD1	c(ENST00000300413, ENST00000577906, ENST00000579618, ENST00000582475)	1.14	6.4	28.2	1.48e-06	3.16e-05	5.83
5087	ENSG00000132254	23647	ARFIP2	11	6470000	6480000	6800	-	ARFIP2	protein_coding	chromosome	ADP ribosylation factor interacting protein 2 [Source:HGNC Symbol;Acc:HGNC:17160]	ENSG00000132254.12	ARFIP2	c(ENST00000254584, ENST00000396777, ENST00000423813, ENST00000445086, ENST00000525235, ENST00000525329, ENST00000529847, ENST00000530410, ENST00000531037, ENST00000614314)	0.696	6.38	28.2	1.49e-06	3.18e-05	5.83
9325	ENSG00000168685	3575	IL7R	5	35900000	35900000	26900	+	IL7R	protein_coding	chromosome	interleukin 7 receptor [Source:HGNC Symbol;Acc:HGNC:6024]	ENSG00000168685.15	IL7R	c(ENST00000303115, ENST00000505093, ENST00000505875, ENST00000506850, ENST00000508941, ENST00000509668, ENST00000511031, ENST00000511982, ENST00000514217, ENST00000515665)	-4.21	0.734	28.2	1.49e-06	3.18e-05	5.83
6566	ENSG00000143748	4931	NVL	1	224000000	224000000	103000	-	NVL	protein_coding	chromosome	nuclear VCP like [Source:HGNC Symbol;Acc:HGNC:8070]	ENSG00000143748.18	NVL	c(ENST00000281701, ENST00000340871, ENST00000391875, ENST00000436927, ENST00000461466, ENST00000461546, ENST00000462893, ENST00000467882, ENST00000468088, ENST00000468673, ENST00000469075, ENST00000469968, ENST00000470903, ENST00000470989, ENST00000481213, ENST00000482491, ENST00000483094, ENST00000487758, ENST00000488718, ENST00000489194, ENST00000492281, ENST00000493060, ENST00000496393, ENST00…	-1.94	4.92	28.2	1.5e-06	3.19e-05	5.82
11435	ENSG00000186480	3638	INSIG1	7	155000000	155000000	12500	+	INSIG1	protein_coding	chromosome	insulin induced gene 1 [Source:HGNC Symbol;Acc:HGNC:6083]	ENSG00000186480.13	INSIG1	c(ENST00000340368, ENST00000342407, ENST00000344756, ENST00000425172, ENST00000468307, ENST00000476756)	0.856	6.4	28.1	1.51e-06	3.21e-05	5.82
4182	ENSG00000122515	83637	ZMIZ2	7	44700000	44800000	21300	+	ZMIZ2	protein_coding	chromosome	zinc finger MIZ-type containing 2 [Source:HGNC Symbol;Acc:HGNC:22229]	ENSG00000122515.15	ZMIZ2	c(ENST00000265346, ENST00000309315, ENST00000413916, ENST00000416856, ENST00000433667, ENST00000441627, ENST00000457123, ENST00000463056, ENST00000463931, ENST00000478045, ENST00000480964, ENST00000482322, ENST00000492001, ENST00000492558, ENST00000615423)	1	5.73	28.1	1.54e-06	3.27e-05	5.81
5788	ENSG00000137449	132864	CPEB2	4	15000000	15100000	67500	+	CPEB2	protein_coding	chromosome	cytoplasmic polyadenylation element binding protein 2 [Source:HGNC Symbol;Acc:HGNC:21745]	ENSG00000137449.16	CPEB2	c(ENST00000345451, ENST00000382395, ENST00000382401, ENST00000442003, ENST00000503926, ENST00000507071, ENST00000509684, ENST00000538197)	1.36	5.92	28.1	1.54e-06	3.27e-05	5.81
161	ENSG00000008405	1407	CRY1	12	107000000	107000000	102000	-	CRY1	protein_coding	chromosome	cryptochrome circadian regulator 1 [Source:HGNC Symbol;Acc:HGNC:2384]	ENSG00000008405.12	CRY1	c(ENST00000008527, ENST00000546722, ENST00000549356, ENST00000550633, ENST00000552790)	1.62	4.5	28.1	1.55e-06	3.28e-05	5.81
8455	ENSG00000163864	349565	NMNAT3	3	140000000	140000000	118000	-	NMNAT3	protein_coding	chromosome	nicotinamide nucleotide adenylyltransferase 3 [Source:HGNC Symbol;Acc:HGNC:20989]	ENSG00000163864.17	NMNAT3	c(ENST00000296202, ENST00000339837, ENST00000413939, ENST00000505779, ENST00000506254, ENST00000507242, ENST00000509034, ENST00000509291, ENST00000509447, ENST00000509737, ENST00000511003, ENST00000511444, ENST00000512391, ENST00000514703, ENST00000642987, ENST00000643695, ENST00000645083, ENST00000645290, ENST00000645507, ENST00000646611, ENST00000647257)	-0.808	6.01	28.1	1.55e-06	3.28e-05	5.81
1757	ENSG00000100030	5594	MAPK1	22	21800000	21900000	113000	-	MAPK1	protein_coding	chromosome	mitogen-activated protein kinase 1 [Source:HGNC Symbol;Acc:HGNC:6871]	ENSG00000100030.14	MAPK1	c(ENST00000215832, ENST00000398822, ENST00000491588, ENST00000544786)	1.37	7.26	28.1	1.56e-06	3.29e-05	5.81
5573	ENSG00000135956	55654	TMEM127	2	96200000	96300000	17500	-	TMEM127	protein_coding	chromosome	transmembrane protein 127 [Source:HGNC Symbol;Acc:HGNC:26038]	ENSG00000135956.8	TMEM127	c(ENST00000258439, ENST00000432959, ENST00000435268)	0.809	6.33	28	1.6e-06	3.36e-05	5.8
8323	ENSG00000163251	7855	FZD5	2	208000000	208000000	7310	-	FZD5	protein_coding	chromosome	frizzled class receptor 5 [Source:HGNC Symbol;Acc:HGNC:4043]	ENSG00000163251.4	FZD5	ENST00000295417	1.31	4.53	28	1.6e-06	3.36e-05	5.8
10028	ENSG00000173559	64859	NABP1	2	192000000	192000000	18600	+	NABP1	protein_coding	chromosome	nucleic acid binding protein 1 [Source:HGNC Symbol;Acc:HGNC:26232]	ENSG00000173559.13	NABP1	c(ENST00000307834, ENST00000307849, ENST00000409510, ENST00000410026, ENST00000425611, ENST00000435931, ENST00000451500, ENST00000462712, ENST00000462824, ENST00000491331)	1.06	7.04	27.9	1.66e-06	3.49e-05	5.78
14253	ENSG00000274471	100132101		15	23300000	23300000	4960	+	AC242376.2	transcribed_unprocessed_pseudogene	chromosome	hect domain and RLD 2 (HERC2) pseudogene	ENSG00000274471.2	AC242376.2	c(ENST00000619355, ENST00000649848)	-2.39	1.96	27.9	1.67e-06	3.51e-05	5.78
297	ENSG00000018610	63932	STEEP1	X	120000000	120000000	27300	-	CXorf56	protein_coding	chromosome	chromosome X open reading frame 56 [Source:HGNC Symbol;Acc:HGNC:26239]	ENSG00000018610.14	CXorf56	c(ENST00000320339, ENST00000469448, ENST00000536133, ENST00000644802)	-1.01	4.8	27.8	1.68e-06	3.52e-05	5.77
484	ENSG00000046604	1829	DSG2	18	31500000	31500000	50800	+	DSG2	protein_coding	chromosome	desmoglein 2 [Source:HGNC Symbol;Acc:HGNC:3049]	ENSG00000046604.13	DSG2	c(ENST00000261590, ENST00000585206)	0.539	9.07	27.8	1.68e-06	3.52e-05	5.77
12323	ENSG00000198863	146923	RUNDC1	17	43000000	43000000	13100	+	RUNDC1	protein_coding	chromosome	RUN domain containing 1 [Source:HGNC Symbol;Acc:HGNC:25418]	ENSG00000198863.7	RUNDC1	c(ENST00000361677, ENST00000589705, ENST00000590836)	-1.26	5.16	27.8	1.69e-06	3.52e-05	5.77
5201	ENSG00000133028	6341	SCO1	17	10700000	10700000	25900	-	SCO1	protein_coding	chromosome	SCO cytochrome c oxidase assembly protein 1 [Source:HGNC Symbol;Acc:HGNC:10603]	ENSG00000133028.12	SCO1	c(ENST00000255390, ENST00000577335, ENST00000577427, ENST00000579396, ENST00000582053)	0.765	6.11	27.8	1.7e-06	3.53e-05	5.77
11614	ENSG00000188229	10383	TUBB4B	9	137000000	137000000	2420	+	TUBB4B	protein_coding	chromosome	tubulin beta 4B class IVb [Source:HGNC Symbol;Acc:HGNC:20771]	ENSG00000188229.6	TUBB4B	c(ENST00000340384, ENST00000604929)	0.681	8.95	27.8	1.72e-06	3.58e-05	5.76
11934	ENSG00000196914	23365	ARHGEF12	11	120000000	120000000	154000	+	ARHGEF12	protein_coding	chromosome	Rho guanine nucleotide exchange factor 12 [Source:HGNC Symbol;Acc:HGNC:14193]	ENSG00000196914.9	ARHGEF12	c(ENST00000356641, ENST00000397843, ENST00000525222, ENST00000525960, ENST00000526067, ENST00000528225, ENST00000528681, ENST00000529970, ENST00000530388, ENST00000530747, ENST00000531616, ENST00000532823, ENST00000532993, ENST00000612968)	-0.678	7.31	27.8	1.73e-06	3.6e-05	5.76
8024	ENSG00000160633	6294	SAFB	19	5620000	5670000	45400	+	SAFB	protein_coding	chromosome	scaffold attachment factor B [Source:HGNC Symbol;Acc:HGNC:10520]	ENSG00000160633.13	SAFB	c(ENST00000292123, ENST00000454510, ENST00000586281, ENST00000586934, ENST00000588852, ENST00000589006, ENST00000589863, ENST00000590485, ENST00000591666, ENST00000591991, ENST00000592224, ENST00000592396, ENST00000592555, ENST00000592707)	-1.02	6.2	27.7	1.76e-06	3.64e-05	5.76
8935	ENSG00000166441	6157	RPL27A	11	8680000	8710000	32000	+	RPL27A	protein_coding	chromosome	ribosomal protein L27a [Source:HGNC Symbol;Acc:HGNC:10329]	ENSG00000166441.13	RPL27A	c(ENST00000314138, ENST00000524496, ENST00000525981, ENST00000526562, ENST00000529227, ENST00000530022, ENST00000530585, ENST00000530913, ENST00000531102, ENST00000531978, ENST00000532359, ENST00000534599)	-0.371	10.2	27.7	1.78e-06	3.68e-05	5.75
12375	ENSG00000203435	NA	E2F3P2	2	196000000	196000000	1420	-	E2F3P2	processed_pseudogene	chromosome	E2F transcription factor 3 pseudogene 2 [Source:HGNC Symbol;Acc:HGNC:3117]	ENSG00000203435.2	E2F3P2	ENST00000447755	-2.8	0.977	27.7	1.78e-06	3.68e-05	5.75
4610	ENSG00000127311	92797	HELB	12	66300000	66300000	45100	+	HELB	protein_coding	chromosome	DNA helicase B [Source:HGNC Symbol;Acc:HGNC:17196]	ENSG00000127311.9	HELB	c(ENST00000247815, ENST00000440906, ENST00000536862, ENST00000542394, ENST00000545134, ENST00000545455)	-1.92	2.31	27.7	1.81e-06	3.73e-05	5.74
12827	ENSG00000214514	284116	KRT42P	17	41600000	41600000	13900	-	KRT42P	transcribed_unprocessed_pseudogene	chromosome	keratin 42 pseudogene [Source:HGNC Symbol;Acc:HGNC:27581]	ENSG00000214514.8	KRT42P	c(ENST00000398469, ENST00000438131, ENST00000458343, ENST00000587335, ENST00000587390, ENST00000589633)	-2.79	2.51	27.6	1.81e-06	3.73e-05	5.74
11366	ENSG00000185963	23299	BICD2	9	92700000	92800000	53500	-	BICD2	protein_coding	chromosome	BICD cargo adaptor 2 [Source:HGNC Symbol;Acc:HGNC:17208]	ENSG00000185963.14	BICD2	c(ENST00000356884, ENST00000375512)	0.597	8.11	27.6	1.82e-06	3.75e-05	5.74
499	ENSG00000047621	57102	C12orf4	12	4490000	4540000	50800	-	C12orf4	protein_coding	chromosome	chromosome 12 open reading frame 4 [Source:HGNC Symbol;Acc:HGNC:1184]	ENSG00000047621.12	C12orf4	c(ENST00000261250, ENST00000509318, ENST00000535030, ENST00000535887, ENST00000541014, ENST00000542080, ENST00000544258, ENST00000544697, ENST00000545746)	-1.56	5.09	27.5	1.88e-06	3.86e-05	5.73
11565	ENSG00000187840	1978	EIF4EBP1	8	38000000	38100000	29800	+	EIF4EBP1	protein_coding	chromosome	eukaryotic translation initiation factor 4E binding protein 1 [Source:HGNC Symbol;Acc:HGNC:3288]	ENSG00000187840.5	EIF4EBP1	c(ENST00000338825, ENST00000520657)	-0.691	5.84	27.5	1.88e-06	3.86e-05	5.73
5290	ENSG00000133985	23508	TTC9	14	70600000	70700000	33500	+	TTC9	protein_coding	chromosome	tetratricopeptide repeat domain 9 [Source:HGNC Symbol;Acc:HGNC:20267]	ENSG00000133985.3	TTC9	ENST00000256367	0.898	6.03	27.5	1.89e-06	3.87e-05	5.72
5995	ENSG00000138756	55589	BMP2K	4	78800000	78900000	140000	+	BMP2K	protein_coding	chromosome	BMP2 inducible kinase [Source:HGNC Symbol;Acc:HGNC:18041]	ENSG00000138756.17	BMP2K	c(ENST00000335016, ENST00000389010, ENST00000502613, ENST00000502871, ENST00000505725, ENST00000507670, ENST00000515075, ENST00000628286)	1.5	5.8	27.5	1.89e-06	3.87e-05	5.72
6066	ENSG00000139410	113675	SDSL	12	113000000	113000000	15900	+	SDSL	protein_coding	chromosome	serine dehydratase like [Source:HGNC Symbol;Acc:HGNC:30404]	ENSG00000139410.15	SDSL	c(ENST00000345635, ENST00000403593, ENST00000546672, ENST00000547802, ENST00000551760, ENST00000553248)	-1.66	2.99	27.5	1.9e-06	3.89e-05	5.72
12222	ENSG00000198492	51441	YTHDF2	1	28700000	28800000	33200	+	YTHDF2	protein_coding	chromosome	YTH N6-methyladenosine RNA binding protein 2 [Source:HGNC Symbol;Acc:HGNC:31675]	ENSG00000198492.16	YTHDF2	c(ENST00000373812, ENST00000468863, ENST00000474884, ENST00000475796, ENST00000476976, ENST00000478283, ENST00000496288, ENST00000541996, ENST00000542507)	0.725	6.76	27.4	1.96e-06	3.99e-05	5.71
2370	ENSG00000104695	5516	PPP2CB	8	30800000	30800000	39900	-	PPP2CB	protein_coding	chromosome	protein phosphatase 2 catalytic subunit beta [Source:HGNC Symbol;Acc:HGNC:9300]	ENSG00000104695.13	PPP2CB	c(ENST00000221138, ENST00000518243, ENST00000518532, ENST00000518564, ENST00000520056, ENST00000520334, ENST00000520500, ENST00000522113, ENST00000523023, ENST00000523804)	0.672	7.25	27.4	1.98e-06	4.02e-05	5.7
2651	ENSG00000106541	10551	AGR2	7	16800000	16800000	41600	-	AGR2	protein_coding	chromosome	anterior gradient 2, protein disulphide isomerase family member [Source:HGNC Symbol;Acc:HGNC:328]	ENSG00000106541.12	AGR2	c(ENST00000401412, ENST00000412973, ENST00000419304, ENST00000450569, ENST00000468419, ENST00000486219, ENST00000489523)	-2.48	2.04	27.4	2e-06	4.06e-05	5.7
7113	ENSG00000149532	79869	CPSF7	11	61400000	61400000	27400	-	CPSF7	protein_coding	chromosome	cleavage and polyadenylation specific factor 7 [Source:HGNC Symbol;Acc:HGNC:30098]	ENSG00000149532.15	CPSF7	c(ENST00000340437, ENST00000394888, ENST00000413184, ENST00000413232, ENST00000439958, ENST00000448745, ENST00000449811, ENST00000450000, ENST00000463244, ENST00000474684, ENST00000477890, ENST00000489728, ENST00000494016, ENST00000535222, ENST00000536145, ENST00000536548, ENST00000537162, ENST00000537641, ENST00000539952, ENST00000541963, ENST00000543545, ENST00000544585, ENST00000544669, ENST00…	1.29	6.17	27.4	2e-06	4.06e-05	5.7
1922	ENSG00000100722	79882	ZC3H14	14	88600000	88600000	64600	+	ZC3H14	protein_coding	chromosome	zinc finger CCCH-type containing 14 [Source:HGNC Symbol;Acc:HGNC:20509]	ENSG00000100722.20	ZC3H14	c(ENST00000251038, ENST00000302216, ENST00000318308, ENST00000336693, ENST00000393514, ENST00000406216, ENST00000553495, ENST00000554020, ENST00000554602, ENST00000555120, ENST00000555755, ENST00000555792, ENST00000555799, ENST00000555851, ENST00000555900, ENST00000556000, ENST00000556110, ENST00000556158, ENST00000556945, ENST00000557047, ENST00000557491, ENST00000557605, ENST00000557607, ENST00…	-1.09	6.53	27.4	2.01e-06	4.06e-05	5.7
6490	ENSG00000143363	58497	PRUNE1	1	151000000	151000000	27300	+	PRUNE1	protein_coding	chromosome	prune exopolyphosphatase 1 [Source:HGNC Symbol;Acc:HGNC:13420]	ENSG00000143363.17	PRUNE1	c(ENST00000271620, ENST00000368934, ENST00000368935, ENST00000368936, ENST00000368937, ENST00000431193, ENST00000450884, ENST00000462440, ENST00000467771, ENST00000475722, ENST00000650332)	1.64	4.57	27.4	2.01e-06	4.07e-05	5.7
11261	ENSG00000185271	123103	KLHL33	14	20400000	20400000	10300	-	KLHL33	protein_coding	chromosome	kelch like family member 33 [Source:HGNC Symbol;Acc:HGNC:31952]	ENSG00000185271.9	KLHL33	c(ENST00000344581, ENST00000636854, ENST00000637228)	-4.01	0.171	27.3	2.06e-06	4.16e-05	5.69
3428	ENSG00000114650	22937	SCAP	3	47400000	47500000	63400	-	SCAP	protein_coding	chromosome	SREBF chaperone [Source:HGNC Symbol;Acc:HGNC:30634]	ENSG00000114650.20	SCAP	c(ENST00000265565, ENST00000320017, ENST00000416208, ENST00000416847, ENST00000420588, ENST00000428413, ENST00000441517, ENST00000448217, ENST00000465628, ENST00000468965, ENST00000485967, ENST00000487942, ENST00000494938, ENST00000495603, ENST00000545718, ENST00000648151)	1.41	5.7	27.3	2.07e-06	4.17e-05	5.68
2347	ENSG00000104442	55156	ARMC1	8	65600000	65600000	31800	-	ARMC1	protein_coding	chromosome	armadillo repeat containing 1 [Source:HGNC Symbol;Acc:HGNC:17684]	ENSG00000104442.10	ARMC1	c(ENST00000276569, ENST00000458464, ENST00000518908, ENST00000519352, ENST00000523384, ENST00000528721)	0.719	6.09	27.3	2.08e-06	4.19e-05	5.68
10682	ENSG00000179981	10194	TSHZ1	18	75200000	75300000	79200	+	TSHZ1	protein_coding	chromosome	teashirt zinc finger homeobox 1 [Source:HGNC Symbol;Acc:HGNC:10669]	ENSG00000179981.10	TSHZ1	c(ENST00000322038, ENST00000560661, ENST00000560918, ENST00000580243, ENST00000584217)	1.08	4.7	28.7	2.08e-06	4.19e-05	5.68
2805	ENSG00000108352	51195	RAPGEFL1	17	40200000	40200000	18600	+	RAPGEFL1	protein_coding	chromosome	Rap guanine nucleotide exchange factor like 1 [Source:HGNC Symbol;Acc:HGNC:17428]	ENSG00000108352.12	RAPGEFL1	c(ENST00000264644, ENST00000456989, ENST00000469209, ENST00000496032, ENST00000538884, ENST00000538981, ENST00000541245, ENST00000543876, ENST00000544503, ENST00000545893, ENST00000620260)	1.3	5.39	27.2	2.09e-06	4.19e-05	5.68
4012	ENSG00000120438	6950	TCP1	6	160000000	160000000	11200	-	TCP1	protein_coding	chromosome	t-complex 1 [Source:HGNC Symbol;Acc:HGNC:11655]	ENSG00000120438.12	TCP1	c(ENST00000321394, ENST00000392168, ENST00000420894, ENST00000467544, ENST00000536394, ENST00000536607, ENST00000536807, ENST00000537390, ENST00000538128, ENST00000538530, ENST00000539756, ENST00000539948, ENST00000543517, ENST00000543532, ENST00000544255, ENST00000545764, ENST00000546023, ENST00000546204)	0.479	8.43	27.2	2.09e-06	4.2e-05	5.68
2704	ENSG00000107140	7016	TESK1	9	35600000	35600000	4780	+	TESK1	protein_coding	chromosome	testis associated actin remodelling kinase 1 [Source:HGNC Symbol;Acc:HGNC:11731]	ENSG00000107140.16	TESK1	c(ENST00000336395, ENST00000463897, ENST00000467424, ENST00000480077, ENST00000498522, ENST00000620767)	1.46	4.59	27.2	2.11e-06	4.23e-05	5.68
4251	ENSG00000123349	5204	PFDN5	12	53300000	53300000	4160	+	PFDN5	protein_coding	chromosome	prefoldin subunit 5 [Source:HGNC Symbol;Acc:HGNC:8869]	ENSG00000123349.14	PFDN5	c(ENST00000243040, ENST00000334478, ENST00000351500, ENST00000547130, ENST00000547228, ENST00000548984, ENST00000549759, ENST00000549995, ENST00000550069, ENST00000550513, ENST00000550846, ENST00000550880, ENST00000550964, ENST00000551018, ENST00000551223, ENST00000552341, ENST00000552548, ENST00000552742, ENST00000553171, ENST00000628881)	-0.581	7.52	27.2	2.13e-06	4.26e-05	5.67
5074	ENSG00000132017	90379	DCAF15	19	14000000	14000000	8960	+	DCAF15	protein_coding	chromosome	DDB1 and CUL4 associated factor 15 [Source:HGNC Symbol;Acc:HGNC:25095]	ENSG00000132017.10	DCAF15	c(ENST00000254337, ENST00000585468, ENST00000587307, ENST00000588523, ENST00000591385, ENST00000591802)	2.4	3.74	27.2	2.14e-06	4.28e-05	5.67
13905	ENSG00000259522	NA		14	24200000	24200000	10000	-	AL136295.4	protein_coding	chromosome	novel protein	ENSG00000259522.3	AL136295.4	ENST00000561419	-10.5	1.88	28.5	2.14e-06	4.28e-05	5.67
8481	ENSG00000163950	7884	SLBP	4	1690000	1710000	19600	-	SLBP	protein_coding	chromosome	stem-loop binding protein [Source:HGNC Symbol;Acc:HGNC:10904]	ENSG00000163950.13	SLBP	c(ENST00000318386, ENST00000429429, ENST00000480936, ENST00000483348, ENST00000488267, ENST00000489418)	0.566	6.65	27.1	2.17e-06	4.33e-05	5.66
11364	ENSG00000185950	8660	IRS2	13	110000000	110000000	33900	-	IRS2	protein_coding	chromosome	insulin receptor substrate 2 [Source:HGNC Symbol;Acc:HGNC:6126]	ENSG00000185950.9	IRS2	ENST00000375856	-0.895	4.01	27.1	2.18e-06	4.33e-05	5.66
4141	ENSG00000121940	23155	CLCC1	1	109000000	109000000	34000	-	CLCC1	protein_coding	chromosome	chloride channel CLIC like 1 [Source:HGNC Symbol;Acc:HGNC:29675]	ENSG00000121940.15	CLCC1	c(ENST00000302500, ENST00000348264, ENST00000356970, ENST00000369968, ENST00000369969, ENST00000369970, ENST00000369976, ENST00000473062, ENST00000482889)	-2.07	4.86	27.1	2.22e-06	4.42e-05	5.65
331	ENSG00000023516	11215	AKAP11	13	42300000	42300000	51100	+	AKAP11	protein_coding	chromosome	A-kinase anchoring protein 11 [Source:HGNC Symbol;Acc:HGNC:369]	ENSG00000023516.9	AKAP11	ENST00000025301	0.855	6.57	27.1	2.23e-06	4.43e-05	5.65
9553	ENSG00000170222	56985	ADPRM	17	10700000	10700000	14000	+	ADPRM	protein_coding	chromosome	ADP-ribose/CDP-alcohol diphosphatase, manganese dependent [Source:HGNC Symbol;Acc:HGNC:30925]	ENSG00000170222.12	ADPRM	c(ENST00000379774, ENST00000468843, ENST00000527582, ENST00000609540)	-1.37	3.28	35.2	2.24e-06	4.43e-05	5.65
5730	ENSG00000136986	79139	DERL1	8	123000000	123000000	29100	-	DERL1	protein_coding	chromosome	derlin 1 [Source:HGNC Symbol;Acc:HGNC:28454]	ENSG00000136986.10	DERL1	c(ENST00000259512, ENST00000405944, ENST00000419562, ENST00000519018, ENST00000523036, ENST00000524119)	0.96	6.12	27	2.25e-06	4.46e-05	5.65
8059	ENSG00000160953	84939	PWWP3A	19	1350000	1380000	23700	+	PWWP3A	protein_coding	chromosome	PWWP domain containing 3A, DNA repair factor [Source:HGNC Symbol;Acc:HGNC:29641]	ENSG00000160953.16	PWWP3A	c(ENST00000415183, ENST00000585399, ENST00000586067, ENST00000586996, ENST00000587460, ENST00000588810, ENST00000588888, ENST00000590695, ENST00000590866, ENST00000591337, ENST00000591433, ENST00000591453, ENST00000591627, ENST00000591806, ENST00000592374, ENST00000627377, ENST00000652273)	1.62	4.85	27	2.27e-06	4.49e-05	5.64
569	ENSG00000053747	3909	LAMA3	18	23700000	24000000	267000	+	LAMA3	protein_coding	chromosome	laminin subunit alpha 3 [Source:HGNC Symbol;Acc:HGNC:6483]	ENSG00000053747.16	LAMA3	c(ENST00000269217, ENST00000313654, ENST00000399516, ENST00000585600, ENST00000586709, ENST00000586751, ENST00000587184, ENST00000588004, ENST00000588164, ENST00000588770, ENST00000590104, ENST00000591749, ENST00000592442, ENST00000592519, ENST00000649721)	0.499	10.1	27	2.29e-06	4.51e-05	5.64
14766	ENSG00000285854	NA		12	21500000	21700000	122000	-	AC010197.2	protein_coding	chromosome	novel transcript	ENSG00000285854.1	AC010197.2	c(ENST00000647960, ENST00000648372)	-3.57	0.0452	27	2.29e-06	4.51e-05	5.64
10399	ENSG00000177076	340485	ACER2	9	19400000	19500000	43500	+	ACER2	protein_coding	chromosome	alkaline ceramidase 2 [Source:HGNC Symbol;Acc:HGNC:23675]	ENSG00000177076.6	ACER2	ENST00000340967	2.71	2.76	28.5	2.31e-06	4.56e-05	5.64
2947	ENSG00000109689	57620	STIM2	4	26900000	27000000	168000	+	STIM2	protein_coding	chromosome	stromal interaction molecule 2 [Source:HGNC Symbol;Acc:HGNC:19205]	ENSG00000109689.16	STIM2	c(ENST00000463501, ENST00000465503, ENST00000467011, ENST00000467087, ENST00000473519, ENST00000477474, ENST00000478049, ENST00000478425, ENST00000494628, ENST00000504511, ENST00000639195, ENST00000639640)	1.34	5.49	27	2.32e-06	4.56e-05	5.63
3010	ENSG00000110400	5818	NECTIN1	11	120000000	120000000	106000	-	NECTIN1	protein_coding	chromosome	nectin cell adhesion molecule 1 [Source:HGNC Symbol;Acc:HGNC:9706]	ENSG00000110400.11	NECTIN1	c(ENST00000264025, ENST00000340882, ENST00000341398, ENST00000524429, ENST00000524510, ENST00000531468, ENST00000532197)	0.943	8.01	26.9	2.33e-06	4.57e-05	5.63
6311	ENSG00000141568	3607	FOXK2	17	82500000	82600000	125000	+	FOXK2	protein_coding	chromosome	forkhead box K2 [Source:HGNC Symbol;Acc:HGNC:6036]	ENSG00000141568.21	FOXK2	c(ENST00000335255, ENST00000473637, ENST00000526383, ENST00000527313, ENST00000529652, ENST00000531030, ENST00000570585, ENST00000571160, ENST00000571989, ENST00000574694, ENST00000575578, ENST00000624186)	1.35	6.55	26.9	2.33e-06	4.57e-05	5.63
11733	ENSG00000189164	84503	ZNF527	19	37400000	37400000	22000	+	ZNF527	protein_coding	chromosome	zinc finger protein 527 [Source:HGNC Symbol;Acc:HGNC:29385]	ENSG00000189164.15	ZNF527	c(ENST00000356178, ENST00000436120, ENST00000483919, ENST00000587349, ENST00000588512, ENST00000588911, ENST00000589615)	-2.29	2.91	26.9	2.33e-06	4.57e-05	5.63
7017	ENSG00000148426	254427	PROSER2	10	11800000	11900000	48900	+	PROSER2	protein_coding	chromosome	proline and serine rich 2 [Source:HGNC Symbol;Acc:HGNC:23728]	ENSG00000148426.13	PROSER2	c(ENST00000277570, ENST00000379200, ENST00000444604, ENST00000474155, ENST00000622831)	1.24	5.33	26.9	2.35e-06	4.59e-05	5.63
10704	ENSG00000180263	55785	FGD6	12	95100000	95200000	141000	-	FGD6	protein_coding	chromosome	FYVE, RhoGEF and PH domain containing 6 [Source:HGNC Symbol;Acc:HGNC:21740]	ENSG00000180263.14	FGD6	c(ENST00000343958, ENST00000451107, ENST00000546711, ENST00000548069, ENST00000549499, ENST00000550368, ENST00000551521)	1.4	5.53	26.9	2.37e-06	4.61e-05	5.63
772	ENSG00000066084	57609	DIP2B	12	50500000	50700000	244000	+	DIP2B	protein_coding	chromosome	disco interacting protein 2 homolog B [Source:HGNC Symbol;Acc:HGNC:29284]	ENSG00000066084.13	DIP2B	c(ENST00000301180, ENST00000546719, ENST00000546732, ENST00000549620, ENST00000552328)	0.679	6.77	26.9	2.38e-06	4.64e-05	5.62
1668	ENSG00000096171	7407	VARS1	CHR_HSCHR6_MHC_DBB_CTG1	31800000	31800000	18400	-	VARS	protein_coding	chromosome	valyl-tRNA synthetase [Source:HGNC Symbol;Acc:HGNC:12651]	ENSG00000096171.14	VARS	c(ENST00000211402, ENST00000420919, ENST00000425864, ENST00000462946, ENST00000466837, ENST00000469502, ENST00000470081, ENST00000471313, ENST00000475799, ENST00000476915, ENST00000479323, ENST00000486789, ENST00000489382, ENST00000494362)	3.47	4.39	26.9	2.38e-06	4.63e-05	5.62
7538	ENSG00000155090	7071	KLF10	8	103000000	103000000	6940	-	KLF10	protein_coding	chromosome	Kruppel like factor 10 [Source:HGNC Symbol;Acc:HGNC:11810]	ENSG00000155090.15	KLF10	c(ENST00000285407, ENST00000395884)	0.637	6.82	26.9	2.39e-06	4.65e-05	5.62
5366	ENSG00000134574	1643	DDB2	11	47200000	47200000	24800	+	DDB2	protein_coding	chromosome	damage specific DNA binding protein 2 [Source:HGNC Symbol;Acc:HGNC:2718]	ENSG00000134574.11	DDB2	c(ENST00000256996, ENST00000378600, ENST00000378601, ENST00000378603, ENST00000610805, ENST00000612309, ENST00000614394, ENST00000614825, ENST00000614884, ENST00000615695, ENST00000616278, ENST00000617022, ENST00000617847, ENST00000620515, ENST00000622090, ENST00000622878)	-1.96	3.94	26.9	2.4e-06	4.65e-05	5.62
6736	ENSG00000145287	51316	PLAC8	4	83100000	83100000	47000	-	PLAC8	protein_coding	chromosome	placenta associated 8 [Source:HGNC Symbol;Acc:HGNC:19254]	ENSG00000145287.10	PLAC8	c(ENST00000311507, ENST00000411416, ENST00000426923, ENST00000505406, ENST00000509973, ENST00000515389)	-3.07	0.372	26.9	2.4e-06	4.66e-05	5.62
3384	ENSG00000114120	55186	SLC25A36	3	141000000	141000000	39100	+	SLC25A36	protein_coding	chromosome	solute carrier family 25 member 36 [Source:HGNC Symbol;Acc:HGNC:25554]	ENSG00000114120.13	SLC25A36	c(ENST00000324194, ENST00000393015, ENST00000446041, ENST00000453248, ENST00000502594, ENST00000502756, ENST00000502866, ENST00000507429, ENST00000511757, ENST00000512023, ENST00000512506, ENST00000513887, ENST00000514629, ENST00000515813, ENST00000631654, ENST00000648615)	1.49	6.85	26.9	2.41e-06	4.66e-05	5.62
13169	ENSG00000229202	80742	PRR3	CHR_HSCHR6_MHC_SSTO_CTG1	30500000	30600000	6840	+	PRR3	protein_coding	chromosome	proline rich 3 [Source:HGNC Symbol;Acc:HGNC:21149]	ENSG00000229202.10	PRR3	c(ENST00000422639, ENST00000453232, ENST00000464701, ENST00000477408, ENST00000480241, ENST00000498679)	11.4	3.87	27.5	2.41e-06	4.66e-05	5.62
4855	ENSG00000130270	148229	ATP8B3	19	1780000	1810000	30200	-	ATP8B3	protein_coding	chromosome	ATPase phospholipid transporting 8B3 [Source:HGNC Symbol;Acc:HGNC:13535]	ENSG00000130270.16	ATP8B3	c(ENST00000310127, ENST00000525591, ENST00000526092, ENST00000526847, ENST00000531925, ENST00000533107, ENST00000533993, ENST00000587160)	-3.15	-0.187	27.9	2.43e-06	4.68e-05	5.62
6449	ENSG00000143126	1952	CELSR2	1	109000000	109000000	26200	+	CELSR2	protein_coding	chromosome	cadherin EGF LAG seven-pass G-type receptor 2 [Source:HGNC Symbol;Acc:HGNC:3231]	ENSG00000143126.8	CELSR2	c(ENST00000271332, ENST00000459940, ENST00000489018, ENST00000498157)	1.09	6.38	26.8	2.44e-06	4.71e-05	5.61
13796	ENSG00000255561	91893	FDXACB1	11	112000000	112000000	7190	-	FDXACB1	protein_coding	chromosome	ferredoxin-fold anticodon binding domain containing 1 [Source:HGNC Symbol;Acc:HGNC:25110]	ENSG00000255561.7	FDXACB1	c(ENST00000260257, ENST00000528274, ENST00000531487)	-1.58	2.89	26.8	2.45e-06	4.72e-05	5.61
7635	ENSG00000156304	57466	SCAF4	21	31700000	31700000	61100	-	SCAF4	protein_coding	chromosome	SR-related CTD associated factor 4 [Source:HGNC Symbol;Acc:HGNC:19304]	ENSG00000156304.15	SCAF4	c(ENST00000286835, ENST00000399804, ENST00000434667, ENST00000467731, ENST00000472318, ENST00000485790)	1.13	5.16	26.8	2.46e-06	4.72e-05	5.61
9141	ENSG00000167654	85300	ATCAY	19	3880000	3930000	48200	+	ATCAY	protein_coding	chromosome	ATCAY kinesin light chain interacting caytaxin [Source:HGNC Symbol;Acc:HGNC:779]	ENSG00000167654.18	ATCAY	c(ENST00000450849, ENST00000595916, ENST00000597739, ENST00000598136, ENST00000600960, ENST00000601323)	-2.97	0.668	26.8	2.46e-06	4.72e-05	5.61
2780	ENSG00000108021	54906	TASOR2	10	5680000	5760000	78900	+	TASOR2	protein_coding	chromosome	transcription activation suppressor family member 2 [Source:HGNC Symbol;Acc:HGNC:23484]	ENSG00000108021.20	TASOR2	c(ENST00000328090, ENST00000380270, ENST00000459693, ENST00000463468, ENST00000473789, ENST00000477043, ENST00000480839, ENST00000482419, ENST00000487196, ENST00000496681, ENST00000527124, ENST00000532080, ENST00000645567)	1.13	7.27	26.8	2.5e-06	4.78e-05	5.6
6073	ENSG00000139505	9107	MTMR6	13	25200000	25300000	41800	-	MTMR6	protein_coding	chromosome	myotubularin related protein 6 [Source:HGNC Symbol;Acc:HGNC:7453]	ENSG00000139505.11	MTMR6	c(ENST00000381801, ENST00000482345)	0.984	6.22	26.8	2.5e-06	4.78e-05	5.6
7348	ENSG00000152527	130271	PLEKHH2	2	43600000	43800000	131000	+	PLEKHH2	protein_coding	chromosome	pleckstrin homology, MyTH4 and FERM domain containing H2 [Source:HGNC Symbol;Acc:HGNC:30506]	ENSG00000152527.14	PLEKHH2	c(ENST00000282406, ENST00000405000, ENST00000405223, ENST00000460356, ENST00000480103, ENST00000490038, ENST00000491692, ENST00000493408)	-3.45	2.32	26.7	2.51e-06	4.79e-05	5.6
3213	ENSG00000112282	9439	MED23	6	132000000	132000000	54300	-	MED23	protein_coding	chromosome	mediator complex subunit 23 [Source:HGNC Symbol;Acc:HGNC:2372]	ENSG00000112282.18	MED23	c(ENST00000354577, ENST00000368053, ENST00000368058, ENST00000368060, ENST00000368068, ENST00000479213, ENST00000484885, ENST00000489888, ENST00000539158)	1.33	5.61	26.7	2.52e-06	4.8e-05	5.6
8389	ENSG00000163602	23429	RYBP	3	72400000	72400000	74800	-	RYBP	protein_coding	chromosome	RING1 and YY1 binding protein [Source:HGNC Symbol;Acc:HGNC:10480]	ENSG00000163602.10	RYBP	ENST00000477973	0.953	5.82	26.7	2.53e-06	4.82e-05	5.6
11698	ENSG00000188910	2707	GJB3	1	34800000	34800000	5160	+	GJB3	protein_coding	chromosome	gap junction protein beta 3 [Source:HGNC Symbol;Acc:HGNC:4285]	ENSG00000188910.8	GJB3	c(ENST00000373362, ENST00000373366)	0.723	7.38	26.7	2.53e-06	4.82e-05	5.6
8652	ENSG00000164756	169026	SLC30A8	8	117000000	117000000	226000	+	SLC30A8	protein_coding	chromosome	solute carrier family 30 member 8 [Source:HGNC Symbol;Acc:HGNC:20303]	ENSG00000164756.12	SLC30A8	c(ENST00000427715, ENST00000456015, ENST00000518396, ENST00000518521, ENST00000519688, ENST00000520469, ENST00000521035, ENST00000521243, ENST00000524274)	-7.07	-2.72	27.2	2.54e-06	4.82e-05	5.6
621	ENSG00000058085	3918	LAMC2	1	183000000	183000000	58900	+	LAMC2	protein_coding	chromosome	laminin subunit gamma 2 [Source:HGNC Symbol;Acc:HGNC:6493]	ENSG00000058085.15	LAMC2	c(ENST00000264144, ENST00000461729, ENST00000476255, ENST00000493293)	0.649	11.4	26.7	2.55e-06	4.84e-05	5.59
125	ENSG00000006831	79602	ADIPOR2	12	1690000	1790000	100000	+	ADIPOR2	protein_coding	chromosome	adiponectin receptor 2 [Source:HGNC Symbol;Acc:HGNC:24041]	ENSG00000006831.10	ADIPOR2	c(ENST00000357103, ENST00000535774, ENST00000537190, ENST00000537545, ENST00000540974, ENST00000543456, ENST00000544470)	0.747	7.01	26.6	2.6e-06	4.93e-05	5.58
11103	ENSG00000183914	146754	DNAH2	17	7720000	7830000	116000	+	DNAH2	protein_coding	chromosome	dynein axonemal heavy chain 2 [Source:HGNC Symbol;Acc:HGNC:2948]	ENSG00000183914.14	DNAH2	c(ENST00000389173, ENST00000570791, ENST00000572933, ENST00000574518, ENST00000575105, ENST00000575498)	-4.67	-0.556	26.6	2.6e-06	4.93e-05	5.58
10486	ENSG00000177917	151188	ARL6IP6	2	153000000	153000000	43400	+	ARL6IP6	protein_coding	chromosome	ADP ribosylation factor like GTPase 6 interacting protein 6 [Source:HGNC Symbol;Acc:HGNC:24048]	ENSG00000177917.10	ARL6IP6	c(ENST00000326446, ENST00000425034, ENST00000455875, ENST00000463690, ENST00000495469)	1.43	4.38	26.6	2.61e-06	4.94e-05	5.58
4137	ENSG00000121897	11019	LIAS	4	39500000	39500000	26100	+	LIAS	protein_coding	chromosome	lipoic acid synthetase [Source:HGNC Symbol;Acc:HGNC:16429]	ENSG00000121897.15	LIAS	c(ENST00000261434, ENST00000340169, ENST00000381846, ENST00000424936, ENST00000509519, ENST00000513731, ENST00000515061, ENST00000638422, ENST00000638430, ENST00000638451, ENST00000638816, ENST00000638837, ENST00000639422, ENST00000639475, ENST00000639614, ENST00000640349, ENST00000640381, ENST00000640489, ENST00000640672, ENST00000640689, ENST00000640816, ENST00000640888)	-1.43	4.66	26.6	2.63e-06	4.96e-05	5.58
8851	ENSG00000165996	9200	HACD1	10	17600000	17600000	28300	-	HACD1	protein_coding	chromosome	3-hydroxyacyl-CoA dehydratase 1 [Source:HGNC Symbol;Acc:HGNC:9639]	ENSG00000165996.14	HACD1	c(ENST00000326961, ENST00000361271, ENST00000466335, ENST00000471481, ENST00000498812, ENST00000632169)	-1.89	3.21	31.8	2.63e-06	4.96e-05	5.58
11431	ENSG00000186468	6228	RPS23	5	82300000	82300000	5080	-	RPS23	protein_coding	chromosome	ribosomal protein S23 [Source:HGNC Symbol;Acc:HGNC:10410]	ENSG00000186468.13	RPS23	c(ENST00000296674, ENST00000503605, ENST00000504293, ENST00000507980, ENST00000510019, ENST00000510210, ENST00000511844, ENST00000512493, ENST00000651545)	-0.472	9.69	26.6	2.65e-06	4.99e-05	5.58
4037	ENSG00000120696	84078	KBTBD7	13	41200000	41200000	4740	-	KBTBD7	protein_coding	chromosome	kelch repeat and BTB domain containing 7 [Source:HGNC Symbol;Acc:HGNC:25266]	ENSG00000120696.9	KBTBD7	ENST00000379483	2.25	3.91	34.6	2.66e-06	5.01e-05	5.57
8360	ENSG00000163468	7203	CCT3	1	156000000	156000000	58900	-	CCT3	protein_coding	chromosome	chaperonin containing TCP1 subunit 3 [Source:HGNC Symbol;Acc:HGNC:1616]	ENSG00000163468.15	CCT3	c(ENST00000295688, ENST00000368256, ENST00000368258, ENST00000368259, ENST00000368261, ENST00000368262, ENST00000413555, ENST00000415548, ENST00000446905, ENST00000463132, ENST00000472765, ENST00000478640, ENST00000489870, ENST00000490221, ENST00000496684, ENST00000533194)	0.52	8.96	26.5	2.7e-06	5.06e-05	5.57
12341	ENSG00000198911	6721	SREBF2	22	41800000	41900000	74200	+	SREBF2	protein_coding	chromosome	sterol regulatory element binding transcription factor 2 [Source:HGNC Symbol;Acc:HGNC:11290]	ENSG00000198911.12	SREBF2	c(ENST00000361204, ENST00000424354, ENST00000435061, ENST00000462539, ENST00000463741, ENST00000464119, ENST00000490262, ENST00000491541, ENST00000612482)	0.874	7.24	26.5	2.7e-06	5.06e-05	5.57
7038	ENSG00000148688	10556	RPP30	10	90900000	90900000	36800	+	RPP30	protein_coding	chromosome	ribonuclease P/MRP subunit p30 [Source:HGNC Symbol;Acc:HGNC:17688]	ENSG00000148688.13	RPP30	c(ENST00000277882, ENST00000371703, ENST00000413330, ENST00000414836, ENST00000466462, ENST00000470933, ENST00000479678, ENST00000480406, ENST00000487998, ENST00000489806)	1.06	4.7	26.5	2.72e-06	5.1e-05	5.57
7789	ENSG00000158106	114822	RHPN1	8	143000000	143000000	15300	+	RHPN1	protein_coding	chromosome	rhophilin Rho GTPase binding protein 1 [Source:HGNC Symbol;Acc:HGNC:19973]	ENSG00000158106.14	RHPN1	c(ENST00000289013, ENST00000522335, ENST00000522899)	2.26	3.58	28.7	2.75e-06	5.14e-05	5.56
9332	ENSG00000168758	54910	SEMA4C	2	96900000	96900000	11000	-	SEMA4C	protein_coding	chromosome	semaphorin 4C [Source:HGNC Symbol;Acc:HGNC:10731]	ENSG00000168758.11	SEMA4C	c(ENST00000305476, ENST00000442264, ENST00000449330, ENST00000467747, ENST00000474420, ENST00000482925)	-1.39	4.21	26.5	2.75e-06	5.14e-05	5.56
2940	ENSG00000109667	56606	SLC2A9	4	9770000	10100000	284000	-	SLC2A9	protein_coding	chromosome	solute carrier family 2 member 9 [Source:HGNC Symbol;Acc:HGNC:13446]	ENSG00000109667.12	SLC2A9	c(ENST00000264784, ENST00000309065, ENST00000481042, ENST00000503280, ENST00000503803, ENST00000505104, ENST00000505506, ENST00000506583, ENST00000506839, ENST00000508585, ENST00000509214, ENST00000512342, ENST00000513129)	1.5	4.38	26.5	2.78e-06	5.2e-05	5.56
363	ENSG00000027001	4285	MIPEP	13	23700000	23900000	159000	-	MIPEP	protein_coding	chromosome	mitochondrial intermediate peptidase [Source:HGNC Symbol;Acc:HGNC:7104]	ENSG00000027001.10	MIPEP	c(ENST00000382172, ENST00000433710, ENST00000464194, ENST00000469167, ENST00000494139)	1.43	4.89	26.4	2.8e-06	5.22e-05	5.55
9879	ENSG00000172456	55277	FGGY	1	59300000	59800000	514000	+	FGGY	protein_coding	chromosome	FGGY carbohydrate kinase domain containing [Source:HGNC Symbol;Acc:HGNC:25610]	ENSG00000172456.17	FGGY	c(ENST00000303721, ENST00000371210, ENST00000371212, ENST00000371218, ENST00000413489, ENST00000424725, ENST00000430447, ENST00000462744, ENST00000466791, ENST00000471169, ENST00000472783, ENST00000474476, ENST00000475949, ENST00000476939, ENST00000480847, ENST00000485720, ENST00000493891, ENST00000495718, ENST00000582567, ENST00000583635, ENST00000634364, ENST00000634399, ENST00000634606, ENST00…	-2.7	2.7	26.4	2.82e-06	5.24e-05	5.55
6064	ENSG00000139372	6996	TDG	12	104000000	104000000	23100	+	TDG	protein_coding	chromosome	thymine DNA glycosylase [Source:HGNC Symbol;Acc:HGNC:11700]	ENSG00000139372.15	TDG	c(ENST00000266775, ENST00000392872, ENST00000436021, ENST00000536395, ENST00000537100, ENST00000540956, ENST00000542926, ENST00000544060, ENST00000544861, ENST00000545698)	0.634	6.68	26.4	2.84e-06	5.28e-05	5.55
10394	ENSG00000177042	283232	TMEM80	11	695000	705000	9600	+	TMEM80	protein_coding	chromosome	transmembrane protein 80 [Source:HGNC Symbol;Acc:HGNC:27453]	ENSG00000177042.14	TMEM80	c(ENST00000397510, ENST00000397512, ENST00000488769, ENST00000492023, ENST00000526170, ENST00000528024, ENST00000608174)	2.45	3.62	26.4	2.85e-06	5.28e-05	5.55
4868	ENSG00000130348	55278	QRSL1	6	107000000	107000000	38800	+	QRSL1	protein_coding	chromosome	glutaminyl-tRNA amidotransferase subunit QRSL1 [Source:HGNC Symbol;Acc:HGNC:21020]	ENSG00000130348.11	QRSL1	c(ENST00000369044, ENST00000369046, ENST00000467262)	1.27	5.01	26.4	2.88e-06	5.35e-05	5.54
6428	ENSG00000142864	26135	SERBP1	1	67400000	67400000	22600	-	SERBP1	protein_coding	chromosome	SERPINE1 mRNA binding protein 1 [Source:HGNC Symbol;Acc:HGNC:17860]	ENSG00000142864.14	SERBP1	c(ENST00000361219, ENST00000370990, ENST00000370994, ENST00000370995, ENST00000462814, ENST00000484880, ENST00000490406, ENST00000493607)	0.744	8.82	26.3	2.91e-06	5.38e-05	5.54
6544	ENSG00000143575	10456	HAX1	1	154000000	154000000	3360	+	HAX1	protein_coding	chromosome	HCLS1 associated protein X-1 [Source:HGNC Symbol;Acc:HGNC:16915]	ENSG00000143575.14	HAX1	c(ENST00000328703, ENST00000435087, ENST00000447768, ENST00000457918, ENST00000459914, ENST00000471326, ENST00000477780, ENST00000483970, ENST00000492550, ENST00000531435, ENST00000532105)	-0.65	6.07	29	2.91e-06	5.38e-05	5.54
9799	ENSG00000171863	6201	RPS7	2	3580000	3580000	5660	+	RPS7	protein_coding	chromosome	ribosomal protein S7 [Source:HGNC Symbol;Acc:HGNC:10440]	ENSG00000171863.15	RPS7	c(ENST00000403564, ENST00000406376, ENST00000407445, ENST00000462576, ENST00000472966, ENST00000479123, ENST00000481006, ENST00000491937, ENST00000645540, ENST00000645674, ENST00000646909, ENST00000647131)	-0.37	9.65	26.3	2.92e-06	5.4e-05	5.53
9911	ENSG00000172731	55222	LRRC20	10	70300000	70400000	83700	-	LRRC20	protein_coding	chromosome	leucine rich repeat containing 20 [Source:HGNC Symbol;Acc:HGNC:23421]	ENSG00000172731.14	LRRC20	c(ENST00000355790, ENST00000357631, ENST00000358141, ENST00000373224, ENST00000395010, ENST00000395011, ENST00000446961)	4.15	2.86	58	2.92e-06	5.4e-05	5.53
3315	ENSG00000113360	29102	DROSHA	5	31400000	31500000	132000	-	DROSHA	protein_coding	chromosome	drosha ribonuclease III [Source:HGNC Symbol;Acc:HGNC:17904]	ENSG00000113360.16	DROSHA	c(ENST00000344624, ENST00000442743, ENST00000504133, ENST00000504361, ENST00000505601, ENST00000507174, ENST00000507438, ENST00000509067, ENST00000509608, ENST00000510178, ENST00000510375, ENST00000511367, ENST00000511778, ENST00000511803, ENST00000512076, ENST00000512124, ENST00000512166, ENST00000512302, ENST00000512885, ENST00000513349, ENST00000514927)	-2.66	5.77	26.3	2.95e-06	5.44e-05	5.53
5638	ENSG00000136371	10588	MTHFS	15	79800000	79900000	63800	-	MTHFS	protein_coding	chromosome	methenyltetrahydrofolate synthetase [Source:HGNC Symbol;Acc:HGNC:7437]	ENSG00000136371.10	MTHFS	c(ENST00000258874, ENST00000559722, ENST00000560261, ENST00000560919)	3.51	3.31	33.2	2.96e-06	5.46e-05	5.53
2559	ENSG00000105849	221830	POLR1F	7	19700000	19700000	13600	-	TWISTNB	protein_coding	chromosome	TWIST neighbor [Source:HGNC Symbol;Acc:HGNC:18027]	ENSG00000105849.6	TWISTNB	c(ENST00000222567, ENST00000462263)	0.899	5.92	26.3	2.99e-06	5.49e-05	5.52
241	ENSG00000012174	51360	MBTPS2	X	21800000	21900000	45800	+	MBTPS2	protein_coding	chromosome	membrane bound transcription factor peptidase, site 2 [Source:HGNC Symbol;Acc:HGNC:15455]	ENSG00000012174.12	MBTPS2	c(ENST00000365779, ENST00000379484, ENST00000465888)	1.46	4.7	64	3.08e-06	5.66e-05	5.51
10564	ENSG00000178761	57184	FAM219B	15	74900000	74900000	6890	-	FAM219B	protein_coding	chromosome	family with sequence similarity 219 member B [Source:HGNC Symbol;Acc:HGNC:24695]	ENSG00000178761.15	FAM219B	c(ENST00000357635, ENST00000562698, ENST00000563069, ENST00000563119, ENST00000563413, ENST00000563671, ENST00000563706, ENST00000563877, ENST00000564019, ENST00000564723, ENST00000564857, ENST00000565772, ENST00000566132, ENST00000566194, ENST00000566894, ENST00000567388, ENST00000569524, ENST00000569761, ENST00000570143)	2.06	5.62	26.2	3.09e-06	5.66e-05	5.51
9948	ENSG00000172939	9943	OXSR1	3	38200000	38300000	90400	+	OXSR1	protein_coding	chromosome	oxidative stress responsive kinase 1 [Source:HGNC Symbol;Acc:HGNC:8508]	ENSG00000172939.9	OXSR1	c(ENST00000311806, ENST00000426620, ENST00000446845, ENST00000467900, ENST00000483695, ENST00000492714)	0.912	6.97	26.2	3.1e-06	5.68e-05	5.51
878	ENSG00000069943	9488	PIGB	15	55300000	55400000	36700	+	PIGB	protein_coding	chromosome	phosphatidylinositol glycan anchor biosynthesis class B [Source:HGNC Symbol;Acc:HGNC:8959]	ENSG00000069943.10	PIGB	c(ENST00000164305, ENST00000539642, ENST00000562751, ENST00000563742, ENST00000565367, ENST00000565402, ENST00000565502, ENST00000566072, ENST00000566999, ENST00000569823, ENST00000569909, ENST00000570059)	-1.88	3.41	26.1	3.18e-06	5.81e-05	5.5
8965	ENSG00000166579	81565	NDEL1	17	8410000	8490000	77300	+	NDEL1	protein_coding	chromosome	nudE neurodevelopment protein 1 like 1 [Source:HGNC Symbol;Acc:HGNC:17620]	ENSG00000166579.15	NDEL1	c(ENST00000334527, ENST00000380025, ENST00000402554, ENST00000578172, ENST00000579150, ENST00000579880, ENST00000580012, ENST00000580237, ENST00000580738, ENST00000581189, ENST00000581679, ENST00000582277, ENST00000582490, ENST00000582665, ENST00000582812, ENST00000583066, ENST00000583683, ENST00000584866, ENST00000585098)	1.01	6.27	26.1	3.18e-06	5.81e-05	5.5
12113	ENSG00000197937	84671	ZNF347	19	53100000	53200000	35000	-	ZNF347	protein_coding	chromosome	zinc finger protein 347 [Source:HGNC Symbol;Acc:HGNC:16447]	ENSG00000197937.12	ZNF347	c(ENST00000334197, ENST00000452676, ENST00000595710, ENST00000595967, ENST00000597183, ENST00000599096, ENST00000601469, ENST00000601804)	-1.67	3.7	26.1	3.19e-06	5.81e-05	5.5
10396	ENSG00000177051	23403	FBXO46	19	45700000	45700000	20300	-	FBXO46	protein_coding	chromosome	F-box protein 46 [Source:HGNC Symbol;Acc:HGNC:25069]	ENSG00000177051.6	FBXO46	c(ENST00000317683, ENST00000586899, ENST00000591686)	3.52	3.09	26.1	3.22e-06	5.86e-05	5.49
5727	ENSG00000136944	4010	LMX1B	9	127000000	127000000	86600	+	LMX1B	protein_coding	chromosome	LIM homeobox transcription factor 1 beta [Source:HGNC Symbol;Acc:HGNC:6654]	ENSG00000136944.17	LMX1B	c(ENST00000355497, ENST00000373474, ENST00000526117, ENST00000561065)	-4.34	-1.01	26	3.26e-06	5.94e-05	5.49
8521	ENSG00000164091	80335	WDR82	3	52300000	52300000	33600	-	WDR82	protein_coding	chromosome	WD repeat domain 82 [Source:HGNC Symbol;Acc:HGNC:28826]	ENSG00000164091.12	WDR82	c(ENST00000296490, ENST00000463624, ENST00000469000, ENST00000487402)	0.708	7.44	26	3.27e-06	5.94e-05	5.49
2936	ENSG00000109586	51809	GALNT7	4	173000000	173000000	155000	+	GALNT7	protein_coding	chromosome	polypeptide N-acetylgalactosaminyltransferase 7 [Source:HGNC Symbol;Acc:HGNC:4129]	ENSG00000109586.12	GALNT7	c(ENST00000265000, ENST00000502407, ENST00000503213, ENST00000505308, ENST00000506317, ENST00000512285, ENST00000515862)	0.739	6.03	26	3.28e-06	5.94e-05	5.48
3809	ENSG00000118181	6230	RPS25	11	119000000	119000000	2980	-	RPS25	protein_coding	chromosome	ribosomal protein S25 [Source:HGNC Symbol;Acc:HGNC:10413]	ENSG00000118181.11	RPS25	c(ENST00000524864, ENST00000527673, ENST00000527791, ENST00000527853, ENST00000528547, ENST00000532567)	-0.442	9.63	26	3.28e-06	5.94e-05	5.48
7792	ENSG00000158125	7498	XDH	2	31300000	31400000	80400	-	XDH	protein_coding	chromosome	xanthine dehydrogenase [Source:HGNC Symbol;Acc:HGNC:12805]	ENSG00000158125.10	XDH	c(ENST00000379416, ENST00000476043, ENST00000491727)	1.18	5.23	26	3.31e-06	5.99e-05	5.48
1234	ENSG00000081386	22869	ZNF510	9	96800000	96800000	22300	-	ZNF510	protein_coding	chromosome	zinc finger protein 510 [Source:HGNC Symbol;Acc:HGNC:29161]	ENSG00000081386.12	ZNF510	c(ENST00000223428, ENST00000374641, ENST00000375231, ENST00000472201)	1.79	4.48	25.9	3.39e-06	6.13e-05	5.47
14060	ENSG00000267323	NA	SLC25A1P5	19	27800000	27800000	783	-	SLC25A1P5	processed_pseudogene	chromosome	solute carrier family 25 member 1 pseudogene 5 [Source:HGNC Symbol;Acc:HGNC:43849]	ENSG00000267323.1	SLC25A1P5	ENST00000587610	-3.24	0.649	25.9	3.42e-06	6.18e-05	5.47
6421	ENSG00000142733	9064	MAP3K6	1	27400000	27400000	12900	-	MAP3K6	protein_coding	chromosome	mitogen-activated protein kinase kinase kinase 6 [Source:HGNC Symbol;Acc:HGNC:6858]	ENSG00000142733.17	MAP3K6	c(ENST00000357582, ENST00000374040, ENST00000470890, ENST00000476509, ENST00000486046, ENST00000493901, ENST00000495230, ENST00000659880, ENST00000671291)	1.53	5.25	25.8	3.48e-06	6.28e-05	5.46
11832	ENSG00000196396	5770	PTPN1	20	50500000	50600000	74900	+	PTPN1	protein_coding	chromosome	protein tyrosine phosphatase non-receptor type 1 [Source:HGNC Symbol;Acc:HGNC:9642]	ENSG00000196396.10	PTPN1	c(ENST00000371621, ENST00000541713)	0.719	6.69	25.8	3.49e-06	6.3e-05	5.46
6766	ENSG00000145623	9180	OSMR	5	38800000	38900000	99700	+	OSMR	protein_coding	chromosome	oncostatin M receptor [Source:HGNC Symbol;Acc:HGNC:8507]	ENSG00000145623.13	OSMR	c(ENST00000274276, ENST00000502536, ENST00000508882, ENST00000509237, ENST00000513831)	0.865	6.78	25.8	3.55e-06	6.38e-05	5.45
9144	ENSG00000167658	1938	EEF2	19	3980000	3990000	9410	-	EEF2	protein_coding	chromosome	eukaryotic translation elongation factor 2 [Source:HGNC Symbol;Acc:HGNC:3214]	ENSG00000167658.16	EEF2	c(ENST00000309311, ENST00000594885, ENST00000596417, ENST00000598182, ENST00000598436, ENST00000600720, ENST00000600794)	-0.919	10.6	25.8	3.55e-06	6.38e-05	5.45
3747	ENSG00000117408	9670	IPO13	1	43900000	44000000	21100	+	IPO13	protein_coding	chromosome	importin 13 [Source:HGNC Symbol;Acc:HGNC:16853]	ENSG00000117408.11	IPO13	c(ENST00000372339, ENST00000372343, ENST00000480902, ENST00000486876, ENST00000489061, ENST00000489773, ENST00000492152)	1.44	6.39	25.8	3.57e-06	6.41e-05	5.45
4330	ENSG00000124217	27304	MOCS3	20	51000000	51000000	5110	+	MOCS3	protein_coding	chromosome	molybdenum cofactor synthesis 3 [Source:HGNC Symbol;Acc:HGNC:15765]	ENSG00000124217.5	MOCS3	ENST00000244051	-1.19	3.92	25.7	3.63e-06	6.5e-05	5.44
5542	ENSG00000135776	23456	ABCB10	1	230000000	230000000	42100	-	ABCB10	protein_coding	chromosome	ATP binding cassette subfamily B member 10 [Source:HGNC Symbol;Acc:HGNC:41]	ENSG00000135776.5	ABCB10	c(ENST00000344517, ENST00000486755, ENST00000498158)	1.08	5.58	25.7	3.69e-06	6.61e-05	5.43
2616	ENSG00000106263	8662	EIF3B	7	2350000	2380000	26700	+	EIF3B	protein_coding	chromosome	eukaryotic translation initiation factor 3 subunit B [Source:HGNC Symbol;Acc:HGNC:3280]	ENSG00000106263.18	EIF3B	c(ENST00000360876, ENST00000397011, ENST00000413917, ENST00000431643, ENST00000463026, ENST00000463229, ENST00000465670, ENST00000466199, ENST00000468250, ENST00000468611, ENST00000475415, ENST00000494658)	0.655	8.02	25.7	3.7e-06	6.61e-05	5.43
1339	ENSG00000085491	29957	SLC25A24	1	108000000	108000000	66800	-	SLC25A24	protein_coding	chromosome	solute carrier family 25 member 24 [Source:HGNC Symbol;Acc:HGNC:20662]	ENSG00000085491.17	SLC25A24	c(ENST00000264128, ENST00000370041, ENST00000565488, ENST00000569674, ENST00000648874)	0.795	6.15	25.7	3.74e-06	6.67e-05	5.43
2150	ENSG00000102575	54	ACP5	19	11600000	11600000	4350	-	ACP5	protein_coding	chromosome	acid phosphatase 5, tartrate resistant [Source:HGNC Symbol;Acc:HGNC:124]	ENSG00000102575.13	ACP5	c(ENST00000218758, ENST00000412435, ENST00000588079, ENST00000588524, ENST00000588625, ENST00000589792, ENST00000590420, ENST00000590832, ENST00000591319, ENST00000592659, ENST00000592828, ENST00000648477, ENST00000649386)	1.94	4.14	27	3.74e-06	6.67e-05	5.43
12262	ENSG00000198712	4513	MT-CO2	MT	7590	8270	684	+	MT-CO2	protein_coding	chromosome	mitochondrially encoded cytochrome c oxidase II [Source:HGNC Symbol;Acc:HGNC:7421]	ENSG00000198712.1	MT-CO2	ENST00000361739	-1.15	13.2	25.6	3.75e-06	6.67e-05	5.43
3044	ENSG00000110844	25766	PRPF40B	12	49600000	49600000	76400	+	PRPF40B	protein_coding	chromosome	pre-mRNA processing factor 40 homolog B [Source:HGNC Symbol;Acc:HGNC:25031]	ENSG00000110844.13	PRPF40B	c(ENST00000261897, ENST00000380281, ENST00000508736, ENST00000527253, ENST00000546626, ENST00000547764, ENST00000548399, ENST00000548436, ENST00000548825, ENST00000549547, ENST00000551063, ENST00000551111, ENST00000551269, ENST00000551320, ENST00000551418, ENST00000552301)	2.61	3.21	31.5	3.77e-06	6.71e-05	5.42
13164	ENSG00000229117	6171	RPL41	12	56100000	56100000	1380	+	RPL41	protein_coding	chromosome	ribosomal protein L41 [Source:HGNC Symbol;Acc:HGNC:10354]	ENSG00000229117.9	RPL41	c(ENST00000358888, ENST00000501597, ENST00000546485, ENST00000546591, ENST00000546654, ENST00000552314)	-0.375	10.6	25.6	3.78e-06	6.72e-05	5.42
4463	ENSG00000125686	5469	MED1	17	39400000	39500000	47000	-	MED1	protein_coding	chromosome	mediator complex subunit 1 [Source:HGNC Symbol;Acc:HGNC:9234]	ENSG00000125686.12	MED1	c(ENST00000300651, ENST00000394287, ENST00000577831, ENST00000581334, ENST00000584308)	0.824	6.54	25.6	3.79e-06	6.72e-05	5.42
5134	ENSG00000132530	54739	XAF1	17	6760000	6780000	20200	+	XAF1	protein_coding	chromosome	XIAP associated factor 1 [Source:HGNC Symbol;Acc:HGNC:30932]	ENSG00000132530.17	XAF1	c(ENST00000346752, ENST00000361842, ENST00000571135, ENST00000571217, ENST00000571673, ENST00000572107, ENST00000572495, ENST00000572546, ENST00000573518, ENST00000573760, ENST00000574394, ENST00000574907, ENST00000574962, ENST00000575147, ENST00000575267, ENST00000575369, ENST00000576341, ENST00000576459, ENST00000576724)	-3.46	0.591	25.6	3.8e-06	6.74e-05	5.42
9203	ENSG00000167969	1632	ECI1	16	2240000	2250000	12900	-	ECI1	protein_coding	chromosome	enoyl-CoA delta isomerase 1 [Source:HGNC Symbol;Acc:HGNC:2703]	ENSG00000167969.13	ECI1	c(ENST00000301729, ENST00000561688, ENST00000562238, ENST00000563029, ENST00000563447, ENST00000566379, ENST00000570258)	-1.61	3.31	25.6	3.85e-06	6.82e-05	5.41
2096	ENSG00000102024	5358	PLS3	X	116000000	116000000	89700	+	PLS3	protein_coding	chromosome	plastin 3 [Source:HGNC Symbol;Acc:HGNC:9091]	ENSG00000102024.18	PLS3	c(ENST00000289290, ENST00000355899, ENST00000420625, ENST00000466150, ENST00000473026, ENST00000481823, ENST00000489283, ENST00000497870, ENST00000539310, ENST00000626746)	1.24	8.94	25.6	3.87e-06	6.84e-05	5.41
1374	ENSG00000086598	10959	TMED2	12	124000000	124000000	14000	+	TMED2	protein_coding	chromosome	transmembrane p24 trafficking protein 2 [Source:HGNC Symbol;Acc:HGNC:16996]	ENSG00000086598.11	TMED2	c(ENST00000262225, ENST00000438031, ENST00000509052, ENST00000543425, ENST00000544188)	0.412	8.12	25.5	3.9e-06	6.88e-05	5.41
6995	ENSG00000148225	114987	WDR31	9	113000000	113000000	27100	-	WDR31	protein_coding	chromosome	WD repeat domain 31 [Source:HGNC Symbol;Acc:HGNC:21421]	ENSG00000148225.16	WDR31	c(ENST00000341761, ENST00000374193, ENST00000374195, ENST00000461942, ENST00000465205, ENST00000465979)	-2.09	2.18	25.5	3.9e-06	6.88e-05	5.41
11850	ENSG00000196466	90576	ZNF799	19	12400000	12400000	11300	-	ZNF799	protein_coding	chromosome	zinc finger protein 799 [Source:HGNC Symbol;Acc:HGNC:28071]	ENSG00000196466.10	ZNF799	c(ENST00000419318, ENST00000430385, ENST00000460935, ENST00000595766)	-1.93	3.85	25.5	3.91e-06	6.88e-05	5.41
9848	ENSG00000172239	10605	PAIP1	5	43500000	43600000	31500	-	PAIP1	protein_coding	chromosome	poly(A) binding protein interacting protein 1 [Source:HGNC Symbol;Acc:HGNC:16945]	ENSG00000172239.14	PAIP1	c(ENST00000306846, ENST00000338972, ENST00000436644, ENST00000504075, ENST00000504639, ENST00000508537, ENST00000511321, ENST00000514514, ENST00000514816, ENST00000515338)	0.943	6.54	25.5	3.93e-06	6.91e-05	5.41
5228	ENSG00000133246	84106	PRAM1	19	8490000	8500000	12600	-	PRAM1	protein_coding	chromosome	PML-RARA regulated adaptor molecule 1 [Source:HGNC Symbol;Acc:HGNC:30091]	ENSG00000133246.12	PRAM1	c(ENST00000423345, ENST00000594696, ENST00000599698, ENST00000600262)	-5.07	-1.78	25.5	3.95e-06	6.94e-05	5.4
2743	ENSG00000107738	64115	VSIR	10	71700000	71800000	26000	-	VSIR	protein_coding	chromosome	V-set immunoregulatory receptor [Source:HGNC Symbol;Acc:HGNC:30085]	ENSG00000107738.20	VSIR	c(ENST00000394957, ENST00000470317, ENST00000481568)	1.56	5.12	25.5	3.99e-06	7.01e-05	5.4
6923	ENSG00000147324	9258	MFHAS1	8	8780000	8890000	110000	-	MFHAS1	protein_coding	chromosome	malignant fibrous histiocytoma amplified sequence 1 [Source:HGNC Symbol;Acc:HGNC:16982]	ENSG00000147324.11	MFHAS1	c(ENST00000276282, ENST00000520091, ENST00000520715, ENST00000521881)	1.28	5.39	25.4	4.07e-06	7.13e-05	5.39
591	ENSG00000055130	8454	CUL1	7	149000000	149000000	103000	+	CUL1	protein_coding	chromosome	cullin 1 [Source:HGNC Symbol;Acc:HGNC:2551]	ENSG00000055130.17	CUL1	c(ENST00000325222, ENST00000409469, ENST00000602748, ENST00000617797, ENST00000655324, ENST00000656001, ENST00000660013, ENST00000660240, ENST00000662132, ENST00000662670, ENST00000662716, ENST00000662975, ENST00000663044, ENST00000663835, ENST00000665936, ENST00000666124, ENST00000671397, ENST00000671421)	0.716	6.78	25.4	4.15e-06	7.26e-05	5.38
5119	ENSG00000132434	55915	LANCL2	7	55400000	55400000	68300	+	LANCL2	protein_coding	chromosome	LanC like 2 [Source:HGNC Symbol;Acc:HGNC:6509]	ENSG00000132434.9	LANCL2	c(ENST00000254770, ENST00000452107, ENST00000466041, ENST00000476479, ENST00000486376)	1.68	4.59	25.4	4.15e-06	7.26e-05	5.38
2682	ENSG00000106785	9830	TRIM14	9	98100000	98100000	49900	-	TRIM14	protein_coding	chromosome	tripartite motif containing 14 [Source:HGNC Symbol;Acc:HGNC:16283]	ENSG00000106785.15	TRIM14	c(ENST00000341469, ENST00000342043, ENST00000375098, ENST00000475147, ENST00000478401, ENST00000478530)	1.2	4.85	25.4	4.18e-06	7.31e-05	5.38
7930	ENSG00000159708	55282	LRRC36	16	67300000	67400000	58400	+	LRRC36	protein_coding	chromosome	leucine rich repeat containing 36 [Source:HGNC Symbol;Acc:HGNC:25615]	ENSG00000159708.18	LRRC36	c(ENST00000329956, ENST00000435835, ENST00000561821, ENST00000561948, ENST00000563189, ENST00000563303, ENST00000565019, ENST00000566558, ENST00000567211, ENST00000567723, ENST00000567823, ENST00000568010, ENST00000568804, ENST00000569121, ENST00000569228, ENST00000569499, ENST00000569552, ENST00000570075)	-6.67	-1.62	25.3	4.22e-06	7.36e-05	5.37
3633	ENSG00000116273	148479	PHF13	1	6610000	6620000	10300	+	PHF13	protein_coding	chromosome	PHD finger protein 13 [Source:HGNC Symbol;Acc:HGNC:22983]	ENSG00000116273.6	PHF13	c(ENST00000377648, ENST00000495385)	1.46	4.45	25.3	4.3e-06	7.49e-05	5.37
1988	ENSG00000101152	80331	DNAJC5	20	63900000	63900000	40900	+	DNAJC5	protein_coding	chromosome	DnaJ heat shock protein family (Hsp40) member C5 [Source:HGNC Symbol;Acc:HGNC:16235]	ENSG00000101152.11	DNAJC5	c(ENST00000360864, ENST00000470551)	0.719	7.85	25.3	4.31e-06	7.5e-05	5.37
4776	ENSG00000129292	51105	PHF20L1	8	133000000	133000000	73400	+	PHF20L1	protein_coding	chromosome	PHD finger protein 20 like 1 [Source:HGNC Symbol;Acc:HGNC:24280]	ENSG00000129292.20	PHF20L1	c(ENST00000220847, ENST00000315808, ENST00000337920, ENST00000361997, ENST00000395374, ENST00000395376, ENST00000395379, ENST00000395383, ENST00000395386, ENST00000395390, ENST00000460236, ENST00000469979, ENST00000477051, ENST00000485595, ENST00000486199, ENST00000493126, ENST00000521038, ENST00000522253, ENST00000522580, ENST00000622263)	0.818	6.22	25.3	4.31e-06	7.5e-05	5.37
9796	ENSG00000171858	6227	RPS21	20	62400000	62400000	1420	+	RPS21	protein_coding	chromosome	ribosomal protein S21 [Source:HGNC Symbol;Acc:HGNC:10409]	ENSG00000171858.18	RPS21	c(ENST00000343986, ENST00000370562, ENST00000370592, ENST00000450116, ENST00000492356)	-0.405	8.81	25.3	4.32e-06	7.5e-05	5.36
9137	ENSG00000167644	64073	C19orf33	19	38300000	38300000	843	+	C19orf33	protein_coding	chromosome	chromosome 19 open reading frame 33 [Source:HGNC Symbol;Acc:HGNC:16668]	ENSG00000167644.12	C19orf33	c(ENST00000301246, ENST00000588605, ENST00000589986, ENST00000591852)	-0.595	7.58	25.2	4.39e-06	7.61e-05	5.36
2049	ENSG00000101544	22850	ADNP2	18	80100000	80100000	38300	+	ADNP2	protein_coding	chromosome	ADNP homeobox 2 [Source:HGNC Symbol;Acc:HGNC:23803]	ENSG00000101544.9	ADNP2	c(ENST00000262198, ENST00000559951, ENST00000560561, ENST00000560752, ENST00000561195)	3.38	5.58	25.2	4.41e-06	7.65e-05	5.36
10991	ENSG00000183087	2621	GAS6	13	114000000	114000000	43500	-	GAS6	protein_coding	chromosome	growth arrest specific 6 [Source:HGNC Symbol;Acc:HGNC:4168]	ENSG00000183087.15	GAS6	c(ENST00000327773, ENST00000476291, ENST00000480426, ENST00000608763, ENST00000610073)	0.752	6.5	25.2	4.42e-06	7.65e-05	5.35
5508	ENSG00000135540	57224	NHSL1	6	138000000	139000000	271000	-	NHSL1	protein_coding	chromosome	NHS like 1 [Source:HGNC Symbol;Acc:HGNC:21021]	ENSG00000135540.11	NHSL1	c(ENST00000342260, ENST00000343505, ENST00000426841, ENST00000427025, ENST00000468095, ENST00000479393, ENST00000491526, ENST00000533765, ENST00000534376)	2.18	4.42	25.2	4.5e-06	7.78e-05	5.35
4	ENSG00000000460	55732	C1orf112	1	170000000	170000000	192000	+	C1orf112	protein_coding	chromosome	chromosome 1 open reading frame 112 [Source:HGNC Symbol;Acc:HGNC:25565]	ENSG00000000460.17	C1orf112	c(ENST00000286031, ENST00000359326, ENST00000413811, ENST00000459772, ENST00000466580, ENST00000472795, ENST00000481744, ENST00000496973, ENST00000498289)	2.57	3.75	25.1	4.54e-06	7.83e-05	5.34
4771	ENSG00000129235	84817	TXNDC17	17	6640000	6640000	3560	+	TXNDC17	protein_coding	chromosome	thioredoxin domain containing 17 [Source:HGNC Symbol;Acc:HGNC:28218]	ENSG00000129235.11	TXNDC17	c(ENST00000250101, ENST00000570330, ENST00000571029, ENST00000571957, ENST00000573792, ENST00000574429, ENST00000574734, ENST00000574838, ENST00000576020, ENST00000577146)	-0.483	7.27	25.1	4.55e-06	7.84e-05	5.34
302	ENSG00000019186	1591	CYP24A1	20	54200000	54200000	20500	-	CYP24A1	protein_coding	chromosome	cytochrome P450 family 24 subfamily A member 1 [Source:HGNC Symbol;Acc:HGNC:2602]	ENSG00000019186.10	CYP24A1	c(ENST00000216862, ENST00000395954, ENST00000395955, ENST00000460643, ENST00000472970, ENST00000487593)	2.05	4.13	25.1	4.56e-06	7.85e-05	5.34
4537	ENSG00000126215	7517	XRCC3	14	104000000	104000000	17900	-	XRCC3	protein_coding	chromosome	X-ray repair cross complementing 3 [Source:HGNC Symbol;Acc:HGNC:12830]	ENSG00000126215.14	XRCC3	c(ENST00000352127, ENST00000553264, ENST00000553332, ENST00000553361, ENST00000553807, ENST00000554170, ENST00000554774, ENST00000554811, ENST00000554913, ENST00000554974, ENST00000555055, ENST00000555231, ENST00000555451, ENST00000555832, ENST00000555964, ENST00000556682, ENST00000556980, ENST00000557439)	1.78	3.54	25.1	4.62e-06	7.95e-05	5.34
7703	ENSG00000157106	23049	SMG1	16	18800000	18900000	122000	-	SMG1	protein_coding	chromosome	SMG1 nonsense mediated mRNA decay associated PI3K related kinase [Source:HGNC Symbol;Acc:HGNC:30045]	ENSG00000157106.16	SMG1	c(ENST00000330588, ENST00000446231, ENST00000532700, ENST00000561940, ENST00000561947, ENST00000562668, ENST00000563235, ENST00000563448, ENST00000563836, ENST00000565224, ENST00000565324, ENST00000566328, ENST00000567737, ENST00000568038, ENST00000568239, ENST00000569122, ENST00000569764)	0.851	7.55	25.1	4.65e-06	7.99e-05	5.33
570	ENSG00000053770	55745	AP5M1	14	57300000	57300000	29800	+	AP5M1	protein_coding	chromosome	adaptor related protein complex 5 subunit mu 1 [Source:HGNC Symbol;Acc:HGNC:20192]	ENSG00000053770.12	AP5M1	c(ENST00000261558, ENST00000431972, ENST00000554213, ENST00000554863, ENST00000554931, ENST00000555448, ENST00000556377, ENST00000556723, ENST00000556995)	1.86	5.67	25.1	4.67e-06	8.02e-05	5.33
3857	ENSG00000118816	10983	CCNI	4	77000000	77100000	28800	-	CCNI	protein_coding	chromosome	cyclin I [Source:HGNC Symbol;Acc:HGNC:1595]	ENSG00000118816.10	CCNI	c(ENST00000237654, ENST00000504697, ENST00000505609, ENST00000506614, ENST00000507788, ENST00000511943, ENST00000513774, ENST00000515468, ENST00000515790)	-0.596	7.16	25	4.7e-06	8.05e-05	5.33
1896	ENSG00000100575	26520	TIMM9	14	58400000	58400000	19000	-	TIMM9	protein_coding	chromosome	translocase of inner mitochondrial membrane 9 [Source:HGNC Symbol;Acc:HGNC:11819]	ENSG00000100575.14	TIMM9	c(ENST00000216463, ENST00000395159, ENST00000555061, ENST00000555097, ENST00000555404, ENST00000555593, ENST00000555930, ENST00000556007, ENST00000556367, ENST00000557397)	1.25	4.83	28.6	4.73e-06	8.09e-05	5.32
4911	ENSG00000130713	23404	EXOSC2	9	131000000	131000000	11200	+	EXOSC2	protein_coding	chromosome	exosome component 2 [Source:HGNC Symbol;Acc:HGNC:17097]	ENSG00000130713.16	EXOSC2	c(ENST00000372350, ENST00000372351, ENST00000372352, ENST00000372358, ENST00000430138, ENST00000463488, ENST00000467138, ENST00000490641, ENST00000491115, ENST00000495699, ENST00000546165)	-1.09	5.78	25	4.74e-06	8.09e-05	5.32
7068	ENSG00000149084	51144	HSD17B12	11	43700000	43900000	176000	+	HSD17B12	protein_coding	chromosome	hydroxysteroid 17-beta dehydrogenase 12 [Source:HGNC Symbol;Acc:HGNC:18646]	ENSG00000149084.13	HSD17B12	c(ENST00000278353, ENST00000395700, ENST00000525736, ENST00000527213, ENST00000527433, ENST00000531185, ENST00000532178, ENST00000533090, ENST00000533802, ENST00000534053, ENST00000636007, ENST00000636722, ENST00000637401, ENST00000638034)	0.716	7.37	25	4.74e-06	8.09e-05	5.32
7863	ENSG00000158941	57805	CCAR2	8	22600000	22600000	16900	+	CCAR2	protein_coding	chromosome	cell cycle and apoptosis regulator 2 [Source:HGNC Symbol;Acc:HGNC:23360]	ENSG00000158941.16	CCAR2	c(ENST00000308511, ENST00000389279, ENST00000518989, ENST00000520536, ENST00000520738, ENST00000520861, ENST00000521020, ENST00000521301, ENST00000521436, ENST00000521837, ENST00000522599, ENST00000523349, ENST00000523801, ENST00000613179)	2.43	6.35	25	4.74e-06	8.09e-05	5.32
2791	ENSG00000108179	10105	PPIF	10	79300000	79400000	7870	+	PPIF	protein_coding	chromosome	peptidylprolyl isomerase F [Source:HGNC Symbol;Acc:HGNC:9259]	ENSG00000108179.14	PPIF	c(ENST00000225174, ENST00000448165, ENST00000472580, ENST00000492149, ENST00000498681)	0.619	6.77	25	4.81e-06	8.19e-05	5.32
8386	ENSG00000163584	200916	RPL22L1	3	171000000	171000000	5330	-	RPL22L1	protein_coding	chromosome	ribosomal protein L22 like 1 [Source:HGNC Symbol;Acc:HGNC:27610]	ENSG00000163584.18	RPL22L1	c(ENST00000295830, ENST00000463836, ENST00000466674, ENST00000475836, ENST00000478578, ENST00000494771)	-0.652	6.15	25	4.83e-06	8.22e-05	5.32
3990	ENSG00000120137	79646	PANK3	5	169000000	169000000	30900	-	PANK3	protein_coding	chromosome	pantothenate kinase 3 [Source:HGNC Symbol;Acc:HGNC:19365]	ENSG00000120137.7	PANK3	c(ENST00000239231, ENST00000520504, ENST00000522176)	1.31	7.49	24.9	4.87e-06	8.28e-05	5.31
2738	ENSG00000107651	11196	SEC23IP	10	120000000	120000000	51900	+	SEC23IP	protein_coding	chromosome	SEC23 interacting protein [Source:HGNC Symbol;Acc:HGNC:17018]	ENSG00000107651.13	SEC23IP	c(ENST00000369075, ENST00000442952, ENST00000446561, ENST00000462222, ENST00000470478, ENST00000475542, ENST00000483890, ENST00000543134)	1.86	6.19	24.9	4.89e-06	8.3e-05	5.31
4247	ENSG00000123240	10133	OPTN	10	13100000	13100000	38900	+	OPTN	protein_coding	chromosome	optineurin [Source:HGNC Symbol;Acc:HGNC:17142]	ENSG00000123240.17	OPTN	c(ENST00000263036, ENST00000378747, ENST00000378748, ENST00000378752, ENST00000378757, ENST00000378764, ENST00000424614, ENST00000430081, ENST00000469025, ENST00000482140, ENST00000486862, ENST00000487935)	0.71	6.79	24.9	4.92e-06	8.34e-05	5.31
2212	ENSG00000103111	22879	MON1B	16	77200000	77200000	11600	+	MON1B	protein_coding	chromosome	MON1 homolog B, secretory trafficking associated [Source:HGNC Symbol;Acc:HGNC:25020]	ENSG00000103111.15	MON1B	c(ENST00000248248, ENST00000439557, ENST00000545553, ENST00000563279, ENST00000563612, ENST00000564006, ENST00000566455, ENST00000566963, ENST00000567291, ENST00000569610)	1.06	5.4	24.9	4.94e-06	8.38e-05	5.31
2505	ENSG00000105556	54531	MIER2	19	301000	345000	43400	-	MIER2	protein_coding	chromosome	MIER family member 2 [Source:HGNC Symbol;Acc:HGNC:29210]	ENSG00000105556.11	MIER2	c(ENST00000264819, ENST00000586994, ENST00000587966, ENST00000592722, ENST00000619835, ENST00000621180, ENST00000635755)	2.04	4.01	24.9	4.96e-06	8.4e-05	5.3
3731	ENSG00000117228	2633	GBP1	1	89100000	89100000	12900	-	GBP1	protein_coding	chromosome	guanylate binding protein 1 [Source:HGNC Symbol;Acc:HGNC:4182]	ENSG00000117228.10	GBP1	c(ENST00000370473, ENST00000459831, ENST00000468959, ENST00000469194, ENST00000479889, ENST00000484970, ENST00000493139, ENST00000495131)	1.61	4.32	24.9	5.02e-06	8.5e-05	5.3
600	ENSG00000055917	23369	PUM2	2	20200000	20400000	104000	-	PUM2	protein_coding	chromosome	pumilio RNA binding family member 2 [Source:HGNC Symbol;Acc:HGNC:14958]	ENSG00000055917.15	PUM2	c(ENST00000319801, ENST00000338086, ENST00000361078, ENST00000403432, ENST00000420234, ENST00000424110, ENST00000429419, ENST00000432105, ENST00000440577, ENST00000442400, ENST00000446940)	1.04	7.08	24.8	5.06e-06	8.55e-05	5.3
812	ENSG00000067248	54505	DHX29	5	55300000	55300000	51600	-	DHX29	protein_coding	chromosome	DExH-box helicase 29 [Source:HGNC Symbol;Acc:HGNC:15815]	ENSG00000067248.10	DHX29	c(ENST00000251636, ENST00000504778, ENST00000508346, ENST00000513447, ENST00000621106)	0.843	6.15	24.8	5.16e-06	8.7e-05	5.29
4809	ENSG00000129657	6397	SEC14L1	17	77100000	77200000	128000	+	SEC14L1	protein_coding	chromosome	SEC14 like lipid binding 1 [Source:HGNC Symbol;Acc:HGNC:10698]	ENSG00000129657.16	SEC14L1	c(ENST00000392476, ENST00000430767, ENST00000431431, ENST00000436233, ENST00000443798, ENST00000561721, ENST00000585618, ENST00000586390, ENST00000586429, ENST00000587491, ENST00000587820, ENST00000587821, ENST00000588488, ENST00000588616, ENST00000588696, ENST00000588721, ENST00000588880, ENST00000589202, ENST00000589827, ENST00000590483, ENST00000591413, ENST00000591437, ENST00000591786)	-1.5	5.92	24.8	5.16e-06	8.7e-05	5.29
5768	ENSG00000137269	55227	LRRC1	6	53800000	53900000	130000	+	LRRC1	protein_coding	chromosome	leucine rich repeat containing 1 [Source:HGNC Symbol;Acc:HGNC:14307]	ENSG00000137269.15	LRRC1	c(ENST00000370882, ENST00000370888, ENST00000487251, ENST00000490222)	1.1	4.95	24.8	5.22e-06	8.77e-05	5.28
6453	ENSG00000143153	481	ATP1B1	1	169000000	169000000	27000	+	ATP1B1	protein_coding	chromosome	ATPase Na+/K+ transporting subunit beta 1 [Source:HGNC Symbol;Acc:HGNC:804]	ENSG00000143153.13	ATP1B1	c(ENST00000367815, ENST00000367816, ENST00000494797)	0.887	5.65	24.8	5.22e-06	8.77e-05	5.28
7873	ENSG00000159086	94104	PAXBP1	21	32700000	32800000	37900	-	PAXBP1	protein_coding	chromosome	PAX3 and PAX7 binding protein 1 [Source:HGNC Symbol;Acc:HGNC:13579]	ENSG00000159086.15	PAXBP1	c(ENST00000290178, ENST00000331923, ENST00000421049, ENST00000443785, ENST00000445049, ENST00000464256, ENST00000466846, ENST00000472588, ENST00000497873)	1.26	5.66	24.7	5.24e-06	8.8e-05	5.28
10171	ENSG00000174903	81876	RAB1B	11	66300000	66300000	8900	+	RAB1B	protein_coding	chromosome	RAB1B, member RAS oncogene family [Source:HGNC Symbol;Acc:HGNC:18370]	ENSG00000174903.16	RAB1B	c(ENST00000311481, ENST00000527397)	0.505	7.44	24.7	5.27e-06	8.83e-05	5.28
6769	ENSG00000145685	10184	LHFPL2	5	78500000	78800000	285000	-	LHFPL2	protein_coding	chromosome	LHFPL tetraspan subfamily member 2 [Source:HGNC Symbol;Acc:HGNC:6588]	ENSG00000145685.14	LHFPL2	c(ENST00000380345, ENST00000502722, ENST00000503686, ENST00000510949, ENST00000512759, ENST00000514587, ENST00000515007, ENST00000515349)	1.24	5.06	24.7	5.28e-06	8.84e-05	5.28
12256	ENSG00000198689	10479	SLC9A6	X	136000000	136000000	73400	+	SLC9A6	protein_coding	chromosome	solute carrier family 9 member A6 [Source:HGNC Symbol;Acc:HGNC:11079]	ENSG00000198689.11	SLC9A6	c(ENST00000370695, ENST00000370698, ENST00000370701, ENST00000626147, ENST00000627534, ENST00000630721, ENST00000636092, ENST00000636206, ENST00000636347, ENST00000636625, ENST00000636798, ENST00000637195, ENST00000637234, ENST00000637581, ENST00000638078, ENST00000643775)	1.05	4.84	26.3	5.29e-06	8.84e-05	5.28
8136	ENSG00000162062	80178	TEDC2	16	2460000	2460000	4880	+	TEDC2	protein_coding	chromosome	tubulin epsilon and delta complex 2 [Source:HGNC Symbol;Acc:HGNC:25849]	ENSG00000162062.15	TEDC2	c(ENST00000361837, ENST00000483320, ENST00000562253, ENST00000563531, ENST00000565537, ENST00000565716, ENST00000566580, ENST00000567489, ENST00000568753, ENST00000569496, ENST00000569664, ENST00000569665, ENST00000569994)	-2.57	1.61	24.7	5.3e-06	8.84e-05	5.28
4253	ENSG00000123353	29095	ORMDL2	12	55800000	55800000	3840	+	ORMDL2	protein_coding	chromosome	ORMDL sphingolipid biosynthesis regulator 2 [Source:HGNC Symbol;Acc:HGNC:16037]	ENSG00000123353.10	ORMDL2	c(ENST00000243045, ENST00000546645, ENST00000548974, ENST00000550836, ENST00000552672)	-0.907	5.73	24.7	5.42e-06	9.03e-05	5.27
14545	ENSG00000278817	102724770		KI270734.1	131000	137000	5900	+	AC007325.4	protein_coding	scaffold	protein DGCR6 [Source:NCBI gene;Acc:102724770]	ENSG00000278817.1	AC007325.4	ENST00000613204	-5.12	0.971	24.7	5.42e-06	9.03e-05	5.27
7340	ENSG00000152464	10557	RPP38	10	15100000	15100000	42600	+	RPP38	protein_coding	chromosome	ribonuclease P/MRP subunit p38 [Source:HGNC Symbol;Acc:HGNC:30329]	ENSG00000152464.15	RPP38	c(ENST00000378197, ENST00000378201, ENST00000378202, ENST00000378203, ENST00000441850, ENST00000451677, ENST00000616640)	1.35	4.5	26.5	5.44e-06	9.05e-05	5.26
6398	ENSG00000142556	80110	ZNF614	19	52000000	52000000	17500	-	ZNF614	protein_coding	chromosome	zinc finger protein 614 [Source:HGNC Symbol;Acc:HGNC:24722]	ENSG00000142556.19	ZNF614	c(ENST00000270649, ENST00000356322, ENST00000595189, ENST00000597952)	1.68	4.32	24.6	5.54e-06	9.22e-05	5.26
2321	ENSG00000104267	760	CA2	8	85500000	85500000	17500	+	CA2	protein_coding	chromosome	carbonic anhydrase 2 [Source:HGNC Symbol;Acc:HGNC:1373]	ENSG00000104267.10	CA2	c(ENST00000285379, ENST00000518231, ENST00000520127, ENST00000520996, ENST00000522742)	0.891	5.82	24.6	5.57e-06	9.23e-05	5.25
6780	ENSG00000145743	64839	FBXL17	5	108000000	108000000	523000	-	FBXL17	protein_coding	chromosome	F-box and leucine rich repeat protein 17 [Source:HGNC Symbol;Acc:HGNC:13615]	ENSG00000145743.15	FBXL17	c(ENST00000359660, ENST00000481160, ENST00000496714, ENST00000518486, ENST00000542267, ENST00000619412)	1.9	4.45	24.6	5.57e-06	9.23e-05	5.25
3630	ENSG00000116251	6146	RPL22	1	6190000	6210000	24400	-	RPL22	protein_coding	chromosome	ribosomal protein L22 [Source:HGNC Symbol;Acc:HGNC:10315]	ENSG00000116251.11	RPL22	c(ENST00000234875, ENST00000462296, ENST00000465335, ENST00000465387, ENST00000471204, ENST00000480661, ENST00000497965)	-0.434	9.19	24.6	5.59e-06	9.26e-05	5.25
9085	ENSG00000167380	7769	ZNF226	19	44200000	44200000	13300	+	ZNF226	protein_coding	chromosome	zinc finger protein 226 [Source:HGNC Symbol;Acc:HGNC:13019]	ENSG00000167380.16	ZNF226	c(ENST00000300823, ENST00000337433, ENST00000413984, ENST00000454662, ENST00000585560, ENST00000585678, ENST00000586203, ENST00000586286, ENST00000586914, ENST00000588127, ENST00000588742, ENST00000588795, ENST00000588883, ENST00000589160, ENST00000590089, ENST00000590467, ENST00000590524, ENST00000590578, ENST00000590759)	1.96	3.3	24.5	5.67e-06	9.38e-05	5.25
3450	ENSG00000114850	6747	SSR3	3	157000000	157000000	15000	-	SSR3	protein_coding	chromosome	signal sequence receptor subunit 3 [Source:HGNC Symbol;Acc:HGNC:11325]	ENSG00000114850.6	SSR3	c(ENST00000265044, ENST00000463503, ENST00000464138, ENST00000467733, ENST00000467789, ENST00000476217, ENST00000478842, ENST00000496050, ENST00000498205)	-0.731	8.36	24.5	5.69e-06	9.39e-05	5.24
4035	ENSG00000120693	4093	SMAD9	13	36800000	36900000	75900	-	SMAD9	protein_coding	chromosome	SMAD family member 9 [Source:HGNC Symbol;Acc:HGNC:6774]	ENSG00000120693.13	SMAD9	c(ENST00000350148, ENST00000379826, ENST00000399275, ENST00000483941)	2.6	2.49	25	5.7e-06	9.39e-05	5.24
4802	ENSG00000129559	4738	NEDD8	14	24200000	24200000	15500	-	NEDD8	protein_coding	chromosome	NEDD8 ubiquitin like modifier [Source:HGNC Symbol;Acc:HGNC:7732]	ENSG00000129559.13	NEDD8	c(ENST00000250495, ENST00000396828, ENST00000524927, ENST00000526430, ENST00000527046, ENST00000531430, ENST00000533242, ENST00000560427)	-0.45	7.13	24.5	5.72e-06	9.4e-05	5.24
8946	ENSG00000166477	123169	LEO1	15	51900000	52000000	33800	-	LEO1	protein_coding	chromosome	LEO1 homolog, Paf1/RNA polymerase II complex component [Source:HGNC Symbol;Acc:HGNC:30401]	ENSG00000166477.13	LEO1	c(ENST00000299601, ENST00000315141, ENST00000558949)	-1	5.37	27.3	5.72e-06	9.4e-05	5.24
12298	ENSG00000198807	5083	PAX9	14	36700000	36700000	22100	+	PAX9	protein_coding	chromosome	paired box 9 [Source:HGNC Symbol;Acc:HGNC:8623]	ENSG00000198807.12	PAX9	c(ENST00000361487, ENST00000402703, ENST00000553267, ENST00000554201, ENST00000555639, ENST00000557107)	1.07	5.04	24.5	5.75e-06	9.43e-05	5.24
12158	ENSG00000198142	65124	SOWAHC	2	110000000	110000000	4630	+	SOWAHC	protein_coding	chromosome	sosondowah ankyrin repeat domain family member C [Source:HGNC Symbol;Acc:HGNC:26149]	ENSG00000198142.5	SOWAHC	ENST00000356454	0.75	5.96	24.5	5.78e-06	9.48e-05	5.24
10374	ENSG00000176853	157769	FAM91A1	8	124000000	124000000	47000	+	FAM91A1	protein_coding	chromosome	family with sequence similarity 91 member A1 [Source:HGNC Symbol;Acc:HGNC:26306]	ENSG00000176853.16	FAM91A1	c(ENST00000334705, ENST00000517912, ENST00000518333, ENST00000518976, ENST00000519721, ENST00000520246, ENST00000521166, ENST00000521704)	0.838	6.84	24.4	5.86e-06	9.6e-05	5.23
5324	ENSG00000134253	80263	TRIM45	1	117000000	117000000	11500	-	TRIM45	protein_coding	chromosome	tripartite motif containing 45 [Source:HGNC Symbol;Acc:HGNC:19018]	ENSG00000134253.10	TRIM45	c(ENST00000256649, ENST00000369461, ENST00000369464, ENST00000485032, ENST00000497970)	-2.25	1.56	24.4	5.88e-06	9.61e-05	5.23
635	ENSG00000059573	5832	ALDH18A1	10	95600000	95700000	50800	-	ALDH18A1	protein_coding	chromosome	aldehyde dehydrogenase 18 family member A1 [Source:HGNC Symbol;Acc:HGNC:9722]	ENSG00000059573.9	ALDH18A1	c(ENST00000371221, ENST00000371224, ENST00000483788, ENST00000485428, ENST00000489386)	0.637	6.81	24.4	5.89e-06	9.63e-05	5.23
13195	ENSG00000230230	7726	TRIM26	CHR_HSCHR6_MHC_COX_CTG1	30200000	30200000	29000	-	TRIM26	protein_coding	chromosome	tripartite motif containing 26 [Source:HGNC Symbol;Acc:HGNC:12962]	ENSG00000230230.7	TRIM26	c(ENST00000422881, ENST00000435387, ENST00000436219, ENST00000438908, ENST00000446196, ENST00000451189, ENST00000455000, ENST00000475230, ENST00000493978)	2.01	5.95	24.4	5.92e-06	9.66e-05	5.23
2081	ENSG00000101888	55916	NXT2	X	110000000	110000000	8910	+	NXT2	protein_coding	chromosome	nuclear transport factor 2 like export factor 2 [Source:HGNC Symbol;Acc:HGNC:18151]	ENSG00000101888.11	NXT2	c(ENST00000218004, ENST00000372103, ENST00000372106, ENST00000372107)	1.38	4.19	29.2	5.97e-06	9.74e-05	5.22
9360	ENSG00000168906	4144	MAT2A	2	85500000	85500000	6110	+	MAT2A	protein_coding	chromosome	methionine adenosyltransferase 2A [Source:HGNC Symbol;Acc:HGNC:6904]	ENSG00000168906.13	MAT2A	c(ENST00000306434, ENST00000409017, ENST00000465151, ENST00000469221, ENST00000481412, ENST00000490878)	1.26	8.39	24.4	6e-06	9.77e-05	5.22
12281	ENSG00000198752	9578	CDC42BPB	14	103000000	103000000	125000	-	CDC42BPB	protein_coding	chromosome	CDC42 binding protein kinase beta [Source:HGNC Symbol;Acc:HGNC:1738]	ENSG00000198752.11	CDC42BPB	c(ENST00000361246, ENST00000558321, ENST00000558867, ENST00000559043, ENST00000559245, ENST00000559790, ENST00000560492, ENST00000561271, ENST00000634889)	1.19	6.76	24.4	6.01e-06	9.77e-05	5.22
13798	ENSG00000255639	NA		12	4650000	4770000	125000	+	AC005833.1	protein_coding	chromosome	novel protein	ENSG00000255639.3	AC005833.1	c(ENST00000543979, ENST00000544741, ENST00000648836)	9.99	3.68	24.9	6.02e-06	9.77e-05	5.22
6407	ENSG00000142632	128272	ARHGEF19	1	16200000	16200000	14800	-	ARHGEF19	protein_coding	chromosome	Rho guanine nucleotide exchange factor 19 [Source:HGNC Symbol;Acc:HGNC:26604]	ENSG00000142632.17	ARHGEF19	c(ENST00000270747, ENST00000441785, ENST00000449495, ENST00000471928, ENST00000478117, ENST00000478210)	2.61	2.79	28.8	6.03e-06	9.77e-05	5.22
1414	ENSG00000087494	5744	PTHLH	12	28000000	28000000	14600	-	PTHLH	protein_coding	chromosome	parathyroid hormone like hormone [Source:HGNC Symbol;Acc:HGNC:9607]	ENSG00000087494.16	PTHLH	c(ENST00000201015, ENST00000395868, ENST00000395872, ENST00000534890, ENST00000535992, ENST00000538310, ENST00000539239, ENST00000542963, ENST00000545234)	0.766	9.47	24.4	6.06e-06	9.81e-05	5.22
7716	ENSG00000157227	4323	MMP14	14	22800000	22800000	12500	+	MMP14	protein_coding	chromosome	matrix metallopeptidase 14 [Source:HGNC Symbol;Acc:HGNC:7160]	ENSG00000157227.13	MMP14	c(ENST00000311852, ENST00000547074, ENST00000547279, ENST00000547596, ENST00000548162, ENST00000548761)	0.812	7.95	24.4	6.08e-06	9.83e-05	5.22
244	ENSG00000012660	60481	ELOVL5	6	53300000	53300000	81800	-	ELOVL5	protein_coding	chromosome	ELOVL fatty acid elongase 5 [Source:HGNC Symbol;Acc:HGNC:21308]	ENSG00000012660.14	ELOVL5	c(ENST00000304434, ENST00000370913, ENST00000370918, ENST00000465983, ENST00000485336, ENST00000486973, ENST00000542638)	0.547	6.8	24.3	6.14e-06	9.91e-05	5.21
2501	ENSG00000105520	64748	PLPPR2	19	11400000	11400000	10300	+	PLPPR2	protein_coding	chromosome	phospholipid phosphatase related 2 [Source:HGNC Symbol;Acc:HGNC:29566]	ENSG00000105520.10	PLPPR2	c(ENST00000251473, ENST00000586380, ENST00000586431, ENST00000587801, ENST00000588196, ENST00000588360, ENST00000591329, ENST00000591608)	1.5	4.48	24.3	6.14e-06	9.91e-05	5.21
12525	ENSG00000204967	56144	PCDHA4	5	141000000	141000000	205000	+	PCDHA4	protein_coding	chromosome	protocadherin alpha 4 [Source:HGNC Symbol;Acc:HGNC:8670]	ENSG00000204967.12	PCDHA4	c(ENST00000378125, ENST00000512229, ENST00000530339, ENST00000618834, ENST00000672575)	-2.17	1.18	24.3	6.15e-06	9.91e-05	5.21
12693	ENSG00000213144	NA		12	119000000	119000000	545	+	AC084880.1	processed_pseudogene	chromosome	PDGFA associated protein 1 (PDAP1) pseudogene	ENSG00000213144.2	AC084880.1	ENST00000392530	-4.06	-0.0155	24.3	6.15e-06	9.91e-05	5.21
4782	ENSG00000129353	57153	SLC44A2	19	10600000	10600000	42100	+	SLC44A2	protein_coding	chromosome	solute carrier family 44 member 2 [Source:HGNC Symbol;Acc:HGNC:17292]	ENSG00000129353.15	SLC44A2	c(ENST00000335757, ENST00000407327, ENST00000586078, ENST00000586549, ENST00000588214, ENST00000588393, ENST00000588409, ENST00000588465, ENST00000588688, ENST00000589561, ENST00000590382, ENST00000590475, ENST00000590857, ENST00000591194, ENST00000592293)	0.845	7.81	24.3	6.19e-06	9.96e-05	5.21
11254	ENSG00000185238	10196	PRMT3	11	20400000	20500000	122000	+	PRMT3	protein_coding	chromosome	protein arginine methyltransferase 3 [Source:HGNC Symbol;Acc:HGNC:30163]	ENSG00000185238.13	PRMT3	c(ENST00000330796, ENST00000331079, ENST00000437750, ENST00000525188, ENST00000526583, ENST00000529592)	0.991	5.62	24.3	6.2e-06	9.96e-05	5.21
1693	ENSG00000099282	23555	TSPAN15	10	69500000	69500000	56200	+	TSPAN15	protein_coding	chromosome	tetraspanin 15 [Source:HGNC Symbol;Acc:HGNC:23298]	ENSG00000099282.10	TSPAN15	c(ENST00000373290, ENST00000452130, ENST00000459981, ENST00000470508, ENST00000475069, ENST00000478112, ENST00000486093, ENST00000490083)	-2.51	2.52	24.3	6.26e-06	0.000101	5.2
8110	ENSG00000161692	80174	DBF4B	17	44700000	44800000	43700	+	DBF4B	protein_coding	chromosome	DBF4 zinc finger B [Source:HGNC Symbol;Acc:HGNC:17883]	ENSG00000161692.18	DBF4B	c(ENST00000315005, ENST00000393547, ENST00000525140, ENST00000526915, ENST00000526924, ENST00000527862, ENST00000528353, ENST00000528766, ENST00000531699, ENST00000532789)	-1.88	2.17	24.3	6.28e-06	0.000101	5.2
8337	ENSG00000163347	9076	CLDN1	3	190000000	190000000	16700	-	CLDN1	protein_coding	chromosome	claudin 1 [Source:HGNC Symbol;Acc:HGNC:2032]	ENSG00000163347.6	CLDN1	c(ENST00000295522, ENST00000490800)	0.526	8.83	24.3	6.3e-06	0.000101	5.2
9818	ENSG00000172000	80032	ZNF556	19	2870000	2880000	16100	+	ZNF556	protein_coding	chromosome	zinc finger protein 556 [Source:HGNC Symbol;Acc:HGNC:25669]	ENSG00000172000.7	ZNF556	c(ENST00000307635, ENST00000586426, ENST00000586470)	-1.75	3.86	24.3	6.3e-06	0.000101	5.2
7687	ENSG00000156958	2585	GALK2	15	49200000	49400000	212000	+	GALK2	protein_coding	chromosome	galactokinase 2 [Source:HGNC Symbol;Acc:HGNC:4119]	ENSG00000156958.15	GALK2	c(ENST00000327171, ENST00000396509, ENST00000544523, ENST00000558145, ENST00000558399, ENST00000558775, ENST00000558956, ENST00000559040, ENST00000559095, ENST00000559208, ENST00000559423, ENST00000559454, ENST00000559580, ENST00000559883, ENST00000559963, ENST00000560031, ENST00000560119, ENST00000560138, ENST00000560528, ENST00000560654, ENST00000561014, ENST00000561074)	1.4	4.25	24.2	6.34e-06	0.000101	5.2
13126	ENSG00000228198	127062	OR2M3	1	248000000	248000000	15700	+	OR2M3	protein_coding	chromosome	olfactory receptor family 2 subfamily M member 3 [Source:HGNC Symbol;Acc:HGNC:8269]	ENSG00000228198.3	OR2M3	c(ENST00000456743, ENST00000641626)	-2.28	0.996	24.2	6.35e-06	0.000101	5.2
6757	ENSG00000145439	84869	CBR4	4	169000000	169000000	147000	-	CBR4	protein_coding	chromosome	carbonyl reductase 4 [Source:HGNC Symbol;Acc:HGNC:25891]	ENSG00000145439.12	CBR4	c(ENST00000306193, ENST00000504480, ENST00000504561, ENST00000506808, ENST00000507752, ENST00000509108, ENST00000510042)	1.63	4.76	24.2	6.37e-06	0.000102	5.2
8889	ENSG00000166197	9221	NOLC1	10	102000000	102000000	11700	+	NOLC1	protein_coding	chromosome	nucleolar and coiled-body phosphoprotein 1 [Source:HGNC Symbol;Acc:HGNC:15608]	ENSG00000166197.16	NOLC1	c(ENST00000370007, ENST00000405356, ENST00000461421, ENST00000464969, ENST00000476468, ENST00000477977, ENST00000488254, ENST00000603946, ENST00000605788)	0.435	8.07	24.2	6.41e-06	0.000102	5.19
627	ENSG00000058668	493	ATP2B4	1	204000000	204000000	118000	+	ATP2B4	protein_coding	chromosome	ATPase plasma membrane Ca2+ transporting 4 [Source:HGNC Symbol;Acc:HGNC:817]	ENSG00000058668.14	ATP2B4	c(ENST00000341360, ENST00000356729, ENST00000357681, ENST00000367218, ENST00000458092, ENST00000466407, ENST00000484746)	0.85	7.32	24.2	6.44e-06	0.000102	5.19
1156	ENSG00000078618	4898	NRDC	1	51800000	51900000	89700	-	NRDC	protein_coding	chromosome	nardilysin convertase [Source:HGNC Symbol;Acc:HGNC:7995]	ENSG00000078618.21	NRDC	c(ENST00000352171, ENST00000354831, ENST00000440943, ENST00000464385, ENST00000468722, ENST00000473805, ENST00000475310, ENST00000475715, ENST00000483007, ENST00000485608, ENST00000491410, ENST00000497358, ENST00000539524, ENST00000544028)	0.55	7.34	24.2	6.51e-06	0.000103	5.19
5678	ENSG00000136720	9394	HS6ST1	2	128000000	128000000	82200	-	HS6ST1	protein_coding	chromosome	heparan sulfate 6-O-sulfotransferase 1 [Source:HGNC Symbol;Acc:HGNC:5201]	ENSG00000136720.7	HS6ST1	c(ENST00000259241, ENST00000463963, ENST00000469019, ENST00000494089)	0.825	6.38	24.2	6.53e-06	0.000104	5.19
2891	ENSG00000109046	26118	WSB1	17	27300000	27300000	21900	+	WSB1	protein_coding	chromosome	WD repeat and SOCS box containing 1 [Source:HGNC Symbol;Acc:HGNC:19221]	ENSG00000109046.15	WSB1	c(ENST00000262394, ENST00000348811, ENST00000427287, ENST00000467843, ENST00000487603, ENST00000578312, ENST00000579733, ENST00000581089, ENST00000581185, ENST00000581440, ENST00000582208, ENST00000583096, ENST00000583193, ENST00000583742, ENST00000583786, ENST00000584114, ENST00000584354)	0.97	7.08	24.2	6.54e-06	0.000104	5.18
2724	ENSG00000107404	1855	DVL1	1	1340000	1350000	14100	-	DVL1	protein_coding	chromosome	dishevelled segment polarity protein 1 [Source:HGNC Symbol;Acc:HGNC:3084]	ENSG00000107404.20	DVL1	c(ENST00000378888, ENST00000378891, ENST00000472445, ENST00000610709, ENST00000631679, ENST00000632445, ENST00000633096, ENST00000634054)	1.03	6.63	24.1	6.58e-06	0.000104	5.18
4007	ENSG00000120334	91687	CENPL	1	174000000	174000000	25200	-	CENPL	protein_coding	chromosome	centromere protein L [Source:HGNC Symbol;Acc:HGNC:17879]	ENSG00000120334.15	CENPL	c(ENST00000345664, ENST00000356198, ENST00000367710, ENST00000460816, ENST00000479159, ENST00000484920, ENST00000493233, ENST00000495275, ENST00000496683)	-0.998	4.01	24.1	6.62e-06	0.000105	5.18
3773	ENSG00000117595	3664	IRF6	1	210000000	210000000	20600	-	IRF6	protein_coding	chromosome	interferon regulatory factor 6 [Source:HGNC Symbol;Acc:HGNC:6121]	ENSG00000117595.12	IRF6	c(ENST00000367021, ENST00000456314, ENST00000464698, ENST00000542854, ENST00000643798)	0.648	9.11	24.1	6.7e-06	0.000106	5.17
10848	ENSG00000181915	84890	ADO	10	62800000	62800000	3760	+	ADO	protein_coding	chromosome	2-aminoethanethiol dioxygenase [Source:HGNC Symbol;Acc:HGNC:23506]	ENSG00000181915.5	ADO	ENST00000373783	1.46	4.99	53.9	6.71e-06	0.000106	5.17
3678	ENSG00000116741	5997	RGS2	1	193000000	193000000	3240	+	RGS2	protein_coding	chromosome	regulator of G protein signaling 2 [Source:HGNC Symbol;Acc:HGNC:9998]	ENSG00000116741.8	RGS2	c(ENST00000235382, ENST00000464302, ENST00000483295, ENST00000487236)	0.662	6.76	24.1	6.72e-06	0.000106	5.17
11019	ENSG00000183317	284656	EPHA10	1	37700000	37800000	51300	-	EPHA10	protein_coding	chromosome	EPH receptor A10 [Source:HGNC Symbol;Acc:HGNC:19987]	ENSG00000183317.17	EPHA10	c(ENST00000319637, ENST00000373048, ENST00000427468, ENST00000432874, ENST00000437645, ENST00000444950, ENST00000446149, ENST00000453577, ENST00000525749, ENST00000534097, ENST00000540011)	-2.36	0.937	24.1	6.76e-06	0.000106	5.17
8812	ENSG00000165733	9790	BMS1	10	42800000	42800000	52100	+	BMS1	protein_coding	chromosome	BMS1 ribosome biogenesis factor [Source:HGNC Symbol;Acc:HGNC:23505]	ENSG00000165733.8	BMS1	ENST00000374518	0.564	6.73	24	6.83e-06	0.000107	5.17
9989	ENSG00000173258	158399	ZNF483	9	112000000	112000000	52700	+	ZNF483	protein_coding	chromosome	zinc finger protein 483 [Source:HGNC Symbol;Acc:HGNC:23384]	ENSG00000173258.13	ZNF483	c(ENST00000309235, ENST00000355824, ENST00000358151, ENST00000374374)	-2.22	3.05	24	6.83e-06	0.000107	5.17
4167	ENSG00000122376	54537	SHLD2	10	87100000	87200000	97300	+	SHLD2	protein_coding	chromosome	shieldin complex subunit 2 [Source:HGNC Symbol;Acc:HGNC:28773]	ENSG00000122376.11	SHLD2	c(ENST00000298784, ENST00000298786, ENST00000437629)	1.22	5.54	24	6.86e-06	0.000108	5.16
1164	ENSG00000078808	51150	SDF4	1	1220000	1230000	15200	-	SDF4	protein_coding	chromosome	stromal cell derived factor 4 [Source:HGNC Symbol;Acc:HGNC:24188]	ENSG00000078808.17	SDF4	c(ENST00000263741, ENST00000360001, ENST00000403997, ENST00000459994, ENST00000465727, ENST00000478938, ENST00000494748, ENST00000655486, ENST00000660930)	1.03	6.63	24	6.88e-06	0.000108	5.16
8540	ENSG00000164144	27236	ARFIP1	4	153000000	153000000	139000	+	ARFIP1	protein_coding	chromosome	ADP ribosylation factor interacting protein 1 [Source:HGNC Symbol;Acc:HGNC:21496]	ENSG00000164144.16	ARFIP1	c(ENST00000353617, ENST00000356064, ENST00000405727, ENST00000429148, ENST00000451320, ENST00000509413, ENST00000510497, ENST00000510831, ENST00000511289, ENST00000513361, ENST00000514499)	1.05	5.69	24	6.9e-06	0.000108	5.16
14297	ENSG00000275052	57223	PPP4R3B	2	55500000	55600000	71600	-	PPP4R3B	protein_coding	chromosome	protein phosphatase 4 regulatory subunit 3B [Source:HGNC Symbol;Acc:HGNC:29267]	ENSG00000275052.5	PPP4R3B	c(ENST00000470801, ENST00000482826, ENST00000611717, ENST00000612688, ENST00000616288, ENST00000616407)	0.789	6.43	24	6.91e-06	0.000108	5.16
242	ENSG00000012211	4007	PRICKLE3	X	49200000	49200000	11700	-	PRICKLE3	protein_coding	chromosome	prickle planar cell polarity protein 3 [Source:HGNC Symbol;Acc:HGNC:6645]	ENSG00000012211.13	PRICKLE3	c(ENST00000376310, ENST00000376317, ENST00000432913, ENST00000453382, ENST00000540849, ENST00000599218, ENST00000611313, ENST00000614014)	1.92	3.83	24	6.92e-06	0.000108	5.16
261	ENSG00000013561	9604	RNF14	5	142000000	142000000	32000	+	RNF14	protein_coding	chromosome	ring finger protein 14 [Source:HGNC Symbol;Acc:HGNC:10058]	ENSG00000013561.18	RNF14	c(ENST00000347642, ENST00000356143, ENST00000394514, ENST00000394519, ENST00000394520, ENST00000502341, ENST00000506004, ENST00000506822, ENST00000506938, ENST00000507163, ENST00000507291, ENST00000511961, ENST00000512565, ENST00000513019, ENST00000514620, ENST00000515613)	0.903	5.81	24	6.97e-06	0.000109	5.16
5704	ENSG00000136868	1317	SLC31A1	9	113000000	113000000	42900	+	SLC31A1	protein_coding	chromosome	solute carrier family 31 member 1 [Source:HGNC Symbol;Acc:HGNC:11016]	ENSG00000136868.11	SLC31A1	c(ENST00000374212, ENST00000496650)	-0.888	5.99	24	6.98e-06	0.000109	5.16
5385	ENSG00000134757	1830	DSG3	18	31400000	31500000	31000	+	DSG3	protein_coding	chromosome	desmoglein 3 [Source:HGNC Symbol;Acc:HGNC:3050]	ENSG00000134757.5	DSG3	ENST00000257189	0.495	9.82	24	6.99e-06	0.000109	5.16
6831	ENSG00000146242	7162	TPBG	6	82400000	82400000	7620	+	TPBG	protein_coding	chromosome	trophoblast glycoprotein [Source:HGNC Symbol;Acc:HGNC:12004]	ENSG00000146242.8	TPBG	c(ENST00000369750, ENST00000535040, ENST00000543496)	0.619	7	24	7e-06	0.000109	5.15
7744	ENSG00000157578	150082	LCA5L	21	39400000	39400000	40000	-	LCA5L	protein_coding	chromosome	lebercilin LCA5 like [Source:HGNC Symbol;Acc:HGNC:1255]	ENSG00000157578.13	LCA5L	c(ENST00000288350, ENST00000358268, ENST00000380671, ENST00000411566, ENST00000415863, ENST00000418018, ENST00000426783, ENST00000434281, ENST00000438404, ENST00000448288, ENST00000451131, ENST00000456017, ENST00000459939, ENST00000466954, ENST00000468009, ENST00000480612, ENST00000484878, ENST00000485895, ENST00000490184, ENST00000491625, ENST00000495240)	-2.75	1.29	24	7.02e-06	0.000109	5.15
9997	ENSG00000173281	79660	PPP1R3B	8	9140000	9150000	15300	-	PPP1R3B	protein_coding	chromosome	protein phosphatase 1 regulatory subunit 3B [Source:HGNC Symbol;Acc:HGNC:14942]	ENSG00000173281.5	PPP1R3B	c(ENST00000310455, ENST00000519699)	12.5	5.7	24.5	7.04e-06	0.000109	5.15
5918	ENSG00000138231	51163	DBR1	3	138000000	138000000	13900	-	DBR1	protein_coding	chromosome	debranching RNA lariats 1 [Source:HGNC Symbol;Acc:HGNC:15594]	ENSG00000138231.13	DBR1	c(ENST00000260803, ENST00000460271, ENST00000463982, ENST00000477557)	1.51	4.46	24	7.06e-06	0.000109	5.15
9452	ENSG00000169504	25932	CLIC4	1	24700000	24800000	98900	+	CLIC4	protein_coding	chromosome	chloride intracellular channel 4 [Source:HGNC Symbol;Acc:HGNC:13518]	ENSG00000169504.15	CLIC4	c(ENST00000374379, ENST00000488683, ENST00000489758, ENST00000497755)	0.765	7.85	24	7.06e-06	0.000109	5.15
9650	ENSG00000170860	27258	LSM3	3	14200000	14200000	22300	+	LSM3	protein_coding	chromosome	LSM3 homolog, U6 small nuclear RNA and mRNA degradation associated [Source:HGNC Symbol;Acc:HGNC:17874]	ENSG00000170860.4	LSM3	ENST00000306024	-0.648	5.55	24	7.06e-06	0.000109	5.15
869	ENSG00000069431	10060	ABCC9	12	21800000	21900000	145000	-	ABCC9	protein_coding	chromosome	ATP binding cassette subfamily C member 9 [Source:HGNC Symbol;Acc:HGNC:60]	ENSG00000069431.11	ABCC9	c(ENST00000261200, ENST00000261201, ENST00000326684, ENST00000538350, ENST00000544039, ENST00000621589, ENST00000636888)	-1.58	3.08	23.9	7.15e-06	0.000111	5.15
4657	ENSG00000127947	5782	PTPN12	7	77500000	77600000	103000	+	PTPN12	protein_coding	chromosome	protein tyrosine phosphatase non-receptor type 12 [Source:HGNC Symbol;Acc:HGNC:9645]	ENSG00000127947.16	PTPN12	c(ENST00000248594, ENST00000407343, ENST00000415482, ENST00000418110, ENST00000433369, ENST00000435495, ENST00000440186, ENST00000447995, ENST00000460731, ENST00000464313, ENST00000481154, ENST00000494248, ENST00000519553, ENST00000520947, ENST00000522115, ENST00000523952)	1.1	6.86	23.9	7.22e-06	0.000112	5.14
3290	ENSG00000113048	23107	MRPS27	5	72200000	72300000	101000	-	MRPS27	protein_coding	chromosome	mitochondrial ribosomal protein S27 [Source:HGNC Symbol;Acc:HGNC:14512]	ENSG00000113048.16	MRPS27	c(ENST00000261413, ENST00000457646, ENST00000506957, ENST00000508863, ENST00000513900, ENST00000515226, ENST00000515404, ENST00000519143, ENST00000519874, ENST00000520285, ENST00000522042, ENST00000522095, ENST00000522404, ENST00000522562, ENST00000522585, ENST00000523654)	1.13	6.2	23.9	7.24e-06	0.000112	5.14
7668	ENSG00000156675	80223	RAB11FIP1	8	37900000	37900000	40900	-	RAB11FIP1	protein_coding	chromosome	RAB11 family interacting protein 1 [Source:HGNC Symbol;Acc:HGNC:30265]	ENSG00000156675.16	RAB11FIP1	c(ENST00000287263, ENST00000330843, ENST00000522727, ENST00000522774, ENST00000523182, ENST00000524118)	0.608	6.65	23.9	7.26e-06	0.000112	5.14
4365	ENSG00000124562	6631	SNRPC	6	34800000	34800000	16400	+	SNRPC	protein_coding	chromosome	small nuclear ribonucleoprotein polypeptide C [Source:HGNC Symbol;Acc:HGNC:11157]	ENSG00000124562.10	SNRPC	c(ENST00000244520, ENST00000374017, ENST00000374018, ENST00000474635)	-0.697	6.09	23.8	7.36e-06	0.000113	5.13
4424	ENSG00000125356	4694	NDUFA1	X	120000000	120000000	4830	+	NDUFA1	protein_coding	chromosome	NADH:ubiquinone oxidoreductase subunit A1 [Source:HGNC Symbol;Acc:HGNC:7683]	ENSG00000125356.7	NDUFA1	ENST00000371437	-0.547	6.28	23.8	7.36e-06	0.000113	5.13
1673	ENSG00000096696	1832	DSP	6	7540000	7590000	45100	+	DSP	protein_coding	chromosome	desmoplakin [Source:HGNC Symbol;Acc:HGNC:3052]	ENSG00000096696.14	DSP	c(ENST00000379802, ENST00000418664, ENST00000506617)	0.569	11.6	23.8	7.52e-06	0.000116	5.12
649	ENSG00000060558	2769	GNA15	19	3140000	3160000	27700	+	GNA15	protein_coding	chromosome	G protein subunit alpha 15 [Source:HGNC Symbol;Acc:HGNC:4383]	ENSG00000060558.4	GNA15	c(ENST00000262958, ENST00000586082, ENST00000592455)	0.678	6.34	24.4	7.56e-06	0.000116	5.12
10840	ENSG00000181827	64864	RFX7	15	56100000	56200000	156000	-	RFX7	protein_coding	chromosome	regulatory factor X7 [Source:HGNC Symbol;Acc:HGNC:25777]	ENSG00000181827.14	RFX7	c(ENST00000559447, ENST00000559847, ENST00000560792)	1.05	6.72	23.8	7.58e-06	0.000116	5.12
6395	ENSG00000142541	23521	RPL13A	19	49500000	49500000	4760	+	RPL13A	protein_coding	chromosome	ribosomal protein L13a [Source:HGNC Symbol;Acc:HGNC:10304]	ENSG00000142541.17	RPL13A	c(ENST00000391857, ENST00000467825, ENST00000468655, ENST00000472481, ENST00000474171, ENST00000476268, ENST00000476300, ENST00000477613, ENST00000479992, ENST00000484279, ENST00000486930, ENST00000488946, ENST00000621674, ENST00000624069)	-0.331	10.7	23.7	7.72e-06	0.000118	5.11
14615	ENSG00000282130	56160	NSMCE3	CHR_HSCHR15_4_CTG8	29400000	29400000	1680	-	NSMCE3	protein_coding	chromosome	NSE3 homolog, SMC5-SMC6 complex component [Source:HGNC Symbol;Acc:HGNC:7677]	ENSG00000282130.1	NSMCE3	ENST00000631973	1.78	4.03	24.2	7.8e-06	0.000119	5.11
6752	ENSG00000145391	80854	SETD7	4	139000000	140000000	111000	-	SETD7	protein_coding	chromosome	SET domain containing 7, histone lysine methyltransferase [Source:HGNC Symbol;Acc:HGNC:30412]	ENSG00000145391.13	SETD7	c(ENST00000274031, ENST00000404104, ENST00000406354, ENST00000506866, ENST00000515101, ENST00000608795, ENST00000608958)	0.424	7.56	23.7	7.84e-06	0.00012	5.11
14597	ENSG00000281490	NA	CICP14	7	129000000	129000000	2830	-	CICP14	processed_pseudogene	chromosome	capicua transcriptional repressor pseudogene 14 [Source:HGNC Symbol;Acc:HGNC:38542]	ENSG00000281490.1	CICP14	ENST00000629111	3.55	2.32	28.3	7.86e-06	0.00012	5.1
10590	ENSG00000178974	55030	FBXO34	14	55300000	55400000	90500	+	FBXO34	protein_coding	chromosome	F-box protein 34 [Source:HGNC Symbol;Acc:HGNC:20201]	ENSG00000178974.10	FBXO34	c(ENST00000313833, ENST00000440021, ENST00000554940, ENST00000555087, ENST00000555280, ENST00000557647)	1.01	5.06	28.7	7.87e-06	0.00012	5.1
7444	ENSG00000153922	1105	CHD1	5	98900000	98900000	75000	-	CHD1	protein_coding	chromosome	chromodomain helicase DNA binding protein 1 [Source:HGNC Symbol;Acc:HGNC:1915]	ENSG00000153922.10	CHD1	c(ENST00000284049, ENST00000414220, ENST00000505657, ENST00000505982, ENST00000508756, ENST00000511067, ENST00000511628, ENST00000512392, ENST00000512844, ENST00000513064, ENST00000514344, ENST00000614616)	-1.64	6.29	23.6	7.97e-06	0.000121	5.1
14013	ENSG00000264057	NA		17	64900000	64900000	6570	+	AC103810.1	transcribed_unprocessed_pseudogene	chromosome	bromodomain PHD finger transcription factor (BPTF) pseudogene	ENSG00000264057.1	AC103810.1	c(ENST00000579873, ENST00000583052, ENST00000585187)	-3.7	0.217	23.6	7.99e-06	0.000122	5.1
1358	ENSG00000086061	3301	DNAJA1	9	33000000	33000000	14600	+	DNAJA1	protein_coding	chromosome	DnaJ heat shock protein family (Hsp40) member A1 [Source:HGNC Symbol;Acc:HGNC:5229]	ENSG00000086061.16	DNAJA1	c(ENST00000330899, ENST00000465677, ENST00000495015)	0.429	8.98	23.6	8.06e-06	0.000123	5.09
6850	ENSG00000146433	57583	TMEM181	6	159000000	159000000	99000	+	TMEM181	protein_coding	chromosome	transmembrane protein 181 [Source:HGNC Symbol;Acc:HGNC:20958]	ENSG00000146433.8	TMEM181	ENST00000367090	0.856	6.59	23.6	8.08e-06	0.000123	5.09
2021	ENSG00000101337	9777	TM9SF4	20	32100000	32200000	57500	+	TM9SF4	protein_coding	chromosome	transmembrane 9 superfamily member 4 [Source:HGNC Symbol;Acc:HGNC:30797]	ENSG00000101337.16	TM9SF4	c(ENST00000217315, ENST00000398022, ENST00000417389, ENST00000442842, ENST00000450829, ENST00000479591, ENST00000495749)	1.04	6.1	23.6	8.09e-06	0.000123	5.09
6783	ENSG00000145780	56929	FEM1C	5	116000000	116000000	23900	-	FEM1C	protein_coding	chromosome	fem-1 homolog C [Source:HGNC Symbol;Acc:HGNC:16933]	ENSG00000145780.8	FEM1C	ENST00000274457	0.966	5.66	23.6	8.1e-06	0.000123	5.09
9898	ENSG00000172602	27289	RND1	12	48900000	48900000	8730	-	RND1	protein_coding	chromosome	Rho family GTPase 1 [Source:HGNC Symbol;Acc:HGNC:18314]	ENSG00000172602.11	RND1	c(ENST00000309739, ENST00000548445, ENST00000550607, ENST00000551243, ENST00000553260, ENST00000649147)	-1.88	2.63	23.6	8.11e-06	0.000123	5.09
12927	ENSG00000221823	5534	PPP3R1	2	68200000	68300000	77400	-	PPP3R1	protein_coding	chromosome	protein phosphatase 3 regulatory subunit B, alpha [Source:HGNC Symbol;Acc:HGNC:9317]	ENSG00000221823.11	PPP3R1	c(ENST00000234310, ENST00000409377, ENST00000409752)	1.19	5.94	23.6	8.13e-06	0.000123	5.09
8788	ENSG00000165632	83860	TAF3	10	7820000	8020000	198000	+	TAF3	protein_coding	chromosome	TATA-box binding protein associated factor 3 [Source:HGNC Symbol;Acc:HGNC:17303]	ENSG00000165632.8	TAF3	ENST00000344293	-0.913	4.22	23.6	8.17e-06	0.000124	5.09
8661	ENSG00000164823	734	OSGIN2	8	89900000	89900000	26000	+	OSGIN2	protein_coding	chromosome	oxidative stress induced growth inhibitor family member 2 [Source:HGNC Symbol;Acc:HGNC:1355]	ENSG00000164823.11	OSGIN2	c(ENST00000297438, ENST00000451899, ENST00000520659, ENST00000647849)	1.08	5.63	23.6	8.18e-06	0.000124	5.09
1795	ENSG00000100206	11144	DMC1	22	38500000	38600000	51300	-	DMC1	protein_coding	chromosome	DNA meiotic recombinase 1 [Source:HGNC Symbol;Acc:HGNC:2927]	ENSG00000100206.10	DMC1	c(ENST00000216024, ENST00000415483, ENST00000428462, ENST00000439567, ENST00000464842, ENST00000478820, ENST00000616615)	-2.97	0.392	23.6	8.19e-06	0.000124	5.09
3632	ENSG00000116266	6814	STXBP3	1	109000000	109000000	62800	+	STXBP3	protein_coding	chromosome	syntaxin binding protein 3 [Source:HGNC Symbol;Acc:HGNC:11446]	ENSG00000116266.11	STXBP3	c(ENST00000370008, ENST00000469338, ENST00000472099, ENST00000483586, ENST00000485167, ENST00000486601, ENST00000495245)	1.29	5.36	23.5	8.33e-06	0.000126	5.08
12078	ENSG00000197769	440738	MAP1LC3C	1	242000000	242000000	3610	-	MAP1LC3C	protein_coding	chromosome	microtubule associated protein 1 light chain 3 gamma [Source:HGNC Symbol;Acc:HGNC:13353]	ENSG00000197769.6	MAP1LC3C	ENST00000357246	-2.09	1.81	23.5	8.34e-06	0.000126	5.08
12138	ENSG00000198053	140885	SIRPA	20	1890000	1940000	46400	+	SIRPA	protein_coding	chromosome	signal regulatory protein alpha [Source:HGNC Symbol;Acc:HGNC:9662]	ENSG00000198053.11	SIRPA	c(ENST00000356025, ENST00000358771, ENST00000400068, ENST00000622179)	0.754	6.47	23.5	8.39e-06	0.000126	5.08
1638	ENSG00000095203	54566	EPB41L4B	9	109000000	109000000	149000	-	EPB41L4B	protein_coding	chromosome	erythrocyte membrane protein band 4.1 like 4B [Source:HGNC Symbol;Acc:HGNC:19818]	ENSG00000095203.14	EPB41L4B	c(ENST00000374557, ENST00000374566)	0.721	5.91	23.5	8.44e-06	0.000127	5.07
12096	ENSG00000197860	54557	SGTB	5	65700000	65700000	57100	-	SGTB	protein_coding	chromosome	small glutamine rich tetratricopeptide repeat containing beta [Source:HGNC Symbol;Acc:HGNC:23567]	ENSG00000197860.10	SGTB	c(ENST00000381007, ENST00000506816)	-2.43	3.57	23.5	8.46e-06	0.000127	5.07
3221	ENSG00000112306	6206	RPS12	6	133000000	133000000	3000	+	RPS12	protein_coding	chromosome	ribosomal protein S12 [Source:HGNC Symbol;Acc:HGNC:10385]	ENSG00000112306.8	RPS12	c(ENST00000230050, ENST00000484616)	-0.344	10.2	23.5	8.48e-06	0.000127	5.07
4984	ENSG00000131174	1349	COX7B	X	77900000	77900000	7940	+	COX7B	protein_coding	chromosome	cytochrome c oxidase subunit 7B [Source:HGNC Symbol;Acc:HGNC:2291]	ENSG00000131174.7	COX7B	c(ENST00000373335, ENST00000475465, ENST00000647835, ENST00000650309)	-0.587	6.74	23.5	8.52e-06	0.000128	5.07
9742	ENSG00000171488	84230	LRRC8C	1	89600000	89800000	137000	+	LRRC8C	protein_coding	chromosome	leucine rich repeat containing 8 VRAC subunit C [Source:HGNC Symbol;Acc:HGNC:25075]	ENSG00000171488.15	LRRC8C	c(ENST00000370454, ENST00000416805, ENST00000479252, ENST00000482063)	0.741	6.18	23.4	8.54e-06	0.000128	5.07
9365	ENSG00000168924	3954	LETM1	4	1810000	1860000	44700	-	LETM1	protein_coding	chromosome	leucine zipper and EF-hand containing transmembrane protein 1 [Source:HGNC Symbol;Acc:HGNC:6556]	ENSG00000168924.15	LETM1	c(ENST00000302787, ENST00000466175, ENST00000505551, ENST00000510940, ENST00000511977, ENST00000512189, ENST00000512669)	0.906	6.83	23.4	8.57e-06	0.000128	5.07
10594	ENSG00000178996	112574	SNX18	5	54500000	54500000	28800	+	SNX18	protein_coding	chromosome	sorting nexin 18 [Source:HGNC Symbol;Acc:HGNC:19245]	ENSG00000178996.14	SNX18	c(ENST00000326277, ENST00000343017, ENST00000381410)	1.13	5.14	23.4	8.58e-06	0.000128	5.07
4268	ENSG00000123505	262	AMD1	6	111000000	111000000	24100	+	AMD1	protein_coding	chromosome	adenosylmethionine decarboxylase 1 [Source:HGNC Symbol;Acc:HGNC:457]	ENSG00000123505.17	AMD1	c(ENST00000368876, ENST00000368877, ENST00000368882, ENST00000368885, ENST00000451850, ENST00000465404, ENST00000612642, ENST00000619590, ENST00000672937)	0.602	7.84	23.4	8.59e-06	0.000128	5.07
1121	ENSG00000077380	1781	DYNC1I2	2	172000000	172000000	61000	+	DYNC1I2	protein_coding	chromosome	dynein cytoplasmic 1 intermediate chain 2 [Source:HGNC Symbol;Acc:HGNC:2964]	ENSG00000077380.15	DYNC1I2	c(ENST00000340296, ENST00000397119, ENST00000409197, ENST00000409317, ENST00000409453, ENST00000409773, ENST00000410079, ENST00000411953, ENST00000412370, ENST00000422646, ENST00000423910, ENST00000425485, ENST00000430778, ENST00000435234, ENST00000438879, ENST00000443458, ENST00000445378, ENST00000452242, ENST00000456808, ENST00000470286, ENST00000471482, ENST00000476551, ENST00000479806, ENST00…	-0.521	7.42	23.4	8.61e-06	0.000128	5.07
1198	ENSG00000080200	131544	CRYBG3	3	97800000	97900000	123000	+	CRYBG3	protein_coding	chromosome	crystallin beta-gamma domain containing 3 [Source:HGNC Symbol;Acc:HGNC:34427]	ENSG00000080200.10	CRYBG3	c(ENST00000389622, ENST00000485253, ENST00000495403)	1.32	5.64	23.4	8.65e-06	0.000129	5.06
1437	ENSG00000088356	81572	PDRG1	20	31900000	32000000	7710	-	PDRG1	protein_coding	chromosome	p53 and DNA damage regulated 1 [Source:HGNC Symbol;Acc:HGNC:16119]	ENSG00000088356.6	PDRG1	ENST00000202017	0.95	5.44	29.6	8.65e-06	0.000129	5.06
4885	ENSG00000130518	80726	IQCN	19	18300000	18300000	17400	-	IQCN	protein_coding	chromosome	IQ motif containing N [Source:HGNC Symbol;Acc:HGNC:29350]	ENSG00000130518.17	IQCN	c(ENST00000392413, ENST00000593659, ENST00000595654, ENST00000599528, ENST00000599638, ENST00000600328, ENST00000600359, ENST00000608950, ENST00000612316)	-4.55	-0.0739	23.4	8.7e-06	0.000129	5.06
1283	ENSG00000083520	22894	DIS3	13	72800000	72800000	29900	-	DIS3	protein_coding	chromosome	DIS3 homolog, exosome endoribonuclease and 3'-5' exoribonuclease [Source:HGNC Symbol;Acc:HGNC:20604]	ENSG00000083520.15	DIS3	c(ENST00000377767, ENST00000377780, ENST00000475871, ENST00000490646, ENST00000545453)	0.698	6.48	23.4	8.77e-06	0.00013	5.06
2872	ENSG00000108829	55379	LRRC59	17	50400000	50400000	22500	-	LRRC59	protein_coding	chromosome	leucine rich repeat containing 59 [Source:HGNC Symbol;Acc:HGNC:28817]	ENSG00000108829.10	LRRC59	c(ENST00000225972, ENST00000503118, ENST00000576448)	0.487	7.99	23.4	8.79e-06	0.00013	5.06
8584	ENSG00000164323	57587	CFAP97	4	185000000	185000000	49800	-	CFAP97	protein_coding	chromosome	cilia and flagella associated protein 97 [Source:HGNC Symbol;Acc:HGNC:29276]	ENSG00000164323.14	CFAP97	c(ENST00000296775, ENST00000458385, ENST00000502992, ENST00000503223, ENST00000514798, ENST00000647728)	0.858	6.46	23.4	8.82e-06	0.000131	5.05
9658	ENSG00000170903	84437	MSANTD4	11	106000000	106000000	26800	-	MSANTD4	protein_coding	chromosome	Myb/SANT DNA binding domain containing 4 with coiled-coils [Source:HGNC Symbol;Acc:HGNC:29383]	ENSG00000170903.11	MSANTD4	c(ENST00000301919, ENST00000529805, ENST00000530108, ENST00000530788, ENST00000534458, ENST00000617528)	1.23	5.25	23.4	8.84e-06	0.000131	5.05
1792	ENSG00000100181	387590	TPTEP1	22	16600000	16700000	96900	+	TPTEP1	transcribed_unprocessed_pseudogene	chromosome	TPTE pseudogene 1 [Source:HGNC Symbol;Acc:HGNC:43648]	ENSG00000100181.22	TPTEP1	c(ENST00000383140, ENST00000400593, ENST00000415121, ENST00000426585, ENST00000558085, ENST00000585784, ENST00000588424, ENST00000636884)	2.15	3.58	23.4	8.85e-06	0.000131	5.05
9548	ENSG00000170180	2993	GYPA	4	144000000	144000000	31400	-	GYPA	protein_coding	chromosome	glycophorin A (MNS blood group) [Source:HGNC Symbol;Acc:HGNC:4702]	ENSG00000170180.22	GYPA	c(ENST00000324022, ENST00000360771, ENST00000503627, ENST00000504786, ENST00000508337, ENST00000509346, ENST00000510771, ENST00000512064, ENST00000512789, ENST00000514603, ENST00000535709, ENST00000616983, ENST00000641688, ENST00000642295, ENST00000642713, ENST00000642738, ENST00000643148, ENST00000643254, ENST00000644398, ENST00000646447)	-3.46	0.267	23.7	8.9e-06	0.000131	5.05
2033	ENSG00000101407	9675	TTI1	20	38000000	38000000	50500	-	TTI1	protein_coding	chromosome	TELO2 interacting protein 1 [Source:HGNC Symbol;Acc:HGNC:29029]	ENSG00000101407.13	TTI1	c(ENST00000373447, ENST00000373448, ENST00000449821, ENST00000473288, ENST00000487362, ENST00000620381)	1.69	4.78	36.3	8.92e-06	0.000131	5.05
9749	ENSG00000171530	6902	TBCA	5	77700000	77900000	178000	-	TBCA	protein_coding	chromosome	tubulin folding cofactor A [Source:HGNC Symbol;Acc:HGNC:11579]	ENSG00000171530.14	TBCA	c(ENST00000306388, ENST00000380377, ENST00000517679, ENST00000517881, ENST00000518218, ENST00000518338, ENST00000520039, ENST00000520361, ENST00000522370, ENST00000651106)	-0.684	6.61	23.3	8.92e-06	0.000131	5.05
12179	ENSG00000198231	11325	DDX42	17	63800000	63800000	45700	+	DDX42	protein_coding	chromosome	DEAD-box helicase 42 [Source:HGNC Symbol;Acc:HGNC:18676]	ENSG00000198231.13	DDX42	c(ENST00000359353, ENST00000389924, ENST00000457800, ENST00000577940, ENST00000577978, ENST00000578137, ENST00000578593, ENST00000578681, ENST00000579511, ENST00000579539, ENST00000580108, ENST00000581135, ENST00000581477, ENST00000581767, ENST00000582985, ENST00000583590, ENST00000584010, ENST00000584261, ENST00000584951)	0.879	7.05	23.3	8.95e-06	0.000132	5.05
9556	ENSG00000170242	55031	USP47	11	11800000	12000000	120000	+	USP47	protein_coding	chromosome	ubiquitin specific peptidase 47 [Source:HGNC Symbol;Acc:HGNC:20076]	ENSG00000170242.18	USP47	c(ENST00000305481, ENST00000339865, ENST00000399455, ENST00000525078, ENST00000525257, ENST00000525367, ENST00000527733, ENST00000529813, ENST00000530041, ENST00000530369, ENST00000531513)	1.04	6.5	23.2	9.22e-06	0.000136	5.04
12010	ENSG00000197324	26020	LRP10	14	22900000	22900000	9970	+	LRP10	protein_coding	chromosome	LDL receptor related protein 10 [Source:HGNC Symbol;Acc:HGNC:14553]	ENSG00000197324.9	LRP10	c(ENST00000359591, ENST00000470660, ENST00000546834, ENST00000551466, ENST00000553002)	0.871	6.96	23.2	9.28e-06	0.000136	5.03
7101	ENSG00000149418	6768	ST14	11	130000000	130000000	50600	+	ST14	protein_coding	chromosome	suppression of tumorigenicity 14 [Source:HGNC Symbol;Acc:HGNC:11344]	ENSG00000149418.11	ST14	c(ENST00000278742, ENST00000524718, ENST00000530376, ENST00000530532)	0.615	7.99	23.2	9.33e-06	0.000137	5.03
7023	ENSG00000148481	80013	MINDY3	10	15800000	15900000	82300	-	MINDY3	protein_coding	chromosome	MINDY lysine 48 deubiquitinase 3 [Source:HGNC Symbol;Acc:HGNC:23578]	ENSG00000148481.14	MINDY3	c(ENST00000277632, ENST00000378036, ENST00000418767, ENST00000436829, ENST00000476912, ENST00000477891)	1.34	4.65	23.2	9.39e-06	0.000138	5.03
8499	ENSG00000164039	56898	BDH2	4	103000000	103000000	22300	-	BDH2	protein_coding	chromosome	3-hydroxybutyrate dehydrogenase 2 [Source:HGNC Symbol;Acc:HGNC:32389]	ENSG00000164039.15	BDH2	c(ENST00000296424, ENST00000464039, ENST00000475058, ENST00000492366, ENST00000504285, ENST00000506521, ENST00000509245, ENST00000511354, ENST00000513518)	1.29	4.58	23.2	9.42e-06	0.000138	5.03
626	ENSG00000058600	55718	POLR3E	16	22300000	22300000	37700	+	POLR3E	protein_coding	chromosome	RNA polymerase III subunit E [Source:HGNC Symbol;Acc:HGNC:30347]	ENSG00000058600.16	POLR3E	c(ENST00000299853, ENST00000359210, ENST00000418581, ENST00000561494, ENST00000563024, ENST00000563282, ENST00000563766, ENST00000564061, ENST00000564209, ENST00000564256, ENST00000564750, ENST00000564883, ENST00000565117, ENST00000565358, ENST00000565551, ENST00000567022, ENST00000569757, ENST00000569787, ENST00000615879)	1.83	5.74	23.2	9.45e-06	0.000138	5.02
6095	ENSG00000139651	283337	ZNF740	12	53200000	53200000	14400	+	ZNF740	protein_coding	chromosome	zinc finger protein 740 [Source:HGNC Symbol;Acc:HGNC:27465]	ENSG00000139651.11	ZNF740	c(ENST00000416904, ENST00000549739, ENST00000551514, ENST00000552593)	2.45	5.02	23.2	9.47e-06	0.000138	5.02
5892	ENSG00000138071	10097	ACTR2	2	65200000	65300000	43500	+	ACTR2	protein_coding	chromosome	actin related protein 2 [Source:HGNC Symbol;Acc:HGNC:169]	ENSG00000138071.13	ACTR2	c(ENST00000260641, ENST00000377982, ENST00000471552, ENST00000476840, ENST00000542850)	0.351	8.8	23.2	9.48e-06	0.000138	5.02
8688	ENSG00000164953	91147	TMEM67	8	93800000	93800000	64400	+	TMEM67	protein_coding	chromosome	transmembrane protein 67 [Source:HGNC Symbol;Acc:HGNC:28396]	ENSG00000164953.15	TMEM67	c(ENST00000323130, ENST00000409623, ENST00000425545, ENST00000452276, ENST00000453321, ENST00000453906, ENST00000455946, ENST00000463467, ENST00000474944, ENST00000475305, ENST00000481620, ENST00000496213, ENST00000498673, ENST00000518319, ENST00000518896, ENST00000519845, ENST00000520634, ENST00000520680, ENST00000521065, ENST00000521222, ENST00000521517, ENST00000523230)	-2.84	2.38	23.2	9.5e-06	0.000139	5.02
8882	ENSG00000166170	9529	BAG5	14	104000000	104000000	6290	-	BAG5	protein_coding	chromosome	BCL2 associated athanogene 5 [Source:HGNC Symbol;Acc:HGNC:941]	ENSG00000166170.9	BAG5	c(ENST00000299204, ENST00000337322, ENST00000445922, ENST00000557666)	1.06	5.77	23.1	9.59e-06	0.00014	5.02
5117	ENSG00000132429	64208	POPDC3	6	105000000	105000000	22100	-	POPDC3	protein_coding	chromosome	popeye domain containing 3 [Source:HGNC Symbol;Acc:HGNC:17649]	ENSG00000132429.10	POPDC3	c(ENST00000254765, ENST00000429112, ENST00000474760, ENST00000489134)	-2.56	1.27	23.1	9.6e-06	0.00014	5.02
4616	ENSG00000127364	50832	TAS2R4	7	142000000	142000000	2380	+	TAS2R4	protein_coding	chromosome	taste 2 receptor member 4 [Source:HGNC Symbol;Acc:HGNC:14911]	ENSG00000127364.3	TAS2R4	ENST00000247881	-4.18	0.334	23.1	9.62e-06	0.00014	5.02
8476	ENSG00000163938	26354	GNL3	3	52700000	52700000	13300	+	GNL3	protein_coding	chromosome	G protein nucleolar 3 [Source:HGNC Symbol;Acc:HGNC:29931]	ENSG00000163938.17	GNL3	c(ENST00000394799, ENST00000418458, ENST00000460073, ENST00000462550, ENST00000468146, ENST00000468885, ENST00000474423, ENST00000479230, ENST00000484022, ENST00000492349, ENST00000496254, ENST00000497356)	0.694	7.66	23.1	9.63e-06	0.00014	5.02
1737	ENSG00000099942	1399	CRKL	22	20900000	21000000	36300	+	CRKL	protein_coding	chromosome	CRK like proto-oncogene, adaptor protein [Source:HGNC Symbol;Acc:HGNC:2363]	ENSG00000099942.13	CRKL	c(ENST00000354336, ENST00000411769)	0.568	6.65	23.1	9.76e-06	0.000142	5.01
8740	ENSG00000165282	84720	PIGO	9	35100000	35100000	7910	-	PIGO	protein_coding	chromosome	phosphatidylinositol glycan anchor biosynthesis class O [Source:HGNC Symbol;Acc:HGNC:23215]	ENSG00000165282.14	PIGO	c(ENST00000298004, ENST00000361778, ENST00000378617, ENST00000465745, ENST00000472208, ENST00000474436, ENST00000491687, ENST00000492770)	1.48	5.11	23.1	9.78e-06	0.000142	5.01
9023	ENSG00000166949	4088	SMAD3	15	67100000	67200000	131000	+	SMAD3	protein_coding	chromosome	SMAD family member 3 [Source:HGNC Symbol;Acc:HGNC:6769]	ENSG00000166949.16	SMAD3	c(ENST00000327367, ENST00000439724, ENST00000537194, ENST00000540846, ENST00000558428, ENST00000558739, ENST00000558763, ENST00000558827, ENST00000558894, ENST00000559092, ENST00000559460, ENST00000559937, ENST00000560175, ENST00000560402, ENST00000560424)	1.33	6.01	23.1	9.8e-06	0.000142	5.01
11969	ENSG00000197077	85379	KIAA1671	22	25000000	25200000	245000	+	KIAA1671	protein_coding	chromosome	KIAA1671 [Source:HGNC Symbol;Acc:HGNC:29345]	ENSG00000197077.13	KIAA1671	c(ENST00000358431, ENST00000401395, ENST00000406486, ENST00000461374, ENST00000494730, ENST00000637069)	0.807	6.68	23.1	9.8e-06	0.000142	5.01
8956	ENSG00000166529	7589	ZSCAN21	7	100000000	100000000	15300	+	ZSCAN21	protein_coding	chromosome	zinc finger and SCAN domain containing 21 [Source:HGNC Symbol;Acc:HGNC:13104]	ENSG00000166529.15	ZSCAN21	c(ENST00000292450, ENST00000438937, ENST00000456748, ENST00000477297, ENST00000543588)	2.68	3.29	35.9	9.88e-06	0.000143	5.01
303	ENSG00000019485	56981	PRDM11	11	45100000	45200000	139000	+	PRDM11	protein_coding	chromosome	PR/SET domain 11 [Source:HGNC Symbol;Acc:HGNC:13996]	ENSG00000019485.13	PRDM11	c(ENST00000424263, ENST00000526442, ENST00000528980, ENST00000530656, ENST00000534751, ENST00000622142)	2.42	2.69	23.1	9.91e-06	0.000143	5
2074	ENSG00000101844	115201	ATG4A	X	108000000	108000000	63000	+	ATG4A	protein_coding	chromosome	autophagy related 4A cysteine peptidase [Source:HGNC Symbol;Acc:HGNC:16489]	ENSG00000101844.18	ATG4A	c(ENST00000343524, ENST00000345734, ENST00000372232, ENST00000372246, ENST00000394892, ENST00000457035, ENST00000474825, ENST00000489247)	1.2	5	25.1	9.97e-06	0.000144	5
7733	ENSG00000157483	4643	MYO1E	15	59100000	59400000	240000	-	MYO1E	protein_coding	chromosome	myosin IE [Source:HGNC Symbol;Acc:HGNC:7599]	ENSG00000157483.9	MYO1E	c(ENST00000288235, ENST00000558182, ENST00000558571, ENST00000558646, ENST00000558814, ENST00000559269, ENST00000559412, ENST00000559489, ENST00000560642, ENST00000560749)	1.49	7.35	23	9.97e-06	0.000144	5
7001	ENSG00000148335	28989	NTMT1	9	130000000	130000000	27200	+	NTMT1	protein_coding	chromosome	N-terminal Xaa-Pro-Lys N-methyltransferase 1 [Source:HGNC Symbol;Acc:HGNC:23373]	ENSG00000148335.14	NTMT1	c(ENST00000372480, ENST00000372481, ENST00000372483, ENST00000372486, ENST00000459968, ENST00000481189, ENST00000482347, ENST00000486391, ENST00000611055, ENST00000613644, ENST00000617943)	1.27	5.11	23	1e-05	0.000144	5
10521	ENSG00000178209	5339	PLEC	8	144000000	144000000	61600	-	PLEC	protein_coding	chromosome	plectin [Source:HGNC Symbol;Acc:HGNC:9069]	ENSG00000178209.15	PLEC	c(ENST00000322810, ENST00000345136, ENST00000354589, ENST00000354958, ENST00000356346, ENST00000357649, ENST00000398774, ENST00000436759, ENST00000526416, ENST00000527096, ENST00000527303, ENST00000527816, ENST00000528025, ENST00000528131, ENST00000532346)	0.763	9.56	23	1e-05	0.000144	5
14617	ENSG00000282228	51025	PAM16	CHR_HSCHR16_3_CTG1	4330000	4360000	25000	-	PAM16	protein_coding	chromosome	presequence translocase associated motor 16 [Source:HGNC Symbol;Acc:HGNC:29679]	ENSG00000282228.1	PAM16	c(ENST00000616009, ENST00000631595, ENST00000631735, ENST00000631739, ENST00000631825, ENST00000631860, ENST00000633028, ENST00000633053, ENST00000633558, ENST00000633650, ENST00000633800, ENST00000633831, ENST00000633944, ENST00000634029, ENST00000634045)	-2.65	3.1	23	1e-05	0.000144	5
7207	ENSG00000151131	121053	C12orf45	12	105000000	105000000	87900	+	C12orf45	protein_coding	chromosome	chromosome 12 open reading frame 45 [Source:HGNC Symbol;Acc:HGNC:28628]	ENSG00000151131.11	C12orf45	c(ENST00000280749, ENST00000547750, ENST00000548583, ENST00000552951, ENST00000622317, ENST00000637147)	-1.89	5.44	23	1.01e-05	0.000144	5
4464	ENSG00000125691	9349	RPL23	17	38800000	38900000	5900	-	RPL23	protein_coding	chromosome	ribosomal protein L23 [Source:HGNC Symbol;Acc:HGNC:10316]	ENSG00000125691.13	RPL23	c(ENST00000245857, ENST00000378096, ENST00000394332, ENST00000394333, ENST00000470646, ENST00000479035, ENST00000577407, ENST00000577760, ENST00000584056, ENST00000584583, ENST00000584912)	-0.344	9.72	23	1.02e-05	0.000146	4.99
6343	ENSG00000141867	23476	BRD4	19	15200000	15300000	97000	-	BRD4	protein_coding	chromosome	bromodomain containing 4 [Source:HGNC Symbol;Acc:HGNC:13575]	ENSG00000141867.17	BRD4	c(ENST00000263377, ENST00000360016, ENST00000371835, ENST00000594066, ENST00000594841, ENST00000594842, ENST00000595926, ENST00000597315, ENST00000601071, ENST00000601941, ENST00000602230, ENST00000630599)	-1.05	5.5	23	1.02e-05	0.000146	4.99
9298	ENSG00000168487	649	BMP1	8	22200000	22200000	47200	+	BMP1	protein_coding	chromosome	bone morphogenetic protein 1 [Source:HGNC Symbol;Acc:HGNC:1067]	ENSG00000168487.19	BMP1	c(ENST00000306349, ENST00000306385, ENST00000354870, ENST00000397814, ENST00000471755, ENST00000483364, ENST00000517324, ENST00000518656, ENST00000518913, ENST00000520626, ENST00000520970, ENST00000520982, ENST00000521385, ENST00000521521, ENST00000522332, ENST00000523457, ENST00000523749, ENST00000523849)	-1.15	6.1	23	1.02e-05	0.000146	4.99
12093	ENSG00000197852	55924	INKA2	1	112000000	112000000	75200	-	INKA2	protein_coding	chromosome	inka box actin regulator 2 [Source:HGNC Symbol;Acc:HGNC:28045]	ENSG00000197852.12	INKA2	c(ENST00000357260, ENST00000444059, ENST00000527570, ENST00000527621, ENST00000534365)	-3.01	2.61	23	1.02e-05	0.000146	4.99
3487	ENSG00000115183	85461	TANC1	2	159000000	159000000	264000	+	TANC1	protein_coding	chromosome	tetratricopeptide repeat, ankyrin repeat and coiled-coil containing 1 [Source:HGNC Symbol;Acc:HGNC:29364]	ENSG00000115183.15	TANC1	c(ENST00000263635, ENST00000464096, ENST00000465963, ENST00000470074, ENST00000496406)	0.829	6.89	23	1.03e-05	0.000147	4.99
13002	ENSG00000224470	342371	ATXN1L	16	71800000	71900000	39300	+	ATXN1L	protein_coding	chromosome	ataxin 1 like [Source:HGNC Symbol;Acc:HGNC:33279]	ENSG00000224470.8	ATXN1L	c(ENST00000427980, ENST00000565676, ENST00000569119)	1.09	6	23	1.03e-05	0.000147	4.99
1662	ENSG00000096070	27154	BRPF3	6	36200000	36200000	36000	+	BRPF3	protein_coding	chromosome	bromodomain and PHD finger containing 3 [Source:HGNC Symbol;Acc:HGNC:14256]	ENSG00000096070.19	BRPF3	c(ENST00000339717, ENST00000357641, ENST00000441123, ENST00000441730, ENST00000446974, ENST00000449261, ENST00000454960, ENST00000527657, ENST00000532330, ENST00000532538, ENST00000534400, ENST00000534694)	1.89	4.9	22.9	1.04e-05	0.000148	4.98
2290	ENSG00000103876	2184	FAH	15	80200000	80200000	34500	+	FAH	protein_coding	chromosome	fumarylacetoacetate hydrolase [Source:HGNC Symbol;Acc:HGNC:3579]	ENSG00000103876.12	FAH	c(ENST00000261755, ENST00000407106, ENST00000537726, ENST00000539156, ENST00000558022, ENST00000558514, ENST00000558627, ENST00000558767, ENST00000559217, ENST00000559542, ENST00000561353, ENST00000561369, ENST00000561421, ENST00000646551)	1.82	4.37	22.9	1.04e-05	0.000148	4.98
6588	ENSG00000143862	127829	ARL8A	1	202000000	202000000	11300	-	ARL8A	protein_coding	chromosome	ADP ribosylation factor like GTPase 8A [Source:HGNC Symbol;Acc:HGNC:25192]	ENSG00000143862.8	ARL8A	c(ENST00000272217, ENST00000486225, ENST00000491358, ENST00000614750)	1.05	5.36	22.9	1.04e-05	0.000148	4.98
9000	ENSG00000166847	84516	DCTN5	16	23600000	23700000	36000	+	DCTN5	protein_coding	chromosome	dynactin subunit 5 [Source:HGNC Symbol;Acc:HGNC:24594]	ENSG00000166847.10	DCTN5	c(ENST00000300087, ENST00000563188, ENST00000563614, ENST00000563998, ENST00000566053, ENST00000566298, ENST00000568272, ENST00000568589)	1	7.44	22.9	1.04e-05	0.000148	4.98
14194	ENSG00000273673	NA		CHR_HSCHR15_5_CTG8	82500000	82500000	711	-	AC011295.1	transcribed_processed_pseudogene	chromosome	ribosomal protein L9 pseudogene 9	ENSG00000273673.2	AC011295.1	c(ENST00000393394, ENST00000631659, ENST00000631958)	-0.386	9.84	22.9	1.04e-05	0.000148	4.98
1552	ENSG00000091127	54517	PUS7	7	105000000	106000000	82600	-	PUS7	protein_coding	chromosome	pseudouridine synthase 7 [Source:HGNC Symbol;Acc:HGNC:26033]	ENSG00000091127.14	PUS7	c(ENST00000356362, ENST00000469408, ENST00000478208, ENST00000481939, ENST00000482157, ENST00000487277)	2.08	5.53	22.9	1.05e-05	0.000149	4.98
880	ENSG00000069966	10681	GNB5	15	52100000	52200000	76300	-	GNB5	protein_coding	chromosome	G protein subunit beta 5 [Source:HGNC Symbol;Acc:HGNC:4401]	ENSG00000069966.18	GNB5	c(ENST00000261837, ENST00000358784, ENST00000396335, ENST00000557936, ENST00000558122, ENST00000558519, ENST00000559348, ENST00000559541, ENST00000560075, ENST00000560085, ENST00000560116, ENST00000561313)	1.2	4.82	22.9	1.07e-05	0.000151	4.97
1171	ENSG00000079156	114880	OSBPL6	2	178000000	178000000	208000	+	OSBPL6	protein_coding	chromosome	oxysterol binding protein like 6 [Source:HGNC Symbol;Acc:HGNC:16388]	ENSG00000079156.17	OSBPL6	c(ENST00000190611, ENST00000315022, ENST00000357080, ENST00000359685, ENST00000392505, ENST00000409045, ENST00000409631, ENST00000477097, ENST00000477646)	1.33	4.53	22.9	1.07e-05	0.000151	4.97
2991	ENSG00000110104	79080	CCDC86	11	60800000	60900000	8970	+	CCDC86	protein_coding	chromosome	coiled-coil domain containing 86 [Source:HGNC Symbol;Acc:HGNC:28359]	ENSG00000110104.13	CCDC86	c(ENST00000227520, ENST00000535217, ENST00000545580, ENST00000649393)	-0.497	6.52	22.8	1.07e-05	0.000152	4.97
3579	ENSG00000115839	22930	RAB3GAP1	2	135000000	135000000	124000	+	RAB3GAP1	protein_coding	chromosome	RAB3 GTPase activating protein catalytic subunit 1 [Source:HGNC Symbol;Acc:HGNC:17063]	ENSG00000115839.17	RAB3GAP1	c(ENST00000264158, ENST00000425393, ENST00000442034, ENST00000487003, ENST00000489858, ENST00000497080, ENST00000539493)	0.639	6.87	22.8	1.07e-05	0.000152	4.97
5157	ENSG00000132676	7818	DAP3	1	156000000	156000000	51100	+	DAP3	protein_coding	chromosome	death associated protein 3 [Source:HGNC Symbol;Acc:HGNC:2673]	ENSG00000132676.16	DAP3	c(ENST00000343043, ENST00000368336, ENST00000421487, ENST00000461479, ENST00000462002, ENST00000462978, ENST00000463295, ENST00000463575, ENST00000465375, ENST00000466384, ENST00000470830, ENST00000471214, ENST00000471523, ENST00000471642, ENST00000475056, ENST00000476444, ENST00000477394, ENST00000479076, ENST00000479151, ENST00000490249, ENST00000491777, ENST00000496863, ENST00000497433, ENST00…	-0.819	6.76	22.8	1.08e-05	0.000153	4.96
5397	ENSG00000134815	9704	DHX34	19	47300000	47400000	33400	+	DHX34	protein_coding	chromosome	DExH-box helicase 34 [Source:HGNC Symbol;Acc:HGNC:16719]	ENSG00000134815.19	DHX34	c(ENST00000328771, ENST00000460681, ENST00000471451, ENST00000486327)	1.18	5.07	22.8	1.08e-05	0.000153	4.97
9430	ENSG00000169299	55276	PGM2	4	37800000	37900000	36300	+	PGM2	protein_coding	chromosome	phosphoglucomutase 2 [Source:HGNC Symbol;Acc:HGNC:8906]	ENSG00000169299.14	PGM2	c(ENST00000381967, ENST00000505986, ENST00000510084, ENST00000512556, ENST00000515668, ENST00000625312)	0.775	6.57	22.8	1.08e-05	0.000153	4.97
4312	ENSG00000124151	8202	NCOA3	20	47500000	47700000	155000	+	NCOA3	protein_coding	chromosome	nuclear receptor coactivator 3 [Source:HGNC Symbol;Acc:HGNC:7670]	ENSG00000124151.19	NCOA3	c(ENST00000371997, ENST00000371998, ENST00000372004, ENST00000490248, ENST00000497292)	0.833	5.89	22.8	1.09e-05	0.000154	4.96
7180	ENSG00000150764	85458	DIXDC1	11	112000000	112000000	95500	+	DIXDC1	protein_coding	chromosome	DIX domain containing 1 [Source:HGNC Symbol;Acc:HGNC:23695]	ENSG00000150764.14	DIXDC1	c(ENST00000440460, ENST00000526418, ENST00000526500, ENST00000528399, ENST00000529225, ENST00000530645, ENST00000614104, ENST00000615255, ENST00000618522)	1.19	4.9	22.8	1.09e-05	0.000153	4.96
4733	ENSG00000128849	84952	CGNL1	15	57400000	57600000	175000	+	CGNL1	protein_coding	chromosome	cingulin like 1 [Source:HGNC Symbol;Acc:HGNC:25931]	ENSG00000128849.10	CGNL1	c(ENST00000281282, ENST00000557813, ENST00000559194)	-2.12	1.77	22.8	1.1e-05	0.000155	4.96
4100	ENSG00000121351	3375	IAPP	12	21400000	21400000	25000	+	IAPP	protein_coding	chromosome	islet amyloid polypeptide [Source:HGNC Symbol;Acc:HGNC:5329]	ENSG00000121351.8	IAPP	c(ENST00000240652, ENST00000535428, ENST00000537593, ENST00000539393, ENST00000542023)	-4.28	-0.419	22.8	1.11e-05	0.000155	4.96
13807	ENSG00000256053	84334	COA8	14	104000000	104000000	44600	+	COA8	protein_coding	chromosome	cytochrome c oxidase assembly factor 8 [Source:HGNC Symbol;Acc:HGNC:20492]	ENSG00000256053.7	COA8	c(ENST00000409074, ENST00000440963, ENST00000458117, ENST00000473127, ENST00000474271, ENST00000476323, ENST00000477116, ENST00000489117, ENST00000492189, ENST00000495778, ENST00000497901, ENST00000554625, ENST00000554876, ENST00000555660, ENST00000556253, ENST00000557079)	1.23	4.95	22.8	1.11e-05	0.000155	4.96
860	ENSG00000069011	5307	PITX1	5	135000000	135000000	7080	-	PITX1	protein_coding	chromosome	paired like homeodomain 1 [Source:HGNC Symbol;Acc:HGNC:9004]	ENSG00000069011.16	PITX1	c(ENST00000265340, ENST00000502676, ENST00000503586, ENST00000504936, ENST00000506438, ENST00000507253)	1.18	5.74	22.7	1.13e-05	0.000158	4.95
4660	ENSG00000127954	79689	STEAP4	7	88300000	88300000	36000	-	STEAP4	protein_coding	chromosome	STEAP4 metalloreductase [Source:HGNC Symbol;Acc:HGNC:21923]	ENSG00000127954.12	STEAP4	c(ENST00000301959, ENST00000380079, ENST00000414498)	-1.63	4.77	22.7	1.13e-05	0.000158	4.95
10262	ENSG00000175691	58492	ZNF77	19	2930000	2940000	11800	-	ZNF77	protein_coding	chromosome	zinc finger protein 77 [Source:HGNC Symbol;Acc:HGNC:13150]	ENSG00000175691.9	ZNF77	c(ENST00000314531, ENST00000588050)	-1.48	3.19	22.7	1.13e-05	0.000158	4.95
11486	ENSG00000186918	55893	ZNF395	8	28300000	28400000	57100	-	ZNF395	protein_coding	chromosome	zinc finger protein 395 [Source:HGNC Symbol;Acc:HGNC:18737]	ENSG00000186918.14	ZNF395	c(ENST00000344423, ENST00000517372, ENST00000517459, ENST00000519730, ENST00000520290, ENST00000520535, ENST00000521185, ENST00000521912, ENST00000522795, ENST00000523095, ENST00000523202)	1.24	6.28	22.7	1.13e-05	0.000158	4.95
1299	ENSG00000083857	2195	FAT1	4	187000000	187000000	139000	-	FAT1	protein_coding	chromosome	FAT atypical cadherin 1 [Source:HGNC Symbol;Acc:HGNC:3595]	ENSG00000083857.14	FAT1	c(ENST00000441802, ENST00000500085, ENST00000503253, ENST00000507105, ENST00000507662, ENST00000508035, ENST00000509537, ENST00000509647, ENST00000509927, ENST00000512347, ENST00000512772, ENST00000614102)	0.737	10.1	22.7	1.14e-05	0.000159	4.94
425	ENSG00000036828	846	CASR	3	122000000	122000000	108000	+	CASR	protein_coding	chromosome	calcium sensing receptor [Source:HGNC Symbol;Acc:HGNC:1514]	ENSG00000036828.16	CASR	c(ENST00000490131, ENST00000498619, ENST00000638296, ENST00000638421, ENST00000639785, ENST00000643573)	-4.18	0.197	22.7	1.15e-05	0.000161	4.94
1520	ENSG00000090372	29888	STRN4	19	46700000	46700000	27500	-	STRN4	protein_coding	chromosome	striatin 4 [Source:HGNC Symbol;Acc:HGNC:15721]	ENSG00000090372.15	STRN4	c(ENST00000263280, ENST00000391910, ENST00000435164, ENST00000539396, ENST00000593979, ENST00000594287, ENST00000594357, ENST00000594581, ENST00000594704, ENST00000594847, ENST00000595357, ENST00000596012, ENST00000596016, ENST00000597021, ENST00000597063, ENST00000598074, ENST00000599231, ENST00000600358, ENST00000600615, ENST00000600710, ENST00000601631, ENST00000601869, ENST00000602223, ENST00…	1.16	6.2	22.7	1.15e-05	0.000161	4.94
9081	ENSG00000167333	55128	TRIM68	11	4600000	4610000	9560	-	TRIM68	protein_coding	chromosome	tripartite motif containing 68 [Source:HGNC Symbol;Acc:HGNC:21161]	ENSG00000167333.13	TRIM68	c(ENST00000300747, ENST00000526337, ENST00000531101, ENST00000531644, ENST00000531717, ENST00000532108, ENST00000533021)	1.66	3.74	22.7	1.16e-05	0.000161	4.94
12557	ENSG00000205364	4499	MT1M	16	56600000	56600000	1320	+	MT1M	protein_coding	chromosome	metallothionein 1M [Source:HGNC Symbol;Acc:HGNC:14296]	ENSG00000205364.4	MT1M	c(ENST00000379818, ENST00000570233)	-3.61	1.19	24.9	1.16e-05	0.000161	4.94
6556	ENSG00000143641	2590	GALNT2	1	230000000	230000000	224000	+	GALNT2	protein_coding	chromosome	polypeptide N-acetylgalactosaminyltransferase 2 [Source:HGNC Symbol;Acc:HGNC:4124]	ENSG00000143641.10	GALNT2	c(ENST00000366672, ENST00000485438, ENST00000488903, ENST00000492568, ENST00000494106)	0.707	7.29	22.6	1.17e-05	0.000162	4.93
2439	ENSG00000105171	10775	POP4	19	29600000	29600000	11000	+	POP4	protein_coding	chromosome	POP4 homolog, ribonuclease P/MRP subunit [Source:HGNC Symbol;Acc:HGNC:30081]	ENSG00000105171.10	POP4	c(ENST00000221770, ENST00000585603, ENST00000586136, ENST00000586173, ENST00000586420, ENST00000586823, ENST00000587232, ENST00000588551, ENST00000590688, ENST00000591061, ENST00000591824, ENST00000592749, ENST00000592759)	0.86	5.25	23.5	1.18e-05	0.000163	4.93
6286	ENSG00000141449	80000	GREB1L	18	21200000	21500000	283000	+	GREB1L	protein_coding	chromosome	GREB1 like retinoic acid receptor coactivator [Source:HGNC Symbol;Acc:HGNC:31042]	ENSG00000141449.14	GREB1L	c(ENST00000269218, ENST00000424526, ENST00000578368, ENST00000578383, ENST00000578955, ENST00000579454, ENST00000580384, ENST00000580683, ENST00000580732, ENST00000581327, ENST00000584446)	-3.16	2.77	22.6	1.18e-05	0.000163	4.93
13536	ENSG00000241839	80301	PLEKHO2	15	64800000	64900000	26100	+	PLEKHO2	protein_coding	chromosome	pleckstrin homology domain containing O2 [Source:HGNC Symbol;Acc:HGNC:30026]	ENSG00000241839.10	PLEKHO2	c(ENST00000323544, ENST00000616065)	2.44	3.38	28.7	1.18e-05	0.000163	4.93
44	ENSG00000004487	23028	KDM1A	1	23000000	23100000	64200	+	KDM1A	protein_coding	chromosome	lysine demethylase 1A [Source:HGNC Symbol;Acc:HGNC:29079]	ENSG00000004487.16	KDM1A	c(ENST00000356634, ENST00000400181, ENST00000465864, ENST00000481879, ENST00000494920, ENST00000602503)	0.606	6.64	22.6	1.19e-05	0.000164	4.93
158	ENSG00000008324	51188	SS18L2	3	42600000	42600000	13300	+	SS18L2	protein_coding	chromosome	SS18 like 2 [Source:HGNC Symbol;Acc:HGNC:15593]	ENSG00000008324.11	SS18L2	c(ENST00000011691, ENST00000447630, ENST00000474941)	2.25	3.64	29.9	1.2e-05	0.000166	4.92
1351	ENSG00000085871	4258	MGST2	4	140000000	140000000	75000	+	MGST2	protein_coding	chromosome	microsomal glutathione S-transferase 2 [Source:HGNC Symbol;Acc:HGNC:7063]	ENSG00000085871.9	MGST2	c(ENST00000265498, ENST00000502587, ENST00000503816, ENST00000506797, ENST00000515067, ENST00000515137, ENST00000616265)	-1.25	4.55	22.6	1.2e-05	0.000166	4.92
9445	ENSG00000169436	169044	COL22A1	8	139000000	139000000	326000	-	COL22A1	protein_coding	chromosome	collagen type XXII alpha 1 chain [Source:HGNC Symbol;Acc:HGNC:22989]	ENSG00000169436.17	COL22A1	c(ENST00000303045, ENST00000341807, ENST00000435777, ENST00000484387, ENST00000487854, ENST00000517515, ENST00000522546)	-4.55	1.78	22.6	1.2e-05	0.000166	4.92
9641	ENSG00000170802	3344	FOXN2	2	48300000	48400000	64700	+	FOXN2	protein_coding	chromosome	forkhead box N2 [Source:HGNC Symbol;Acc:HGNC:5281]	ENSG00000170802.16	FOXN2	c(ENST00000340553, ENST00000413569, ENST00000616844)	1.16	5.05	22.6	1.2e-05	0.000166	4.92
8115	ENSG00000161813	113251	LARP4	12	50400000	50500000	87600	+	LARP4	protein_coding	chromosome	La ribonucleoprotein domain family member 4 [Source:HGNC Symbol;Acc:HGNC:24320]	ENSG00000161813.22	LARP4	c(ENST00000293618, ENST00000347328, ENST00000398473, ENST00000429001, ENST00000517559, ENST00000518444, ENST00000518561, ENST00000520064, ENST00000521120, ENST00000522085, ENST00000523389, ENST00000548174, ENST00000548697, ENST00000548993, ENST00000550260, ENST00000550522, ENST00000551886, ENST00000552445, ENST00000614335, ENST00000615080)	0.98	7.02	22.5	1.21e-05	0.000166	4.92
9335	ENSG00000168778	79867	TCTN2	12	124000000	124000000	37300	+	TCTN2	protein_coding	chromosome	tectonic family member 2 [Source:HGNC Symbol;Acc:HGNC:25774]	ENSG00000168778.12	TCTN2	c(ENST00000303372, ENST00000426174, ENST00000541523, ENST00000543998)	-2.23	2.01	39.6	1.21e-05	0.000166	4.92
2397	ENSG00000104870	2217	FCGRT	19	49500000	49500000	19600	+	FCGRT	protein_coding	chromosome	Fc fragment of IgG receptor and transporter [Source:HGNC Symbol;Acc:HGNC:3621]	ENSG00000104870.13	FCGRT	c(ENST00000221466, ENST00000426395, ENST00000452439, ENST00000593381, ENST00000593431, ENST00000594823, ENST00000595677, ENST00000595881, ENST00000596147, ENST00000596975, ENST00000598076, ENST00000598319, ENST00000598491, ENST00000598927, ENST00000598936, ENST00000599701, ENST00000599988, ENST00000600273)	-1.31	3.88	22.5	1.22e-05	0.000168	4.91
9366	ENSG00000168936	92305	TMEM129	4	1720000	1720000	5410	-	TMEM129	protein_coding	chromosome	transmembrane protein 129 [Source:HGNC Symbol;Acc:HGNC:25137]	ENSG00000168936.11	TMEM129	c(ENST00000303277, ENST00000382936, ENST00000460722, ENST00000476253, ENST00000480360, ENST00000536901)	0.998	5.8	22.5	1.22e-05	0.000168	4.91
9685	ENSG00000171130	155066	ATP6V0E2	7	150000000	150000000	18200	+	ATP6V0E2	protein_coding	chromosome	ATPase H+ transporting V0 subunit e2 [Source:HGNC Symbol;Acc:HGNC:21723]	ENSG00000171130.18	ATP6V0E2	c(ENST00000421974, ENST00000425642, ENST00000456496, ENST00000464662, ENST00000464683, ENST00000471877, ENST00000479613, ENST00000483478, ENST00000490092, ENST00000495408, ENST00000606024, ENST00000611515, ENST00000615196, ENST00000649866)	-1.71	3.19	22.5	1.22e-05	0.000168	4.91
1878	ENSG00000100478	11154	AP4S1	14	31000000	31100000	106000	+	AP4S1	protein_coding	chromosome	adaptor related protein complex 4 subunit sigma 1 [Source:HGNC Symbol;Acc:HGNC:575]	ENSG00000100478.15	AP4S1	c(ENST00000216366, ENST00000313566, ENST00000334725, ENST00000542754, ENST00000554345, ENST00000554609, ENST00000555417, ENST00000556232, ENST00000556480, ENST00000557346, ENST00000616371, ENST00000622409, ENST00000672143, ENST00000673001, ENST00000673317)	-1.7	2.6	22.5	1.23e-05	0.000169	4.91
3386	ENSG00000114126	7029	TFDP2	3	142000000	142000000	205000	-	TFDP2	protein_coding	chromosome	transcription factor Dp-2 [Source:HGNC Symbol;Acc:HGNC:11751]	ENSG00000114126.17	TFDP2	c(ENST00000464782, ENST00000467072, ENST00000467634, ENST00000467667, ENST00000471095, ENST00000474279, ENST00000475734, ENST00000476617, ENST00000477292, ENST00000478006, ENST00000479040, ENST00000486111, ENST00000487734, ENST00000488107, ENST00000489671, ENST00000491667, ENST00000492919, ENST00000493204, ENST00000494358, ENST00000494656, ENST00000495095, ENST00000495310, ENST00000497579, ENST00…	-2.52	4.54	22.5	1.23e-05	0.000169	4.91
5537	ENSG00000135749	80003	PCNX2	1	233000000	233000000	312000	-	PCNX2	protein_coding	chromosome	pecanex 2 [Source:HGNC Symbol;Acc:HGNC:8736]	ENSG00000135749.19	PCNX2	c(ENST00000258229, ENST00000324142, ENST00000344698, ENST00000429988, ENST00000430153, ENST00000462233, ENST00000462762, ENST00000467336, ENST00000475463, ENST00000484041, ENST00000484347, ENST00000486012, ENST00000488780, ENST00000490102, ENST00000496510, ENST00000496675, ENST00000497623, ENST00000498302, ENST00000517808, ENST00000518351, ENST00000519530, ENST00000520463, ENST00000522067)	-1.93	5.16	22.5	1.23e-05	0.000169	4.91
11790	ENSG00000196204	441191	RNF216P1	7	4970000	5040000	66700	+	RNF216P1	transcribed_unprocessed_pseudogene	chromosome	ring finger protein 216 pseudogene 1 [Source:HGNC Symbol;Acc:HGNC:33610]	ENSG00000196204.11	RNF216P1	c(ENST00000403969, ENST00000404006, ENST00000404404, ENST00000405396, ENST00000406089, ENST00000406608, ENST00000429902, ENST00000464479, ENST00000466622, ENST00000471244, ENST00000477090, ENST00000493407, ENST00000494947)	1.79	4.77	22.5	1.23e-05	0.000168	4.91
7012	ENSG00000148384	56623	INPP5E	9	136000000	136000000	11200	-	INPP5E	protein_coding	chromosome	inositol polyphosphate-5-phosphatase E [Source:HGNC Symbol;Acc:HGNC:21474]	ENSG00000148384.13	INPP5E	c(ENST00000371712, ENST00000635815)	1.26	4.52	27.4	1.24e-05	0.000169	4.91
8368	ENSG00000163513	7048	TGFBR2	3	30600000	30700000	87600	+	TGFBR2	protein_coding	chromosome	transforming growth factor beta receptor 2 [Source:HGNC Symbol;Acc:HGNC:11773]	ENSG00000163513.18	TGFBR2	c(ENST00000295754, ENST00000359013, ENST00000672050, ENST00000672866, ENST00000673203, ENST00000673250)	0.604	8.29	22.5	1.24e-05	0.000169	4.91
9958	ENSG00000173040	132884	EVC2	4	5540000	5710000	167000	-	EVC2	protein_coding	chromosome	EvC ciliary complex subunit 2 [Source:HGNC Symbol;Acc:HGNC:19747]	ENSG00000173040.13	EVC2	c(ENST00000310917, ENST00000344408, ENST00000475313, ENST00000509670)	1.98	3.57	22.5	1.24e-05	0.000169	4.91
11586	ENSG00000188021	29978	UBQLN2	X	56600000	56600000	4230	+	UBQLN2	protein_coding	chromosome	ubiquilin 2 [Source:HGNC Symbol;Acc:HGNC:12509]	ENSG00000188021.8	UBQLN2	ENST00000338222	0.936	5.43	22.5	1.24e-05	0.000169	4.91
10055	ENSG00000173805	9001	HAP1	17	41700000	41700000	16900	-	HAP1	protein_coding	chromosome	huntingtin associated protein 1 [Source:HGNC Symbol;Acc:HGNC:4812]	ENSG00000173805.15	HAP1	c(ENST00000310778, ENST00000341193, ENST00000347901, ENST00000393939, ENST00000442364, ENST00000455021, ENST00000458656)	-2.16	3.26	22.5	1.25e-05	0.00017	4.9
2174	ENSG00000102882	5595	MAPK3	16	30100000	30100000	9400	-	MAPK3	protein_coding	chromosome	mitogen-activated protein kinase 3 [Source:HGNC Symbol;Acc:HGNC:6877]	ENSG00000102882.12	MAPK3	c(ENST00000263025, ENST00000322266, ENST00000395199, ENST00000395200, ENST00000395202, ENST00000461737, ENST00000466521, ENST00000473431, ENST00000478356, ENST00000481230, ENST00000483869, ENST00000484663, ENST00000485579, ENST00000490298, ENST00000494643)	-1.4	5.65	22.4	1.26e-05	0.000171	4.9
3695	ENSG00000116863	54936	ADPRS	1	36100000	36100000	5040	+	ADPRHL2	protein_coding	chromosome	ADP-ribosylhydrolase like 2 [Source:HGNC Symbol;Acc:HGNC:21304]	ENSG00000116863.11	ADPRHL2	ENST00000373178	1.04	5.62	28.9	1.26e-05	0.000171	4.9
7607	ENSG00000156026	90550	MCU	10	72700000	72900000	196000	+	MCU	protein_coding	chromosome	mitochondrial calcium uniporter [Source:HGNC Symbol;Acc:HGNC:23526]	ENSG00000156026.14	MCU	c(ENST00000357157, ENST00000373053, ENST00000483185, ENST00000536019, ENST00000603118, ENST00000603649, ENST00000604152, ENST00000604372, ENST00000604679, ENST00000605416, ENST00000605597)	0.748	6.49	22.4	1.26e-05	0.000171	4.9
1809	ENSG00000100241	6305	SBF1	22	50400000	50500000	30000	-	SBF1	protein_coding	chromosome	SET binding factor 1 [Source:HGNC Symbol;Acc:HGNC:10542]	ENSG00000100241.21	SBF1	c(ENST00000348911, ENST00000380817, ENST00000399627, ENST00000418590, ENST00000470434, ENST00000473724, ENST00000476293, ENST00000477234)	1.01	6.72	22.4	1.27e-05	0.000172	4.9
2789	ENSG00000108107	6158	RPL28	19	55400000	55400000	17900	+	RPL28	protein_coding	chromosome	ribosomal protein L28 [Source:HGNC Symbol;Acc:HGNC:10330]	ENSG00000108107.14	RPL28	c(ENST00000344063, ENST00000426763, ENST00000428193, ENST00000431533, ENST00000558131, ENST00000558752, ENST00000558815, ENST00000559463, ENST00000560055, ENST00000560583, ENST00000560881)	-0.47	9.02	22.4	1.27e-05	0.000172	4.9
7352	ENSG00000152601	4154	MBNL1	3	152000000	152000000	222000	+	MBNL1	protein_coding	chromosome	muscleblind like splicing regulator 1 [Source:HGNC Symbol;Acc:HGNC:6923]	ENSG00000152601.17	MBNL1	c(ENST00000282486, ENST00000282488, ENST00000324196, ENST00000324210, ENST00000355460, ENST00000357472, ENST00000459747, ENST00000460166, ENST00000460591, ENST00000461436, ENST00000463374, ENST00000464596, ENST00000465907, ENST00000466565, ENST00000477171, ENST00000478535, ENST00000485509, ENST00000485910, ENST00000492948, ENST00000493459, ENST00000495875, ENST00000497971, ENST00000498502, ENST00…	0.822	7.17	22.4	1.28e-05	0.000173	4.89
7494	ENSG00000154518	518	ATP5MC3	2	175000000	175000000	8350	-	ATP5MC3	protein_coding	chromosome	ATP synthase membrane subunit c locus 3 [Source:HGNC Symbol;Acc:HGNC:843]	ENSG00000154518.9	ATP5MC3	c(ENST00000284727, ENST00000392541, ENST00000409194, ENST00000472782, ENST00000497075)	0.322	7.87	24	1.28e-05	0.000173	4.89
9947	ENSG00000172936	4615	MYD88	3	38100000	38100000	4540	+	MYD88	protein_coding	chromosome	MYD88 innate immune signal transduction adaptor [Source:HGNC Symbol;Acc:HGNC:7562]	ENSG00000172936.14	MYD88	c(ENST00000396334, ENST00000416282, ENST00000417037, ENST00000421516, ENST00000424893, ENST00000443433, ENST00000460295, ENST00000463956, ENST00000481122, ENST00000484513, ENST00000495303, ENST00000648963, ENST00000650112, ENST00000650905, ENST00000651800, ENST00000652213, ENST00000652534, ENST00000652590)	0.773	6.77	22.4	1.28e-05	0.000173	4.89
10768	ENSG00000180964	90843	TCEAL8	X	103000000	103000000	2200	-	TCEAL8	protein_coding	chromosome	transcription elongation factor A like 8 [Source:HGNC Symbol;Acc:HGNC:28683]	ENSG00000180964.17	TCEAL8	c(ENST00000360000, ENST00000372685, ENST00000451678)	-1.06	5.37	22.4	1.29e-05	0.000174	4.89
14427	ENSG00000276880	122509	IFI27L1	CHR_HSCHR14_7_CTG1	94100000	94100000	22600	+	IFI27L1	protein_coding	chromosome	interferon alpha inducible protein 27 like 1 [Source:HGNC Symbol;Acc:HGNC:19754]	ENSG00000276880.3	IFI27L1	c(ENST00000611681, ENST00000625811, ENST00000625947, ENST00000626435, ENST00000626801, ENST00000627505, ENST00000627570, ENST00000627633, ENST00000627939, ENST00000628436, ENST00000629051, ENST00000629591, ENST00000629798)	2.36	3.55	28.3	1.29e-05	0.000174	4.89
14512	ENSG00000278270	6203	RPS9	CHR_HSCHR19_4_CTG3_1	54200000	54200000	48300	+	RPS9	protein_coding	chromosome	ribosomal protein S9 [Source:HGNC Symbol;Acc:HGNC:10442]	ENSG00000278270.4	RPS9	c(ENST00000610644, ENST00000610799, ENST00000610826, ENST00000611572, ENST00000613820, ENST00000614095, ENST00000614737, ENST00000615167, ENST00000619229, ENST00000620356, ENST00000620740, ENST00000621233, ENST00000629619)	-0.731	8.81	22.4	1.29e-05	0.000174	4.89
4257	ENSG00000123384	4035	LRP1	12	57100000	57200000	84900	+	LRP1	protein_coding	chromosome	LDL receptor related protein 1 [Source:HGNC Symbol;Acc:HGNC:6692]	ENSG00000123384.14	LRP1	c(ENST00000243077, ENST00000338962, ENST00000451724, ENST00000553277, ENST00000553446, ENST00000554118, ENST00000554174, ENST00000555124, ENST00000555941, ENST00000556247, ENST00000556356, ENST00000556830)	1.55	6.43	22.4	1.3e-05	0.000175	4.89
2840	ENSG00000108578	642	BLMH	17	30200000	30300000	43900	-	BLMH	protein_coding	chromosome	bleomycin hydrolase [Source:HGNC Symbol;Acc:HGNC:1059]	ENSG00000108578.15	BLMH	c(ENST00000261714, ENST00000577290, ENST00000577306, ENST00000577623, ENST00000578090, ENST00000578795, ENST00000579325, ENST00000579957, ENST00000580709, ENST00000581037, ENST00000582669, ENST00000582749, ENST00000584603)	-1.26	4.11	22.3	1.31e-05	0.000176	4.88
8077	ENSG00000161179	150223	YDJC	22	21600000	21600000	1980	-	YDJC	protein_coding	chromosome	YdjC chitooligosaccharide deacetylase homolog [Source:HGNC Symbol;Acc:HGNC:27158]	ENSG00000161179.13	YDJC	c(ENST00000292778, ENST00000398873, ENST00000415762, ENST00000464015, ENST00000468686, ENST00000473985, ENST00000482998)	1.43	4.54	29.3	1.31e-05	0.000176	4.88
12561	ENSG00000205423	255919	CNEP1R1	16	50000000	50000000	12700	+	CNEP1R1	protein_coding	chromosome	CTD nuclear envelope phosphatase 1 regulatory subunit 1 [Source:HGNC Symbol;Acc:HGNC:26759]	ENSG00000205423.11	CNEP1R1	c(ENST00000389134, ENST00000427478, ENST00000458059, ENST00000562576, ENST00000565457, ENST00000565556, ENST00000566093, ENST00000566482, ENST00000567712, ENST00000568890, ENST00000569647)	1.42	4.42	22.3	1.31e-05	0.000176	4.88
10902	ENSG00000182324	3770	KCNJ14	19	48500000	48500000	11500	+	KCNJ14	protein_coding	chromosome	potassium voltage-gated channel subfamily J member 14 [Source:HGNC Symbol;Acc:HGNC:6260]	ENSG00000182324.6	KCNJ14	c(ENST00000342291, ENST00000391884)	-2.53	0.427	23.2	1.32e-05	0.000177	4.88
13309	ENSG00000233927	6234	RPS28	19	8320000	8320000	2180	+	RPS28	protein_coding	chromosome	ribosomal protein S28 [Source:HGNC Symbol;Acc:HGNC:10418]	ENSG00000233927.5	RPS28	c(ENST00000417088, ENST00000449223, ENST00000600659, ENST00000602140)	-0.756	8.2	22.3	1.32e-05	0.000177	4.88
9175	ENSG00000167772	51129	ANGPTL4	19	8360000	8370000	11100	+	ANGPTL4	protein_coding	chromosome	angiopoietin like 4 [Source:HGNC Symbol;Acc:HGNC:16039]	ENSG00000167772.12	ANGPTL4	c(ENST00000301455, ENST00000393962, ENST00000593998, ENST00000594348, ENST00000594875, ENST00000595079, ENST00000597137, ENST00000598255, ENST00000599192, ENST00000601770, ENST00000601886)	0.599	8.33	22.3	1.33e-05	0.000178	4.88
10026	ENSG00000173546	1464	CSPG4	15	75700000	75700000	38500	-	CSPG4	protein_coding	chromosome	chondroitin sulfate proteoglycan 4 [Source:HGNC Symbol;Acc:HGNC:2466]	ENSG00000173546.7	CSPG4	ENST00000308508	1.98	3.33	22.3	1.33e-05	0.000178	4.88
6789	ENSG00000145824	9547	CXCL14	5	136000000	136000000	8600	-	CXCL14	protein_coding	chromosome	C-X-C motif chemokine ligand 14 [Source:HGNC Symbol;Acc:HGNC:10640]	ENSG00000145824.12	CXCL14	c(ENST00000337225, ENST00000512158)	0.608	6.13	26.3	1.34e-05	0.000179	4.87
8042	ENSG00000160767	10712	FAM189B	1	155000000	155000000	8280	-	FAM189B	protein_coding	chromosome	family with sequence similarity 189 member B [Source:HGNC Symbol;Acc:HGNC:1233]	ENSG00000160767.21	FAM189B	c(ENST00000350210, ENST00000361361, ENST00000368366, ENST00000368368, ENST00000472550, ENST00000481822, ENST00000487649, ENST00000491082, ENST00000497941, ENST00000621094)	11.9	4.49	22.7	1.34e-05	0.000179	4.87
8049	ENSG00000160803	56893	UBQLN4	1	156000000	156000000	18500	-	UBQLN4	protein_coding	chromosome	ubiquilin 4 [Source:HGNC Symbol;Acc:HGNC:1237]	ENSG00000160803.8	UBQLN4	c(ENST00000368309, ENST00000459954, ENST00000472638)	0.781	6.31	22.3	1.34e-05	0.000179	4.87
10535	ENSG00000178401	79962	DNAJC22	12	49300000	49400000	10700	+	DNAJC22	protein_coding	chromosome	DnaJ heat shock protein family (Hsp40) member C22 [Source:HGNC Symbol;Acc:HGNC:25802]	ENSG00000178401.16	DNAJC22	c(ENST00000395069, ENST00000549441, ENST00000551153, ENST00000552651, ENST00000647553)	-3.27	-0.459	22.3	1.34e-05	0.000179	4.87
1469	ENSG00000089053	51433	ANAPC5	12	121000000	121000000	91700	-	ANAPC5	protein_coding	chromosome	anaphase promoting complex subunit 5 [Source:HGNC Symbol;Acc:HGNC:15713]	ENSG00000089053.13	ANAPC5	c(ENST00000261819, ENST00000366333, ENST00000422342, ENST00000441917, ENST00000534976, ENST00000535463, ENST00000535472, ENST00000535482, ENST00000535641, ENST00000536416, ENST00000536837, ENST00000538223, ENST00000538334, ENST00000539079, ENST00000539612, ENST00000539871, ENST00000541652, ENST00000541887, ENST00000544314, ENST00000544442, ENST00000545218, ENST00000545801)	0.751	7.08	22.3	1.35e-05	0.00018	4.87
10903	ENSG00000182325	26233	FBXL6	8	144000000	144000000	3950	-	FBXL6	protein_coding	chromosome	F-box and leucine rich repeat protein 6 [Source:HGNC Symbol;Acc:HGNC:13603]	ENSG00000182325.11	FBXL6	c(ENST00000331890, ENST00000455319, ENST00000524492, ENST00000524909, ENST00000526524, ENST00000527000, ENST00000529279, ENST00000530142, ENST00000530687)	1.4	5	22.2	1.35e-05	0.00018	4.87
4408	ENSG00000125148	4502	MT2A	16	56600000	56600000	914	+	MT2A	protein_coding	chromosome	metallothionein 2A [Source:HGNC Symbol;Acc:HGNC:7406]	ENSG00000125148.7	MT2A	c(ENST00000245185, ENST00000561491, ENST00000562017, ENST00000563985, ENST00000567300)	-0.523	9.47	22.2	1.36e-05	0.00018	4.87
778	ENSG00000066294	8832	CD84	1	161000000	161000000	38400	-	CD84	protein_coding	chromosome	CD84 molecule [Source:HGNC Symbol;Acc:HGNC:1704]	ENSG00000066294.14	CD84	c(ENST00000311224, ENST00000360056, ENST00000368047, ENST00000368048, ENST00000368051, ENST00000368054, ENST00000466767, ENST00000534968)	-3.41	-0.655	22.2	1.37e-05	0.000182	4.86
9886	ENSG00000172482	189	AGXT	2	241000000	241000000	11700	+	AGXT	protein_coding	chromosome	alanine--glyoxylate and serine--pyruvate aminotransferase [Source:HGNC Symbol;Acc:HGNC:341]	ENSG00000172482.5	AGXT	c(ENST00000307503, ENST00000470255, ENST00000472436, ENST00000476698)	-9.37	-1.55	22.7	1.37e-05	0.000182	4.86
9314	ENSG00000168575	6575	SLC20A2	8	42400000	42500000	125000	-	SLC20A2	protein_coding	chromosome	solute carrier family 20 member 2 [Source:HGNC Symbol;Acc:HGNC:10947]	ENSG00000168575.10	SLC20A2	c(ENST00000342228, ENST00000517366, ENST00000518384, ENST00000518660, ENST00000518717, ENST00000519463, ENST00000520179, ENST00000520262, ENST00000521455, ENST00000522401, ENST00000522707, ENST00000523340, ENST00000524211, ENST00000524237)	0.949	7.39	22.2	1.38e-05	0.000182	4.86
14522	ENSG00000278494	54700	RRN3	CHR_HSCHR16_1_CTG1	15000000	15000000	34300	+	RRN3	protein_coding	chromosome	RRN3 homolog, RNA polymerase I transcription factor [Source:HGNC Symbol;Acc:HGNC:30346]	ENSG00000278494.2	RRN3	c(ENST00000616334, ENST00000631800, ENST00000632447, ENST00000632541, ENST00000632697, ENST00000634151)	0.708	7.05	22.2	1.38e-05	0.000183	4.86
11759	ENSG00000189377	284340	CXCL17	19	42400000	42400000	14700	-	CXCL17	protein_coding	chromosome	C-X-C motif chemokine ligand 17 [Source:HGNC Symbol;Acc:HGNC:19232]	ENSG00000189377.9	CXCL17	c(ENST00000341918, ENST00000601181)	-0.876	5.85	22.2	1.39e-05	0.000184	4.86
270	ENSG00000014164	23144	ZC3H3	8	143000000	144000000	104000	-	ZC3H3	protein_coding	chromosome	zinc finger CCCH-type containing 3 [Source:HGNC Symbol;Acc:HGNC:28972]	ENSG00000014164.7	ZC3H3	c(ENST00000262577, ENST00000528401)	2.12	3.6	22.2	1.4e-05	0.000185	4.85
5919	ENSG00000138246	23317	DNAJC13	3	132000000	133000000	122000	+	DNAJC13	protein_coding	chromosome	DnaJ heat shock protein family (Hsp40) member C13 [Source:HGNC Symbol;Acc:HGNC:30343]	ENSG00000138246.17	DNAJC13	c(ENST00000260818, ENST00000463038, ENST00000464766, ENST00000471925, ENST00000486798, ENST00000506813, ENST00000509279, ENST00000513822, ENST00000650455)	1.07	6.35	22.1	1.4e-05	0.000185	4.85
9379	ENSG00000169021	7386	UQCRFS1	19	29200000	29200000	7830	-	UQCRFS1	protein_coding	chromosome	ubiquinol-cytochrome c reductase, Rieske iron-sulfur polypeptide 1 [Source:HGNC Symbol;Acc:HGNC:12587]	ENSG00000169021.6	UQCRFS1	ENST00000304863	0.729	6.28	39.6	1.4e-05	0.000185	4.85
11316	ENSG00000185624	5034	P4HB	17	81800000	81900000	17500	-	P4HB	protein_coding	chromosome	prolyl 4-hydroxylase subunit beta [Source:HGNC Symbol;Acc:HGNC:8548]	ENSG00000185624.15	P4HB	c(ENST00000331483, ENST00000415593, ENST00000439918, ENST00000466567, ENST00000467086, ENST00000471535, ENST00000472244, ENST00000473021, ENST00000474712, ENST00000476482, ENST00000477607, ENST00000478034, ENST00000484286, ENST00000570907, ENST00000571507, ENST00000571617, ENST00000573778, ENST00000574007, ENST00000574914, ENST00000575069, ENST00000576052, ENST00000576380, ENST00000576390, ENST00…	0.74	9.23	22.2	1.4e-05	0.000185	4.85
2465	ENSG00000105327	27113	BBC3	19	47200000	47200000	11900	-	BBC3	protein_coding	chromosome	BCL2 binding component 3 [Source:HGNC Symbol;Acc:HGNC:17868]	ENSG00000105327.17	BBC3	c(ENST00000300880, ENST00000341983, ENST00000439096, ENST00000449228, ENST00000598636, ENST00000601438)	9.53	1.13	42.4	1.41e-05	0.000186	4.85
12216	ENSG00000198466	84914	ZNF587	19	57800000	57900000	15300	+	ZNF587	protein_coding	chromosome	zinc finger protein 587 [Source:HGNC Symbol;Acc:HGNC:30955]	ENSG00000198466.12	ZNF587	c(ENST00000339656, ENST00000419854, ENST00000423137, ENST00000484707, ENST00000596433)	-2.83	4.41	22.1	1.41e-05	0.000186	4.85
4362	ENSG00000124535	56897	WRNIP1	6	2770000	2790000	21600	+	WRNIP1	protein_coding	chromosome	WRN helicase interacting protein 1 [Source:HGNC Symbol;Acc:HGNC:20876]	ENSG00000124535.16	WRNIP1	c(ENST00000380764, ENST00000380769, ENST00000380771, ENST00000380773, ENST00000618555)	0.563	6.33	26.3	1.42e-05	0.000186	4.85
8424	ENSG00000163714	23350	U2SURP	3	143000000	143000000	96200	+	U2SURP	protein_coding	chromosome	U2 snRNP associated SURP domain containing [Source:HGNC Symbol;Acc:HGNC:30855]	ENSG00000163714.18	U2SURP	c(ENST00000461591, ENST00000461844, ENST00000463563, ENST00000465175, ENST00000467348, ENST00000470400, ENST00000472373, ENST00000473835, ENST00000480029, ENST00000485374, ENST00000488497, ENST00000488587, ENST00000491827, ENST00000493598, ENST00000493782, ENST00000496100, ENST00000600150)	0.819	7.03	22.1	1.42e-05	0.000186	4.85
11930	ENSG00000196878	3914	LAMB3	1	210000000	210000000	37600	-	LAMB3	protein_coding	chromosome	laminin subunit beta 3 [Source:HGNC Symbol;Acc:HGNC:6490]	ENSG00000196878.15	LAMB3	c(ENST00000356082, ENST00000367030, ENST00000391911, ENST00000415782, ENST00000455193)	0.643	10	22.1	1.43e-05	0.000187	4.85
875	ENSG00000069812	54626	HES2	1	6410000	6420000	12300	-	HES2	protein_coding	chromosome	hes family bHLH transcription factor 2 [Source:HGNC Symbol;Acc:HGNC:16005]	ENSG00000069812.11	HES2	c(ENST00000377834, ENST00000377836, ENST00000377837, ENST00000471190, ENST00000487437, ENST00000489730)	0.734	7.71	22.1	1.44e-05	0.000189	4.84
2213	ENSG00000103121	56942	CMC2	16	81000000	81000000	53800	-	CMC2	protein_coding	chromosome	C-X9-C motif containing 2 [Source:HGNC Symbol;Acc:HGNC:24447]	ENSG00000103121.8	CMC2	c(ENST00000219400, ENST00000486645, ENST00000561614, ENST00000562713, ENST00000562828, ENST00000563779, ENST00000564174, ENST00000564249, ENST00000565108, ENST00000565514, ENST00000565613, ENST00000565650, ENST00000565914, ENST00000565925, ENST00000566047, ENST00000566231, ENST00000566918, ENST00000567593, ENST00000568228, ENST00000569187, ENST00000569666, ENST00000570086, ENST00000570195, ENST00…	2.3	4.49	22.1	1.45e-05	0.00019	4.84
5614	ENSG00000136169	83852	SETDB2	13	49400000	49500000	50600	+	SETDB2	protein_coding	chromosome	SET domain bifurcated histone lysine methyltransferase 2 [Source:HGNC Symbol;Acc:HGNC:20263]	ENSG00000136169.16	SETDB2	c(ENST00000258672, ENST00000317257, ENST00000354234, ENST00000481439, ENST00000611815)	1.27	3.77	22.1	1.45e-05	0.00019	4.84
7726	ENSG00000157379	115817	DHRS1	14	24300000	24300000	9180	-	DHRS1	protein_coding	chromosome	dehydrogenase/reductase 1 [Source:HGNC Symbol;Acc:HGNC:16445]	ENSG00000157379.14	DHRS1	c(ENST00000288111, ENST00000396813, ENST00000558114, ENST00000558340, ENST00000559084, ENST00000559088, ENST00000559483, ENST00000560991, ENST00000561137, ENST00000561273, ENST00000561281)	-0.72	6.57	28.6	1.45e-05	0.00019	4.84
10938	ENSG00000182636	4692	NDN	15	23700000	23700000	1910	-	NDN	protein_coding	chromosome	necdin, MAGE family member [Source:HGNC Symbol;Acc:HGNC:7675]	ENSG00000182636.8	NDN	ENST00000649030	-3.55	0.734	25.3	1.45e-05	0.000189	4.84
[truncated: 13,698 more rows]
