# Supplementary material for: Comparison of Intracellular Transcriptional Response of NHBE Cells to Infection with SARS-CoV-2 Washington and New York Strains
Source: Front Cell Infect Microbiol. 2022 Sep 20;12:1009328. doi: 10.3389/fcimb.2022.1009328 (PMC9530606; doi:10.3389/fcimb.2022.1009328)
Supplement: Supplementary Table 4 — Significant differentially expressed genes in the WA isolate (infected vs mock-infected) at 6hpi. [file Table_4.xlsx]

## Sheet: Supplementary_Table_4-edgeR_dge
	ensembl_gene_id	entrezgene_id	hgnc_symbol	seqnames	start	end	width	strand	gene_name	gene_biotype	seq_coord_system	description	gene_id_version	symbol	tx_ids	logFC	logCPM	F	PValue	FDR	mlog10PValue
891	ENSG00000070190	27071	DAPP1	4	99800000	99900000	53400	+	DAPP1	protein_coding	chromosome	dual adaptor of phosphotyrosine and 3-phosphoinositides 1 [Source:HGNC Symbol;Acc:HGNC:16500]	ENSG00000070190.13	DAPP1	c(ENST00000296414, ENST00000507994, ENST00000512369, ENST00000514301)	0.709	5.96	240	2.91e-23	4.28e-19	22.5
4407	ENSG00000125144	4495	MT1G	16	56700000	56700000	1340	-	MT1G	protein_coding	chromosome	metallothionein 1G [Source:HGNC Symbol;Acc:HGNC:7399]	ENSG00000125144.13	MT1G	c(ENST00000379811, ENST00000444837, ENST00000568675, ENST00000569500)	-2.48	3.87	159	5.92e-19	4.36e-15	18.2
12836	ENSG00000214711	440854	CAPN14	2	31200000	31200000	60800	-	CAPN14	protein_coding	chromosome	calpain 14 [Source:HGNC Symbol;Acc:HGNC:16664]	ENSG00000214711.10	CAPN14	c(ENST00000398824, ENST00000403897)	1.02	5.31	141	8.05e-18	3.28e-14	17.1
6068	ENSG00000139433	51228	GLTP	12	110000000	110000000	29600	-	GLTP	protein_coding	chromosome	glycolipid transfer protein [Source:HGNC Symbol;Acc:HGNC:24867]	ENSG00000139433.10	GLTP	c(ENST00000318348, ENST00000536390, ENST00000537066, ENST00000540772, ENST00000544393, ENST00000617457)	0.5	7.15	141	8.91e-18	3.28e-14	17
12555	ENSG00000205358	4496	MT1H	16	56700000	56700000	1320	+	MT1H	protein_coding	chromosome	metallothionein 1H [Source:HGNC Symbol;Acc:HGNC:7400]	ENSG00000205358.3	MT1H	c(ENST00000332374, ENST00000569155)	-3.19	0.835	134	2.75e-17	8.09e-14	16.6
12061	ENSG00000197632	5055	SERPINB2	18	63900000	63900000	32200	+	SERPINB2	protein_coding	chromosome	serpin family B member 2 [Source:HGNC Symbol;Acc:HGNC:8584]	ENSG00000197632.9	SERPINB2	c(ENST00000299502, ENST00000404622, ENST00000413956, ENST00000443281, ENST00000457692, ENST00000482254)	1.04	9.95	132	3.43e-17	8.4e-14	16.5
7668	ENSG00000156675	80223	RAB11FIP1	8	37900000	37900000	40900	-	RAB11FIP1	protein_coding	chromosome	RAB11 family interacting protein 1 [Source:HGNC Symbol;Acc:HGNC:30265]	ENSG00000156675.16	RAB11FIP1	c(ENST00000287263, ENST00000330843, ENST00000522727, ENST00000522774, ENST00000523182, ENST00000524118)	0.676	6.65	114	7.44e-16	1.56e-12	15.1
9599	ENSG00000170477	3851	KRT4	12	52800000	52800000	7570	-	KRT4	protein_coding	chromosome	keratin 4 [Source:HGNC Symbol;Acc:HGNC:6441]	ENSG00000170477.13	KRT4	c(ENST00000548097, ENST00000549295, ENST00000551436, ENST00000551956, ENST00000552668)	0.645	6.19	104	4.95e-15	9.11e-12	14.3
11728	ENSG00000189143	1364	CLDN4	7	73800000	73800000	33200	+	CLDN4	protein_coding	chromosome	claudin 4 [Source:HGNC Symbol;Acc:HGNC:2046]	ENSG00000189143.9	CLDN4	c(ENST00000340958, ENST00000431918, ENST00000435050, ENST00000466411, ENST00000476494)	1	5.8	103	5.81e-15	9.5e-12	14.2
8313	ENSG00000163207	3713	IVL	1	153000000	153000000	3340	+	IVL	protein_coding	chromosome	involucrin [Source:HGNC Symbol;Acc:HGNC:6187]	ENSG00000163207.7	IVL	ENST00000368764	0.808	7.24	103	6.72e-15	9.89e-12	14.2
9487	ENSG00000169715	4493	MT1E	16	56600000	56600000	1640	+	MT1E	protein_coding	chromosome	metallothionein 1E [Source:HGNC Symbol;Acc:HGNC:7397]	ENSG00000169715.15	MT1E	c(ENST00000306061, ENST00000330439, ENST00000568293)	-0.991	7.39	101	8.78e-15	1.16e-11	14.1
4305	ENSG00000124102	5266	PI3	20	45200000	45200000	1640	+	PI3	protein_coding	chromosome	peptidase inhibitor 3 [Source:HGNC Symbol;Acc:HGNC:8947]	ENSG00000124102.5	PI3	ENST00000243924	0.718	7.26	101	9.46e-15	1.16e-11	14
8337	ENSG00000163347	9076	CLDN1	3	190000000	190000000	16700	-	CLDN1	protein_coding	chromosome	claudin 1 [Source:HGNC Symbol;Acc:HGNC:2032]	ENSG00000163347.6	CLDN1	c(ENST00000295522, ENST00000490800)	0.717	8.83	98.9	1.38e-14	1.56e-11	13.9
12557	ENSG00000205364	4499	MT1M	16	56600000	56600000	1320	+	MT1M	protein_coding	chromosome	metallothionein 1M [Source:HGNC Symbol;Acc:HGNC:14296]	ENSG00000205364.4	MT1M	c(ENST00000379818, ENST00000570233)	-2.76	1.19	91.3	6.49e-14	6.82e-11	13.2
11077	ENSG00000183742	346389	MACC1	7	20100000	20200000	82800	-	MACC1	protein_coding	chromosome	MET transcriptional regulator MACC1 [Source:HGNC Symbol;Acc:HGNC:30215]	ENSG00000183742.13	MACC1	c(ENST00000332878, ENST00000400331, ENST00000471019, ENST00000483317, ENST00000589011)	1.23	6.75	90.9	6.99e-14	6.85e-11	13.2
6430	ENSG00000142871	3491	CCN1	1	85600000	85600000	3190	+	CCN1	protein_coding	chromosome	cellular communication network factor 1 [Source:HGNC Symbol;Acc:HGNC:2654]	ENSG00000142871.17	CCN1	c(ENST00000451137, ENST00000480413)	0.627	7.49	88.8	1.09e-13	1e-10	13
3678	ENSG00000116741	5997	RGS2	1	193000000	193000000	3240	+	RGS2	protein_coding	chromosome	regulator of G protein signaling 2 [Source:HGNC Symbol;Acc:HGNC:9998]	ENSG00000116741.8	RGS2	c(ENST00000235382, ENST00000464302, ENST00000483295, ENST00000487236)	0.618	6.76	86.5	1.78e-13	1.54e-10	12.7
2321	ENSG00000104267	760	CA2	8	85500000	85500000	17500	+	CA2	protein_coding	chromosome	carbonic anhydrase 2 [Source:HGNC Symbol;Acc:HGNC:1373]	ENSG00000104267.10	CA2	c(ENST00000285379, ENST00000518231, ENST00000520127, ENST00000520996, ENST00000522742)	0.748	5.82	77.2	1.39e-12	1.13e-09	11.9
11143	ENSG00000184292	4070	TACSTD2	1	58600000	58600000	1820	-	TACSTD2	protein_coding	chromosome	tumor associated calcium signal transducer 2 [Source:HGNC Symbol;Acc:HGNC:11530]	ENSG00000184292.7	TACSTD2	ENST00000371225	0.587	9.06	75.4	2.12e-12	1.64e-09	11.7
3594	ENSG00000115963	390	RND3	2	150000000	151000000	70800	-	RND3	protein_coding	chromosome	Rho family GTPase 3 [Source:HGNC Symbol;Acc:HGNC:671]	ENSG00000115963.13	RND3	c(ENST00000263895, ENST00000375734, ENST00000409557, ENST00000439275, ENST00000454202, ENST00000466334, ENST00000472416, ENST00000473639, ENST00000497865)	0.74	7.51	74.9	2.37e-12	1.73e-09	11.6
1006	ENSG00000073756	5743	PTGS2	1	187000000	187000000	8630	-	PTGS2	protein_coding	chromosome	prostaglandin-endoperoxide synthase 2 [Source:HGNC Symbol;Acc:HGNC:9605]	ENSG00000073756.12	PTGS2	c(ENST00000367468, ENST00000466691, ENST00000490885, ENST00000559627, ENST00000559800)	0.664	5.07	74.7	2.48e-12	1.73e-09	11.6
2166	ENSG00000102804	8848	TSC22D1	13	44400000	44600000	145000	-	TSC22D1	protein_coding	chromosome	TSC22 domain family member 1 [Source:HGNC Symbol;Acc:HGNC:16826]	ENSG00000102804.15	TSC22D1	c(ENST00000261489, ENST00000437455, ENST00000458659, ENST00000460842, ENST00000472477, ENST00000486464, ENST00000487881, ENST00000493016, ENST00000496314, ENST00000496838, ENST00000501704, ENST00000611198, ENST00000622051)	-0.702	7.18	72.1	4.54e-12	3.04e-09	11.3
9172	ENSG00000167767	144501	KRT80	12	52200000	52200000	23000	-	KRT80	protein_coding	chromosome	keratin 80 [Source:HGNC Symbol;Acc:HGNC:27056]	ENSG00000167767.14	KRT80	c(ENST00000313234, ENST00000394815, ENST00000466011)	0.659	5.43	70.5	6.75e-12	4.32e-09	11.2
1372	ENSG00000086570	2196	FAT2	5	152000000	152000000	64900	-	FAT2	protein_coding	chromosome	FAT atypical cadherin 2 [Source:HGNC Symbol;Acc:HGNC:3596]	ENSG00000086570.12	FAT2	c(ENST00000261800, ENST00000520200)	-0.558	7.52	69	9.64e-12	5.7e-09	11
9442	ENSG00000169429	3576	CXCL8	4	73700000	73700000	3180	+	CXCL8	protein_coding	chromosome	C-X-C motif chemokine ligand 8 [Source:HGNC Symbol;Acc:HGNC:6025]	ENSG00000169429.11	CXCL8	c(ENST00000307407, ENST00000401931, ENST00000483500)	0.985	5.17	69	9.69e-12	5.7e-09	11
10951	ENSG00000182782	338442	HCAR2	12	123000000	123000000	2060	-	HCAR2	protein_coding	chromosome	hydroxycarboxylic acid receptor 2 [Source:HGNC Symbol;Acc:HGNC:24827]	ENSG00000182782.8	HCAR2	ENST00000328880	0.907	3.69	65.8	2.13e-11	1.16e-08	10.7
8737	ENSG00000165272	360	AQP3	9	33400000	33400000	6440	-	AQP3	protein_coding	chromosome	aquaporin 3 (Gill blood group) [Source:HGNC Symbol;Acc:HGNC:636]	ENSG00000165272.16	AQP3	c(ENST00000297991, ENST00000463983, ENST00000473153, ENST00000493581, ENST00000494313, ENST00000643650, ENST00000645858)	-0.636	6.53	65.8	2.14e-11	1.16e-08	10.7
11508	ENSG00000187193	4501	MT1X	16	56700000	56700000	1730	+	MT1X	protein_coding	chromosome	metallothionein 1X [Source:HGNC Symbol;Acc:HGNC:7405]	ENSG00000187193.9	MT1X	c(ENST00000394485, ENST00000562939, ENST00000564974, ENST00000568370)	-0.778	8.4	65.2	2.43e-11	1.27e-08	10.6
6956	ENSG00000147676	114569	MAL2	8	119000000	119000000	80600	+	MAL2	protein_coding	chromosome	mal, T cell differentiation protein 2 (gene/pseudogene) [Source:HGNC Symbol;Acc:HGNC:13634]	ENSG00000147676.14	MAL2	c(ENST00000522112, ENST00000531508, ENST00000534619, ENST00000614891)	0.47	8.17	65.1	2.5e-11	1.27e-08	10.6
5703	ENSG00000136867	1318	SLC31A2	9	113000000	113000000	13200	+	SLC31A2	protein_coding	chromosome	solute carrier family 31 member 2 [Source:HGNC Symbol;Acc:HGNC:11017]	ENSG00000136867.11	SLC31A2	c(ENST00000259392, ENST00000374220, ENST00000490809)	0.503	5.76	64.4	2.97e-11	1.45e-08	10.5
6987	ENSG00000148154	7357	UGCG	9	112000000	112000000	38600	+	UGCG	protein_coding	chromosome	UDP-glucose ceramide glucosyltransferase [Source:HGNC Symbol;Acc:HGNC:12524]	ENSG00000148154.10	UGCG	c(ENST00000374279, ENST00000474306, ENST00000489355, ENST00000490110, ENST00000495085)	0.736	5.88	62.3	5.15e-11	2.45e-08	10.3
302	ENSG00000019186	1591	CYP24A1	20	54200000	54200000	20500	-	CYP24A1	protein_coding	chromosome	cytochrome P450 family 24 subfamily A member 1 [Source:HGNC Symbol;Acc:HGNC:2602]	ENSG00000019186.10	CYP24A1	c(ENST00000216862, ENST00000395954, ENST00000395955, ENST00000460643, ENST00000472970, ENST00000487593)	1.4	4.13	61.8	5.75e-11	2.65e-08	10.2
616	ENSG00000057704	57458	TMCC3	12	94600000	94700000	83400	-	TMCC3	protein_coding	chromosome	transmembrane and coiled-coil domain family 3 [Source:HGNC Symbol;Acc:HGNC:29199]	ENSG00000057704.13	TMCC3	c(ENST00000261226, ENST00000548918, ENST00000551457, ENST00000552239)	0.551	5.93	61.6	6.1e-11	2.72e-08	10.2
6888	ENSG00000146950	357	SHROOM2	X	9790000	9950000	163000	+	SHROOM2	protein_coding	chromosome	shroom family member 2 [Source:HGNC Symbol;Acc:HGNC:630]	ENSG00000146950.13	SHROOM2	c(ENST00000380913, ENST00000418909, ENST00000452575, ENST00000493668)	-0.768	4.13	61	7.14e-11	3.09e-08	10.1
6530	ENSG00000143507	11221	DUSP10	1	222000000	222000000	40700	-	DUSP10	protein_coding	chromosome	dual specificity phosphatase 10 [Source:HGNC Symbol;Acc:HGNC:3065]	ENSG00000143507.18	DUSP10	c(ENST00000366899, ENST00000468085, ENST00000477026, ENST00000494642)	0.969	4.44	60.2	8.89e-11	3.74e-08	10.1
1597	ENSG00000092295	7051	TGM1	14	24200000	24300000	15300	-	TGM1	protein_coding	chromosome	transglutaminase 1 [Source:HGNC Symbol;Acc:HGNC:11777]	ENSG00000092295.12	TGM1	c(ENST00000206765, ENST00000544573, ENST00000558074, ENST00000559136, ENST00000559669, ENST00000560226, ENST00000560443, ENST00000560478, ENST00000561067)	0.86	8.29	59.9	9.5e-11	3.88e-08	10
4358	ENSG00000124496	55809	TRERF1	6	42200000	42500000	227000	-	TRERF1	protein_coding	chromosome	transcriptional regulating factor 1 [Source:HGNC Symbol;Acc:HGNC:18273]	ENSG00000124496.12	TRERF1	c(ENST00000340840, ENST00000354325, ENST00000372917, ENST00000372922, ENST00000541110)	-0.722	4.98	56.4	2.43e-10	9.66e-08	9.61
5339	ENSG00000134317	29841	GRHL1	2	9950000	10000000	50600	+	GRHL1	protein_coding	chromosome	grainyhead like transcription factor 1 [Source:HGNC Symbol;Acc:HGNC:17923]	ENSG00000134317.18	GRHL1	c(ENST00000324907, ENST00000405379, ENST00000439493, ENST00000464418, ENST00000472167, ENST00000480736, ENST00000494520, ENST00000497403)	0.59	6.37	55.9	2.79e-10	1.08e-07	9.55
9927	ENSG00000172818	5017	OVOL1	11	65800000	65800000	10200	+	OVOL1	protein_coding	chromosome	ovo like transcriptional repressor 1 [Source:HGNC Symbol;Acc:HGNC:8525]	ENSG00000172818.10	OVOL1	c(ENST00000335987, ENST00000531907, ENST00000532448)	1.3	5.51	53	6.12e-10	2.31e-07	9.21
5363	ENSG00000134531	2012	EMP1	12	13200000	13200000	23200	+	EMP1	protein_coding	chromosome	epithelial membrane protein 1 [Source:HGNC Symbol;Acc:HGNC:3333]	ENSG00000134531.10	EMP1	c(ENST00000256951, ENST00000396301, ENST00000431267, ENST00000535134, ENST00000536383, ENST00000537612, ENST00000538364, ENST00000541935, ENST00000542289, ENST00000542474, ENST00000544053, ENST00000546357)	0.87	9.36	52.8	6.51e-10	2.39e-07	9.19
4517	ENSG00000125968	3397	ID1	20	31600000	31600000	1230	+	ID1	protein_coding	chromosome	inhibitor of DNA binding 1, HLH protein [Source:HGNC Symbol;Acc:HGNC:5360]	ENSG00000125968.9	ID1	c(ENST00000376105, ENST00000376112)	0.709	6.45	52.4	7.15e-10	2.56e-07	9.15
9017	ENSG00000166920	84419	C15orf48	15	45400000	45400000	18200	+	C15orf48	protein_coding	chromosome	chromosome 15 open reading frame 48 [Source:HGNC Symbol;Acc:HGNC:29898]	ENSG00000166920.12	C15orf48	c(ENST00000344300, ENST00000396650, ENST00000558435, ENST00000558632)	0.775	3.63	51.7	8.92e-10	3.12e-07	9.05
5758	ENSG00000137193	5292	PIM1	6	37200000	37200000	5280	+	PIM1	protein_coding	chromosome	Pim-1 proto-oncogene, serine/threonine kinase [Source:HGNC Symbol;Acc:HGNC:8986]	ENSG00000137193.14	PIM1	c(ENST00000373509, ENST00000468243, ENST00000479509)	0.668	5.28	50.7	1.18e-09	4.05e-07	8.93
10289	ENSG00000175984	163259	DENND2C	1	115000000	115000000	87600	-	DENND2C	protein_coding	chromosome	DENN domain containing 2C [Source:HGNC Symbol;Acc:HGNC:24748]	ENSG00000175984.15	DENND2C	c(ENST00000393274, ENST00000393276, ENST00000393277, ENST00000481894, ENST00000493549, ENST00000495031)	0.771	5.37	49.3	1.75e-09	5.85e-07	8.76
10547	ENSG00000178573	4094	MAF	16	79600000	79600000	14900	-	MAF	protein_coding	chromosome	MAF bZIP transcription factor [Source:HGNC Symbol;Acc:HGNC:6776]	ENSG00000178573.7	MAF	c(ENST00000326043, ENST00000393350, ENST00000569649)	-0.882	3.83	49	1.91e-09	6.24e-07	8.72
4307	ENSG00000124107	6590	SLPI	20	45300000	45300000	2330	-	SLPI	protein_coding	chromosome	secretory leukocyte peptidase inhibitor [Source:HGNC Symbol;Acc:HGNC:11092]	ENSG00000124107.5	SLPI	ENST00000338380	0.318	9.33	48.8	2.04e-09	6.52e-07	8.69
3989	ENSG00000120129	1843	DUSP1	5	173000000	173000000	3100	-	DUSP1	protein_coding	chromosome	dual specificity phosphatase 1 [Source:HGNC Symbol;Acc:HGNC:3064]	ENSG00000120129.6	DUSP1	ENST00000239223	0.694	7.11	48.2	2.4e-09	7.52e-07	8.62
4961	ENSG00000131016	9590	AKAP12	6	151000000	151000000	119000	+	AKAP12	protein_coding	chromosome	A-kinase anchoring protein 12 [Source:HGNC Symbol;Acc:HGNC:370]	ENSG00000131016.17	AKAP12	c(ENST00000253332, ENST00000354675, ENST00000359755, ENST00000402676, ENST00000490177)	0.7	4.83	45.1	5.92e-09	1.81e-06	8.23
8431	ENSG00000163739	2919	CXCL1	4	73900000	73900000	1920	+	CXCL1	protein_coding	chromosome	C-X-C motif chemokine ligand 1 [Source:HGNC Symbol;Acc:HGNC:4602]	ENSG00000163739.5	CXCL1	c(ENST00000395761, ENST00000509101)	0.436	5.81	45.1	6.02e-09	1.81e-06	8.22
1424	ENSG00000088002	6820	SULT2B1	19	48600000	48600000	47400	+	SULT2B1	protein_coding	chromosome	sulfotransferase family 2B member 1 [Source:HGNC Symbol;Acc:HGNC:11459]	ENSG00000088002.11	SULT2B1	c(ENST00000201586, ENST00000323090, ENST00000594274, ENST00000597923)	0.528	4.72	44.2	7.77e-09	2.29e-06	8.11
8687	ENSG00000164951	54704	PDP1	8	93900000	93900000	68300	+	PDP1	protein_coding	chromosome	pyruvate dehyrogenase phosphatase catalytic subunit 1 [Source:HGNC Symbol;Acc:HGNC:9279]	ENSG00000164951.16	PDP1	c(ENST00000297598, ENST00000396200, ENST00000517764, ENST00000518107, ENST00000518573, ENST00000518827, ENST00000520614, ENST00000520728, ENST00000521144, ENST00000523021)	0.638	4.43	44	8.31e-09	2.4e-06	8.08
9453	ENSG00000169509	54544	CRCT1	1	153000000	153000000	1530	+	CRCT1	protein_coding	chromosome	cysteine rich C-terminal 1 [Source:HGNC Symbol;Acc:HGNC:29875]	ENSG00000169509.6	CRCT1	ENST00000368790	0.588	4.99	43.9	8.49e-09	2.4e-06	8.07
7538	ENSG00000155090	7071	KLF10	8	103000000	103000000	6940	-	KLF10	protein_coding	chromosome	Kruppel like factor 10 [Source:HGNC Symbol;Acc:HGNC:11810]	ENSG00000155090.15	KLF10	c(ENST00000285407, ENST00000395884)	-0.435	6.82	43.8	8.93e-09	2.48e-06	8.05
5609	ENSG00000136155	8796	SCEL	13	77500000	77600000	110000	+	SCEL	protein_coding	chromosome	sciellin [Source:HGNC Symbol;Acc:HGNC:10573]	ENSG00000136155.17	SCEL	c(ENST00000349847, ENST00000377246, ENST00000469982, ENST00000471491, ENST00000535157)	0.462	8.52	42.4	1.35e-08	3.58e-06	7.87
8190	ENSG00000162496	9249	DHRS3	1	12600000	12600000	50300	-	DHRS3	protein_coding	chromosome	dehydrogenase/reductase 3 [Source:HGNC Symbol;Acc:HGNC:17693]	ENSG00000162496.9	DHRS3	c(ENST00000430996, ENST00000464917, ENST00000482265, ENST00000616661)	1.17	4.26	42.4	1.36e-08	3.58e-06	7.87
8667	ENSG00000164877	79778	MICALL2	7	1430000	1460000	31000	-	MICALL2	protein_coding	chromosome	MICAL like 2 [Source:HGNC Symbol;Acc:HGNC:29672]	ENSG00000164877.19	MICALL2	c(ENST00000297508, ENST00000413446, ENST00000460198, ENST00000467394, ENST00000467783, ENST00000470807, ENST00000471899, ENST00000472100, ENST00000479007, ENST00000482839, ENST00000487156, ENST00000487187, ENST00000490608, ENST00000493998, ENST00000496184)	-0.807	4.56	42.4	1.36e-08	3.58e-06	7.87
3566	ENSG00000115738	3398	ID2	2	8680000	8680000	5620	+	ID2	protein_coding	chromosome	inhibitor of DNA binding 2 [Source:HGNC Symbol;Acc:HGNC:5361]	ENSG00000115738.10	ID2	c(ENST00000234091, ENST00000331129, ENST00000396290, ENST00000472142)	0.896	6.27	41.9	1.57e-08	4.04e-06	7.8
6051	ENSG00000139278	11010	GLIPR1	12	75500000	75500000	23100	+	GLIPR1	protein_coding	chromosome	GLI pathogenesis related 1 [Source:HGNC Symbol;Acc:HGNC:17001]	ENSG00000139278.10	GLIPR1	c(ENST00000266659, ENST00000456650, ENST00000536703, ENST00000550491)	0.663	6.66	41.7	1.66e-08	4.2e-06	7.78
9581	ENSG00000170385	7779	SLC30A1	1	212000000	212000000	7590	-	SLC30A1	protein_coding	chromosome	solute carrier family 30 member 1 [Source:HGNC Symbol;Acc:HGNC:11012]	ENSG00000170385.10	SLC30A1	ENST00000367001	-0.485	6.46	41	2.08e-08	5.19e-06	7.68
12660	ENSG00000206538	389136	VGLL3	3	86900000	87000000	115000	-	VGLL3	protein_coding	chromosome	vestigial like family member 3 [Source:HGNC Symbol;Acc:HGNC:24327]	ENSG00000206538.9	VGLL3	c(ENST00000383698, ENST00000398399, ENST00000494229, ENST00000637106)	1.05	4.38	40.7	2.28e-08	5.6e-06	7.64
4690	ENSG00000128342	3976	LIF	22	30200000	30200000	6310	-	LIF	protein_coding	chromosome	LIF interleukin 6 family cytokine [Source:HGNC Symbol;Acc:HGNC:6596]	ENSG00000128342.5	LIF	c(ENST00000249075, ENST00000403987)	1.03	3.08	40.4	2.48e-08	5.98e-06	7.61
12559	ENSG00000205413	54809	SAMD9	7	93100000	93100000	18500	-	SAMD9	protein_coding	chromosome	sterile alpha motif domain containing 9 [Source:HGNC Symbol;Acc:HGNC:1348]	ENSG00000205413.8	SAMD9	c(ENST00000379958, ENST00000446617, ENST00000620985)	0.569	5.41	39.4	3.43e-08	8.13e-06	7.47
5428	ENSG00000135046	301	ANXA1	9	73200000	73200000	18500	+	ANXA1	protein_coding	chromosome	annexin A1 [Source:HGNC Symbol;Acc:HGNC:533]	ENSG00000135046.14	ANXA1	c(ENST00000257497, ENST00000376911, ENST00000415424, ENST00000456643, ENST00000468639, ENST00000489109, ENST00000491192, ENST00000495713)	0.361	11.4	38.9	4e-08	9.33e-06	7.4
4408	ENSG00000125148	4502	MT2A	16	56600000	56600000	914	+	MT2A	protein_coding	chromosome	metallothionein 2A [Source:HGNC Symbol;Acc:HGNC:7406]	ENSG00000125148.7	MT2A	c(ENST00000245185, ENST00000561491, ENST00000562017, ENST00000563985, ENST00000567300)	-0.542	9.47	38.5	4.59e-08	1.05e-05	7.34
5927	ENSG00000138336	80312	TET1	10	68600000	68700000	134000	+	TET1	protein_coding	chromosome	tet methylcytosine dioxygenase 1 [Source:HGNC Symbol;Acc:HGNC:29484]	ENSG00000138336.9	TET1	ENST00000373644	-1.14	2.8	38.1	5.15e-08	1.17e-05	7.29
5480	ENSG00000135378	79056	PRRG4	11	32800000	32900000	28200	+	PRRG4	protein_coding	chromosome	proline rich and Gla domain 4 [Source:HGNC Symbol;Acc:HGNC:30799]	ENSG00000135378.4	PRRG4	ENST00000257836	0.541	6.19	38	5.34e-08	1.19e-05	7.27
3762	ENSG00000117519	1266	CNN3	1	94900000	94900000	30300	-	CNN3	protein_coding	chromosome	calponin 3 [Source:HGNC Symbol;Acc:HGNC:2157]	ENSG00000117519.16	CNN3	c(ENST00000370206, ENST00000394202, ENST00000415017, ENST00000461018, ENST00000474409, ENST00000487539, ENST00000545882)	0.43	6.24	37.5	6.31e-08	1.38e-05	7.2
2335	ENSG00000104361	79815	NIPAL2	8	98200000	98300000	105000	-	NIPAL2	protein_coding	chromosome	NIPA like domain containing 2 [Source:HGNC Symbol;Acc:HGNC:25854]	ENSG00000104361.10	NIPAL2	c(ENST00000341166, ENST00000430223, ENST00000519324, ENST00000520545, ENST00000520735, ENST00000521820, ENST00000521949, ENST00000522188)	1.43	5.75	37.3	6.82e-08	1.47e-05	7.17
9197	ENSG00000167916	192666	KRT24	17	40700000	40700000	5760	-	KRT24	protein_coding	chromosome	keratin 24 [Source:HGNC Symbol;Acc:HGNC:18527]	ENSG00000167916.5	KRT24	ENST00000264651	1.26	1.83	36.7	8.13e-08	1.73e-05	7.09
2879	ENSG00000108854	64750	SMURF2	17	64500000	64700000	120000	-	SMURF2	protein_coding	chromosome	SMAD specific E3 ubiquitin protein ligase 2 [Source:HGNC Symbol;Acc:HGNC:16809]	ENSG00000108854.16	SMURF2	c(ENST00000262435, ENST00000578200, ENST00000578386, ENST00000580072, ENST00000580246, ENST00000582081, ENST00000585301)	0.432	5.89	36.6	8.47e-08	1.78e-05	7.07
3961	ENSG00000119862	29094	LGALSL	2	64500000	64500000	7410	+	LGALSL	protein_coding	chromosome	galectin like [Source:HGNC Symbol;Acc:HGNC:25012]	ENSG00000119862.13	LGALSL	c(ENST00000238875, ENST00000409537, ENST00000420552, ENST00000462737, ENST00000464281)	0.609	6.54	36.1	9.84e-08	2.04e-05	7.01
9590	ENSG00000170454	9119	KRT75	12	52400000	52400000	10300	-	KRT75	protein_coding	chromosome	keratin 75 [Source:HGNC Symbol;Acc:HGNC:24431]	ENSG00000170454.6	KRT75	ENST00000252245	0.509	5.48	36	1.01e-07	2.07e-05	7
8488	ENSG00000163993	6286	S100P	4	6690000	6700000	3290	+	S100P	protein_coding	chromosome	S100 calcium binding protein P [Source:HGNC Symbol;Acc:HGNC:10504]	ENSG00000163993.7	S100P	c(ENST00000296370, ENST00000513778)	0.377	6.32	35.7	1.13e-07	2.27e-05	6.95
12063	ENSG00000197646	80380	PDCD1LG2	9	5510000	5570000	60800	+	PDCD1LG2	protein_coding	chromosome	programmed cell death 1 ligand 2 [Source:HGNC Symbol;Acc:HGNC:18731]	ENSG00000197646.8	PDCD1LG2	ENST00000397747	0.956	2.33	35.5	1.22e-07	2.43e-05	6.91
5920	ENSG00000138271	53836	GPR87	3	151000000	151000000	22700	-	GPR87	protein_coding	chromosome	G protein-coupled receptor 87 [Source:HGNC Symbol;Acc:HGNC:4538]	ENSG00000138271.6	GPR87	c(ENST00000260843, ENST00000629077)	0.331	6.53	35.3	1.29e-07	2.53e-05	6.89
9462	ENSG00000169594	646	BNC1	15	83300000	83300000	28800	-	BNC1	protein_coding	chromosome	basonuclin 1 [Source:HGNC Symbol;Acc:HGNC:1081]	ENSG00000169594.13	BNC1	c(ENST00000345382, ENST00000569704)	-0.289	6.94	35.2	1.32e-07	2.55e-05	6.88
6698	ENSG00000144824	90102	PHLDB2	3	112000000	112000000	244000	+	PHLDB2	protein_coding	chromosome	pleckstrin homology like domain family B member 2 [Source:HGNC Symbol;Acc:HGNC:29573]	ENSG00000144824.21	PHLDB2	c(ENST00000393923, ENST00000393925, ENST00000412622, ENST00000431670, ENST00000460365, ENST00000470699, ENST00000477695, ENST00000478584, ENST00000478733, ENST00000478922, ENST00000481953, ENST00000486886, ENST00000491694, ENST00000495180, ENST00000498699, ENST00000638331, ENST00000640181, ENST00000640905)	0.607	7.27	35.2	1.35e-07	2.59e-05	6.87
6492	ENSG00000143367	7286	TUFT1	1	152000000	152000000	43300	+	TUFT1	protein_coding	chromosome	tuftelin 1 [Source:HGNC Symbol;Acc:HGNC:12422]	ENSG00000143367.16	TUFT1	c(ENST00000353024, ENST00000368848, ENST00000368849, ENST00000392712, ENST00000461859, ENST00000490156, ENST00000498606)	0.501	6.21	34.9	1.5e-07	2.82e-05	6.82
8464	ENSG00000163898	200879	LIPH	3	186000000	186000000	46300	-	LIPH	protein_coding	chromosome	lipase H [Source:HGNC Symbol;Acc:HGNC:18483]	ENSG00000163898.10	LIPH	c(ENST00000296252, ENST00000424591, ENST00000429510, ENST00000435679, ENST00000452897)	2.09	2.88	33.9	2.06e-07	3.79e-05	6.69
3837	ENSG00000118508	10981	RAB32	6	147000000	147000000	11100	+	RAB32	protein_coding	chromosome	RAB32, member RAS oncogene family [Source:HGNC Symbol;Acc:HGNC:9772]	ENSG00000118508.5	RAB32	ENST00000367495	0.48	4.41	32.8	2.98e-07	5.41e-05	6.53
3675	ENSG00000116717	1647	GADD45A	1	67700000	67700000	3130	+	GADD45A	protein_coding	chromosome	growth arrest and DNA damage inducible alpha [Source:HGNC Symbol;Acc:HGNC:4095]	ENSG00000116717.13	GADD45A	c(ENST00000370985, ENST00000370986, ENST00000460575, ENST00000484245, ENST00000617962, ENST00000648742, ENST00000650283)	0.483	6.25	32.3	3.52e-07	6.31e-05	6.45
11024	ENSG00000183347	163351	GBP6	1	89400000	89400000	22400	+	GBP6	protein_coding	chromosome	guanylate binding protein family member 6 [Source:HGNC Symbol;Acc:HGNC:25395]	ENSG00000183347.14	GBP6	ENST00000370456	0.541	5.43	32.2	3.64e-07	6.45e-05	6.44
10267	ENSG00000175727	22877	MLXIP	12	122000000	122000000	68600	+	MLXIP	protein_coding	chromosome	MLX interacting protein [Source:HGNC Symbol;Acc:HGNC:17055]	ENSG00000175727.14	MLXIP	c(ENST00000319080, ENST00000366272, ENST00000377037, ENST00000535430, ENST00000535876, ENST00000535996, ENST00000538061, ENST00000538698, ENST00000539861, ENST00000541750, ENST00000542417)	-1.57	6.18	32	3.94e-07	6.9e-05	6.4
11139	ENSG00000184254	220	ALDH1A3	15	101000000	101000000	38900	+	ALDH1A3	protein_coding	chromosome	aldehyde dehydrogenase 1 family member A3 [Source:HGNC Symbol;Acc:HGNC:409]	ENSG00000184254.17	ALDH1A3	c(ENST00000329841, ENST00000346623, ENST00000557963, ENST00000558033, ENST00000558869, ENST00000560555, ENST00000561338)	0.533	9.93	31.9	4.08e-07	7.06e-05	6.39
12228	ENSG00000198522	11321	GPN1	2	27600000	27700000	23300	+	GPN1	protein_coding	chromosome	GPN-loop GTPase 1 [Source:HGNC Symbol;Acc:HGNC:17030]	ENSG00000198522.14	GPN1	c(ENST00000264718, ENST00000407583, ENST00000424214, ENST00000436280, ENST00000458167, ENST00000461249, ENST00000478484, ENST00000481754, ENST00000503738, ENST00000515877, ENST00000610189, ENST00000616939)	0.336	6.58	31.7	4.35e-07	7.26e-05	6.36
3717	ENSG00000117069	81849	ST6GALNAC5	1	76900000	77100000	200000	+	ST6GALNAC5	protein_coding	chromosome	ST6 N-acetylgalactosaminide alpha-2,6-sialyltransferase 5 [Source:HGNC Symbol;Acc:HGNC:19342]	ENSG00000117069.15	ST6GALNAC5	c(ENST00000318803, ENST00000477717, ENST00000480428, ENST00000488940, ENST00000496845)	1.29	3.24	31.7	4.41e-07	7.26e-05	6.36
3634	ENSG00000116285	54206	ERRFI1	1	8000000	8030000	21900	-	ERRFI1	protein_coding	chromosome	ERBB receptor feedback inhibitor 1 [Source:HGNC Symbol;Acc:HGNC:18185]	ENSG00000116285.13	ERRFI1	c(ENST00000377482, ENST00000467067, ENST00000469499, ENST00000474874, ENST00000487559)	0.396	6.89	31.6	4.43e-07	7.26e-05	6.35
14404	ENSG00000276600	338382	RAB7B	1	206000000	206000000	26700	-	RAB7B	protein_coding	chromosome	RAB7B, member RAS oncogene family [Source:HGNC Symbol;Acc:HGNC:30513]	ENSG00000276600.5	RAB7B	c(ENST00000617070, ENST00000617991, ENST00000622969, ENST00000623597, ENST00000623893)	-0.502	5.61	31.6	4.44e-07	7.26e-05	6.35
8427	ENSG00000163734	2921	CXCL3	4	74000000	74000000	2220	-	CXCL3	protein_coding	chromosome	C-X-C motif chemokine ligand 3 [Source:HGNC Symbol;Acc:HGNC:4604]	ENSG00000163734.4	CXCL3	c(ENST00000296026, ENST00000502974, ENST00000510390, ENST00000511669)	0.555	4.42	31.6	4.55e-07	7.35e-05	6.34
4965	ENSG00000131037	54869	EPS8L1	19	55100000	55100000	15900	+	EPS8L1	protein_coding	chromosome	EPS8 like 1 [Source:HGNC Symbol;Acc:HGNC:21295]	ENSG00000131037.15	EPS8L1	c(ENST00000201647, ENST00000245618, ENST00000540810, ENST00000585347, ENST00000586329, ENST00000587715, ENST00000587786, ENST00000587901, ENST00000588359, ENST00000589362, ENST00000589694, ENST00000590232, ENST00000590610, ENST00000591219, ENST00000592044, ENST00000592102, ENST00000592284, ENST00000592318, ENST00000592824)	0.719	5.92	31.3	5.07e-07	8.1e-05	6.3
143	ENSG00000007944	29116	MYLIP	6	16100000	16100000	19200	+	MYLIP	protein_coding	chromosome	myosin regulatory light chain interacting protein [Source:HGNC Symbol;Acc:HGNC:21155]	ENSG00000007944.15	MYLIP	c(ENST00000349606, ENST00000356840)	-0.894	3.95	30.9	5.82e-07	9.21e-05	6.24
8698	ENSG00000165006	51271	UBAP1	9	34200000	34300000	73500	+	UBAP1	protein_coding	chromosome	ubiquitin associated protein 1 [Source:HGNC Symbol;Acc:HGNC:12461]	ENSG00000165006.14	UBAP1	c(ENST00000297661, ENST00000359544, ENST00000379186, ENST00000625521, ENST00000626262)	0.413	6.67	30.8	5.92e-07	9.27e-05	6.23
9175	ENSG00000167772	51129	ANGPTL4	19	8360000	8370000	11100	+	ANGPTL4	protein_coding	chromosome	angiopoietin like 4 [Source:HGNC Symbol;Acc:HGNC:16039]	ENSG00000167772.12	ANGPTL4	c(ENST00000301455, ENST00000393962, ENST00000593998, ENST00000594348, ENST00000594875, ENST00000595079, ENST00000597137, ENST00000598255, ENST00000599192, ENST00000601770, ENST00000601886)	0.432	8.33	30.8	6.03e-07	9.34e-05	6.22
10457	ENSG00000177614	79605	PGBD5	1	230000000	230000000	112000	-	PGBD5	protein_coding	chromosome	piggyBac transposable element derived 5 [Source:HGNC Symbol;Acc:HGNC:19405]	ENSG00000177614.11	PGBD5	c(ENST00000391860, ENST00000525115, ENST00000530424)	1.03	3.84	30.7	6.14e-07	9.41e-05	6.21
11070	ENSG00000183696	7378	UPP1	7	48100000	48100000	20100	+	UPP1	protein_coding	chromosome	uridine phosphorylase 1 [Source:HGNC Symbol;Acc:HGNC:12576]	ENSG00000183696.14	UPP1	c(ENST00000331803, ENST00000395560, ENST00000395564, ENST00000416681, ENST00000417464, ENST00000421046, ENST00000432131, ENST00000436673, ENST00000444999, ENST00000457596, ENST00000482015, ENST00000495446)	0.377	7.38	30.6	6.32e-07	9.58e-05	6.2
7757	ENSG00000157765	10568	SLC34A2	4	25600000	25700000	30700	+	SLC34A2	protein_coding	chromosome	solute carrier family 34 member 2 [Source:HGNC Symbol;Acc:HGNC:11020]	ENSG00000157765.13	SLC34A2	c(ENST00000382051, ENST00000503434, ENST00000504570, ENST00000507530, ENST00000510033, ENST00000513204, ENST00000645788)	-1.46	1.61	30.2	7.39e-07	0.000111	6.13
5568	ENSG00000135932	51719	CAB39	2	231000000	231000000	108000	+	CAB39	protein_coding	chromosome	calcium binding protein 39 [Source:HGNC Symbol;Acc:HGNC:20292]	ENSG00000135932.11	CAB39	c(ENST00000258418, ENST00000409788, ENST00000410084, ENST00000478152, ENST00000484398, ENST00000493540, ENST00000614925)	0.449	8.22	30	7.72e-07	0.000115	6.11
10722	ENSG00000180447	2619	GAS1	9	86900000	86900000	3140	-	GAS1	protein_coding	chromosome	growth arrest specific 1 [Source:HGNC Symbol;Acc:HGNC:4165]	ENSG00000180447.7	GAS1	ENST00000298743	-0.678	3.37	29.8	8.28e-07	0.000122	6.08
14144	ENSG00000272031	284615	ANKRD34A	1	146000000	146000000	5140	-	ANKRD34A	protein_coding	chromosome	ankyrin repeat domain 34A [Source:HGNC Symbol;Acc:HGNC:27639]	ENSG00000272031.3	ANKRD34A	c(ENST00000606888, ENST00000619519, ENST00000619813)	-1.7	1.25	29.6	9.17e-07	0.000134	6.04
612	ENSG00000057294	5318	PKP2	12	32800000	32900000	106000	-	PKP2	protein_coding	chromosome	plakophilin 2 [Source:HGNC Symbol;Acc:HGNC:9024]	ENSG00000057294.14	PKP2	c(ENST00000070846, ENST00000340811, ENST00000546498, ENST00000546741, ENST00000546769, ENST00000549461, ENST00000552612)	0.502	6.83	29.5	9.36e-07	0.000135	6.03
6041	ENSG00000139190	6843	VAMP1	12	6460000	6470000	8750	-	VAMP1	protein_coding	chromosome	vesicle associated membrane protein 1 [Source:HGNC Symbol;Acc:HGNC:12642]	ENSG00000139190.16	VAMP1	c(ENST00000361716, ENST00000396308, ENST00000400911, ENST00000535180, ENST00000535927, ENST00000538970, ENST00000539047, ENST00000544432)	-1.11	2.97	29.9	1.06e-06	0.00015	5.98
7185	ENSG00000150782	3606	IL18	11	112000000	112000000	20800	-	IL18	protein_coding	chromosome	interleukin 18 [Source:HGNC Symbol;Acc:HGNC:5986]	ENSG00000150782.12	IL18	c(ENST00000280357, ENST00000524595, ENST00000525547, ENST00000528832, ENST00000533858, ENST00000534225)	0.362	6.42	29.1	1.06e-06	0.00015	5.98
9707	ENSG00000171243	25928	SOSTDC1	7	16500000	16500000	69100	-	SOSTDC1	protein_coding	chromosome	sclerostin domain containing 1 [Source:HGNC Symbol;Acc:HGNC:21748]	ENSG00000171243.8	SOSTDC1	c(ENST00000307068, ENST00000396652)	-1.25	0.277	29.9	1.07e-06	0.00015	5.97
11400	ENSG00000186212	345079	SOWAHB	4	76900000	76900000	3990	-	SOWAHB	protein_coding	chromosome	sosondowah ankyrin repeat domain family member B [Source:HGNC Symbol;Acc:HGNC:32958]	ENSG00000186212.4	SOWAHB	ENST00000334306	0.655	4.25	29.1	1.08e-06	0.00015	5.97
7557	ENSG00000155324	65983	GRAMD2B	5	126000000	126000000	136000	+	GRAMD2B	protein_coding	chromosome	GRAM domain containing 2B [Source:HGNC Symbol;Acc:HGNC:24911]	ENSG00000155324.10	GRAMD2B	c(ENST00000285689, ENST00000502348, ENST00000503702, ENST00000504859, ENST00000505441, ENST00000505720, ENST00000506445, ENST00000508523, ENST00000509882, ENST00000511134, ENST00000512579, ENST00000513040, ENST00000513913, ENST00000513978, ENST00000514099, ENST00000514932, ENST00000515200, ENST00000542322, ENST00000544396)	0.66	5.43	29	1.1e-06	0.000151	5.96
6162	ENSG00000140379	597	BCL2A1	15	80000000	80000000	10300	-	BCL2A1	protein_coding	chromosome	BCL2 related protein A1 [Source:HGNC Symbol;Acc:HGNC:991]	ENSG00000140379.8	BCL2A1	c(ENST00000267953, ENST00000335661)	1.24	1.34	28.8	1.18e-06	0.000161	5.93
10660	ENSG00000179820	91663	MYADM	19	53900000	53900000	11700	+	MYADM	protein_coding	chromosome	myeloid associated differentiation marker [Source:HGNC Symbol;Acc:HGNC:7544]	ENSG00000179820.16	MYADM	c(ENST00000336967, ENST00000391768, ENST00000391769, ENST00000391770, ENST00000391771, ENST00000414489, ENST00000421337, ENST00000422045, ENST00000439000, ENST00000448420, ENST00000651087)	0.571	4.66	28.8	1.21e-06	0.000163	5.92
8613	ENSG00000164520	135250	RAET1E	6	150000000	150000000	14700	-	RAET1E	protein_coding	chromosome	retinoic acid early transcript 1E [Source:HGNC Symbol;Acc:HGNC:16793]	ENSG00000164520.11	RAET1E	c(ENST00000357183, ENST00000367363, ENST00000392270, ENST00000524905, ENST00000529948, ENST00000531073, ENST00000532335)	0.519	4.73	28.7	1.24e-06	0.000166	5.91
2324	ENSG00000104312	8767	RIPK2	8	89800000	89800000	33300	+	RIPK2	protein_coding	chromosome	receptor interacting serine/threonine kinase 2 [Source:HGNC Symbol;Acc:HGNC:10020]	ENSG00000104312.8	RIPK2	c(ENST00000220751, ENST00000517696, ENST00000518673, ENST00000522965)	0.456	5.09	28.3	1.41e-06	0.000186	5.85
5346	ENSG00000134363	10468	FST	5	53500000	53500000	6510	+	FST	protein_coding	chromosome	follistatin [Source:HGNC Symbol;Acc:HGNC:3971]	ENSG00000134363.12	FST	c(ENST00000256759, ENST00000396947, ENST00000491717, ENST00000497789, ENST00000504226)	0.501	8.31	28.3	1.41e-06	0.000186	5.85
3553	ENSG00000115602	9173	IL1RL1	2	102000000	102000000	40500	+	IL1RL1	protein_coding	chromosome	interleukin 1 receptor like 1 [Source:HGNC Symbol;Acc:HGNC:5998]	ENSG00000115602.17	IL1RL1	c(ENST00000233954, ENST00000311734, ENST00000404917, ENST00000409584, ENST00000427077, ENST00000447231, ENST00000463990, ENST00000473175, ENST00000482701)	0.496	6.24	28.2	1.46e-06	0.00019	5.84
11224	ENSG00000185022	23764	MAFF	22	38200000	38200000	15700	+	MAFF	protein_coding	chromosome	MAF bZIP transcription factor F [Source:HGNC Symbol;Acc:HGNC:6780]	ENSG00000185022.12	MAFF	c(ENST00000338483, ENST00000407965, ENST00000417948, ENST00000426621, ENST00000441709, ENST00000538320, ENST00000538999, ENST00000624676)	0.521	4.01	28.1	1.54e-06	0.000198	5.81
5371	ENSG00000134627	143689	PIWIL4	11	94500000	94600000	77600	+	PIWIL4	protein_coding	chromosome	piwi like RNA-mediated gene silencing 4 [Source:HGNC Symbol;Acc:HGNC:18444]	ENSG00000134627.12	PIWIL4	c(ENST00000299001, ENST00000446230, ENST00000537419, ENST00000543336, ENST00000545603)	2.5	-0.149	28.7	1.59e-06	0.000203	5.8
9276	ENSG00000168386	11259	FILIP1L	3	99800000	100000000	284000	-	FILIP1L	protein_coding	chromosome	filamin A interacting protein 1 like [Source:HGNC Symbol;Acc:HGNC:24589]	ENSG00000168386.18	FILIP1L	c(ENST00000331335, ENST00000354552, ENST00000383694, ENST00000398326, ENST00000468533, ENST00000471562, ENST00000476723, ENST00000477258, ENST00000487087, ENST00000495625)	0.928	3.7	27.7	1.75e-06	0.000222	5.76
5983	ENSG00000138675	2250	FGF5	4	80300000	80300000	70100	+	FGF5	protein_coding	chromosome	fibroblast growth factor 5 [Source:HGNC Symbol;Acc:HGNC:3683]	ENSG00000138675.16	FGF5	c(ENST00000312465, ENST00000380628, ENST00000456523, ENST00000503413, ENST00000507780)	0.578	4.58	27.7	1.77e-06	0.000223	5.75
3731	ENSG00000117228	2633	GBP1	1	89100000	89100000	12900	-	GBP1	protein_coding	chromosome	guanylate binding protein 1 [Source:HGNC Symbol;Acc:HGNC:4182]	ENSG00000117228.10	GBP1	c(ENST00000370473, ENST00000459831, ENST00000468959, ENST00000469194, ENST00000479889, ENST00000484970, ENST00000493139, ENST00000495131)	0.765	4.32	27.6	1.83e-06	0.000228	5.74
7905	ENSG00000159348	51706	CYB5R1	1	203000000	203000000	5400	-	CYB5R1	protein_coding	chromosome	cytochrome b5 reductase 1 [Source:HGNC Symbol;Acc:HGNC:13397]	ENSG00000159348.13	CYB5R1	c(ENST00000367249, ENST00000446185, ENST00000473599, ENST00000478009, ENST00000482572, ENST00000483915, ENST00000497655)	0.343	7.39	27.4	1.95e-06	0.000241	5.71
12207	ENSG00000198417	4494	MT1F	16	56700000	56700000	2970	+	MT1F	protein_coding	chromosome	metallothionein 1F [Source:HGNC Symbol;Acc:HGNC:7398]	ENSG00000198417.7	MT1F	c(ENST00000334350, ENST00000564295, ENST00000567672, ENST00000568475)	-1.2	1.24	27.3	2.06e-06	0.000252	5.69
9322	ENSG00000168672	157638	LRATD2	8	127000000	127000000	6040	-	LRATD2	protein_coding	chromosome	LRAT domain containing 2 [Source:HGNC Symbol;Acc:HGNC:24166]	ENSG00000168672.4	LRATD2	c(ENST00000304916, ENST00000517458, ENST00000652209)	0.737	6.16	27.2	2.11e-06	0.000257	5.68
4111	ENSG00000121552	1475	CSTA	3	122000000	122000000	16700	+	CSTA	protein_coding	chromosome	cystatin A [Source:HGNC Symbol;Acc:HGNC:2481]	ENSG00000121552.4	CSTA	c(ENST00000264474, ENST00000479204)	0.335	9.69	27	2.26e-06	0.000273	5.65
8097	ENSG00000161544	114757	CYGB	17	76500000	76600000	23800	-	CYGB	protein_coding	chromosome	cytoglobin [Source:HGNC Symbol;Acc:HGNC:16505]	ENSG00000161544.10	CYGB	c(ENST00000293230, ENST00000586160, ENST00000589145, ENST00000589342, ENST00000590175)	0.661	3.75	26.6	2.66e-06	0.000318	5.58
9527	ENSG00000169991	126917	IFFO2	1	18900000	19000000	52400	-	IFFO2	protein_coding	chromosome	intermediate filament family orphan 2 [Source:HGNC Symbol;Acc:HGNC:27006]	ENSG00000169991.11	IFFO2	c(ENST00000355609, ENST00000416166, ENST00000455833)	0.531	6.82	26.5	2.73e-06	0.000324	5.56
7904	ENSG00000159346	51094	ADIPOR1	1	203000000	203000000	17700	-	ADIPOR1	protein_coding	chromosome	adiponectin receptor 1 [Source:HGNC Symbol;Acc:HGNC:24040]	ENSG00000159346.13	ADIPOR1	c(ENST00000340990, ENST00000367254, ENST00000417068, ENST00000426229, ENST00000495562)	0.291	7.3	26.3	2.96e-06	0.000348	5.53
5660	ENSG00000136542	11227	GALNT5	2	157000000	157000000	60800	+	GALNT5	protein_coding	chromosome	polypeptide N-acetylgalactosaminyltransferase 5 [Source:HGNC Symbol;Acc:HGNC:4127]	ENSG00000136542.9	GALNT5	c(ENST00000259056, ENST00000461704, ENST00000463418)	0.537	8.21	26.1	3.16e-06	0.000369	5.5
5853	ENSG00000137843	56924	PAK6	15	40200000	40300000	60100	+	PAK6	protein_coding	chromosome	p21 (RAC1) activated kinase 6 [Source:HGNC Symbol;Acc:HGNC:16061]	ENSG00000137843.12	PAK6	c(ENST00000260404, ENST00000441369, ENST00000453867, ENST00000455577, ENST00000542403, ENST00000557808, ENST00000557926, ENST00000558055, ENST00000558106, ENST00000558183, ENST00000558658, ENST00000558878, ENST00000559139, ENST00000559617, ENST00000559901, ENST00000560346, ENST00000560669, ENST00000560684, ENST00000560806, ENST00000561230)	-0.731	4.83	26.1	3.22e-06	0.000373	5.49
5854	ENSG00000137843	106821730	PAK6	15	40200000	40300000	60100	+	PAK6	protein_coding	chromosome	p21 (RAC1) activated kinase 6 [Source:HGNC Symbol;Acc:HGNC:16061]	ENSG00000137843.12	PAK6	c(ENST00000260404, ENST00000441369, ENST00000453867, ENST00000455577, ENST00000542403, ENST00000557808, ENST00000557926, ENST00000558055, ENST00000558106, ENST00000558183, ENST00000558658, ENST00000558878, ENST00000559139, ENST00000559617, ENST00000559901, ENST00000560346, ENST00000560669, ENST00000560684, ENST00000560806, ENST00000561230)	-0.731	4.83	26.1	3.22e-06	0.000373	5.49
3468	ENSG00000115009	6364	CCL20	2	228000000	228000000	11800	+	CCL20	protein_coding	chromosome	C-C motif chemokine ligand 20 [Source:HGNC Symbol;Acc:HGNC:10619]	ENSG00000115009.13	CCL20	c(ENST00000358813, ENST00000409189, ENST00000473642, ENST00000489160, ENST00000646475)	0.778	2.55	26	3.26e-06	0.000375	5.49
3724	ENSG00000117143	6675	UAP1	1	163000000	163000000	38300	+	UAP1	protein_coding	chromosome	UDP-N-acetylglucosamine pyrophosphorylase 1 [Source:HGNC Symbol;Acc:HGNC:12457]	ENSG00000117143.13	UAP1	c(ENST00000271469, ENST00000367924, ENST00000367925, ENST00000367926, ENST00000474728, ENST00000476240, ENST00000486089)	0.853	7.58	26	3.31e-06	0.000378	5.48
6771	ENSG00000145715	5921	RASA1	5	87300000	87400000	124000	+	RASA1	protein_coding	chromosome	RAS p21 protein activator 1 [Source:HGNC Symbol;Acc:HGNC:9871]	ENSG00000145715.15	RASA1	c(ENST00000274376, ENST00000456692, ENST00000506290, ENST00000509953, ENST00000512763, ENST00000515800)	0.488	6.49	25.8	3.54e-06	0.0004	5.45
13999	ENSG00000263163	11000	SLC27A3	CHR_HSCHR1_1_CTG31	154000000	154000000	5800	+	SLC27A3	protein_coding	chromosome	solute carrier family 27 member 3 [Source:HGNC Symbol;Acc:HGNC:10997]	ENSG00000263163.5	SLC27A3	c(ENST00000570870, ENST00000573307, ENST00000573411, ENST00000573508, ENST00000574182, ENST00000574381, ENST00000574889, ENST00000575439, ENST00000575532, ENST00000575951, ENST00000576109, ENST00000576845, ENST00000623839)	-1.29	2.6	25.6	3.85e-06	0.000432	5.41
749	ENSG00000065534	4638	MYLK	3	124000000	124000000	274000	-	MYLK	protein_coding	chromosome	myosin light chain kinase [Source:HGNC Symbol;Acc:HGNC:7590]	ENSG00000065534.18	MYLK	c(ENST00000346322, ENST00000354792, ENST00000359169, ENST00000360304, ENST00000360772, ENST00000418370, ENST00000464489, ENST00000475616, ENST00000503644, ENST00000504946, ENST00000506361, ENST00000508240, ENST00000510571, ENST00000510775, ENST00000511058, ENST00000513111, ENST00000514623, ENST00000514895, ENST00000515434, ENST00000578202, ENST00000583087)	0.956	4.49	25.3	4.27e-06	0.000476	5.37
6187	ENSG00000140525	55215	FANCI	15	89200000	89300000	73300	+	FANCI	protein_coding	chromosome	FA complementation group I [Source:HGNC Symbol;Acc:HGNC:25568]	ENSG00000140525.17	FANCI	c(ENST00000300027, ENST00000310775, ENST00000447611, ENST00000561894, ENST00000563250, ENST00000564350, ENST00000564636, ENST00000564920, ENST00000565255, ENST00000565522, ENST00000566615, ENST00000566895, ENST00000567891, ENST00000567996, ENST00000568670, ENST00000570110, ENST00000570225)	-1.18	4.45	25.3	4.33e-06	0.000479	5.36
3901	ENSG00000119411	54836	BSPRY	9	113000000	113000000	21700	+	BSPRY	protein_coding	chromosome	B-box and SPRY domain containing [Source:HGNC Symbol;Acc:HGNC:18232]	ENSG00000119411.11	BSPRY	c(ENST00000374183, ENST00000462085)	0.742	1.91	25.2	4.49e-06	0.000493	5.35
5581	ENSG00000136002	50649	ARHGEF4	2	131000000	131000000	210000	+	ARHGEF4	protein_coding	chromosome	Rho guanine nucleotide exchange factor 4 [Source:HGNC Symbol;Acc:HGNC:684]	ENSG00000136002.19	ARHGEF4	c(ENST00000326016, ENST00000355771, ENST00000392953, ENST00000409303, ENST00000409359, ENST00000428230, ENST00000438985, ENST00000439368, ENST00000490728, ENST00000496764, ENST00000525092, ENST00000526381, ENST00000527365, ENST00000528247, ENST00000532720, ENST00000611048, ENST00000636987)	-0.457	6.8	25	4.71e-06	0.000514	5.33
5290	ENSG00000133985	23508	TTC9	14	70600000	70700000	33500	+	TTC9	protein_coding	chromosome	tetratricopeptide repeat domain 9 [Source:HGNC Symbol;Acc:HGNC:20267]	ENSG00000133985.3	TTC9	ENST00000256367	0.388	6.03	24.8	5.11e-06	0.000552	5.29
10733	ENSG00000180611	151963	MB21D2	3	193000000	193000000	121000	-	MB21D2	protein_coding	chromosome	Mab-21 domain containing 2 [Source:HGNC Symbol;Acc:HGNC:30438]	ENSG00000180611.7	MB21D2	ENST00000392452	0.5	3.88	24.7	5.27e-06	0.000565	5.28
7742	ENSG00000157554	2078	ERG	21	38400000	38700000	282000	-	ERG	protein_coding	chromosome	ETS transcription factor ERG [Source:HGNC Symbol;Acc:HGNC:3446]	ENSG00000157554.19	ERG	c(ENST00000288319, ENST00000398897, ENST00000398905, ENST00000398907, ENST00000398910, ENST00000398911, ENST00000398919, ENST00000417133, ENST00000429727, ENST00000442448, ENST00000453032, ENST00000468474, ENST00000473107, ENST00000481609, ENST00000485493, ENST00000492833)	2.17	0.175	24.7	5.36e-06	0.000568	5.27
8939	ENSG00000166450	283659	PRTG	15	55600000	55700000	132000	-	PRTG	protein_coding	chromosome	protogenin [Source:HGNC Symbol;Acc:HGNC:26373]	ENSG00000166450.13	PRTG	c(ENST00000389286, ENST00000558349, ENST00000559842, ENST00000561292, ENST00000561465, ENST00000623053)	3.78	-0.171	24.7	5.37e-06	0.000568	5.27
7697	ENSG00000157036	9941	EXOG	3	38500000	38500000	46000	+	EXOG	protein_coding	chromosome	exo/endonuclease G [Source:HGNC Symbol;Acc:HGNC:3347]	ENSG00000157036.13	EXOG	c(ENST00000287675, ENST00000412107, ENST00000422077, ENST00000431472, ENST00000436414, ENST00000438992, ENST00000443942, ENST00000447573, ENST00000450732, ENST00000453767, ENST00000454803, ENST00000457367, ENST00000470291, ENST00000474071, ENST00000483749, ENST00000489813, ENST00000630638)	-1.94	3.71	24.6	5.44e-06	0.000572	5.26
9568	ENSG00000170298	284194	LGALS9B	17	20400000	20500000	18100	-	LGALS9B	protein_coding	chromosome	galectin 9B [Source:HGNC Symbol;Acc:HGNC:24842]	ENSG00000170298.15	LGALS9B	c(ENST00000324290, ENST00000423676, ENST00000578481, ENST00000578724, ENST00000581490, ENST00000584703)	1.92	0.0868	24.6	5.58e-06	0.000582	5.25
14754	ENSG00000285446	NA		6	116000000	116000000	64300	+	Z84488.2	protein_coding	chromosome	novel protein	ENSG00000285446.1	Z84488.2	ENST00000644499	-7.18	-0.117	25	5.79e-06	0.000599	5.24
7059	ENSG00000148926	133	ADM	11	10300000	10300000	2320	+	ADM	protein_coding	chromosome	adrenomedullin [Source:HGNC Symbol;Acc:HGNC:259]	ENSG00000148926.10	ADM	c(ENST00000278175, ENST00000524948, ENST00000525063, ENST00000526492, ENST00000528544, ENST00000528655, ENST00000530439, ENST00000534464)	0.376	8.02	24.4	5.94e-06	0.000611	5.23
4385	ENSG00000124762	1026	CDKN1A	6	36700000	36700000	10900	+	CDKN1A	protein_coding	chromosome	cyclin dependent kinase inhibitor 1A [Source:HGNC Symbol;Acc:HGNC:1784]	ENSG00000124762.13	CDKN1A	c(ENST00000244741, ENST00000373711, ENST00000405375, ENST00000448526, ENST00000459970, ENST00000462537, ENST00000478800, ENST00000615513)	0.344	7.95	24.1	6.61e-06	0.000675	5.18
9846	ENSG00000172201	3400	ID4	6	19800000	19800000	4830	+	ID4	protein_coding	chromosome	inhibitor of DNA binding 4, HLH protein [Source:HGNC Symbol;Acc:HGNC:5363]	ENSG00000172201.12	ID4	ENST00000378700	1.13	2.66	24.1	6.65e-06	0.000675	5.18
12760	ENSG00000213782	51202	DDX47	12	12800000	12800000	16700	+	DDX47	protein_coding	chromosome	DEAD-box helicase 47 [Source:HGNC Symbol;Acc:HGNC:18682]	ENSG00000213782.7	DDX47	c(ENST00000352940, ENST00000358007, ENST00000392155, ENST00000426619, ENST00000535722, ENST00000541537, ENST00000542123, ENST00000542832, ENST00000544032, ENST00000544400, ENST00000544497, ENST00000545038)	0.362	6.03	24	6.81e-06	0.000687	5.17
12605	ENSG00000206073	6318	SERPINB4	18	63600000	63600000	7000	-	SERPINB4	protein_coding	chromosome	serpin family B member 4 [Source:HGNC Symbol;Acc:HGNC:10570]	ENSG00000206073.11	SERPINB4	c(ENST00000341074, ENST00000413673, ENST00000436264, ENST00000498496)	-0.983	2.24	23.8	7.4e-06	0.000741	5.13
10047	ENSG00000173706	57493	HEG1	3	125000000	125000000	90300	-	HEG1	protein_coding	chromosome	heart development protein with EGF like domains 1 [Source:HGNC Symbol;Acc:HGNC:29227]	ENSG00000173706.14	HEG1	c(ENST00000311127, ENST00000477536, ENST00000480667, ENST00000482699, ENST00000487661, ENST00000488654, ENST00000650592)	0.603	6.06	23.6	8.17e-06	0.000812	5.09
3467	ENSG00000115008	3552	IL1A	2	113000000	113000000	10700	-	IL1A	protein_coding	chromosome	interleukin 1 alpha [Source:HGNC Symbol;Acc:HGNC:5991]	ENSG00000115008.5	IL1A	ENST00000263339	0.497	5.1	23.5	8.49e-06	0.000837	5.07
9666	ENSG00000170961	3037	HAS2	8	122000000	122000000	29300	-	HAS2	protein_coding	chromosome	hyaluronan synthase 2 [Source:HGNC Symbol;Acc:HGNC:4819]	ENSG00000170961.7	HAS2	ENST00000303924	0.804	2.97	23.4	8.53e-06	0.000837	5.07
12317	ENSG00000198853	9853	RUSC2	9	35500000	35600000	71800	+	RUSC2	protein_coding	chromosome	RUN and SH3 domain containing 2 [Source:HGNC Symbol;Acc:HGNC:23625]	ENSG00000198853.12	RUSC2	c(ENST00000361226, ENST00000455600, ENST00000468041)	0.513	4.36	23.4	8.66e-06	0.000843	5.06
8113	ENSG00000161798	362	AQP5	12	50000000	50000000	3810	+	AQP5	protein_coding	chromosome	aquaporin 5 [Source:HGNC Symbol;Acc:HGNC:638]	ENSG00000161798.7	AQP5	c(ENST00000293599, ENST00000553132)	0.924	1.89	23.3	8.87e-06	0.000858	5.05
11815	ENSG00000196344	131	ADH7	4	99400000	99400000	23500	-	ADH7	protein_coding	chromosome	alcohol dehydrogenase 7 (class IV), mu or sigma polypeptide [Source:HGNC Symbol;Acc:HGNC:256]	ENSG00000196344.11	ADH7	c(ENST00000209665, ENST00000437033, ENST00000474027, ENST00000476959, ENST00000482593, ENST00000485660)	0.615	4.18	23.2	9.23e-06	0.000888	5.03
665	ENSG00000062038	1001	CDH3	16	68600000	68700000	86400	+	CDH3	protein_coding	chromosome	cadherin 3 [Source:HGNC Symbol;Acc:HGNC:1762]	ENSG00000062038.14	CDH3	c(ENST00000264012, ENST00000429102, ENST00000542274, ENST00000565453, ENST00000566808, ENST00000567674, ENST00000568292, ENST00000569036, ENST00000569080, ENST00000569117)	0.311	8.94	23.2	9.44e-06	0.000897	5.03
8238	ENSG00000162757	148304	C1orf74	1	210000000	210000000	5350	-	C1orf74	protein_coding	chromosome	chromosome 1 open reading frame 74 [Source:HGNC Symbol;Acc:HGNC:26319]	ENSG00000162757.4	C1orf74	ENST00000294811	0.381	6.9	23.2	9.45e-06	0.000897	5.02
5669	ENSG00000136688	56300	IL36G	2	113000000	113000000	12500	+	IL36G	protein_coding	chromosome	interleukin 36 gamma [Source:HGNC Symbol;Acc:HGNC:15741]	ENSG00000136688.11	IL36G	c(ENST00000259205, ENST00000376489, ENST00000447128)	1.18	2.04	23.1	9.61e-06	0.000906	5.02
10422	ENSG00000177283	8325	FZD8	10	35600000	35600000	4030	-	FZD8	protein_coding	chromosome	frizzled class receptor 8 [Source:HGNC Symbol;Acc:HGNC:4046]	ENSG00000177283.7	FZD8	ENST00000374694	-0.478	4.46	23.1	9.84e-06	0.000922	5.01
11209	ENSG00000184939	146198	ZFP90	16	68500000	68600000	46000	+	ZFP90	protein_coding	chromosome	ZFP90 zinc finger protein [Source:HGNC Symbol;Acc:HGNC:23329]	ENSG00000184939.16	ZFP90	c(ENST00000398253, ENST00000562156, ENST00000563169, ENST00000564323, ENST00000564558, ENST00000566573, ENST00000569109, ENST00000569323, ENST00000570495, ENST00000570884, ENST00000571382, ENST00000571720, ENST00000571809, ENST00000573113, ENST00000573161, ENST00000573685, ENST00000576305, ENST00000576805, ENST00000611381)	-1.22	4.46	22.9	1.04e-05	0.000971	4.98
9374	ENSG00000168994	221749	PXDC1	6	3720000	3750000	29400	-	PXDC1	protein_coding	chromosome	PX domain containing 1 [Source:HGNC Symbol;Acc:HGNC:21361]	ENSG00000168994.13	PXDC1	c(ENST00000380277, ENST00000380283, ENST00000477592, ENST00000485986)	0.377	5.55	22.9	1.05e-05	0.000973	4.98
7494	ENSG00000154518	518	ATP5MC3	2	175000000	175000000	8350	-	ATP5MC3	protein_coding	chromosome	ATP synthase membrane subunit c locus 3 [Source:HGNC Symbol;Acc:HGNC:843]	ENSG00000154518.9	ATP5MC3	c(ENST00000284727, ENST00000392541, ENST00000409194, ENST00000472782, ENST00000497075)	0.193	7.87	22.6	1.16e-05	0.00106	4.94
8964	ENSG00000166575	65084	TMEM135	11	87000000	87300000	291000	+	TMEM135	protein_coding	chromosome	transmembrane protein 135 [Source:HGNC Symbol;Acc:HGNC:26167]	ENSG00000166575.17	TMEM135	c(ENST00000305494, ENST00000340353, ENST00000525018, ENST00000526733, ENST00000528861, ENST00000529023, ENST00000531643, ENST00000531800, ENST00000532959)	2.14	4.13	22.6	1.18e-05	0.00108	4.93
12211	ENSG00000198435	441478	NRARP	9	137000000	137000000	2640	-	NRARP	protein_coding	chromosome	NOTCH regulated ankyrin repeat protein [Source:HGNC Symbol;Acc:HGNC:33843]	ENSG00000198435.4	NRARP	ENST00000356628	-0.836	2.49	22.6	1.19e-05	0.00108	4.92
4520	ENSG00000125977	8894	EIF2S2	20	34100000	34100000	23900	-	EIF2S2	protein_coding	chromosome	eukaryotic translation initiation factor 2 subunit beta [Source:HGNC Symbol;Acc:HGNC:3266]	ENSG00000125977.7	EIF2S2	ENST00000374980	0.192	7.76	22.6	1.2e-05	0.00109	4.92
4448	ENSG00000125538	3553	IL1B	2	113000000	113000000	7070	-	IL1B	protein_coding	chromosome	interleukin 1 beta [Source:HGNC Symbol;Acc:HGNC:5992]	ENSG00000125538.12	IL1B	c(ENST00000263341, ENST00000416750, ENST00000418817, ENST00000432018, ENST00000477398, ENST00000487639, ENST00000491056, ENST00000496280)	0.598	6.06	22.5	1.24e-05	0.00112	4.9
3477	ENSG00000115109	57669	EPB41L5	2	120000000	120000000	166000	+	EPB41L5	protein_coding	chromosome	erythrocyte membrane protein band 4.1 like 5 [Source:HGNC Symbol;Acc:HGNC:19819]	ENSG00000115109.14	EPB41L5	c(ENST00000263713, ENST00000331393, ENST00000443124, ENST00000443902, ENST00000452780, ENST00000461128, ENST00000466241, ENST00000488691, ENST00000489017, ENST00000495030)	0.524	5.56	22.3	1.3e-05	0.00116	4.89
11385	ENSG00000186111	23396	PIP5K1C	19	3630000	3700000	70300	-	PIP5K1C	protein_coding	chromosome	phosphatidylinositol-4-phosphate 5-kinase type 1 gamma [Source:HGNC Symbol;Acc:HGNC:8996]	ENSG00000186111.9	PIP5K1C	c(ENST00000335312, ENST00000537021, ENST00000539785, ENST00000587482, ENST00000589578, ENST00000592530, ENST00000636612, ENST00000637724)	-1.33	5.23	22.3	1.33e-05	0.00118	4.88
265	ENSG00000013588	9052	GPRC5A	12	12900000	12900000	27200	+	GPRC5A	protein_coding	chromosome	G protein-coupled receptor class C group 5 member A [Source:HGNC Symbol;Acc:HGNC:9836]	ENSG00000013588.8	GPRC5A	c(ENST00000014914, ENST00000534831, ENST00000537783, ENST00000540125, ENST00000542056, ENST00000648791)	0.444	8.75	22.2	1.38e-05	0.00121	4.86
11086	ENSG00000183780	148641	SLC35F3	1	234000000	234000000	420000	+	SLC35F3	protein_coding	chromosome	solute carrier family 35 member F3 [Source:HGNC Symbol;Acc:HGNC:23616]	ENSG00000183780.13	SLC35F3	c(ENST00000366617, ENST00000366618)	-0.344	4.1	22.2	1.38e-05	0.00121	4.86
3470	ENSG00000115041	30818	KCNIP3	2	95300000	95400000	88800	+	KCNIP3	protein_coding	chromosome	potassium voltage-gated channel interacting protein 3 [Source:HGNC Symbol;Acc:HGNC:15523]	ENSG00000115041.13	KCNIP3	c(ENST00000295225, ENST00000360990, ENST00000377181, ENST00000461336, ENST00000468529, ENST00000475491, ENST00000486055)	-1.35	1.49	22.1	1.46e-05	0.00126	4.84
8616	ENSG00000164543	9263	STK17A	7	43600000	43700000	68000	+	STK17A	protein_coding	chromosome	serine/threonine kinase 17a [Source:HGNC Symbol;Acc:HGNC:11395]	ENSG00000164543.7	STK17A	c(ENST00000319357, ENST00000462448, ENST00000474211, ENST00000648544)	0.325	7.38	22.1	1.46e-05	0.00126	4.84
5779	ENSG00000137364	7172	TPMT	6	18100000	18200000	26800	-	TPMT	protein_coding	chromosome	thiopurine S-methyltransferase [Source:HGNC Symbol;Acc:HGNC:12014]	ENSG00000137364.5	TPMT	ENST00000309983	0.304	5.84	22	1.48e-05	0.00127	4.83
8384	ENSG00000163576	151651	EFHB	3	19900000	19900000	67600	-	EFHB	protein_coding	chromosome	EF-hand domain family member B [Source:HGNC Symbol;Acc:HGNC:26330]	ENSG00000163576.18	EFHB	c(ENST00000295824, ENST00000344838, ENST00000389256, ENST00000440022, ENST00000467602, ENST00000474780, ENST00000498089)	1.8	-0.658	22	1.51e-05	0.00129	4.82
3245	ENSG00000112561	7942	TFEB	6	41700000	41700000	52300	-	TFEB	protein_coding	chromosome	transcription factor EB [Source:HGNC Symbol;Acc:HGNC:11753]	ENSG00000112561.18	TFEB	c(ENST00000230323, ENST00000343317, ENST00000358871, ENST00000373033, ENST00000394283, ENST00000403298, ENST00000406563, ENST00000416140, ENST00000419396, ENST00000419574, ENST00000420312, ENST00000424495, ENST00000425401, ENST00000433032, ENST00000445214, ENST00000445700, ENST00000494822)	-1.71	4.24	21.8	1.6e-05	0.00135	4.8
11250	ENSG00000185219	353274	ZNF445	3	44400000	44500000	46000	-	ZNF445	protein_coding	chromosome	zinc finger protein 445 [Source:HGNC Symbol;Acc:HGNC:21018]	ENSG00000185219.17	ZNF445	c(ENST00000396077, ENST00000425708, ENST00000460529, ENST00000474600, ENST00000617032)	-0.438	4.94	21.8	1.6e-05	0.00135	4.8
7369	ENSG00000152804	3087	HHEX	10	92700000	92700000	5690	+	HHEX	protein_coding	chromosome	hematopoietically expressed homeobox [Source:HGNC Symbol;Acc:HGNC:4901]	ENSG00000152804.11	HHEX	c(ENST00000282728, ENST00000472590, ENST00000492654, ENST00000551454)	2.43	0.953	22.7	1.66e-05	0.00139	4.78
9494	ENSG00000169752	145957	NRG4	15	75900000	76100000	124000	-	NRG4	protein_coding	chromosome	neuregulin 4 [Source:HGNC Symbol;Acc:HGNC:29862]	ENSG00000169752.17	NRG4	c(ENST00000394907, ENST00000461391, ENST00000472094, ENST00000498750, ENST00000562114, ENST00000563204, ENST00000563582, ENST00000563910, ENST00000565661, ENST00000566417, ENST00000567126, ENST00000567467, ENST00000567936, ENST00000568073, ENST00000568203, ENST00000569343)	2.85	0.502	21.6	1.71e-05	0.00143	4.77
2556	ENSG00000105825	7980	TFPI2	7	93900000	93900000	5360	-	TFPI2	protein_coding	chromosome	tissue factor pathway inhibitor 2 [Source:HGNC Symbol;Acc:HGNC:11761]	ENSG00000105825.14	TFPI2	c(ENST00000222543, ENST00000451238, ENST00000461482, ENST00000647793, ENST00000649913, ENST00000650573)	0.432	6.09	21.5	1.82e-05	0.00151	4.74
3374	ENSG00000114019	51421	AMOTL2	3	134000000	134000000	19600	-	AMOTL2	protein_coding	chromosome	angiomotin like 2 [Source:HGNC Symbol;Acc:HGNC:17812]	ENSG00000114019.14	AMOTL2	c(ENST00000249883, ENST00000422605, ENST00000502491, ENST00000504234, ENST00000505596, ENST00000506107, ENST00000506326, ENST00000510560, ENST00000511759, ENST00000512955, ENST00000513145, ENST00000514516, ENST00000515172)	0.424	6.71	21.2	2.04e-05	0.00169	4.69
13987	ENSG00000262862	730755	KRTAP2-3	CHR_HSCHR17_4_CTG4	41100000	41100000	875	-	KRTAP2-3	protein_coding	chromosome	keratin associated protein 2-3 [Source:HGNC Symbol;Acc:HGNC:18906]	ENSG00000262862.2	KRTAP2-3	ENST00000570303	1.06	1.3	21.1	2.09e-05	0.00172	4.68
12149	ENSG00000198092	389208	TMPRSS11F	4	68100000	68100000	76700	-	TMPRSS11F	protein_coding	chromosome	transmembrane serine protease 11F [Source:HGNC Symbol;Acc:HGNC:29994]	ENSG00000198092.6	TMPRSS11F	ENST00000356291	0.683	2.61	21	2.22e-05	0.00181	4.65
2337	ENSG00000104368	5327	PLAT	8	42200000	42200000	33000	-	PLAT	protein_coding	chromosome	plasminogen activator, tissue type [Source:HGNC Symbol;Acc:HGNC:9051]	ENSG00000104368.18	PLAT	c(ENST00000220809, ENST00000352041, ENST00000429089, ENST00000429710, ENST00000519510, ENST00000520523, ENST00000521042, ENST00000521647, ENST00000521694, ENST00000522812, ENST00000524009, ENST00000524261)	0.479	5.51	21	2.23e-05	0.00181	4.65
14329	ENSG00000275581	8293	SERF1A	CHR_HSCHR5_1_CTG1_1	70200000	70300000	17900	+	SERF1A	protein_coding	chromosome	small EDRK-rich factor 1A [Source:HGNC Symbol;Acc:HGNC:10755]	ENSG00000275581.4	SERF1A	c(ENST00000614310, ENST00000614527, ENST00000625868, ENST00000627372, ENST00000627451, ENST00000628888, ENST00000629958, ENST00000630567, ENST00000630603)	-7.45	-1.01	21.7	2.25e-05	0.00182	4.65
7802	ENSG00000158246	115572	TENT5B	1	27000000	27000000	7830	-	TENT5B	protein_coding	chromosome	terminal nucleotidyltransferase 5B [Source:HGNC Symbol;Acc:HGNC:28273]	ENSG00000158246.8	TENT5B	ENST00000289166	0.386	5.31	20.8	2.34e-05	0.00188	4.63
5969	ENSG00000138623	8482	SEMA7A	15	74400000	74400000	24700	-	SEMA7A	protein_coding	chromosome	semaphorin 7A (John Milton Hagen blood group) [Source:HGNC Symbol;Acc:HGNC:10741]	ENSG00000138623.10	SEMA7A	c(ENST00000261918, ENST00000542748, ENST00000543145, ENST00000569617)	0.686	3.96	20.8	2.38e-05	0.0019	4.62
9725	ENSG00000171401	3860	KRT13	17	41500000	41500000	4720	-	KRT13	protein_coding	chromosome	keratin 13 [Source:HGNC Symbol;Acc:HGNC:6415]	ENSG00000171401.15	KRT13	c(ENST00000246635, ENST00000336861, ENST00000464634, ENST00000468313, ENST00000475217, ENST00000587118, ENST00000587435, ENST00000587544, ENST00000590425)	0.743	4.52	20.7	2.48e-05	0.00197	4.61
8656	ENSG00000164776	5260	PHKG1	7	56100000	56100000	12700	-	PHKG1	protein_coding	chromosome	phosphorylase kinase catalytic subunit gamma 1 [Source:HGNC Symbol;Acc:HGNC:8930]	ENSG00000164776.9	PHKG1	c(ENST00000297373, ENST00000395428, ENST00000432123, ENST00000446428, ENST00000452681, ENST00000467726, ENST00000471665, ENST00000489604, ENST00000492124, ENST00000537360)	-1.26	0.327	20.5	2.71e-05	0.00213	4.57
14527	ENSG00000278545	220972	MARCHF8	CHR_HSCHR10_1_CTG2	45500000	45500000	9740	-	2022-03-08	protein_coding	chromosome	membrane associated ring-CH-type finger 8 [Source:HGNC Symbol;Acc:HGNC:23356]	ENSG00000278545.4	2022-03-08	c(ENST00000395771, ENST00000612386, ENST00000613420, ENST00000616143)	-4.57	1.28	20.3	2.84e-05	0.00222	4.55
10242	ENSG00000175505	23529	CLCF1	11	67400000	67400000	10000	-	CLCF1	protein_coding	chromosome	cardiotrophin like cytokine factor 1 [Source:HGNC Symbol;Acc:HGNC:17412]	ENSG00000175505.11	CLCF1	c(ENST00000312438, ENST00000533438)	0.471	4.04	20.3	2.89e-05	0.00225	4.54
3195	ENSG00000112144	22858	CILK1	6	53000000	53100000	60500	-	ICK	protein_coding	chromosome	intestinal cell kinase [Source:HGNC Symbol;Acc:HGNC:21219]	ENSG00000112144.15	ICK	c(ENST00000350082, ENST00000356971)	-0.443	4.8	20.2	3.02e-05	0.00233	4.52
14184	ENSG00000273574	94059	LENG9	CHR_HSCHR19_4_CTG3_1	54500000	54500000	1920	-	LENG9	protein_coding	chromosome	leukocyte receptor cluster member 9 [Source:HGNC Symbol;Acc:HGNC:16306]	ENSG00000273574.1	LENG9	ENST00000622419	-8.96	1.01	20.6	3.03e-05	0.00233	4.52
13408	ENSG00000236560	6992	PPP1R11	CHR_HSCHR6_MHC_MANN_CTG1	30100000	30100000	3630	+	PPP1R11	protein_coding	chromosome	protein phosphatase 1 regulatory inhibitor subunit 11 [Source:HGNC Symbol;Acc:HGNC:9285]	ENSG00000236560.6	PPP1R11	c(ENST00000414032, ENST00000431424, ENST00000439463, ENST00000448550, ENST00000450177, ENST00000451993)	10.9	2.89	20.5	3.08e-05	0.00236	4.51
8969	ENSG00000166595	51647	CIAO2B	16	66900000	66900000	2360	-	CIAO2B	protein_coding	chromosome	cytosolic iron-sulfur assembly component 2B [Source:HGNC Symbol;Acc:HGNC:24261]	ENSG00000166595.12	CIAO2B	c(ENST00000422424, ENST00000562362, ENST00000563490, ENST00000567511, ENST00000568572, ENST00000569299)	0.317	5.78	20.1	3.1e-05	0.00236	4.51
10638	ENSG00000179388	1960	EGR3	8	22700000	22700000	5820	-	EGR3	protein_coding	chromosome	early growth response 3 [Source:HGNC Symbol;Acc:HGNC:3240]	ENSG00000179388.9	EGR3	c(ENST00000317216, ENST00000518773, ENST00000519492, ENST00000522910, ENST00000524088)	-1.43	0.725	20.5	3.12e-05	0.00236	4.51
11858	ENSG00000196505	54834	GDAP2	1	118000000	118000000	66100	-	GDAP2	protein_coding	chromosome	ganglioside induced differentiation associated protein 2 [Source:HGNC Symbol;Acc:HGNC:18010]	ENSG00000196505.11	GDAP2	c(ENST00000369442, ENST00000369443, ENST00000464026, ENST00000491626, ENST00000493555, ENST00000494224)	0.5	4.82	20.1	3.13e-05	0.00236	4.5
5671	ENSG00000136695	26525	IL36RN	2	113000000	113000000	6740	+	IL36RN	protein_coding	chromosome	interleukin 36 receptor antagonist [Source:HGNC Symbol;Acc:HGNC:15561]	ENSG00000136695.14	IL36RN	c(ENST00000346807, ENST00000393200, ENST00000437409, ENST00000514072)	0.713	3.11	20.1	3.16e-05	0.00237	4.5
14151	ENSG00000272398	100133941	CD24	6	107000000	107000000	5800	-	CD24	protein_coding	chromosome	CD24 molecule [Source:HGNC Symbol;Acc:HGNC:1645]	ENSG00000272398.6	CD24	c(ENST00000606017, ENST00000610952, ENST00000615659, ENST00000619133, ENST00000619869, ENST00000620405, ENST00000621311, ENST00000622315)	0.394	10.8	20.1	3.18e-05	0.00238	4.5
4650	ENSG00000127863	55504	TNFRSF19	13	23600000	23700000	106000	+	TNFRSF19	protein_coding	chromosome	TNF receptor superfamily member 19 [Source:HGNC Symbol;Acc:HGNC:11915]	ENSG00000127863.15	TNFRSF19	c(ENST00000248484, ENST00000382258, ENST00000382263, ENST00000403372, ENST00000464735)	-0.619	2.73	20	3.3e-05	0.00245	4.48
13804	ENSG00000255986	4498	MT1JP	16	56600000	56600000	1350	+	MT1JP	transcribed_unprocessed_pseudogene	chromosome	metallothionein 1J, pseudogene [Source:HGNC Symbol;Acc:HGNC:7402]	ENSG00000255986.6	MT1JP	c(ENST00000444023, ENST00000563395, ENST00000564564)	-1.26	0.637	19.8	3.51e-05	0.00259	4.45
1063	ENSG00000075624	60	ACTB	7	5530000	5560000	36600	-	ACTB	protein_coding	chromosome	actin beta [Source:HGNC Symbol;Acc:HGNC:132]	ENSG00000075624.16	ACTB	c(ENST00000414620, ENST00000417101, ENST00000425660, ENST00000432588, ENST00000443528, ENST00000462494, ENST00000464611, ENST00000473257, ENST00000477812, ENST00000480301, ENST00000484841, ENST00000493945, ENST00000642480, ENST00000645025, ENST00000645576, ENST00000646584, ENST00000646664, ENST00000647275)	0.288	11.5	19.8	3.52e-05	0.00259	4.45
2915	ENSG00000109270	8649	LAMTOR3	4	99900000	99900000	16100	-	LAMTOR3	protein_coding	chromosome	late endosomal/lysosomal adaptor, MAPK and MTOR activator 3 [Source:HGNC Symbol;Acc:HGNC:15606]	ENSG00000109270.13	LAMTOR3	c(ENST00000226522, ENST00000499666, ENST00000515100)	0.266	6.28	19.8	3.53e-05	0.00259	4.45
11940	ENSG00000196937	10447	FAM3C	7	121000000	121000000	47500	-	FAM3C	protein_coding	chromosome	family with sequence similarity 3 member C [Source:HGNC Symbol;Acc:HGNC:18664]	ENSG00000196937.11	FAM3C	c(ENST00000359943, ENST00000412653, ENST00000426156, ENST00000474082, ENST00000497622)	0.426	7.52	19.8	3.57e-05	0.0026	4.45
4113	ENSG00000121578	8702	B4GALT4	3	119000000	119000000	29200	-	B4GALT4	protein_coding	chromosome	beta-1,4-galactosyltransferase 4 [Source:HGNC Symbol;Acc:HGNC:927]	ENSG00000121578.13	B4GALT4	c(ENST00000359213, ENST00000393765, ENST00000459778, ENST00000459820, ENST00000460321, ENST00000460395, ENST00000467604, ENST00000470111, ENST00000471675, ENST00000472471, ENST00000473887, ENST00000475803, ENST00000479150, ENST00000479308, ENST00000480814, ENST00000483209, ENST00000484595, ENST00000487579, ENST00000491906, ENST00000493932)	0.479	6.72	19.7	3.62e-05	0.00262	4.44
1151	ENSG00000078401	1906	EDN1	6	12300000	12300000	6830	+	EDN1	protein_coding	chromosome	endothelin 1 [Source:HGNC Symbol;Acc:HGNC:3176]	ENSG00000078401.7	EDN1	ENST00000379375	0.326	5.5	19.7	3.64e-05	0.00262	4.44
10210	ENSG00000175220	392	ARHGAP1	11	46700000	46700000	23500	-	ARHGAP1	protein_coding	chromosome	Rho GTPase activating protein 1 [Source:HGNC Symbol;Acc:HGNC:673]	ENSG00000175220.12	ARHGAP1	c(ENST00000311956, ENST00000524594, ENST00000525488, ENST00000526423, ENST00000527588, ENST00000528837, ENST00000529960)	-0.287	5.9	19.7	3.74e-05	0.00269	4.43
3841	ENSG00000118523	1490	CCN2	6	132000000	132000000	3200	-	CCN2	protein_coding	chromosome	cellular communication network factor 2 [Source:HGNC Symbol;Acc:HGNC:2500]	ENSG00000118523.6	CCN2	ENST00000367976	0.439	6.27	19.6	3.87e-05	0.00276	4.41
7886	ENSG00000159200	1827	RCAN1	21	34500000	34600000	102000	-	RCAN1	protein_coding	chromosome	regulator of calcineurin 1 [Source:HGNC Symbol;Acc:HGNC:3040]	ENSG00000159200.18	RCAN1	c(ENST00000313806, ENST00000381132, ENST00000381135, ENST00000399272, ENST00000443408, ENST00000463276, ENST00000481448, ENST00000482533, ENST00000487434, ENST00000487990, ENST00000489903, ENST00000492600, ENST00000609325, ENST00000620920)	0.379	6.19	19.5	4.02e-05	0.00286	4.4
2202	ENSG00000103044	3038	HAS3	16	69100000	69100000	13100	+	HAS3	protein_coding	chromosome	hyaluronan synthase 3 [Source:HGNC Symbol;Acc:HGNC:4820]	ENSG00000103044.11	HAS3	c(ENST00000219322, ENST00000306560, ENST00000566118, ENST00000568321, ENST00000569188)	0.427	7.16	19.5	4.06e-05	0.00287	4.39
9752	ENSG00000171552	598	BCL2L1	20	31700000	31700000	59500	-	BCL2L1	protein_coding	chromosome	BCL2 like 1 [Source:HGNC Symbol;Acc:HGNC:992]	ENSG00000171552.13	BCL2L1	c(ENST00000307677, ENST00000376055, ENST00000376062, ENST00000420488, ENST00000422920, ENST00000434194, ENST00000439267, ENST00000450273, ENST00000456404)	0.294	6.87	19.4	4.13e-05	0.0029	4.38
8035	ENSG00000160712	3570	IL6R	1	154000000	154000000	64300	+	IL6R	protein_coding	chromosome	interleukin 6 receptor [Source:HGNC Symbol;Acc:HGNC:6019]	ENSG00000160712.13	IL6R	c(ENST00000344086, ENST00000368485, ENST00000476006, ENST00000502679, ENST00000507256, ENST00000512471, ENST00000515190, ENST00000622330)	-0.501	5.56	19.4	4.15e-05	0.0029	4.38
5162	ENSG00000132698	57111	RAB25	1	156000000	156000000	9340	+	RAB25	protein_coding	chromosome	RAB25, member RAS oncogene family [Source:HGNC Symbol;Acc:HGNC:18238]	ENSG00000132698.15	RAB25	c(ENST00000361084, ENST00000463614, ENST00000473336, ENST00000487325, ENST00000497968)	0.264	6.9	19.4	4.21e-05	0.00294	4.38
14085	ENSG00000268869	NA	ESPNP	1	16700000	16700000	32800	-	ESPNP	transcribed_unprocessed_pseudogene	chromosome	espin pseudogene [Source:HGNC Symbol;Acc:HGNC:23285]	ENSG00000268869.6	ESPNP	c(ENST00000270691, ENST00000414828, ENST00000492551)	-1.29	0.364	19.3	4.32e-05	0.003	4.36
10608	ENSG00000179094	5187	PER1	17	8140000	8160000	16000	-	PER1	protein_coding	chromosome	period circadian regulator 1 [Source:HGNC Symbol;Acc:HGNC:8845]	ENSG00000179094.16	PER1	c(ENST00000317276, ENST00000354903, ENST00000577253, ENST00000577424, ENST00000578089, ENST00000578223, ENST00000578950, ENST00000579065, ENST00000579098, ENST00000579203, ENST00000581082, ENST00000581395, ENST00000581703, ENST00000582719, ENST00000583559, ENST00000583677, ENST00000584202, ENST00000585095, ENST00000585284)	-0.729	5.57	19.3	4.37e-05	0.003	4.36
5479	ENSG00000135373	26298	EHF	11	34600000	34700000	40000	+	EHF	protein_coding	chromosome	ETS homologous factor [Source:HGNC Symbol;Acc:HGNC:3246]	ENSG00000135373.12	EHF	c(ENST00000257831, ENST00000450654, ENST00000525253, ENST00000527001, ENST00000527935, ENST00000529161, ENST00000529527, ENST00000530286, ENST00000531728, ENST00000531794, ENST00000532302, ENST00000533754)	0.384	7.85	19.3	4.38e-05	0.003	4.36
6676	ENSG00000144655	64651	CSRNP1	3	39100000	39200000	12700	-	CSRNP1	protein_coding	chromosome	cysteine and serine rich nuclear protein 1 [Source:HGNC Symbol;Acc:HGNC:14300]	ENSG00000144655.15	CSRNP1	c(ENST00000273153, ENST00000514182)	0.458	4.36	19.3	4.38e-05	0.003	4.36
8594	ENSG00000164379	94234	FOXQ1	6	1310000	1310000	2660	+	FOXQ1	protein_coding	chromosome	forkhead box Q1 [Source:HGNC Symbol;Acc:HGNC:20951]	ENSG00000164379.7	FOXQ1	ENST00000296839	0.582	3.48	19.2	4.48e-05	0.00303	4.35
6538	ENSG00000143546	6279	S100A8	1	153000000	153000000	1040	-	S100A8	protein_coding	chromosome	S100 calcium binding protein A8 [Source:HGNC Symbol;Acc:HGNC:10498]	ENSG00000143546.10	S100A8	c(ENST00000368732, ENST00000368733, ENST00000477801)	0.367	8.67	19.2	4.49e-05	0.00303	4.35
7363	ENSG00000152766	118932	ANKRD22	10	88800000	88900000	31900	-	ANKRD22	protein_coding	chromosome	ankyrin repeat domain 22 [Source:HGNC Symbol;Acc:HGNC:28321]	ENSG00000152766.6	ANKRD22	c(ENST00000371930, ENST00000476963)	0.478	4.32	19.2	4.49e-05	0.00303	4.35
8790	ENSG00000165637	7417	VDAC2	10	75200000	75200000	21300	+	VDAC2	protein_coding	chromosome	voltage dependent anion channel 2 [Source:HGNC Symbol;Acc:HGNC:12672]	ENSG00000165637.13	VDAC2	c(ENST00000298468, ENST00000313132, ENST00000332211, ENST00000344036, ENST00000413289, ENST00000447677, ENST00000460044, ENST00000468285, ENST00000470745, ENST00000472137, ENST00000475142, ENST00000481876, ENST00000498394, ENST00000543351)	0.209	8.07	19.1	4.65e-05	0.00312	4.33
333	ENSG00000023608	6617	SNAPC1	14	61800000	61800000	34000	+	SNAPC1	protein_coding	chromosome	small nuclear RNA activating complex polypeptide 1 [Source:HGNC Symbol;Acc:HGNC:11134]	ENSG00000023608.5	SNAPC1	ENST00000216294	0.34	5.83	19.1	4.73e-05	0.00316	4.33
4931	ENSG00000130779	6249	CLIP1	12	122000000	122000000	151000	-	CLIP1	protein_coding	chromosome	CAP-Gly domain containing linker protein 1 [Source:HGNC Symbol;Acc:HGNC:10461]	ENSG00000130779.20	CLIP1	c(ENST00000302528, ENST00000358808, ENST00000361654, ENST00000501271, ENST00000514271, ENST00000535290, ENST00000536634, ENST00000537004, ENST00000537123, ENST00000537178, ENST00000538120, ENST00000539080, ENST00000540304, ENST00000540338, ENST00000540539, ENST00000541108, ENST00000541410, ENST00000543205, ENST00000545889, ENST00000620786, ENST00000648993)	0.281	7.87	19	4.77e-05	0.00318	4.32
3516	ENSG00000115339	2591	GALNT3	2	166000000	166000000	47100	-	GALNT3	protein_coding	chromosome	polypeptide N-acetylgalactosaminyltransferase 3 [Source:HGNC Symbol;Acc:HGNC:4125]	ENSG00000115339.14	GALNT3	c(ENST00000392701, ENST00000409882, ENST00000412248, ENST00000414977, ENST00000422973, ENST00000431484, ENST00000437849, ENST00000447156, ENST00000463254)	0.312	6.68	19	4.89e-05	0.00324	4.31
11182	ENSG00000184678	8349	H2BC21	1	150000000	150000000	2190	-	HIST2H2BE	protein_coding	chromosome	histone cluster 2 H2B family member e [Source:HGNC Symbol;Acc:HGNC:4760]	ENSG00000184678.10	HIST2H2BE	ENST00000369155	-0.405	4.24	18.7	5.38e-05	0.00355	4.27
10878	ENSG00000182175	56963	RGMA	15	93000000	93100000	53900	-	RGMA	protein_coding	chromosome	repulsive guidance molecule BMP co-receptor a [Source:HGNC Symbol;Acc:HGNC:30308]	ENSG00000182175.14	RGMA	c(ENST00000329082, ENST00000425933, ENST00000542321, ENST00000543599, ENST00000554387, ENST00000555584, ENST00000555598, ENST00000556658, ENST00000556950, ENST00000557301, ENST00000557420, ENST00000557608, ENST00000650169)	1.44	1.88	18.4	6.31e-05	0.00414	4.2
8353	ENSG00000163435	1999	ELF3	1	202000000	202000000	9240	+	ELF3	protein_coding	chromosome	E74 like ETS transcription factor 3 [Source:HGNC Symbol;Acc:HGNC:3318]	ENSG00000163435.16	ELF3	c(ENST00000359651, ENST00000367283, ENST00000367284, ENST00000446188, ENST00000470384, ENST00000475698, ENST00000479874, ENST00000490203, ENST00000495848, ENST00000498017)	0.642	5.35	18.3	6.39e-05	0.00418	4.19
4719	ENSG00000128641	4430	MYO1B	2	191000000	191000000	180000	+	MYO1B	protein_coding	chromosome	myosin IB [Source:HGNC Symbol;Acc:HGNC:7596]	ENSG00000128641.19	MYO1B	c(ENST00000304164, ENST00000339514, ENST00000392316, ENST00000392318, ENST00000418908, ENST00000420448, ENST00000427152, ENST00000438652, ENST00000451437, ENST00000461714, ENST00000471904, ENST00000490069, ENST00000494129, ENST00000496992, ENST00000634375)	0.354	9.45	18.3	6.55e-05	0.00426	4.18
13928	ENSG00000260549	4500	MT1L	16	56600000	56600000	1340	+	MT1L	transcribed_unprocessed_pseudogene	chromosome	metallothionein 1L, pseudogene [Source:HGNC Symbol;Acc:HGNC:7404]	ENSG00000260549.1	MT1L	c(ENST00000565768, ENST00000566367)	-0.529	3.58	18.3	6.58e-05	0.00426	4.18
2291	ENSG00000103888	57214	CEMIP	15	80800000	81000000	172000	+	CEMIP	protein_coding	chromosome	cell migration inducing hyaluronidase 1 [Source:HGNC Symbol;Acc:HGNC:29213]	ENSG00000103888.17	CEMIP	c(ENST00000220244, ENST00000356249, ENST00000394685, ENST00000495041, ENST00000559966, ENST00000560027)	-0.659	4.92	18.2	6.72e-05	0.00434	4.17
3918	ENSG00000119596	56252	YLPM1	14	74800000	74900000	96100	+	YLPM1	protein_coding	chromosome	YLP motif containing 1 [Source:HGNC Symbol;Acc:HGNC:17798]	ENSG00000119596.18	YLPM1	c(ENST00000325680, ENST00000546901, ENST00000547879, ENST00000549197, ENST00000549293, ENST00000550021, ENST00000552421, ENST00000553381, ENST00000554107)	-0.377	6.29	18.2	6.75e-05	0.00434	4.17
5562	ENSG00000135919	5270	SERPINE2	2	224000000	224000000	64300	-	SERPINE2	protein_coding	chromosome	serpin family E member 2 [Source:HGNC Symbol;Acc:HGNC:8951]	ENSG00000135919.13	SERPINE2	c(ENST00000258405, ENST00000409304, ENST00000409840, ENST00000423446, ENST00000432738, ENST00000447280, ENST00000454956, ENST00000473202, ENST00000478966, ENST00000489065)	-0.429	6.45	18.2	6.86e-05	0.00439	4.16
7542	ENSG00000155099	55529	PIP4P2	8	91000000	91000000	47100	-	PIP4P2	protein_coding	chromosome	phosphatidylinositol-4,5-bisphosphate 4-phosphatase 2 [Source:HGNC Symbol;Acc:HGNC:25452]	ENSG00000155099.8	PIP4P2	c(ENST00000285419, ENST00000518359, ENST00000518869, ENST00000520014, ENST00000520709, ENST00000630164)	-1.17	2.37	18.1	6.9e-05	0.00439	4.16
7741	ENSG00000157551	3772	KCNJ15	21	38200000	38300000	152000	+	KCNJ15	protein_coding	chromosome	potassium voltage-gated channel subfamily J member 15 [Source:HGNC Symbol;Acc:HGNC:6261]	ENSG00000157551.19	KCNJ15	c(ENST00000328656, ENST00000398925, ENST00000398927, ENST00000398928, ENST00000398930, ENST00000398932, ENST00000398934, ENST00000398938, ENST00000417042, ENST00000419868, ENST00000438657, ENST00000443341, ENST00000472602, ENST00000547341, ENST00000547595, ENST00000548700, ENST00000549158, ENST00000549805, ENST00000549932, ENST00000551422, ENST00000612702, ENST00000613499)	-0.524	5.54	18.1	6.93e-05	0.00439	4.16
9026	ENSG00000166971	64400	AKTIP	16	53500000	53500000	13400	-	AKTIP	protein_coding	chromosome	AKT interacting protein [Source:HGNC Symbol;Acc:HGNC:16710]	ENSG00000166971.17	AKTIP	c(ENST00000300245, ENST00000394657, ENST00000561799, ENST00000563108, ENST00000563928, ENST00000564497, ENST00000565408, ENST00000565431, ENST00000566045, ENST00000568022, ENST00000568596, ENST00000570004, ENST00000570041, ENST00000571523)	0.364	5.15	18.1	7.03e-05	0.00443	4.15
4183	ENSG00000122545	989	SEPTIN7	7	35800000	35900000	106000	+	SEPTIN7	protein_coding	chromosome	septin 7 [Source:HGNC Symbol;Acc:HGNC:1717]	ENSG00000122545.20	SEPTIN7	c(ENST00000350320, ENST00000399034, ENST00000399035, ENST00000425198, ENST00000432293, ENST00000435235, ENST00000473201, ENST00000475109, ENST00000485569, ENST00000492940, ENST00000493626, ENST00000634591, ENST00000634600, ENST00000634700, ENST00000635047, ENST00000635172, ENST00000635175, ENST00000635420, ENST00000635669, ENST00000672279)	0.229	7.76	18.1	7.04e-05	0.00443	4.15
2056	ENSG00000101608	10627	MYL12A	18	3250000	3260000	8760	+	MYL12A	protein_coding	chromosome	myosin light chain 12A [Source:HGNC Symbol;Acc:HGNC:16701]	ENSG00000101608.12	MYL12A	c(ENST00000217652, ENST00000536605, ENST00000577510, ENST00000578038, ENST00000578562, ENST00000578611, ENST00000579226, ENST00000580353, ENST00000580887, ENST00000583449, ENST00000585090, ENST00000608786)	0.293	8.23	18	7.16e-05	0.00448	4.15
6313	ENSG00000141570	57332	CBX8	17	79800000	79800000	9550	-	CBX8	protein_coding	chromosome	chromobox 8 [Source:HGNC Symbol;Acc:HGNC:15962]	ENSG00000141570.11	CBX8	c(ENST00000269385, ENST00000413392, ENST00000427800, ENST00000485449)	-0.859	3.6	18	7.27e-05	0.00453	4.14
11639	ENSG00000188487	387755	INSC	11	15100000	15200000	135000	+	INSC	protein_coding	chromosome	INSC spindle orientation adaptor protein [Source:HGNC Symbol;Acc:HGNC:33116]	ENSG00000188487.11	INSC	c(ENST00000379554, ENST00000379556, ENST00000424273, ENST00000447214, ENST00000525218, ENST00000526102, ENST00000528567, ENST00000530161)	1.06	1.55	17.9	7.49e-05	0.00465	4.13
4035	ENSG00000120693	4093	SMAD9	13	36800000	36900000	75900	-	SMAD9	protein_coding	chromosome	SMAD family member 9 [Source:HGNC Symbol;Acc:HGNC:6774]	ENSG00000120693.13	SMAD9	c(ENST00000350148, ENST00000379826, ENST00000399275, ENST00000483941)	-0.871	2.49	17.9	7.59e-05	0.00469	4.12
10373	ENSG00000176845	284207	METRNL	17	83100000	83100000	15500	+	METRNL	protein_coding	chromosome	meteorin like, glial cell differentiation regulator [Source:HGNC Symbol;Acc:HGNC:27584]	ENSG00000176845.13	METRNL	c(ENST00000320095, ENST00000570778, ENST00000571814, ENST00000571940, ENST00000574053)	0.86	2.96	17.9	7.67e-05	0.00472	4.12
1871	ENSG00000100429	83933	HDAC10	22	50200000	50300000	6220	-	HDAC10	protein_coding	chromosome	histone deacetylase 10 [Source:HGNC Symbol;Acc:HGNC:18128]	ENSG00000100429.18	HDAC10	c(ENST00000216271, ENST00000349505, ENST00000415993, ENST00000429374, ENST00000448072, ENST00000454936, ENST00000470378, ENST00000470965, ENST00000471375, ENST00000475965, ENST00000476310, ENST00000477814, ENST00000482213, ENST00000483222, ENST00000488270, ENST00000489424, ENST00000496235, ENST00000496909, ENST00000497483, ENST00000497952, ENST00000498366, ENST00000626012)	-0.594	4.3	17.8	7.86e-05	0.00481	4.1
14313	ENSG00000275300	64087	MCCC2	CHR_HSCHR5_2_CTG1_1	70800000	70800000	17200	+	MCCC2	protein_coding	chromosome	methylcrotonoyl-CoA carboxylase 2 [Source:HGNC Symbol;Acc:HGNC:6937]	ENSG00000275300.4	MCCC2	c(ENST00000612168, ENST00000613643, ENST00000613980, ENST00000616108, ENST00000618068, ENST00000621694)	-8.3	-1.4	18.5	7.95e-05	0.00485	4.1
4087	ENSG00000121207	9227	LRAT	4	155000000	155000000	126000	+	LRAT	protein_coding	chromosome	lecithin retinol acyltransferase [Source:HGNC Symbol;Acc:HGNC:6685]	ENSG00000121207.12	LRAT	c(ENST00000336356, ENST00000499392, ENST00000500890, ENST00000502474, ENST00000502525, ENST00000507827, ENST00000510733, ENST00000510919)	0.513	5.61	17.7	8.22e-05	0.00499	4.09
3850	ENSG00000118680	103910	MYL12B	18	3260000	3280000	17000	+	MYL12B	protein_coding	chromosome	myosin light chain 12B [Source:HGNC Symbol;Acc:HGNC:29827]	ENSG00000118680.13	MYL12B	c(ENST00000237500, ENST00000400175, ENST00000581193, ENST00000584539, ENST00000648965)	0.176	9.31	17.7	8.24e-05	0.00499	4.08
9398	ENSG00000169139	7336	UBE2V2	8	48000000	48100000	56300	+	UBE2V2	protein_coding	chromosome	ubiquitin conjugating enzyme E2 V2 [Source:HGNC Symbol;Acc:HGNC:12495]	ENSG00000169139.12	UBE2V2	c(ENST00000517630, ENST00000518360, ENST00000520595, ENST00000520809, ENST00000521346, ENST00000521628, ENST00000523111, ENST00000523432)	0.302	6.44	17.6	8.68e-05	0.00523	4.06
7017	ENSG00000148426	254427	PROSER2	10	11800000	11900000	48900	+	PROSER2	protein_coding	chromosome	proline and serine rich 2 [Source:HGNC Symbol;Acc:HGNC:23728]	ENSG00000148426.13	PROSER2	c(ENST00000277570, ENST00000379200, ENST00000444604, ENST00000474155, ENST00000622831)	0.417	5.33	17.4	9.18e-05	0.00551	4.04
2245	ENSG00000103319	29904	EEF2K	16	22200000	22300000	82500	+	EEF2K	protein_coding	chromosome	eukaryotic elongation factor 2 kinase [Source:HGNC Symbol;Acc:HGNC:24615]	ENSG00000103319.12	EEF2K	c(ENST00000263026, ENST00000561791, ENST00000563555, ENST00000568269)	-2.25	2.04	17.4	9.39e-05	0.00562	4.03
5069	ENSG00000132003	65249	ZSWIM4	19	13800000	13800000	36800	+	ZSWIM4	protein_coding	chromosome	zinc finger SWIM-type containing 4 [Source:HGNC Symbol;Acc:HGNC:25704]	ENSG00000132003.9	ZSWIM4	c(ENST00000254323, ENST00000590508, ENST00000592227)	0.706	3.13	17.3	9.77e-05	0.00581	4.01
8771	ENSG00000165507	11067	DEPP1	10	45000000	45000000	7830	-	DEPP1	protein_coding	chromosome	DEPP1 autophagy regulator [Source:HGNC Symbol;Acc:HGNC:23355]	ENSG00000165507.9	DEPP1	c(ENST00000298295, ENST00000448778, ENST00000496638)	-0.702	2.08	17.6	9.8e-05	0.00581	4.01
3929	ENSG00000119669	64207	IRF2BPL	14	77000000	77000000	4170	-	IRF2BPL	protein_coding	chromosome	interferon regulatory factor 2 binding protein like [Source:HGNC Symbol;Acc:HGNC:14282]	ENSG00000119669.5	IRF2BPL	ENST00000238647	-0.573	3.09	17.3	9.84e-05	0.00581	4.01
1727	ENSG00000099860	4616	GADD45B	19	2480000	2480000	2140	+	GADD45B	protein_coding	chromosome	growth arrest and DNA damage inducible beta [Source:HGNC Symbol;Acc:HGNC:4096]	ENSG00000099860.9	GADD45B	c(ENST00000215631, ENST00000585359, ENST00000586759, ENST00000587345, ENST00000587887, ENST00000592937, ENST00000593043)	0.673	6.05	17.2	9.98e-05	0.00586	4
5260	ENSG00000133641	91298	C12orf29	12	88000000	88100000	16300	+	C12orf29	protein_coding	chromosome	chromosome 12 open reading frame 29 [Source:HGNC Symbol;Acc:HGNC:25322]	ENSG00000133641.18	C12orf29	c(ENST00000356891, ENST00000453037, ENST00000547468, ENST00000548511, ENST00000548757, ENST00000549345, ENST00000550333, ENST00000552121, ENST00000552803, ENST00000552847)	0.344	6.05	17.2	0.0001	0.00586	4
1638	ENSG00000095203	54566	EPB41L4B	9	109000000	109000000	149000	-	EPB41L4B	protein_coding	chromosome	erythrocyte membrane protein band 4.1 like 4B [Source:HGNC Symbol;Acc:HGNC:19818]	ENSG00000095203.14	EPB41L4B	c(ENST00000374557, ENST00000374566)	0.297	5.91	17.2	0.000102	0.00595	3.99
2322	ENSG00000104290	7976	FZD3	8	28500000	28600000	80100	+	FZD3	protein_coding	chromosome	frizzled class receptor 3 [Source:HGNC Symbol;Acc:HGNC:4041]	ENSG00000104290.11	FZD3	c(ENST00000240093, ENST00000517911, ENST00000523546, ENST00000537916)	-1.37	4.23	17.2	0.000102	0.00595	3.99
9884	ENSG00000172476	142684	RAB40A	X	103000000	104000000	20400	-	RAB40A	protein_coding	chromosome	RAB40A, member RAS oncogene family [Source:HGNC Symbol;Acc:HGNC:18283]	ENSG00000172476.4	RAB40A	c(ENST00000304236, ENST00000372633)	-0.934	0.445	17.4	0.000103	0.00599	3.99
7405	ENSG00000153250	5937	RBMS1	2	160000000	160000000	222000	-	RBMS1	protein_coding	chromosome	RNA binding motif single stranded interacting protein 1 [Source:HGNC Symbol;Acc:HGNC:9907]	ENSG00000153250.20	RBMS1	c(ENST00000348849, ENST00000392753, ENST00000409075, ENST00000409289, ENST00000409972, ENST00000428519, ENST00000464200, ENST00000474147, ENST00000474820, ENST00000475103, ENST00000477486, ENST00000477965, ENST00000490637, ENST00000491781, ENST00000492283)	0.353	6.59	17.1	0.000107	0.00618	3.97
2621	ENSG00000106299	8976	WASL	7	124000000	124000000	67100	-	WASL	protein_coding	chromosome	WASP like actin nucleation promoting factor [Source:HGNC Symbol;Acc:HGNC:12735]	ENSG00000106299.8	WASL	ENST00000223023	0.231	6.47	17	0.000108	0.00622	3.97
8319	ENSG00000163220	6280	S100A9	1	153000000	153000000	3170	+	S100A9	protein_coding	chromosome	S100 calcium binding protein A9 [Source:HGNC Symbol;Acc:HGNC:10499]	ENSG00000163220.11	S100A9	ENST00000368738	0.24	9.61	17	0.000109	0.00622	3.96
3908	ENSG00000119508	8013	NR4A3	9	99800000	99900000	45000	+	NR4A3	protein_coding	chromosome	nuclear receptor subfamily 4 group A member 3 [Source:HGNC Symbol;Acc:HGNC:7982]	ENSG00000119508.18	NR4A3	c(ENST00000330847, ENST00000338488, ENST00000395097, ENST00000618101)	-1.15	1.51	17	0.000112	0.00636	3.95
11174	ENSG00000184588	5142	PDE4B	1	65800000	66400000	582000	+	PDE4B	protein_coding	chromosome	phosphodiesterase 4B [Source:HGNC Symbol;Acc:HGNC:8781]	ENSG00000184588.18	PDE4B	c(ENST00000329654, ENST00000341517, ENST00000371045, ENST00000371048, ENST00000412480, ENST00000423207, ENST00000480109, ENST00000483863, ENST00000490695, ENST00000491340, ENST00000524999, ENST00000526197, ENST00000526666, ENST00000528771, ENST00000531025, ENST00000531358, ENST00000532040, ENST00000534463)	-0.978	2.11	16.9	0.000114	0.00647	3.94
10727	ENSG00000180530	8204	NRIP1	21	15000000	15100000	105000	-	NRIP1	protein_coding	chromosome	nuclear receptor interacting protein 1 [Source:HGNC Symbol;Acc:HGNC:8001]	ENSG00000180530.11	NRIP1	c(ENST00000318948, ENST00000400199, ENST00000400202, ENST00000411932, ENST00000637630, ENST00000637963, ENST00000638122)	0.339	6.87	16.9	0.000115	0.0065	3.94
10812	ENSG00000181467	5912	RAP2B	3	153000000	153000000	8400	+	RAP2B	protein_coding	chromosome	RAP2B, member of RAS oncogene family [Source:HGNC Symbol;Acc:HGNC:9862]	ENSG00000181467.5	RAP2B	ENST00000323534	0.332	5.29	16.9	0.000115	0.00648	3.94
2223	ENSG00000103187	23406	COTL1	16	84600000	84600000	52500	-	COTL1	protein_coding	chromosome	coactosin like F-actin binding protein 1 [Source:HGNC Symbol;Acc:HGNC:18304]	ENSG00000103187.8	COTL1	c(ENST00000262428, ENST00000561707, ENST00000564057, ENST00000564662, ENST00000567278, ENST00000567786)	0.193	7.5	16.8	0.00012	0.00675	3.92
11226	ENSG00000185033	10509	SEMA4B	15	90200000	90200000	69100	+	SEMA4B	protein_coding	chromosome	semaphorin 4B [Source:HGNC Symbol;Acc:HGNC:10730]	ENSG00000185033.14	SEMA4B	c(ENST00000332496, ENST00000411539, ENST00000558051, ENST00000558065, ENST00000558848, ENST00000558895, ENST00000558975, ENST00000559074, ENST00000559247, ENST00000559300, ENST00000559322, ENST00000559792, ENST00000559983, ENST00000560003, ENST00000560089, ENST00000560263, ENST00000560993, ENST00000561085, ENST00000561252, ENST00000561321)	-0.409	7	16.7	0.000123	0.00686	3.91
6076	ENSG00000139517	222484	LNX2	13	27500000	27600000	74600	-	LNX2	protein_coding	chromosome	ligand of numb-protein X 2 [Source:HGNC Symbol;Acc:HGNC:20421]	ENSG00000139517.9	LNX2	c(ENST00000316334, ENST00000649248)	0.288	5.53	16.7	0.000124	0.00689	3.91
4683	ENSG00000128283	11135	CDC42EP1	22	37600000	37600000	8930	+	CDC42EP1	protein_coding	chromosome	CDC42 effector protein 1 [Source:HGNC Symbol;Acc:HGNC:17014]	ENSG00000128283.7	CDC42EP1	c(ENST00000249014, ENST00000415670, ENST00000430687, ENST00000434728)	0.411	5.77	16.7	0.000125	0.00689	3.9
10682	ENSG00000179981	10194	TSHZ1	18	75200000	75300000	79200	+	TSHZ1	protein_coding	chromosome	teashirt zinc finger homeobox 1 [Source:HGNC Symbol;Acc:HGNC:10669]	ENSG00000179981.10	TSHZ1	c(ENST00000322038, ENST00000560661, ENST00000560918, ENST00000580243, ENST00000584217)	-0.387	4.7	16.7	0.000125	0.00689	3.9
3229	ENSG00000112357	5191	PEX7	6	137000000	137000000	91400	+	PEX7	protein_coding	chromosome	peroxisomal biogenesis factor 7 [Source:HGNC Symbol;Acc:HGNC:8860]	ENSG00000112357.13	PEX7	c(ENST00000318471, ENST00000367756, ENST00000541292)	0.366	3.75	16.6	0.00013	0.00715	3.89
4088	ENSG00000121210	23240	TMEM131L	4	153000000	154000000	170000	+	TMEM131L	protein_coding	chromosome	transmembrane 131 like [Source:HGNC Symbol;Acc:HGNC:29146]	ENSG00000121210.16	TMEM131L	c(ENST00000240487, ENST00000409663, ENST00000409959, ENST00000445960, ENST00000462540, ENST00000478919, ENST00000497247, ENST00000509565)	-0.477	5.39	16.5	0.000133	0.00729	3.88
349	ENSG00000025708	1890	TYMP	22	50500000	50500000	4280	-	TYMP	protein_coding	chromosome	thymidine phosphorylase [Source:HGNC Symbol;Acc:HGNC:3148]	ENSG00000025708.14	TYMP	c(ENST00000252029, ENST00000395678, ENST00000395680, ENST00000395681, ENST00000425169, ENST00000476284, ENST00000487162, ENST00000487577, ENST00000650719, ENST00000651095, ENST00000651196, ENST00000651401, ENST00000651490, ENST00000651906, ENST00000652237, ENST00000652352, ENST00000652401)	0.783	3.74	16.5	0.000135	0.00734	3.87
4125	ENSG00000121743	2700	GJA3	13	20100000	20200000	22800	-	GJA3	protein_coding	chromosome	gap junction protein alpha 3 [Source:HGNC Symbol;Acc:HGNC:4277]	ENSG00000121743.4	GJA3	ENST00000241125	-0.944	0.545	16.5	0.000136	0.00737	3.87
9148	ENSG00000167674	84717	HDGFL2	19	4470000	4500000	29900	+	HDGFL2	protein_coding	chromosome	HDGF like 2 [Source:HGNC Symbol;Acc:HGNC:14680]	ENSG00000167674.15	HDGFL2	c(ENST00000587016, ENST00000589486, ENST00000592417, ENST00000592691, ENST00000601353, ENST00000614903, ENST00000615225, ENST00000616600, ENST00000619255, ENST00000621835)	-1.04	4.96	16.5	0.000136	0.00737	3.87
455	ENSG00000040531	1497	CTNS	17	3640000	3660000	25100	+	CTNS	protein_coding	chromosome	cystinosin, lysosomal cystine transporter [Source:HGNC Symbol;Acc:HGNC:2518]	ENSG00000040531.14	CTNS	c(ENST00000046640, ENST00000381870, ENST00000399306, ENST00000452111, ENST00000467663, ENST00000488623, ENST00000495445, ENST00000574218, ENST00000574776, ENST00000576979)	-0.448	4.49	16.5	0.000137	0.0074	3.86
6329	ENSG00000141682	5366	PMAIP1	18	59900000	59900000	4360	+	PMAIP1	protein_coding	chromosome	phorbol-12-myristate-13-acetate-induced protein 1 [Source:HGNC Symbol;Acc:HGNC:9108]	ENSG00000141682.11	PMAIP1	c(ENST00000269518, ENST00000316660, ENST00000590596)	0.352	4.93	16.4	0.000141	0.00758	3.85
2632	ENSG00000106366	5054	SERPINE1	7	101000000	101000000	12200	+	SERPINE1	protein_coding	chromosome	serpin family E member 1 [Source:HGNC Symbol;Acc:HGNC:8583]	ENSG00000106366.8	SERPINE1	ENST00000223095	-0.261	7.34	16.4	0.000143	0.00762	3.84
11138	ENSG00000184232	220323	OAF	11	120000000	120000000	19300	+	OAF	protein_coding	chromosome	out at first homolog [Source:HGNC Symbol;Acc:HGNC:28752]	ENSG00000184232.9	OAF	c(ENST00000328965, ENST00000531220, ENST00000534735)	-0.513	4.12	16.4	0.000143	0.00762	3.84
8100	ENSG00000161558	55260	TMEM143	19	48300000	48400000	31700	-	TMEM143	protein_coding	chromosome	transmembrane protein 143 [Source:HGNC Symbol;Acc:HGNC:25603]	ENSG00000161558.11	TMEM143	c(ENST00000293261, ENST00000377431, ENST00000435956, ENST00000593914, ENST00000595720, ENST00000597370, ENST00000598012, ENST00000598258, ENST00000598926, ENST00000599220, ENST00000600816, ENST00000601332, ENST00000601522)	-1.17	1.22	16.3	0.000145	0.00772	3.84
2071	ENSG00000101825	25878	MXRA5	X	3310000	3350000	38100	-	MXRA5	protein_coding	chromosome	matrix remodeling associated 5 [Source:HGNC Symbol;Acc:HGNC:7539]	ENSG00000101825.8	MXRA5	ENST00000217939	-0.45	3.68	16.3	0.000149	0.00783	3.83
8745	ENSG00000165312	220213	OTUD1	10	23400000	23400000	2930	+	OTUD1	protein_coding	chromosome	OTU deubiquitinase 1 [Source:HGNC Symbol;Acc:HGNC:27346]	ENSG00000165312.6	OTUD1	ENST00000376495	0.521	3.69	16.3	0.000149	0.00783	3.83
9373	ENSG00000168970	8681	JMJD7-PLA2G4B	15	41800000	41800000	20100	+	JMJD7-PLA2G4B	protein_coding	chromosome	JMJD7-PLA2G4B readthrough [Source:HGNC Symbol;Acc:HGNC:34449]	ENSG00000168970.22	JMJD7-PLA2G4B	c(ENST00000342159, ENST00000382448, ENST00000476036, ENST00000487292, ENST00000490848, ENST00000491746)	-0.883	3.29	16.3	0.00015	0.00783	3.82
10957	ENSG00000182827	64746	ACBD3	1	226000000	226000000	42100	-	ACBD3	protein_coding	chromosome	acyl-CoA binding domain containing 3 [Source:HGNC Symbol;Acc:HGNC:15453]	ENSG00000182827.9	ACBD3	c(ENST00000366812, ENST00000464927)	0.302	6.3	16.3	0.00015	0.00783	3.82
12158	ENSG00000198142	65124	SOWAHC	2	110000000	110000000	4630	+	SOWAHC	protein_coding	chromosome	sosondowah ankyrin repeat domain family member C [Source:HGNC Symbol;Acc:HGNC:26149]	ENSG00000198142.5	SOWAHC	ENST00000356454	0.292	5.96	16.2	0.000152	0.0079	3.82
2118	ENSG00000102189	8411	EEA1	12	92800000	92900000	159000	-	EEA1	protein_coding	chromosome	early endosome antigen 1 [Source:HGNC Symbol;Acc:HGNC:3185]	ENSG00000102189.17	EEA1	c(ENST00000322349, ENST00000418984, ENST00000547833, ENST00000549790, ENST00000553019)	0.491	6.48	16.2	0.000157	0.00812	3.8
14493	ENSG00000277983	101059938		CHR_HSCHR16_1_CTG1	16500000	16500000	14700	+	AC244489.2	protein_coding	chromosome	nuclear pore complex interacting protein family member A7 [Source:NCBI gene;Acc:101059938]	ENSG00000277983.1	AC244489.2	ENST00000618131	-6.88	1.49	16.3	0.000164	0.00842	3.79
6117	ENSG00000139926	122786	FRMD6	14	51500000	51700000	242000	+	FRMD6	protein_coding	chromosome	FERM domain containing 6 [Source:HGNC Symbol;Acc:HGNC:19839]	ENSG00000139926.15	FRMD6	c(ENST00000344768, ENST00000356218, ENST00000395718, ENST00000553556, ENST00000554167, ENST00000554495, ENST00000554745, ENST00000554778, ENST00000555197, ENST00000555703, ENST00000555936, ENST00000555952, ENST00000556137, ENST00000557001, ENST00000557103, ENST00000557183, ENST00000557405, ENST00000557522)	-0.324	7.57	16	0.000165	0.00843	3.78
12044	ENSG00000197562	57799	RAB40C	16	589000	629000	39900	+	RAB40C	protein_coding	chromosome	RAB40C, member RAS oncogene family [Source:HGNC Symbol;Acc:HGNC:18285]	ENSG00000197562.10	RAB40C	c(ENST00000248139, ENST00000509637, ENST00000535977, ENST00000538492, ENST00000539661, ENST00000561781, ENST00000563109, ENST00000564703, ENST00000565511, ENST00000566290, ENST00000568586, ENST00000569575)	-0.328	4.86	16	0.000168	0.00859	3.77
6262	ENSG00000141279	9520	NPEPPS	17	47500000	47600000	100000	+	NPEPPS	protein_coding	chromosome	aminopeptidase puromycin sensitive [Source:HGNC Symbol;Acc:HGNC:7900]	ENSG00000141279.16	NPEPPS	c(ENST00000322157, ENST00000525007, ENST00000525021, ENST00000525037, ENST00000525048, ENST00000525401, ENST00000526247, ENST00000527298, ENST00000527360, ENST00000527824, ENST00000527964, ENST00000528565, ENST00000528751, ENST00000529602, ENST00000530173, ENST00000530514, ENST00000531486, ENST00000532729, ENST00000533538, ENST00000533573, ENST00000534691, ENST00000534727, ENST00000534807, ENST00…	0.354	7.45	16	0.000171	0.00869	3.77
9139	ENSG00000167646	352909	DNAAF3	19	55200000	55200000	8060	-	DNAAF3	protein_coding	chromosome	dynein axonemal assembly factor 3 [Source:HGNC Symbol;Acc:HGNC:30492]	ENSG00000167646.13	DNAAF3	c(ENST00000391720, ENST00000455045, ENST00000524407, ENST00000526003, ENST00000526959, ENST00000527166, ENST00000527223, ENST00000527292, ENST00000528412, ENST00000528476, ENST00000532817, ENST00000533527, ENST00000534170, ENST00000534214, ENST00000586877, ENST00000587789, ENST00000588076)	-1.33	0.736	15.9	0.000173	0.00876	3.76
6488	ENSG00000143344	23179	RGL1	1	184000000	184000000	292000	+	RGL1	protein_coding	chromosome	ral guanine nucleotide dissociation stimulator like 1 [Source:HGNC Symbol;Acc:HGNC:30281]	ENSG00000143344.15	RGL1	c(ENST00000304685, ENST00000360851)	0.678	2.62	15.9	0.000174	0.0088	3.76
7377	ENSG00000152952	5352	PLOD2	3	146000000	146000000	94200	-	PLOD2	protein_coding	chromosome	procollagen-lysine,2-oxoglutarate 5-dioxygenase 2 [Source:HGNC Symbol;Acc:HGNC:9082]	ENSG00000152952.12	PLOD2	c(ENST00000282903, ENST00000360060, ENST00000460520, ENST00000461497, ENST00000469350, ENST00000475505, ENST00000478436, ENST00000480704, ENST00000494950, ENST00000495700)	0.395	8.87	15.9	0.000175	0.0088	3.76
6184	ENSG00000140511	145864	HAPLN3	15	88900000	88900000	18300	-	HAPLN3	protein_coding	chromosome	hyaluronan and proteoglycan link protein 3 [Source:HGNC Symbol;Acc:HGNC:21446]	ENSG00000140511.11	HAPLN3	c(ENST00000359595, ENST00000558770, ENST00000562281, ENST00000562889, ENST00000563808)	-1.19	0.688	15.9	0.000176	0.00883	3.75
11180	ENSG00000184675	139285	AMER1	X	64200000	64200000	20600	-	AMER1	protein_coding	chromosome	APC membrane recruitment protein 1 [Source:HGNC Symbol;Acc:HGNC:26837]	ENSG00000184675.11	AMER1	ENST00000374869	-0.492	3.3	15.9	0.000176	0.00883	3.75
5169	ENSG00000132768	1802	DPH2	1	44000000	44000000	3370	+	DPH2	protein_coding	chromosome	diphthamide biosynthesis 2 [Source:HGNC Symbol;Acc:HGNC:3004]	ENSG00000132768.14	DPH2	c(ENST00000255108, ENST00000396758, ENST00000459879, ENST00000471934, ENST00000476260, ENST00000477294, ENST00000490861, ENST00000492306, ENST00000495421, ENST00000524776, ENST00000527319, ENST00000527567, ENST00000529729, ENST00000530988, ENST00000532140, ENST00000534655, ENST00000534786)	-0.354	5.52	15.9	0.000178	0.00885	3.75
9349	ENSG00000168826	166793	ZBTB49	4	4290000	4320000	31500	+	ZBTB49	protein_coding	chromosome	zinc finger and BTB domain containing 49 [Source:HGNC Symbol;Acc:HGNC:19883]	ENSG00000168826.16	ZBTB49	c(ENST00000337872, ENST00000502918, ENST00000503703, ENST00000504302, ENST00000511458, ENST00000515012)	-0.804	3.34	15.9	0.000178	0.00885	3.75
2938	ENSG00000109618	51091	SEPSECS	4	25100000	25200000	40400	-	SEPSECS	protein_coding	chromosome	Sep (O-phosphoserine) tRNA:Sec (selenocysteine) tRNA synthase [Source:HGNC Symbol;Acc:HGNC:30605]	ENSG00000109618.12	SEPSECS	c(ENST00000358971, ENST00000382103, ENST00000503150, ENST00000505513, ENST00000513285, ENST00000514585, ENST00000515272)	-0.676	3.86	15.8	0.000179	0.00885	3.75
4681	ENSG00000128272	468	ATF4	22	39500000	39500000	2990	+	ATF4	protein_coding	chromosome	activating transcription factor 4 [Source:HGNC Symbol;Acc:HGNC:786]	ENSG00000128272.14	ATF4	c(ENST00000337304, ENST00000396680, ENST00000404241)	0.23	7.89	15.8	0.000179	0.00885	3.75
1686	ENSG00000099204	3983	ABLIM1	10	114000000	115000000	337000	-	ABLIM1	protein_coding	chromosome	actin binding LIM protein 1 [Source:HGNC Symbol;Acc:HGNC:78]	ENSG00000099204.20	ABLIM1	c(ENST00000277895, ENST00000369252, ENST00000369253, ENST00000369256, ENST00000369266, ENST00000392952, ENST00000392955, ENST00000428430, ENST00000440467, ENST00000466400, ENST00000477638, ENST00000481974, ENST00000485570, ENST00000533213, ENST00000649363, ENST00000651023, ENST00000651092)	-0.268	7.64	15.8	0.000181	0.00892	3.74
13501	ENSG00000240720	401387	LRRD1	7	92100000	92200000	37900	-	LRRD1	protein_coding	chromosome	leucine rich repeats and death domain containing 1 [Source:HGNC Symbol;Acc:HGNC:34300]	ENSG00000240720.8	LRRD1	c(ENST00000343318, ENST00000430130, ENST00000437357, ENST00000458448)	-3.35	-1.61	15.8	0.000184	0.009	3.74
5267	ENSG00000133710	11005	SPINK5	5	148000000	148000000	112000	+	SPINK5	protein_coding	chromosome	serine peptidase inhibitor, Kazal type 5 [Source:HGNC Symbol;Acc:HGNC:15464]	ENSG00000133710.15	SPINK5	c(ENST00000256084, ENST00000359874, ENST00000398454, ENST00000476608, ENST00000476697, ENST00000481286, ENST00000507988, ENST00000508733, ENST00000521206)	0.372	6.05	15.7	0.000188	0.00918	3.72
10551	ENSG00000178662	80034	CSRNP3	2	165000000	166000000	220000	+	CSRNP3	protein_coding	chromosome	cysteine and serine rich nuclear protein 3 [Source:HGNC Symbol;Acc:HGNC:30729]	ENSG00000178662.16	CSRNP3	c(ENST00000314499, ENST00000342316, ENST00000409420, ENST00000409664, ENST00000421875, ENST00000464503, ENST00000651982)	-1.57	2.54	15.7	0.00019	0.00922	3.72
13207	ENSG00000230624	7919	DDX39B	CHR_HSCHR6_MHC_DBB_CTG1	31500000	31500000	16400	-	DDX39B	protein_coding	chromosome	DExD-box helicase 39B [Source:HGNC Symbol;Acc:HGNC:13917]	ENSG00000230624.10	DDX39B	c(ENST00000413544, ENST00000415390, ENST00000415515, ENST00000417491, ENST00000417558, ENST00000417995, ENST00000432189, ENST00000433291, ENST00000436919, ENST00000441425, ENST00000443933, ENST00000445783, ENST00000449100, ENST00000453138, ENST00000453488, ENST00000456666, ENST00000461254, ENST00000465849, ENST00000478906, ENST00000483957, ENST00000488094, ENST00000491058, ENST00000497007)	-8.94	0.975	17.3	0.000191	0.00922	3.72
12832	ENSG00000214617	386757	SLC6A10P	16	32900000	32900000	8030	-	SLC6A10P	transcribed_unprocessed_pseudogene	chromosome	solute carrier family 6 member 10, pseudogene [Source:HGNC Symbol;Acc:HGNC:11043]	ENSG00000214617.9	SLC6A10P	c(ENST00000330048, ENST00000431994, ENST00000561837)	-0.687	2.58	15.7	0.000192	0.00927	3.72
14205	ENSG00000273802	8339	H2BC8	6	26200000	26200000	1530	-	HIST1H2BG	protein_coding	chromosome	histone cluster 1 H2B family member g [Source:HGNC Symbol;Acc:HGNC:4746]	ENSG00000273802.2	HIST1H2BG	ENST00000541790	-0.683	2.8	15.6	0.000202	0.0097	3.7
13563	ENSG00000242515	54575	UGT1A10	2	234000000	234000000	137000	+	UGT1A10	protein_coding	chromosome	UDP glucuronosyltransferase family 1 member A10 [Source:HGNC Symbol;Acc:HGNC:12531]	ENSG00000242515.5	UGT1A10	c(ENST00000344644, ENST00000373445)	6.84	-1.97	16.3	0.000203	0.00972	3.69
5816	ENSG00000137672	7225	TRPC6	11	101000000	102000000	421000	-	TRPC6	protein_coding	chromosome	transient receptor potential cation channel subfamily C member 6 [Source:HGNC Symbol;Acc:HGNC:12338]	ENSG00000137672.13	TRPC6	c(ENST00000344327, ENST00000348423, ENST00000360497, ENST00000526713, ENST00000527240, ENST00000532133, ENST00000532184)	-0.574	4.11	15.5	0.000208	0.00994	3.68
13677	ENSG00000249244	NA		4	119000000	119000000	3500	-	AC110373.1	unprocessed_pseudogene	chromosome	glycerol kinase 2 pseudogene	ENSG00000249244.1	AC110373.1	ENST00000505994	0.931	0.299	15.4	0.000217	0.0103	3.66
1981	ENSG00000101115	57167	SALL4	20	51800000	51800000	20200	-	SALL4	protein_coding	chromosome	spalt like transcription factor 4 [Source:HGNC Symbol;Acc:HGNC:15924]	ENSG00000101115.13	SALL4	c(ENST00000217086, ENST00000371539, ENST00000395997, ENST00000481363, ENST00000483130)	2.75	-0.7	15.4	0.000218	0.0103	3.66
14003	ENSG00000263309	25984	KRT23	CHR_HSCHR17_4_CTG4	40900000	40900000	14900	-	KRT23	protein_coding	chromosome	keratin 23 [Source:HGNC Symbol;Acc:HGNC:6438]	ENSG00000263309.6	KRT23	c(ENST00000571258, ENST00000571504, ENST00000572233, ENST00000574395, ENST00000574480, ENST00000577464, ENST00000579696, ENST00000581268, ENST00000582651)	0.348	5.7	15.4	0.000218	0.0103	3.66
1093	ENSG00000076641	55824	PAG1	8	81000000	81100000	144000	-	PAG1	protein_coding	chromosome	phosphoprotein membrane anchor with glycosphingolipid microdomains 1 [Source:HGNC Symbol;Acc:HGNC:30043]	ENSG00000076641.4	PAG1	c(ENST00000220597, ENST00000519326, ENST00000522811, ENST00000523463)	-0.951	4.7	15.4	0.000219	0.0103	3.66
2422	ENSG00000104983	729440	CCDC61	19	46000000	46000000	25900	+	CCDC61	protein_coding	chromosome	coiled-coil domain containing 61 [Source:HGNC Symbol;Acc:HGNC:33629]	ENSG00000104983.8	CCDC61	c(ENST00000536603, ENST00000594087, ENST00000594672, ENST00000595358, ENST00000596161, ENST00000596687, ENST00000599044, ENST00000601763)	-0.915	1.86	15.3	0.000221	0.0103	3.66
7156	ENSG00000150347	84159	ARID5B	10	61900000	62100000	195000	+	ARID5B	protein_coding	chromosome	AT-rich interaction domain 5B [Source:HGNC Symbol;Acc:HGNC:17362]	ENSG00000150347.16	ARID5B	c(ENST00000279873, ENST00000309334, ENST00000644638, ENST00000647323)	0.453	4.8	15.3	0.000221	0.0103	3.66
8536	ENSG00000164125	51313	GASK1B	4	158000000	158000000	48800	-	GASK1B	protein_coding	chromosome	golgi associated kinase 1B [Source:HGNC Symbol;Acc:HGNC:25312]	ENSG00000164125.15	GASK1B	c(ENST00000296530, ENST00000393807, ENST00000585682, ENST00000587787, ENST00000589306, ENST00000590648, ENST00000592057, ENST00000592586, ENST00000593260)	-0.696	4.02	15.3	0.000225	0.0105	3.65
2778	ENSG00000107984	22943	DKK1	10	52300000	52300000	3760	+	DKK1	protein_coding	chromosome	dickkopf WNT signaling pathway inhibitor 1 [Source:HGNC Symbol;Acc:HGNC:2891]	ENSG00000107984.10	DKK1	c(ENST00000373970, ENST00000467359, ENST00000476752, ENST00000494277)	0.387	7.1	15.3	0.000228	0.0106	3.64
6494	ENSG00000143369	1893	ECM1	1	151000000	151000000	5730	+	ECM1	protein_coding	chromosome	extracellular matrix protein 1 [Source:HGNC Symbol;Acc:HGNC:3153]	ENSG00000143369.15	ECM1	c(ENST00000346569, ENST00000369047, ENST00000369049, ENST00000470432, ENST00000490346, ENST00000496744, ENST00000498579)	-0.198	6.93	15.2	0.000233	0.0108	3.63
2566	ENSG00000105877	8701	DNAH11	7	21500000	21900000	359000	+	DNAH11	protein_coding	chromosome	dynein axonemal heavy chain 11 [Source:HGNC Symbol;Acc:HGNC:2942]	ENSG00000105877.18	DNAH11	c(ENST00000328843, ENST00000409508, ENST00000421290, ENST00000465129, ENST00000465593, ENST00000479878, ENST00000483691, ENST00000496218, ENST00000605912, ENST00000607050, ENST00000607413, ENST00000620169)	1.63	2.09	15.2	0.000234	0.0108	3.63
610	ENSG00000057149	6317	SERPINB3	18	63700000	63700000	6700	-	SERPINB3	protein_coding	chromosome	serpin family B member 3 [Source:HGNC Symbol;Acc:HGNC:10569]	ENSG00000057149.16	SERPINB3	c(ENST00000283752, ENST00000332821)	-0.307	6.31	15.2	0.000235	0.0108	3.63
6751	ENSG00000145390	54532	USP53	4	119000000	119000000	82900	+	USP53	protein_coding	chromosome	ubiquitin specific peptidase 53 [Source:HGNC Symbol;Acc:HGNC:29255]	ENSG00000145390.11	USP53	c(ENST00000274030, ENST00000450251, ENST00000507597, ENST00000507906, ENST00000509769, ENST00000510737, ENST00000510852, ENST00000514305, ENST00000514665)	0.528	6.63	15.2	0.000236	0.0109	3.63
4939	ENSG00000130821	6535	SLC6A8	X	154000000	154000000	8660	+	SLC6A8	protein_coding	chromosome	solute carrier family 6 member 8 [Source:HGNC Symbol;Acc:HGNC:11055]	ENSG00000130821.16	SLC6A8	c(ENST00000253122, ENST00000413787, ENST00000429147, ENST00000430077, ENST00000442457, ENST00000457723, ENST00000466243, ENST00000467402, ENST00000476466, ENST00000485324)	-0.445	7.56	15.1	0.000241	0.011	3.62
11839	ENSG00000196428	9819	TSC22D2	3	150000000	150000000	58100	+	TSC22D2	protein_coding	chromosome	TSC22 domain family member 2 [Source:HGNC Symbol;Acc:HGNC:29095]	ENSG00000196428.12	TSC22D2	c(ENST00000361875, ENST00000460316, ENST00000466814, ENST00000480589, ENST00000485421, ENST00000492828)	0.79	5.78	15.1	0.000247	0.0113	3.61
14801	ENSG00000288461	23191	CYFIP1	CHR_HG2365_PATCH	23500000	23600000	77300	-	AC270230.1	protein_coding	chromosome	NULL	ENSG00000288461.1	AC270230.1	c(ENST00000671714, ENST00000672091)	-10	0.346	15.9	0.000247	0.0113	3.61
4906	ENSG00000130701	140893	RBBP8NL	20	62400000	62400000	17300	-	RBBP8NL	protein_coding	chromosome	RBBP8 N-terminal like [Source:HGNC Symbol;Acc:HGNC:16144]	ENSG00000130701.4	RBBP8NL	ENST00000252998	-1.08	1.43	15	0.000251	0.0114	3.6
10481	ENSG00000177873	285267	ZNF619	3	40500000	40500000	13900	+	ZNF619	protein_coding	chromosome	zinc finger protein 619 [Source:HGNC Symbol;Acc:HGNC:26910]	ENSG00000177873.14	ZNF619	c(ENST00000314686, ENST00000429348, ENST00000432264, ENST00000447116, ENST00000456778, ENST00000462961, ENST00000494154, ENST00000520737, ENST00000521353, ENST00000522736)	-0.638	2.85	15	0.000251	0.0114	3.6
5947	ENSG00000138439	150864	FAM117B	2	203000000	203000000	135000	+	FAM117B	protein_coding	chromosome	family with sequence similarity 117 member B [Source:HGNC Symbol;Acc:HGNC:14440]	ENSG00000138439.12	FAM117B	c(ENST00000392238, ENST00000481658)	-0.501	3.97	15	0.000253	0.0114	3.6
9025	ENSG00000166965	91433	RCCD1	15	91000000	91000000	8260	+	RCCD1	protein_coding	chromosome	RCC1 domain containing 1 [Source:HGNC Symbol;Acc:HGNC:30457]	ENSG00000166965.12	RCCD1	c(ENST00000394258, ENST00000554302, ENST00000555155, ENST00000555737, ENST00000556333, ENST00000556618, ENST00000556774, ENST00000557266, ENST00000557750)	-1.17	4.15	15	0.000253	0.0114	3.6
9401	ENSG00000169174	255738	PCSK9	1	55000000	55100000	25300	+	PCSK9	protein_coding	chromosome	proprotein convertase subtilisin/kexin type 9 [Source:HGNC Symbol;Acc:HGNC:20001]	ENSG00000169174.10	PCSK9	c(ENST00000302118, ENST00000490692)	-0.29	5.24	15	0.000254	0.0114	3.6
9804	ENSG00000171914	83660	TLN2	15	62400000	62800000	454000	+	TLN2	protein_coding	chromosome	talin 2 [Source:HGNC Symbol;Acc:HGNC:15447]	ENSG00000171914.16	TLN2	c(ENST00000467297, ENST00000472902, ENST00000474847, ENST00000489129, ENST00000494733, ENST00000559174, ENST00000559908, ENST00000561197, ENST00000561311, ENST00000561322, ENST00000636159)	-1.06	3.24	15	0.000255	0.0114	3.59
1902	ENSG00000100593	145501	ISM2	14	77500000	77500000	24400	-	ISM2	protein_coding	chromosome	isthmin 2 [Source:HGNC Symbol;Acc:HGNC:23176]	ENSG00000100593.18	ISM2	c(ENST00000216481, ENST00000342219, ENST00000471734, ENST00000472744, ENST00000480979, ENST00000487738, ENST00000493585, ENST00000554801)	-1.17	0.99	15	0.000258	0.0115	3.59
9682	ENSG00000171105	3643	INSR	19	7110000	7290000	182000	-	INSR	protein_coding	chromosome	insulin receptor [Source:HGNC Symbol;Acc:HGNC:6091]	ENSG00000171105.14	INSR	c(ENST00000302850, ENST00000341500, ENST00000593970, ENST00000597211, ENST00000598216, ENST00000600492, ENST00000601099)	1.27	2.61	15	0.00026	0.0115	3.59
714	ENSG00000064666	1265	CNN2	19	1030000	1040000	12500	+	CNN2	protein_coding	chromosome	calponin 2 [Source:HGNC Symbol;Acc:HGNC:2156]	ENSG00000064666.15	CNN2	c(ENST00000263097, ENST00000348419, ENST00000562015, ENST00000562075, ENST00000562958, ENST00000564572, ENST00000565096, ENST00000566695, ENST00000568865, ENST00000569352, ENST00000606983, ENST00000607102)	0.245	7.57	14.9	0.000264	0.0117	3.58
3718	ENSG00000117114	23266	ADGRL2	1	81300000	82000000	686000	+	ADGRL2	protein_coding	chromosome	adhesion G protein-coupled receptor L2 [Source:HGNC Symbol;Acc:HGNC:18582]	ENSG00000117114.19	ADGRL2	c(ENST00000319517, ENST00000359929, ENST00000370713, ENST00000370715, ENST00000370717, ENST00000370721, ENST00000370723, ENST00000370725, ENST00000370727, ENST00000370728, ENST00000370730, ENST00000402328, ENST00000449420, ENST00000464551, ENST00000464775, ENST00000468283, ENST00000469377, ENST00000472424, ENST00000473719, ENST00000492666, ENST00000498776, ENST00000627151)	0.459	6.83	14.9	0.000265	0.0117	3.58
6259	ENSG00000141232	10140	TOB1	17	50900000	50900000	5760	-	TOB1	protein_coding	chromosome	transducer of ERBB2, 1 [Source:HGNC Symbol;Acc:HGNC:11979]	ENSG00000141232.5	TOB1	c(ENST00000268957, ENST00000499247, ENST00000509385)	0.303	5.93	14.9	0.000269	0.0119	3.57
12090	ENSG00000197822	100506658	OCLN	5	69500000	69600000	65800	+	OCLN	protein_coding	chromosome	occludin [Source:HGNC Symbol;Acc:HGNC:8104]	ENSG00000197822.11	OCLN	c(ENST00000355237, ENST00000396442, ENST00000510666, ENST00000514370, ENST00000538151)	0.867	4.66	14.8	0.000275	0.0121	3.56
6927	ENSG00000147400	1069	CETN2	X	153000000	153000000	3780	-	CETN2	protein_coding	chromosome	centrin 2 [Source:HGNC Symbol;Acc:HGNC:1867]	ENSG00000147400.9	CETN2	c(ENST00000370277, ENST00000493482)	0.243	5.79	14.8	0.000282	0.0124	3.55
1366	ENSG00000086289	54749	EPDR1	7	37700000	38000000	268000	+	EPDR1	protein_coding	chromosome	ependymin related 1 [Source:HGNC Symbol;Acc:HGNC:17572]	ENSG00000086289.12	EPDR1	c(ENST00000199448, ENST00000423717, ENST00000425345, ENST00000476620)	-0.754	2.06	14.8	0.000284	0.0124	3.55
11299	ENSG00000185507	3665	IRF7	11	613000	616000	3430	-	IRF7	protein_coding	chromosome	interferon regulatory factor 7 [Source:HGNC Symbol;Acc:HGNC:6122]	ENSG00000185507.21	IRF7	c(ENST00000330243, ENST00000348655, ENST00000397566, ENST00000397570, ENST00000469048, ENST00000525445, ENST00000525750, ENST00000527160, ENST00000528413, ENST00000531912, ENST00000532096, ENST00000532326, ENST00000532788, ENST00000533182, ENST00000533190, ENST00000647801, ENST00000649187)	-2.41	-0.361	14.7	0.000288	0.0125	3.54
5434	ENSG00000135069	29968	PSAT1	9	78300000	78300000	33000	+	PSAT1	protein_coding	chromosome	phosphoserine aminotransferase 1 [Source:HGNC Symbol;Acc:HGNC:19129]	ENSG00000135069.14	PSAT1	c(ENST00000347159, ENST00000376588)	-0.241	5.85	14.7	0.000291	0.0126	3.54
11909	ENSG00000196739	85301	COL27A1	9	114000000	114000000	157000	+	COL27A1	protein_coding	chromosome	collagen type XXVII alpha 1 chain [Source:HGNC Symbol;Acc:HGNC:22986]	ENSG00000196739.15	COL27A1	c(ENST00000356083, ENST00000451716, ENST00000468565, ENST00000477421, ENST00000485397, ENST00000490831, ENST00000494090, ENST00000494780)	-0.511	5.7	14.6	0.0003	0.013	3.52
7036	ENSG00000148677	27063	ANKRD1	10	90900000	90900000	9180	-	ANKRD1	protein_coding	chromosome	ankyrin repeat domain 1 [Source:HGNC Symbol;Acc:HGNC:15819]	ENSG00000148677.6	ANKRD1	ENST00000371697	1.47	0.497	14.8	0.000303	0.013	3.52
9945	ENSG00000172927	26579	MYEOV	11	69300000	69400000	73600	+	MYEOV	protein_coding	chromosome	myeloma overexpressed [Source:HGNC Symbol;Acc:HGNC:7563]	ENSG00000172927.8	MYEOV	c(ENST00000308946, ENST00000441339, ENST00000535407, ENST00000535597, ENST00000535653, ENST00000535660, ENST00000539691, ENST00000540356, ENST00000540760, ENST00000541137, ENST00000544008, ENST00000544781)	1.43	1.11	14.6	0.000303	0.013	3.52
10795	ENSG00000181222	5430	POLR2A	17	7480000	7510000	30300	+	POLR2A	protein_coding	chromosome	RNA polymerase II subunit A [Source:HGNC Symbol;Acc:HGNC:9187]	ENSG00000181222.16	POLR2A	c(ENST00000572844, ENST00000573603, ENST00000574158, ENST00000575547, ENST00000576114, ENST00000576553, ENST00000576718, ENST00000576952, ENST00000617998, ENST00000653680)	1.53	4.59	14.6	0.000305	0.0131	3.52
2834	ENSG00000108551	51655	RASD1	17	17500000	17500000	1960	-	RASD1	protein_coding	chromosome	ras related dexamethasone induced 1 [Source:HGNC Symbol;Acc:HGNC:15828]	ENSG00000108551.5	RASD1	c(ENST00000225688, ENST00000579152)	1.41	2.75	14.6	0.000307	0.0131	3.51
8992	ENSG00000166801	63901	FAM111A	11	59100000	59200000	12300	+	FAM111A	protein_coding	chromosome	family with sequence similarity 111 member A [Source:HGNC Symbol;Acc:HGNC:24725]	ENSG00000166801.15	FAM111A	c(ENST00000361723, ENST00000420244, ENST00000527629, ENST00000528737, ENST00000529358, ENST00000529985, ENST00000531147, ENST00000531408, ENST00000531676, ENST00000532790, ENST00000533703)	-0.645	4.12	14.6	0.000311	0.0132	3.51
7607	ENSG00000156026	90550	MCU	10	72700000	72900000	196000	+	MCU	protein_coding	chromosome	mitochondrial calcium uniporter [Source:HGNC Symbol;Acc:HGNC:23526]	ENSG00000156026.14	MCU	c(ENST00000357157, ENST00000373053, ENST00000483185, ENST00000536019, ENST00000603118, ENST00000603649, ENST00000604152, ENST00000604372, ENST00000604679, ENST00000605416, ENST00000605597)	0.303	6.49	14.5	0.000315	0.0134	3.5
8321	ENSG00000163235	7039	TGFA	2	70400000	70600000	107000	-	TGFA	protein_coding	chromosome	transforming growth factor alpha [Source:HGNC Symbol;Acc:HGNC:11765]	ENSG00000163235.16	TGFA	c(ENST00000295400, ENST00000394241, ENST00000418333, ENST00000419940, ENST00000444975, ENST00000445399, ENST00000450929, ENST00000460808, ENST00000474101)	0.252	7.78	14.5	0.000315	0.0134	3.5
8779	ENSG00000165548	57156	TMEM63C	14	77100000	77300000	143000	+	TMEM63C	protein_coding	chromosome	transmembrane protein 63C [Source:HGNC Symbol;Acc:HGNC:23787]	ENSG00000165548.11	TMEM63C	c(ENST00000298351, ENST00000554346, ENST00000554766, ENST00000555338, ENST00000555588, ENST00000556514, ENST00000557408, ENST00000557504)	-0.703	4.11	14.5	0.000319	0.0135	3.5
7124	ENSG00000149591	6876	TAGLN	11	117000000	117000000	8100	+	TAGLN	protein_coding	chromosome	transgelin [Source:HGNC Symbol;Acc:HGNC:11553]	ENSG00000149591.17	TAGLN	c(ENST00000278968, ENST00000392951, ENST00000525531, ENST00000529622, ENST00000529792, ENST00000530649, ENST00000532870, ENST00000533863)	0.49	6.52	14.5	0.000322	0.0136	3.49
12057	ENSG00000197614	8076	MFAP5	12	8640000	8660000	25500	-	MFAP5	protein_coding	chromosome	microfibril associated protein 5 [Source:HGNC Symbol;Acc:HGNC:29673]	ENSG00000197614.11	MFAP5	c(ENST00000359478, ENST00000396549, ENST00000433590, ENST00000534833, ENST00000535336, ENST00000535411, ENST00000537009, ENST00000537128, ENST00000538107, ENST00000538694, ENST00000540087, ENST00000543369, ENST00000543467, ENST00000544211, ENST00000544889)	0.351	6.53	14.4	0.000327	0.0137	3.49
12018	ENSG00000197375	6584	SLC22A5	5	132000000	132000000	25900	+	SLC22A5	protein_coding	chromosome	solute carrier family 22 member 5 [Source:HGNC Symbol;Acc:HGNC:10969]	ENSG00000197375.12	SLC22A5	c(ENST00000245407, ENST00000415928, ENST00000435065, ENST00000437841, ENST00000447841, ENST00000448810, ENST00000461013, ENST00000475308, ENST00000479605)	0.396	5.67	14.4	0.000328	0.0138	3.48
13401	ENSG00000236428	170954	PPP1R18	CHR_HSCHR6_MHC_SSTO_CTG1	30700000	30700000	3000	-	PPP1R18	protein_coding	chromosome	protein phosphatase 1 regulatory subunit 18 [Source:HGNC Symbol;Acc:HGNC:29413]	ENSG00000236428.10	PPP1R18	c(ENST00000435006, ENST00000455026, ENST00000487859, ENST00000496173)	-9.27	1.16	15.1	0.000332	0.0139	3.48
13402	ENSG00000236428	107987457	PPP1R18	CHR_HSCHR6_MHC_SSTO_CTG1	30700000	30700000	3000	-	PPP1R18	protein_coding	chromosome	protein phosphatase 1 regulatory subunit 18 [Source:HGNC Symbol;Acc:HGNC:29413]	ENSG00000236428.10	PPP1R18	c(ENST00000435006, ENST00000455026, ENST00000487859, ENST00000496173)	-9.27	1.16	15.1	0.000332	0.0139	3.48
1659	ENSG00000095951	3096	HIVEP1	6	12000000	12200000	156000	+	HIVEP1	protein_coding	chromosome	human immunodeficiency virus type I enhancer binding protein 1 [Source:HGNC Symbol;Acc:HGNC:4920]	ENSG00000095951.17	HIVEP1	c(ENST00000379388, ENST00000399469, ENST00000442081, ENST00000478545, ENST00000484210, ENST00000487103, ENST00000491710, ENST00000541134, ENST00000627968)	-0.538	4.81	14.4	0.000333	0.0139	3.48
3864	ENSG00000118939	7347	UCHL3	13	75500000	75600000	56500	+	UCHL3	protein_coding	chromosome	ubiquitin C-terminal hydrolase L3 [Source:HGNC Symbol;Acc:HGNC:12515]	ENSG00000118939.17	UCHL3	c(ENST00000377595, ENST00000419068, ENST00000471792, ENST00000606347, ENST00000607339, ENST00000618773)	0.279	5.62	14.4	0.000339	0.014	3.47
13626	ENSG00000244242	402778	IFITM10	11	1730000	1750000	18200	-	IFITM10	protein_coding	chromosome	interferon induced transmembrane protein 10 [Source:HGNC Symbol;Acc:HGNC:40022]	ENSG00000244242.2	IFITM10	c(ENST00000340134, ENST00000382123, ENST00000482459, ENST00000486852)	-1.09	1.99	14.4	0.000339	0.014	3.47
6153	ENSG00000140319	6727	SRP14	15	40000000	40000000	3490	-	SRP14	protein_coding	chromosome	signal recognition particle 14 [Source:HGNC Symbol;Acc:HGNC:11299]	ENSG00000140319.11	SRP14	c(ENST00000267884, ENST00000558243, ENST00000558527, ENST00000558720, ENST00000559081, ENST00000559439, ENST00000559475, ENST00000560773)	0.167	7.94	14.3	0.000346	0.0143	3.46
7647	ENSG00000156467	7381	UQCRB	8	96200000	96200000	9720	-	UQCRB	protein_coding	chromosome	ubiquinol-cytochrome c reductase binding protein [Source:HGNC Symbol;Acc:HGNC:12582]	ENSG00000156467.9	UQCRB	c(ENST00000287022, ENST00000517523, ENST00000517603, ENST00000518406, ENST00000518876, ENST00000519322, ENST00000521036, ENST00000521948, ENST00000523920)	0.215	7.44	14.3	0.000347	0.0143	3.46
11361	ENSG00000185924	146760	RTN4RL1	17	1930000	2030000	90700	-	RTN4RL1	protein_coding	chromosome	reticulon 4 receptor like 1 [Source:HGNC Symbol;Acc:HGNC:21329]	ENSG00000185924.7	RTN4RL1	ENST00000331238	-0.729	2.13	14.3	0.000349	0.0143	3.46
3358	ENSG00000113739	8614	STC2	5	173000000	173000000	14800	-	STC2	protein_coding	chromosome	stanniocalcin 2 [Source:HGNC Symbol;Acc:HGNC:11374]	ENSG00000113739.10	STC2	c(ENST00000265087, ENST00000518455, ENST00000519511, ENST00000520593, ENST00000520648)	-0.667	5.38	14.3	0.000352	0.0144	3.45
11578	ENSG00000187987	222696	ZSCAN23	6	28400000	28400000	11600	-	ZSCAN23	protein_coding	chromosome	zinc finger and SCAN domain containing 23 [Source:HGNC Symbol;Acc:HGNC:21193]	ENSG00000187987.9	ZSCAN23	c(ENST00000289788, ENST00000481983, ENST00000486481)	-1.13	0.954	14.3	0.000352	0.0144	3.45
3672	ENSG00000116701	4688	NCF2	1	184000000	184000000	35300	-	NCF2	protein_coding	chromosome	neutrophil cytosolic factor 2 [Source:HGNC Symbol;Acc:HGNC:7661]	ENSG00000116701.14	NCF2	c(ENST00000367535, ENST00000367536, ENST00000413720, ENST00000418089, ENST00000419402, ENST00000420553, ENST00000469280)	0.355	4.94	14.3	0.000354	0.0144	3.45
6544	ENSG00000143575	10456	HAX1	1	154000000	154000000	3360	+	HAX1	protein_coding	chromosome	HCLS1 associated protein X-1 [Source:HGNC Symbol;Acc:HGNC:16915]	ENSG00000143575.14	HAX1	c(ENST00000328703, ENST00000435087, ENST00000447768, ENST00000457918, ENST00000459914, ENST00000471326, ENST00000477780, ENST00000483970, ENST00000492550, ENST00000531435, ENST00000532105)	0.243	6.07	14.2	0.000356	0.0145	3.45
9512	ENSG00000169914	23252	OTUD3	1	19900000	19900000	30600	+	OTUD3	protein_coding	chromosome	OTU deubiquitinase 3 [Source:HGNC Symbol;Acc:HGNC:29038]	ENSG00000169914.6	OTUD3	c(ENST00000375120, ENST00000466697, ENST00000481686)	-0.709	4.78	14.2	0.000362	0.0147	3.44
7524	ENSG00000154914	124739	USP43	17	9640000	9730000	85000	+	USP43	protein_coding	chromosome	ubiquitin specific peptidase 43 [Source:HGNC Symbol;Acc:HGNC:20072]	ENSG00000154914.17	USP43	c(ENST00000285199, ENST00000570475, ENST00000570827, ENST00000573955, ENST00000574408, ENST00000575346)	0.452	3.97	14.2	0.000369	0.0149	3.43
1734	ENSG00000099910	84861	KLHL22	22	20400000	20500000	54300	-	KLHL22	protein_coding	chromosome	kelch like family member 22 [Source:HGNC Symbol;Acc:HGNC:25888]	ENSG00000099910.17	KLHL22	c(ENST00000328879, ENST00000423364, ENST00000431430, ENST00000443285, ENST00000444967, ENST00000451553, ENST00000458248, ENST00000470335, ENST00000479601, ENST00000487090, ENST00000490556, ENST00000494929)	-0.556	3.86	14.1	0.000381	0.0153	3.42
14231	ENSG00000274229	30837	SOCS7	CHR_HSCHR17_7_CTG4	38200000	38200000	53700	+	SOCS7	protein_coding	chromosome	suppressor of cytokine signaling 7 [Source:HGNC Symbol;Acc:HGNC:29846]	ENSG00000274229.2	SOCS7	c(ENST00000615473, ENST00000631449, ENST00000631692, ENST00000632687)	-8.07	-1.34	14.8	0.000391	0.0157	3.41
12627	ENSG00000206287	6015	RING1	CHR_HSCHR6_MHC_QBL_CTG1	33100000	33100000	4230	+	RING1	protein_coding	chromosome	ring finger protein 1 [Source:HGNC Symbol;Acc:HGNC:10018]	ENSG00000206287.5	RING1	c(ENST00000383212, ENST00000498835)	-9.34	-1.14	15.8	0.000392	0.0157	3.41
4770	ENSG00000129226	968	CD68	17	7580000	7580000	2620	+	CD68	protein_coding	chromosome	CD68 molecule [Source:HGNC Symbol;Acc:HGNC:1693]	ENSG00000129226.14	CD68	c(ENST00000250092, ENST00000380498, ENST00000584180, ENST00000584502)	-0.308	5.76	14	0.000394	0.0157	3.41
3733	ENSG00000117266	5129	CDK18	1	206000000	206000000	28200	+	CDK18	protein_coding	chromosome	cyclin dependent kinase 18 [Source:HGNC Symbol;Acc:HGNC:8751]	ENSG00000117266.15	CDK18	c(ENST00000360066, ENST00000419301, ENST00000429964, ENST00000443813, ENST00000459862, ENST00000462976, ENST00000468954, ENST00000476153, ENST00000478560, ENST00000484080, ENST00000489617, ENST00000504162, ENST00000504648, ENST00000505932, ENST00000506215, ENST00000506489, ENST00000506784, ENST00000507067, ENST00000507240, ENST00000512008, ENST00000512922, ENST00000515494, ENST00000515514)	-0.41	5.15	14	0.000395	0.0158	3.4
12485	ENSG00000204569	5514	PPP1R10	6	30600000	30600000	18200	-	PPP1R10	protein_coding	chromosome	protein phosphatase 1 regulatory subunit 10 [Source:HGNC Symbol;Acc:HGNC:9284]	ENSG00000204569.10	PPP1R10	c(ENST00000376511, ENST00000461593, ENST00000468181, ENST00000473954, ENST00000476704, ENST00000484449, ENST00000496955)	7.15	1.63	14	0.000414	0.0165	3.38
802	ENSG00000067082	1316	KLF6	10	3780000	3790000	9290	-	KLF6	protein_coding	chromosome	Kruppel like factor 6 [Source:HGNC Symbol;Acc:HGNC:2235]	ENSG00000067082.15	KLF6	c(ENST00000173785, ENST00000380946, ENST00000461124, ENST00000469435, ENST00000492125, ENST00000497571, ENST00000542957)	0.415	7.65	13.8	0.000422	0.0167	3.37
9808	ENSG00000171940	7764	ZNF217	20	53600000	53600000	42800	-	ZNF217	protein_coding	chromosome	zinc finger protein 217 [Source:HGNC Symbol;Acc:HGNC:13009]	ENSG00000171940.13	ZNF217	c(ENST00000302342, ENST00000371471, ENST00000431687, ENST00000437222, ENST00000540425)	0.55	5.82	13.8	0.000424	0.0168	3.37
8399	ENSG00000163629	5783	PTPN13	4	86600000	86800000	221000	+	PTPN13	protein_coding	chromosome	protein tyrosine phosphatase non-receptor type 13 [Source:HGNC Symbol;Acc:HGNC:9646]	ENSG00000163629.13	PTPN13	c(ENST00000316707, ENST00000411767, ENST00000427191, ENST00000436978, ENST00000502971, ENST00000507902, ENST00000508063, ENST00000511105, ENST00000511467)	0.314	7.36	13.8	0.000428	0.0169	3.37
10075	ENSG00000173926	115123	MARCHF3	5	127000000	127000000	163000	-	2022-03-03	protein_coding	chromosome	membrane associated ring-CH-type finger 3 [Source:HGNC Symbol;Acc:HGNC:28728]	ENSG00000173926.6	2022-03-03	c(ENST00000308660, ENST00000502289, ENST00000504239, ENST00000506088, ENST00000515241)	-2.38	0.07	13.8	0.000428	0.0169	3.37
10062	ENSG00000173848	10276	NET1	10	5410000	5460000	46500	+	NET1	protein_coding	chromosome	neuroepithelial cell transforming 1 [Source:HGNC Symbol;Acc:HGNC:14592]	ENSG00000173848.19	NET1	c(ENST00000355029, ENST00000380359, ENST00000449083, ENST00000465087, ENST00000484741, ENST00000486354)	0.295	7.89	13.8	0.000434	0.017	3.36
14599	ENSG00000281618	402778	IFITM10	CHR_HSCHR11_2_CTG1_1	1730000	1730000	3020	-	IFITM10	protein_coding	chromosome	interferon induced transmembrane protein 10 [Source:HGNC Symbol;Acc:HGNC:40022]	ENSG00000281618.1	IFITM10	c(ENST00000625556, ENST00000626709, ENST00000630256)	8.49	-1.61	14	0.000437	0.0171	3.36
6297	ENSG00000141519	55036	CCDC40	17	80000000	80100000	64000	+	CCDC40	protein_coding	chromosome	coiled-coil domain containing 40 [Source:HGNC Symbol;Acc:HGNC:26090]	ENSG00000141519.15	CCDC40	c(ENST00000269318, ENST00000374876, ENST00000374877, ENST00000397545, ENST00000571028, ENST00000572083, ENST00000572253, ENST00000572270, ENST00000573474, ENST00000573903, ENST00000574099, ENST00000574799, ENST00000574933, ENST00000575431, ENST00000576033, ENST00000576241)	-1.19	1.15	13.8	0.000439	0.0171	3.36
11757	ENSG00000189369	23708	GSPT2	X	51700000	51700000	2790	+	GSPT2	protein_coding	chromosome	G1 to S phase transition 2 [Source:HGNC Symbol;Acc:HGNC:4622]	ENSG00000189369.9	GSPT2	ENST00000340438	-0.504	2.63	13.7	0.000441	0.0171	3.36
14747	ENSG00000285343	79660	PPP1R3B	CHR_HG76_PATCH	10800000	10800000	15300	+	PPP1R3B	protein_coding	chromosome	protein phosphatase 1 regulatory subunit 3B [Source:HGNC Symbol;Acc:HGNC:14942]	ENSG00000285343.2	PPP1R3B	c(ENST00000644687, ENST00000645121)	-9.34	-0.402	15.5	0.000444	0.0172	3.35
7993	ENSG00000160293	7410	VAV2	9	134000000	134000000	231000	-	VAV2	protein_coding	chromosome	vav guanine nucleotide exchange factor 2 [Source:HGNC Symbol;Acc:HGNC:12658]	ENSG00000160293.17	VAV2	c(ENST00000371850, ENST00000371851, ENST00000406606, ENST00000472905, ENST00000486113)	-0.299	6.12	13.7	0.000449	0.0174	3.35
11223	ENSG00000185019	22888	UBOX5	20	3110000	3160000	52600	-	UBOX5	protein_coding	chromosome	U-box domain containing 5 [Source:HGNC Symbol;Acc:HGNC:17777]	ENSG00000185019.17	UBOX5	c(ENST00000217173, ENST00000348031, ENST00000449731)	-0.91	2.3	13.7	0.000453	0.0174	3.34
3197	ENSG00000112149	9308	CD83	6	14100000	14100000	19700	+	CD83	protein_coding	chromosome	CD83 molecule [Source:HGNC Symbol;Acc:HGNC:1703]	ENSG00000112149.10	CD83	c(ENST00000379153, ENST00000612003)	-0.746	1.84	13.7	0.000456	0.0175	3.34
14609	ENSG00000282003	10426	TUBGCP3	CHR_HSCHR13_1_CTG1	112000000	112000000	19700	-	TUBGCP3	protein_coding	chromosome	tubulin gamma complex associated protein 3 [Source:HGNC Symbol;Acc:HGNC:18598]	ENSG00000282003.1	TUBGCP3	c(ENST00000631451, ENST00000633234, ENST00000633949)	-8.01	0.896	13.9	0.000456	0.0175	3.34
9146	ENSG00000167670	10036	CHAF1A	19	4400000	4450000	42400	+	CHAF1A	protein_coding	chromosome	chromatin assembly factor 1 subunit A [Source:HGNC Symbol;Acc:HGNC:1910]	ENSG00000167670.16	CHAF1A	c(ENST00000301280, ENST00000585371, ENST00000585854, ENST00000587368, ENST00000587580, ENST00000587739, ENST00000589648)	-0.661	4.29	13.6	0.000477	0.0182	3.32
11126	ENSG00000184185	3768	KCNJ12	17	21400000	21400000	43500	+	KCNJ12	protein_coding	chromosome	potassium voltage-gated channel subfamily J member 12 [Source:HGNC Symbol;Acc:HGNC:6258]	ENSG00000184185.10	KCNJ12	c(ENST00000331718, ENST00000583088)	-1.86	0.0364	13.7	0.000481	0.0183	3.32
5217	ENSG00000133121	90627	STARD13	13	33100000	33400000	247000	-	STARD13	protein_coding	chromosome	StAR related lipid transfer domain containing 13 [Source:HGNC Symbol;Acc:HGNC:19164]	ENSG00000133121.21	STARD13	c(ENST00000255486, ENST00000336934, ENST00000344312, ENST00000399365, ENST00000439831, ENST00000487412, ENST00000491333, ENST00000498019, ENST00000567873)	0.46	5.31	13.5	0.000484	0.0184	3.32
2796	ENSG00000108242	1562	CYP2C18	10	94700000	94700000	52500	+	CYP2C18	protein_coding	chromosome	cytochrome P450 family 2 subfamily C member 18 [Source:HGNC Symbol;Acc:HGNC:2620]	ENSG00000108242.13	CYP2C18	c(ENST00000285979, ENST00000339022)	1.1	0.272	13.9	0.00049	0.0186	3.31
3780	ENSG00000117625	55758	RCOR3	1	211000000	211000000	58000	+	RCOR3	protein_coding	chromosome	REST corepressor 3 [Source:HGNC Symbol;Acc:HGNC:25594]	ENSG00000117625.13	RCOR3	c(ENST00000367005, ENST00000367006, ENST00000419091, ENST00000452621, ENST00000472734, ENST00000485186, ENST00000486666, ENST00000526255, ENST00000528066, ENST00000528408, ENST00000528926, ENST00000529572, ENST00000529763, ENST00000533469, ENST00000534460, ENST00000534478)	-0.424	5.03	13.4	0.000516	0.0195	3.29
13427	ENSG00000237330	401934	RNF223	1	1070000	1070000	3340	-	RNF223	protein_coding	chromosome	ring finger protein 223 [Source:HGNC Symbol;Acc:HGNC:40020]	ENSG00000237330.3	RNF223	ENST00000453464	0.903	1.01	13.6	0.000518	0.0195	3.29
6433	ENSG00000142910	64129	TINAGL1	1	31600000	31600000	11200	+	TINAGL1	protein_coding	chromosome	tubulointerstitial nephritis antigen like 1 [Source:HGNC Symbol;Acc:HGNC:19168]	ENSG00000142910.16	TINAGL1	c(ENST00000271064, ENST00000457433, ENST00000461030, ENST00000463112, ENST00000466998, ENST00000468635, ENST00000478398, ENST00000480586, ENST00000481165, ENST00000498429, ENST00000537531)	0.45	7.21	13.4	0.000519	0.0195	3.29
6393	ENSG00000142530	112703	FAM71E1	19	50500000	50500000	10100	-	FAM71E1	protein_coding	chromosome	family with sequence similarity 71 member E1 [Source:HGNC Symbol;Acc:HGNC:25107]	ENSG00000142530.11	FAM71E1	c(ENST00000593796, ENST00000595790, ENST00000599206, ENST00000600100, ENST00000600330, ENST00000602178)	-1.04	0.719	13.3	0.000527	0.0197	3.28
2743	ENSG00000107738	64115	VSIR	10	71700000	71800000	26000	-	VSIR	protein_coding	chromosome	V-set immunoregulatory receptor [Source:HGNC Symbol;Acc:HGNC:30085]	ENSG00000107738.20	VSIR	c(ENST00000394957, ENST00000470317, ENST00000481568)	0.549	5.12	13.3	0.000529	0.0198	3.28
7784	ENSG00000158055	57822	GRHL3	1	24300000	24400000	45200	+	GRHL3	protein_coding	chromosome	grainyhead like transcription factor 3 [Source:HGNC Symbol;Acc:HGNC:25839]	ENSG00000158055.15	GRHL3	c(ENST00000236255, ENST00000350501, ENST00000356046, ENST00000361548, ENST00000461318, ENST00000524724, ENST00000528064, ENST00000528181, ENST00000530984)	0.508	4.7	13.3	0.000534	0.0199	3.27
520	ENSG00000049192	11174	ADAMTS6	5	65100000	65500000	333000	-	ADAMTS6	protein_coding	chromosome	ADAM metallopeptidase with thrombospondin type 1 motif 6 [Source:HGNC Symbol;Acc:HGNC:222]	ENSG00000049192.15	ADAMTS6	c(ENST00000314351, ENST00000381052, ENST00000381055, ENST00000417396, ENST00000464680, ENST00000470597, ENST00000502886, ENST00000504282)	0.604	3.7	13.3	0.000536	0.0199	3.27
1300	ENSG00000083896	91746	YTHDC1	4	68300000	68400000	39700	-	YTHDC1	protein_coding	chromosome	YTH domain containing 1 [Source:HGNC Symbol;Acc:HGNC:30626]	ENSG00000083896.12	YTHDC1	c(ENST00000344157, ENST00000355665, ENST00000505251, ENST00000506175, ENST00000507529, ENST00000510746, ENST00000579690)	0.325	6.79	13.3	0.000547	0.0203	3.26
13257	ENSG00000232112	51372	TMA7	3	48400000	48400000	3950	+	TMA7	protein_coding	chromosome	translation machinery associated 7 homolog [Source:HGNC Symbol;Acc:HGNC:26932]	ENSG00000232112.3	TMA7	c(ENST00000438607, ENST00000477624, ENST00000479126)	0.166	6.78	13.2	0.000556	0.0205	3.26
5046	ENSG00000131788	10401	PIAS3	1	146000000	146000000	11300	-	PIAS3	protein_coding	chromosome	protein inhibitor of activated STAT 3 [Source:HGNC Symbol;Acc:HGNC:16861]	ENSG00000131788.16	PIAS3	c(ENST00000369298, ENST00000369299, ENST00000393045, ENST00000393046, ENST00000463514, ENST00000472114, ENST00000475261, ENST00000484423, ENST00000498436)	-0.37	5.43	13.2	0.000563	0.0207	3.25
5874	ENSG00000137962	9411	ARHGAP29	1	94100000	94300000	126000	-	ARHGAP29	protein_coding	chromosome	Rho GTPase activating protein 29 [Source:HGNC Symbol;Acc:HGNC:30207]	ENSG00000137962.13	ARHGAP29	c(ENST00000260526, ENST00000370217, ENST00000482481, ENST00000546444, ENST00000552844)	0.244	7.31	13.2	0.000564	0.0207	3.25
10751	ENSG00000180817	5464	PPA1	10	70200000	70200000	31100	-	PPA1	protein_coding	chromosome	pyrophosphatase (inorganic) 1 [Source:HGNC Symbol;Acc:HGNC:9226]	ENSG00000180817.12	PPA1	c(ENST00000373230, ENST00000373232, ENST00000460755, ENST00000495346, ENST00000610026, ENST00000625364)	0.168	7.74	13.2	0.000565	0.0207	3.25
2745	ENSG00000107745	10367	MICU1	10	72400000	72600000	259000	-	MICU1	protein_coding	chromosome	mitochondrial calcium uptake 1 [Source:HGNC Symbol;Acc:HGNC:1530]	ENSG00000107745.19	MICU1	c(ENST00000361114, ENST00000398761, ENST00000398763, ENST00000418483, ENST00000476605, ENST00000489666, ENST00000603011, ENST00000604025, ENST00000604238, ENST00000604529, ENST00000635239, ENST00000642044)	0.389	4.99	13.2	0.000568	0.0208	3.25
14440	ENSG00000277101	26084	ARHGEF26	CHR_HSCHR3_2_CTG2_1	154000000	154000000	140000	+	ARHGEF26	protein_coding	chromosome	Rho guanine nucleotide exchange factor 26 [Source:HGNC Symbol;Acc:HGNC:24490]	ENSG00000277101.4	ARHGEF26	c(ENST00000614308, ENST00000618535, ENST00000629129, ENST00000630534, ENST00000630729)	-6.49	-0.751	13.3	0.000577	0.0211	3.24
7546	ENSG00000155158	158219	TTC39B	9	15200000	15300000	144000	-	TTC39B	protein_coding	chromosome	tetratricopeptide repeat domain 39B [Source:HGNC Symbol;Acc:HGNC:23704]	ENSG00000155158.20	TTC39B	c(ENST00000297615, ENST00000380850, ENST00000380853, ENST00000505732, ENST00000506891, ENST00000507285, ENST00000507993, ENST00000512701, ENST00000582994)	0.607	4.03	13.1	0.00058	0.0211	3.24
4659	ENSG00000127952	51657	STYXL1	7	76000000	76000000	51700	-	STYXL1	protein_coding	chromosome	serine/threonine/tyrosine interacting like 1 [Source:HGNC Symbol;Acc:HGNC:18165]	ENSG00000127952.17	STYXL1	c(ENST00000248600, ENST00000340062, ENST00000359697, ENST00000360591, ENST00000430497, ENST00000431581, ENST00000438695, ENST00000451157, ENST00000454618, ENST00000460184, ENST00000474328)	0.304	5.01	13.1	0.000591	0.0215	3.23
6316	ENSG00000141577	22994	CEP131	17	81200000	81200000	33400	-	CEP131	protein_coding	chromosome	centrosomal protein 131 [Source:HGNC Symbol;Acc:HGNC:29511]	ENSG00000141577.14	CEP131	c(ENST00000269392, ENST00000374782, ENST00000450824, ENST00000570482, ENST00000570817, ENST00000571292, ENST00000573053, ENST00000575907)	-0.698	2.89	13	0.000602	0.0218	3.22
8492	ENSG00000164011	51058	ZNF691	1	42800000	42900000	5900	+	ZNF691	protein_coding	chromosome	zinc finger protein 691 [Source:HGNC Symbol;Acc:HGNC:28028]	ENSG00000164011.18	ZNF691	c(ENST00000372502, ENST00000372503, ENST00000372504, ENST00000372506, ENST00000372507, ENST00000372508, ENST00000397034, ENST00000630961, ENST00000651192)	-0.536	3.17	13	0.000605	0.0219	3.22
4656	ENSG00000127946	3092	HIP1	7	75500000	75700000	206000	-	HIP1	protein_coding	chromosome	huntingtin interacting protein 1 [Source:HGNC Symbol;Acc:HGNC:4913]	ENSG00000127946.17	HIP1	c(ENST00000336926, ENST00000404944, ENST00000420909, ENST00000434438, ENST00000479835, ENST00000485723, ENST00000616821)	-0.795	3	13	0.000615	0.0221	3.21
10844	ENSG00000181885	1366	CLDN7	17	7260000	7260000	4080	-	CLDN7	protein_coding	chromosome	claudin 7 [Source:HGNC Symbol;Acc:HGNC:2049]	ENSG00000181885.18	CLDN7	c(ENST00000360325, ENST00000397317, ENST00000538261, ENST00000571881, ENST00000571932, ENST00000573745, ENST00000574070, ENST00000575313)	0.399	6.39	13	0.000617	0.0221	3.21
4257	ENSG00000123384	4035	LRP1	12	57100000	57200000	84900	+	LRP1	protein_coding	chromosome	LDL receptor related protein 1 [Source:HGNC Symbol;Acc:HGNC:6692]	ENSG00000123384.14	LRP1	c(ENST00000243077, ENST00000338962, ENST00000451724, ENST00000553277, ENST00000553446, ENST00000554118, ENST00000554174, ENST00000555124, ENST00000555941, ENST00000556247, ENST00000556356, ENST00000556830)	-0.603	6.43	13	0.000625	0.0223	3.2
8977	ENSG00000166689	144100	PLEKHA7	11	16800000	17000000	237000	-	PLEKHA7	protein_coding	chromosome	pleckstrin homology domain containing A7 [Source:HGNC Symbol;Acc:HGNC:27049]	ENSG00000166689.16	PLEKHA7	c(ENST00000332954, ENST00000355661, ENST00000525049, ENST00000525177, ENST00000525581, ENST00000525781, ENST00000528376, ENST00000528637, ENST00000529213, ENST00000530489, ENST00000531066, ENST00000531079, ENST00000531776, ENST00000532079, ENST00000533251, ENST00000533901, ENST00000636090, ENST00000636113, ENST00000637162)	0.462	5.53	12.9	0.000629	0.0224	3.2
382	ENSG00000030419	22807	IKZF2	2	213000000	213000000	153000	-	IKZF2	protein_coding	chromosome	IKAROS family zinc finger 2 [Source:HGNC Symbol;Acc:HGNC:13177]	ENSG00000030419.16	IKZF2	c(ENST00000342002, ENST00000374319, ENST00000374326, ENST00000412444, ENST00000431520, ENST00000433134, ENST00000434687, ENST00000439848, ENST00000442445, ENST00000451136, ENST00000452786, ENST00000453575, ENST00000457361, ENST00000484040)	0.442	5.84	12.9	0.000631	0.0224	3.2
6912	ENSG00000147155	10682	EBP	X	48500000	48500000	6920	+	EBP	protein_coding	chromosome	EBP cholestenol delta-isomerase [Source:HGNC Symbol;Acc:HGNC:3133]	ENSG00000147155.11	EBP	c(ENST00000276096, ENST00000414061, ENST00000446158, ENST00000466461, ENST00000495186, ENST00000498425)	-0.29	6.27	12.9	0.000636	0.0225	3.2
103	ENSG00000006432	4293	MAP3K9	14	70700000	70800000	87000	-	MAP3K9	protein_coding	chromosome	mitogen-activated protein kinase kinase kinase 9 [Source:HGNC Symbol;Acc:HGNC:6861]	ENSG00000006432.15	MAP3K9	c(ENST00000381250, ENST00000553414, ENST00000554024, ENST00000554146, ENST00000554752, ENST00000555993, ENST00000611979)	0.222	6.25	12.9	0.000641	0.0227	3.19
703	ENSG00000064393	28996	HIPK2	7	140000000	140000000	216000	-	HIPK2	protein_coding	chromosome	homeodomain interacting protein kinase 2 [Source:HGNC Symbol;Acc:HGNC:14402]	ENSG00000064393.16	HIPK2	c(ENST00000342645, ENST00000406875, ENST00000428878)	-0.31	6.19	12.9	0.000646	0.0228	3.19
10160	ENSG00000174791	9610	RIN1	11	66300000	66300000	6600	-	RIN1	protein_coding	chromosome	Ras and Rab interactor 1 [Source:HGNC Symbol;Acc:HGNC:18749]	ENSG00000174791.11	RIN1	c(ENST00000311320, ENST00000524804, ENST00000526246, ENST00000528006, ENST00000530056, ENST00000530745, ENST00000534824, ENST00000627248)	-0.505	5.72	12.9	0.000648	0.0228	3.19
4797	ENSG00000129514	3169	FOXA1	14	37600000	37600000	6510	-	FOXA1	protein_coding	chromosome	forkhead box A1 [Source:HGNC Symbol;Acc:HGNC:5021]	ENSG00000129514.6	FOXA1	c(ENST00000250448, ENST00000545425, ENST00000553751, ENST00000554607, ENST00000557418)	0.395	4.21	12.9	0.00065	0.0228	3.19
12848	ENSG00000214842	729475	RAD51AP2	2	17500000	17500000	7860	-	RAD51AP2	protein_coding	chromosome	RAD51 associated protein 2 [Source:HGNC Symbol;Acc:HGNC:34417]	ENSG00000214842.5	RAD51AP2	ENST00000399080	-1.22	0.13	12.8	0.000659	0.0231	3.18
2125	ENSG00000102243	51442	VGLL1	X	137000000	137000000	24600	+	VGLL1	protein_coding	chromosome	vestigial like family member 1 [Source:HGNC Symbol;Acc:HGNC:20985]	ENSG00000102243.13	VGLL1	c(ENST00000370634, ENST00000440515, ENST00000456412, ENST00000470358)	0.575	3.94	12.8	0.000666	0.0232	3.18
3475	ENSG00000115091	10096	ACTR3	2	114000000	114000000	72500	+	ACTR3	protein_coding	chromosome	actin related protein 3 [Source:HGNC Symbol;Acc:HGNC:170]	ENSG00000115091.12	ACTR3	c(ENST00000263238, ENST00000415792, ENST00000443297, ENST00000446821, ENST00000478928, ENST00000484165, ENST00000489779, ENST00000535589)	0.219	8.2	12.8	0.000667	0.0232	3.18
11937	ENSG00000196923	9260	PDLIM7	5	177000000	177000000	14200	-	PDLIM7	protein_coding	chromosome	PDZ and LIM domain 7 [Source:HGNC Symbol;Acc:HGNC:22958]	ENSG00000196923.14	PDLIM7	c(ENST00000355572, ENST00000355841, ENST00000359895, ENST00000393546, ENST00000393551, ENST00000463411, ENST00000486828, ENST00000493815, ENST00000503346, ENST00000503827, ENST00000504318, ENST00000504380, ENST00000505074, ENST00000505746, ENST00000506161, ENST00000506537)	-0.35	5.51	12.8	0.000675	0.0235	3.17
836	ENSG00000068120	80347	COASY	17	42600000	42600000	4810	+	COASY	protein_coding	chromosome	Coenzyme A synthase [Source:HGNC Symbol;Acc:HGNC:29932]	ENSG00000068120.15	COASY	c(ENST00000393818, ENST00000421097, ENST00000585811, ENST00000585909, ENST00000586771, ENST00000587157, ENST00000587214, ENST00000587858, ENST00000588353, ENST00000588757, ENST00000590958, ENST00000591583, ENST00000591753, ENST00000591779)	-0.42	5.59	12.8	0.000683	0.0237	3.17
14787	ENSG00000286219	100996717	NOTCH2NLC	1	149000000	149000000	77400	+	NOTCH2NLC	protein_coding	chromosome	notch 2 N-terminal like C [Source:HGNC Symbol;Acc:HGNC:53924]	ENSG00000286219.1	NOTCH2NLC	c(ENST00000578189, ENST00000650865, ENST00000652191)	0.971	4.05	12.7	0.000685	0.0237	3.16
7235	ENSG00000151414	140609	NEK7	1	198000000	198000000	165000	+	NEK7	protein_coding	chromosome	NIMA related kinase 7 [Source:HGNC Symbol;Acc:HGNC:13386]	ENSG00000151414.15	NEK7	c(ENST00000367383, ENST00000367385, ENST00000391974, ENST00000417895, ENST00000442588, ENST00000493790, ENST00000538004, ENST00000544035)	0.301	6.99	12.7	0.000688	0.0238	3.16
2020	ENSG00000101335	10398	MYL9	20	36500000	36600000	9950	+	MYL9	protein_coding	chromosome	myosin light chain 9 [Source:HGNC Symbol;Acc:HGNC:15754]	ENSG00000101335.10	MYL9	c(ENST00000279022, ENST00000346786)	0.312	5.03	12.7	0.000696	0.0239	3.16
4930	ENSG00000130775	9473	THEMIS2	1	27900000	27900000	14100	+	THEMIS2	protein_coding	chromosome	thymocyte selection associated family member 2 [Source:HGNC Symbol;Acc:HGNC:16839]	ENSG00000130775.16	THEMIS2	c(ENST00000328928, ENST00000373921, ENST00000373925, ENST00000373927, ENST00000427466, ENST00000442118, ENST00000456990, ENST00000466068, ENST00000467258, ENST00000482828, ENST00000492877)	1.06	1.51	12.7	0.000696	0.0239	3.16
6892	ENSG00000147010	30011	SH3KBP1	X	19500000	19900000	354000	-	SH3KBP1	protein_coding	chromosome	SH3 domain containing kinase binding protein 1 [Source:HGNC Symbol;Acc:HGNC:13867]	ENSG00000147010.18	SH3KBP1	c(ENST00000379697, ENST00000379698, ENST00000379716, ENST00000379726, ENST00000397821, ENST00000431164, ENST00000432234, ENST00000477102, ENST00000494961)	0.388	5.66	12.6	0.000737	0.0253	3.13
3626	ENSG00000116212	115353	LRRC42	1	53900000	54000000	22100	+	LRRC42	protein_coding	chromosome	leucine rich repeat containing 42 [Source:HGNC Symbol;Acc:HGNC:28792]	ENSG00000116212.15	LRRC42	c(ENST00000319223, ENST00000371368, ENST00000371370, ENST00000444987, ENST00000477905)	0.236	5.75	12.5	0.000749	0.0256	3.13
1569	ENSG00000091536	51168	MYO15A	17	18100000	18200000	71100	+	MYO15A	protein_coding	chromosome	myosin XVA [Source:HGNC Symbol;Acc:HGNC:7594]	ENSG00000091536.19	MYO15A	c(ENST00000412324, ENST00000418233, ENST00000433411, ENST00000445289, ENST00000473013, ENST00000536811, ENST00000556535, ENST00000557190, ENST00000557655, ENST00000578472, ENST00000578575, ENST00000578999, ENST00000579848, ENST00000583079, ENST00000585180, ENST00000615845, ENST00000642418, ENST00000643693, ENST00000644795, ENST00000646238, ENST00000646782, ENST00000647165, ENST00000651088, ENST00…	-2.11	-0.259	12.5	0.00075	0.0256	3.12
2874	ENSG00000108839	239	ALOX12	17	7000000	7010000	14700	+	ALOX12	protein_coding	chromosome	arachidonate 12-lipoxygenase, 12S type [Source:HGNC Symbol;Acc:HGNC:429]	ENSG00000108839.12	ALOX12	c(ENST00000251535, ENST00000406228, ENST00000480801)	-1.04	1.12	12.7	0.000759	0.0259	3.12
6657	ENSG00000144504	51281	ANKMY1	2	240000000	241000000	89800	-	ANKMY1	protein_coding	chromosome	ankyrin repeat and MYND domain containing 1 [Source:HGNC Symbol;Acc:HGNC:20987]	ENSG00000144504.15	ANKMY1	c(ENST00000272972, ENST00000361678, ENST00000373318, ENST00000391987, ENST00000391988, ENST00000401804, ENST00000403283, ENST00000405002, ENST00000405523, ENST00000406958, ENST00000407275, ENST00000411765, ENST00000418505, ENST00000418708, ENST00000441168, ENST00000443318, ENST00000459901, ENST00000462004, ENST00000464991, ENST00000477316, ENST00000480230, ENST00000484526, ENST00000489677, ENST00…	-0.967	3.35	12.5	0.000769	0.0261	3.11
1992	ENSG00000101166	51012	PRELID3B	20	59000000	59000000	9660	-	PRELID3B	protein_coding	chromosome	PRELI domain containing 3B [Source:HGNC Symbol;Acc:HGNC:15892]	ENSG00000101166.16	PRELID3B	c(ENST00000355937, ENST00000371033, ENST00000463057, ENST00000466051)	0.255	6.45	12.5	0.000771	0.0261	3.11
8563	ENSG00000164236	651746	ANKRD33B	5	10600000	10700000	93700	+	ANKRD33B	protein_coding	chromosome	ankyrin repeat domain 33B [Source:HGNC Symbol;Acc:HGNC:35240]	ENSG00000164236.12	ANKRD33B	c(ENST00000296657, ENST00000504806)	0.526	3.39	12.5	0.00078	0.0264	3.11
2898	ENSG00000109084	27346	TMEM97	17	28300000	28300000	9490	+	TMEM97	protein_coding	chromosome	transmembrane protein 97 [Source:HGNC Symbol;Acc:HGNC:28106]	ENSG00000109084.14	TMEM97	c(ENST00000226230, ENST00000336687, ENST00000582113, ENST00000582384, ENST00000583381)	-0.421	4.64	12.4	0.000792	0.0267	3.1
3823	ENSG00000118308	4033	IRAG2	12	25000000	25100000	104000	+	LRMP	protein_coding	chromosome	lymphoid restricted membrane protein [Source:HGNC Symbol;Acc:HGNC:6690]	ENSG00000118308.15	LRMP	c(ENST00000354454, ENST00000361433, ENST00000536173, ENST00000547044, ENST00000548766, ENST00000549437, ENST00000550945, ENST00000553398, ENST00000554272, ENST00000554942, ENST00000555141, ENST00000555165, ENST00000555194, ENST00000555877, ENST00000555885, ENST00000556485, ENST00000556887, ENST00000557270, ENST00000557472, ENST00000557489, ENST00000636465)	-1.37	1.04	12.6	0.000796	0.0268	3.1
14227	ENSG00000274129	79042	TSEN34	CHR_HSCHR19LRC_PGF1_CTG3_1	54200000	54200000	4600	+	TSEN34	protein_coding	chromosome	tRNA splicing endonuclease subunit 34 [Source:HGNC Symbol;Acc:HGNC:15506]	ENSG00000274129.4	TSEN34	c(ENST00000612236, ENST00000614265, ENST00000616063, ENST00000617739, ENST00000618135, ENST00000618447, ENST00000622076)	5.09	0.133	12.6	0.000799	0.0268	3.1
13409	ENSG00000236699	54848	ARHGEF38	4	106000000	106000000	155000	+	ARHGEF38	protein_coding	chromosome	Rho guanine nucleotide exchange factor 38 [Source:HGNC Symbol;Acc:HGNC:25968]	ENSG00000236699.9	ARHGEF38	c(ENST00000265154, ENST00000420470, ENST00000503289, ENST00000506828, ENST00000508036, ENST00000508961, ENST00000510406)	-2.49	-0.439	12.4	0.000806	0.027	3.09
10521	ENSG00000178209	5339	PLEC	8	144000000	144000000	61600	-	PLEC	protein_coding	chromosome	plectin [Source:HGNC Symbol;Acc:HGNC:9069]	ENSG00000178209.15	PLEC	c(ENST00000322810, ENST00000345136, ENST00000354589, ENST00000354958, ENST00000356346, ENST00000357649, ENST00000398774, ENST00000436759, ENST00000526416, ENST00000527096, ENST00000527303, ENST00000527816, ENST00000528025, ENST00000528131, ENST00000532346)	-0.423	9.56	12.4	0.000815	0.0272	3.09
1524	ENSG00000090447	7023	TFAP4	16	4260000	4270000	15900	-	TFAP4	protein_coding	chromosome	transcription factor AP-4 [Source:HGNC Symbol;Acc:HGNC:11745]	ENSG00000090447.12	TFAP4	c(ENST00000204517, ENST00000572393, ENST00000573476, ENST00000574639, ENST00000575300, ENST00000575320, ENST00000575672)	-0.531	3.67	12.3	0.000819	0.0273	3.09
3050	ENSG00000110881	41	ASIC1	12	50100000	50100000	26100	+	ASIC1	protein_coding	chromosome	acid sensing ion channel subunit 1 [Source:HGNC Symbol;Acc:HGNC:100]	ENSG00000110881.11	ASIC1	c(ENST00000228468, ENST00000447966, ENST00000453327, ENST00000548350, ENST00000549792, ENST00000550558, ENST00000551199, ENST00000552438, ENST00000552633)	-0.624	3.52	12.3	0.000839	0.0279	3.08
7704	ENSG00000157107	115548	FCHO2	5	73000000	73100000	134000	+	FCHO2	protein_coding	chromosome	FCH domain only 2 [Source:HGNC Symbol;Acc:HGNC:25180]	ENSG00000157107.14	FCHO2	c(ENST00000287761, ENST00000430046, ENST00000503302, ENST00000507345, ENST00000508431, ENST00000511264, ENST00000512348)	0.351	5.6	12.2	0.000867	0.0287	3.06
8295	ENSG00000163110	10611	PDLIM5	4	94500000	94700000	216000	+	PDLIM5	protein_coding	chromosome	PDZ and LIM domain 5 [Source:HGNC Symbol;Acc:HGNC:17468]	ENSG00000163110.15	PDLIM5	c(ENST00000317968, ENST00000318007, ENST00000359265, ENST00000380176, ENST00000380180, ENST00000437932, ENST00000503974, ENST00000504489, ENST00000506632, ENST00000508216, ENST00000508531, ENST00000509333, ENST00000509357, ENST00000510099, ENST00000511586, ENST00000511767, ENST00000512274, ENST00000513341, ENST00000514743, ENST00000514830, ENST00000542407, ENST00000615540, ENST00000627587)	0.274	7.15	12.2	0.000872	0.0288	3.06
11917	ENSG00000196792	29966	STRN3	14	30900000	31000000	133000	-	STRN3	protein_coding	chromosome	striatin 3 [Source:HGNC Symbol;Acc:HGNC:15720]	ENSG00000196792.12	STRN3	c(ENST00000355683, ENST00000357479, ENST00000366206, ENST00000554124, ENST00000554991, ENST00000555152, ENST00000555358, ENST00000556577)	0.39	5.79	12.2	0.000872	0.0288	3.06
7121	ENSG00000149573	10205	MPZL2	11	118000000	118000000	11100	-	MPZL2	protein_coding	chromosome	myelin protein zero like 2 [Source:HGNC Symbol;Acc:HGNC:3496]	ENSG00000149573.9	MPZL2	c(ENST00000278937, ENST00000438295, ENST00000525647, ENST00000527282, ENST00000528554, ENST00000529376, ENST00000534175)	0.268	8.17	12.2	0.000874	0.0288	3.06
7426	ENSG00000153714	286343	LURAP1L	9	12800000	12800000	48000	+	LURAP1L	protein_coding	chromosome	leucine rich adaptor protein 1 like [Source:HGNC Symbol;Acc:HGNC:31452]	ENSG00000153714.6	LURAP1L	c(ENST00000319264, ENST00000489107)	0.359	5.01	12.2	0.000879	0.0288	3.06
9424	ENSG00000169252	154	ADRB2	5	149000000	149000000	3440	+	ADRB2	protein_coding	chromosome	adrenoceptor beta 2 [Source:HGNC Symbol;Acc:HGNC:286]	ENSG00000169252.5	ADRB2	ENST00000305988	0.27	5.69	12.2	0.000888	0.0291	3.05
8643	ENSG00000164695	92421	CHMP4C	8	81700000	81800000	27100	+	CHMP4C	protein_coding	chromosome	charged multivesicular body protein 4C [Source:HGNC Symbol;Acc:HGNC:30599]	ENSG00000164695.5	CHMP4C	ENST00000297265	0.285	5.17	12.1	0.000895	0.0292	3.05
11371	ENSG00000185989	22821	RASA3	13	114000000	114000000	155000	-	RASA3	protein_coding	chromosome	RAS p21 protein activator 3 [Source:HGNC Symbol;Acc:HGNC:20331]	ENSG00000185989.11	RASA3	c(ENST00000334062, ENST00000542651)	-0.472	3.23	12.1	0.000896	0.0292	3.05
4400	ENSG00000124875	6372	CXCL6	4	73800000	73800000	12400	+	CXCL6	protein_coding	chromosome	C-X-C motif chemokine ligand 6 [Source:HGNC Symbol;Acc:HGNC:10643]	ENSG00000124875.10	CXCL6	c(ENST00000226317, ENST00000503446, ENST00000515050)	-0.597	2	12.1	0.0009	0.0293	3.05
10470	ENSG00000177707	25945	NECTIN3	3	111000000	111000000	205000	+	NECTIN3	protein_coding	chromosome	nectin cell adhesion molecule 3 [Source:HGNC Symbol;Acc:HGNC:17664]	ENSG00000177707.11	NECTIN3	c(ENST00000319792, ENST00000461477, ENST00000470618, ENST00000478327, ENST00000481766, ENST00000485303, ENST00000485506, ENST00000486596, ENST00000488016, ENST00000491525, ENST00000493615)	-0.558	3.74	12.1	0.000914	0.0297	3.04
4558	ENSG00000126524	51119	SBDS	7	67000000	67000000	7910	-	SBDS	protein_coding	chromosome	SBDS ribosome maturation factor [Source:HGNC Symbol;Acc:HGNC:19440]	ENSG00000126524.10	SBDS	c(ENST00000246868, ENST00000414306, ENST00000463579, ENST00000490953, ENST00000617799)	0.21	8.07	12.1	0.000923	0.0299	3.03
9510	ENSG00000169905	163590	TOR1AIP2	1	180000000	180000000	37800	-	TOR1AIP2	protein_coding	chromosome	torsin 1A interacting protein 2 [Source:HGNC Symbol;Acc:HGNC:24055]	ENSG00000169905.12	TOR1AIP2	c(ENST00000367612, ENST00000474318, ENST00000482587, ENST00000483123, ENST00000495650, ENST00000609928)	0.382	6.07	12.1	0.000928	0.03	3.03
4352	ENSG00000124429	79983	POF1B	X	85300000	85400000	102000	-	POF1B	protein_coding	chromosome	POF1B actin binding protein [Source:HGNC Symbol;Acc:HGNC:13711]	ENSG00000124429.18	POF1B	c(ENST00000262753, ENST00000373145)	0.306	5.37	12.1	0.000934	0.0301	3.03
10358	ENSG00000176697	627	BDNF	11	27700000	27700000	67200	-	BDNF	protein_coding	chromosome	brain derived neurotrophic factor [Source:HGNC Symbol;Acc:HGNC:1033]	ENSG00000176697.19	BDNF	c(ENST00000314915, ENST00000356660, ENST00000395978, ENST00000395980, ENST00000395981, ENST00000395983, ENST00000395986, ENST00000418212, ENST00000420794, ENST00000438929, ENST00000439476, ENST00000525528, ENST00000525950, ENST00000530786, ENST00000530861, ENST00000532997, ENST00000533131, ENST00000533246, ENST00000584049)	0.688	2.01	12	0.000954	0.0306	3.02
953	ENSG00000072071	22859	ADGRL1	19	14100000	14200000	58400	-	ADGRL1	protein_coding	chromosome	adhesion G protein-coupled receptor L1 [Source:HGNC Symbol;Acc:HGNC:20973]	ENSG00000072071.16	ADGRL1	c(ENST00000340736, ENST00000361434, ENST00000588677, ENST00000589616, ENST00000590223, ENST00000591528, ENST00000592164, ENST00000593005)	-0.588	4.58	12	0.000961	0.0307	3.02
5195	ENSG00000132963	51371	POMP	13	28700000	28700000	19900	+	POMP	protein_coding	chromosome	proteasome maturation protein [Source:HGNC Symbol;Acc:HGNC:20330]	ENSG00000132963.8	POMP	c(ENST00000380842, ENST00000460403)	0.256	6.83	12	0.000961	0.0307	3.02
10738	ENSG00000180660	4081	MAB21L1	13	35500000	35500000	2900	-	MAB21L1	protein_coding	chromosome	mab-21 like 1 [Source:HGNC Symbol;Acc:HGNC:6757]	ENSG00000180660.8	MAB21L1	ENST00000379919	-0.614	1.74	12	0.000962	0.0307	3.02
1089	ENSG00000076513	88455	ANKRD13A	12	110000000	110000000	40600	+	ANKRD13A	protein_coding	chromosome	ankyrin repeat domain 13A [Source:HGNC Symbol;Acc:HGNC:21268]	ENSG00000076513.17	ANKRD13A	c(ENST00000261739, ENST00000546476, ENST00000547419, ENST00000547639, ENST00000549826, ENST00000550404, ENST00000551491, ENST00000553025, ENST00000553246, ENST00000553251)	0.267	6.8	12	0.000964	0.0307	3.02
14281	ENSG00000274811	81037	CLPTM1L	CHR_HSCHR5_3_CTG1	1320000	1350000	26800	-	CLPTM1L	protein_coding	chromosome	CLPTM1 like [Source:HGNC Symbol;Acc:HGNC:24308]	ENSG00000274811.3	CLPTM1L	c(ENST00000620010, ENST00000625605, ENST00000625736, ENST00000626375, ENST00000627897, ENST00000627985, ENST00000628462, ENST00000628555, ENST00000628591, ENST00000628658, ENST00000629159, ENST00000629618, ENST00000629620, ENST00000630220, ENST00000630301)	-8.78	1.53	12.1	0.000966	0.0307	3.02
13760	ENSG00000254470	91056	AP5B1	11	65800000	65800000	7080	-	AP5B1	protein_coding	chromosome	adaptor related protein complex 5 subunit beta 1 [Source:HGNC Symbol;Acc:HGNC:25104]	ENSG00000254470.3	AP5B1	ENST00000532090	0.348	4.22	11.9	0.000981	0.0311	3.01
6506	ENSG00000143398	8394	PIP5K1A	1	151000000	151000000	51600	+	PIP5K1A	protein_coding	chromosome	phosphatidylinositol-4-phosphate 5-kinase type 1 alpha [Source:HGNC Symbol;Acc:HGNC:8994]	ENSG00000143398.20	PIP5K1A	c(ENST00000349792, ENST00000368888, ENST00000368890, ENST00000409426, ENST00000418435, ENST00000424999, ENST00000441902, ENST00000447555, ENST00000454769, ENST00000460157, ENST00000461816, ENST00000464105, ENST00000468772, ENST00000481713, ENST00000486048, ENST00000486866, ENST00000489625)	0.336	6.87	11.9	0.000982	0.0311	3.01
1892	ENSG00000100558	26499	PLEK2	14	67400000	67400000	25200	-	PLEK2	protein_coding	chromosome	pleckstrin 2 [Source:HGNC Symbol;Acc:HGNC:19238]	ENSG00000100558.9	PLEK2	c(ENST00000216446, ENST00000553387, ENST00000554395, ENST00000555803, ENST00000556532, ENST00000557388)	-0.391	5.11	11.9	0.000988	0.0312	3.01
2331	ENSG00000104332	6422	SFRP1	8	41300000	41300000	47500	-	SFRP1	protein_coding	chromosome	secreted frizzled related protein 1 [Source:HGNC Symbol;Acc:HGNC:10776]	ENSG00000104332.12	SFRP1	c(ENST00000220772, ENST00000379845)	-0.212	7	11.9	0.000992	0.0312	3
6201	ENSG00000140612	23478	SEC11A	15	84700000	84700000	46900	-	SEC11A	protein_coding	chromosome	SEC11 homolog A, signal peptidase complex subunit [Source:HGNC Symbol;Acc:HGNC:17718]	ENSG00000140612.14	SEC11A	c(ENST00000268220, ENST00000455959, ENST00000558134, ENST00000558196, ENST00000558217, ENST00000558924, ENST00000559376, ENST00000559729, ENST00000560266, ENST00000560409)	0.192	6.8	11.9	0.000993	0.0312	3
2713	ENSG00000107249	169792	GLIS3	9	3820000	4350000	524000	-	GLIS3	protein_coding	chromosome	GLIS family zinc finger 3 [Source:HGNC Symbol;Acc:HGNC:28510]	ENSG00000107249.23	GLIS3	c(ENST00000324333, ENST00000381971, ENST00000461870, ENST00000462164, ENST00000463680, ENST00000464391, ENST00000465708, ENST00000467497, ENST00000469833, ENST00000471664, ENST00000473846, ENST00000477901, ENST00000478315, ENST00000478844, ENST00000481827, ENST00000490709, ENST00000491889, ENST00000645097, ENST00000645252)	-1.14	0.916	12.1	0.000995	0.0312	3
6319	ENSG00000141582	8535	CBX4	17	79800000	79800000	6280	-	CBX4	protein_coding	chromosome	chromobox 4 [Source:HGNC Symbol;Acc:HGNC:1554]	ENSG00000141582.15	CBX4	c(ENST00000269397, ENST00000448310, ENST00000494546, ENST00000495122)	-0.671	4.51	11.9	0.000997	0.0312	3
8814	ENSG00000165757	57608	JCAD	10	30000000	30100000	103000	-	JCAD	protein_coding	chromosome	junctional cadherin 5 associated [Source:HGNC Symbol;Acc:HGNC:29283]	ENSG00000165757.9	JCAD	c(ENST00000375377, ENST00000464386, ENST00000465712)	-1.8	0.281	11.9	0.00101	0.0315	3
9440	ENSG00000169403	5724	PTAFR	1	28100000	28200000	46800	-	PTAFR	protein_coding	chromosome	platelet activating factor receptor [Source:HGNC Symbol;Acc:HGNC:9582]	ENSG00000169403.12	PTAFR	c(ENST00000305392, ENST00000373857, ENST00000539896)	0.375	4.51	11.9	0.00101	0.0314	3
10261	ENSG00000175662	146691	TOM1L2	17	17800000	18000000	129000	-	TOM1L2	protein_coding	chromosome	target of myb1 like 2 membrane trafficking protein [Source:HGNC Symbol;Acc:HGNC:11984]	ENSG00000175662.17	TOM1L2	c(ENST00000318094, ENST00000379504, ENST00000395739, ENST00000468944, ENST00000478943, ENST00000486413, ENST00000535933, ENST00000537091, ENST00000540946, ENST00000542206, ENST00000577517, ENST00000577794, ENST00000579586, ENST00000581396)	0.385	6.67	11.9	0.00101	0.0315	2.99
6939	ENSG00000147509	8601	RGS20	8	53900000	54000000	108000	+	RGS20	protein_coding	chromosome	regulator of G protein signaling 20 [Source:HGNC Symbol;Acc:HGNC:14600]	ENSG00000147509.14	RGS20	c(ENST00000276500, ENST00000297313, ENST00000344277, ENST00000517405, ENST00000517659, ENST00000518286, ENST00000522225, ENST00000523064, ENST00000523280, ENST00000523414)	0.326	5.02	11.9	0.00102	0.0315	2.99
9330	ENSG00000168734	11142	PKIG	20	44500000	44600000	92500	+	PKIG	protein_coding	chromosome	cAMP-dependent protein kinase inhibitor gamma [Source:HGNC Symbol;Acc:HGNC:9019]	ENSG00000168734.14	PKIG	c(ENST00000349959, ENST00000372886, ENST00000372887, ENST00000372889, ENST00000372891, ENST00000372892, ENST00000372894, ENST00000477390)	0.464	3.13	11.9	0.00102	0.0315	2.99
11221	ENSG00000185013	93034	NT5C1B	2	18600000	18600000	26700	-	NT5C1B	protein_coding	chromosome	5'-nucleotidase, cytosolic IB [Source:HGNC Symbol;Acc:HGNC:17818]	ENSG00000185013.16	NT5C1B	c(ENST00000304081, ENST00000359846, ENST00000406971, ENST00000416783, ENST00000418427, ENST00000460052, ENST00000490687)	-1.14	0.476	11.9	0.00102	0.0315	2.99
1171	ENSG00000079156	114880	OSBPL6	2	178000000	178000000	208000	+	OSBPL6	protein_coding	chromosome	oxysterol binding protein like 6 [Source:HGNC Symbol;Acc:HGNC:16388]	ENSG00000079156.17	OSBPL6	c(ENST00000190611, ENST00000315022, ENST00000357080, ENST00000359685, ENST00000392505, ENST00000409045, ENST00000409631, ENST00000477097, ENST00000477646)	-0.379	4.53	11.8	0.00103	0.0317	2.99
1976	ENSG00000101084	55969	RAB5IF	20	36600000	36600000	6780	+	RAB5IF	protein_coding	chromosome	RAB5 interacting factor [Source:HGNC Symbol;Acc:HGNC:15870]	ENSG00000101084.18	RAB5IF	c(ENST00000342422, ENST00000344795, ENST00000373852, ENST00000483815, ENST00000491113, ENST00000492721, ENST00000494506, ENST00000639924)	0.231	6.78	11.8	0.00103	0.0317	2.99
10132	ENSG00000174500	257144	GCSAM	3	112000000	112000000	12400	-	GCSAM	protein_coding	chromosome	germinal center associated signaling and motility [Source:HGNC Symbol;Acc:HGNC:20253]	ENSG00000174500.13	GCSAM	c(ENST00000308910, ENST00000460387, ENST00000470085, ENST00000484193, ENST00000487901, ENST00000488580, ENST00000495418)	-0.816	1.73	11.8	0.00104	0.032	2.98
13388	ENSG00000236104	9278	ZBTB22	6	33300000	33300000	3540	-	ZBTB22	protein_coding	chromosome	zinc finger and BTB domain containing 22 [Source:HGNC Symbol;Acc:HGNC:13085]	ENSG00000236104.3	ZBTB22	c(ENST00000418724, ENST00000431845, ENST00000441117)	5.15	-2.26	12.1	0.00104	0.032	2.98
913	ENSG00000070759	10420	TESK2	1	45300000	45500000	147000	-	TESK2	protein_coding	chromosome	testis associated actin remodelling kinase 2 [Source:HGNC Symbol;Acc:HGNC:11732]	ENSG00000070759.17	TESK2	c(ENST00000372084, ENST00000372086, ENST00000486676, ENST00000493974)	0.96	1.66	11.8	0.00105	0.032	2.98
1205	ENSG00000080573	50509	COL5A3	19	9960000	10000000	50900	-	COL5A3	protein_coding	chromosome	collagen type V alpha 3 chain [Source:HGNC Symbol;Acc:HGNC:14864]	ENSG00000080573.7	COL5A3	c(ENST00000264828, ENST00000461214)	-1.11	1.02	11.8	0.00105	0.032	2.98
11450	ENSG00000186591	7328	UBE2H	7	130000000	130000000	122000	-	UBE2H	protein_coding	chromosome	ubiquitin conjugating enzyme E2 H [Source:HGNC Symbol;Acc:HGNC:12484]	ENSG00000186591.13	UBE2H	c(ENST00000355621, ENST00000463272, ENST00000472396, ENST00000473814, ENST00000480245, ENST00000483368, ENST00000486283, ENST00000490974, ENST00000496698, ENST00000649897)	0.281	7.47	11.8	0.00105	0.0321	2.98
104	ENSG00000006451	5898	RALA	7	39600000	39700000	84600	+	RALA	protein_coding	chromosome	RAS like proto-oncogene A [Source:HGNC Symbol;Acc:HGNC:9839]	ENSG00000006451.8	RALA	c(ENST00000005257, ENST00000434466, ENST00000436179, ENST00000466491, ENST00000468201)	0.302	7.99	11.8	0.00106	0.0321	2.98
6775	ENSG00000145734	55814	BDP1	5	71500000	71600000	112000	+	BDP1	protein_coding	chromosome	B double prime 1, subunit of RNA polymerase III transcription initiation factor IIIB [Source:HGNC Symbol;Acc:HGNC:13652]	ENSG00000145734.19	BDP1	c(ENST00000358731, ENST00000380675, ENST00000508157, ENST00000508917, ENST00000514903, ENST00000525844)	10.5	1.89	12.9	0.00106	0.0321	2.98
7505	ENSG00000154723	522	ATP5PF	21	25700000	25700000	19200	-	ATP5PF	protein_coding	chromosome	ATP synthase peripheral stalk subunit F6 [Source:HGNC Symbol;Acc:HGNC:847]	ENSG00000154723.12	ATP5PF	c(ENST00000284971, ENST00000400087, ENST00000400090, ENST00000400093, ENST00000400094, ENST00000400099, ENST00000457143, ENST00000486002)	0.19	6.41	11.7	0.00108	0.0328	2.97
11110	ENSG00000184009	71	ACTG1	17	81500000	81500000	13900	-	ACTG1	protein_coding	chromosome	actin gamma 1 [Source:HGNC Symbol;Acc:HGNC:144]	ENSG00000184009.12	ACTG1	c(ENST00000570382, ENST00000571691, ENST00000571721, ENST00000572105, ENST00000573283, ENST00000574671, ENST00000575087, ENST00000575659, ENST00000575842, ENST00000575994, ENST00000576209, ENST00000576214, ENST00000576544, ENST00000576917, ENST00000615544, ENST00000644774)	0.278	11.7	11.7	0.00108	0.0328	2.96
2196	ENSG00000103024	4832	NME3	16	1770000	1770000	1440	-	NME3	protein_coding	chromosome	NME/NM23 nucleoside diphosphate kinase 3 [Source:HGNC Symbol;Acc:HGNC:7851]	ENSG00000103024.7	NME3	c(ENST00000219302, ENST00000561637, ENST00000563367, ENST00000563498, ENST00000563854, ENST00000564252, ENST00000564628, ENST00000565379, ENST00000566600, ENST00000567271, ENST00000568561)	-0.478	3.35	11.7	0.0011	0.033	2.96
14630	ENSG00000282514	NA		CHR_HSCHR15_5_CTG8	82600000	82600000	748	+	AC010724.1	unprocessed_pseudogene	chromosome	dynamin 1 (DNM1) pseudogene	ENSG00000282514.1	AC010724.1	ENST00000631667	-0.91	0.128	11.7	0.0011	0.0331	2.96
5985	ENSG00000138685	2247	FGF2	4	123000000	123000000	71500	+	FGF2	protein_coding	chromosome	fibroblast growth factor 2 [Source:HGNC Symbol;Acc:HGNC:3676]	ENSG00000138685.15	FGF2	c(ENST00000264498, ENST00000608478, ENST00000614010, ENST00000644866)	0.384	3.47	11.7	0.00111	0.0331	2.96
7269	ENSG00000151693	8853	ASAP2	2	9210000	9410000	199000	+	ASAP2	protein_coding	chromosome	ArfGAP with SH3 domain, ankyrin repeat and PH domain 2 [Source:HGNC Symbol;Acc:HGNC:2721]	ENSG00000151693.11	ASAP2	c(ENST00000281419, ENST00000315273, ENST00000471687, ENST00000484590, ENST00000491413, ENST00000641030)	0.22	6.31	11.7	0.00111	0.0331	2.96
12636	ENSG00000206315	5089	PBX2	CHR_HSCHR6_MHC_QBL_CTG1	32100000	32100000	5450	-	PBX2	protein_coding	chromosome	PBX homeobox 2 [Source:HGNC Symbol;Acc:HGNC:8633]	ENSG00000206315.9	PBX2	c(ENST00000383270, ENST00000462393, ENST00000466603, ENST00000487027, ENST00000489815)	-5.93	3.09	12.2	0.00111	0.0332	2.95
7824	ENSG00000158473	912	CD1D	1	158000000	158000000	4950	+	CD1D	protein_coding	chromosome	CD1d molecule [Source:HGNC Symbol;Acc:HGNC:1637]	ENSG00000158473.6	CD1D	ENST00000368171	-0.743	2.05	11.7	0.00112	0.0334	2.95
9396	ENSG00000169131	6940	ZNF354A	5	179000000	179000000	19100	-	ZNF354A	protein_coding	chromosome	zinc finger protein 354A [Source:HGNC Symbol;Acc:HGNC:11628]	ENSG00000169131.13	ZNF354A	c(ENST00000335815, ENST00000518048, ENST00000520331)	0.301	4.5	11.6	0.00113	0.0335	2.95
3502	ENSG00000115267	64135	IFIH1	2	162000000	162000000	51600	-	IFIH1	protein_coding	chromosome	interferon induced with helicase C domain 1 [Source:HGNC Symbol;Acc:HGNC:18873]	ENSG00000115267.8	IFIH1	c(ENST00000421365, ENST00000464129, ENST00000648433, ENST00000649426, ENST00000649554, ENST00000649979)	0.65	3.02	11.6	0.00116	0.0346	2.93
5351	ENSG00000134419	6210	RPS15A	16	18800000	18800000	9090	-	RPS15A	protein_coding	chromosome	ribosomal protein S15a [Source:HGNC Symbol;Acc:HGNC:10389]	ENSG00000134419.15	RPS15A	c(ENST00000322989, ENST00000562935, ENST00000563390, ENST00000563579, ENST00000565420, ENST00000569083, ENST00000569365, ENST00000572008, ENST00000573554, ENST00000574723, ENST00000575669, ENST00000576008, ENST00000576436)	0.187	9.58	11.5	0.00118	0.0349	2.93
4604	ENSG00000127129	1907	EDN2	1	41500000	41500000	5910	-	EDN2	protein_coding	chromosome	endothelin 2 [Source:HGNC Symbol;Acc:HGNC:3177]	ENSG00000127129.10	EDN2	c(ENST00000372587, ENST00000460255, ENST00000467046, ENST00000467872, ENST00000490783)	1.2	0.176	11.5	0.00119	0.0351	2.93
6064	ENSG00000139372	6996	TDG	12	104000000	104000000	23100	+	TDG	protein_coding	chromosome	thymine DNA glycosylase [Source:HGNC Symbol;Acc:HGNC:11700]	ENSG00000139372.15	TDG	c(ENST00000266775, ENST00000392872, ENST00000436021, ENST00000536395, ENST00000537100, ENST00000540956, ENST00000542926, ENST00000544060, ENST00000544861, ENST00000545698)	0.209	6.68	11.5	0.00119	0.0351	2.92
7832	ENSG00000158555	81544	GDPD5	11	75400000	75500000	91300	-	GDPD5	protein_coding	chromosome	glycerophosphodiester phosphodiesterase domain containing 5 [Source:HGNC Symbol;Acc:HGNC:28804]	ENSG00000158555.15	GDPD5	c(ENST00000336898, ENST00000443276, ENST00000524785, ENST00000526177, ENST00000527322, ENST00000527820, ENST00000528031, ENST00000529095, ENST00000529721, ENST00000531441, ENST00000531561, ENST00000531759, ENST00000532435, ENST00000533784, ENST00000533805, ENST00000533911, ENST00000534322)	-1.7	0.241	11.5	0.00119	0.0351	2.93
10366	ENSG00000176771	344148	NCKAP5	2	133000000	134000000	897000	-	NCKAP5	protein_coding	chromosome	NCK associated protein 5 [Source:HGNC Symbol;Acc:HGNC:29847]	ENSG00000176771.17	NCKAP5	c(ENST00000317721, ENST00000358991, ENST00000405974, ENST00000409213, ENST00000409261, ENST00000427594, ENST00000473859, ENST00000639875, ENST00000640590)	0.814	2.88	11.5	0.00119	0.0351	2.92
4231	ENSG00000123106	55297	CCDC91	12	28100000	28600000	448000	+	CCDC91	protein_coding	chromosome	coiled-coil domain containing 91 [Source:HGNC Symbol;Acc:HGNC:24855]	ENSG00000123106.10	CCDC91	c(ENST00000381259, ENST00000535212, ENST00000535520, ENST00000536154, ENST00000536442, ENST00000538586, ENST00000539107, ENST00000539270, ENST00000539904, ENST00000540401, ENST00000540794, ENST00000541792, ENST00000542801, ENST00000542814, ENST00000543019, ENST00000543534, ENST00000543809, ENST00000544649, ENST00000544780, ENST00000545336, ENST00000545737, ENST00000624946)	0.619	5.56	11.5	0.00121	0.0355	2.92
13403	ENSG00000236438	NA	FAM157A	3	198000000	198000000	69200	+	FAM157A	transcribed_unprocessed_pseudogene	chromosome	family with sequence similarity 157 member A [Source:HGNC Symbol;Acc:HGNC:34079]	ENSG00000236438.7	FAM157A	c(ENST00000437428, ENST00000615155, ENST00000634862)	-0.511	3.77	11.5	0.00121	0.0355	2.92
13010	ENSG00000224689	NA	ZNF812P	19	9690000	9700000	10900	-	ZNF812P	transcribed_unprocessed_pseudogene	chromosome	zinc finger protein 812, pseudogene [Source:HGNC Symbol;Acc:HGNC:33242]	ENSG00000224689.9	ZNF812P	c(ENST00000457674, ENST00000536819, ENST00000585964)	0.573	1.93	11.5	0.00122	0.0358	2.91
8957	ENSG00000166532	57494	RIMKLB	12	8680000	8780000	101000	+	RIMKLB	protein_coding	chromosome	ribosomal modification protein rimK like family member B [Source:HGNC Symbol;Acc:HGNC:29228]	ENSG00000166532.16	RIMKLB	c(ENST00000299673, ENST00000357529, ENST00000504495, ENST00000510357, ENST00000535829, ENST00000537189, ENST00000538135, ENST00000538758, ENST00000539923, ENST00000541044, ENST00000542232, ENST00000544257, ENST00000619374)	0.367	6.91	11.4	0.00124	0.0361	2.91
4424	ENSG00000125356	4694	NDUFA1	X	120000000	120000000	4830	+	NDUFA1	protein_coding	chromosome	NADH:ubiquinone oxidoreductase subunit A1 [Source:HGNC Symbol;Acc:HGNC:7683]	ENSG00000125356.7	NDUFA1	ENST00000371437	0.209	6.28	11.4	0.00125	0.0365	2.9
9793	ENSG00000171847	55138	FAM90A1	12	8220000	8230000	6360	-	FAM90A1	protein_coding	chromosome	family with sequence similarity 90 member A1 [Source:HGNC Symbol;Acc:HGNC:25526]	ENSG00000171847.11	FAM90A1	c(ENST00000307435, ENST00000442295, ENST00000538603)	1.63	-0.0943	11.4	0.00126	0.0367	2.9
3871	ENSG00000119013	4709	NDUFB3	2	201000000	201000000	14300	+	NDUFB3	protein_coding	chromosome	NADH:ubiquinone oxidoreductase subunit B3 [Source:HGNC Symbol;Acc:HGNC:7698]	ENSG00000119013.9	NDUFB3	c(ENST00000237889, ENST00000433898, ENST00000450023, ENST00000454214)	0.221	5.75	11.4	0.00127	0.0369	2.89
2783	ENSG00000108061	8036	SHOC2	10	111000000	111000000	94100	+	SHOC2	protein_coding	chromosome	SHOC2 leucine rich repeat scaffold protein [Source:HGNC Symbol;Acc:HGNC:15454]	ENSG00000108061.11	SHOC2	c(ENST00000265277, ENST00000369452, ENST00000451838, ENST00000480155, ENST00000489390, ENST00000489783, ENST00000497305)	0.373	6.09	11.4	0.00128	0.037	2.89
7483	ENSG00000154319	83648	FAM167A	8	11400000	11500000	54400	-	FAM167A	protein_coding	chromosome	family with sequence similarity 167 member A [Source:HGNC Symbol;Acc:HGNC:15549]	ENSG00000154319.16	FAM167A	c(ENST00000284486, ENST00000527445, ENST00000528111, ENST00000528897, ENST00000531564, ENST00000531804, ENST00000534308, ENST00000648766)	1.03	0.754	11.5	0.00128	0.0369	2.89
13972	ENSG00000262526	NA		17	7240000	7240000	4210	-	AC120057.2	protein_coding	chromosome	novel protein	ENSG00000262526.2	AC120057.2	ENST00000570760	-8.2	-0.643	12.2	0.00128	0.0369	2.89
9023	ENSG00000166949	4088	SMAD3	15	67100000	67200000	131000	+	SMAD3	protein_coding	chromosome	SMAD family member 3 [Source:HGNC Symbol;Acc:HGNC:6769]	ENSG00000166949.16	SMAD3	c(ENST00000327367, ENST00000439724, ENST00000537194, ENST00000540846, ENST00000558428, ENST00000558739, ENST00000558763, ENST00000558827, ENST00000558894, ENST00000559092, ENST00000559460, ENST00000559937, ENST00000560175, ENST00000560402, ENST00000560424)	-0.372	6.01	11.3	0.00129	0.0372	2.89
5507	ENSG00000135537	246269	AFG1L	6	108000000	109000000	232000	+	AFG1L	protein_coding	chromosome	AFG1 like ATPase [Source:HGNC Symbol;Acc:HGNC:16411]	ENSG00000135537.17	AFG1L	c(ENST00000368977, ENST00000421954, ENST00000430458, ENST00000431865, ENST00000437715, ENST00000481842, ENST00000486863)	0.939	2.63	11.3	0.0013	0.0374	2.89
38	ENSG00000003989	6542	SLC7A2	8	17500000	17600000	73500	+	SLC7A2	protein_coding	chromosome	solute carrier family 7 member 2 [Source:HGNC Symbol;Acc:HGNC:11060]	ENSG00000003989.17	SLC7A2	c(ENST00000004531, ENST00000398090, ENST00000470360, ENST00000494857, ENST00000522656, ENST00000640220)	-0.961	1.24	11.3	0.00131	0.0375	2.88
4647	ENSG00000127824	7277	TUBA4A	2	219000000	219000000	28500	-	TUBA4A	protein_coding	chromosome	tubulin alpha 4a [Source:HGNC Symbol;Acc:HGNC:12407]	ENSG00000127824.14	TUBA4A	c(ENST00000248437, ENST00000392088, ENST00000398989, ENST00000425551, ENST00000427737, ENST00000447205, ENST00000456818, ENST00000462806, ENST00000475683, ENST00000498660)	-0.275	8.45	11.3	0.00131	0.0375	2.88
7186	ENSG00000150787	5805	PTS	11	112000000	112000000	43600	+	PTS	protein_coding	chromosome	6-pyruvoyltetrahydropterin synthase [Source:HGNC Symbol;Acc:HGNC:9689]	ENSG00000150787.8	PTS	c(ENST00000280362, ENST00000524931, ENST00000525645, ENST00000525803, ENST00000527428, ENST00000527635, ENST00000528679, ENST00000531175, ENST00000531673)	0.205	5.1	11.3	0.00131	0.0375	2.88
11418	ENSG00000186350	6256	RXRA	9	134000000	134000000	123000	+	RXRA	protein_coding	chromosome	retinoid X receptor alpha [Source:HGNC Symbol;Acc:HGNC:10477]	ENSG00000186350.12	RXRA	c(ENST00000356384, ENST00000481739, ENST00000484822, ENST00000649020, ENST00000672570)	-0.214	5.95	11.3	0.00132	0.0377	2.88
1604	ENSG00000092529	825	CAPN3	15	42400000	42400000	52800	+	CAPN3	protein_coding	chromosome	calpain 3 [Source:HGNC Symbol;Acc:HGNC:1480]	ENSG00000092529.24	CAPN3	c(ENST00000318023, ENST00000337571, ENST00000349748, ENST00000356316, ENST00000357568, ENST00000397163, ENST00000397200, ENST00000397204, ENST00000466222, ENST00000561817, ENST00000562199, ENST00000564503, ENST00000565173, ENST00000565274, ENST00000565559, ENST00000567071, ENST00000567817, ENST00000568153, ENST00000569136, ENST00000569827, ENST00000638141)	0.851	2.77	11.3	0.00133	0.0377	2.88
2030	ENSG00000101384	182	JAG1	20	10600000	10700000	36300	-	JAG1	protein_coding	chromosome	jagged canonical Notch ligand 1 [Source:HGNC Symbol;Acc:HGNC:6188]	ENSG00000101384.12	JAG1	c(ENST00000254958, ENST00000423891, ENST00000488480, ENST00000612857, ENST00000613518, ENST00000617357, ENST00000617965, ENST00000620743, ENST00000622545)	-0.328	7.49	11.3	0.00133	0.0377	2.88
11042	ENSG00000183508	54855	TENT5C	1	118000000	118000000	22300	+	TENT5C	protein_coding	chromosome	terminal nucleotidyltransferase 5C [Source:HGNC Symbol;Acc:HGNC:24712]	ENSG00000183508.5	TENT5C	ENST00000369448	1.33	1.43	11.3	0.00133	0.0377	2.87
11140	ENSG00000184271	5463	POU6F1	12	51200000	51200000	30800	-	POU6F1	protein_coding	chromosome	POU class 6 homeobox 1 [Source:HGNC Symbol;Acc:HGNC:9224]	ENSG00000184271.17	POU6F1	c(ENST00000333640, ENST00000546685, ENST00000547854, ENST00000547855, ENST00000548692, ENST00000549309, ENST00000550824, ENST00000552305, ENST00000636068, ENST00000636119, ENST00000636728)	-1.34	1.5	11.3	0.00133	0.0377	2.88
2260	ENSG00000103479	5934	RBL2	16	53400000	53500000	57700	+	RBL2	protein_coding	chromosome	RB transcriptional corepressor like 2 [Source:HGNC Symbol;Acc:HGNC:9894]	ENSG00000103479.16	RBL2	c(ENST00000262133, ENST00000379935, ENST00000544405, ENST00000561512, ENST00000562837, ENST00000562850, ENST00000564605, ENST00000567964)	-0.266	5.52	11.2	0.00136	0.0383	2.87
3921	ENSG00000119630	5228	PGF	14	74900000	75000000	13800	-	PGF	protein_coding	chromosome	placental growth factor [Source:HGNC Symbol;Acc:HGNC:8893]	ENSG00000119630.14	PGF	c(ENST00000238607, ENST00000405431, ENST00000553716, ENST00000555234, ENST00000555253, ENST00000555567, ENST00000556939, ENST00000557748)	-0.28	6.24	11.2	0.00136	0.0383	2.87
10368	ENSG00000176788	10409	BASP1	5	17100000	17300000	211000	+	BASP1	protein_coding	chromosome	brain abundant membrane attached signal protein 1 [Source:HGNC Symbol;Acc:HGNC:957]	ENSG00000176788.9	BASP1	c(ENST00000322611, ENST00000606445, ENST00000616743)	0.233	6.34	11.2	0.00136	0.0383	2.87
13262	ENSG00000232280	10211	FLOT1	CHR_HSCHR6_MHC_COX_CTG1	30700000	30700000	15000	-	FLOT1	protein_coding	chromosome	flotillin 1 [Source:HGNC Symbol;Acc:HGNC:3757]	ENSG00000232280.9	FLOT1	c(ENST00000411778, ENST00000431913, ENST00000436197, ENST00000436822, ENST00000445319, ENST00000445669, ENST00000456844, ENST00000472990, ENST00000480605, ENST00000482522, ENST00000491057, ENST00000492441)	2.1	0.479	11.2	0.00136	0.0383	2.87
3511	ENSG00000115295	79745	CLIP4	2	29100000	29200000	91900	+	CLIP4	protein_coding	chromosome	CAP-Gly domain containing linker protein family member 4 [Source:HGNC Symbol;Acc:HGNC:26108]	ENSG00000115295.20	CLIP4	c(ENST00000320081, ENST00000401605, ENST00000401617, ENST00000404424, ENST00000415891, ENST00000438819, ENST00000449202, ENST00000456385, ENST00000471165, ENST00000481628, ENST00000491701, ENST00000493551)	0.375	6	11.2	0.00137	0.0384	2.86
3705	ENSG00000116962	4811	NID1	1	236000000	236000000	89300	-	NID1	protein_coding	chromosome	nidogen 1 [Source:HGNC Symbol;Acc:HGNC:7821]	ENSG00000116962.15	NID1	c(ENST00000264187, ENST00000366595)	-0.681	1.31	11.2	0.00137	0.0384	2.86
1847	ENSG00000100350	80020	FOXRED2	22	36500000	36500000	19900	-	FOXRED2	protein_coding	chromosome	FAD dependent oxidoreductase domain containing 2 [Source:HGNC Symbol;Acc:HGNC:26264]	ENSG00000100350.14	FOXRED2	c(ENST00000216187, ENST00000366463, ENST00000397223, ENST00000397224, ENST00000423980)	-0.491	3.33	11.2	0.00138	0.0386	2.86
10471	ENSG00000177721	389289	ANXA2R	5	43000000	43000000	4090	-	ANXA2R	protein_coding	chromosome	annexin A2 receptor [Source:HGNC Symbol;Acc:HGNC:33463]	ENSG00000177721.4	ANXA2R	c(ENST00000314890, ENST00000616064)	1.16	0.789	11.2	0.00139	0.0387	2.86
4771	ENSG00000129235	84817	TXNDC17	17	6640000	6640000	3560	+	TXNDC17	protein_coding	chromosome	thioredoxin domain containing 17 [Source:HGNC Symbol;Acc:HGNC:28218]	ENSG00000129235.11	TXNDC17	c(ENST00000250101, ENST00000570330, ENST00000571029, ENST00000571957, ENST00000573792, ENST00000574429, ENST00000574734, ENST00000574838, ENST00000576020, ENST00000577146)	0.202	7.27	11.2	0.0014	0.0388	2.85
10122	ENSG00000174405	3981	LIG4	13	108000000	108000000	10900	-	LIG4	protein_coding	chromosome	DNA ligase 4 [Source:HGNC Symbol;Acc:HGNC:6601]	ENSG00000174405.13	LIG4	c(ENST00000356922, ENST00000405925, ENST00000442234, ENST00000611712, ENST00000614526)	0.356	5.28	11.1	0.00142	0.0392	2.85
11467	ENSG00000186767	139886	SPIN4	X	63300000	63400000	4100	-	SPIN4	protein_coding	chromosome	spindlin family member 4 [Source:HGNC Symbol;Acc:HGNC:27040]	ENSG00000186767.7	SPIN4	ENST00000374884	-0.374	3.49	11.1	0.00142	0.0392	2.85
633	ENSG00000059145	64718	UNKL	16	1360000	1410000	51500	-	UNKL	protein_coding	chromosome	unk like zinc finger [Source:HGNC Symbol;Acc:HGNC:14184]	ENSG00000059145.18	UNKL	c(ENST00000248104, ENST00000301712, ENST00000382757, ENST00000389221, ENST00000397464, ENST00000402641, ENST00000403703, ENST00000502438, ENST00000503648, ENST00000508903, ENST00000509981, ENST00000511095, ENST00000513783, ENST00000515195, ENST00000561783, ENST00000562537, ENST00000566707)	-1.43	2.26	11.1	0.00144	0.0396	2.84
1242	ENSG00000081853	56113	PCDHGA2	5	141000000	142000000	174000	+	PCDHGA2	protein_coding	chromosome	protocadherin gamma subfamily A, 2 [Source:HGNC Symbol;Acc:HGNC:8700]	ENSG00000081853.15	PCDHGA2	c(ENST00000394576, ENST00000528330)	-0.777	0.558	11.2	0.00144	0.0397	2.84
8429	ENSG00000163736	5473	PPBP	4	74000000	74000000	1750	-	PPBP	protein_coding	chromosome	pro-platelet basic protein [Source:HGNC Symbol;Acc:HGNC:9240]	ENSG00000163736.4	PPBP	ENST00000296028	0.375	3.97	11.1	0.00144	0.0396	2.84
3302	ENSG00000113240	57396	CLK4	5	179000000	179000000	28000	-	CLK4	protein_coding	chromosome	CDC like kinase 4 [Source:HGNC Symbol;Acc:HGNC:13659]	ENSG00000113240.13	CLK4	c(ENST00000316308, ENST00000519132, ENST00000519583, ENST00000520126, ENST00000520199, ENST00000520878, ENST00000520909, ENST00000520957, ENST00000521621, ENST00000522136, ENST00000522556, ENST00000522749, ENST00000523013, ENST00000611575, ENST00000611733)	0.263	5.16	11.1	0.00147	0.0403	2.83
2131	ENSG00000102312	64840	PORCN	X	48500000	48500000	11900	+	PORCN	protein_coding	chromosome	porcupine O-acyltransferase [Source:HGNC Symbol;Acc:HGNC:17652]	ENSG00000102312.22	PORCN	c(ENST00000326194, ENST00000355961, ENST00000359882, ENST00000361988, ENST00000367574, ENST00000459953, ENST00000470275, ENST00000472520, ENST00000485288, ENST00000486272, ENST00000489940, ENST00000491243, ENST00000528612, ENST00000537758)	-0.318	7.12	11	0.0015	0.041	2.82
8927	ENSG00000166396	8710	SERPINB7	18	63800000	63800000	52400	+	SERPINB7	protein_coding	chromosome	serpin family B member 7 [Source:HGNC Symbol;Acc:HGNC:13902]	ENSG00000166396.13	SERPINB7	c(ENST00000336429, ENST00000398019, ENST00000425392, ENST00000431370, ENST00000447428, ENST00000540675, ENST00000546027)	0.199	8.53	11	0.0015	0.041	2.82
9008	ENSG00000166888	6778	STAT6	12	57100000	57100000	36700	-	STAT6	protein_coding	chromosome	signal transducer and activator of transcription 6 [Source:HGNC Symbol;Acc:HGNC:11368]	ENSG00000166888.12	STAT6	c(ENST00000300134, ENST00000454075, ENST00000537215, ENST00000538913, ENST00000543873, ENST00000553275, ENST00000553397, ENST00000553499, ENST00000553533, ENST00000554202, ENST00000554663, ENST00000554764, ENST00000555104, ENST00000555222, ENST00000555318, ENST00000555375, ENST00000555641, ENST00000555849, ENST00000556155, ENST00000556259, ENST00000557563, ENST00000557635, ENST00000557781, ENST00…	-0.348	7.38	11	0.0015	0.0409	2.82
11899	ENSG00000196684	84941	HSH2D	19	16100000	16200000	24500	+	HSH2D	protein_coding	chromosome	hematopoietic SH2 domain containing [Source:HGNC Symbol;Acc:HGNC:24920]	ENSG00000196684.12	HSH2D	c(ENST00000535834, ENST00000586872, ENST00000591154, ENST00000593031, ENST00000613195, ENST00000613986, ENST00000616070, ENST00000616645)	1.16	0.0726	11	0.0015	0.0409	2.83
6549	ENSG00000143614	57459	GATAD2B	1	154000000	154000000	134000	-	GATAD2B	protein_coding	chromosome	GATA zinc finger domain containing 2B [Source:HGNC Symbol;Acc:HGNC:30778]	ENSG00000143614.10	GATAD2B	c(ENST00000368655, ENST00000634401, ENST00000634408, ENST00000634544, ENST00000634564, ENST00000634645, ENST00000634791, ENST00000636008, ENST00000636014, ENST00000637331, ENST00000637918, ENST00000638051)	-1.49	3.87	11	0.00151	0.0411	2.82
6227	ENSG00000140939	8996	NOL3	16	67200000	67200000	5580	+	NOL3	protein_coding	chromosome	nucleolar protein 3 [Source:HGNC Symbol;Acc:HGNC:7869]	ENSG00000140939.14	NOL3	c(ENST00000268605, ENST00000563258, ENST00000563439, ENST00000564053, ENST00000564860, ENST00000564992, ENST00000565560, ENST00000565645, ENST00000566871, ENST00000568086, ENST00000568146, ENST00000568199, ENST00000568503)	-0.374	4.62	11	0.00152	0.0411	2.82
9095	ENSG00000167470	90007	MIDN	19	1250000	1260000	10600	+	MIDN	protein_coding	chromosome	midnolin [Source:HGNC Symbol;Acc:HGNC:16298]	ENSG00000167470.12	MIDN	c(ENST00000300952, ENST00000586757, ENST00000586843, ENST00000590136, ENST00000591302, ENST00000591446)	-0.322	5.08	11	0.00152	0.0411	2.82
11853	ENSG00000196497	79711	IPO4	14	24200000	24200000	8650	-	IPO4	protein_coding	chromosome	importin 4 [Source:HGNC Symbol;Acc:HGNC:19426]	ENSG00000196497.17	IPO4	c(ENST00000354464, ENST00000557996, ENST00000558046, ENST00000558193, ENST00000558233, ENST00000558718, ENST00000558780, ENST00000559253, ENST00000559588, ENST00000559635, ENST00000560155, ENST00000560222, ENST00000560315, ENST00000560798, ENST00000560935, ENST00000561034, ENST00000561090, ENST00000561199, ENST00000561379, ENST00000561462, ENST00000625289)	-0.278	5.65	11	0.00152	0.0411	2.82
7507	ENSG00000154734	9510	ADAMTS1	21	26800000	26800000	9660	-	ADAMTS1	protein_coding	chromosome	ADAM metallopeptidase with thrombospondin type 1 motif 1 [Source:HGNC Symbol;Acc:HGNC:217]	ENSG00000154734.15	ADAMTS1	c(ENST00000284984, ENST00000451462, ENST00000464589, ENST00000492656, ENST00000517452, ENST00000517777)	0.522	8.67	11	0.00153	0.0414	2.81
10783	ENSG00000181061	25994	HIGD1A	3	42800000	42800000	20200	-	HIGD1A	protein_coding	chromosome	HIG1 hypoxia inducible domain family member 1A [Source:HGNC Symbol;Acc:HGNC:29527]	ENSG00000181061.13	HIGD1A	c(ENST00000321331, ENST00000418900, ENST00000430190, ENST00000452906, ENST00000470543)	0.166	7.52	10.9	0.00155	0.0418	2.81
1891	ENSG00000100554	51382	ATP6V1D	14	67300000	67400000	65900	-	ATP6V1D	protein_coding	chromosome	ATPase H+ transporting V1 subunit D [Source:HGNC Symbol;Acc:HGNC:13527]	ENSG00000100554.12	ATP6V1D	c(ENST00000216442, ENST00000553408, ENST00000553687, ENST00000553974, ENST00000554087, ENST00000554236, ENST00000555012, ENST00000555335, ENST00000555431, ENST00000555474, ENST00000555625, ENST00000555723, ENST00000556058, ENST00000557244)	0.181	6.84	10.9	0.00156	0.0419	2.81
5717	ENSG00000136930	5695	PSMB7	9	124000000	124000000	62000	-	PSMB7	protein_coding	chromosome	proteasome subunit beta 7 [Source:HGNC Symbol;Acc:HGNC:9544]	ENSG00000136930.13	PSMB7	c(ENST00000259457, ENST00000441097, ENST00000466951, ENST00000474081, ENST00000478817, ENST00000498485)	0.247	6.95	10.9	0.00156	0.0419	2.81
12435	ENSG00000204209	1616	DAXX	6	33300000	33300000	4460	-	DAXX	protein_coding	chromosome	death domain associated protein [Source:HGNC Symbol;Acc:HGNC:2681]	ENSG00000204209.13	DAXX	c(ENST00000266000, ENST00000374542, ENST00000414083, ENST00000446403, ENST00000446511, ENST00000468536, ENST00000477162, ENST00000477370, ENST00000490173, ENST00000498030, ENST00000620164)	8.44	0.358	11.1	0.00156	0.0419	2.81
12436	ENSG00000204209	113523636	DAXX	6	33300000	33300000	4460	-	DAXX	protein_coding	chromosome	death domain associated protein [Source:HGNC Symbol;Acc:HGNC:2681]	ENSG00000204209.13	DAXX	c(ENST00000266000, ENST00000374542, ENST00000414083, ENST00000446403, ENST00000446511, ENST00000468536, ENST00000477162, ENST00000477370, ENST00000490173, ENST00000498030, ENST00000620164)	8.44	0.358	11.1	0.00156	0.0419	2.81
6404	ENSG00000142621	114827	FHAD1	1	15200000	15400000	153000	+	FHAD1	protein_coding	chromosome	forkhead associated phosphopeptide binding domain 1 [Source:HGNC Symbol;Acc:HGNC:29408]	ENSG00000142621.19	FHAD1	c(ENST00000314668, ENST00000358897, ENST00000375995, ENST00000375996, ENST00000375997, ENST00000375998, ENST00000433640, ENST00000444385, ENST00000459961, ENST00000462113, ENST00000471347, ENST00000472086, ENST00000472131, ENST00000472449, ENST00000477846, ENST00000481324, ENST00000483120, ENST00000483694, ENST00000495195, ENST00000524761, ENST00000529606, ENST00000532408)	-2.12	-1.66	10.9	0.00157	0.042	2.8
7130	ENSG00000149646	140894	CNBD2	20	36000000	36000000	76100	+	CNBD2	protein_coding	chromosome	cyclic nucleotide binding domain containing 2 [Source:HGNC Symbol;Acc:HGNC:16145]	ENSG00000149646.12	CNBD2	c(ENST00000349339, ENST00000373973, ENST00000463258, ENST00000489667, ENST00000538900, ENST00000614708, ENST00000622112)	-2.11	1.12	10.9	0.00157	0.042	2.8
9747	ENSG00000171517	23566	LPAR3	1	84800000	84900000	81600	-	LPAR3	protein_coding	chromosome	lysophosphatidic acid receptor 3 [Source:HGNC Symbol;Acc:HGNC:14298]	ENSG00000171517.6	LPAR3	c(ENST00000370611, ENST00000440886, ENST00000491034)	-0.271	6.34	10.9	0.00158	0.042	2.8
11433	ENSG00000186470	11118	BTN3A2	6	26400000	26400000	13200	+	BTN3A2	protein_coding	chromosome	butyrophilin subfamily 3 member A2 [Source:HGNC Symbol;Acc:HGNC:1139]	ENSG00000186470.14	BTN3A2	c(ENST00000356386, ENST00000377708, ENST00000396934, ENST00000396948, ENST00000508906, ENST00000524459, ENST00000524682, ENST00000527417, ENST00000527422, ENST00000527639, ENST00000528222, ENST00000528541, ENST00000530653, ENST00000531055, ENST00000532294, ENST00000532627, ENST00000532865, ENST00000532994, ENST00000604202)	-0.942	3.54	10.9	0.00158	0.042	2.8
14316	ENSG00000275342	157285	PRAG1	8	8320000	8390000	68700	-	PRAG1	protein_coding	chromosome	PEAK1 related, kinase-activating pseudokinase 1 [Source:HGNC Symbol;Acc:HGNC:25438]	ENSG00000275342.5	PRAG1	c(ENST00000615670, ENST00000622241)	-0.323	5.3	10.9	0.00158	0.042	2.8
4451	ENSG00000125629	51141	INSIG2	2	118000000	118000000	22500	+	INSIG2	protein_coding	chromosome	insulin induced gene 2 [Source:HGNC Symbol;Acc:HGNC:20452]	ENSG00000125629.15	INSIG2	c(ENST00000245787, ENST00000411929, ENST00000467223, ENST00000471186, ENST00000479999, ENST00000485520, ENST00000488995, ENST00000614681)	0.388	5.77	10.9	0.00159	0.0421	2.8
121	ENSG00000006744	60528	ELAC2	17	13000000	13000000	26500	-	ELAC2	protein_coding	chromosome	elaC ribonuclease Z 2 [Source:HGNC Symbol;Acc:HGNC:14198]	ENSG00000006744.19	ELAC2	c(ENST00000338034, ENST00000395962, ENST00000426905, ENST00000446899, ENST00000465825, ENST00000476042, ENST00000480891, ENST00000484122, ENST00000487229, ENST00000491478, ENST00000492559, ENST00000578071, ENST00000578104, ENST00000578991, ENST00000580504, ENST00000581499, ENST00000583371, ENST00000584650, ENST00000609101, ENST00000609345, ENST00000609757)	-0.406	7.06	10.8	0.00163	0.043	2.79
13909	ENSG00000259706	NA	HSP90B2P	15	99300000	99300000	2380	+	HSP90B2P	processed_pseudogene	chromosome	heat shock protein 90 beta family member 2, pseudogene [Source:HGNC Symbol;Acc:HGNC:12099]	ENSG00000259706.1	HSP90B2P	ENST00000559111	1.93	0.118	16.2	0.00163	0.043	2.79
14208	ENSG00000273820	389856	USP27X	X	49900000	49900000	3080	+	USP27X	protein_coding	chromosome	ubiquitin specific peptidase 27 X-linked [Source:HGNC Symbol;Acc:HGNC:13486]	ENSG00000273820.2	USP27X	ENST00000621775	-0.675	1.5	10.8	0.00163	0.043	2.79
12514	ENSG00000204866	147920	IGFL2	19	46100000	46200000	18200	+	IGFL2	protein_coding	chromosome	IGF like family member 2 [Source:HGNC Symbol;Acc:HGNC:32929]	ENSG00000204866.8	IGFL2	c(ENST00000377693, ENST00000434646, ENST00000593592, ENST00000600243, ENST00000601052)	0.717	1.15	10.8	0.00166	0.0437	2.78
287	ENSG00000016602	22802	CLCA4	1	86500000	86600000	33700	+	CLCA4	protein_coding	chromosome	chloride channel accessory 4 [Source:HGNC Symbol;Acc:HGNC:2018]	ENSG00000016602.9	CLCA4	c(ENST00000370563, ENST00000496322)	0.342	4.48	10.8	0.00167	0.0438	2.78
3076	ENSG00000111229	10094	ARPC3	12	110000000	110000000	15600	-	ARPC3	protein_coding	chromosome	actin related protein 2/3 complex subunit 3 [Source:HGNC Symbol;Acc:HGNC:706]	ENSG00000111229.16	ARPC3	c(ENST00000228825, ENST00000426440, ENST00000467622, ENST00000471641, ENST00000475777, ENST00000476566, ENST00000547365, ENST00000548878, ENST00000549408)	0.132	8.23	10.8	0.00168	0.0439	2.77
8116	ENSG00000161847	125950	RAVER1	19	10300000	10300000	17400	-	RAVER1	protein_coding	chromosome	ribonucleoprotein, PTB binding 1 [Source:HGNC Symbol;Acc:HGNC:30296]	ENSG00000161847.14	RAVER1	c(ENST00000585935, ENST00000591969, ENST00000592208, ENST00000593136, ENST00000611074, ENST00000615032, ENST00000617231)	-0.489	4.31	10.8	0.00168	0.0439	2.78
12440	ENSG00000204228	7923	HSD17B8	6	33200000	33200000	2180	+	HSD17B8	protein_coding	chromosome	hydroxysteroid 17-beta dehydrogenase 8 [Source:HGNC Symbol;Acc:HGNC:3554]	ENSG00000204228.4	HSD17B8	c(ENST00000374662, ENST00000469186)	-8.22	-0.565	11	0.00168	0.0439	2.77
6674	ENSG00000144647	84892	POMGNT2	3	43100000	43100000	26800	-	POMGNT2	protein_coding	chromosome	protein O-linked mannose N-acetylglucosaminyltransferase 2 (beta 1,4-) [Source:HGNC Symbol;Acc:HGNC:25902]	ENSG00000144647.6	POMGNT2	c(ENST00000344697, ENST00000441964)	-0.321	4.24	10.7	0.0017	0.0442	2.77
11598	ENSG00000188112	647024	C6orf132	6	42100000	42100000	41500	-	C6orf132	protein_coding	chromosome	chromosome 6 open reading frame 132 [Source:HGNC Symbol;Acc:HGNC:21288]	ENSG00000188112.9	C6orf132	c(ENST00000341865, ENST00000356542)	0.301	6.84	10.7	0.00171	0.0445	2.77
8968	ENSG00000166592	6236	RRAD	16	66900000	66900000	3860	-	RRAD	protein_coding	chromosome	RRAD, Ras related glycolysis inhibitor and calcium channel regulator [Source:HGNC Symbol;Acc:HGNC:10446]	ENSG00000166592.12	RRAD	c(ENST00000299759, ENST00000420652, ENST00000566577, ENST00000567791, ENST00000568915)	0.427	3.98	10.7	0.00172	0.0447	2.76
2300	ENSG00000104055	9333	TGM5	15	43200000	43300000	34300	-	TGM5	protein_coding	chromosome	transglutaminase 5 [Source:HGNC Symbol;Acc:HGNC:11781]	ENSG00000104055.16	TGM5	c(ENST00000220420, ENST00000349114, ENST00000396996, ENST00000563838, ENST00000610827, ENST00000611276, ENST00000622115, ENST00000635871)	0.577	2.95	10.7	0.00173	0.0449	2.76
4567	ENSG00000126705	27245	AHDC1	1	27500000	27600000	70400	-	AHDC1	protein_coding	chromosome	AT-hook DNA binding motif containing 1 [Source:HGNC Symbol;Acc:HGNC:25230]	ENSG00000126705.14	AHDC1	c(ENST00000247087, ENST00000374011, ENST00000480033, ENST00000487743, ENST00000490295, ENST00000642245, ENST00000642416, ENST00000643219, ENST00000643308, ENST00000644119, ENST00000644550, ENST00000644833, ENST00000644989, ENST00000645669, ENST00000646642, ENST00000646921)	-0.513	5.18	10.7	0.00173	0.0448	2.76
4699	ENSG00000128512	9732	DOCK4	7	112000000	112000000	480000	-	DOCK4	protein_coding	chromosome	dedicator of cytokinesis 4 [Source:HGNC Symbol;Acc:HGNC:19192]	ENSG00000128512.22	DOCK4	c(ENST00000417165, ENST00000423057, ENST00000428053, ENST00000428084, ENST00000437129, ENST00000437633, ENST00000445943, ENST00000450156, ENST00000468571, ENST00000469898, ENST00000476846, ENST00000486186, ENST00000492436, ENST00000492532, ENST00000494651, ENST00000494769, ENST00000658652, ENST00000661654, ENST00000664131)	-0.66	4.79	10.7	0.00175	0.0452	2.76
9872	ENSG00000172379	9915	ARNT2	15	80400000	80600000	194000	+	ARNT2	protein_coding	chromosome	aryl hydrocarbon receptor nuclear translocator 2 [Source:HGNC Symbol;Acc:HGNC:16876]	ENSG00000172379.21	ARNT2	c(ENST00000303329, ENST00000525103, ENST00000525505, ENST00000527771, ENST00000529181, ENST00000531595, ENST00000533983, ENST00000558849, ENST00000622346)	-0.96	1.52	10.7	0.00175	0.0452	2.76
10526	ENSG00000178295	348654	GEN1	2	17800000	17800000	35100	+	GEN1	protein_coding	chromosome	GEN1 Holliday junction 5' flap endonuclease [Source:HGNC Symbol;Acc:HGNC:26881]	ENSG00000178295.15	GEN1	c(ENST00000317402, ENST00000381254, ENST00000524465, ENST00000528873, ENST00000532257, ENST00000534451, ENST00000534669, ENST00000614478)	-0.729	4.27	10.7	0.00175	0.0452	2.76
6103	ENSG00000139718	23067	SETD1B	12	122000000	122000000	28400	+	SETD1B	protein_coding	chromosome	SET domain containing 1B, histone lysine methyltransferase [Source:HGNC Symbol;Acc:HGNC:29187]	ENSG00000139718.10	SETD1B	c(ENST00000267197, ENST00000542440, ENST00000604567, ENST00000619791)	-0.365	5.11	10.6	0.00178	0.0456	2.75
6150	ENSG00000140297	9245	GCNT3	15	59600000	59600000	45400	+	GCNT3	protein_coding	chromosome	glucosaminyl (N-acetyl) transferase 3, mucin type [Source:HGNC Symbol;Acc:HGNC:4205]	ENSG00000140297.13	GCNT3	c(ENST00000396065, ENST00000558721, ENST00000559189, ENST00000559200, ENST00000559626, ENST00000560111, ENST00000560210, ENST00000560580, ENST00000560585, ENST00000560874)	0.604	3	10.6	0.00178	0.0458	2.75
13275	ENSG00000232708	NA	HLA-K	CHR_HSCHR6_MHC_DBB_CTG1	29900000	29900000	2780	+	HLA-K	unprocessed_pseudogene	chromosome	major histocompatibility complex, class I, K (pseudogene) [Source:HGNC Symbol;Acc:HGNC:4969]	ENSG00000232708.1	HLA-K	ENST00000435780	-0.769	1.26	10.6	0.00179	0.0459	2.75
8146	ENSG00000162105	22941	SHANK2	11	70500000	71300000	785000	-	SHANK2	protein_coding	chromosome	SH3 and multiple ankyrin repeat domains 2 [Source:HGNC Symbol;Acc:HGNC:14295]	ENSG00000162105.19	SHANK2	c(ENST00000338508, ENST00000357171, ENST00000409161, ENST00000409530, ENST00000412252, ENST00000424924, ENST00000425049, ENST00000426687, ENST00000445654, ENST00000449116, ENST00000449833, ENST00000458632, ENST00000460048, ENST00000468619, ENST00000470759, ENST00000482659, ENST00000498519, ENST00000601538, ENST00000606715, ENST00000608988, ENST00000618363, ENST00000645599, ENST00000654939, ENST00…	-0.851	4.45	10.6	0.0018	0.0461	2.74
14105	ENSG00000269837	NA	IPO5P1	19	23300000	23300000	2890	-	IPO5P1	transcribed_processed_pseudogene	chromosome	importin 5 pseudogene 1 [Source:HGNC Symbol;Acc:HGNC:49687]	ENSG00000269837.1	IPO5P1	c(ENST00000593576, ENST00000600039)	1.47	0.397	10.6	0.00181	0.0462	2.74
9438	ENSG00000169379	200894	ARL13B	3	94000000	94100000	75500	+	ARL13B	protein_coding	chromosome	ADP ribosylation factor like GTPase 13B [Source:HGNC Symbol;Acc:HGNC:25419]	ENSG00000169379.16	ARL13B	c(ENST00000303097, ENST00000335438, ENST00000394222, ENST00000460371, ENST00000471138, ENST00000475206, ENST00000478400, ENST00000486562, ENST00000492165, ENST00000535334)	-0.439	3.71	10.6	0.00182	0.0462	2.74
10253	ENSG00000175591	5029	P2RY2	11	73200000	73200000	18100	+	P2RY2	protein_coding	chromosome	purinergic receptor P2Y2 [Source:HGNC Symbol;Acc:HGNC:8541]	ENSG00000175591.11	P2RY2	c(ENST00000311131, ENST00000393596, ENST00000393597)	-0.239	5.03	10.6	0.00182	0.0462	2.74
10737	ENSG00000180638	146802	SLC47A2	17	19700000	19700000	40700	-	SLC47A2	protein_coding	chromosome	solute carrier family 47 member 2 [Source:HGNC Symbol;Acc:HGNC:26439]	ENSG00000180638.17	SLC47A2	c(ENST00000325411, ENST00000350657, ENST00000433844, ENST00000456947, ENST00000463318, ENST00000467379, ENST00000467609, ENST00000483510, ENST00000574220, ENST00000574239)	-1.29	-0.871	10.6	0.00182	0.0463	2.74
8263	ENSG00000162929	84542	KIAA1841	2	61100000	61100000	72200	+	KIAA1841	protein_coding	chromosome	KIAA1841 [Source:HGNC Symbol;Acc:HGNC:29387]	ENSG00000162929.14	KIAA1841	c(ENST00000295031, ENST00000356719, ENST00000402291, ENST00000453186, ENST00000453873, ENST00000471625, ENST00000482513, ENST00000483509, ENST00000483700, ENST00000488322, ENST00000612149)	-0.612	3.33	10.6	0.00183	0.0465	2.74
3418	ENSG00000114520	8723	SNX4	3	125000000	126000000	73600	-	SNX4	protein_coding	chromosome	sorting nexin 4 [Source:HGNC Symbol;Acc:HGNC:11175]	ENSG00000114520.11	SNX4	c(ENST00000251775, ENST00000465505, ENST00000471751, ENST00000473417, ENST00000482965)	0.264	5.36	10.6	0.00184	0.0466	2.74
1386	ENSG00000087074	23645	PPP1R15A	19	48900000	48900000	3640	+	PPP1R15A	protein_coding	chromosome	protein phosphatase 1 regulatory subunit 15A [Source:HGNC Symbol;Acc:HGNC:14375]	ENSG00000087074.8	PPP1R15A	c(ENST00000200453, ENST00000600406)	0.524	7.24	10.6	0.00185	0.0467	2.73
3426	ENSG00000114638	7348	UPK1B	3	119000000	119000000	31600	+	UPK1B	protein_coding	chromosome	uroplakin 1B [Source:HGNC Symbol;Acc:HGNC:12578]	ENSG00000114638.8	UPK1B	c(ENST00000264234, ENST00000460625, ENST00000479520, ENST00000494855, ENST00000497685)	0.299	7.26	10.5	0.00186	0.047	2.73
8570	ENSG00000164258	4724	NDUFS4	5	53600000	53700000	123000	+	NDUFS4	protein_coding	chromosome	NADH:ubiquinone oxidoreductase subunit S4 [Source:HGNC Symbol;Acc:HGNC:7711]	ENSG00000164258.12	NDUFS4	c(ENST00000296684, ENST00000502423, ENST00000506765, ENST00000506974, ENST00000507026, ENST00000509443)	0.223	5.81	10.5	0.00187	0.047	2.73
4714	ENSG00000128602	6608	SMO	7	129000000	129000000	24900	+	SMO	protein_coding	chromosome	smoothened, frizzled class receptor [Source:HGNC Symbol;Acc:HGNC:11119]	ENSG00000128602.11	SMO	c(ENST00000249373, ENST00000462420, ENST00000475779, ENST00000495998, ENST00000655644)	-0.688	2.9	10.5	0.00188	0.0472	2.73
1641	ENSG00000095303	5742	PTGS1	9	122000000	122000000	25200	+	PTGS1	protein_coding	chromosome	prostaglandin-endoperoxide synthase 1 [Source:HGNC Symbol;Acc:HGNC:9604]	ENSG00000095303.17	PTGS1	c(ENST00000223423, ENST00000362012, ENST00000373698, ENST00000426608, ENST00000540753, ENST00000619306, ENST00000643576, ENST00000643810, ENST00000645132, ENST00000647067)	-0.571	3.46	10.5	0.00189	0.0472	2.72
3152	ENSG00000111788	NA		12	9280000	9310000	36000	+	AC009533.1	unprocessed_pseudogene	chromosome	DEAD/H (Asp-Glu-Ala-Asp/His) box polypeptide like pseudogene	ENSG00000111788.10	AC009533.1	ENST00000539757	-0.884	1.25	10.5	0.00189	0.0472	2.72
8757	ENSG00000165424	219654	ZCCHC24	10	79400000	79400000	63300	-	ZCCHC24	protein_coding	chromosome	zinc finger CCHC-type containing 24 [Source:HGNC Symbol;Acc:HGNC:26911]	ENSG00000165424.7	ZCCHC24	c(ENST00000372333, ENST00000372336)	-0.65	2.45	10.5	0.00189	0.0472	2.72
11150	ENSG00000184368	256714	MAP7D2	X	20000000	20100000	110000	-	MAP7D2	protein_coding	chromosome	MAP7 domain containing 2 [Source:HGNC Symbol;Acc:HGNC:25899]	ENSG00000184368.16	MAP7D2	c(ENST00000379643, ENST00000379651, ENST00000443379, ENST00000452324, ENST00000466145)	-0.8	1.54	10.5	0.00191	0.0478	2.72
4371	ENSG00000124593	NA		6	41800000	41800000	9790	+	AL365205.1	protein_coding	chromosome	novel protein	ENSG00000124593.16	AL365205.1	c(ENST00000335515, ENST00000456057, ENST00000487182)	-0.334	4.7	10.5	0.00192	0.0479	2.72
5208	ENSG00000133101	8900	CCNA1	13	36400000	36400000	11400	+	CCNA1	protein_coding	chromosome	cyclin A1 [Source:HGNC Symbol;Acc:HGNC:1577]	ENSG00000133101.10	CCNA1	c(ENST00000255465, ENST00000440264, ENST00000625767, ENST00000630422)	-0.272	4.72	10.5	0.00193	0.0481	2.71
11076	ENSG00000183741	23466	CBX6	22	38900000	38900000	10800	-	CBX6	protein_coding	chromosome	chromobox 6 [Source:HGNC Symbol;Acc:HGNC:1556]	ENSG00000183741.12	CBX6	c(ENST00000216083, ENST00000407418, ENST00000469420)	-0.39	3.64	10.5	0.00194	0.0481	2.71
5370	ENSG00000134602	51765	STK26	X	132000000	132000000	52600	+	STK26	protein_coding	chromosome	serine/threonine kinase 26 [Source:HGNC Symbol;Acc:HGNC:18174]	ENSG00000134602.16	STK26	c(ENST00000354719, ENST00000394334, ENST00000394335, ENST00000481105, ENST00000496850)	0.166	5.9	10.4	0.00196	0.0484	2.71
8370	ENSG00000163517	79885	HDAC11	3	13500000	13500000	26700	+	HDAC11	protein_coding	chromosome	histone deacetylase 11 [Source:HGNC Symbol;Acc:HGNC:19086]	ENSG00000163517.15	HDAC11	c(ENST00000295757, ENST00000402259, ENST00000402271, ENST00000404040, ENST00000404548, ENST00000405025, ENST00000405478, ENST00000416248, ENST00000418189, ENST00000425430, ENST00000433119, ENST00000434848, ENST00000437379, ENST00000446613, ENST00000455904, ENST00000458642, ENST00000475818, ENST00000487585, ENST00000495099, ENST00000498532, ENST00000522202)	-0.998	4.07	10.4	0.00196	0.0484	2.71
8443	ENSG00000163806	245711	SPDYA	2	28800000	28900000	68100	+	SPDYA	protein_coding	chromosome	speedy/RINGO cell cycle regulator family member A [Source:HGNC Symbol;Acc:HGNC:30613]	ENSG00000163806.16	SPDYA	c(ENST00000334056, ENST00000379579, ENST00000439646, ENST00000449210, ENST00000462832, ENST00000467226, ENST00000491044)	-1.44	0.518	10.5	0.00196	0.0484	2.71
11264	ENSG00000185304	729857	RGPD2	2	87800000	87800000	70000	-	RGPD2	protein_coding	chromosome	RANBP2 like and GRIP domain containing 2 [Source:HGNC Symbol;Acc:HGNC:32415]	ENSG00000185304.15	RGPD2	c(ENST00000398146, ENST00000494592, ENST00000638730)	2.09	1.16	10.4	0.00197	0.0485	2.71
14213	ENSG00000273873	55814	BDP1	CHR_HSCHR5_2_CTG1_1	70700000	70800000	112000	+	BDP1	protein_coding	chromosome	B double prime 1, subunit of RNA polymerase III transcription initiation factor IIIB [Source:HGNC Symbol;Acc:HGNC:13652]	ENSG00000273873.4	BDP1	c(ENST00000612125, ENST00000614425, ENST00000616093, ENST00000617085, ENST00000617176, ENST00000618359, ENST00000618473)	0.557	5.2	10.4	0.00197	0.0485	2.71
2765	ENSG00000107882	51684	SUFU	10	103000000	103000000	130000	+	SUFU	protein_coding	chromosome	SUFU negative regulator of hedgehog signaling [Source:HGNC Symbol;Acc:HGNC:16466]	ENSG00000107882.11	SUFU	c(ENST00000369899, ENST00000369902, ENST00000423559, ENST00000471000)	-0.315	4.3	10.4	0.00198	0.0487	2.7
6819	ENSG00000146085	4594	MMUT	6	49400000	49500000	32900	-	MMUT	protein_coding	chromosome	methylmalonyl-CoA mutase [Source:HGNC Symbol;Acc:HGNC:7526]	ENSG00000146085.8	MMUT	ENST00000274813	0.216	5.75	10.4	0.00198	0.0486	2.7
10424	ENSG00000177303	57513	CASKIN2	17	75500000	75500000	15300	-	CASKIN2	protein_coding	chromosome	CASK interacting protein 2 [Source:HGNC Symbol;Acc:HGNC:18200]	ENSG00000177303.10	CASKIN2	c(ENST00000321617, ENST00000433559, ENST00000580021, ENST00000580075, ENST00000581870, ENST00000583246, ENST00000583258)	-0.547	3.96	10.4	0.002	0.0489	2.7
9027	ENSG00000166974	10982	MAPRE2	18	35000000	35100000	167000	+	MAPRE2	protein_coding	chromosome	microtubule associated protein RP/EB family member 2 [Source:HGNC Symbol;Acc:HGNC:6891]	ENSG00000166974.13	MAPRE2	c(ENST00000300249, ENST00000413393, ENST00000436190, ENST00000538170, ENST00000585592, ENST00000587359, ENST00000588085, ENST00000588349, ENST00000588910, ENST00000589180, ENST00000589699, ENST00000590793, ENST00000591734)	-0.773	2.83	10.4	0.00201	0.0493	2.7
9230	ENSG00000168061	29901	SAC3D1	11	65000000	65000000	3930	+	SAC3D1	protein_coding	chromosome	SAC3 domain containing 1 [Source:HGNC Symbol;Acc:HGNC:30179]	ENSG00000168061.15	SAC3D1	c(ENST00000398846, ENST00000528109, ENST00000529996, ENST00000530213, ENST00000531072, ENST00000533017, ENST00000652489)	-0.515	2.5	10.4	0.00202	0.0493	2.69
1738	ENSG00000099949	8216	LZTR1	22	21000000	21000000	16800	+	LZTR1	protein_coding	chromosome	leucine zipper like transcription regulator 1 [Source:HGNC Symbol;Acc:HGNC:6742]	ENSG00000099949.21	LZTR1	c(ENST00000414985, ENST00000415354, ENST00000415817, ENST00000439171, ENST00000443265, ENST00000452988, ENST00000461510, ENST00000463909, ENST00000480895, ENST00000491432, ENST00000492480, ENST00000493460, ENST00000495142, ENST00000497716, ENST00000498649, ENST00000642151, ENST00000643578, ENST00000643710, ENST00000644435, ENST00000645935, ENST00000646124, ENST00000646506)	-0.404	6.11	10.3	0.00204	0.0497	2.69
13634	ENSG00000244457	NA	ENO1P1	1	236000000	236000000	1300	+	ENO1P1	transcribed_processed_pseudogene	chromosome	enolase 1 pseudogene 1 [Source:HGNC Symbol;Acc:HGNC:3352]	ENSG00000244457.2	ENO1P1	ENST00000366587	-5.68	-1.35	10.6	0.00205	0.05	2.69
9670	ENSG00000171016	26108	PYGO1	15	55500000	55600000	50100	-	PYGO1	protein_coding	chromosome	pygopus family PHD finger 1 [Source:HGNC Symbol;Acc:HGNC:30256]	ENSG00000171016.12	PYGO1	c(ENST00000302000, ENST00000563719, ENST00000645724)	-0.769	1.41	10.3	0.00208	0.0504	2.68
10803	ENSG00000181381	91351	DDX60L	4	168000000	169000000	181000	-	DDX60L	protein_coding	chromosome	DExD/H-box 60 like [Source:HGNC Symbol;Acc:HGNC:26429]	ENSG00000181381.13	DDX60L	c(ENST00000260184, ENST00000503190, ENST00000504793, ENST00000505150, ENST00000505696, ENST00000505863, ENST00000505890, ENST00000510590, ENST00000511577, ENST00000512371, ENST00000512958, ENST00000513103, ENST00000513901, ENST00000514580, ENST00000514748, ENST00000515088)	0.532	4.63	10.3	0.00208	0.0505	2.68
6767	ENSG00000145632	10769	PLK2	5	58500000	58500000	6160	-	PLK2	protein_coding	chromosome	polo like kinase 2 [Source:HGNC Symbol;Acc:HGNC:19699]	ENSG00000145632.15	PLK2	c(ENST00000274289, ENST00000502671, ENST00000503115, ENST00000503378, ENST00000503713, ENST00000504196, ENST00000505244, ENST00000508300, ENST00000509422, ENST00000509555, ENST00000510629, ENST00000511326, ENST00000514306, ENST00000515415, ENST00000617412)	0.428	7.51	10.3	0.00209	0.0506	2.68
13869	ENSG00000258469	NA	CHMP4BP1	14	55300000	55300000	588	+	CHMP4BP1	processed_pseudogene	chromosome	charged multivesicular body protein 4B pseudogene 1 [Source:HGNC Symbol;Acc:HGNC:43616]	ENSG00000258469.1	CHMP4BP1	ENST00000556017	3.35	-0.125	13.5	0.00209	0.0505	2.68
6015	ENSG00000138821	64116	SLC39A8	4	102000000	102000000	180000	-	SLC39A8	protein_coding	chromosome	solute carrier family 39 member 8 [Source:HGNC Symbol;Acc:HGNC:20862]	ENSG00000138821.13	SLC39A8	c(ENST00000356736, ENST00000394833, ENST00000424970, ENST00000502903, ENST00000510255, ENST00000512337, ENST00000512657, ENST00000514000)	0.38	5.66	10.3	0.0021	0.0506	2.68
60	ENSG00000005020	8935	SKAP2	7	26700000	27000000	328000	-	SKAP2	protein_coding	chromosome	src kinase associated phosphoprotein 2 [Source:HGNC Symbol;Acc:HGNC:15687]	ENSG00000005020.13	SKAP2	c(ENST00000345317, ENST00000432747, ENST00000468712, ENST00000481204, ENST00000487720, ENST00000489977, ENST00000490456, ENST00000495802, ENST00000497511)	0.264	5.41	10.3	0.00211	0.0506	2.68
10590	ENSG00000178974	55030	FBXO34	14	55300000	55400000	90500	+	FBXO34	protein_coding	chromosome	F-box protein 34 [Source:HGNC Symbol;Acc:HGNC:20201]	ENSG00000178974.10	FBXO34	c(ENST00000313833, ENST00000440021, ENST00000554940, ENST00000555087, ENST00000555280, ENST00000557647)	0.276	5.06	10.3	0.00211	0.0506	2.67
11136	ENSG00000184226	5101	PCDH9	13	66300000	67200000	928000	-	PCDH9	protein_coding	chromosome	protocadherin 9 [Source:HGNC Symbol;Acc:HGNC:8661]	ENSG00000184226.15	PCDH9	c(ENST00000377861, ENST00000377865, ENST00000456367, ENST00000544246, ENST00000614931, ENST00000617020)	-0.881	2.24	10.3	0.00211	0.0506	2.67
11843	ENSG00000196449	79693	YRDC	1	37800000	37800000	5260	-	YRDC	protein_coding	chromosome	yrdC N6-threonylcarbamoyltransferase domain containing [Source:HGNC Symbol;Acc:HGNC:28905]	ENSG00000196449.4	YRDC	ENST00000373044	0.298	5.05	10.3	0.00211	0.0506	2.68
11796	ENSG00000196220	9901	SRGAP3	3	8980000	9360000	382000	-	SRGAP3	protein_coding	chromosome	SLIT-ROBO Rho GTPase activating protein 3 [Source:HGNC Symbol;Acc:HGNC:19744]	ENSG00000196220.16	SRGAP3	c(ENST00000360413, ENST00000383836, ENST00000433332, ENST00000470951, ENST00000475560, ENST00000480750, ENST00000485983, ENST00000490348, ENST00000490889, ENST00000491467, ENST00000518265, ENST00000520860, ENST00000618999)	-0.773	4.37	10.3	0.00212	0.0506	2.67
1020	ENSG00000074410	771	CA12	15	63300000	63400000	60500	-	CA12	protein_coding	chromosome	carbonic anhydrase 12 [Source:HGNC Symbol;Acc:HGNC:1371]	ENSG00000074410.14	CA12	c(ENST00000178638, ENST00000344366, ENST00000422263, ENST00000558287, ENST00000560293, ENST00000560666)	-0.251	8	10.2	0.00214	0.051	2.67
5863	ENSG00000137878	145781	GCOM1	15	57600000	57700000	123000	+	GCOM1	protein_coding	chromosome	GRINL1A complex locus 1 [Source:HGNC Symbol;Acc:HGNC:26424]	ENSG00000137878.17	GCOM1	c(ENST00000380568, ENST00000380569, ENST00000460962, ENST00000463717, ENST00000468886, ENST00000471563, ENST00000477282, ENST00000482814, ENST00000484300, ENST00000488175, ENST00000496101, ENST00000496627, ENST00000569945, ENST00000587652, ENST00000649429)	0.685	3.78	10.2	0.00214	0.051	2.67
435	ENSG00000038210	55300	PI4K2B	4	25200000	25300000	119000	+	PI4K2B	protein_coding	chromosome	phosphatidylinositol 4-kinase type 2 beta [Source:HGNC Symbol;Acc:HGNC:18215]	ENSG00000038210.14	PI4K2B	c(ENST00000264864, ENST00000512921)	0.275	5.24	10.2	0.00215	0.0513	2.67
4660	ENSG00000127954	79689	STEAP4	7	88300000	88300000	36000	-	STEAP4	protein_coding	chromosome	STEAP4 metalloreductase [Source:HGNC Symbol;Acc:HGNC:21923]	ENSG00000127954.12	STEAP4	c(ENST00000301959, ENST00000380079, ENST00000414498)	0.586	4.77	10.2	0.00217	0.0516	2.66
6168	ENSG00000140398	79661	NEIL1	15	75300000	75400000	10200	+	NEIL1	protein_coding	chromosome	nei like DNA glycosylase 1 [Source:HGNC Symbol;Acc:HGNC:18448]	ENSG00000140398.14	NEIL1	c(ENST00000355059, ENST00000561643, ENST00000564257, ENST00000564500, ENST00000564738, ENST00000564784, ENST00000564951, ENST00000565051, ENST00000565121, ENST00000566313, ENST00000566752, ENST00000567005, ENST00000567393, ENST00000567547, ENST00000567657, ENST00000567681, ENST00000567959, ENST00000568059, ENST00000568519, ENST00000568881, ENST00000569035, ENST00000569390, ENST00000569506, ENST00…	-0.555	4.15	10.2	0.00219	0.0518	2.66
12771	ENSG00000213906	56413	LTB4R2	14	24300000	24300000	6320	+	LTB4R2	protein_coding	chromosome	leukotriene B4 receptor 2 [Source:HGNC Symbol;Acc:HGNC:19260]	ENSG00000213906.10	LTB4R2	c(ENST00000527924, ENST00000528054, ENST00000530080, ENST00000533293, ENST00000543919)	-0.382	3.86	10.2	0.0022	0.0521	2.66
7356	ENSG00000152669	10309	CCNO	5	55200000	55200000	2460	-	CCNO	protein_coding	chromosome	cyclin O [Source:HGNC Symbol;Acc:HGNC:18576]	ENSG00000152669.9	CCNO	c(ENST00000282572, ENST00000501463)	-0.588	1.64	10.3	0.00223	0.0526	2.65
13753	ENSG00000254087	4067	LYN	8	55900000	56000000	134000	+	LYN	protein_coding	chromosome	LYN proto-oncogene, Src family tyrosine kinase [Source:HGNC Symbol;Acc:HGNC:6735]	ENSG00000254087.8	LYN	c(ENST00000420292, ENST00000519728, ENST00000520050, ENST00000520220)	-0.573	5.07	10.1	0.00224	0.0529	2.65
10970	ENSG00000182952	10473	HMGN4	6	26500000	26500000	8570	+	HMGN4	protein_coding	chromosome	high mobility group nucleosomal binding domain 4 [Source:HGNC Symbol;Acc:HGNC:4989]	ENSG00000182952.5	HMGN4	c(ENST00000377575, ENST00000477243)	0.58	5.93	10.1	0.00225	0.0529	2.65
14273	ENSG00000274734	89839		CHR_HSCHR15_4_CTG8	30800000	30800000	60200	+	ARHGAP11B	protein_coding	chromosome	Rho GTPase activating protein 11B [Source:HGNC Symbol;Acc:HGNC:15782]	ENSG00000274734.1	ARHGAP11B	ENST00000621228	5.38	-0.227	10.5	0.00226	0.0532	2.65
11394	ENSG00000186185	146909	KIF18B	17	44900000	44900000	23100	-	KIF18B	protein_coding	chromosome	kinesin family member 18B [Source:HGNC Symbol;Acc:HGNC:27102]	ENSG00000186185.14	KIF18B	c(ENST00000585687, ENST00000587309, ENST00000590129, ENST00000593135)	-0.735	2.97	10.1	0.00228	0.0536	2.64
8884	ENSG00000166173	55323	LARP6	15	70800000	70900000	25000	-	LARP6	protein_coding	chromosome	La ribonucleoprotein domain family member 6 [Source:HGNC Symbol;Acc:HGNC:24012]	ENSG00000166173.11	LARP6	c(ENST00000299213, ENST00000344870, ENST00000559140, ENST00000559316, ENST00000560052)	0.737	3.13	10.1	0.0023	0.0538	2.64
10565	ENSG00000178764	22882	ZHX2	8	123000000	123000000	193000	+	ZHX2	protein_coding	chromosome	zinc fingers and homeoboxes 2 [Source:HGNC Symbol;Acc:HGNC:18513]	ENSG00000178764.8	ZHX2	c(ENST00000314393, ENST00000534247)	-0.382	3.78	10.1	0.00231	0.0541	2.64
9758	ENSG00000171604	51523	CXXC5	5	140000000	140000000	36600	+	CXXC5	protein_coding	chromosome	CXXC finger protein 5 [Source:HGNC Symbol;Acc:HGNC:26943]	ENSG00000171604.12	CXXC5	c(ENST00000302517, ENST00000502295, ENST00000502336, ENST00000502716, ENST00000503511, ENST00000504844, ENST00000504944, ENST00000505812, ENST00000507139, ENST00000509238, ENST00000511048, ENST00000511457, ENST00000511591, ENST00000512816, ENST00000515038, ENST00000520967)	-0.628	3.63	10.1	0.00234	0.0545	2.63
10084	ENSG00000174013	200933	FBXO45	3	197000000	197000000	20400	+	FBXO45	protein_coding	chromosome	F-box protein 45 [Source:HGNC Symbol;Acc:HGNC:29148]	ENSG00000174013.8	FBXO45	c(ENST00000311630, ENST00000440469)	0.215	5.78	10.1	0.00234	0.0545	2.63
12632	ENSG00000206298	5696	PSMB8	CHR_HSCHR6_MHC_QBL_CTG1	32800000	32800000	3990	-	PSMB8	protein_coding	chromosome	proteasome subunit beta 8 [Source:HGNC Symbol;Acc:HGNC:9545]	ENSG00000206298.8	PSMB8	c(ENST00000383236, ENST00000383238, ENST00000399630, ENST00000461590, ENST00000477407)	-8.57	-0.96	10.7	0.00235	0.0548	2.63
1660	ENSG00000096060	2289	FKBP5	6	35600000	35700000	155000	-	FKBP5	protein_coding	chromosome	FKBP prolyl isomerase 5 [Source:HGNC Symbol;Acc:HGNC:3721]	ENSG00000096060.14	FKBP5	c(ENST00000357266, ENST00000536438, ENST00000539068, ENST00000542713)	-0.253	6.2	10	0.00237	0.0551	2.62
6439	ENSG00000142973	1580	CYP4B1	1	46800000	46800000	61600	+	CYP4B1	protein_coding	chromosome	cytochrome P450 family 4 subfamily B member 1 [Source:HGNC Symbol;Acc:HGNC:2644]	ENSG00000142973.14	CYP4B1	c(ENST00000271153, ENST00000371919, ENST00000371923, ENST00000413093, ENST00000452782, ENST00000464439, ENST00000468637, ENST00000481248, ENST00000497005, ENST00000526297, ENST00000529715, ENST00000534708, ENST00000546128, ENST00000614163, ENST00000640628)	-0.795	2.27	10	0.00237	0.055	2.63
5640	ENSG00000136379	58489	ABHD17C	15	80700000	80800000	75900	+	ABHD17C	protein_coding	chromosome	abhydrolase domain containing 17C [Source:HGNC Symbol;Acc:HGNC:26925]	ENSG00000136379.12	ABHD17C	c(ENST00000258884, ENST00000558464, ENST00000559506, ENST00000560126, ENST00000560609)	-0.29	5.67	10	0.00238	0.0551	2.62
10102	ENSG00000174177	348180	CTU2	16	88700000	88700000	8910	+	CTU2	protein_coding	chromosome	cytosolic thiouridylase subunit 2 [Source:HGNC Symbol;Acc:HGNC:28005]	ENSG00000174177.13	CTU2	c(ENST00000312060, ENST00000453996, ENST00000562011, ENST00000564105, ENST00000564584, ENST00000564921, ENST00000565071, ENST00000566637, ENST00000567316, ENST00000567949)	-0.763	3.83	10	0.00238	0.0551	2.62
10090	ENSG00000174099	253827	MSRB3	12	65300000	65500000	213000	+	MSRB3	protein_coding	chromosome	methionine sulfoxide reductase B3 [Source:HGNC Symbol;Acc:HGNC:27375]	ENSG00000174099.11	MSRB3	c(ENST00000308259, ENST00000355192, ENST00000446731, ENST00000535143, ENST00000535239, ENST00000535664, ENST00000538045, ENST00000538725, ENST00000540804, ENST00000541189, ENST00000541897, ENST00000614640, ENST00000642404, ENST00000642411, ENST00000645872, ENST00000646299, ENST00000647481)	0.617	2.99	9.98	0.00242	0.0559	2.62
210	ENSG00000011028	9902	MRC2	17	62600000	62700000	65900	+	MRC2	protein_coding	chromosome	mannose receptor C type 2 [Source:HGNC Symbol;Acc:HGNC:16875]	ENSG00000011028.14	MRC2	c(ENST00000303375, ENST00000446119, ENST00000579432, ENST00000580916, ENST00000583597, ENST00000584265, ENST00000584682)	-0.565	5.93	9.95	0.00246	0.0565	2.61
1729	ENSG00000099875	2872	MKNK2	19	2040000	2050000	13800	-	MKNK2	protein_coding	chromosome	MAPK interacting serine/threonine kinase 2 [Source:HGNC Symbol;Acc:HGNC:7111]	ENSG00000099875.14	MKNK2	c(ENST00000250896, ENST00000309340, ENST00000585667, ENST00000586620, ENST00000586828, ENST00000587416, ENST00000588014, ENST00000589441, ENST00000589509, ENST00000589534, ENST00000591142, ENST00000591588, ENST00000591601)	-0.302	8	9.94	0.00246	0.0566	2.61
3756	ENSG00000117475	8548	BLZF1	1	169000000	169000000	28600	+	BLZF1	protein_coding	chromosome	basic leucine zipper nuclear factor 1 [Source:HGNC Symbol;Acc:HGNC:1065]	ENSG00000117475.14	BLZF1	c(ENST00000329281, ENST00000367807, ENST00000367808, ENST00000420531, ENST00000426663)	0.252	6.12	9.95	0.00246	0.0565	2.61
11772	ENSG00000196118	90835	CCDC189	16	30800000	30800000	4800	-	CCDC189	protein_coding	chromosome	coiled-coil domain containing 189 [Source:HGNC Symbol;Acc:HGNC:28078]	ENSG00000196118.12	CCDC189	c(ENST00000433909, ENST00000535476, ENST00000537986, ENST00000541260, ENST00000543128, ENST00000543610, ENST00000544487, ENST00000544613, ENST00000544643, ENST00000545809, ENST00000545825, ENST00000546006)	-1.32	-0.0397	9.94	0.00247	0.0566	2.61
13473	ENSG00000239865	79897	RPP21	CHR_HSCHR6_MHC_MANN_CTG1	30400000	30400000	17600	+	RPP21	protein_coding	chromosome	ribonuclease P/MRP subunit p21 [Source:HGNC Symbol;Acc:HGNC:21300]	ENSG00000239865.6	RPP21	c(ENST00000411515, ENST00000413228, ENST00000418043, ENST00000435318, ENST00000464725, ENST00000465470, ENST00000468883, ENST00000473319, ENST00000490988, ENST00000552136)	2.93	0.949	9.93	0.00248	0.0566	2.61
13474	ENSG00000239865	202658	RPP21	CHR_HSCHR6_MHC_MANN_CTG1	30400000	30400000	17600	+	RPP21	protein_coding	chromosome	ribonuclease P/MRP subunit p21 [Source:HGNC Symbol;Acc:HGNC:21300]	ENSG00000239865.6	RPP21	c(ENST00000411515, ENST00000413228, ENST00000418043, ENST00000435318, ENST00000464725, ENST00000465470, ENST00000468883, ENST00000473319, ENST00000490988, ENST00000552136)	2.93	0.949	9.93	0.00248	0.0566	2.61
1607	ENSG00000092820	7430	EZR	6	159000000	159000000	53600	-	EZR	protein_coding	chromosome	ezrin [Source:HGNC Symbol;Acc:HGNC:12691]	ENSG00000092820.18	EZR	c(ENST00000337147, ENST00000367075, ENST00000392177, ENST00000476189)	0.27	9.69	9.92	0.00249	0.0566	2.6
100	ENSG00000006210	6376	CX3CL1	16	57400000	57400000	12600	+	CX3CL1	protein_coding	chromosome	C-X3-C motif chemokine ligand 1 [Source:HGNC Symbol;Acc:HGNC:10647]	ENSG00000006210.7	CX3CL1	c(ENST00000006053, ENST00000563383, ENST00000564948, ENST00000565912)	-1.22	0.45	9.91	0.0025	0.0566	2.6
2149	ENSG00000102572	8428	STK24	13	98400000	98600000	133000	-	STK24	protein_coding	chromosome	serine/threonine kinase 24 [Source:HGNC Symbol;Acc:HGNC:11403]	ENSG00000102572.14	STK24	c(ENST00000376547, ENST00000376554, ENST00000397517, ENST00000418038, ENST00000444574, ENST00000481288, ENST00000491878, ENST00000539966)	0.243	7.81	9.91	0.0025	0.0566	2.6
5274	ENSG00000133805	272	AMPD3	11	10300000	10500000	199000	+	AMPD3	protein_coding	chromosome	adenosine monophosphate deaminase 3 [Source:HGNC Symbol;Acc:HGNC:470]	ENSG00000133805.15	AMPD3	c(ENST00000295663, ENST00000396553, ENST00000396554, ENST00000444303, ENST00000524866, ENST00000527261, ENST00000527369, ENST00000528723, ENST00000529507, ENST00000529744, ENST00000529834, ENST00000529835, ENST00000530864, ENST00000531227, ENST00000532250, ENST00000532966, ENST00000533116, ENST00000534047)	-0.39	5.5	9.91	0.0025	0.0566	2.6
8406	ENSG00000163644	152926	PPM1K	4	88300000	88300000	27200	-	PPM1K	protein_coding	chromosome	protein phosphatase, Mg2+/Mn2+ dependent 1K [Source:HGNC Symbol;Acc:HGNC:25415]	ENSG00000163644.15	PPM1K	c(ENST00000295908, ENST00000505022, ENST00000506423, ENST00000508256, ENST00000509340, ENST00000510548, ENST00000511506, ENST00000513546, ENST00000514204, ENST00000608933)	-0.546	3.78	9.91	0.0025	0.0566	2.6
12261	ENSG00000198707	80184	CEP290	12	88000000	88100000	93100	-	CEP290	protein_coding	chromosome	centrosomal protein 290 [Source:HGNC Symbol;Acc:HGNC:29021]	ENSG00000198707.16	CEP290	c(ENST00000309041, ENST00000397838, ENST00000547691, ENST00000547926, ENST00000550962, ENST00000552770, ENST00000552810, ENST00000604024, ENST00000671777, ENST00000671822, ENST00000672414, ENST00000672647, ENST00000673058)	-0.515	4.34	9.91	0.0025	0.0566	2.6
1664	ENSG00000096092	28978	TMEM14A	6	52700000	52700000	15500	+	TMEM14A	protein_coding	chromosome	transmembrane protein 14A [Source:HGNC Symbol;Acc:HGNC:21076]	ENSG00000096092.6	TMEM14A	ENST00000211314	-0.286	4.27	9.91	0.00251	0.0566	2.6
6276	ENSG00000141404	2774	GNAL	18	11700000	11900000	196000	+	GNAL	protein_coding	chromosome	G protein subunit alpha L [Source:HGNC Symbol;Acc:HGNC:4388]	ENSG00000141404.16	GNAL	c(ENST00000269162, ENST00000334049, ENST00000423027, ENST00000535121, ENST00000585590, ENST00000585642, ENST00000586926, ENST00000590228, ENST00000590972, ENST00000602628)	0.475	5.29	9.91	0.00251	0.0566	2.6
7489	ENSG00000154429	126731	CCSAP	1	229000000	229000000	22300	-	CCSAP	protein_coding	chromosome	centriole, cilia and spindle associated protein [Source:HGNC Symbol;Acc:HGNC:29578]	ENSG00000154429.11	CCSAP	c(ENST00000284617, ENST00000366686, ENST00000366687, ENST00000483092)	0.386	4.93	9.88	0.00253	0.0571	2.6
9379	ENSG00000169021	7386	UQCRFS1	19	29200000	29200000	7830	-	UQCRFS1	protein_coding	chromosome	ubiquinol-cytochrome c reductase, Rieske iron-sulfur polypeptide 1 [Source:HGNC Symbol;Acc:HGNC:12587]	ENSG00000169021.6	UQCRFS1	ENST00000304863	0.173	6.28	9.88	0.00253	0.0571	2.6
4537	ENSG00000126215	7517	XRCC3	14	104000000	104000000	17900	-	XRCC3	protein_coding	chromosome	X-ray repair cross complementing 3 [Source:HGNC Symbol;Acc:HGNC:12830]	ENSG00000126215.14	XRCC3	c(ENST00000352127, ENST00000553264, ENST00000553332, ENST00000553361, ENST00000553807, ENST00000554170, ENST00000554774, ENST00000554811, ENST00000554913, ENST00000554974, ENST00000555055, ENST00000555231, ENST00000555451, ENST00000555832, ENST00000555964, ENST00000556682, ENST00000556980, ENST00000557439)	-0.456	3.54	9.87	0.00254	0.0571	2.59
8579	ENSG00000164305	836	CASP3	4	185000000	185000000	21800	-	CASP3	protein_coding	chromosome	caspase 3 [Source:HGNC Symbol;Acc:HGNC:1504]	ENSG00000164305.19	CASP3	c(ENST00000308394, ENST00000393585, ENST00000393588, ENST00000447121, ENST00000517513, ENST00000523916)	0.247	6.39	9.88	0.00254	0.0571	2.6
13199	ENSG00000230332	80352	RNF39	CHR_HSCHR6_MHC_MCF_CTG1	30100000	30200000	5620	-	RNF39	protein_coding	chromosome	ring finger protein 39 [Source:HGNC Symbol;Acc:HGNC:18064]	ENSG00000230332.8	RNF39	c(ENST00000432647, ENST00000451425)	7.13	-0.249	10.3	0.00255	0.0571	2.59
408	ENSG00000034677	25897	RNF19A	8	100000000	100000000	79200	-	RNF19A	protein_coding	chromosome	ring finger protein 19A, RBR E3 ubiquitin protein ligase [Source:HGNC Symbol;Acc:HGNC:13432]	ENSG00000034677.13	RNF19A	c(ENST00000341084, ENST00000432381, ENST00000517584, ENST00000519342, ENST00000519449, ENST00000519527, ENST00000520071, ENST00000520903, ENST00000522182, ENST00000522369, ENST00000523167, ENST00000523255, ENST00000523481, ENST00000523644, ENST00000524233)	0.359	6.08	9.86	0.00256	0.0572	2.59
13548	ENSG00000242193	730102	CRYZL2P	1	178000000	178000000	31800	-	CRYZL2P	transcribed_unitary_pseudogene	chromosome	crystallin zeta like 2, pseudogene [Source:HGNC Symbol;Acc:HGNC:52164]	ENSG00000242193.11	CRYZL2P	c(ENST00000462729, ENST00000476232, ENST00000481349, ENST00000512906)	-0.366	3.62	9.85	0.00258	0.0576	2.59
4974	ENSG00000131100	529	ATP6V1E1	22	17600000	17600000	36600	-	ATP6V1E1	protein_coding	chromosome	ATPase H+ transporting V1 subunit E1 [Source:HGNC Symbol;Acc:HGNC:857]	ENSG00000131100.13	ATP6V1E1	c(ENST00000253413, ENST00000399796, ENST00000399798, ENST00000413576, ENST00000460085, ENST00000473248, ENST00000478963, ENST00000481365, ENST00000484653)	0.185	7.53	9.84	0.00259	0.0577	2.59
10555	ENSG00000178694	63899	NSUN3	3	94100000	94100000	68900	+	NSUN3	protein_coding	chromosome	NOP2/Sun RNA methyltransferase 3 [Source:HGNC Symbol;Acc:HGNC:26208]	ENSG00000178694.10	NSUN3	c(ENST00000314622, ENST00000461625, ENST00000468555, ENST00000476588, ENST00000477077, ENST00000483378, ENST00000485793, ENST00000494128)	0.802	3.55	9.84	0.00259	0.0577	2.59
3401	ENSG00000114374	8287	USP9Y	Y	12500000	12900000	323000	+	USP9Y	protein_coding	chromosome	ubiquitin specific peptidase 9 Y-linked [Source:HGNC Symbol;Acc:HGNC:12633]	ENSG00000114374.13	USP9Y	c(ENST00000338981, ENST00000417071, ENST00000426564, ENST00000440408, ENST00000453031, ENST00000457658, ENST00000471409, ENST00000493168, ENST00000651177)	0.472	5.99	9.81	0.00262	0.0582	2.58
3402	ENSG00000114374	64595	USP9Y	Y	12500000	12900000	323000	+	USP9Y	protein_coding	chromosome	ubiquitin specific peptidase 9 Y-linked [Source:HGNC Symbol;Acc:HGNC:12633]	ENSG00000114374.13	USP9Y	c(ENST00000338981, ENST00000417071, ENST00000426564, ENST00000440408, ENST00000453031, ENST00000457658, ENST00000471409, ENST00000493168, ENST00000651177)	0.472	5.99	9.81	0.00262	0.0582	2.58
7752	ENSG00000157657	114991	ZNF618	9	114000000	114000000	180000	+	ZNF618	protein_coding	chromosome	zinc finger protein 618 [Source:HGNC Symbol;Acc:HGNC:29416]	ENSG00000157657.14	ZNF618	c(ENST00000288466, ENST00000374124, ENST00000374126, ENST00000452710, ENST00000470105, ENST00000481558, ENST00000615615)	-0.364	4.64	9.81	0.00262	0.0582	2.58
8886	ENSG00000166188	57567	ZNF319	16	58000000	58000000	5790	-	ZNF319	protein_coding	chromosome	zinc finger protein 319 [Source:HGNC Symbol;Acc:HGNC:13644]	ENSG00000166188.2	ZNF319	c(ENST00000299237, ENST00000562909)	-0.388	3.79	9.81	0.00262	0.0582	2.58
5676	ENSG00000136717	274	BIN1	2	127000000	127000000	59300	-	BIN1	protein_coding	chromosome	bridging integrator 1 [Source:HGNC Symbol;Acc:HGNC:1052]	ENSG00000136717.15	BIN1	c(ENST00000259238, ENST00000316724, ENST00000346226, ENST00000348750, ENST00000351659, ENST00000352848, ENST00000357970, ENST00000376113, ENST00000393040, ENST00000393041, ENST00000409400, ENST00000462958, ENST00000466111, ENST00000484253)	-0.412	3.82	9.8	0.00264	0.0584	2.58
5488	ENSG00000135437	5959	RDH5	12	55700000	55700000	4340	+	RDH5	protein_coding	chromosome	retinol dehydrogenase 5 [Source:HGNC Symbol;Acc:HGNC:9940]	ENSG00000135437.9	RDH5	c(ENST00000257895, ENST00000547072, ENST00000547301, ENST00000548082, ENST00000548123, ENST00000548486, ENST00000550608, ENST00000551444, ENST00000552930, ENST00000553160, ENST00000553187)	-1.9	-0.932	9.86	0.00265	0.0586	2.58
12562	ENSG00000205426	3887	KRT81	12	52300000	52300000	5620	-	KRT81	protein_coding	chromosome	keratin 81 [Source:HGNC Symbol;Acc:HGNC:6458]	ENSG00000205426.10	KRT81	c(ENST00000327741, ENST00000615839)	0.641	2.43	9.78	0.00266	0.0588	2.57
897	ENSG00000070404	10272	FSTL3	19	676000	683000	7000	+	FSTL3	protein_coding	chromosome	follistatin like 3 [Source:HGNC Symbol;Acc:HGNC:3973]	ENSG00000070404.10	FSTL3	c(ENST00000166139, ENST00000588773, ENST00000589185, ENST00000591573, ENST00000592058, ENST00000592947, ENST00000605925)	0.239	7.26	9.76	0.00268	0.0588	2.57
5851	ENSG00000137841	5330	PLCB2	15	40300000	40300000	29800	-	PLCB2	protein_coding	chromosome	phospholipase C beta 2 [Source:HGNC Symbol;Acc:HGNC:9055]	ENSG00000137841.12	PLCB2	c(ENST00000260402, ENST00000456256, ENST00000543785, ENST00000557821, ENST00000558409, ENST00000558505, ENST00000558588, ENST00000559381, ENST00000559618, ENST00000559634, ENST00000559671, ENST00000560009, ENST00000560093, ENST00000560701, ENST00000561378)	-0.862	0.87	9.76	0.00268	0.0588	2.57
7717	ENSG00000157240	8321	FZD1	7	91300000	91300000	6890	+	FZD1	protein_coding	chromosome	frizzled class receptor 1 [Source:HGNC Symbol;Acc:HGNC:4038]	ENSG00000157240.4	FZD1	ENST00000287934	-0.295	4.67	9.76	0.00268	0.0588	2.57
8278	ENSG00000163002	129401	NUP35	2	183000000	183000000	44200	+	NUP35	protein_coding	chromosome	nucleoporin 35 [Source:HGNC Symbol;Acc:HGNC:29797]	ENSG00000163002.13	NUP35	c(ENST00000295119, ENST00000374930, ENST00000409798, ENST00000442895, ENST00000446612, ENST00000452137, ENST00000455063, ENST00000472844, ENST00000479162, ENST00000497330)	0.344	4.66	9.76	0.00268	0.0588	2.57
14048	ENSG00000267022	NA		19	44000000	44100000	62000	+	AC067968.1	protein_coding	chromosome	novel protein	ENSG00000267022.1	AC067968.1	ENST00000591793	-3.33	0.0612	9.76	0.00269	0.0588	2.57
7409	ENSG00000153294	221393	ADGRF4	6	47700000	47700000	36200	+	ADGRF4	protein_coding	chromosome	adhesion G protein-coupled receptor F4 [Source:HGNC Symbol;Acc:HGNC:19011]	ENSG00000153294.11	ADGRF4	c(ENST00000283303, ENST00000327753, ENST00000371220)	0.161	6.71	9.75	0.0027	0.0588	2.57
8539	ENSG00000164142	729830	FAM160A1	4	151000000	152000000	261000	+	FAM160A1	protein_coding	chromosome	family with sequence similarity 160 member A1 [Source:HGNC Symbol;Acc:HGNC:34237]	ENSG00000164142.16	FAM160A1	c(ENST00000435205, ENST00000503146, ENST00000505231, ENST00000508198, ENST00000508664, ENST00000511501, ENST00000512597, ENST00000513086, ENST00000513962)	0.707	4.85	9.75	0.0027	0.0588	2.57
11785	ENSG00000196177	36	ACADSB	10	123000000	123000000	49300	+	ACADSB	protein_coding	chromosome	acyl-CoA dehydrogenase short/branched chain [Source:HGNC Symbol;Acc:HGNC:91]	ENSG00000196177.12	ACADSB	c(ENST00000358776, ENST00000368869, ENST00000411816, ENST00000541070)	-0.551	4.04	9.75	0.0027	0.0588	2.57
14191	ENSG00000273633	148170	CDC42EP5	CHR_HSCHR19LRC_COX1_CTG3_1	54400000	54400000	8170	-	CDC42EP5	protein_coding	chromosome	CDC42 effector protein 5 [Source:HGNC Symbol;Acc:HGNC:17408]	ENSG00000273633.1	CDC42EP5	c(ENST00000615343, ENST00000617756, ENST00000622855)	-1.8	1.81	9.75	0.0027	0.0588	2.57
2546	ENSG00000105767	199731	CADM4	19	43600000	43600000	17500	-	CADM4	protein_coding	chromosome	cell adhesion molecule 4 [Source:HGNC Symbol;Acc:HGNC:30825]	ENSG00000105767.3	CADM4	c(ENST00000222374, ENST00000593506)	-0.648	4.41	9.74	0.00271	0.0588	2.57
8654	ENSG00000164761	4982	TNFRSF11B	8	119000000	119000000	28300	-	TNFRSF11B	protein_coding	chromosome	TNF receptor superfamily member 11b [Source:HGNC Symbol;Acc:HGNC:11909]	ENSG00000164761.9	TNFRSF11B	c(ENST00000297350, ENST00000517352, ENST00000521597)	-0.892	0.842	9.74	0.00271	0.0588	2.57
9332	ENSG00000168758	54910	SEMA4C	2	96900000	96900000	11000	-	SEMA4C	protein_coding	chromosome	semaphorin 4C [Source:HGNC Symbol;Acc:HGNC:10731]	ENSG00000168758.11	SEMA4C	c(ENST00000305476, ENST00000442264, ENST00000449330, ENST00000467747, ENST00000474420, ENST00000482925)	-0.518	4.21	9.74	0.00271	0.0588	2.57
2297	ENSG00000103995	22995	CEP152	15	48700000	48800000	98200	-	CEP152	protein_coding	chromosome	centrosomal protein 152 [Source:HGNC Symbol;Acc:HGNC:29298]	ENSG00000103995.14	CEP152	c(ENST00000325747, ENST00000380950, ENST00000399334, ENST00000558337, ENST00000558591, ENST00000559398, ENST00000559444, ENST00000559630, ENST00000560322, ENST00000561245)	1.59	3.06	9.7	0.00276	0.0596	2.56
13730	ENSG00000251705	NA	RNA5-8SP6	Y	10200000	10200000	152	+	RNA5-8SP6	rRNA_pseudogene	chromosome	RNA, 5.8S ribosomal pseudogene 6 [Source:HGNC Symbol;Acc:HGNC:41960]	ENSG00000251705.1	RNA5-8SP6	ENST00000515896	0.813	6.09	9.68	0.00278	0.06	2.56
3772	ENSG00000117594	3290	HSD11B1	1	210000000	210000000	48800	+	HSD11B1	protein_coding	chromosome	hydroxysteroid 11-beta dehydrogenase 1 [Source:HGNC Symbol;Acc:HGNC:5208]	ENSG00000117594.10	HSD11B1	c(ENST00000261465, ENST00000367027, ENST00000367028, ENST00000615289)	0.543	2.55	9.68	0.00279	0.06	2.55
7137	ENSG00000149782	5331	PLCB3	11	64300000	64300000	17600	+	PLCB3	protein_coding	chromosome	phospholipase C beta 3 [Source:HGNC Symbol;Acc:HGNC:9056]	ENSG00000149782.11	PLCB3	c(ENST00000279230, ENST00000325234, ENST00000536243, ENST00000540288)	-0.326	6.27	9.67	0.00279	0.06	2.55
7054	ENSG00000148841	85450	ITPRIP	10	104000000	104000000	28800	-	ITPRIP	protein_coding	chromosome	inositol 1,4,5-trisphosphate receptor interacting protein [Source:HGNC Symbol;Acc:HGNC:29370]	ENSG00000148841.17	ITPRIP	c(ENST00000278071, ENST00000337478, ENST00000358187, ENST00000458723, ENST00000647721)	-0.252	5.16	9.67	0.0028	0.06	2.55
10415	ENSG00000177191	374907	B3GNT8	19	41400000	41400000	3370	-	B3GNT8	protein_coding	chromosome	UDP-GlcNAc:betaGal beta-1,3-N-acetylglucosaminyltransferase 8 [Source:HGNC Symbol;Acc:HGNC:24139]	ENSG00000177191.2	B3GNT8	c(ENST00000321702, ENST00000601379, ENST00000601616)	1.06	0.985	9.67	0.0028	0.0601	2.55
2742	ENSG00000107731	219699	UNC5B	10	71200000	71300000	90300	+	UNC5B	protein_coding	chromosome	unc-5 netrin receptor B [Source:HGNC Symbol;Acc:HGNC:12568]	ENSG00000107731.12	UNC5B	c(ENST00000335350, ENST00000373192)	-0.377	4.07	9.66	0.00282	0.0602	2.55
6029	ENSG00000139132	121512	FGD4	12	32400000	32600000	247000	+	FGD4	protein_coding	chromosome	FYVE, RhoGEF and PH domain containing 4 [Source:HGNC Symbol;Acc:HGNC:19125]	ENSG00000139132.14	FGD4	c(ENST00000395740, ENST00000427716, ENST00000472289, ENST00000473513, ENST00000479023, ENST00000493087, ENST00000494275, ENST00000494977, ENST00000497153, ENST00000525053, ENST00000531134, ENST00000534526, ENST00000546442, ENST00000550091, ENST00000551984, ENST00000583694)	0.493	5.66	9.66	0.00282	0.0602	2.55
6693	ENSG00000144791	8994	LIMD1	3	45600000	45700000	131000	+	LIMD1	protein_coding	chromosome	LIM domains containing 1 [Source:HGNC Symbol;Acc:HGNC:6612]	ENSG00000144791.10	LIMD1	c(ENST00000273317, ENST00000440097, ENST00000465039, ENST00000474665)	-0.46	4.95	9.66	0.00282	0.0602	2.55
1748	ENSG00000099995	10291	SF3A1	22	30300000	30400000	24900	-	SF3A1	protein_coding	chromosome	splicing factor 3a subunit 1 [Source:HGNC Symbol;Acc:HGNC:10765]	ENSG00000099995.19	SF3A1	c(ENST00000215793, ENST00000411423, ENST00000444440, ENST00000447376, ENST00000463818, ENST00000471037, ENST00000471342, ENST00000485618, ENST00000496189, ENST00000498259)	-0.593	6.23	9.64	0.00283	0.0604	2.55
5534	ENSG00000135723	29109	FHOD1	16	67200000	67200000	18100	-	FHOD1	protein_coding	chromosome	formin homology 2 domain containing 1 [Source:HGNC Symbol;Acc:HGNC:17905]	ENSG00000135723.14	FHOD1	c(ENST00000258201, ENST00000561922, ENST00000562266, ENST00000566006, ENST00000567509, ENST00000567561, ENST00000567752, ENST00000568595, ENST00000569085, ENST00000569888)	-0.538	4.09	9.63	0.00285	0.0607	2.55
7258	ENSG00000151617	1909	EDNRA	4	147000000	148000000	64000	+	EDNRA	protein_coding	chromosome	endothelin receptor type A [Source:HGNC Symbol;Acc:HGNC:3179]	ENSG00000151617.17	EDNRA	c(ENST00000324300, ENST00000358556, ENST00000503721, ENST00000506066, ENST00000510697, ENST00000511804, ENST00000514245, ENST00000648866, ENST00000651419)	-0.537	3.83	9.62	0.00287	0.0609	2.54
2333	ENSG00000104343	55284	UBE2W	8	73800000	73900000	98800	-	UBE2W	protein_coding	chromosome	ubiquitin conjugating enzyme E2 W [Source:HGNC Symbol;Acc:HGNC:25616]	ENSG00000104343.21	UBE2W	c(ENST00000419880, ENST00000422906, ENST00000517608, ENST00000519255, ENST00000519277, ENST00000523278, ENST00000602593, ENST00000650817, ENST00000651945)	0.301	5.32	9.61	0.00288	0.0609	2.54
5356	ENSG00000134461	54522	ANKRD16	10	5860000	5890000	28300	-	ANKRD16	protein_coding	chromosome	ankyrin repeat domain 16 [Source:HGNC Symbol;Acc:HGNC:23471]	ENSG00000134461.16	ANKRD16	c(ENST00000191063, ENST00000380092, ENST00000380094, ENST00000492368)	-0.612	2.82	9.61	0.00288	0.0609	2.54
7981	ENSG00000160213	1476	CSTB	21	43800000	43800000	3940	-	CSTB	protein_coding	chromosome	cystatin B [Source:HGNC Symbol;Acc:HGNC:2482]	ENSG00000160213.7	CSTB	c(ENST00000291568, ENST00000480147, ENST00000639959, ENST00000640406)	0.169	9.79	9.61	0.00288	0.0609	2.54
9224	ENSG00000168032	956	ENTPD3	3	40400000	40400000	41600	+	ENTPD3	protein_coding	chromosome	ectonucleoside triphosphate diphosphohydrolase 3 [Source:HGNC Symbol;Acc:HGNC:3365]	ENSG00000168032.10	ENTPD3	c(ENST00000301825, ENST00000439533, ENST00000445129, ENST00000456402, ENST00000647765)	-0.235	6.16	9.61	0.00288	0.0609	2.54
7015	ENSG00000148400	4851	NOTCH1	9	136000000	137000000	51600	-	NOTCH1	protein_coding	chromosome	notch receptor 1 [Source:HGNC Symbol;Acc:HGNC:7881]	ENSG00000148400.12	NOTCH1	c(ENST00000491649, ENST00000494783, ENST00000645828, ENST00000646957, ENST00000651671)	-0.307	6.5	9.59	0.0029	0.0613	2.54
11657	ENSG00000188613	340719	NANOS1	10	119000000	119000000	4020	+	NANOS1	protein_coding	chromosome	nanos C2HC-type zinc finger 1 [Source:HGNC Symbol;Acc:HGNC:23044]	ENSG00000188613.7	NANOS1	c(ENST00000340087, ENST00000425699)	0.89	1.4	9.68	0.00291	0.0613	2.54
8349	ENSG00000163406	6565	SLC15A2	3	122000000	122000000	49800	+	SLC15A2	protein_coding	chromosome	solute carrier family 15 member 2 [Source:HGNC Symbol;Acc:HGNC:10921]	ENSG00000163406.11	SLC15A2	c(ENST00000295605, ENST00000465060, ENST00000469013, ENST00000469422, ENST00000489711, ENST00000489886, ENST00000489957)	0.693	3.59	9.58	0.00293	0.0616	2.53
14686	ENSG00000283930	NA	PLD5P1	10	38100000	38400000	266000	+	AL117339.5	protein_coding	chromosome	novel transcript	ENSG00000283930.1	AL117339.5	ENST00000640275	0.779	2.42	9.57	0.00293	0.0616	2.53
4613	ENSG00000127329	5787	PTPRB	12	70500000	70600000	122000	-	PTPRB	protein_coding	chromosome	protein tyrosine phosphatase receptor type B [Source:HGNC Symbol;Acc:HGNC:9665]	ENSG00000127329.15	PTPRB	c(ENST00000261266, ENST00000334414, ENST00000538174, ENST00000538708, ENST00000547715, ENST00000548122, ENST00000549400, ENST00000550358, ENST00000550857, ENST00000551525, ENST00000552253)	0.549	3.28	9.57	0.00294	0.0617	2.53
9948	ENSG00000172939	9943	OXSR1	3	38200000	38300000	90400	+	OXSR1	protein_coding	chromosome	oxidative stress responsive kinase 1 [Source:HGNC Symbol;Acc:HGNC:8508]	ENSG00000172939.9	OXSR1	c(ENST00000311806, ENST00000426620, ENST00000446845, ENST00000467900, ENST00000483695, ENST00000492714)	0.287	6.97	9.55	0.00296	0.062	2.53
11030	ENSG00000183421	54101	RIPK4	21	41700000	41800000	27700	-	RIPK4	protein_coding	chromosome	receptor interacting serine/threonine kinase 4 [Source:HGNC Symbol;Acc:HGNC:496]	ENSG00000183421.12	RIPK4	c(ENST00000332512, ENST00000352483)	-0.277	5.54	9.54	0.00297	0.0622	2.53
9507	ENSG00000169891	9185	REPS2	X	16900000	17200000	207000	+	REPS2	protein_coding	chromosome	RALBP1 associated Eps domain containing 2 [Source:HGNC Symbol;Acc:HGNC:9963]	ENSG00000169891.18	REPS2	c(ENST00000303843, ENST00000357277, ENST00000469714, ENST00000470686, ENST00000481792)	-0.815	1.36	9.53	0.00299	0.0624	2.52
3165	ENSG00000111859	4739	NEDD9	6	11200000	11400000	199000	-	NEDD9	protein_coding	chromosome	neural precursor cell expressed, developmentally down-regulated 9 [Source:HGNC Symbol;Acc:HGNC:7733]	ENSG00000111859.17	NEDD9	c(ENST00000379433, ENST00000379446, ENST00000397378, ENST00000448183, ENST00000459670, ENST00000461055, ENST00000468612, ENST00000504387, ENST00000504634, ENST00000505589, ENST00000508546, ENST00000508800, ENST00000512665, ENST00000513989, ENST00000514660, ENST00000620854)	0.946	2.12	9.52	0.003	0.0626	2.52
6639	ENSG00000144354	83879	CDCA7	2	173000000	173000000	14200	+	CDCA7	protein_coding	chromosome	cell division cycle associated 7 [Source:HGNC Symbol;Acc:HGNC:14628]	ENSG00000144354.14	CDCA7	c(ENST00000306721, ENST00000347703, ENST00000410019, ENST00000410101, ENST00000435616, ENST00000467411, ENST00000468359, ENST00000496441)	-0.378	4.57	9.52	0.003	0.0626	2.52
235	ENSG00000011523	23177	CEP68	2	65100000	65100000	30600	+	CEP68	protein_coding	chromosome	centrosomal protein 68 [Source:HGNC Symbol;Acc:HGNC:29076]	ENSG00000011523.14	CEP68	c(ENST00000260569, ENST00000377990, ENST00000475851, ENST00000497039, ENST00000537589)	-0.599	3.27	9.52	0.00301	0.0626	2.52
3493	ENSG00000115226	64838	FNDC4	2	27500000	27500000	3320	-	FNDC4	protein_coding	chromosome	fibronectin type III domain containing 4 [Source:HGNC Symbol;Acc:HGNC:20239]	ENSG00000115226.10	FNDC4	c(ENST00000264703, ENST00000476197, ENST00000491414)	0.318	4.14	9.51	0.00302	0.0627	2.52
12401	ENSG00000203837	119548	PNLIPRP3	10	116000000	116000000	50100	+	PNLIPRP3	protein_coding	chromosome	pancreatic lipase related protein 3 [Source:HGNC Symbol;Acc:HGNC:23492]	ENSG00000203837.5	PNLIPRP3	ENST00000369230	0.201	5.8	9.49	0.00304	0.0631	2.52
7206	ENSG00000151117	144110	TMEM86A	11	18700000	18700000	11700	+	TMEM86A	protein_coding	chromosome	transmembrane protein 86A [Source:HGNC Symbol;Acc:HGNC:26890]	ENSG00000151117.9	TMEM86A	c(ENST00000280734, ENST00000524888, ENST00000527002, ENST00000529240, ENST00000533987)	0.795	2.13	9.49	0.00305	0.0631	2.52
6312	ENSG00000141569	201292	TRIM65	17	75900000	75900000	16600	-	TRIM65	protein_coding	chromosome	tripartite motif containing 65 [Source:HGNC Symbol;Acc:HGNC:27316]	ENSG00000141569.12	TRIM65	c(ENST00000269383, ENST00000540128, ENST00000540812, ENST00000543309, ENST00000591668, ENST00000592642, ENST00000648382)	-0.426	4.99	9.48	0.00306	0.0632	2.51
10710	ENSG00000180346	166815	TIGD2	4	89100000	89100000	3400	+	TIGD2	protein_coding	chromosome	tigger transposable element derived 2 [Source:HGNC Symbol;Acc:HGNC:18333]	ENSG00000180346.3	TIGD2	c(ENST00000317005, ENST00000603357)	0.347	3.97	9.48	0.00306	0.0632	2.51
14655	ENSG00000283154	29970	IQCJ-SCHIP1	3	159000000	160000000	935000	+	IQCJ-SCHIP1	protein_coding	chromosome	IQCJ-SCHIP1 readthrough [Source:HGNC Symbol;Acc:HGNC:38842]	ENSG00000283154.2	IQCJ-SCHIP1	c(ENST00000412423, ENST00000460298, ENST00000476809, ENST00000485419, ENST00000527095, ENST00000638311, ENST00000638749, ENST00000639147, ENST00000639298, ENST00000639448, ENST00000639631, ENST00000639979, ENST00000640015, ENST00000640565)	0.662	3.3	9.48	0.00306	0.0632	2.51
14656	ENSG00000283154	100505385	IQCJ-SCHIP1	3	159000000	160000000	935000	+	IQCJ-SCHIP1	protein_coding	chromosome	IQCJ-SCHIP1 readthrough [Source:HGNC Symbol;Acc:HGNC:38842]	ENSG00000283154.2	IQCJ-SCHIP1	c(ENST00000412423, ENST00000460298, ENST00000476809, ENST00000485419, ENST00000527095, ENST00000638311, ENST00000638749, ENST00000639147, ENST00000639298, ENST00000639448, ENST00000639631, ENST00000639979, ENST00000640015, ENST00000640565)	0.662	3.3	9.48	0.00306	0.0632	2.51
3317	ENSG00000113368	4001	LMNB1	5	127000000	127000000	60400	+	LMNB1	protein_coding	chromosome	lamin B1 [Source:HGNC Symbol;Acc:HGNC:6637]	ENSG00000113368.12	LMNB1	c(ENST00000261366, ENST00000395354, ENST00000460265, ENST00000463908, ENST00000472034, ENST00000492190, ENST00000494185, ENST00000504788)	-0.573	3.68	9.48	0.00307	0.0632	2.51
12324	ENSG00000198873	2869	GRK5	10	119000000	119000000	252000	+	GRK5	protein_coding	chromosome	G protein-coupled receptor kinase 5 [Source:HGNC Symbol;Acc:HGNC:4544]	ENSG00000198873.12	GRK5	c(ENST00000369108, ENST00000392870)	-0.299	4.49	9.48	0.00307	0.0632	2.51
1759	ENSG00000100033	5625	PRODH	22	18900000	18900000	23800	-	PRODH	protein_coding	chromosome	proline dehydrogenase 1 [Source:HGNC Symbol;Acc:HGNC:9453]	ENSG00000100033.16	PRODH	c(ENST00000313755, ENST00000334029, ENST00000357068, ENST00000399694, ENST00000420436, ENST00000429300, ENST00000438924, ENST00000446371, ENST00000450579, ENST00000457083, ENST00000482858, ENST00000491604, ENST00000496625, ENST00000609229, ENST00000610940)	-0.606	4.8	9.47	0.00308	0.0633	2.51
5278	ENSG00000133818	22800	RRAS2	11	14300000	14400000	86600	-	RRAS2	protein_coding	chromosome	RAS related 2 [Source:HGNC Symbol;Acc:HGNC:17271]	ENSG00000133818.14	RRAS2	c(ENST00000256196, ENST00000414023, ENST00000526063, ENST00000526717, ENST00000529237, ENST00000531421, ENST00000531807, ENST00000532814, ENST00000532950, ENST00000534746, ENST00000537760)	0.26	6.49	9.47	0.00308	0.0633	2.51
4302	ENSG00000124074	84080	ENKD1	16	67700000	67700000	4320	-	ENKD1	protein_coding	chromosome	enkurin domain containing 1 [Source:HGNC Symbol;Acc:HGNC:25246]	ENSG00000124074.12	ENKD1	c(ENST00000243878, ENST00000602409, ENST00000602415, ENST00000602531, ENST00000602642, ENST00000602644, ENST00000602942)	-0.949	1.52	9.45	0.0031	0.0635	2.51
11628	ENSG00000188342	2963	GTF2F2	13	45100000	45300000	164000	+	GTF2F2	protein_coding	chromosome	general transcription factor IIF subunit 2 [Source:HGNC Symbol;Acc:HGNC:4653]	ENSG00000188342.12	GTF2F2	c(ENST00000340473, ENST00000461904, ENST00000494087)	0.186	6.25	9.45	0.0031	0.0635	2.51
7340	ENSG00000152464	10557	RPP38	10	15100000	15100000	42600	+	RPP38	protein_coding	chromosome	ribonuclease P/MRP subunit p38 [Source:HGNC Symbol;Acc:HGNC:30329]	ENSG00000152464.15	RPP38	c(ENST00000378197, ENST00000378201, ENST00000378202, ENST00000378203, ENST00000441850, ENST00000451677, ENST00000616640)	0.312	4.5	9.43	0.00314	0.064	2.5
7331	ENSG00000152409	133746	JMY	5	79200000	79300000	91100	+	JMY	protein_coding	chromosome	junction mediating and regulatory protein, p53 cofactor [Source:HGNC Symbol;Acc:HGNC:28916]	ENSG00000152409.9	JMY	c(ENST00000396137, ENST00000412001)	-0.51	4.59	9.42	0.00315	0.064	2.5
7378	ENSG00000152990	166647	ADGRA3	4	22300000	22500000	171000	-	ADGRA3	protein_coding	chromosome	adhesion G protein-coupled receptor A3 [Source:HGNC Symbol;Acc:HGNC:13839]	ENSG00000152990.14	ADGRA3	c(ENST00000282943, ENST00000334304, ENST00000499527, ENST00000502482, ENST00000504617, ENST00000506133, ENST00000506155, ENST00000506346, ENST00000508133, ENST00000511051, ENST00000513385, ENST00000514129, ENST00000514749)	0.532	6.39	9.42	0.00315	0.064	2.5
3103	ENSG00000111432	11211	FZD10	12	130000000	130000000	3280	+	FZD10	protein_coding	chromosome	frizzled class receptor 10 [Source:HGNC Symbol;Acc:HGNC:4039]	ENSG00000111432.4	FZD10	c(ENST00000229030, ENST00000539839)	-1.72	0.329	9.5	0.00316	0.0641	2.5
7058	ENSG00000148925	84280	BTBD10	11	13400000	13500000	75300	-	BTBD10	protein_coding	chromosome	BTB domain containing 10 [Source:HGNC Symbol;Acc:HGNC:21445]	ENSG00000148925.10	BTBD10	c(ENST00000278174, ENST00000525108, ENST00000525661, ENST00000525864, ENST00000526841, ENST00000527102, ENST00000527858, ENST00000528120, ENST00000529708, ENST00000530907, ENST00000532261)	0.251	6.67	9.41	0.00316	0.0641	2.5
13039	ENSG00000225697	65010	SLC26A6	3	48600000	48600000	9770	-	SLC26A6	protein_coding	chromosome	solute carrier family 26 member 6 [Source:HGNC Symbol;Acc:HGNC:14472]	ENSG00000225697.13	SLC26A6	c(ENST00000307364, ENST00000337000, ENST00000358747, ENST00000383733, ENST00000395550, ENST00000414944, ENST00000420764, ENST00000421649, ENST00000426599, ENST00000431213, ENST00000431739, ENST00000444531, ENST00000455886, ENST00000462009, ENST00000466257, ENST00000469693, ENST00000480524, ENST00000482282, ENST00000485361, ENST00000489483, ENST00000494717, ENST00000496469)	-0.534	5.56	9.42	0.00316	0.0641	2.5
6598	ENSG00000143933	805	CALM2	2	47200000	47200000	16800	-	CALM2	protein_coding	chromosome	calmodulin 2 [Source:HGNC Symbol;Acc:HGNC:1445]	ENSG00000143933.18	CALM2	c(ENST00000272298, ENST00000409563, ENST00000432899, ENST00000456319, ENST00000460218, ENST00000482532, ENST00000484408, ENST00000489742, ENST00000628793, ENST00000652974, ENST00000654798, ENST00000655450, ENST00000655728, ENST00000656538, ENST00000668667, ENST00000670593)	0.184	8.69	9.41	0.00317	0.0641	2.5
6055	ENSG00000139318	1848	DUSP6	12	89300000	89400000	5270	-	DUSP6	protein_coding	chromosome	dual specificity phosphatase 6 [Source:HGNC Symbol;Acc:HGNC:3072]	ENSG00000139318.8	DUSP6	c(ENST00000279488, ENST00000308385, ENST00000547140, ENST00000547291, ENST00000548755)	-0.279	6.05	9.4	0.00318	0.0643	2.5
12378	ENSG00000203499	642574	IQANK1	8	144000000	144000000	56500	+	IQANK1	protein_coding	chromosome	IQ motif and ankyrin repeat containing 1 [Source:HGNC Symbol;Acc:HGNC:49576]	ENSG00000203499.11	IQANK1	c(ENST00000527139, ENST00000532625, ENST00000533004, ENST00000534089, ENST00000534398)	-0.297	5.18	9.38	0.00321	0.0647	2.49
12273	ENSG00000198732	64093	SMOC1	14	69900000	70000000	178000	+	SMOC1	protein_coding	chromosome	SPARC related modular calcium binding 1 [Source:HGNC Symbol;Acc:HGNC:20318]	ENSG00000198732.10	SMOC1	c(ENST00000361956, ENST00000381280, ENST00000553839, ENST00000555917, ENST00000557483)	-0.279	6.15	9.36	0.00324	0.0654	2.49
5060	ENSG00000131941	85415	RHPN2	19	33000000	33100000	86300	-	RHPN2	protein_coding	chromosome	rhophilin Rho GTPase binding protein 2 [Source:HGNC Symbol;Acc:HGNC:19974]	ENSG00000131941.8	RHPN2	c(ENST00000254260, ENST00000544458, ENST00000585641, ENST00000588388, ENST00000588683, ENST00000591502, ENST00000592247)	0.441	5.07	9.35	0.00326	0.0655	2.49
10869	ENSG00000182117	55505	NOP10	15	34300000	34300000	1460	-	NOP10	protein_coding	chromosome	NOP10 ribonucleoprotein [Source:HGNC Symbol;Acc:HGNC:14378]	ENSG00000182117.5	NOP10	c(ENST00000328848, ENST00000557912)	0.212	6.69	9.35	0.00326	0.0655	2.49
2883	ENSG00000108932	9120	SLC16A6	17	68300000	68300000	24200	-	SLC16A6	protein_coding	chromosome	solute carrier family 16 member 6 [Source:HGNC Symbol;Acc:HGNC:10927]	ENSG00000108932.12	SLC16A6	c(ENST00000327268, ENST00000580666, ENST00000582867, ENST00000583477, ENST00000620436)	-0.941	3.3	9.34	0.00327	0.0656	2.49
11286	ENSG00000185442	400451	FAM174B	15	92600000	92800000	192000	-	FAM174B	protein_coding	chromosome	family with sequence similarity 174 member B [Source:HGNC Symbol;Acc:HGNC:34339]	ENSG00000185442.13	FAM174B	c(ENST00000327355, ENST00000553393, ENST00000554082, ENST00000555064, ENST00000555613, ENST00000555696, ENST00000555748, ENST00000555971, ENST00000556824, ENST00000557398, ENST00000557480, ENST00000557545)	-1.55	1.44	9.34	0.00328	0.0658	2.48
4658	ENSG00000127948	5447	POR	7	75900000	76000000	87700	+	POR	protein_coding	chromosome	cytochrome p450 oxidoreductase [Source:HGNC Symbol;Acc:HGNC:9208]	ENSG00000127948.16	POR	c(ENST00000394893, ENST00000412064, ENST00000412521, ENST00000414186, ENST00000418341, ENST00000421059, ENST00000426184, ENST00000432753, ENST00000439269, ENST00000439297, ENST00000439963, ENST00000447222, ENST00000448410, ENST00000449920, ENST00000453773, ENST00000454934, ENST00000460892, ENST00000461988, ENST00000471238, ENST00000475509, ENST00000487247, ENST00000493973, ENST00000495770, ENST00…	-0.671	5.57	9.32	0.00331	0.0663	2.48
5868	ENSG00000137942	54874	FNBP1L	1	93400000	93600000	107000	+	FNBP1L	protein_coding	chromosome	formin binding protein 1 like [Source:HGNC Symbol;Acc:HGNC:20851]	ENSG00000137942.16	FNBP1L	c(ENST00000260506, ENST00000271234, ENST00000370253, ENST00000424449, ENST00000603526, ENST00000604705)	0.274	5.72	9.31	0.00332	0.0663	2.48
923	ENSG00000070961	490	ATP2B1	12	89600000	89700000	121000	-	ATP2B1	protein_coding	chromosome	ATPase plasma membrane Ca2+ transporting 1 [Source:HGNC Symbol;Acc:HGNC:814]	ENSG00000070961.15	ATP2B1	c(ENST00000261173, ENST00000359142, ENST00000393164, ENST00000428670, ENST00000549585, ENST00000549727, ENST00000550716, ENST00000551009, ENST00000551310, ENST00000552275, ENST00000635033)	-0.393	5.77	9.29	0.00335	0.0667	2.47
4531	ENSG00000126070	192669	AGO3	1	35900000	36100000	142000	+	AGO3	protein_coding	chromosome	argonaute RISC catalytic component 3 [Source:HGNC Symbol;Acc:HGNC:18421]	ENSG00000126070.20	AGO3	c(ENST00000246314, ENST00000324350, ENST00000373191, ENST00000397828, ENST00000471099, ENST00000491443, ENST00000634486)	-0.554	5.13	9.29	0.00335	0.0667	2.48
7753	ENSG00000157693	203197	TMEM268	9	115000000	115000000	35200	+	TMEM268	protein_coding	chromosome	transmembrane protein 268 [Source:HGNC Symbol;Acc:HGNC:24513]	ENSG00000157693.15	TMEM268	c(ENST00000288502, ENST00000374049, ENST00000471206, ENST00000482552)	-0.642	3.21	9.29	0.00335	0.0667	2.48
7714	ENSG00000157216	23648	SSBP3	1	54200000	54400000	188000	-	SSBP3	protein_coding	chromosome	single stranded DNA binding protein 3 [Source:HGNC Symbol;Acc:HGNC:15674]	ENSG00000157216.15	SSBP3	c(ENST00000326956, ENST00000357475, ENST00000371319, ENST00000371320, ENST00000417664, ENST00000420121, ENST00000426150, ENST00000444533, ENST00000448572, ENST00000525990, ENST00000528787, ENST00000528930, ENST00000530618, ENST00000533209, ENST00000533946, ENST00000610401)	-0.608	3.83	9.28	0.00337	0.0668	2.47
13146	ENSG00000228594	643988	FNDC10	1	1600000	1600000	2120	-	FNDC10	protein_coding	chromosome	fibronectin type III domain containing 10 [Source:HGNC Symbol;Acc:HGNC:42951]	ENSG00000228594.4	FNDC10	ENST00000422725	-0.442	3.12	9.28	0.00337	0.0668	2.47
6605	ENSG00000143977	6637	SNRPG	2	70300000	70300000	12400	-	SNRPG	protein_coding	chromosome	small nuclear ribonucleoprotein polypeptide G [Source:HGNC Symbol;Acc:HGNC:11163]	ENSG00000143977.14	SNRPG	c(ENST00000272348, ENST00000413456, ENST00000429728, ENST00000438261, ENST00000449935, ENST00000454893, ENST00000480370, ENST00000482975, ENST00000488400)	0.217	5.85	9.27	0.00338	0.067	2.47
10321	ENSG00000176273	159371	SLC35G1	10	93900000	94000000	62100	+	SLC35G1	protein_coding	chromosome	solute carrier family 35 member G1 [Source:HGNC Symbol;Acc:HGNC:26607]	ENSG00000176273.15	SLC35G1	c(ENST00000371408, ENST00000427197, ENST00000483386, ENST00000494992, ENST00000603665, ENST00000605679)	-0.388	3.87	9.27	0.00339	0.067	2.47
11865	ENSG00000196535	399687	MYO18A	17	29100000	29200000	109000	-	MYO18A	protein_coding	chromosome	myosin XVIIIA [Source:HGNC Symbol;Acc:HGNC:31104]	ENSG00000196535.16	MYO18A	c(ENST00000527312, ENST00000527372, ENST00000528322, ENST00000528564, ENST00000529578, ENST00000529889, ENST00000530254, ENST00000530557, ENST00000531253, ENST00000531267, ENST00000531438, ENST00000531892, ENST00000532143, ENST00000533112, ENST00000533399, ENST00000533420, ENST00000533652, ENST00000546105, ENST00000585573, ENST00000588791, ENST00000590242, ENST00000590565, ENST00000628822, ENST00…	-0.357	6.74	9.27	0.00339	0.067	2.47
14613	ENSG00000282086	NA	PKD1P6	CHR_HSCHR16_1_CTG1	15000000	15000000	40000	+	PKD1P6	transcribed_unprocessed_pseudogene	chromosome	polycystin 1, transient receptor potential channel interacting pseudogene 6 [Source:HGNC Symbol;Acc:HGNC:30070]	ENSG00000282086.1	PKD1P6	c(ENST00000631405, ENST00000631913, ENST00000632583, ENST00000632639, ENST00000632646, ENST00000633687)	-0.536	4.39	9.27	0.00339	0.067	2.47
8837	ENSG00000165891	144455	E2F7	12	77000000	77100000	44300	-	E2F7	protein_coding	chromosome	E2F transcription factor 7 [Source:HGNC Symbol;Acc:HGNC:23820]	ENSG00000165891.16	E2F7	c(ENST00000322886, ENST00000416496, ENST00000547316, ENST00000550669, ENST00000551058, ENST00000551558, ENST00000552907)	-0.315	4.35	9.26	0.0034	0.0671	2.47
2568	ENSG00000105880	1749	DLX5	7	97000000	97000000	4560	-	DLX5	protein_coding	chromosome	distal-less homeobox 5 [Source:HGNC Symbol;Acc:HGNC:2918]	ENSG00000105880.7	DLX5	c(ENST00000486603, ENST00000493764, ENST00000648378)	0.931	1.26	9.25	0.00341	0.0671	2.47
8336	ENSG00000163346	57326	PBXIP1	1	155000000	155000000	12000	-	PBXIP1	protein_coding	chromosome	PBX homeobox interacting protein 1 [Source:HGNC Symbol;Acc:HGNC:21199]	ENSG00000163346.17	PBXIP1	c(ENST00000368460, ENST00000368463, ENST00000368465, ENST00000490230, ENST00000493133, ENST00000498553)	-0.408	4.32	9.25	0.00341	0.0671	2.47
2384	ENSG00000104812	2997	GYS1	19	49000000	49000000	25200	-	GYS1	protein_coding	chromosome	glycogen synthase 1 [Source:HGNC Symbol;Acc:HGNC:4706]	ENSG00000104812.15	GYS1	c(ENST00000263276, ENST00000323798, ENST00000457974, ENST00000472004, ENST00000484289, ENST00000496048, ENST00000594220)	-0.395	7.12	9.25	0.00342	0.0671	2.47
10316	ENSG00000176225	25914	RTTN	18	70000000	70200000	203000	-	RTTN	protein_coding	chromosome	rotatin [Source:HGNC Symbol;Acc:HGNC:18654]	ENSG00000176225.14	RTTN	c(ENST00000255674, ENST00000578780, ENST00000579021, ENST00000579986, ENST00000580034, ENST00000581161, ENST00000581583, ENST00000581709, ENST00000583043, ENST00000583765, ENST00000638251, ENST00000638298, ENST00000638799, ENST00000639128, ENST00000639487, ENST00000640376, ENST00000640393, ENST00000640408, ENST00000640525, ENST00000640654, ENST00000640736, ENST00000640769, ENST00000640931)	0.302	4.9	9.24	0.00343	0.0673	2.46
10933	ENSG00000182600	389084	SNORC	2	233000000	233000000	21400	+	SNORC	protein_coding	chromosome	secondary ossification center associated regulator of chondrocyte maturation [Source:HGNC Symbol;Acc:HGNC:33763]	ENSG00000182600.9	SNORC	c(ENST00000331342, ENST00000409230, ENST00000409533, ENST00000448993, ENST00000449331, ENST00000467665, ENST00000476690, ENST00000481155)	-1.81	0.105	9.24	0.00344	0.0674	2.46
3102	ENSG00000111424	7421	VDR	12	47800000	47900000	102000	-	VDR	protein_coding	chromosome	vitamin D receptor [Source:HGNC Symbol;Acc:HGNC:12679]	ENSG00000111424.11	VDR	c(ENST00000229022, ENST00000395324, ENST00000546653, ENST00000547065, ENST00000548664, ENST00000549336, ENST00000550314, ENST00000550325)	-0.325	5.64	9.22	0.00346	0.0676	2.46
6955	ENSG00000147669	5440	POLR2K	8	100000000	100000000	3380	+	POLR2K	protein_coding	chromosome	RNA polymerase II subunit K [Source:HGNC Symbol;Acc:HGNC:9198]	ENSG00000147669.11	POLR2K	c(ENST00000353107, ENST00000519765, ENST00000522439)	0.223	5.58	9.23	0.00346	0.0676	2.46
12787	ENSG00000214013	2595	GANC	15	42300000	42400000	83700	+	GANC	protein_coding	chromosome	glucosidase alpha, neutral C [Source:HGNC Symbol;Acc:HGNC:4139]	ENSG00000214013.9	GANC	c(ENST00000318010, ENST00000440615, ENST00000561871, ENST00000562170, ENST00000562859, ENST00000566442, ENST00000566690, ENST00000567421, ENST00000567596, ENST00000567784, ENST00000568687, ENST00000568953, ENST00000570013)	0.353	5.58	9.22	0.00346	0.0676	2.46
2935	ENSG00000109576	51166	AADAT	4	170000000	170000000	31500	-	AADAT	protein_coding	chromosome	aminoadipate aminotransferase [Source:HGNC Symbol;Acc:HGNC:17929]	ENSG00000109576.14	AADAT	c(ENST00000337664, ENST00000353187, ENST00000502392, ENST00000505906, ENST00000507375, ENST00000509167, ENST00000510340, ENST00000515480)	-0.709	1.23	9.21	0.00348	0.0678	2.46
3017	ENSG00000110455	84680	ACCS	11	44100000	44100000	18300	+	ACCS	protein_coding	chromosome	1-aminocyclopropane-1-carboxylate synthase homolog (inactive) [Source:HGNC Symbol;Acc:HGNC:23989]	ENSG00000110455.14	ACCS	c(ENST00000263776, ENST00000524990, ENST00000526577, ENST00000527346, ENST00000527557, ENST00000527603, ENST00000531190, ENST00000531505, ENST00000531940, ENST00000532122, ENST00000533208, ENST00000533404, ENST00000534035)	-0.858	1.9	9.2	0.00349	0.068	2.46
14730	ENSG00000285032	66036	MTMR9	CHR_HG76_PATCH	8630000	8670000	38000	-	MTMR9	protein_coding	chromosome	myotubularin related protein 9 [Source:HGNC Symbol;Acc:HGNC:14596]	ENSG00000285032.2	MTMR9	c(ENST00000644306, ENST00000646141)	4.05	0.886	9.69	0.00353	0.0685	2.45
11642	ENSG00000188508	388533	KRTDAP	19	35500000	35500000	8240	-	KRTDAP	protein_coding	chromosome	keratinocyte differentiation associated protein [Source:HGNC Symbol;Acc:HGNC:16313]	ENSG00000188508.11	KRTDAP	c(ENST00000338897, ENST00000479340, ENST00000484218)	0.799	0.455	9.18	0.00354	0.0687	2.45
2129	ENSG00000102302	2245	FGD1	X	54400000	54500000	50800	-	FGD1	protein_coding	chromosome	FYVE, RhoGEF and PH domain containing 1 [Source:HGNC Symbol;Acc:HGNC:3663]	ENSG00000102302.8	FGD1	ENST00000375135	-0.41	3.52	9.16	0.00356	0.069	2.45
13577	ENSG00000243147	9553	MRPL33	2	27800000	28000000	216000	+	MRPL33	protein_coding	chromosome	mitochondrial ribosomal protein L33 [Source:HGNC Symbol;Acc:HGNC:14487]	ENSG00000243147.8	MRPL33	c(ENST00000296102, ENST00000379666, ENST00000448427, ENST00000472192, ENST00000476552, ENST00000483992)	0.27	5.06	9.15	0.00358	0.0693	2.45
1487	ENSG00000089250	4842	NOS1	12	117000000	117000000	244000	-	NOS1	protein_coding	chromosome	nitric oxide synthase 1 [Source:HGNC Symbol;Acc:HGNC:7872]	ENSG00000089250.19	NOS1	c(ENST00000317775, ENST00000338101, ENST00000344089, ENST00000477584, ENST00000549189, ENST00000618760)	-0.429	3.42	9.15	0.00359	0.0694	2.44
1682	ENSG00000097096	84144	SYDE2	1	85200000	85200000	44100	-	SYDE2	protein_coding	chromosome	synapse defective Rho GTPase homolog 2 [Source:HGNC Symbol;Acc:HGNC:25841]	ENSG00000097096.9	SYDE2	c(ENST00000234668, ENST00000341460)	0.46	3.16	9.14	0.00359	0.0694	2.44
7864	ENSG00000158966	57685	CACHD1	1	64500000	64700000	223000	+	CACHD1	protein_coding	chromosome	cache domain containing 1 [Source:HGNC Symbol;Acc:HGNC:29314]	ENSG00000158966.16	CACHD1	c(ENST00000290039, ENST00000470527, ENST00000486580, ENST00000495994, ENST00000650260, ENST00000651257)	-0.482	3.12	9.14	0.00361	0.0694	2.44
14467	ENSG00000277462	93474	ZNF670	1	247000000	247000000	44200	-	ZNF670	protein_coding	chromosome	zinc finger protein 670 [Source:HGNC Symbol;Acc:HGNC:28167]	ENSG00000277462.2	ZNF670	ENST00000366503	-0.382	3.37	9.14	0.00361	0.0694	2.44
9849	ENSG00000172243	64581	CLEC7A	12	10100000	10100000	13500	-	CLEC7A	protein_coding	chromosome	C-type lectin domain containing 7A [Source:HGNC Symbol;Acc:HGNC:14558]	ENSG00000172243.17	CLEC7A	c(ENST00000298523, ENST00000304084, ENST00000310002, ENST00000349926, ENST00000353231, ENST00000396484, ENST00000465100, ENST00000525605, ENST00000528799, ENST00000529761, ENST00000531192, ENST00000533022, ENST00000534609)	1.17	0.363	9.12	0.00364	0.07	2.44
10347	ENSG00000176542	205717	USF3	3	114000000	114000000	48300	-	USF3	protein_coding	chromosome	upstream transcription factor family member 3 [Source:HGNC Symbol;Acc:HGNC:30494]	ENSG00000176542.10	USF3	c(ENST00000316407, ENST00000478658, ENST00000491165, ENST00000496826)	0.358	4.31	9.12	0.00364	0.07	2.44
251	ENSG00000013288	23324	MAN2B2	4	6580000	6620000	48200	+	MAN2B2	protein_coding	chromosome	mannosidase alpha class 2B member 2 [Source:HGNC Symbol;Acc:HGNC:29623]	ENSG00000013288.9	MAN2B2	c(ENST00000285599, ENST00000504248, ENST00000504960, ENST00000505907, ENST00000510427)	0.789	5.08	9.09	0.00368	0.0707	2.43
8704	ENSG00000165055	55798	METTL2B	7	128000000	129000000	29900	+	METTL2B	protein_coding	chromosome	methyltransferase like 2B [Source:HGNC Symbol;Acc:HGNC:18272]	ENSG00000165055.15	METTL2B	c(ENST00000262432, ENST00000419443, ENST00000473488, ENST00000480046, ENST00000481392, ENST00000482555, ENST00000497665)	0.3	5.58	9.09	0.00369	0.0707	2.43
9226	ENSG00000168038	54986	ULK4	3	41200000	42000000	716000	-	ULK4	protein_coding	chromosome	unc-51 like kinase 4 [Source:HGNC Symbol;Acc:HGNC:15784]	ENSG00000168038.11	ULK4	c(ENST00000301831, ENST00000414606, ENST00000420927, ENST00000431379, ENST00000453224, ENST00000459802, ENST00000460406, ENST00000460978, ENST00000481226, ENST00000484323, ENST00000489118, ENST00000497684)	0.795	2.03	9.09	0.00369	0.0707	2.43
981	ENSG00000072840	2121	EVC	4	5710000	5810000	103000	+	EVC	protein_coding	chromosome	EvC ciliary complex subunit 1 [Source:HGNC Symbol;Acc:HGNC:3497]	ENSG00000072840.13	EVC	c(ENST00000264956, ENST00000506240, ENST00000509451, ENST00000514919, ENST00000515113)	-0.375	4.91	9.08	0.00371	0.0708	2.43
2634	ENSG00000106384	346606	MOGAT3	7	101000000	101000000	6030	-	MOGAT3	protein_coding	chromosome	monoacylglycerol O-acyltransferase 3 [Source:HGNC Symbol;Acc:HGNC:23249]	ENSG00000106384.12	MOGAT3	c(ENST00000223114, ENST00000379423, ENST00000440203, ENST00000649999)	-1.6	-0.843	9.08	0.00371	0.0708	2.43
4795	ENSG00000129484	10038	PARP2	14	20300000	20400000	14300	+	PARP2	protein_coding	chromosome	poly(ADP-ribose) polymerase 2 [Source:HGNC Symbol;Acc:HGNC:272]	ENSG00000129484.13	PARP2	c(ENST00000250416, ENST00000429687, ENST00000527384, ENST00000527915, ENST00000528465, ENST00000529465, ENST00000530598, ENST00000532299, ENST00000534664, ENST00000539930, ENST00000555140)	0.237	4.42	9.07	0.00372	0.0709	2.43
9168	ENSG00000167754	25818	KLK5	19	50900000	51000000	9790	-	KLK5	protein_coding	chromosome	kallikrein related peptidase 5 [Source:HGNC Symbol;Acc:HGNC:6366]	ENSG00000167754.13	KLK5	c(ENST00000336334, ENST00000391809, ENST00000593428, ENST00000594846, ENST00000595585)	0.204	5.61	9.06	0.00374	0.0711	2.43
10236	ENSG00000175449	317671	RFESD	5	95600000	95700000	38000	+	RFESD	protein_coding	chromosome	Rieske Fe-S domain containing [Source:HGNC Symbol;Acc:HGNC:29587]	ENSG00000175449.14	RFESD	c(ENST00000311364, ENST00000380005, ENST00000458310, ENST00000504893, ENST00000506212, ENST00000508206, ENST00000511684, ENST00000513950)	1.01	1.01	9.05	0.00376	0.0715	2.42
1699	ENSG00000099331	4650	MYO9B	19	17100000	17200000	139000	+	MYO9B	protein_coding	chromosome	myosin IXB [Source:HGNC Symbol;Acc:HGNC:7609]	ENSG00000099331.13	MYO9B	c(ENST00000397274, ENST00000593411, ENST00000593533, ENST00000594824, ENST00000594971, ENST00000595618, ENST00000595641, ENST00000596942, ENST00000597073, ENST00000597572, ENST00000597881, ENST00000598101, ENST00000598419, ENST00000598464, ENST00000599420, ENST00000601490, ENST00000601749, ENST00000602158, ENST00000602177)	0.621	6.23	9.04	0.00377	0.0715	2.42
8273	ENSG00000162981	151354	LRATD1	2	14600000	14700000	18100	+	LRATD1	protein_coding	chromosome	LRAT domain containing 1 [Source:HGNC Symbol;Acc:HGNC:20743]	ENSG00000162981.14	LRATD1	c(ENST00000295092, ENST00000331243, ENST00000464947, ENST00000497769)	0.292	6.61	9.04	0.00377	0.0715	2.42
8455	ENSG00000163864	349565	NMNAT3	3	140000000	140000000	118000	-	NMNAT3	protein_coding	chromosome	nicotinamide nucleotide adenylyltransferase 3 [Source:HGNC Symbol;Acc:HGNC:20989]	ENSG00000163864.17	NMNAT3	c(ENST00000296202, ENST00000339837, ENST00000413939, ENST00000505779, ENST00000506254, ENST00000507242, ENST00000509034, ENST00000509291, ENST00000509447, ENST00000509737, ENST00000511003, ENST00000511444, ENST00000512391, ENST00000514703, ENST00000642987, ENST00000643695, ENST00000645083, ENST00000645290, ENST00000645507, ENST00000646611, ENST00000647257)	-0.262	6.01	9.03	0.00379	0.0718	2.42
13394	ENSG00000236271	10211	FLOT1	CHR_HSCHR6_MHC_MANN_CTG1	30800000	30800000	15000	-	FLOT1	protein_coding	chromosome	flotillin 1 [Source:HGNC Symbol;Acc:HGNC:3757]	ENSG00000236271.8	FLOT1	c(ENST00000411848, ENST00000426417, ENST00000427701, ENST00000430384, ENST00000430843, ENST00000431966, ENST00000444068, ENST00000445395, ENST00000446416, ENST00000457733, ENST00000462145, ENST00000464837, ENST00000474138, ENST00000475936, ENST00000482675, ENST00000487549, ENST00000490802)	-2.2	2.52	9.02	0.00381	0.072	2.42
2477	ENSG00000105388	1048	CEACAM5	19	41700000	41700000	21200	+	CEACAM5	protein_coding	chromosome	carcinoembryonic antigen related cell adhesion molecule 5 [Source:HGNC Symbol;Acc:HGNC:1817]	ENSG00000105388.15	CEACAM5	c(ENST00000221992, ENST00000398599, ENST00000405816, ENST00000460121, ENST00000595113, ENST00000595403, ENST00000596606, ENST00000615021, ENST00000616453, ENST00000617332)	-0.326	4.6	9.01	0.00382	0.0722	2.42
9529	ENSG00000170004	1107	CHD3	17	7880000	7910000	28000	+	CHD3	protein_coding	chromosome	chromodomain helicase DNA binding protein 3 [Source:HGNC Symbol;Acc:HGNC:1918]	ENSG00000170004.17	CHD3	c(ENST00000330494, ENST00000358181, ENST00000380358, ENST00000439235, ENST00000449744, ENST00000452447, ENST00000466233, ENST00000470531, ENST00000473376, ENST00000479080, ENST00000481999, ENST00000570758, ENST00000571249, ENST00000572579, ENST00000572750, ENST00000573936, ENST00000574022, ENST00000671866, ENST00000672274, ENST00000672838)	1.11	6.58	9.01	0.00383	0.0722	2.42
10235	ENSG00000175416	1212	CLTB	5	176000000	176000000	24100	-	CLTB	protein_coding	chromosome	clathrin light chain B [Source:HGNC Symbol;Acc:HGNC:2091]	ENSG00000175416.13	CLTB	c(ENST00000310418, ENST00000345807, ENST00000502877, ENST00000507821, ENST00000508425, ENST00000509319, ENST00000510734, ENST00000651832)	0.161	8.01	9.01	0.00384	0.0722	2.42
10943	ENSG00000182704	25987	TSKU	11	76800000	76800000	15900	+	TSKU	protein_coding	chromosome	tsukushi, small leucine rich proteoglycan [Source:HGNC Symbol;Acc:HGNC:28850]	ENSG00000182704.8	TSKU	c(ENST00000333090, ENST00000525167, ENST00000527881, ENST00000533752, ENST00000612930)	-0.336	5.55	9.01	0.00384	0.0722	2.42
8510	ENSG00000164068	63891	RNF123	3	49700000	49700000	32000	+	RNF123	protein_coding	chromosome	ring finger protein 123 [Source:HGNC Symbol;Acc:HGNC:21148]	ENSG00000164068.16	RNF123	c(ENST00000327697, ENST00000432042, ENST00000433785, ENST00000443204, ENST00000444689, ENST00000454491, ENST00000457726, ENST00000469978, ENST00000486102, ENST00000487805, ENST00000494005, ENST00000497099, ENST00000498376, ENST00000629802)	-0.743	5.01	9	0.00385	0.0723	2.41
4210	ENSG00000122863	9469	CHST3	10	72000000	72000000	49200	+	CHST3	protein_coding	chromosome	carbohydrate sulfotransferase 3 [Source:HGNC Symbol;Acc:HGNC:1971]	ENSG00000122863.6	CHST3	ENST00000373115	-0.27	5.96	9	0.00386	0.0723	2.41
3887	ENSG00000119318	5887	RAD23B	9	107000000	107000000	49100	+	RAD23B	protein_coding	chromosome	RAD23 homolog B, nucleotide excision repair protein [Source:HGNC Symbol;Acc:HGNC:9813]	ENSG00000119318.13	RAD23B	c(ENST00000358015, ENST00000416373, ENST00000419616, ENST00000442587, ENST00000457811)	0.186	8.19	8.99	0.00387	0.0724	2.41
6040	ENSG00000139182	9746	CLSTN3	12	7130000	7160000	29200	+	CLSTN3	protein_coding	chromosome	calsyntenin 3 [Source:HGNC Symbol;Acc:HGNC:18371]	ENSG00000139182.15	CLSTN3	c(ENST00000266546, ENST00000331148, ENST00000534830, ENST00000535313, ENST00000535452, ENST00000535668, ENST00000537408, ENST00000538933, ENST00000539982, ENST00000540931, ENST00000541667, ENST00000541770, ENST00000541953, ENST00000542663, ENST00000544584, ENST00000545663)	-0.725	4.22	8.99	0.00387	0.0724	2.41
7104	ENSG00000149476	26007	TKFC	11	61300000	61400000	20100	+	TKFC	protein_coding	chromosome	triokinase and FMN cyclase [Source:HGNC Symbol;Acc:HGNC:24552]	ENSG00000149476.15	TKFC	c(ENST00000394900, ENST00000524440, ENST00000524953, ENST00000524968, ENST00000525170, ENST00000525366, ENST00000528061, ENST00000529092, ENST00000529121, ENST00000529479, ENST00000529620, ENST00000530057, ENST00000530329, ENST00000530456, ENST00000531820, ENST00000532173, ENST00000533393, ENST00000533853, ENST00000534084, ENST00000534134, ENST00000534370)	-0.581	4.11	8.98	0.00388	0.0726	2.41
10974	ENSG00000182979	9112	MTA1	14	105000000	105000000	50900	+	MTA1	protein_coding	chromosome	metastasis associated 1 [Source:HGNC Symbol;Acc:HGNC:7410]	ENSG00000182979.18	MTA1	c(ENST00000331320, ENST00000405646, ENST00000406191, ENST00000424723, ENST00000426567, ENST00000434050, ENST00000435036, ENST00000438610, ENST00000469140, ENST00000481012, ENST00000481206, ENST00000481635, ENST00000490198, ENST00000494026, ENST00000494981, ENST00000498644, ENST00000550551, ENST00000550808, ENST00000551236, ENST00000552286)	-0.295	5.66	8.97	0.0039	0.0729	2.41
1923	ENSG00000100726	9894	TELO2	16	1490000	1510000	17100	+	TELO2	protein_coding	chromosome	telomere maintenance 2 [Source:HGNC Symbol;Acc:HGNC:29099]	ENSG00000100726.15	TELO2	c(ENST00000262319, ENST00000497339, ENST00000563676, ENST00000564507, ENST00000567423, ENST00000567427, ENST00000568240, ENST00000569744)	-0.407	4.65	8.94	0.00396	0.0739	2.4
12370	ENSG00000201185	NA	RNA5SP202	6	4430000	4430000	119	+	RNA5SP202	rRNA_pseudogene	chromosome	RNA, 5S ribosomal pseudogene 202 [Source:HGNC Symbol;Acc:HGNC:43102]	ENSG00000201185.1	RNA5SP202	ENST00000364315	1.07	3.47	8.92	0.004	0.0744	2.4
37	ENSG00000003987	9108	MTMR7	8	17300000	17400000	117000	-	MTMR7	protein_coding	chromosome	myotubularin related protein 7 [Source:HGNC Symbol;Acc:HGNC:7454]	ENSG00000003987.14	MTMR7	c(ENST00000180173, ENST00000517317, ENST00000518272, ENST00000519122, ENST00000519590, ENST00000519763, ENST00000521177, ENST00000521857, ENST00000523571)	0.593	1.36	9	0.00401	0.0746	2.4
11398	ENSG00000186204	66002	CYP4F12	19	15700000	15700000	24200	+	CYP4F12	protein_coding	chromosome	cytochrome P450 family 4 subfamily F member 12 [Source:HGNC Symbol;Acc:HGNC:18857]	ENSG00000186204.15	CYP4F12	c(ENST00000324632, ENST00000430608, ENST00000451750, ENST00000517734, ENST00000518629, ENST00000546608, ENST00000546792, ENST00000547332, ENST00000547471, ENST00000548237, ENST00000548435, ENST00000548501, ENST00000549622, ENST00000550264, ENST00000550308, ENST00000550627, ENST00000551607)	0.902	0.356	8.9	0.00403	0.0749	2.39
10135	ENSG00000174516	246330	PELI3	11	66500000	66500000	11000	+	PELI3	protein_coding	chromosome	pellino E3 ubiquitin protein ligase family member 3 [Source:HGNC Symbol;Acc:HGNC:30010]	ENSG00000174516.15	PELI3	c(ENST00000320740, ENST00000349459, ENST00000524466, ENST00000526296, ENST00000527230, ENST00000528752, ENST00000531856, ENST00000532970, ENST00000618547)	-0.434	3.38	8.89	0.00405	0.0752	2.39
8650	ENSG00000164751	5828	PEX2	8	77000000	77000000	20800	-	PEX2	protein_coding	chromosome	peroxisomal biogenesis factor 2 [Source:HGNC Symbol;Acc:HGNC:9717]	ENSG00000164751.15	PEX2	c(ENST00000357039, ENST00000518986, ENST00000519956, ENST00000520103, ENST00000520203, ENST00000522527)	0.422	5.03	8.89	0.00406	0.0753	2.39
2270	ENSG00000103512	23420	NOMO1	16	14800000	14900000	62400	+	NOMO1	protein_coding	chromosome	NODAL modulator 1 [Source:HGNC Symbol;Acc:HGNC:30060]	ENSG00000103512.15	NOMO1	c(ENST00000287667, ENST00000565655, ENST00000566720, ENST00000566823, ENST00000566883, ENST00000566917, ENST00000610363, ENST00000620755)	5.54	1.88	8.88	0.00408	0.0755	2.39
2900	ENSG00000109099	5376	PMP22	17	15200000	15300000	35600	-	PMP22	protein_coding	chromosome	peripheral myelin protein 22 [Source:HGNC Symbol;Acc:HGNC:9118]	ENSG00000109099.15	PMP22	c(ENST00000312280, ENST00000395936, ENST00000395938, ENST00000426385, ENST00000471150, ENST00000494511, ENST00000580497, ENST00000580584, ENST00000612492, ENST00000643451, ENST00000644020, ENST00000646419)	-0.886	0.73	8.87	0.00409	0.0755	2.39
6282	ENSG00000141441	64762	GAREM1	18	32100000	32500000	346000	-	GAREM1	protein_coding	chromosome	GRB2 associated regulator of MAPK1 subtype 1 [Source:HGNC Symbol;Acc:HGNC:26136]	ENSG00000141441.16	GAREM1	c(ENST00000269209, ENST00000399218, ENST00000578619, ENST00000583696)	-0.516	4.26	8.88	0.00409	0.0755	2.39
10559	ENSG00000178718	54913	RPP25	15	75000000	75000000	3050	-	RPP25	protein_coding	chromosome	ribonuclease P and MRP subunit p25 [Source:HGNC Symbol;Acc:HGNC:30361]	ENSG00000178718.6	RPP25	ENST00000322177	-0.427	3.21	8.87	0.0041	0.0755	2.39
5148	ENSG00000132613	92154	MTSS2	16	70700000	70700000	24800	-	MTSS2	protein_coding	chromosome	MTSS I-BAR domain containing 2 [Source:HGNC Symbol;Acc:HGNC:25094]	ENSG00000132613.15	MTSS2	c(ENST00000338779, ENST00000562883, ENST00000576338, ENST00000616026)	-0.411	5.74	8.86	0.00411	0.0757	2.39
3815	ENSG00000118242	55686	MREG	2	216000000	216000000	91500	-	MREG	protein_coding	chromosome	melanoregulin [Source:HGNC Symbol;Acc:HGNC:25478]	ENSG00000118242.16	MREG	c(ENST00000263268, ENST00000420348, ENST00000424992, ENST00000439791, ENST00000620139)	0.315	5.8	8.85	0.00413	0.0759	2.38
6584	ENSG00000143842	9580	SOX13	1	204000000	204000000	54600	+	SOX13	protein_coding	chromosome	SRY-box transcription factor 13 [Source:HGNC Symbol;Acc:HGNC:11192]	ENSG00000143842.15	SOX13	c(ENST00000272193, ENST00000367203, ENST00000367204, ENST00000480326, ENST00000525258, ENST00000525442, ENST00000528591, ENST00000530882, ENST00000534185, ENST00000618875)	-0.293	4.48	8.85	0.00413	0.0759	2.38
307	ENSG00000020129	23154	NCDN	1	35600000	35600000	9800	+	NCDN	protein_coding	chromosome	neurochondrin [Source:HGNC Symbol;Acc:HGNC:17597]	ENSG00000020129.16	NCDN	c(ENST00000356090, ENST00000373243, ENST00000373253, ENST00000423723, ENST00000437806, ENST00000459931)	-0.286	5.53	8.84	0.00415	0.076	2.38
7705	ENSG00000157110	11030	RBPMS	8	30400000	30600000	188000	+	RBPMS	protein_coding	chromosome	RNA binding protein, mRNA processing factor [Source:HGNC Symbol;Acc:HGNC:19097]	ENSG00000157110.16	RBPMS	c(ENST00000287771, ENST00000320203, ENST00000339877, ENST00000397323, ENST00000517860, ENST00000519359, ENST00000519647, ENST00000519657, ENST00000520161, ENST00000520191, ENST00000520916, ENST00000520971, ENST00000521370, ENST00000521816, ENST00000522099, ENST00000522694, ENST00000522708, ENST00000523104, ENST00000523115, ENST00000523717)	0.403	3.92	8.85	0.00415	0.076	2.38
11036	ENSG00000183458	NA	PKD1P3	16	14900000	14900000	24200	+	AC138932.1	transcribed_unprocessed_pseudogene	chromosome	polycystic kidney disease 1 (autosomal dominant) (PKD1) pseudogene	ENSG00000183458.14	AC138932.1	c(ENST00000534164, ENST00000537889)	-2.37	2.19	8.81	0.00422	0.0772	2.37
6449	ENSG00000143126	1952	CELSR2	1	109000000	109000000	26200	+	CELSR2	protein_coding	chromosome	cadherin EGF LAG seven-pass G-type receptor 2 [Source:HGNC Symbol;Acc:HGNC:3231]	ENSG00000143126.8	CELSR2	c(ENST00000271332, ENST00000459940, ENST00000489018, ENST00000498157)	-0.332	6.38	8.8	0.00423	0.0772	2.37
6531	ENSG00000143514	7159	TP53BP2	1	224000000	224000000	66100	-	TP53BP2	protein_coding	chromosome	tumor protein p53 binding protein 2 [Source:HGNC Symbol;Acc:HGNC:12000]	ENSG00000143514.17	TP53BP2	c(ENST00000343537, ENST00000391878, ENST00000464172, ENST00000464656, ENST00000465119, ENST00000472180, ENST00000473135, ENST00000481128, ENST00000483398, ENST00000489310, ENST00000490896, ENST00000494100, ENST00000496282, ENST00000498843)	0.396	5.56	8.8	0.00425	0.0775	2.37
6369	ENSG00000142188	757	TMEM50B	21	33400000	33500000	47500	-	TMEM50B	protein_coding	chromosome	transmembrane protein 50B [Source:HGNC Symbol;Acc:HGNC:1280]	ENSG00000142188.17	TMEM50B	c(ENST00000420455, ENST00000432504, ENST00000441128, ENST00000442441, ENST00000459909, ENST00000468874, ENST00000470682, ENST00000474272, ENST00000484377, ENST00000542230)	-4.56	0.964	8.85	0.00431	0.0785	2.37
11610	ENSG00000188211	374383	NCR3LG1	11	17400000	17400000	25500	+	NCR3LG1	protein_coding	chromosome	natural killer cell cytotoxicity receptor 3 ligand 1 [Source:HGNC Symbol;Acc:HGNC:42400]	ENSG00000188211.9	NCR3LG1	c(ENST00000338965, ENST00000530403)	-0.412	3.5	8.75	0.00434	0.0791	2.36
10631	ENSG00000179299	79730	NSUN7	4	40700000	40800000	61300	+	NSUN7	protein_coding	chromosome	NOP2/Sun RNA methyltransferase family member 7 [Source:HGNC Symbol;Acc:HGNC:25857]	ENSG00000179299.17	NSUN7	c(ENST00000316607, ENST00000381782, ENST00000423784, ENST00000463952, ENST00000469033, ENST00000473399, ENST00000478857)	-1.12	0.538	8.72	0.0044	0.0799	2.36
5742	ENSG00000137094	25822	DNAJB5	9	35000000	35000000	9260	+	DNAJB5	protein_coding	chromosome	DnaJ heat shock protein family (Hsp40) member B5 [Source:HGNC Symbol;Acc:HGNC:14887]	ENSG00000137094.14	DNAJB5	c(ENST00000312316, ENST00000443266, ENST00000453597, ENST00000454002, ENST00000458263, ENST00000469798, ENST00000537321, ENST00000539059, ENST00000541010, ENST00000545841)	-0.33	4.11	8.72	0.00441	0.0799	2.36
6600	ENSG00000143947	6233	RPS27A	2	55200000	55200000	3950	+	RPS27A	protein_coding	chromosome	ribosomal protein S27a [Source:HGNC Symbol;Acc:HGNC:10417]	ENSG00000143947.13	RPS27A	c(ENST00000272317, ENST00000402285, ENST00000404735, ENST00000449323, ENST00000463185, ENST00000468810, ENST00000471772, ENST00000478196, ENST00000494756, ENST00000495843, ENST00000639844)	0.168	10.1	8.72	0.00441	0.0799	2.36
10356	ENSG00000176692	2303	FOXC2	16	86600000	86600000	2900	+	FOXC2	protein_coding	chromosome	forkhead box C2 [Source:HGNC Symbol;Acc:HGNC:3801]	ENSG00000176692.8	FOXC2	ENST00000649859	-0.816	0.699	8.8	0.00441	0.0799	2.36
7163	ENSG00000150457	26524	LATS2	13	21000000	21100000	88600	-	LATS2	protein_coding	chromosome	large tumor suppressor kinase 2 [Source:HGNC Symbol;Acc:HGNC:6515]	ENSG00000150457.9	LATS2	c(ENST00000382592, ENST00000472754)	0.298	5.35	8.71	0.00443	0.08	2.35
7328	ENSG00000152377	6695	SPOCK1	5	137000000	138000000	623000	-	SPOCK1	protein_coding	chromosome	SPARC (osteonectin), cwcv and kazal like domains proteoglycan 1 [Source:HGNC Symbol;Acc:HGNC:11251]	ENSG00000152377.14	SPOCK1	c(ENST00000282223, ENST00000394945, ENST00000503916, ENST00000505690, ENST00000508642, ENST00000509293, ENST00000509978, ENST00000510405, ENST00000510689, ENST00000515091, ENST00000635347)	-0.355	5.25	8.71	0.00443	0.08	2.35
2772	ENSG00000107949	56647	BCCIP	10	126000000	126000000	30200	+	BCCIP	protein_coding	chromosome	BRCA2 and CDKN1A interacting protein [Source:HGNC Symbol;Acc:HGNC:978]	ENSG00000107949.17	BCCIP	c(ENST00000278100, ENST00000299130, ENST00000368759, ENST00000463330, ENST00000478798)	0.19	6.59	8.7	0.00444	0.08	2.35
13133	ENSG00000228327	NA		1	726000	779000	52700	-	AL669831.1	transcribed_unprocessed_pseudogene	chromosome	general transcription factor IIi (GTF2I) pseudogene	ENSG00000228327.3	AL669831.1	c(ENST00000428504, ENST00000506640)	-0.326	4.87	8.7	0.00444	0.08	2.35
14017	ENSG00000264364	140735	DYNLL2	17	58100000	58100000	12100	+	DYNLL2	protein_coding	chromosome	dynein light chain LC8-type 2 [Source:HGNC Symbol;Acc:HGNC:24596]	ENSG00000264364.3	DYNLL2	ENST00000579991	-0.166	7.22	8.7	0.00444	0.08	2.35
3292	ENSG00000113070	1839	HBEGF	5	140000000	140000000	13800	-	HBEGF	protein_coding	chromosome	heparin binding EGF like growth factor [Source:HGNC Symbol;Acc:HGNC:3059]	ENSG00000113070.8	HBEGF	c(ENST00000230990, ENST00000482211, ENST00000498452)	0.423	5.5	8.7	0.00445	0.08	2.35
12098	ENSG00000197872	81553	CYRIA	2	16500000	16700000	117000	-	FAM49A	protein_coding	chromosome	family with sequence similarity 49 member A [Source:HGNC Symbol;Acc:HGNC:25373]	ENSG00000197872.11	FAM49A	c(ENST00000381323, ENST00000406434, ENST00000445605, ENST00000451689, ENST00000469507)	0.689	2.99	8.69	0.00446	0.08	2.35
3948	ENSG00000119729	23433	RHOQ	2	46500000	46600000	42900	+	RHOQ	protein_coding	chromosome	ras homolog family member Q [Source:HGNC Symbol;Acc:HGNC:17736]	ENSG00000119729.12	RHOQ	c(ENST00000238738, ENST00000432183, ENST00000465198, ENST00000473428, ENST00000482449, ENST00000489448, ENST00000489471, ENST00000494370)	0.302	5.73	8.68	0.00448	0.0802	2.35
3200	ENSG00000112182	60468	BACH2	6	89900000	90300000	370000	-	BACH2	protein_coding	chromosome	BTB domain and CNC homolog 2 [Source:HGNC Symbol;Acc:HGNC:14078]	ENSG00000112182.15	BACH2	c(ENST00000257749, ENST00000343122, ENST00000406998, ENST00000453877, ENST00000470301, ENST00000472023, ENST00000481150, ENST00000493201, ENST00000494747, ENST00000537989)	-1.46	0.916	8.68	0.00449	0.0802	2.35
13339	ENSG00000234704	6046	BRD2	CHR_HSCHR6_MHC_MANN_CTG1	33100000	33100000	12800	+	BRD2	protein_coding	chromosome	bromodomain containing 2 [Source:HGNC Symbol;Acc:HGNC:1103]	ENSG00000234704.9	BRD2	c(ENST00000414731, ENST00000427021, ENST00000433783, ENST00000449118, ENST00000450320, ENST00000460359, ENST00000461924, ENST00000479699, ENST00000479973, ENST00000484497, ENST00000485239, ENST00000487377, ENST00000492825)	-1.97	-0.333	8.76	0.0045	0.0803	2.35
14274	ENSG00000274746	163227	ZNF100	CHR_HSCHR19_2_CTG2	21700000	21800000	44800	-	ZNF100	protein_coding	chromosome	zinc finger protein 100 [Source:HGNC Symbol;Acc:HGNC:12880]	ENSG00000274746.4	ZNF100	c(ENST00000614218, ENST00000623758, ENST00000624015, ENST00000624316, ENST00000624841)	7.54	-0.767	8.95	0.00451	0.0804	2.35
8359	ENSG00000163466	10109	ARPC2	2	218000000	218000000	37200	+	ARPC2	protein_coding	chromosome	actin related protein 2/3 complex subunit 2 [Source:HGNC Symbol;Acc:HGNC:705]	ENSG00000163466.16	ARPC2	c(ENST00000295685, ENST00000315717, ENST00000414983, ENST00000420104, ENST00000420201, ENST00000456575, ENST00000462034, ENST00000465395, ENST00000470146, ENST00000471355, ENST00000472753, ENST00000477992, ENST00000478612, ENST00000480062, ENST00000484961, ENST00000487321, ENST00000489598, ENST00000491780)	0.173	9.36	8.65	0.00456	0.0812	2.34
2774	ENSG00000107957	9644	SH3PXD2A	10	104000000	104000000	262000	-	SH3PXD2A	protein_coding	chromosome	SH3 and PX domains 2A [Source:HGNC Symbol;Acc:HGNC:23664]	ENSG00000107957.16	SH3PXD2A	c(ENST00000315994, ENST00000355946, ENST00000369774, ENST00000420222)	-0.188	7.53	8.64	0.00457	0.0813	2.34
2370	ENSG00000104695	5516	PPP2CB	8	30800000	30800000	39900	-	PPP2CB	protein_coding	chromosome	protein phosphatase 2 catalytic subunit beta [Source:HGNC Symbol;Acc:HGNC:9300]	ENSG00000104695.13	PPP2CB	c(ENST00000221138, ENST00000518243, ENST00000518532, ENST00000518564, ENST00000520056, ENST00000520334, ENST00000520500, ENST00000522113, ENST00000523023, ENST00000523804)	0.203	7.25	8.63	0.00461	0.0819	2.34
4601	ENSG00000127084	89846	FGD3	9	92900000	93000000	88700	+	FGD3	protein_coding	chromosome	FYVE, RhoGEF and PH domain containing 3 [Source:HGNC Symbol;Acc:HGNC:16027]	ENSG00000127084.19	FGD3	c(ENST00000337352, ENST00000375482, ENST00000416701, ENST00000467786, ENST00000468206, ENST00000488407, ENST00000494553, ENST00000494669)	-1.37	1.1	8.61	0.00463	0.0821	2.33
8122	ENSG00000161921	58191	CXCL16	17	4730000	4740000	6400	-	CXCL16	protein_coding	chromosome	C-X-C motif chemokine ligand 16 [Source:HGNC Symbol;Acc:HGNC:16642]	ENSG00000161921.15	CXCL16	c(ENST00000293778, ENST00000573123, ENST00000574412, ENST00000575168, ENST00000576153)	0.298	5.82	8.62	0.00463	0.0821	2.33
6215	ENSG00000140829	9785	DHX38	16	72100000	72100000	19300	+	DHX38	protein_coding	chromosome	DEAH-box helicase 38 [Source:HGNC Symbol;Acc:HGNC:17211]	ENSG00000140829.12	DHX38	c(ENST00000268482, ENST00000562774, ENST00000563650, ENST00000563819, ENST00000564307, ENST00000564622, ENST00000566329, ENST00000566489, ENST00000566794, ENST00000567142, ENST00000567552, ENST00000569935, ENST00000569952, ENST00000579387)	-0.314	6.12	8.6	0.00466	0.0824	2.33
10036	ENSG00000173611	286205	SCAI	9	125000000	125000000	201000	-	SCAI	protein_coding	chromosome	suppressor of cancer cell invasion [Source:HGNC Symbol;Acc:HGNC:26709]	ENSG00000173611.17	SCAI	c(ENST00000336505, ENST00000373549, ENST00000467917, ENST00000468569, ENST00000477186, ENST00000487795, ENST00000494102)	0.525	3.85	8.6	0.00466	0.0824	2.33
14682	ENSG00000283852	55973	BCAP29	CHR_HG2266_PATCH	108000000	108000000	37600	+	AC004839.3	protein_coding	chromosome	B cell receptor associated protein 29 [Source:NCBI gene;Acc:55973]	ENSG00000283852.2	AC004839.3	c(ENST00000640518, ENST00000640915)	7.42	0.115	9.04	0.00468	0.0826	2.33
172	ENSG00000008988	6224	RPS20	8	56100000	56100000	7290	-	RPS20	protein_coding	chromosome	ribosomal protein S20 [Source:HGNC Symbol;Acc:HGNC:10405]	ENSG00000008988.9	RPS20	c(ENST00000009589, ENST00000518875, ENST00000519369, ENST00000519606, ENST00000519807, ENST00000520490, ENST00000520627, ENST00000521262, ENST00000521289, ENST00000523936, ENST00000524349, ENST00000618656)	0.173	9.48	8.59	0.00469	0.0827	2.33
934	ENSG00000071282	29995	LMCD1	3	8500000	8570000	72900	+	LMCD1	protein_coding	chromosome	LIM and cysteine rich domains 1 [Source:HGNC Symbol;Acc:HGNC:6633]	ENSG00000071282.12	LMCD1	c(ENST00000157600, ENST00000397386, ENST00000415597, ENST00000426878, ENST00000454244, ENST00000456506, ENST00000470776)	-0.582	2.29	8.59	0.00469	0.0827	2.33
9810	ENSG00000171951	7857	SCG2	2	224000000	224000000	5420	-	SCG2	protein_coding	chromosome	secretogranin II [Source:HGNC Symbol;Acc:HGNC:10575]	ENSG00000171951.5	SCG2	c(ENST00000305409, ENST00000421386, ENST00000433889)	-0.978	0.991	8.55	0.00479	0.0843	2.32
11240	ENSG00000185129	5813	PURA	5	140000000	140000000	17800	+	PURA	protein_coding	chromosome	purine rich element binding protein A [Source:HGNC Symbol;Acc:HGNC:9701]	ENSG00000185129.7	PURA	c(ENST00000331327, ENST00000502351, ENST00000505703, ENST00000651386)	-0.338	5.21	8.54	0.00481	0.0846	2.32
13810	ENSG00000256087	9668	ZNF432	19	52000000	52100000	64400	-	ZNF432	protein_coding	chromosome	zinc finger protein 432 [Source:HGNC Symbol;Acc:HGNC:20810]	ENSG00000256087.7	ZNF432	c(ENST00000221315, ENST00000594154, ENST00000597273, ENST00000598446, ENST00000598745, ENST00000600368, ENST00000601310)	0.384	4.65	8.53	0.00483	0.0848	2.32
10375	ENSG00000176871	55884	WSB2	12	118000000	118000000	29700	-	WSB2	protein_coding	chromosome	WD repeat and SOCS box containing 2 [Source:HGNC Symbol;Acc:HGNC:19222]	ENSG00000176871.8	WSB2	c(ENST00000315436, ENST00000441406, ENST00000535496, ENST00000536602, ENST00000536738, ENST00000537945, ENST00000540129, ENST00000542726, ENST00000543186, ENST00000543218, ENST00000544233, ENST00000614776)	0.174	6.4	8.51	0.00488	0.0856	2.31
4926	ENSG00000130766	83667	SESN2	1	28300000	28300000	23000	+	SESN2	protein_coding	chromosome	sestrin 2 [Source:HGNC Symbol;Acc:HGNC:20746]	ENSG00000130766.5	SESN2	ENST00000253063	0.352	4.88	8.5	0.00489	0.0857	2.31
2302	ENSG00000104067	7082	TJP1	15	29700000	30000000	269000	-	TJP1	protein_coding	chromosome	tight junction protein 1 [Source:HGNC Symbol;Acc:HGNC:11827]	ENSG00000104067.16	TJP1	c(ENST00000346128, ENST00000356107, ENST00000400007, ENST00000400011, ENST00000462916, ENST00000473741, ENST00000485381, ENST00000495972, ENST00000545208, ENST00000558447, ENST00000561307, ENST00000614355)	0.608	5.59	8.5	0.0049	0.0857	2.31
2550	ENSG00000105793	85865	GTPBP10	7	90300000	90400000	56200	+	GTPBP10	protein_coding	chromosome	GTP binding protein 10 [Source:HGNC Symbol;Acc:HGNC:25106]	ENSG00000105793.15	GTPBP10	c(ENST00000222511, ENST00000257659, ENST00000380058, ENST00000417207, ENST00000421719, ENST00000426366, ENST00000439832, ENST00000450619, ENST00000453512, ENST00000469675, ENST00000474503, ENST00000477972)	0.394	5.04	8.5	0.00491	0.0857	2.31
2551	ENSG00000105793	101927446	GTPBP10	7	90300000	90400000	56200	+	GTPBP10	protein_coding	chromosome	GTP binding protein 10 [Source:HGNC Symbol;Acc:HGNC:25106]	ENSG00000105793.15	GTPBP10	c(ENST00000222511, ENST00000257659, ENST00000380058, ENST00000417207, ENST00000421719, ENST00000426366, ENST00000439832, ENST00000450619, ENST00000453512, ENST00000469675, ENST00000474503, ENST00000477972)	0.394	5.04	8.5	0.00491	0.0857	2.31
3136	ENSG00000111696	51559	NT5DC3	12	104000000	104000000	70800	-	NT5DC3	protein_coding	chromosome	5'-nucleotidase domain containing 3 [Source:HGNC Symbol;Acc:HGNC:30826]	ENSG00000111696.12	NT5DC3	c(ENST00000392876, ENST00000415849, ENST00000447799, ENST00000465502, ENST00000474268)	0.537	5.21	8.49	0.00493	0.086	2.31
420	ENSG00000036054	55773	TBC1D23	3	100000000	100000000	64300	+	TBC1D23	protein_coding	chromosome	TBC1 domain family member 23 [Source:HGNC Symbol;Acc:HGNC:25622]	ENSG00000036054.13	TBC1D23	c(ENST00000344949, ENST00000394144, ENST00000471098, ENST00000471273, ENST00000475134, ENST00000484231, ENST00000485687, ENST00000486274, ENST00000496167)	0.157	5.84	8.48	0.00494	0.0862	2.31
1807	ENSG00000100234	7078	TIMP3	22	32800000	32900000	61300	+	TIMP3	protein_coding	chromosome	TIMP metallopeptidase inhibitor 3 [Source:HGNC Symbol;Acc:HGNC:11822]	ENSG00000100234.11	TIMP3	ENST00000266085	0.224	6.81	8.46	0.00499	0.0866	2.3
2503	ENSG00000105538	54922	RASIP1	19	48700000	48700000	20000	-	RASIP1	protein_coding	chromosome	Ras interacting protein 1 [Source:HGNC Symbol;Acc:HGNC:24716]	ENSG00000105538.10	RASIP1	c(ENST00000222145, ENST00000594232, ENST00000599291, ENST00000601530)	-0.497	2.79	8.46	0.005	0.0866	2.3
13143	ENSG00000228570	283008	NUTM2E	10	79800000	79900000	9520	+	NUTM2E	protein_coding	chromosome	NUT family member 2E [Source:HGNC Symbol;Acc:HGNC:23448]	ENSG00000228570.7	NUTM2E	c(ENST00000429984, ENST00000602967)	1.84	0.28	8.46	0.005	0.0866	2.3
759	ENSG00000065717	7089	TLE2	19	3000000	3050000	50000	-	TLE2	protein_coding	chromosome	TLE family member 2, transcriptional corepressor [Source:HGNC Symbol;Acc:HGNC:11838]	ENSG00000065717.15	TLE2	c(ENST00000262953, ENST00000426948, ENST00000443826, ENST00000455444, ENST00000586422, ENST00000586492, ENST00000587137, ENST00000587217, ENST00000587672, ENST00000587770, ENST00000587893, ENST00000589205, ENST00000589291, ENST00000589364, ENST00000590101, ENST00000590183, ENST00000590536, ENST00000591457, ENST00000591529, ENST00000591720, ENST00000592305, ENST00000592584)	-1.56	-0.0982	8.45	0.00501	0.0866	2.3
4620	ENSG00000127419	84286	TMEM175	4	932000	959000	26300	+	TMEM175	protein_coding	chromosome	transmembrane protein 175 [Source:HGNC Symbol;Acc:HGNC:28709]	ENSG00000127419.17	TMEM175	c(ENST00000264771, ENST00000438836, ENST00000452360, ENST00000502513, ENST00000504180, ENST00000504505, ENST00000504744, ENST00000504850, ENST00000505734, ENST00000506669, ENST00000507319, ENST00000508204, ENST00000509508, ENST00000510493, ENST00000513682, ENST00000513952, ENST00000514453, ENST00000514546, ENST00000515492, ENST00000515740, ENST00000515876, ENST00000622959)	0.846	3.55	8.45	0.00501	0.0866	2.3
8865	ENSG00000166106	170689	ADAMTS15	11	130000000	130000000	27700	+	ADAMTS15	protein_coding	chromosome	ADAM metallopeptidase with thrombospondin type 1 motif 15 [Source:HGNC Symbol;Acc:HGNC:16305]	ENSG00000166106.3	ADAMTS15	ENST00000299164	-0.634	2	8.45	0.00501	0.0866	2.3
11910	ENSG00000196743	2760	GM2A	5	151000000	151000000	58300	+	GM2A	protein_coding	chromosome	GM2 ganglioside activator [Source:HGNC Symbol;Acc:HGNC:4367]	ENSG00000196743.9	GM2A	c(ENST00000357164, ENST00000523004, ENST00000523466)	-0.153	8.2	8.45	0.00501	0.0866	2.3
2684	ENSG00000106799	7046	TGFBR1	9	99100000	99200000	50200	+	TGFBR1	protein_coding	chromosome	transforming growth factor beta receptor 1 [Source:HGNC Symbol;Acc:HGNC:11772]	ENSG00000106799.13	TGFBR1	c(ENST00000374990, ENST00000374994, ENST00000546584, ENST00000547314, ENST00000548365, ENST00000549021, ENST00000549766, ENST00000550253, ENST00000552516, ENST00000552573)	0.334	6.31	8.44	0.00504	0.0869	2.3
4835	ENSG00000130119	54552	GNL3L	X	54500000	54600000	37100	+	GNL3L	protein_coding	chromosome	G protein nucleolar 3 like [Source:HGNC Symbol;Acc:HGNC:25553]	ENSG00000130119.16	GNL3L	c(ENST00000336470, ENST00000360845, ENST00000489691)	-0.267	5.2	8.44	0.00504	0.0869	2.3
12493	ENSG00000204623	80862	ZNRD1ASP	6	30000000	30100000	60600	-	ZNRD1ASP	transcribed_unitary_pseudogene	chromosome	zinc ribbon domain containing 1 antisense, pseudogene [Source:HGNC Symbol;Acc:HGNC:13924]	ENSG00000204623.9	ZNRD1ASP	c(ENST00000376797, ENST00000420251, ENST00000421692, ENST00000422224, ENST00000425604, ENST00000431012, ENST00000437417, ENST00000444051, ENST00000448093, ENST00000452229, ENST00000637794)	-0.476	3.13	8.44	0.00505	0.0869	2.3
3981	ENSG00000119986	60370	AVPI1	10	97700000	97700000	9820	-	AVPI1	protein_coding	chromosome	arginine vasopressin induced 1 [Source:HGNC Symbol;Acc:HGNC:30898]	ENSG00000119986.7	AVPI1	ENST00000370626	0.156	6.2	8.42	0.00508	0.0873	2.29
8386	ENSG00000163584	200916	RPL22L1	3	171000000	171000000	5330	-	RPL22L1	protein_coding	chromosome	ribosomal protein L22 like 1 [Source:HGNC Symbol;Acc:HGNC:27610]	ENSG00000163584.18	RPL22L1	c(ENST00000295830, ENST00000463836, ENST00000466674, ENST00000475836, ENST00000478578, ENST00000494771)	0.211	6.15	8.43	0.00508	0.0873	2.29
9511	ENSG00000169908	4071	TM4SF1	3	149000000	149000000	8670	-	TM4SF1	protein_coding	chromosome	transmembrane 4 L six family member 1 [Source:HGNC Symbol;Acc:HGNC:11853]	ENSG00000169908.12	TM4SF1	c(ENST00000305366, ENST00000472441, ENST00000493298, ENST00000493348)	0.212	7.75	8.42	0.00508	0.0873	2.29
12033	ENSG00000197483	89887	ZNF628	19	55500000	55500000	7870	+	ZNF628	protein_coding	chromosome	zinc finger protein 628 [Source:HGNC Symbol;Acc:HGNC:28054]	ENSG00000197483.10	ZNF628	c(ENST00000391718, ENST00000591164, ENST00000598519)	-0.829	1.77	8.48	0.00513	0.088	2.29
162	ENSG00000008441	4784	NFIX	19	13000000	13100000	103000	+	NFIX	protein_coding	chromosome	nuclear factor I X [Source:HGNC Symbol;Acc:HGNC:7788]	ENSG00000008441.16	NFIX	c(ENST00000358552, ENST00000360105, ENST00000397661, ENST00000585382, ENST00000585575, ENST00000586797, ENST00000586873, ENST00000587260, ENST00000587760, ENST00000588228, ENST00000588680, ENST00000590027, ENST00000591028, ENST00000592199)	-0.577	4.71	8.4	0.00514	0.088	2.29
9072	ENSG00000167280	64772	ENGASE	17	79100000	79100000	13700	+	ENGASE	protein_coding	chromosome	endo-beta-N-acetylglucosaminidase [Source:HGNC Symbol;Acc:HGNC:24622]	ENSG00000167280.16	ENGASE	c(ENST00000300682, ENST00000311595, ENST00000577783, ENST00000578419, ENST00000579016, ENST00000579809, ENST00000583041, ENST00000583646, ENST00000584568, ENST00000585160)	-0.761	4.41	8.39	0.00517	0.0885	2.29
14363	ENSG00000276043	29128	UHRF1	19	4900000	4960000	59100	+	UHRF1	protein_coding	chromosome	ubiquitin like with PHD and ring finger domains 1 [Source:HGNC Symbol;Acc:HGNC:12556]	ENSG00000276043.5	UHRF1	c(ENST00000612630, ENST00000613817, ENST00000615884, ENST00000616255, ENST00000620565, ENST00000622802, ENST00000624301, ENST00000650932)	-0.234	4.69	8.37	0.0052	0.0888	2.28
8389	ENSG00000163602	23429	RYBP	3	72400000	72400000	74800	-	RYBP	protein_coding	chromosome	RING1 and YY1 binding protein [Source:HGNC Symbol;Acc:HGNC:10480]	ENSG00000163602.10	RYBP	ENST00000477973	0.28	5.82	8.37	0.00521	0.0888	2.28
2290	ENSG00000103876	2184	FAH	15	80200000	80200000	34500	+	FAH	protein_coding	chromosome	fumarylacetoacetate hydrolase [Source:HGNC Symbol;Acc:HGNC:3579]	ENSG00000103876.12	FAH	c(ENST00000261755, ENST00000407106, ENST00000537726, ENST00000539156, ENST00000558022, ENST00000558514, ENST00000558627, ENST00000558767, ENST00000559217, ENST00000559542, ENST00000561353, ENST00000561369, ENST00000561421, ENST00000646551)	-0.468	4.37	8.36	0.00524	0.0893	2.28
8088	ENSG00000161298	84911	ZNF382	19	36600000	36600000	29300	+	ZNF382	protein_coding	chromosome	zinc finger protein 382 [Source:HGNC Symbol;Acc:HGNC:17409]	ENSG00000161298.18	ZNF382	c(ENST00000292928, ENST00000423582, ENST00000435416, ENST00000439428, ENST00000460384, ENST00000460670, ENST00000463910, ENST00000585467, ENST00000590785, ENST00000639288)	0.948	1.72	8.36	0.00525	0.0894	2.28
476	ENSG00000043143	23338	JADE2	5	135000000	135000000	58900	+	JADE2	protein_coding	chromosome	jade family PHD finger 2 [Source:HGNC Symbol;Acc:HGNC:22984]	ENSG00000043143.20	JADE2	c(ENST00000282605, ENST00000361895, ENST00000395003, ENST00000402835, ENST00000430087, ENST00000431355, ENST00000453515, ENST00000470876, ENST00000512386, ENST00000515554, ENST00000612830)	-0.483	4.77	8.35	0.00527	0.0897	2.28
1572	ENSG00000091622	83394	PITPNM3	17	6450000	6560000	105000	-	PITPNM3	protein_coding	chromosome	PITPNM family member 3 [Source:HGNC Symbol;Acc:HGNC:21043]	ENSG00000091622.16	PITPNM3	c(ENST00000262483, ENST00000421306, ENST00000572795, ENST00000575201, ENST00000576664)	-0.31	6.06	8.34	0.0053	0.09	2.28
8417	ENSG00000163694	54502	RBM47	4	40400000	40600000	208000	-	RBM47	protein_coding	chromosome	RNA binding motif protein 47 [Source:HGNC Symbol;Acc:HGNC:30358]	ENSG00000163694.15	RBM47	c(ENST00000295971, ENST00000381793, ENST00000381795, ENST00000505220, ENST00000505414, ENST00000507180, ENST00000510871, ENST00000511598, ENST00000511902, ENST00000513044, ENST00000513473, ENST00000514014, ENST00000514782, ENST00000515053, ENST00000515809)	0.338	6.07	8.33	0.00531	0.09	2.28
3323	ENSG00000113407	6897	TARS1	5	33400000	33500000	28800	+	TARS	protein_coding	chromosome	threonyl-tRNA synthetase [Source:HGNC Symbol;Acc:HGNC:11572]	ENSG00000113407.13	TARS	c(ENST00000265112, ENST00000455217, ENST00000502508, ENST00000502553, ENST00000503422, ENST00000504698, ENST00000505012, ENST00000506040, ENST00000507716, ENST00000508361, ENST00000509410, ENST00000509731, ENST00000513066, ENST00000514259, ENST00000626210, ENST00000627006)	0.275	7.77	8.33	0.00533	0.0903	2.27
6113	ENSG00000139835	79774	GRTP1	13	113000000	113000000	40000	-	GRTP1	protein_coding	chromosome	growth hormone regulated TBC protein 1 [Source:HGNC Symbol;Acc:HGNC:20310]	ENSG00000139835.14	GRTP1	c(ENST00000326039, ENST00000375430, ENST00000375431, ENST00000476439, ENST00000620217)	-0.5	1.78	8.32	0.00534	0.0903	2.27
5324	ENSG00000134253	80263	TRIM45	1	117000000	117000000	11500	-	TRIM45	protein_coding	chromosome	tripartite motif containing 45 [Source:HGNC Symbol;Acc:HGNC:19018]	ENSG00000134253.10	TRIM45	c(ENST00000256649, ENST00000369461, ENST00000369464, ENST00000485032, ENST00000497970)	-0.695	1.56	8.32	0.00535	0.0903	2.27
11612	ENSG00000188223	NA		19	35700000	35800000	8840	+	AD000671.1	protein_coding	chromosome	novel protein	ENSG00000188223.9	AD000671.1	ENST00000591613	-2.77	-1.03	8.32	0.00535	0.0903	2.27
13890	ENSG00000259075	100528030	POC1B-GALNT4	12	89500000	89500000	6860	-	POC1B-GALNT4	protein_coding	chromosome	POC1B-GALNT4 readthrough [Source:HGNC Symbol;Acc:HGNC:42957]	ENSG00000259075.6	POC1B-GALNT4	c(ENST00000547474, ENST00000548729)	-1.43	1.7	8.38	0.00538	0.0907	2.27
4480	ENSG00000125798	3170	FOXA2	20	22600000	22600000	4450	-	FOXA2	protein_coding	chromosome	forkhead box A2 [Source:HGNC Symbol;Acc:HGNC:5022]	ENSG00000125798.14	FOXA2	c(ENST00000377115, ENST00000419308)	-0.647	1.32	8.3	0.00539	0.0908	2.27
13648	ENSG00000246203	NA		1	156000000	156000000	45500	-	AL353807.3	unprocessed_pseudogene	chromosome	novel pseudogene	ENSG00000246203.2	AL353807.3	ENST00000500626	-0.613	1.82	8.3	0.00539	0.0908	2.27
9039	ENSG00000167081	5090	PBX3	9	126000000	126000000	220000	+	PBX3	protein_coding	chromosome	PBX homeobox 3 [Source:HGNC Symbol;Acc:HGNC:8634]	ENSG00000167081.18	PBX3	c(ENST00000342287, ENST00000373482, ENST00000373487, ENST00000373489, ENST00000373492, ENST00000428092, ENST00000447726, ENST00000491160, ENST00000491787, ENST00000492314, ENST00000497091, ENST00000538998, ENST00000672674, ENST00000673571)	0.325	4.51	8.28	0.00544	0.0914	2.26
14139	ENSG00000271601	128077	LIX1L	1	146000000	146000000	24600	-	LIX1L	protein_coding	chromosome	limb and CNS expressed 1 like [Source:HGNC Symbol;Acc:HGNC:28715]	ENSG00000271601.4	LIX1L	ENST00000604000	-0.389	3.57	8.28	0.00544	0.0914	2.26
2913	ENSG00000109220	26511	CHIC2	4	54000000	54100000	54800	-	CHIC2	protein_coding	chromosome	cysteine rich hydrophobic domain 2 [Source:HGNC Symbol;Acc:HGNC:1935]	ENSG00000109220.11	CHIC2	c(ENST00000263921, ENST00000509678, ENST00000510894, ENST00000512964)	0.377	3.55	8.28	0.00545	0.0915	2.26
9190	ENSG00000167863	10476	ATP5PD	17	75000000	75000000	8120	-	ATP5PD	protein_coding	chromosome	ATP synthase peripheral stalk subunit d [Source:HGNC Symbol;Acc:HGNC:845]	ENSG00000167863.12	ATP5PD	c(ENST00000301587, ENST00000344546, ENST00000538432, ENST00000580649, ENST00000582341)	0.164	6.81	8.25	0.00553	0.0926	2.26
9610	ENSG00000170545	57228	SMAGP	12	51200000	51300000	25900	-	SMAGP	protein_coding	chromosome	small cell adhesion glycoprotein [Source:HGNC Symbol;Acc:HGNC:26918]	ENSG00000170545.17	SMAGP	c(ENST00000380103, ENST00000398453, ENST00000603798, ENST00000603838, ENST00000603864, ENST00000604188, ENST00000605426, ENST00000605627)	0.264	5.47	8.24	0.00556	0.0929	2.25
14629	ENSG00000282458	375690	WASH5P	19	61000	71600	10700	-	WASH5P	transcribed_processed_pseudogene	chromosome	WASP family homolog 5, pseudogene [Source:HGNC Symbol;Acc:HGNC:33884]	ENSG00000282458.1	WASH5P	c(ENST00000631796, ENST00000631994, ENST00000632089, ENST00000632292, ENST00000632496, ENST00000632506, ENST00000633703, ENST00000633719, ENST00000633742, ENST00000634023)	-0.731	6.52	8.24	0.00556	0.0929	2.25
14674	ENSG00000283709	387644	FAM238C	10	26900000	26900000	13200	-	FAM238C	transcribed_unprocessed_pseudogene	chromosome	family with sequence similarity 238 member C [Source:HGNC Symbol;Acc:HGNC:24672]	ENSG00000283709.1	FAM238C	c(ENST00000638416, ENST00000639963, ENST00000640121, ENST00000640224, ENST00000640641)	-0.519	2.58	8.22	0.00562	0.0937	2.25
9161	ENSG00000167721	55720	TSR1	17	2320000	2340000	15000	-	TSR1	protein_coding	chromosome	TSR1 ribosome maturation factor [Source:HGNC Symbol;Acc:HGNC:25542]	ENSG00000167721.10	TSR1	c(ENST00000301364, ENST00000571806, ENST00000575049, ENST00000576112, ENST00000576202)	-0.302	7.44	8.21	0.00563	0.0937	2.25
5024	ENSG00000131584	116983	ACAP3	1	1290000	1310000	17200	-	ACAP3	protein_coding	chromosome	ArfGAP with coiled-coil, ankyrin repeat and PH domains 3 [Source:HGNC Symbol;Acc:HGNC:16754]	ENSG00000131584.19	ACAP3	c(ENST00000353662, ENST00000354700, ENST00000354980, ENST00000379037, ENST00000438966, ENST00000467278, ENST00000470659, ENST00000472541, ENST00000476572, ENST00000478065, ENST00000479108, ENST00000492936, ENST00000493992)	-0.471	5.43	8.21	0.00564	0.0938	2.25
11611	ENSG00000188215	123879	DCUN1D3	16	20900000	20900000	45400	-	DCUN1D3	protein_coding	chromosome	defective in cullin neddylation 1 domain containing 3 [Source:HGNC Symbol;Acc:HGNC:28734]	ENSG00000188215.10	DCUN1D3	c(ENST00000324344, ENST00000563934)	0.437	3.82	8.21	0.00564	0.0938	2.25
2368	ENSG00000104689	8797	TNFRSF10A	8	23200000	23200000	34700	-	TNFRSF10A	protein_coding	chromosome	TNF receptor superfamily member 10a [Source:HGNC Symbol;Acc:HGNC:11904]	ENSG00000104689.10	TNFRSF10A	c(ENST00000221132, ENST00000519862, ENST00000524158, ENST00000613472)	0.29	5.4	8.19	0.00568	0.0943	2.25
8403	ENSG00000163636	9861	PSMD6	3	64000000	64000000	13500	-	PSMD6	protein_coding	chromosome	proteasome 26S subunit, non-ATPase 6 [Source:HGNC Symbol;Acc:HGNC:9564]	ENSG00000163636.10	PSMD6	c(ENST00000295901, ENST00000394431, ENST00000463139, ENST00000467853, ENST00000475036, ENST00000476464, ENST00000478185, ENST00000480205, ENST00000482510, ENST00000492933, ENST00000497315, ENST00000497323)	0.174	6.7	8.19	0.00569	0.0943	2.25
8165	ENSG00000162368	51727	CMPK1	1	47300000	47400000	45000	+	CMPK1	protein_coding	chromosome	cytidine/uridine monophosphate kinase 1 [Source:HGNC Symbol;Acc:HGNC:18170]	ENSG00000162368.13	CMPK1	c(ENST00000371870, ENST00000371871, ENST00000371873, ENST00000450808, ENST00000471289)	0.225	7.45	8.18	0.00571	0.0946	2.24
4568	ENSG00000126709	2537	IFI6	1	27700000	27700000	6140	-	IFI6	protein_coding	chromosome	interferon alpha inducible protein 6 [Source:HGNC Symbol;Acc:HGNC:4054]	ENSG00000126709.15	IFI6	c(ENST00000339145, ENST00000361157, ENST00000362020)	-0.809	0.468	8.17	0.00574	0.095	2.24
6817	ENSG00000146072	27242	TNFRSF21	6	47200000	47300000	78400	-	TNFRSF21	protein_coding	chromosome	TNF receptor superfamily member 21 [Source:HGNC Symbol;Acc:HGNC:13469]	ENSG00000146072.6	TNFRSF21	ENST00000296861	-0.139	7.14	8.17	0.00575	0.095	2.24
6322	ENSG00000141639	5596	MAPK4	18	50600000	50700000	172000	+	MAPK4	protein_coding	chromosome	mitogen-activated protein kinase 4 [Source:HGNC Symbol;Acc:HGNC:6878]	ENSG00000141639.12	MAPK4	c(ENST00000400384, ENST00000540640, ENST00000586735, ENST00000587823, ENST00000588540, ENST00000592595)	-0.737	1.53	8.15	0.0058	0.0957	2.24
13149	ENSG00000228628	1388	ATF6B	CHR_HSCHR6_MHC_MCF_CTG1	32200000	32200000	13000	-	ATF6B	protein_coding	chromosome	activating transcription factor 6 beta [Source:HGNC Symbol;Acc:HGNC:2349]	ENSG00000228628.8	ATF6B	c(ENST00000425571, ENST00000435768, ENST00000436157, ENST00000461317, ENST00000462947, ENST00000476416, ENST00000483144, ENST00000492011)	-1.36	0.935	8.15	0.0058	0.0957	2.24
8062	ENSG00000160961	84449	ZNF333	19	14700000	14700000	43900	+	ZNF333	protein_coding	chromosome	zinc finger protein 333 [Source:HGNC Symbol;Acc:HGNC:15624]	ENSG00000160961.12	ZNF333	c(ENST00000292530, ENST00000392987, ENST00000540689, ENST00000594592, ENST00000596285, ENST00000597007, ENST00000597301, ENST00000598161, ENST00000601134, ENST00000601629)	-0.498	2.62	8.15	0.00581	0.0957	2.24
81	ENSG00000005700	25998	IBTK	6	82200000	82200000	77800	-	IBTK	protein_coding	chromosome	inhibitor of Bruton tyrosine kinase [Source:HGNC Symbol;Acc:HGNC:17853]	ENSG00000005700.15	IBTK	c(ENST00000306270, ENST00000369751, ENST00000445419, ENST00000471036, ENST00000503400, ENST00000503631, ENST00000505222, ENST00000508381, ENST00000510291, ENST00000610980)	0.181	6.5	8.14	0.00582	0.0957	2.24
9591	ENSG00000170456	160518	DENND5B	12	31400000	31600000	209000	-	DENND5B	protein_coding	chromosome	DENN domain containing 5B [Source:HGNC Symbol;Acc:HGNC:28338]	ENSG00000170456.16	DENND5B	c(ENST00000354285, ENST00000389082, ENST00000536562, ENST00000537061, ENST00000544698, ENST00000545147, ENST00000546299)	-0.498	3.94	8.15	0.00582	0.0957	2.24
2256	ENSG00000103404	57478	USP31	16	23100000	23100000	87900	-	USP31	protein_coding	chromosome	ubiquitin specific peptidase 31 [Source:HGNC Symbol;Acc:HGNC:20060]	ENSG00000103404.14	USP31	c(ENST00000219689, ENST00000563525, ENST00000567975)	0.353	5.55	8.14	0.00584	0.0958	2.23
12838	ENSG00000214736	100188893	TOMM6	6	41800000	41800000	2240	+	TOMM6	protein_coding	chromosome	translocase of outer mitochondrial membrane 6 [Source:HGNC Symbol;Acc:HGNC:34528]	ENSG00000214736.7	TOMM6	c(ENST00000398881, ENST00000398884)	0.182	6.72	8.13	0.00585	0.0959	2.23
6216	ENSG00000140830	54957	TXNL4B	16	72000000	72100000	50100	-	TXNL4B	protein_coding	chromosome	thioredoxin like 4B [Source:HGNC Symbol;Acc:HGNC:26041]	ENSG00000140830.9	TXNL4B	c(ENST00000268483, ENST00000423037, ENST00000426362, ENST00000562153, ENST00000565171, ENST00000569767)	0.381	4.22	8.11	0.00591	0.0968	2.23
3356	ENSG00000113732	8992	ATP6V0E1	5	173000000	173000000	51700	+	ATP6V0E1	protein_coding	chromosome	ATPase H+ transporting V0 subunit e1 [Source:HGNC Symbol;Acc:HGNC:863]	ENSG00000113732.9	ATP6V0E1	c(ENST00000265093, ENST00000517669, ENST00000519374, ENST00000519911)	0.168	7.34	8.11	0.00593	0.0969	2.23
9665	ENSG00000170955	112464	CAVIN3	11	6320000	6320000	1590	-	CAVIN3	protein_coding	chromosome	caveolae associated protein 3 [Source:HGNC Symbol;Acc:HGNC:9400]	ENSG00000170955.10	CAVIN3	c(ENST00000303927, ENST00000524852, ENST00000530979, ENST00000532354)	-0.618	2.7	8.11	0.00593	0.0969	2.23
206	ENSG00000010818	3097	HIVEP2	6	143000000	143000000	205000	-	HIVEP2	protein_coding	chromosome	human immunodeficiency virus type I enhancer binding protein 2 [Source:HGNC Symbol;Acc:HGNC:4921]	ENSG00000010818.10	HIVEP2	c(ENST00000012134, ENST00000367603, ENST00000367604, ENST00000421237, ENST00000474532)	0.459	6.87	8.1	0.00594	0.0969	2.23
13632	ENSG00000244398	NA		11	17000000	17000000	321	-	AC116533.1	processed_pseudogene	chromosome	ribosomal protein L36a (RPL36A) pseudogene	ENSG00000244398.1	AC116533.1	ENST00000459748	8.35	-0.409	8.5	0.00594	0.0969	2.23
1336	ENSG00000085433	22911	WDR47	1	109000000	109000000	71900	-	WDR47	protein_coding	chromosome	WD repeat domain 47 [Source:HGNC Symbol;Acc:HGNC:29141]	ENSG00000085433.15	WDR47	c(ENST00000357672, ENST00000361054, ENST00000369962, ENST00000369965, ENST00000400794, ENST00000528747, ENST00000529074, ENST00000530772, ENST00000531337)	0.258	5.72	8.09	0.00598	0.0973	2.22
10152	ENSG00000174718	55196	RESF1	12	32000000	32000000	33700	+	RESF1	protein_coding	chromosome	retroelement silencing factor 1 [Source:HGNC Symbol;Acc:HGNC:25559]	ENSG00000174718.12	RESF1	c(ENST00000312561, ENST00000381054, ENST00000397578, ENST00000535596, ENST00000535606, ENST00000540924, ENST00000541981, ENST00000543763)	0.522	4.96	8.09	0.00598	0.0973	2.22
11084	ENSG00000183775	57528	KCTD16	5	144000000	144000000	315000	+	KCTD16	protein_coding	chromosome	potassium channel tetramerization domain containing 16 [Source:HGNC Symbol;Acc:HGNC:29244]	ENSG00000183775.11	KCTD16	c(ENST00000507359, ENST00000512467)	1.46	-0.492	8.09	0.00599	0.0973	2.22
5828	ENSG00000137752	834	CASP1	11	105000000	105000000	9810	-	CASP1	protein_coding	chromosome	caspase 1 [Source:HGNC Symbol;Acc:HGNC:1499]	ENSG00000137752.24	CASP1	c(ENST00000353247, ENST00000436863, ENST00000446369, ENST00000525825, ENST00000526511, ENST00000526568, ENST00000527625, ENST00000527979, ENST00000528424, ENST00000528974, ENST00000529871, ENST00000531166, ENST00000532439, ENST00000532520, ENST00000533400, ENST00000534497, ENST00000640184)	0.265	5.21	8.08	0.006	0.0974	2.22
14116	ENSG00000270392	767846	PFN1P2	1	120000000	120000000	1850	-	PFN1P2	transcribed_processed_pseudogene	chromosome	profilin 1 pseudogene 2 [Source:HGNC Symbol;Acc:HGNC:24298]	ENSG00000270392.2	PFN1P2	c(ENST00000604437, ENST00000621347)	-0.451	2.64	8.08	0.006	0.0974	2.22
12242	ENSG00000198604	11177	BAZ1A	14	34800000	34900000	123000	-	BAZ1A	protein_coding	chromosome	bromodomain adjacent to zinc finger domain 1A [Source:HGNC Symbol;Acc:HGNC:960]	ENSG00000198604.11	BAZ1A	c(ENST00000358716, ENST00000360310, ENST00000382422, ENST00000553385, ENST00000553573, ENST00000553853, ENST00000554391, ENST00000554865, ENST00000555273, ENST00000555331, ENST00000556314, ENST00000557739)	0.375	6.65	8.08	0.00601	0.0974	2.22
3746	ENSG00000117407	9048	ARTN	1	43900000	43900000	3920	+	ARTN	protein_coding	chromosome	artemin [Source:HGNC Symbol;Acc:HGNC:727]	ENSG00000117407.17	ARTN	c(ENST00000372354, ENST00000372359, ENST00000414809, ENST00000438616, ENST00000471394, ENST00000472435, ENST00000474592, ENST00000477048, ENST00000479128, ENST00000491846, ENST00000498139)	0.422	3.28	8.07	0.00602	0.0974	2.22
11762	ENSG00000189410	400745	SH2D5	1	20700000	20700000	13100	-	SH2D5	protein_coding	chromosome	SH2 domain containing 5 [Source:HGNC Symbol;Acc:HGNC:28819]	ENSG00000189410.12	SH2D5	c(ENST00000375031, ENST00000444387, ENST00000447746, ENST00000460804, ENST00000517430, ENST00000518294, ENST00000519434)	-0.378	6.2	8.08	0.00602	0.0974	2.22
2946	ENSG00000109686	152503	SH3D19	4	151000000	151000000	223000	-	SH3D19	protein_coding	chromosome	SH3 domain containing 19 [Source:HGNC Symbol;Acc:HGNC:30418]	ENSG00000109686.18	SH3D19	c(ENST00000304527, ENST00000409252, ENST00000409598, ENST00000427414, ENST00000462257, ENST00000474743, ENST00000478503, ENST00000508492, ENST00000514013, ENST00000514152, ENST00000604030, ENST00000604440, ENST00000604922, ENST00000652233)	-0.34	5.68	8.05	0.00609	0.0983	2.22
1917	ENSG00000100650	6430	SRSF5	14	69700000	69800000	45100	+	SRSF5	protein_coding	chromosome	serine and arginine rich splicing factor 5 [Source:HGNC Symbol;Acc:HGNC:10787]	ENSG00000100650.16	SRSF5	c(ENST00000394366, ENST00000553369, ENST00000553521, ENST00000553548, ENST00000553635, ENST00000554021, ENST00000554465, ENST00000554929, ENST00000555349, ENST00000555412, ENST00000555547, ENST00000556184, ENST00000556330, ENST00000556436, ENST00000556587, ENST00000556647, ENST00000557154, ENST00000557435, ENST00000557460)	-0.236	7.04	8.03	0.00615	0.0991	2.21
5402	ENSG00000134851	55858	TMEM165	4	55400000	55500000	57400	+	TMEM165	protein_coding	chromosome	transmembrane protein 165 [Source:HGNC Symbol;Acc:HGNC:30760]	ENSG00000134851.13	TMEM165	c(ENST00000381334, ENST00000502797, ENST00000506103, ENST00000506198, ENST00000508404, ENST00000508561, ENST00000509575, ENST00000511710, ENST00000514070, ENST00000514904, ENST00000515591, ENST00000608091)	0.134	6.36	8.03	0.00617	0.0992	2.21
4378	ENSG00000124659	6903	TBCC	6	42700000	42700000	1610	-	TBCC	protein_coding	chromosome	tubulin folding cofactor C [Source:HGNC Symbol;Acc:HGNC:11580]	ENSG00000124659.7	TBCC	ENST00000372876	-0.3	4.03	8.01	0.0062	0.0997	2.21
12289	ENSG00000198780	26049	FAM169A	5	74800000	74900000	89400	-	FAM169A	protein_coding	chromosome	family with sequence similarity 169 member A [Source:HGNC Symbol;Acc:HGNC:29138]	ENSG00000198780.12	FAM169A	c(ENST00000389156, ENST00000506954, ENST00000510496, ENST00000510609, ENST00000513277, ENST00000514200, ENST00000514215)	0.505	4.39	8.01	0.00622	0.0997	2.21
3377	ENSG00000114026	4968	OGG1	3	9750000	9790000	38300	+	OGG1	protein_coding	chromosome	8-oxoguanine DNA glycosylase [Source:HGNC Symbol;Acc:HGNC:8125]	ENSG00000114026.21	OGG1	c(ENST00000302003, ENST00000302008, ENST00000302036, ENST00000339511, ENST00000344629, ENST00000349503, ENST00000352937, ENST00000383825, ENST00000383826, ENST00000416333, ENST00000425665, ENST00000426518, ENST00000429146, ENST00000432857, ENST00000436092, ENST00000441094, ENST00000449570, ENST00000602976)	-0.603	3.33	8.01	0.00623	0.0997	2.21
8913	ENSG00000166321	25961	NUDT13	10	73100000	73100000	21500	+	NUDT13	protein_coding	chromosome	nudix hydrolase 13 [Source:HGNC Symbol;Acc:HGNC:18827]	ENSG00000166321.14	NUDT13	c(ENST00000349051, ENST00000357321, ENST00000372997, ENST00000469925, ENST00000488223, ENST00000537969, ENST00000544879, ENST00000617744)	0.962	0.186	8	0.00624	0.0997	2.2
7214	ENSG00000151176	196463	PLBD2	12	113000000	113000000	33100	+	PLBD2	protein_coding	chromosome	phospholipase B domain containing 2 [Source:HGNC Symbol;Acc:HGNC:27283]	ENSG00000151176.8	PLBD2	c(ENST00000280800, ENST00000545182, ENST00000547163, ENST00000548997)	-0.241	5.42	8	0.00625	0.0997	2.2
8801	ENSG00000165684	6621	SNAPC4	9	136000000	136000000	24600	-	SNAPC4	protein_coding	chromosome	small nuclear RNA activating complex polypeptide 4 [Source:HGNC Symbol;Acc:HGNC:11137]	ENSG00000165684.4	SNAPC4	c(ENST00000298532, ENST00000637388)	-0.348	5.06	8	0.00625	0.0997	2.2
449	ENSG00000039600	11063	SOX30	5	158000000	158000000	45800	-	SOX30	protein_coding	chromosome	SRY-box transcription factor 30 [Source:HGNC Symbol;Acc:HGNC:30635]	ENSG00000039600.11	SOX30	c(ENST00000265007, ENST00000311371, ENST00000519442)	1.99	-0.336	10.5	0.00627	0.0997	2.2
1608	ENSG00000092841	4637	MYL6	12	56200000	56200000	5340	+	MYL6	protein_coding	chromosome	myosin light chain 6 [Source:HGNC Symbol;Acc:HGNC:7587]	ENSG00000092841.18	MYL6	c(ENST00000293422, ENST00000348108, ENST00000536128, ENST00000546630, ENST00000546845, ENST00000547408, ENST00000547649, ENST00000547703, ENST00000548293, ENST00000548400, ENST00000548580, ENST00000548725, ENST00000549017, ENST00000549392, ENST00000549566, ENST00000550184, ENST00000550639, ENST00000550697, ENST00000551589, ENST00000551954, ENST00000552297)	0.167	9.94	7.99	0.00627	0.0997	2.2
5734	ENSG00000137040	26953	RANBP6	9	6010000	6020000	4600	-	RANBP6	protein_coding	chromosome	RAN binding protein 6 [Source:HGNC Symbol;Acc:HGNC:9851]	ENSG00000137040.10	RANBP6	c(ENST00000259569, ENST00000485372, ENST00000623170)	-0.229	5.59	7.99	0.00627	0.0997	2.2
2246	ENSG00000103326	6650	CAPN15	16	528000	555000	26900	+	CAPN15	protein_coding	chromosome	calpain 15 [Source:HGNC Symbol;Acc:HGNC:11182]	ENSG00000103326.12	CAPN15	c(ENST00000219611, ENST00000562370, ENST00000565010, ENST00000566977, ENST00000567216, ENST00000568402, ENST00000568988, ENST00000637507)	-0.473	5.65	7.99	0.00628	0.0997	2.2
4887	ENSG00000130522	3727	JUND	19	18300000	18300000	1930	-	JUND	protein_coding	chromosome	JunD proto-oncogene, AP-1 transcription factor subunit [Source:HGNC Symbol;Acc:HGNC:6206]	ENSG00000130522.6	JUND	c(ENST00000252818, ENST00000600972)	0.421	4.02	7.99	0.00628	0.0997	2.2
362	ENSG00000026950	11119	BTN3A1	6	26400000	26400000	13000	+	BTN3A1	protein_coding	chromosome	butyrophilin subfamily 3 member A1 [Source:HGNC Symbol;Acc:HGNC:1138]	ENSG00000026950.17	BTN3A1	c(ENST00000082468, ENST00000289361, ENST00000414912, ENST00000425234, ENST00000427334, ENST00000450085, ENST00000465690, ENST00000476549, ENST00000502361, ENST00000506698, ENST00000513047)	-0.576	3.05	7.98	0.0063	0.0999	2.2
9475	ENSG00000169660	284004	HEXD	17	82400000	82400000	24300	+	HEXD	protein_coding	chromosome	hexosaminidase D [Source:HGNC Symbol;Acc:HGNC:26307]	ENSG00000169660.16	HEXD	c(ENST00000327949, ENST00000337014, ENST00000577944, ENST00000578130, ENST00000578616, ENST00000578632, ENST00000578775, ENST00000580235, ENST00000581482, ENST00000582131, ENST00000582315, ENST00000582429, ENST00000583354, ENST00000583978, ENST00000585077, ENST00000644009, ENST00000644886)	-0.498	2.2	7.98	0.00631	0.0999	2.2
5388	ENSG00000134760	1828	DSG1	18	31300000	31400000	41100	+	DSG1	protein_coding	chromosome	desmoglein 1 [Source:HGNC Symbol;Acc:HGNC:3048]	ENSG00000134760.6	DSG1	c(ENST00000257192, ENST00000462981)	0.415	2.58	7.98	0.00632	0.1	2.2
10446	ENSG00000177551	4808	NHLH2	1	116000000	116000000	7540	-	NHLH2	protein_coding	chromosome	nescient helix-loop-helix 2 [Source:HGNC Symbol;Acc:HGNC:7818]	ENSG00000177551.5	NHLH2	c(ENST00000320238, ENST00000369506, ENST00000429731)	-0.577	1.85	9.17	0.00633	0.1	2.2
3160	ENSG00000111843	51522	TMEM14C	6	10700000	10700000	8220	+	TMEM14C	protein_coding	chromosome	transmembrane protein 14C [Source:HGNC Symbol;Acc:HGNC:20952]	ENSG00000111843.14	TMEM14C	c(ENST00000229563, ENST00000466421, ENST00000467415, ENST00000495549, ENST00000541412)	0.172	6.72	7.97	0.00635	0.1	2.2
8953	ENSG00000166508	4176	MCM7	7	100000000	100000000	9210	-	MCM7	protein_coding	chromosome	minichromosome maintenance complex component 7 [Source:HGNC Symbol;Acc:HGNC:6950]	ENSG00000166508.17	MCM7	c(ENST00000303887, ENST00000343023, ENST00000354230, ENST00000425308, ENST00000463722, ENST00000465688, ENST00000465738, ENST00000467516, ENST00000485286, ENST00000489841, ENST00000491245, ENST00000493352, ENST00000621318)	-0.221	5.63	7.97	0.00635	0.1	2.2
11496	ENSG00000187079	7003	TEAD1	11	12700000	12900000	270000	+	TEAD1	protein_coding	chromosome	TEA domain transcription factor 1 [Source:HGNC Symbol;Acc:HGNC:11714]	ENSG00000187079.17	TEAD1	c(ENST00000334310, ENST00000525312, ENST00000526600, ENST00000527376, ENST00000527575, ENST00000527636, ENST00000638666)	0.265	7.03	7.96	0.00636	0.1	2.2
7514	ENSG00000154803	201163	FLCN	17	17200000	17200000	25000	-	FLCN	protein_coding	chromosome	folliculin [Source:HGNC Symbol;Acc:HGNC:27310]	ENSG00000154803.13	FLCN	c(ENST00000285071, ENST00000389168, ENST00000389169, ENST00000389171, ENST00000417064, ENST00000461699, ENST00000466317, ENST00000473853, ENST00000480316, ENST00000577591)	-0.662	4.67	7.96	0.00637	0.1	2.2
3211	ENSG00000112249	10973	ASCC3	6	101000000	101000000	373000	-	ASCC3	protein_coding	chromosome	activating signal cointegrator 1 complex subunit 3 [Source:HGNC Symbol;Acc:HGNC:18697]	ENSG00000112249.14	ASCC3	c(ENST00000324696, ENST00000324723, ENST00000369143, ENST00000369162, ENST00000468245, ENST00000518006, ENST00000522650)	0.24	7.5	7.95	0.00639	0.1	2.19
11372	ENSG00000186001	84859	LRCH3	3	198000000	198000000	97200	+	LRCH3	protein_coding	chromosome	leucine rich repeats and calponin homology domain containing 3 [Source:HGNC Symbol;Acc:HGNC:28637]	ENSG00000186001.14	LRCH3	c(ENST00000334859, ENST00000414675, ENST00000425562, ENST00000428136, ENST00000433298, ENST00000438796, ENST00000441090, ENST00000443727, ENST00000452660, ENST00000461674, ENST00000466054, ENST00000466845, ENST00000471667, ENST00000473177, ENST00000476664, ENST00000481048, ENST00000483442, ENST00000493726, ENST00000494069)	-0.563	4.88	7.94	0.00642	0.101	2.19
1695	ENSG00000099290	387680	WASHC2A	10	50100000	50100000	65600	+	WASHC2A	protein_coding	chromosome	WASH complex subunit 2A [Source:HGNC Symbol;Acc:HGNC:23416]	ENSG00000099290.17	WASHC2A	c(ENST00000282633, ENST00000314664, ENST00000351071, ENST00000399339, ENST00000434114, ENST00000454806, ENST00000476514, ENST00000492914, ENST00000611324)	-0.227	6.43	7.94	0.00644	0.101	2.19
4817	ENSG00000129824	6192	RPS4Y1	Y	2840000	2930000	90400	+	RPS4Y1	protein_coding	chromosome	ribosomal protein S4 Y-linked 1 [Source:HGNC Symbol;Acc:HGNC:10425]	ENSG00000129824.16	RPS4Y1	c(ENST00000250784, ENST00000430575, ENST00000477725, ENST00000515575)	0.141	7.94	7.94	0.00644	0.101	2.19
5871	ENSG00000137955	5876	RABGGTB	1	75800000	75800000	8890	+	RABGGTB	protein_coding	chromosome	Rab geranylgeranyltransferase subunit beta [Source:HGNC Symbol;Acc:HGNC:9796]	ENSG00000137955.16	RABGGTB	c(ENST00000319942, ENST00000370826, ENST00000459697, ENST00000461653, ENST00000462042, ENST00000467748, ENST00000470201, ENST00000471759, ENST00000473406, ENST00000485459, ENST00000489450, ENST00000491266, ENST00000496055, ENST00000497648)	0.206	6.93	7.93	0.00647	0.101	2.19
2346	ENSG00000104427	51101	ZC2HC1A	8	78700000	78700000	53700	+	ZC2HC1A	protein_coding	chromosome	zinc finger C2HC-type containing 1A [Source:HGNC Symbol;Acc:HGNC:24277]	ENSG00000104427.12	ZC2HC1A	c(ENST00000263849, ENST00000519307, ENST00000521176, ENST00000521873)	-0.501	4.1	7.91	0.00652	0.102	2.19
14083	ENSG00000268643	NA		19	42200000	42300000	20600	-	AC006486.1	protein_coding	chromosome	novel protein	ENSG00000268643.1	AC006486.1	ENST00000594664	-5.61	-2.16	8.25	0.00652	0.102	2.19
11803	ENSG00000196262	5478	PPIA	7	44800000	44800000	27900	+	PPIA	protein_coding	chromosome	peptidylprolyl isomerase A [Source:HGNC Symbol;Acc:HGNC:9253]	ENSG00000196262.14	PPIA	c(ENST00000355968, ENST00000415933, ENST00000451562, ENST00000468812, ENST00000479021, ENST00000480603, ENST00000481437, ENST00000489459, ENST00000494484, ENST00000620047)	0.136	10.5	7.91	0.00653	0.102	2.19
3663	ENSG00000116668	54823	SWT1	1	185000000	185000000	135000	+	SWT1	protein_coding	chromosome	SWT1 RNA endoribonuclease homolog [Source:HGNC Symbol;Acc:HGNC:16785]	ENSG00000116668.13	SWT1	c(ENST00000367500, ENST00000367501, ENST00000450350)	0.696	2.26	7.91	0.00654	0.102	2.18
11392	ENSG00000186174	283149	BCL9L	11	119000000	119000000	31700	-	BCL9L	protein_coding	chromosome	BCL9 like [Source:HGNC Symbol;Acc:HGNC:23688]	ENSG00000186174.12	BCL9L	c(ENST00000334801, ENST00000526143, ENST00000527266, ENST00000530293, ENST00000532899)	-0.429	7.36	7.9	0.00655	0.102	2.18
4017	ENSG00000120509	51248	PDZD11	X	70300000	70300000	3920	-	PDZD11	protein_coding	chromosome	PDZ domain containing 11 [Source:HGNC Symbol;Acc:HGNC:28034]	ENSG00000120509.10	PDZD11	c(ENST00000239666, ENST00000374454, ENST00000473667, ENST00000486461)	0.222	5.11	7.9	0.00657	0.102	2.18
4165	ENSG00000122335	84947	SERAC1	6	158000000	158000000	58800	-	SERAC1	protein_coding	chromosome	serine active site containing 1 [Source:HGNC Symbol;Acc:HGNC:21061]	ENSG00000122335.17	SERAC1	c(ENST00000367101, ENST00000435180, ENST00000606965, ENST00000607000, ENST00000607071, ENST00000607742, ENST00000642244, ENST00000642903, ENST00000643093, ENST00000644972, ENST00000645077, ENST00000645172, ENST00000646190, ENST00000646208, ENST00000646410, ENST00000646562, ENST00000647468, ENST00000648111)	0.361	4.98	7.89	0.0066	0.103	2.18
13360	ENSG00000235173	51236	HGH1	8	144000000	144000000	3080	+	HGH1	protein_coding	chromosome	HGH1 homolog [Source:HGNC Symbol;Acc:HGNC:24161]	ENSG00000235173.7	HGH1	c(ENST00000347708, ENST00000525101, ENST00000530074, ENST00000530409, ENST00000533266, ENST00000534255, ENST00000628266)	-0.229	5.14	7.88	0.00661	0.103	2.18
4329	ENSG00000124216	6615	SNAI1	20	50000000	50000000	5910	+	SNAI1	protein_coding	chromosome	snail family transcriptional repressor 1 [Source:HGNC Symbol;Acc:HGNC:11128]	ENSG00000124216.4	SNAI1	ENST00000244050	1.41	0.813	7.88	0.00663	0.103	2.18
3031	ENSG00000110700	6207	RPS13	11	17100000	17100000	3330	-	RPS13	protein_coding	chromosome	ribosomal protein S13 [Source:HGNC Symbol;Acc:HGNC:10386]	ENSG00000110700.7	RPS13	c(ENST00000228140, ENST00000525634, ENST00000525828, ENST00000526895, ENST00000527571, ENST00000528074, ENST00000531008, ENST00000531908, ENST00000533969, ENST00000534329)	0.14	9.15	7.87	0.00664	0.103	2.18
10958	ENSG00000182831	29035	C16orf72	16	9090000	9120000	30000	+	C16orf72	protein_coding	chromosome	chromosome 16 open reading frame 72 [Source:HGNC Symbol;Acc:HGNC:30103]	ENSG00000182831.12	C16orf72	c(ENST00000327827, ENST00000574285)	0.238	6.66	7.88	0.00664	0.103	2.18
12037	ENSG00000197506	64078	SLC28A3	9	84300000	84300000	65300	-	SLC28A3	protein_coding	chromosome	solute carrier family 28 member 3 [Source:HGNC Symbol;Acc:HGNC:16484]	ENSG00000197506.8	SLC28A3	c(ENST00000376238, ENST00000495823)	0.802	1.69	7.87	0.00665	0.103	2.18
8200	ENSG00000162576	54587	MXRA8	1	1350000	1360000	9090	-	MXRA8	protein_coding	chromosome	matrix remodeling associated 8 [Source:HGNC Symbol;Acc:HGNC:7542]	ENSG00000162576.16	MXRA8	c(ENST00000309212, ENST00000342753, ENST00000445648, ENST00000460473, ENST00000464351, ENST00000473097, ENST00000474033, ENST00000476718, ENST00000477278, ENST00000478517)	-0.713	2.33	7.93	0.00667	0.103	2.18
8766	ENSG00000165490	220042	DDIAS	11	82900000	83000000	58300	+	DDIAS	protein_coding	chromosome	DNA damage induced apoptosis suppressor [Source:HGNC Symbol;Acc:HGNC:26351]	ENSG00000165490.13	DDIAS	c(ENST00000329143, ENST00000524921, ENST00000525361, ENST00000525388, ENST00000528189, ENST00000528262, ENST00000528759, ENST00000532277, ENST00000532589, ENST00000532764, ENST00000533655, ENST00000533750)	-0.563	3.25	7.87	0.00667	0.103	2.18
3957	ENSG00000119801	51646	YPEL5	2	30100000	30200000	13600	+	YPEL5	protein_coding	chromosome	yippee like 5 [Source:HGNC Symbol;Acc:HGNC:18329]	ENSG00000119801.13	YPEL5	c(ENST00000261353, ENST00000379519, ENST00000379520, ENST00000402003, ENST00000402708, ENST00000470120, ENST00000482474, ENST00000490211, ENST00000492439, ENST00000495673)	0.23	6.08	7.86	0.0067	0.103	2.17
8307	ENSG00000163162	284996	RNF149	2	101000000	101000000	37500	-	RNF149	protein_coding	chromosome	ring finger protein 149 [Source:HGNC Symbol;Acc:HGNC:23137]	ENSG00000163162.9	RNF149	c(ENST00000295317, ENST00000424632, ENST00000463726, ENST00000478404, ENST00000485752, ENST00000490553)	0.272	6.14	7.86	0.0067	0.103	2.17
13206	ENSG00000230475	7920	ABHD16A	CHR_HSCHR6_MHC_SSTO_CTG1	31700000	31700000	16500	-	ABHD16A	protein_coding	chromosome	abhydrolase domain containing 16A [Source:HGNC Symbol;Acc:HGNC:13921]	ENSG00000230475.9	ABHD16A	c(ENST00000432617, ENST00000440799, ENST00000463481, ENST00000466634, ENST00000469254, ENST00000475266, ENST00000477758, ENST00000479622, ENST00000488182, ENST00000493080, ENST00000495335, ENST00000495416, ENST00000497595, ENST00000549722)	-3.75	-1.01	7.91	0.00673	0.103	2.17
3564	ENSG00000115687	23178	PASK	2	241000000	241000000	44200	-	PASK	protein_coding	chromosome	PAS domain containing serine/threonine kinase [Source:HGNC Symbol;Acc:HGNC:17270]	ENSG00000115687.13	PASK	c(ENST00000234040, ENST00000358649, ENST00000403638, ENST00000405260, ENST00000415234, ENST00000433589, ENST00000437780, ENST00000452907, ENST00000459710, ENST00000472072, ENST00000475666, ENST00000485940, ENST00000489256, ENST00000493544, ENST00000544142, ENST00000629419)	-0.511	4.09	7.84	0.00677	0.104	2.17
8173	ENSG00000162407	8613	PLPP3	1	56500000	56600000	151000	-	PLPP3	protein_coding	chromosome	phospholipid phosphatase 3 [Source:HGNC Symbol;Acc:HGNC:9229]	ENSG00000162407.9	PLPP3	c(ENST00000371250, ENST00000459962, ENST00000461655, ENST00000472957, ENST00000476206)	-0.727	2.72	7.83	0.00679	0.104	2.17
7413	ENSG00000153339	22878	TRAPPC8	18	31800000	32000000	124000	-	TRAPPC8	protein_coding	chromosome	trafficking protein particle complex 8 [Source:HGNC Symbol;Acc:HGNC:29169]	ENSG00000153339.14	TRAPPC8	c(ENST00000283351, ENST00000577426, ENST00000577474, ENST00000578252, ENST00000578658, ENST00000578886, ENST00000580104, ENST00000581057, ENST00000582509, ENST00000582513, ENST00000582539, ENST00000584604, ENST00000584876)	0.37	5.92	7.82	0.00683	0.104	2.17
8268	ENSG00000162961	84661	DPY30	2	31900000	32000000	172000	-	DPY30	protein_coding	chromosome	dpy-30 histone methyltransferase complex regulatory subunit [Source:HGNC Symbol;Acc:HGNC:24590]	ENSG00000162961.14	DPY30	c(ENST00000295066, ENST00000342166, ENST00000414013, ENST00000422413, ENST00000430665, ENST00000446765, ENST00000452582)	0.182	5.34	7.81	0.00684	0.104	2.16
9376	ENSG00000169018	10116	FEM1B	15	68300000	68300000	18100	+	FEM1B	protein_coding	chromosome	fem-1 homolog B [Source:HGNC Symbol;Acc:HGNC:3649]	ENSG00000169018.6	FEM1B	c(ENST00000306917, ENST00000566008, ENST00000566739, ENST00000570067)	0.351	6.66	7.82	0.00684	0.104	2.17
9387	ENSG00000169067	345651	ACTBL2	5	57500000	57500000	2790	-	ACTBL2	protein_coding	chromosome	actin beta like 2 [Source:HGNC Symbol;Acc:HGNC:17780]	ENSG00000169067.4	ACTBL2	ENST00000423391	0.618	0.935	7.88	0.00684	0.104	2.17
12111	ENSG00000197933	55552	ZNF823	19	11700000	11700000	17700	-	ZNF823	protein_coding	chromosome	zinc finger protein 823 [Source:HGNC Symbol;Acc:HGNC:30936]	ENSG00000197933.13	ZNF823	c(ENST00000341191, ENST00000431998, ENST00000440527, ENST00000586121)	0.521	4.69	7.81	0.00684	0.104	2.16
1278	ENSG00000083307	79977	GRHL2	8	101000000	102000000	177000	+	GRHL2	protein_coding	chromosome	grainyhead like transcription factor 2 [Source:HGNC Symbol;Acc:HGNC:2799]	ENSG00000083307.12	GRHL2	c(ENST00000395927, ENST00000472106, ENST00000474338, ENST00000517674, ENST00000521085, ENST00000646743)	-0.64	6.15	7.81	0.00685	0.104	2.16
13527	ENSG00000241553	10093	ARPC4	3	9790000	9810000	15200	+	ARPC4	protein_coding	chromosome	actin related protein 2/3 complex subunit 4 [Source:HGNC Symbol;Acc:HGNC:707]	ENSG00000241553.12	ARPC4	c(ENST00000397261, ENST00000417500, ENST00000433034, ENST00000440787, ENST00000467289, ENST00000479956, ENST00000485273, ENST00000498623)	0.319	7.03	7.81	0.00687	0.104	2.16
6402	ENSG00000142611	63976	PRDM16	1	3070000	3440000	369000	+	PRDM16	protein_coding	chromosome	PR/SET domain 16 [Source:HGNC Symbol;Acc:HGNC:14000]	ENSG00000142611.17	PRDM16	c(ENST00000270722, ENST00000378389, ENST00000378391, ENST00000463591, ENST00000509860, ENST00000511072, ENST00000512462, ENST00000514189, ENST00000606170, ENST00000607632)	-1.18	1.17	7.8	0.00688	0.104	2.16
6706	ENSG00000144893	116931	MED12L	3	151000000	151000000	351000	+	MED12L	protein_coding	chromosome	mediator complex subunit 12L [Source:HGNC Symbol;Acc:HGNC:16050]	ENSG00000144893.12	MED12L	c(ENST00000273432, ENST00000309237, ENST00000422248, ENST00000468305, ENST00000469768, ENST00000474524, ENST00000480026, ENST00000488092, ENST00000491549)	-3.06	0.0508	7.86	0.0069	0.105	2.16
13997	ENSG00000263155	100820829	MYZAP	15	57600000	57700000	93500	+	MYZAP	protein_coding	chromosome	myocardial zonula adherens protein [Source:HGNC Symbol;Acc:HGNC:43444]	ENSG00000263155.6	MYZAP	c(ENST00000267853, ENST00000380565, ENST00000461709, ENST00000569089)	0.757	2.17	7.8	0.0069	0.105	2.16
8148	ENSG00000162139	10825	NEU3	11	75000000	75000000	30600	+	NEU3	protein_coding	chromosome	neuraminidase 3 [Source:HGNC Symbol;Acc:HGNC:7760]	ENSG00000162139.10	NEU3	c(ENST00000294064, ENST00000526068, ENST00000529024, ENST00000531509, ENST00000531619, ENST00000532963, ENST00000534628)	-0.456	4.69	7.78	0.00696	0.105	2.16
3913	ENSG00000119535	1441	CSF3R	1	36500000	36500000	17200	-	CSF3R	protein_coding	chromosome	colony stimulating factor 3 receptor [Source:HGNC Symbol;Acc:HGNC:2439]	ENSG00000119535.17	CSF3R	c(ENST00000331941, ENST00000361632, ENST00000373103, ENST00000373104, ENST00000373106, ENST00000464365, ENST00000464465, ENST00000466138, ENST00000469380, ENST00000480825, ENST00000484762, ENST00000487540, ENST00000489551, ENST00000526980, ENST00000533491)	2.32	-1.78	7.77	0.00698	0.105	2.16
8290	ENSG00000163072	115677	NOSTRIN	2	169000000	169000000	79000	+	NOSTRIN	protein_coding	chromosome	nitric oxide synthase trafficking [Source:HGNC Symbol;Acc:HGNC:20203]	ENSG00000163072.15	NOSTRIN	c(ENST00000317647, ENST00000397206, ENST00000397209, ENST00000427068, ENST00000439509, ENST00000444448, ENST00000445023, ENST00000447264, ENST00000458381, ENST00000471833, ENST00000472260, ENST00000486873, ENST00000495202)	1.12	0.799	7.77	0.00698	0.105	2.16
5170	ENSG00000132773	114034	TOE1	1	45300000	45300000	3920	+	TOE1	protein_coding	chromosome	target of EGR1, exonuclease [Source:HGNC Symbol;Acc:HGNC:15954]	ENSG00000132773.12	TOE1	c(ENST00000372090, ENST00000460057, ENST00000471337, ENST00000477731, ENST00000495703)	-0.318	3.44	7.77	0.007	0.106	2.16
286	ENSG00000016402	53832	IL20RA	6	137000000	137000000	45200	-	IL20RA	protein_coding	chromosome	interleukin 20 receptor subunit alpha [Source:HGNC Symbol;Acc:HGNC:6003]	ENSG00000016402.13	IL20RA	c(ENST00000316649, ENST00000367746, ENST00000367748, ENST00000460306, ENST00000461799, ENST00000468393, ENST00000541547, ENST00000635289)	0.531	2.92	7.77	0.00701	0.106	2.15
5726	ENSG00000136943	1515	CTSV	9	97000000	97000000	9970	-	CTSV	protein_coding	chromosome	cathepsin V [Source:HGNC Symbol;Acc:HGNC:2538]	ENSG00000136943.11	CTSV	c(ENST00000259470, ENST00000479932, ENST00000538255)	-0.331	6.23	7.76	0.00703	0.106	2.15
3510	ENSG00000115290	2888	GRB14	2	164000000	165000000	129000	-	GRB14	protein_coding	chromosome	growth factor receptor bound protein 14 [Source:HGNC Symbol;Acc:HGNC:4565]	ENSG00000115290.10	GRB14	c(ENST00000263915, ENST00000424693, ENST00000446413, ENST00000469573, ENST00000488342, ENST00000497306)	0.687	2.19	7.76	0.00704	0.106	2.15
10402	ENSG00000177096	150368	PHETA2	22	42100000	42100000	5190	+	PHETA2	protein_coding	chromosome	PH domain containing endocytic trafficking adaptor 2 [Source:HGNC Symbol;Acc:HGNC:27161]	ENSG00000177096.9	PHETA2	c(ENST00000321753, ENST00000419475)	-0.445	3.11	7.76	0.00704	0.106	2.15
3813	ENSG00000118200	23271	CAMSAP2	1	201000000	201000000	121000	+	CAMSAP2	protein_coding	chromosome	calmodulin regulated spectrin associated protein family member 2 [Source:HGNC Symbol;Acc:HGNC:29188]	ENSG00000118200.14	CAMSAP2	c(ENST00000236925, ENST00000358823, ENST00000413307, ENST00000447701, ENST00000475326, ENST00000532732)	0.246	7.96	7.75	0.00706	0.106	2.15
6010	ENSG00000138794	839	CASP6	4	110000000	110000000	15000	-	CASP6	protein_coding	chromosome	caspase 6 [Source:HGNC Symbol;Acc:HGNC:1507]	ENSG00000138794.10	CASP6	c(ENST00000265164, ENST00000352981, ENST00000503684, ENST00000505117, ENST00000505486, ENST00000507550, ENST00000508203, ENST00000510324)	-0.371	4.38	7.75	0.00706	0.106	2.15
14398	ENSG00000276497	320	APBA1	CHR_HSCHR9_1_CTG2	69400000	69500000	48600	-	APBA1	protein_coding	chromosome	amyloid beta precursor protein binding family A member 1 [Source:HGNC Symbol;Acc:HGNC:578]	ENSG00000276497.3	APBA1	c(ENST00000610785, ENST00000617471, ENST00000620509, ENST00000627382)	-1.69	0.526	7.75	0.00706	0.106	2.15
2754	ENSG00000107816	84445	LZTS2	10	101000000	101000000	11200	+	LZTS2	protein_coding	chromosome	leucine zipper tumor suppressor 2 [Source:HGNC Symbol;Acc:HGNC:29381]	ENSG00000107816.17	LZTS2	c(ENST00000370220, ENST00000370223, ENST00000426584, ENST00000429732, ENST00000454422, ENST00000481129, ENST00000489526)	-0.269	6.06	7.75	0.00707	0.106	2.15
12369	ENSG00000199523	NA	RNA5SP226	6	165000000	165000000	115	+	RNA5SP226	rRNA_pseudogene	chromosome	RNA, 5S ribosomal pseudogene 226 [Source:HGNC Symbol;Acc:HGNC:43126]	ENSG00000199523.1	RNA5SP226	ENST00000362653	4.23	1.37	7.75	0.00707	0.106	2.15
4585	ENSG00000126856	11105	PRDM7	16	90100000	90100000	35500	-	PRDM7	protein_coding	chromosome	PR/SET domain 7 [Source:HGNC Symbol;Acc:HGNC:9351]	ENSG00000126856.14	PRDM7	c(ENST00000325921, ENST00000449207, ENST00000564210, ENST00000568473, ENST00000569206, ENST00000643008)	-0.86	0.444	7.74	0.00708	0.106	2.15
2951	ENSG00000109756	9693	RAPGEF2	4	159000000	159000000	257000	+	RAPGEF2	protein_coding	chromosome	Rap guanine nucleotide exchange factor 2 [Source:HGNC Symbol;Acc:HGNC:16854]	ENSG00000109756.9	RAPGEF2	c(ENST00000264431, ENST00000502485, ENST00000503328, ENST00000504604, ENST00000505026, ENST00000505478, ENST00000509891, ENST00000510253, ENST00000510510, ENST00000511336, ENST00000512056, ENST00000513816, ENST00000514565, ENST00000644474, ENST00000644902)	0.406	6.53	7.74	0.00711	0.106	2.15
9409	ENSG00000169213	5865	RAB3B	1	51900000	52000000	82700	-	RAB3B	protein_coding	chromosome	RAB3B, member RAS oncogene family [Source:HGNC Symbol;Acc:HGNC:9778]	ENSG00000169213.7	RAB3B	ENST00000371655	0.38	3.09	7.73	0.00712	0.106	2.15
5423	ENSG00000134996	26578	OSTF1	9	75100000	75100000	58800	+	OSTF1	protein_coding	chromosome	osteoclast stimulating factor 1 [Source:HGNC Symbol;Acc:HGNC:8510]	ENSG00000134996.12	OSTF1	ENST00000346234	0.199	5.68	7.73	0.00713	0.106	2.15
7313	ENSG00000152217	26040	SETBP1	18	44700000	45100000	388000	+	SETBP1	protein_coding	chromosome	SET binding protein 1 [Source:HGNC Symbol;Acc:HGNC:15573]	ENSG00000152217.19	SETBP1	c(ENST00000426838, ENST00000591940, ENST00000645568, ENST00000649279)	-0.378	4.66	7.73	0.00715	0.106	2.15
11173	ENSG00000184584	340061	STING1	5	139000000	139000000	7400	-	TMEM173	protein_coding	chromosome	transmembrane protein 173 [Source:HGNC Symbol;Acc:HGNC:27962]	ENSG00000184584.13	TMEM173	c(ENST00000330794, ENST00000502362, ENST00000502825, ENST00000503287, ENST00000503838, ENST00000507297, ENST00000509573, ENST00000510817, ENST00000511850, ENST00000511886, ENST00000512606, ENST00000514119, ENST00000514348, ENST00000514542, ENST00000515507, ENST00000650883, ENST00000651565, ENST00000651699, ENST00000652110, ENST00000652271, ENST00000652293, ENST00000652543, ENST00000652640)	-0.528	3.31	7.72	0.00715	0.106	2.15
3794	ENSG00000117758	23673	STX12	1	27800000	27800000	51200	+	STX12	protein_coding	chromosome	syntaxin 12 [Source:HGNC Symbol;Acc:HGNC:11430]	ENSG00000117758.14	STX12	c(ENST00000373943, ENST00000440806, ENST00000468761, ENST00000472285, ENST00000481874)	0.234	6.44	7.71	0.00721	0.107	2.14
5984	ENSG00000138678	84803	GPAT3	4	83500000	83600000	70000	+	GPAT3	protein_coding	chromosome	glycerol-3-phosphate acyltransferase 3 [Source:HGNC Symbol;Acc:HGNC:28157]	ENSG00000138678.11	GPAT3	c(ENST00000264409, ENST00000395226, ENST00000506766, ENST00000509044, ENST00000509412, ENST00000513683, ENST00000514309, ENST00000611707)	-0.563	2.35	7.71	0.00721	0.107	2.14
3149	ENSG00000111775	1337	COX6A1	12	120000000	120000000	2650	+	COX6A1	protein_coding	chromosome	cytochrome c oxidase subunit 6A1 [Source:HGNC Symbol;Acc:HGNC:2277]	ENSG00000111775.3	COX6A1	c(ENST00000229379, ENST00000549525, ENST00000550009)	0.125	7.5	7.69	0.00726	0.107	2.14
2423	ENSG00000104998	9466	IL27RA	19	14000000	14100000	21500	+	IL27RA	protein_coding	chromosome	interleukin 27 receptor subunit alpha [Source:HGNC Symbol;Acc:HGNC:17290]	ENSG00000104998.4	IL27RA	ENST00000263379	-0.609	1.4	7.69	0.00728	0.108	2.14
6764	ENSG00000145592	6167	RPL37	5	40800000	40800000	9960	-	RPL37	protein_coding	chromosome	ribosomal protein L37 [Source:HGNC Symbol;Acc:HGNC:10347]	ENSG00000145592.14	RPL37	c(ENST00000274242, ENST00000504562, ENST00000507642, ENST00000508493, ENST00000509877, ENST00000511787)	0.181	9.57	7.69	0.00729	0.108	2.14
9062	ENSG00000167202	23102	TBC1D2B	15	78000000	78100000	93700	-	TBC1D2B	protein_coding	chromosome	TBC1 domain family member 2B [Source:HGNC Symbol;Acc:HGNC:29183]	ENSG00000167202.11	TBC1D2B	c(ENST00000300584, ENST00000409931, ENST00000418039, ENST00000435468, ENST00000459715, ENST00000465531, ENST00000472786, ENST00000482562, ENST00000486703, ENST00000491479, ENST00000492078, ENST00000497942)	-0.275	5.58	7.68	0.0073	0.108	2.14
9056	ENSG00000167173	56905	C15orf39	15	75200000	75200000	16500	+	C15orf39	protein_coding	chromosome	chromosome 15 open reading frame 39 [Source:HGNC Symbol;Acc:HGNC:24497]	ENSG00000167173.19	C15orf39	c(ENST00000360639, ENST00000394987, ENST00000562637, ENST00000563905, ENST00000564848, ENST00000565074, ENST00000567617)	-0.291	4.81	7.68	0.00732	0.108	2.14
10237	ENSG00000175455	64770	CCDC14	3	124000000	124000000	64100	-	CCDC14	protein_coding	chromosome	coiled-coil domain containing 14 [Source:HGNC Symbol;Acc:HGNC:25766]	ENSG00000175455.15	CCDC14	c(ENST00000310351, ENST00000409657, ENST00000409697, ENST00000417438, ENST00000419247, ENST00000426152, ENST00000433542, ENST00000434954, ENST00000435910, ENST00000438440, ENST00000463996, ENST00000471054, ENST00000477268, ENST00000478956, ENST00000479903, ENST00000483247, ENST00000485727, ENST00000485949, ENST00000487498, ENST00000488653, ENST00000489746, ENST00000495381)	-0.431	5.24	7.66	0.00738	0.109	2.13
7995	ENSG00000160298	54058	C21orf58	21	46300000	46300000	23700	-	C21orf58	protein_coding	chromosome	chromosome 21 open reading frame 58 [Source:HGNC Symbol;Acc:HGNC:1300]	ENSG00000160298.17	C21orf58	c(ENST00000291691, ENST00000397679, ENST00000397680, ENST00000397682, ENST00000397683, ENST00000417060, ENST00000445935, ENST00000472607, ENST00000475776, ENST00000491666)	-0.735	0.442	7.71	0.00743	0.109	2.13
8481	ENSG00000163950	7884	SLBP	4	1690000	1710000	19600	-	SLBP	protein_coding	chromosome	stem-loop binding protein [Source:HGNC Symbol;Acc:HGNC:10904]	ENSG00000163950.13	SLBP	c(ENST00000318386, ENST00000429429, ENST00000480936, ENST00000483348, ENST00000488267, ENST00000489418)	0.16	6.65	7.65	0.00743	0.109	2.13
8219	ENSG00000162645	2634	GBP2	1	89100000	89200000	44300	-	GBP2	protein_coding	chromosome	guanylate binding protein 2 [Source:HGNC Symbol;Acc:HGNC:4183]	ENSG00000162645.13	GBP2	c(ENST00000370466, ENST00000463660, ENST00000464839, ENST00000493802)	0.845	2.71	7.65	0.00744	0.109	2.13
9367	ENSG00000168938	5480	PPIC	5	123000000	123000000	13500	-	PPIC	protein_coding	chromosome	peptidylprolyl isomerase C [Source:HGNC Symbol;Acc:HGNC:9256]	ENSG00000168938.6	PPIC	c(ENST00000306442, ENST00000415659)	0.109	5.66	7.65	0.00744	0.109	2.13
10835	ENSG00000181788	6478	SIAH2	3	151000000	151000000	22400	-	SIAH2	protein_coding	chromosome	siah E3 ubiquitin protein ligase 2 [Source:HGNC Symbol;Acc:HGNC:10858]	ENSG00000181788.4	SIAH2	c(ENST00000312960, ENST00000472885, ENST00000482706)	0.259	5.79	7.65	0.00744	0.109	2.13
1128	ENSG00000077684	79960	JADE1	4	129000000	129000000	65500	+	JADE1	protein_coding	chromosome	jade family PHD finger 1 [Source:HGNC Symbol;Acc:HGNC:30027]	ENSG00000077684.16	JADE1	c(ENST00000226319, ENST00000413543, ENST00000452328, ENST00000503785, ENST00000504089, ENST00000507833, ENST00000508997, ENST00000510308, ENST00000511647, ENST00000511925, ENST00000512960, ENST00000514740, ENST00000610919, ENST00000611140)	-0.329	4.59	7.64	0.00745	0.109	2.13
1940	ENSG00000100842	10278	EFS	14	23400000	23400000	9350	-	EFS	protein_coding	chromosome	embryonal Fyn-associated substrate [Source:HGNC Symbol;Acc:HGNC:16898]	ENSG00000100842.13	EFS	c(ENST00000216733, ENST00000351354, ENST00000429593)	-0.373	3.27	7.64	0.00746	0.109	2.13
3143	ENSG00000111727	29915	HCFC2	12	104000000	104000000	42000	+	HCFC2	protein_coding	chromosome	host cell factor C2 [Source:HGNC Symbol;Acc:HGNC:24972]	ENSG00000111727.12	HCFC2	c(ENST00000229330, ENST00000544223, ENST00000547194, ENST00000550335, ENST00000550444, ENST00000552343)	0.291	4.42	7.64	0.00746	0.109	2.13
7500	ENSG00000154640	10950	BTG3	21	17600000	17600000	19300	-	BTG3	protein_coding	chromosome	BTG anti-proliferation factor 3 [Source:HGNC Symbol;Acc:HGNC:1132]	ENSG00000154640.14	BTG3	c(ENST00000339775, ENST00000348354, ENST00000457956, ENST00000464058, ENST00000471860, ENST00000496601)	0.314	4.58	7.62	0.00751	0.11	2.12
10855	ENSG00000182010	219790	RTKN2	10	62200000	62300000	85800	-	RTKN2	protein_coding	chromosome	rhotekin 2 [Source:HGNC Symbol;Acc:HGNC:19364]	ENSG00000182010.11	RTKN2	c(ENST00000315289, ENST00000373789, ENST00000395260)	0.654	2.04	7.63	0.00751	0.11	2.12
3699	ENSG00000116898	64960	MRPS15	1	36500000	36500000	8670	-	MRPS15	protein_coding	chromosome	mitochondrial ribosomal protein S15 [Source:HGNC Symbol;Acc:HGNC:14504]	ENSG00000116898.12	MRPS15	c(ENST00000373116, ENST00000462067, ENST00000477040, ENST00000488606)	0.184	6.1	7.61	0.00758	0.11	2.12
9421	ENSG00000169247	79628	SH3TC2	5	149000000	149000000	140000	-	SH3TC2	protein_coding	chromosome	SH3 domain and tetratricopeptide repeats 2 [Source:HGNC Symbol;Acc:HGNC:29427]	ENSG00000169247.12	SH3TC2	c(ENST00000323829, ENST00000502274, ENST00000503071, ENST00000504091, ENST00000504517, ENST00000504690, ENST00000510350, ENST00000510779, ENST00000511307, ENST00000511949, ENST00000512049, ENST00000513340, ENST00000513604, ENST00000515229, ENST00000515425, ENST00000643113)	-0.363	5.31	7.6	0.00762	0.111	2.12
10382	ENSG00000176928	51301	GCNT4	5	75000000	75100000	27400	-	GCNT4	protein_coding	chromosome	glucosaminyl (N-acetyl) transferase 4 [Source:HGNC Symbol;Acc:HGNC:17973]	ENSG00000176928.6	GCNT4	c(ENST00000322348, ENST00000652361)	0.399	3.81	7.59	0.00764	0.111	2.12
404	ENSG00000034152	5606	MAP2K3	17	21300000	21300000	30600	+	MAP2K3	protein_coding	chromosome	mitogen-activated protein kinase kinase 3 [Source:HGNC Symbol;Acc:HGNC:6843]	ENSG00000034152.19	MAP2K3	c(ENST00000316920, ENST00000342679, ENST00000361818, ENST00000395491, ENST00000477540, ENST00000479129, ENST00000483928, ENST00000496046, ENST00000526076, ENST00000527123, ENST00000529517, ENST00000534743, ENST00000583508, ENST00000613338, ENST00000627447)	-0.236	6.06	7.59	0.00765	0.111	2.12
795	ENSG00000066923	10734	STAG3	7	100000000	100000000	43900	+	STAG3	protein_coding	chromosome	stromal antigen 3 [Source:HGNC Symbol;Acc:HGNC:11356]	ENSG00000066923.17	STAG3	c(ENST00000317296, ENST00000394018, ENST00000412190, ENST00000416412, ENST00000422690, ENST00000426455, ENST00000439782, ENST00000440830, ENST00000451963, ENST00000459699, ENST00000476057, ENST00000477469, ENST00000479359, ENST00000482546, ENST00000491498, ENST00000492674, ENST00000496157, ENST00000615138, ENST00000620100)	-0.59	2.69	7.59	0.00766	0.111	2.12
9454	ENSG00000169515	83987	CCDC8	19	46400000	46400000	3240	-	CCDC8	protein_coding	chromosome	coiled-coil domain containing 8 [Source:HGNC Symbol;Acc:HGNC:25367]	ENSG00000169515.8	CCDC8	ENST00000307522	-0.387	2.87	7.58	0.00766	0.111	2.12
1022	ENSG00000074527	59277	NTN4	12	95700000	95800000	133000	-	NTN4	protein_coding	chromosome	netrin 4 [Source:HGNC Symbol;Acc:HGNC:13658]	ENSG00000074527.12	NTN4	c(ENST00000343702, ENST00000344911, ENST00000538383, ENST00000547980, ENST00000550074, ENST00000552603, ENST00000553059)	0.361	5.42	7.58	0.00768	0.111	2.11
1559	ENSG00000091164	9352	TXNL1	18	56600000	56700000	54400	-	TXNL1	protein_coding	chromosome	thioredoxin like 1 [Source:HGNC Symbol;Acc:HGNC:12436]	ENSG00000091164.13	TXNL1	c(ENST00000217515, ENST00000585497, ENST00000586079, ENST00000586262, ENST00000587613, ENST00000587807, ENST00000588615, ENST00000589329, ENST00000589415, ENST00000589931, ENST00000590954)	0.157	6.37	7.57	0.00772	0.111	2.11
14532	ENSG00000278619	79922	MRM1	17	36600000	36600000	7380	+	MRM1	protein_coding	chromosome	mitochondrial rRNA methyltransferase 1 [Source:HGNC Symbol;Acc:HGNC:26202]	ENSG00000278619.5	MRM1	c(ENST00000612760, ENST00000614766)	-1.59	1.86	7.56	0.00775	0.112	2.11
4124	ENSG00000121742	10804	GJB6	13	20200000	20200000	10400	-	GJB6	protein_coding	chromosome	gap junction protein beta 6 [Source:HGNC Symbol;Acc:HGNC:4288]	ENSG00000121742.19	GJB6	c(ENST00000241124, ENST00000400065, ENST00000400066, ENST00000636852, ENST00000642251, ENST00000643121, ENST00000643211, ENST00000644236, ENST00000644283, ENST00000644667, ENST00000645654, ENST00000646108, ENST00000647029, ENST00000647243)	0.257	5.29	7.55	0.00778	0.112	2.11
13387	ENSG00000236090	NA	LDHAP3	2	41800000	41800000	1010	+	LDHAP3	processed_pseudogene	chromosome	lactate dehydrogenase A pseudogene 3 [Source:HGNC Symbol;Acc:HGNC:6538]	ENSG00000236090.2	LDHAP3	ENST00000448312	0.744	1.29	7.55	0.00779	0.112	2.11
13990	ENSG00000262943	245	ALOX12P2	17	6850000	6950000	100000	+	ALOX12P2	transcribed_unprocessed_pseudogene	chromosome	arachidonate 12-lipoxygenase pseudogene 2 [Source:HGNC Symbol;Acc:HGNC:432]	ENSG00000262943.7	ALOX12P2	c(ENST00000570835, ENST00000570890, ENST00000570921, ENST00000571201, ENST00000572215, ENST00000572357, ENST00000573104, ENST00000574183, ENST00000574271, ENST00000574727, ENST00000575787, ENST00000576636)	-0.798	2.24	7.55	0.00779	0.112	2.11
3943	ENSG00000119714	8111	GPR68	14	91200000	91300000	21400	-	GPR68	protein_coding	chromosome	G protein-coupled receptor 68 [Source:HGNC Symbol;Acc:HGNC:4519]	ENSG00000119714.11	GPR68	c(ENST00000529102, ENST00000529300, ENST00000531499, ENST00000535815, ENST00000650645)	-0.306	3.56	7.54	0.00783	0.112	2.11
4315	ENSG00000124164	9217	VAPB	20	58400000	58500000	62000	+	VAPB	protein_coding	chromosome	VAMP associated protein B and C [Source:HGNC Symbol;Acc:HGNC:12649]	ENSG00000124164.15	VAPB	c(ENST00000265619, ENST00000395802, ENST00000463370, ENST00000475243, ENST00000476395, ENST00000520497)	0.225	6.27	7.54	0.00785	0.113	2.11
7751	ENSG00000157654	445815	PALM2AKAP2	9	110000000	110000000	532000	+	PALM2-AKAP2	protein_coding	chromosome	PALM2-AKAP2 fusion [Source:HGNC Symbol;Acc:HGNC:33529]	ENSG00000157654.18	PALM2-AKAP2	c(ENST00000259318, ENST00000302798, ENST00000314527, ENST00000374525, ENST00000374530, ENST00000374531, ENST00000413420, ENST00000434623, ENST00000465091, ENST00000471798, ENST00000480388, ENST00000482335, ENST00000483909, ENST00000485762, ENST00000495980, ENST00000497711)	0.232	7.18	7.53	0.00788	0.113	2.1
10953	ENSG00000182795	79098	C1orf116	1	207000000	207000000	14200	-	C1orf116	protein_coding	chromosome	chromosome 1 open reading frame 116 [Source:HGNC Symbol;Acc:HGNC:28667]	ENSG00000182795.13	C1orf116	c(ENST00000359470, ENST00000461135)	0.215	8.35	7.53	0.00788	0.113	2.1
1519	ENSG00000090339	3383	ICAM1	19	10300000	10300000	15500	+	ICAM1	protein_coding	chromosome	intercellular adhesion molecule 1 [Source:HGNC Symbol;Acc:HGNC:5344]	ENSG00000090339.9	ICAM1	c(ENST00000264832, ENST00000423829, ENST00000585443, ENST00000588645, ENST00000592686)	0.593	2.31	7.52	0.0079	0.113	2.1
10912	ENSG00000182400	122553	TRAPPC6B	14	39100000	39200000	22700	-	TRAPPC6B	protein_coding	chromosome	trafficking protein particle complex 6B [Source:HGNC Symbol;Acc:HGNC:23066]	ENSG00000182400.15	TRAPPC6B	c(ENST00000330149, ENST00000347691, ENST00000469361, ENST00000554018, ENST00000555269, ENST00000556765, ENST00000557764)	0.236	5.61	7.52	0.00792	0.113	2.1
11641	ENSG00000188505	342897	NCCRP1	19	39200000	39200000	4920	+	NCCRP1	protein_coding	chromosome	non-specific cytotoxic cell receptor protein 1 homolog (zebrafish) [Source:HGNC Symbol;Acc:HGNC:33739]	ENSG00000188505.5	NCCRP1	ENST00000339852	0.288	3.72	7.52	0.00792	0.113	2.1
5227	ENSG00000133243	55643	BTBD2	19	1990000	2030000	49400	-	BTBD2	protein_coding	chromosome	BTB domain containing 2 [Source:HGNC Symbol;Acc:HGNC:15504]	ENSG00000133243.10	BTBD2	c(ENST00000255608, ENST00000587225, ENST00000587742, ENST00000587825, ENST00000588395, ENST00000589200, ENST00000589685, ENST00000590646, ENST00000592082, ENST00000592895, ENST00000611545)	-0.455	5.58	7.51	0.00793	0.113	2.1
12750	ENSG00000213694	1903	S1PR3	9	89000000	89000000	14300	+	S1PR3	protein_coding	chromosome	sphingosine-1-phosphate receptor 3 [Source:HGNC Symbol;Acc:HGNC:3167]	ENSG00000213694.5	S1PR3	c(ENST00000334490, ENST00000358157, ENST00000375846, ENST00000375850, ENST00000375851, ENST00000648341, ENST00000648429)	0.502	2.34	7.51	0.00796	0.113	2.1
12751	ENSG00000213694	286223	S1PR3	9	89000000	89000000	14300	+	S1PR3	protein_coding	chromosome	sphingosine-1-phosphate receptor 3 [Source:HGNC Symbol;Acc:HGNC:3167]	ENSG00000213694.5	S1PR3	c(ENST00000334490, ENST00000358157, ENST00000375846, ENST00000375850, ENST00000375851, ENST00000648341, ENST00000648429)	0.502	2.34	7.51	0.00796	0.113	2.1
2494	ENSG00000105492	946	SIGLEC6	19	51500000	51500000	14000	-	SIGLEC6	protein_coding	chromosome	sialic acid binding Ig like lectin 6 [Source:HGNC Symbol;Acc:HGNC:10875]	ENSG00000105492.16	SIGLEC6	c(ENST00000343300, ENST00000346477, ENST00000359982, ENST00000391797, ENST00000425629, ENST00000436458, ENST00000474054, ENST00000489837, ENST00000496422)	1.06	-0.131	7.51	0.00797	0.113	2.1
13164	ENSG00000229117	6171	RPL41	12	56100000	56100000	1380	+	RPL41	protein_coding	chromosome	ribosomal protein L41 [Source:HGNC Symbol;Acc:HGNC:10354]	ENSG00000229117.9	RPL41	c(ENST00000358888, ENST00000501597, ENST00000546485, ENST00000546591, ENST00000546654, ENST00000552314)	0.178	10.6	7.5	0.00798	0.114	2.1
10929	ENSG00000182552	201965	RWDD4	4	184000000	184000000	19600	-	RWDD4	protein_coding	chromosome	RWD domain containing 4 [Source:HGNC Symbol;Acc:HGNC:23750]	ENSG00000182552.15	RWDD4	c(ENST00000326397, ENST00000327570, ENST00000506467, ENST00000510702, ENST00000510968, ENST00000512740, ENST00000514322)	0.257	6.34	7.5	0.008	0.114	2.1
10078	ENSG00000173947	128344	PIFO	1	111000000	111000000	6410	+	PIFO	protein_coding	chromosome	primary cilia formation [Source:HGNC Symbol;Acc:HGNC:27009]	ENSG00000173947.14	PIFO	c(ENST00000369737, ENST00000369738, ENST00000468395, ENST00000484512)	0.786	1.43	7.49	0.00804	0.114	2.09
8875	ENSG00000166147	2200	FBN1	15	48400000	48600000	238000	-	FBN1	protein_coding	chromosome	fibrillin 1 [Source:HGNC Symbol;Acc:HGNC:3603]	ENSG00000166147.13	FBN1	c(ENST00000316623, ENST00000537463, ENST00000558230, ENST00000559133, ENST00000560355, ENST00000560720, ENST00000560820, ENST00000561429)	-1.07	2.23	7.49	0.00805	0.114	2.09
8934	ENSG00000166439	254225	RNF169	11	74700000	74800000	93600	+	RNF169	protein_coding	chromosome	ring finger protein 169 [Source:HGNC Symbol;Acc:HGNC:26961]	ENSG00000166439.6	RNF169	c(ENST00000299563, ENST00000527301)	0.305	4.79	7.48	0.00807	0.114	2.09
10785	ENSG00000181104	2149	F2R	5	76700000	76700000	19600	+	F2R	protein_coding	chromosome	coagulation factor II thrombin receptor [Source:HGNC Symbol;Acc:HGNC:3537]	ENSG00000181104.7	F2R	c(ENST00000319211, ENST00000505600)	-0.228	4.81	7.48	0.00808	0.114	2.09
4021	ENSG00000120539	84930	MASTL	10	27200000	27200000	32100	+	MASTL	protein_coding	chromosome	microtubule associated serine/threonine kinase like [Source:HGNC Symbol;Acc:HGNC:19042]	ENSG00000120539.14	MASTL	c(ENST00000342386, ENST00000375940, ENST00000375946, ENST00000477034)	0.375	4.43	7.47	0.00811	0.114	2.09
11824	ENSG00000196369	647135	SRGAP2B	1	145000000	145000000	208000	-	SRGAP2B	protein_coding	chromosome	SLIT-ROBO Rho GTPase activating protein 2B [Source:HGNC Symbol;Acc:HGNC:35237]	ENSG00000196369.11	SRGAP2B	c(ENST00000463366, ENST00000467933, ENST00000494534, ENST00000612199, ENST00000619678, ENST00000621582, ENST00000641863)	-0.984	3.88	7.47	0.00811	0.114	2.09
14321	ENSG00000275464	102724159		21	5130000	5150000	23800	-	FP565260.1	protein_coding	chromosome	periodic tryptophan protein 2 homolog [Source:NCBI gene;Acc:102724159]	ENSG00000275464.5	FP565260.1	c(ENST00000617716, ENST00000623011, ENST00000624312, ENST00000632537, ENST00000633442, ENST00000633593, ENST00000634020, ENST00000634021)	-0.291	5.77	7.47	0.00811	0.114	2.09
229	ENSG00000011426	54443	ANLN	7	36400000	36500000	64000	+	ANLN	protein_coding	chromosome	anillin actin binding protein [Source:HGNC Symbol;Acc:HGNC:14082]	ENSG00000011426.11	ANLN	c(ENST00000265748, ENST00000396068, ENST00000418118, ENST00000424865, ENST00000428612, ENST00000429082, ENST00000441696, ENST00000446635, ENST00000452877, ENST00000457743, ENST00000460598, ENST00000491782, ENST00000495714)	0.314	6.25	7.46	0.00813	0.115	2.09
12603	ENSG00000205981	131118	DNAJC19	3	181000000	181000000	6070	-	DNAJC19	protein_coding	chromosome	DnaJ heat shock protein family (Hsp40) member C19 [Source:HGNC Symbol;Acc:HGNC:30528]	ENSG00000205981.8	DNAJC19	c(ENST00000382564, ENST00000469657, ENST00000472504, ENST00000478723, ENST00000479269, ENST00000482363, ENST00000485675, ENST00000486355, ENST00000491873, ENST00000643241, ENST00000646965)	0.279	4.59	7.47	0.00813	0.115	2.09
5670	ENSG00000136689	3557	IL1RN	2	113000000	113000000	26800	+	IL1RN	protein_coding	chromosome	interleukin 1 receptor antagonist [Source:HGNC Symbol;Acc:HGNC:6000]	ENSG00000136689.18	IL1RN	c(ENST00000259206, ENST00000354115, ENST00000361779, ENST00000409052, ENST00000409930, ENST00000463073, ENST00000465812, ENST00000472292, ENST00000486167)	0.174	8.84	7.46	0.00816	0.115	2.09
6287	ENSG00000141452	29919	RMC1	18	23500000	23500000	28400	+	RMC1	protein_coding	chromosome	regulator of MON1-CCZ1 [Source:HGNC Symbol;Acc:HGNC:24326]	ENSG00000141452.10	RMC1	c(ENST00000269221, ENST00000587153, ENST00000587690, ENST00000589215, ENST00000589409, ENST00000589860, ENST00000590387, ENST00000590868, ENST00000590870, ENST00000591367, ENST00000592119, ENST00000592682, ENST00000593081, ENST00000615148)	0.421	4.44	7.46	0.00817	0.115	2.09
3691	ENSG00000116830	8458	TTF2	1	117000000	117000000	47100	+	TTF2	protein_coding	chromosome	transcription termination factor 2 [Source:HGNC Symbol;Acc:HGNC:12398]	ENSG00000116830.12	TTF2	c(ENST00000369466, ENST00000427271, ENST00000463696, ENST00000469638, ENST00000470935, ENST00000480701, ENST00000492682)	0.634	4.59	7.45	0.00819	0.115	2.09
2435	ENSG00000105136	79744	ZNF419	19	57500000	57500000	8390	+	ZNF419	protein_coding	chromosome	zinc finger protein 419 [Source:HGNC Symbol;Acc:HGNC:20648]	ENSG00000105136.20	ZNF419	c(ENST00000221735, ENST00000347466, ENST00000354197, ENST00000415379, ENST00000424930, ENST00000426954, ENST00000442920, ENST00000518999, ENST00000519310, ENST00000520540, ENST00000521137, ENST00000521754, ENST00000522346, ENST00000523138, ENST00000523312, ENST00000523439, ENST00000523882)	-0.403	4.28	7.45	0.0082	0.115	2.09
1247	ENSG00000082014	6604	SMARCD3	7	151000000	151000000	39100	-	SMARCD3	protein_coding	chromosome	SWI/SNF related, matrix associated, actin dependent regulator of chromatin, subfamily d, member 3 [Source:HGNC Symbol;Acc:HGNC:11108]	ENSG00000082014.16	SMARCD3	c(ENST00000262188, ENST00000356800, ENST00000392811, ENST00000460431, ENST00000469154, ENST00000470588, ENST00000472103, ENST00000472789, ENST00000472988, ENST00000477169, ENST00000485592, ENST00000485610, ENST00000489503, ENST00000491651, ENST00000496530)	-0.373	4.22	7.43	0.00826	0.116	2.08
1319	ENSG00000084710	22979	EFR3B	2	25000000	25200000	117000	+	EFR3B	protein_coding	chromosome	EFR3 homolog B [Source:HGNC Symbol;Acc:HGNC:29155]	ENSG00000084710.14	EFR3B	c(ENST00000264719, ENST00000401432, ENST00000402191, ENST00000403714, ENST00000405108)	-0.88	1.34	7.43	0.00828	0.116	2.08
12586	ENSG00000205730	162073	ITPRIPL2	16	19100000	19100000	7700	+	ITPRIPL2	protein_coding	chromosome	ITPRIP like 2 [Source:HGNC Symbol;Acc:HGNC:27257]	ENSG00000205730.6	ITPRIPL2	c(ENST00000381440, ENST00000566735)	-0.177	5.04	7.43	0.00829	0.116	2.08
832	ENSG00000068028	11186	RASSF1	3	50300000	50300000	11200	-	RASSF1	protein_coding	chromosome	Ras association domain family member 1 [Source:HGNC Symbol;Acc:HGNC:9882]	ENSG00000068028.17	RASSF1	c(ENST00000327761, ENST00000357043, ENST00000359365, ENST00000395117, ENST00000395126, ENST00000478619, ENST00000482447, ENST00000488024, ENST00000494145, ENST00000616212)	0.217	5.81	7.42	0.00833	0.116	2.08
70	ENSG00000005206	56928	SPPL2B	19	2330000	2360000	26500	+	SPPL2B	protein_coding	chromosome	signal peptide peptidase like 2B [Source:HGNC Symbol;Acc:HGNC:30627]	ENSG00000005206.17	SPPL2B	c(ENST00000585725, ENST00000586111, ENST00000586332, ENST00000587851, ENST00000589515, ENST00000593243, ENST00000610743, ENST00000612623, ENST00000613503, ENST00000614784, ENST00000614794, ENST00000618220, ENST00000621568, ENST00000622308)	-0.342	4.23	7.4	0.0084	0.117	2.08
10940	ENSG00000182670	7267	TTC3	21	37100000	37200000	130000	+	TTC3	protein_coding	chromosome	tetratricopeptide repeat domain 3 [Source:HGNC Symbol;Acc:HGNC:12393]	ENSG00000182670.13	TTC3	c(ENST00000354749, ENST00000355666, ENST00000399010, ENST00000399017, ENST00000411496, ENST00000414818, ENST00000418766, ENST00000428693, ENST00000438055, ENST00000450533, ENST00000460328, ENST00000463216, ENST00000469939, ENST00000472398, ENST00000476784, ENST00000479930, ENST00000481605, ENST00000484047, ENST00000485402, ENST00000487711, ENST00000488522, ENST00000491952, ENST00000492275, ENST00…	-0.282	7.38	7.4	0.0084	0.117	2.08
12271	ENSG00000198729	81706	PPP1R14C	6	150000000	150000000	107000	+	PPP1R14C	protein_coding	chromosome	protein phosphatase 1 regulatory inhibitor subunit 14C [Source:HGNC Symbol;Acc:HGNC:14952]	ENSG00000198729.5	PPP1R14C	ENST00000361131	0.192	5.83	7.4	0.00841	0.117	2.08
5317	ENSG00000134215	10451	VAV3	1	108000000	108000000	394000	-	VAV3	protein_coding	chromosome	vav guanine nucleotide exchange factor 3 [Source:HGNC Symbol;Acc:HGNC:12659]	ENSG00000134215.16	VAV3	c(ENST00000343258, ENST00000370056, ENST00000415432, ENST00000469325, ENST00000479977, ENST00000490388, ENST00000524574, ENST00000525231, ENST00000525460, ENST00000527011, ENST00000529033, ENST00000529413, ENST00000529809, ENST00000530671, ENST00000533398)	-0.732	3.5	7.39	0.00842	0.117	2.07
7517	ENSG00000154822	23228	PLCL2	3	16800000	17100000	288000	+	PLCL2	protein_coding	chromosome	phospholipase C like 2 [Source:HGNC Symbol;Acc:HGNC:9064]	ENSG00000154822.18	PLCL2	c(ENST00000419842, ENST00000432376, ENST00000460467, ENST00000615277)	-0.962	0.286	7.45	0.00844	0.117	2.07
2105	ENSG00000102096	11040	PIM2	X	48900000	48900000	5840	-	PIM2	protein_coding	chromosome	Pim-2 proto-oncogene, serine/threonine kinase [Source:HGNC Symbol;Acc:HGNC:8987]	ENSG00000102096.9	PIM2	c(ENST00000376509, ENST00000442430, ENST00000485431)	-0.389	3.35	7.39	0.00845	0.117	2.07
3459	ENSG00000114933	54891	INO80D	2	206000000	206000000	92600	-	INO80D	protein_coding	chromosome	INO80 complex subunit D [Source:HGNC Symbol;Acc:HGNC:25997]	ENSG00000114933.16	INO80D	c(ENST00000403263, ENST00000414320, ENST00000424117)	0.327	5.41	7.39	0.00845	0.117	2.07
8244	ENSG00000162804	25992	SNED1	2	241000000	241000000	97000	+	SNED1	protein_coding	chromosome	sushi, nidogen and EGF like domains 1 [Source:HGNC Symbol;Acc:HGNC:24696]	ENSG00000162804.14	SNED1	c(ENST00000310397, ENST00000342631, ENST00000401644, ENST00000401884, ENST00000405547, ENST00000420591, ENST00000431690, ENST00000466618, ENST00000469006, ENST00000483962, ENST00000491761, ENST00000493358)	-0.982	1.01	7.44	0.00847	0.117	2.07
746	ENSG00000065491	55633	TBC1D22B	6	37300000	37300000	75200	+	TBC1D22B	protein_coding	chromosome	TBC1 domain family member 22B [Source:HGNC Symbol;Acc:HGNC:21602]	ENSG00000065491.8	TBC1D22B	ENST00000373491	0.256	4.5	7.38	0.00848	0.117	2.07
4041	ENSG00000120708	7045	TGFBI	5	136000000	136000000	34800	+	TGFBI	protein_coding	chromosome	transforming growth factor beta induced [Source:HGNC Symbol;Acc:HGNC:11771]	ENSG00000120708.17	TGFBI	c(ENST00000442011, ENST00000503087, ENST00000504185, ENST00000504411, ENST00000506699, ENST00000507018, ENST00000508076, ENST00000508767, ENST00000509485, ENST00000509749, ENST00000513497, ENST00000514242, ENST00000514554, ENST00000515433, ENST00000604555)	-0.244	8.79	7.38	0.00848	0.117	2.07
13468	ENSG00000239713	60489	APOBEC3G	22	39100000	39100000	10700	+	APOBEC3G	protein_coding	chromosome	apolipoprotein B mRNA editing enzyme catalytic subunit 3G [Source:HGNC Symbol;Acc:HGNC:17357]	ENSG00000239713.9	APOBEC3G	c(ENST00000407997, ENST00000461827, ENST00000463934, ENST00000480000, ENST00000481958, ENST00000486357, ENST00000494150)	0.971	0.395	7.37	0.00854	0.118	2.07
4765	ENSG00000129195	54478	PIMREG	17	6440000	6450000	7030	+	PIMREG	protein_coding	chromosome	PICALM interacting mitotic regulator [Source:HGNC Symbol;Acc:HGNC:25483]	ENSG00000129195.16	PIMREG	c(ENST00000250056, ENST00000570337, ENST00000571373, ENST00000571572, ENST00000572447, ENST00000572595, ENST00000573385, ENST00000573557, ENST00000576056)	-0.69	1.16	7.36	0.00855	0.118	2.07
685	ENSG00000063587	10838	ZNF275	X	153000000	153000000	26000	+	ZNF275	protein_coding	chromosome	zinc finger protein 275 [Source:HGNC Symbol;Acc:HGNC:13069]	ENSG00000063587.14	ZNF275	c(ENST00000370249, ENST00000370251, ENST00000438239, ENST00000647705, ENST00000650114)	-0.386	3.64	7.36	0.00858	0.118	2.07
686	ENSG00000063587	105373378	ZNF275	X	153000000	153000000	26000	+	ZNF275	protein_coding	chromosome	zinc finger protein 275 [Source:HGNC Symbol;Acc:HGNC:13069]	ENSG00000063587.14	ZNF275	c(ENST00000370249, ENST00000370251, ENST00000438239, ENST00000647705, ENST00000650114)	-0.386	3.64	7.36	0.00858	0.118	2.07
4107	ENSG00000121454	89884	LHX4	1	180000000	180000000	48700	+	LHX4	protein_coding	chromosome	LIM homeobox 4 [Source:HGNC Symbol;Acc:HGNC:21734]	ENSG00000121454.6	LHX4	c(ENST00000263726, ENST00000558139, ENST00000561113)	-0.554	1.36	7.39	0.0087	0.12	2.06
12651	ENSG00000206466	2550	GABBR1	CHR_HSCHR6_MHC_MCF_CTG1	29600000	29600000	77500	-	GABBR1	protein_coding	chromosome	gamma-aminobutyric acid type B receptor subunit 1 [Source:HGNC Symbol;Acc:HGNC:4070]	ENSG00000206466.10	GABBR1	c(ENST00000383537, ENST00000383541, ENST00000383542, ENST00000383543, ENST00000462863, ENST00000471385, ENST00000478066, ENST00000482350, ENST00000489481, ENST00000493602, ENST00000495291, ENST00000498610, ENST00000552399)	8.53	-0.344	7.85	0.0087	0.12	2.06
2683	ENSG00000106789	7464	CORO2A	9	98100000	98200000	71700	-	CORO2A	protein_coding	chromosome	coronin 2A [Source:HGNC Symbol;Acc:HGNC:2255]	ENSG00000106789.13	CORO2A	c(ENST00000343933, ENST00000375077)	0.204	5.04	7.33	0.00871	0.12	2.06
7597	ENSG00000155903	5922	RASA2	3	141000000	142000000	128000	+	RASA2	protein_coding	chromosome	RAS p21 protein activator 2 [Source:HGNC Symbol;Acc:HGNC:9872]	ENSG00000155903.12	RASA2	c(ENST00000286364, ENST00000452898, ENST00000505833, ENST00000506365, ENST00000509032, ENST00000509118, ENST00000515549)	0.37	5.39	7.33	0.00871	0.12	2.06
3094	ENSG00000111331	4940	OAS3	12	113000000	113000000	34800	+	OAS3	protein_coding	chromosome	2'-5'-oligoadenylate synthetase 3 [Source:HGNC Symbol;Acc:HGNC:8088]	ENSG00000111331.13	OAS3	c(ENST00000228928, ENST00000546638, ENST00000546800, ENST00000546973, ENST00000548514, ENST00000549918, ENST00000551007)	-0.438	4.37	7.32	0.00875	0.12	2.06
4225	ENSG00000123080	1031	CDKN2C	1	51000000	51000000	13900	+	CDKN2C	protein_coding	chromosome	cyclin dependent kinase inhibitor 2C [Source:HGNC Symbol;Acc:HGNC:1789]	ENSG00000123080.12	CDKN2C	c(ENST00000262662, ENST00000371761, ENST00000396148)	0.753	4.36	7.31	0.00877	0.12	2.06
12448	ENSG00000204304	5089	PBX2	6	32200000	32200000	5470	-	PBX2	protein_coding	chromosome	PBX homeobox 2 [Source:HGNC Symbol;Acc:HGNC:8633]	ENSG00000204304.12	PBX2	c(ENST00000375050, ENST00000478678, ENST00000480254, ENST00000495300, ENST00000496171)	-0.605	3.75	7.31	0.00877	0.12	2.06
13171	ENSG00000229300	50854	SNHG32	CHR_HSCHR6_MHC_DBB_CTG1	31800000	31800000	5160	+	SNHG32	protein_coding	chromosome	small nucleolar RNA host gene 32 [Source:HGNC Symbol;Acc:HGNC:19078]	ENSG00000229300.9	SNHG32	c(ENST00000414434, ENST00000421039, ENST00000421605, ENST00000423916, ENST00000426843, ENST00000433697, ENST00000436495, ENST00000444331, ENST00000450610, ENST00000550492)	0.228	6.26	7.31	0.00877	0.12	2.06
6181	ENSG00000140474	25989	ULK3	15	74800000	74800000	7230	-	ULK3	protein_coding	chromosome	unc-51 like kinase 3 [Source:HGNC Symbol;Acc:HGNC:19703]	ENSG00000140474.14	ULK3	c(ENST00000440863, ENST00000561725, ENST00000562161, ENST00000562395, ENST00000563301, ENST00000564029, ENST00000564767, ENST00000565011, ENST00000565373, ENST00000565790, ENST00000565881, ENST00000566479, ENST00000566631, ENST00000567472, ENST00000568210, ENST00000568273, ENST00000568667, ENST00000568679, ENST00000568718, ENST00000569437, ENST00000569813, ENST00000570276, ENST00000631115, ENST00…	-0.292	5.23	7.31	0.00878	0.12	2.06
13901	ENSG00000259429	100134869	UBE2Q2P2	15	82400000	82400000	64900	+	UBE2Q2P2	transcribed_unprocessed_pseudogene	chromosome	ubiquitin conjugating enzyme E2 Q2 pseudogene 2 [Source:HGNC Symbol;Acc:HGNC:37440]	ENSG00000259429.5	UBE2Q2P2	c(ENST00000558542, ENST00000561287, ENST00000613592, ENST00000618775)	-0.925	0.5	7.31	0.00878	0.12	2.06
4166	ENSG00000122359	311	ANXA11	10	80200000	80200000	54700	-	ANXA11	protein_coding	chromosome	annexin A11 [Source:HGNC Symbol;Acc:HGNC:535]	ENSG00000122359.18	ANXA11	c(ENST00000265447, ENST00000372231, ENST00000422982, ENST00000437799, ENST00000438331, ENST00000447489, ENST00000463340, ENST00000463657, ENST00000474545, ENST00000481805)	0.367	7.58	7.31	0.00879	0.12	2.06
14628	ENSG00000282417	440248	HERC2P9	CHR_HSCHR15_4_CTG8	28700000	28800000	95100	+	HERC2P9	transcribed_unprocessed_pseudogene	chromosome	hect domain and RLD 2 pseudogene 9 [Source:HGNC Symbol;Acc:HGNC:30495]	ENSG00000282417.1	HERC2P9	c(ENST00000631810, ENST00000632134, ENST00000633450, ENST00000633515)	-0.31	4.11	7.31	0.0088	0.12	2.06
11065	ENSG00000183671	2825	GPR1	2	206000000	206000000	42700	-	GPR1	protein_coding	chromosome	G protein-coupled receptor 1 [Source:HGNC Symbol;Acc:HGNC:4463]	ENSG00000183671.12	GPR1	c(ENST00000407325, ENST00000411719, ENST00000437420, ENST00000439932, ENST00000442134, ENST00000447845, ENST00000451790, ENST00000458440, ENST00000612892, ENST00000621141)	-0.724	1.28	7.3	0.00881	0.12	2.06
1	ENSG00000000003	7105	TSPAN6	X	101000000	101000000	12900	-	TSPAN6	protein_coding	chromosome	tetraspanin 6 [Source:HGNC Symbol;Acc:HGNC:11858]	ENSG00000000003.15	TSPAN6	c(ENST00000373020, ENST00000494424, ENST00000496771, ENST00000612152, ENST00000614008)	0.308	5.24	7.3	0.00882	0.12	2.05
7642	ENSG00000156411	9556	ATP5MJ	14	104000000	104000000	16000	-	ATP5MPL	protein_coding	chromosome	ATP synthase membrane subunit 6.8PL [Source:HGNC Symbol;Acc:HGNC:1188]	ENSG00000156411.9	ATP5MPL	c(ENST00000286953, ENST00000414262, ENST00000553430, ENST00000553449, ENST00000554089, ENST00000554287, ENST00000554528, ENST00000554713, ENST00000554880, ENST00000555030, ENST00000557040, ENST00000557260)	0.176	6.34	7.3	0.00885	0.12	2.05
11976	ENSG00000197121	80055	PGAP1	2	197000000	197000000	94800	-	PGAP1	protein_coding	chromosome	post-GPI attachment to proteins 1 [Source:HGNC Symbol;Acc:HGNC:25712]	ENSG00000197121.15	PGAP1	c(ENST00000354764, ENST00000374738, ENST00000409188, ENST00000409475, ENST00000422444, ENST00000423035, ENST00000459896, ENST00000470179, ENST00000476250, ENST00000482051, ENST00000485830)	-0.38	4.78	7.28	0.0089	0.121	2.05
921	ENSG00000070882	26031	OSBPL3	7	24800000	25000000	185000	-	OSBPL3	protein_coding	chromosome	oxysterol binding protein like 3 [Source:HGNC Symbol;Acc:HGNC:16370]	ENSG00000070882.13	OSBPL3	c(ENST00000313367, ENST00000396429, ENST00000396431, ENST00000409069, ENST00000409452, ENST00000409555, ENST00000409759, ENST00000409863, ENST00000415162, ENST00000415952, ENST00000441059, ENST00000459987, ENST00000461835, ENST00000487020)	0.434	6.51	7.28	0.00892	0.121	2.05
3155	ENSG00000111801	10384	BTN3A3	6	26400000	26500000	12900	+	BTN3A3	protein_coding	chromosome	butyrophilin subfamily 3 member A3 [Source:HGNC Symbol;Acc:HGNC:1140]	ENSG00000111801.16	BTN3A3	c(ENST00000244519, ENST00000361232, ENST00000467524, ENST00000471353, ENST00000474790, ENST00000477388, ENST00000480110, ENST00000482451, ENST00000483179, ENST00000487272, ENST00000487627, ENST00000490254, ENST00000494393, ENST00000496719, ENST00000497681)	-0.617	2.66	7.27	0.00898	0.121	2.05
3295	ENSG00000113119	55374	TMCO6	5	141000000	141000000	5980	+	TMCO6	protein_coding	chromosome	transmembrane and coiled-coil domains 6 [Source:HGNC Symbol;Acc:HGNC:28814]	ENSG00000113119.12	TMCO6	c(ENST00000252100, ENST00000394669, ENST00000394671, ENST00000504069, ENST00000505086, ENST00000509217, ENST00000509269, ENST00000509605, ENST00000510336, ENST00000511410, ENST00000513002, ENST00000514449, ENST00000515265, ENST00000515653)	-0.414	3.67	7.26	0.00898	0.121	2.05
9741	ENSG00000171476	84525	HOPX	4	56600000	56700000	33900	-	HOPX	protein_coding	chromosome	HOP homeobox [Source:HGNC Symbol;Acc:HGNC:24961]	ENSG00000171476.22	HOPX	c(ENST00000317745, ENST00000337881, ENST00000381255, ENST00000381260, ENST00000420433, ENST00000503639, ENST00000503864, ENST00000506661, ENST00000508121, ENST00000553379, ENST00000554144, ENST00000555760, ENST00000556376, ENST00000556614, ENST00000605395)	0.263	4.9	7.26	0.00898	0.121	2.05
219	ENSG00000011258	54799	MBTD1	17	51200000	51300000	82700	-	MBTD1	protein_coding	chromosome	mbt domain containing 1 [Source:HGNC Symbol;Acc:HGNC:19866]	ENSG00000011258.16	MBTD1	c(ENST00000376381, ENST00000405860, ENST00000415868, ENST00000586178, ENST00000586898, ENST00000591270, ENST00000593259)	0.43	4.32	7.26	0.00899	0.121	2.05
2005	ENSG00000101224	994	CDC25B	20	3790000	3810000	19400	+	CDC25B	protein_coding	chromosome	cell division cycle 25B [Source:HGNC Symbol;Acc:HGNC:1726]	ENSG00000101224.17	CDC25B	c(ENST00000245960, ENST00000340833, ENST00000344256, ENST00000379598, ENST00000439880, ENST00000467519, ENST00000468979, ENST00000480816, ENST00000495915)	-0.618	3.09	7.26	0.00901	0.122	2.05
9405	ENSG00000169189	197370	NSMCE1	16	27200000	27300000	43800	-	NSMCE1	protein_coding	chromosome	NSE1 homolog, SMC5-SMC6 complex component [Source:HGNC Symbol;Acc:HGNC:29897]	ENSG00000169189.17	NSMCE1	c(ENST00000361439, ENST00000561960, ENST00000562039, ENST00000563273, ENST00000563512, ENST00000563900, ENST00000564342, ENST00000565070, ENST00000565384, ENST00000565626, ENST00000566087, ENST00000567375, ENST00000567710, ENST00000569236)	-0.395	4.77	7.26	0.00902	0.122	2.04
11979	ENSG00000197128	400720	ZNF772	19	57500000	57500000	10900	-	ZNF772	protein_coding	chromosome	zinc finger protein 772 [Source:HGNC Symbol;Acc:HGNC:33106]	ENSG00000197128.11	ZNF772	c(ENST00000343280, ENST00000356584, ENST00000425074, ENST00000427512, ENST00000450712, ENST00000600175, ENST00000601768, ENST00000610548, ENST00000615214)	-0.433	3.74	7.25	0.00903	0.122	2.04
1341	ENSG00000085552	57549	IGSF9	1	160000000	160000000	18600	-	IGSF9	protein_coding	chromosome	immunoglobulin superfamily member 9 [Source:HGNC Symbol;Acc:HGNC:18132]	ENSG00000085552.17	IGSF9	c(ENST00000361509, ENST00000368094, ENST00000476102, ENST00000493195, ENST00000496645, ENST00000611023)	-0.211	6.4	7.25	0.00904	0.122	2.04
10509	ENSG00000178127	4729	NDUFV2	18	9100000	9130000	31700	+	NDUFV2	protein_coding	chromosome	NADH:ubiquinone oxidoreductase core subunit V2 [Source:HGNC Symbol;Acc:HGNC:7717]	ENSG00000178127.13	NDUFV2	c(ENST00000318388, ENST00000400033, ENST00000465096, ENST00000474350, ENST00000474740, ENST00000483511, ENST00000497577, ENST00000577703, ENST00000583375)	0.218	6.45	7.25	0.00905	0.122	2.04
3088	ENSG00000111276	1027	CDKN1B	12	12700000	12700000	7310	+	CDKN1B	protein_coding	chromosome	cyclin dependent kinase inhibitor 1B [Source:HGNC Symbol;Acc:HGNC:1785]	ENSG00000111276.11	CDKN1B	c(ENST00000228872, ENST00000396340, ENST00000442489, ENST00000477087)	0.426	4.96	7.24	0.0091	0.122	2.04
4711	ENSG00000128591	2318	FLNC	7	129000000	129000000	28900	+	FLNC	protein_coding	chromosome	filamin C [Source:HGNC Symbol;Acc:HGNC:3756]	ENSG00000128591.15	FLNC	c(ENST00000325888, ENST00000346177, ENST00000388853)	-0.497	1.94	7.24	0.0091	0.122	2.04
12298	ENSG00000198807	5083	PAX9	14	36700000	36700000	22100	+	PAX9	protein_coding	chromosome	paired box 9 [Source:HGNC Symbol;Acc:HGNC:8623]	ENSG00000198807.12	PAX9	c(ENST00000361487, ENST00000402703, ENST00000553267, ENST00000554201, ENST00000555639, ENST00000557107)	0.247	5.04	7.23	0.00913	0.122	2.04
14182	ENSG00000273559	54883	CWC25	17	38800000	38800000	24900	-	CWC25	protein_coding	chromosome	CWC25 spliceosome associated protein homolog [Source:HGNC Symbol;Acc:HGNC:25989]	ENSG00000273559.5	CWC25	c(ENST00000611845, ENST00000614790, ENST00000618122, ENST00000619299, ENST00000619462, ENST00000619818, ENST00000622665)	-0.689	4.55	7.23	0.00913	0.122	2.04
1949	ENSG00000100906	4792	NFKBIA	14	35400000	35400000	3240	-	NFKBIA	protein_coding	chromosome	NFKB inhibitor alpha [Source:HGNC Symbol;Acc:HGNC:7797]	ENSG00000100906.10	NFKBIA	c(ENST00000216797, ENST00000553342, ENST00000554001, ENST00000555371, ENST00000555629, ENST00000556664, ENST00000557100, ENST00000557140, ENST00000557389, ENST00000557459)	0.275	6.33	7.23	0.00914	0.122	2.04
4989	ENSG00000131236	10487	CAP1	1	40000000	40100000	32400	+	CAP1	protein_coding	chromosome	cyclase associated actin cytoskeleton regulatory protein 1 [Source:HGNC Symbol;Acc:HGNC:20040]	ENSG00000131236.17	CAP1	c(ENST00000340450, ENST00000372792, ENST00000372797, ENST00000372798, ENST00000372802, ENST00000372805, ENST00000414281, ENST00000414893, ENST00000417287, ENST00000420216, ENST00000421589, ENST00000424977, ENST00000427843, ENST00000435719, ENST00000446031, ENST00000449311, ENST00000461993, ENST00000479759, ENST00000494114)	0.227	9.37	7.22	0.00918	0.123	2.04
2051	ENSG00000101557	9097	USP14	18	158000	215000	56200	+	USP14	protein_coding	chromosome	ubiquitin specific peptidase 14 [Source:HGNC Symbol;Acc:HGNC:12612]	ENSG00000101557.15	USP14	c(ENST00000261601, ENST00000383589, ENST00000400266, ENST00000578786, ENST00000578942, ENST00000580410, ENST00000581983, ENST00000582707, ENST00000583119)	0.137	7.15	7.21	0.00921	0.123	2.04
539	ENSG00000050405	51474	LIMA1	12	50200000	50300000	108000	-	LIMA1	protein_coding	chromosome	LIM domain and actin binding 1 [Source:HGNC Symbol;Acc:HGNC:24636]	ENSG00000050405.13	LIMA1	c(ENST00000341247, ENST00000394943, ENST00000547825, ENST00000549064, ENST00000550592, ENST00000550611, ENST00000551486, ENST00000551691, ENST00000552008, ENST00000552045, ENST00000552338, ENST00000552491, ENST00000552720, ENST00000552783, ENST00000552823, ENST00000552909)	0.185	8.65	7.21	0.00922	0.123	2.04
10455	ENSG00000177606	3725	JUN	1	58800000	58800000	3260	-	JUN	protein_coding	chromosome	Jun proto-oncogene, AP-1 transcription factor subunit [Source:HGNC Symbol;Acc:HGNC:6204]	ENSG00000177606.7	JUN	ENST00000371222	0.304	7.76	7.21	0.00923	0.123	2.03
11380	ENSG00000186081	3852	KRT5	12	52500000	52500000	5960	-	KRT5	protein_coding	chromosome	keratin 5 [Source:HGNC Symbol;Acc:HGNC:6442]	ENSG00000186081.12	KRT5	c(ENST00000252242, ENST00000546577, ENST00000547890, ENST00000548409, ENST00000549420, ENST00000549511, ENST00000551013, ENST00000551188, ENST00000551275, ENST00000552629, ENST00000552952)	-0.234	13.6	7.21	0.00923	0.123	2.03
12865	ENSG00000215158	NA		5	34200000	34200000	80100	-	AC138409.2	transcribed_unprocessed_pseudogene	chromosome	Putative beta-glucuronidase-like protein FLJ75287 pseudogene	ENSG00000215158.9	AC138409.2	c(ENST00000507274, ENST00000508395, ENST00000512782, ENST00000514048)	-0.682	2.36	7.21	0.00925	0.123	2.03
4380	ENSG00000124688	9587	MAD2L1BP	6	43600000	43600000	11400	+	MAD2L1BP	protein_coding	chromosome	MAD2L1 binding protein [Source:HGNC Symbol;Acc:HGNC:21059]	ENSG00000124688.13	MAD2L1BP	c(ENST00000372171, ENST00000451025, ENST00000508232)	0.21	4.92	7.2	0.00928	0.123	2.03
2044	ENSG00000101460	84557	MAP1LC3A	20	34500000	34600000	13500	+	MAP1LC3A	protein_coding	chromosome	microtubule associated protein 1 light chain 3 alpha [Source:HGNC Symbol;Acc:HGNC:6838]	ENSG00000101460.13	MAP1LC3A	c(ENST00000360668, ENST00000374837, ENST00000397709, ENST00000476428)	0.368	2.86	7.2	0.00929	0.123	2.03
10506	ENSG00000178096	51027	BOLA1	1	150000000	150000000	12900	+	BOLA1	protein_coding	chromosome	bolA family member 1 [Source:HGNC Symbol;Acc:HGNC:24263]	ENSG00000178096.9	BOLA1	c(ENST00000369150, ENST00000369152, ENST00000369153, ENST00000476344)	-0.431	2.82	7.2	0.0093	0.123	2.03
4888	ENSG00000130529	54795	TRPM4	19	49200000	49200000	54100	+	TRPM4	protein_coding	chromosome	transient receptor potential cation channel subfamily M member 4 [Source:HGNC Symbol;Acc:HGNC:17993]	ENSG00000130529.16	TRPM4	c(ENST00000252826, ENST00000427978, ENST00000594568, ENST00000595071, ENST00000595519, ENST00000595882, ENST00000596338, ENST00000597316, ENST00000598502, ENST00000598691, ENST00000598697, ENST00000599459, ENST00000599628, ENST00000601347)	-0.398	4.96	7.18	0.00937	0.124	2.03
3713	ENSG00000117016	9783	RIMS3	1	40600000	40700000	45000	-	RIMS3	protein_coding	chromosome	regulating synaptic membrane exocytosis 3 [Source:HGNC Symbol;Acc:HGNC:21292]	ENSG00000117016.10	RIMS3	c(ENST00000372683, ENST00000372684)	-0.592	1.78	7.18	0.00939	0.124	2.03
6683	ENSG00000144713	6161	RPL32	3	12800000	12800000	7100	-	RPL32	protein_coding	chromosome	ribosomal protein L32 [Source:HGNC Symbol;Acc:HGNC:10336]	ENSG00000144713.13	RPL32	c(ENST00000273223, ENST00000396953, ENST00000396957, ENST00000429711, ENST00000434963, ENST00000435983, ENST00000452606, ENST00000457131)	0.148	10	7.18	0.00939	0.124	2.03
13150	ENSG00000228672	389333	PROB1	5	139000000	139000000	4510	-	PROB1	protein_coding	chromosome	proline rich basic protein 1 [Source:HGNC Symbol;Acc:HGNC:41906]	ENSG00000228672.4	PROB1	ENST00000434752	-0.57	1.06	7.23	0.00939	0.124	2.03
11742	ENSG00000189266	55629	PNRC2	1	24000000	24000000	6620	+	PNRC2	protein_coding	chromosome	proline rich nuclear receptor coactivator 2 [Source:HGNC Symbol;Acc:HGNC:23158]	ENSG00000189266.13	PNRC2	c(ENST00000334351, ENST00000374468, ENST00000471915, ENST00000579103, ENST00000647887)	0.997	6.3	7.17	0.00941	0.124	2.03
6274	ENSG00000141391	10650	PRELID3A	18	12400000	12400000	24300	+	PRELID3A	protein_coding	chromosome	PRELI domain containing 3A [Source:HGNC Symbol;Acc:HGNC:24639]	ENSG00000141391.14	PRELID3A	c(ENST00000336990, ENST00000440960, ENST00000587735, ENST00000587862, ENST00000588729, ENST00000589565, ENST00000589952, ENST00000590956, ENST00000592149)	0.621	2.07	7.17	0.00942	0.124	2.03
8125	ENSG00000161955	8741	TNFSF13	17	7560000	7560000	3320	+	TNFSF13	protein_coding	chromosome	TNF superfamily member 13 [Source:HGNC Symbol;Acc:HGNC:11928]	ENSG00000161955.16	TNFSF13	c(ENST00000338784, ENST00000349228, ENST00000380535, ENST00000396542, ENST00000396545, ENST00000436057, ENST00000438470, ENST00000483039, ENST00000625791)	-0.646	2.7	7.17	0.00944	0.125	2.02
2343	ENSG00000104412	9694	EMC2	8	108000000	108000000	45600	+	EMC2	protein_coding	chromosome	ER membrane protein complex subunit 2 [Source:HGNC Symbol;Acc:HGNC:28963]	ENSG00000104412.8	EMC2	c(ENST00000220853, ENST00000517593, ENST00000517784, ENST00000519450, ENST00000519642, ENST00000520294, ENST00000524143)	0.37	4.93	7.16	0.00948	0.125	2.02
2732	ENSG00000107560	22841	RAB11FIP2	10	118000000	118000000	42000	-	RAB11FIP2	protein_coding	chromosome	RAB11 family interacting protein 2 [Source:HGNC Symbol;Acc:HGNC:29152]	ENSG00000107560.12	RAB11FIP2	c(ENST00000355624, ENST00000369199, ENST00000476207, ENST00000483413)	-0.884	4.33	7.16	0.00949	0.125	2.02
12406	ENSG00000203950	26071	RTL8A	X	135000000	135000000	1260	-	RTL8A	protein_coding	chromosome	retrotransposon Gag like 8A [Source:HGNC Symbol;Acc:HGNC:24514]	ENSG00000203950.6	RTL8A	c(ENST00000370775, ENST00000518153, ENST00000520964, ENST00000522309)	0.32	4.13	7.14	0.00956	0.126	2.02
2929	ENSG00000109475	6164	RPL34	4	109000000	109000000	9850	+	RPL34	protein_coding	chromosome	ribosomal protein L34 [Source:HGNC Symbol;Acc:HGNC:10340]	ENSG00000109475.16	RPL34	c(ENST00000394665, ENST00000394667, ENST00000394668, ENST00000502534, ENST00000503574, ENST00000504231, ENST00000506397)	0.13	8.91	7.14	0.00957	0.126	2.02
7062	ENSG00000148950	196294	IMMP1L	11	31400000	31500000	77200	-	IMMP1L	protein_coding	chromosome	inner mitochondrial membrane peptidase subunit 1 [Source:HGNC Symbol;Acc:HGNC:26317]	ENSG00000148950.11	IMMP1L	c(ENST00000278200, ENST00000526776, ENST00000527184, ENST00000528161, ENST00000529749, ENST00000530023, ENST00000531331, ENST00000531693, ENST00000532287, ENST00000532624, ENST00000532668, ENST00000533512, ENST00000533642, ENST00000533921, ENST00000534812, ENST00000648582)	-0.957	2.63	7.13	0.00962	0.126	2.02
4413	ENSG00000125247	84899	TMTC4	13	101000000	101000000	71200	-	TMTC4	protein_coding	chromosome	transmembrane O-mannosyltransferase targeting cadherins 4 [Source:HGNC Symbol;Acc:HGNC:25904]	ENSG00000125247.15	TMTC4	c(ENST00000328767, ENST00000342624, ENST00000376234, ENST00000423847, ENST00000440120, ENST00000462211, ENST00000475272, ENST00000478272, ENST00000480433, ENST00000489713, ENST00000496511)	-0.55	3.23	7.12	0.00964	0.126	2.02
11752	ENSG00000189339	728661	SLC35E2B	1	1660000	1690000	33300	-	SLC35E2B	protein_coding	chromosome	solute carrier family 35 member E2B [Source:HGNC Symbol;Acc:HGNC:33941]	ENSG00000189339.12	SLC35E2B	c(ENST00000480991, ENST00000481276, ENST00000611123, ENST00000614300, ENST00000617444)	-0.275	5.1	7.12	0.00965	0.126	2.02
10808	ENSG00000181418	23109	DDN	12	49000000	49000000	4230	-	DDN	protein_coding	chromosome	dendrin [Source:HGNC Symbol;Acc:HGNC:24458]	ENSG00000181418.8	DDN	ENST00000421952	-0.527	1.67	7.12	0.00966	0.126	2.02
11560	ENSG00000187801	65243	ZFP69B	1	40500000	40500000	13600	+	ZFP69B	protein_coding	chromosome	ZFP69 zinc finger protein B [Source:HGNC Symbol;Acc:HGNC:28053]	ENSG00000187801.15	ZFP69B	c(ENST00000361584, ENST00000411995, ENST00000469416, ENST00000484445)	-0.465	2.03	7.11	0.00969	0.127	2.01
5641	ENSG00000136381	3658	IREB2	15	78400000	78500000	64000	+	IREB2	protein_coding	chromosome	iron responsive element binding protein 2 [Source:HGNC Symbol;Acc:HGNC:6115]	ENSG00000136381.13	IREB2	c(ENST00000258886, ENST00000558525, ENST00000558570, ENST00000559091, ENST00000559215, ENST00000559427, ENST00000559676, ENST00000560440, ENST00000560454, ENST00000560840)	-0.443	6.6	7.11	0.00972	0.127	2.01
11206	ENSG00000184916	3714	JAG2	14	105000000	105000000	27800	-	JAG2	protein_coding	chromosome	jagged canonical Notch ligand 2 [Source:HGNC Symbol;Acc:HGNC:6189]	ENSG00000184916.9	JAG2	c(ENST00000331782, ENST00000347004, ENST00000546616, ENST00000553051, ENST00000553244)	-0.38	5.54	7.1	0.00976	0.127	2.01
1224	ENSG00000081087	28962	OSTM1	6	108000000	108000000	124000	-	OSTM1	protein_coding	chromosome	osteoclastogenesis associated transmembrane protein 1 [Source:HGNC Symbol;Acc:HGNC:21652]	ENSG00000081087.15	OSTM1	c(ENST00000193322, ENST00000440575, ENST00000467960, ENST00000472669, ENST00000477774, ENST00000492070, ENST00000492130)	0.341	6.12	7.09	0.00978	0.128	2.01
776	ENSG00000066230	6550	SLC9A3	5	470000	524000	54000	-	SLC9A3	protein_coding	chromosome	solute carrier family 9 member A3 [Source:HGNC Symbol;Acc:HGNC:11073]	ENSG00000066230.12	SLC9A3	c(ENST00000264938, ENST00000507407, ENST00000514375, ENST00000644203)	-0.335	4.52	7.09	0.00981	0.128	2.01
3067	ENSG00000111144	4048	LTA4H	12	96000000	96000000	42800	-	LTA4H	protein_coding	chromosome	leukotriene A4 hydrolase [Source:HGNC Symbol;Acc:HGNC:6710]	ENSG00000111144.10	LTA4H	c(ENST00000228740, ENST00000413268, ENST00000537111, ENST00000547393, ENST00000547982, ENST00000548375, ENST00000548852, ENST00000552091, ENST00000552789, ENST00000553041)	0.149	7.22	7.08	0.00984	0.128	2.01
13453	ENSG00000238271	NA	IFNWP19	9	21500000	21500000	566	+	IFNWP19	unprocessed_pseudogene	chromosome	interferon omega 1 pseudogene 19 [Source:HGNC Symbol;Acc:HGNC:5451]	ENSG00000238271.2	IFNWP19	ENST00000438727	0.349	3.31	7.08	0.00985	0.128	2.01
11317	ENSG00000185627	5719	PSMD13	11	237000	253000	16000	+	PSMD13	protein_coding	chromosome	proteasome 26S subunit, non-ATPase 13 [Source:HGNC Symbol;Acc:HGNC:9558]	ENSG00000185627.18	PSMD13	c(ENST00000352303, ENST00000382671, ENST00000431206, ENST00000525665, ENST00000526783, ENST00000527047, ENST00000527982, ENST00000528906, ENST00000529372, ENST00000529679, ENST00000532025, ENST00000532097, ENST00000533717, ENST00000534590, ENST00000621534)	0.178	7.1	7.08	0.00986	0.128	2.01
6681	ENSG00000144711	9922	IQSEC1	3	12900000	13300000	386000	-	IQSEC1	protein_coding	chromosome	IQ motif and Sec7 domain 1 [Source:HGNC Symbol;Acc:HGNC:29112]	ENSG00000144711.16	IQSEC1	c(ENST00000273221, ENST00000473088, ENST00000474467, ENST00000613206, ENST00000618604, ENST00000646269, ENST00000647458, ENST00000648114, ENST00000648386)	-0.345	4.76	7.08	0.00987	0.128	2.01
7273	ENSG00000151715	120224	TMEM45B	11	130000000	130000000	44200	+	TMEM45B	protein_coding	chromosome	transmembrane protein 45B [Source:HGNC Symbol;Acc:HGNC:25194]	ENSG00000151715.8	TMEM45B	c(ENST00000281441, ENST00000524567, ENST00000525709, ENST00000527754, ENST00000529381)	-0.382	4.53	7.06	0.00993	0.129	2
8177	ENSG00000162415	57643	ZSWIM5	1	45000000	45300000	290000	-	ZSWIM5	protein_coding	chromosome	zinc finger SWIM-type containing 5 [Source:HGNC Symbol;Acc:HGNC:29299]	ENSG00000162415.7	ZSWIM5	c(ENST00000359600, ENST00000464588)	-0.948	0.58	7.06	0.00993	0.129	2
11335	ENSG00000185745	3434	IFIT1	10	89400000	89400000	13900	+	IFIT1	protein_coding	chromosome	interferon induced protein with tetratricopeptide repeats 1 [Source:HGNC Symbol;Acc:HGNC:5407]	ENSG00000185745.10	IFIT1	c(ENST00000371804, ENST00000546318)	-0.809	1.06	7.06	0.00993	0.129	2
12889	ENSG00000215790	9906	SLC35E2A	1	1720000	1750000	21200	-	SLC35E2A	protein_coding	chromosome	solute carrier family 35 member E2A [Source:HGNC Symbol;Acc:HGNC:20863]	ENSG00000215790.7	SLC35E2A	c(ENST00000246421, ENST00000355439, ENST00000475229, ENST00000643905, ENST00000643943, ENST00000647043)	-0.337	4.1	7.06	0.00994	0.129	2
849	ENSG00000068654	25885	POLR1A	2	86000000	86100000	85900	-	POLR1A	protein_coding	chromosome	RNA polymerase I subunit A [Source:HGNC Symbol;Acc:HGNC:17264]	ENSG00000068654.16	POLR1A	c(ENST00000263857, ENST00000409024, ENST00000409681, ENST00000424089, ENST00000462078, ENST00000471427, ENST00000483538, ENST00000486964, ENST00000492034, ENST00000496892)	-0.292	7.02	7.06	0.00995	0.129	2
12130	ENSG00000198018	57089	ENTPD7	10	99700000	99700000	51700	+	ENTPD7	protein_coding	chromosome	ectonucleoside triphosphate diphosphohydrolase 7 [Source:HGNC Symbol;Acc:HGNC:19745]	ENSG00000198018.7	ENTPD7	c(ENST00000370489, ENST00000472998)	0.289	5.16	7.05	0.00998	0.129	2
412	ENSG00000035141	84908	FAM136A	2	70300000	70300000	6120	-	FAM136A	protein_coding	chromosome	family with sequence similarity 136 member A [Source:HGNC Symbol;Acc:HGNC:25911]	ENSG00000035141.8	FAM136A	c(ENST00000037869, ENST00000430566, ENST00000438759, ENST00000450256, ENST00000460307, ENST00000498665)	0.147	6.46	7.04	0.01	0.129	2
3005	ENSG00000110328	374378	GALNT18	11	11300000	11600000	351000	-	GALNT18	protein_coding	chromosome	polypeptide N-acetylgalactosaminyltransferase 18 [Source:HGNC Symbol;Acc:HGNC:30488]	ENSG00000110328.6	GALNT18	c(ENST00000227756, ENST00000526064)	-0.22	5.49	7.05	0.01	0.129	2
6722	ENSG00000145103	286676	ILDR1	3	122000000	122000000	34900	-	ILDR1	protein_coding	chromosome	immunoglobulin like domain containing receptor 1 [Source:HGNC Symbol;Acc:HGNC:28741]	ENSG00000145103.15	ILDR1	c(ENST00000273691, ENST00000344209, ENST00000393631, ENST00000460554, ENST00000642615)	0.486	2.02	7.04	0.01	0.129	2
7085	ENSG00000149243	283212	KLHL35	11	75400000	75400000	8240	-	KLHL35	protein_coding	chromosome	kelch like family member 35 [Source:HGNC Symbol;Acc:HGNC:26597]	ENSG00000149243.15	KLHL35	c(ENST00000376292, ENST00000460787, ENST00000527491, ENST00000539798, ENST00000624466)	-0.671	1.31	7.05	0.01	0.129	2
9347	ENSG00000168818	53407	STX18	4	4420000	4540000	127000	-	STX18	protein_coding	chromosome	syntaxin 18 [Source:HGNC Symbol;Acc:HGNC:15942]	ENSG00000168818.10	STX18	c(ENST00000306200, ENST00000502267, ENST00000503692, ENST00000503861, ENST00000505286, ENST00000507908, ENST00000510296, ENST00000512195, ENST00000512780, ENST00000515687)	0.363	4.87	7.02	0.0101	0.13	1.99
13883	ENSG00000258839	4157	MC1R	16	89900000	89900000	8860	+	MC1R	protein_coding	chromosome	melanocortin 1 receptor [Source:HGNC Symbol;Acc:HGNC:6929]	ENSG00000258839.3	MC1R	c(ENST00000539976, ENST00000555147, ENST00000555427, ENST00000639847)	-0.442	2.28	7.02	0.0101	0.13	1.99
2352	ENSG00000104497	64089	SNX16	8	81800000	81800000	43300	-	SNX16	protein_coding	chromosome	sorting nexin 16 [Source:HGNC Symbol;Acc:HGNC:14980]	ENSG00000104497.14	SNX16	c(ENST00000345957, ENST00000353788, ENST00000396330, ENST00000518183, ENST00000519119, ENST00000519212, ENST00000519817, ENST00000520618, ENST00000521773, ENST00000521810, ENST00000523757, ENST00000615066)	0.397	4.73	7	0.0102	0.131	1.99
6095	ENSG00000139651	283337	ZNF740	12	53200000	53200000	14400	+	ZNF740	protein_coding	chromosome	zinc finger protein 740 [Source:HGNC Symbol;Acc:HGNC:27465]	ENSG00000139651.11	ZNF740	c(ENST00000416904, ENST00000549739, ENST00000551514, ENST00000552593)	-0.612	5.02	7	0.0102	0.131	1.99
8507	ENSG00000164056	10252	SPRY1	4	123000000	123000000	6970	+	SPRY1	protein_coding	chromosome	sprouty RTK signaling antagonist 1 [Source:HGNC Symbol;Acc:HGNC:11269]	ENSG00000164056.11	SPRY1	c(ENST00000339241, ENST00000394339, ENST00000505319, ENST00000507703, ENST00000508849, ENST00000515726, ENST00000610581, ENST00000622283, ENST00000651917)	0.305	4.7	7.01	0.0102	0.131	1.99
10517	ENSG00000178187	285676	ZNF454	5	179000000	179000000	25200	+	ZNF454	protein_coding	chromosome	zinc finger protein 454 [Source:HGNC Symbol;Acc:HGNC:21200]	ENSG00000178187.7	ZNF454	c(ENST00000320129, ENST00000519564, ENST00000522827)	-1.02	-0.389	7.01	0.0102	0.131	1.99
3710	ENSG00000116991	57568	SIPA1L2	1	232000000	233000000	164000	-	SIPA1L2	protein_coding	chromosome	signal induced proliferation associated 1 like 2 [Source:HGNC Symbol;Acc:HGNC:23800]	ENSG00000116991.10	SIPA1L2	c(ENST00000262861, ENST00000308942, ENST00000366630, ENST00000486472, ENST00000494056, ENST00000495863)	0.468	5.27	6.99	0.0103	0.131	1.99
4050	ENSG00000120784	22835	ZFP30	19	37600000	37700000	78600	-	ZFP30	protein_coding	chromosome	ZFP30 zinc finger protein [Source:HGNC Symbol;Acc:HGNC:29555]	ENSG00000120784.16	ZFP30	c(ENST00000351218, ENST00000477900, ENST00000514101, ENST00000586732, ENST00000587199, ENST00000587809, ENST00000588979, ENST00000589018, ENST00000589676, ENST00000589789, ENST00000591444)	-0.421	4.52	6.99	0.0103	0.131	1.99
4513	ENSG00000125954	100529261	CHURC1-FNTB	14	64900000	65100000	147000	+	CHURC1-FNTB	protein_coding	chromosome	CHURC1-FNTB readthrough [Source:HGNC Symbol;Acc:HGNC:42960]	ENSG00000125954.12	CHURC1-FNTB	c(ENST00000549987, ENST00000551823, ENST00000552941, ENST00000553743)	-4.39	-1.02	7.12	0.0103	0.131	1.99
6108	ENSG00000139734	81624	DIAPH3	13	59700000	60200000	498000	-	DIAPH3	protein_coding	chromosome	diaphanous related formin 3 [Source:HGNC Symbol;Acc:HGNC:15480]	ENSG00000139734.19	DIAPH3	c(ENST00000267215, ENST00000377908, ENST00000400319, ENST00000400320, ENST00000400324, ENST00000465066, ENST00000470420, ENST00000498416, ENST00000615942, ENST00000649952)	0.538	3.17	7	0.0103	0.131	1.99
6317	ENSG00000141579	79755	ZNF750	17	82800000	82800000	10600	-	ZNF750	protein_coding	chromosome	zinc finger protein 750 [Source:HGNC Symbol;Acc:HGNC:25843]	ENSG00000141579.7	ZNF750	c(ENST00000269394, ENST00000572562)	0.353	3.62	7	0.0103	0.131	1.99
6326	ENSG00000141655	8792	TNFRSF11A	18	62300000	62400000	66000	+	TNFRSF11A	protein_coding	chromosome	TNF receptor superfamily member 11a [Source:HGNC Symbol;Acc:HGNC:11908]	ENSG00000141655.17	TNFRSF11A	c(ENST00000269485, ENST00000586569, ENST00000587697, ENST00000592013, ENST00000616710, ENST00000617039, ENST00000639222)	-1.32	0.65	7	0.0103	0.131	1.99
7166	ENSG00000150510	220108	FAM124A	13	51200000	51300000	61900	+	FAM124A	protein_coding	chromosome	family with sequence similarity 124 member A [Source:HGNC Symbol;Acc:HGNC:26413]	ENSG00000150510.16	FAM124A	c(ENST00000280057, ENST00000322475, ENST00000497449, ENST00000615498)	-1.21	-1.37	6.99	0.0103	0.131	1.99
8744	ENSG00000165304	9833	MELK	9	36600000	36700000	105000	+	MELK	protein_coding	chromosome	maternal embryonic leucine zipper kinase [Source:HGNC Symbol;Acc:HGNC:16870]	ENSG00000165304.8	MELK	c(ENST00000298048, ENST00000480021, ENST00000487398, ENST00000489766, ENST00000495529, ENST00000536329, ENST00000536860, ENST00000536987, ENST00000541717, ENST00000543751, ENST00000545008, ENST00000625974, ENST00000626154, ENST00000627766)	0.289	4.55	6.99	0.0103	0.131	1.99
9652	ENSG00000170873	9788	MTSS1	8	125000000	125000000	178000	-	MTSS1	protein_coding	chromosome	MTSS I-BAR domain containing 1 [Source:HGNC Symbol;Acc:HGNC:20443]	ENSG00000170873.18	MTSS1	c(ENST00000325064, ENST00000378017, ENST00000431961, ENST00000472084, ENST00000518547, ENST00000519168, ENST00000519226, ENST00000519671, ENST00000520094, ENST00000520771, ENST00000522118, ENST00000522162, ENST00000522722, ENST00000523179, ENST00000523587, ENST00000524090, ENST00000524243, ENST00000529463)	-0.373	6.16	6.99	0.0103	0.131	1.99
5687	ENSG00000136810	7295	TXN	9	110000000	110000000	12700	-	TXN	protein_coding	chromosome	thioredoxin [Source:HGNC Symbol;Acc:HGNC:12435]	ENSG00000136810.13	TXN	c(ENST00000374515, ENST00000374517, ENST00000487892)	0.183	8.32	6.97	0.0104	0.132	1.98
[truncated: 13,669 more rows]
