# Supplementary material for: Comparison of Intracellular Transcriptional Response of NHBE Cells to Infection with SARS-CoV-2 Washington and New York Strains
Source: Front Cell Infect Microbiol. 2022 Sep 20;12:1009328. doi: 10.3389/fcimb.2022.1009328 (PMC9530606; doi:10.3389/fcimb.2022.1009328)
Supplement: Supplementary Table 5 — Significant differentially expressed genes in the WA isolate (infected vs mock-infected) at 12hpi. [file Table_5.xlsx]

## Sheet: Supplementary_Table_5-edgeR_dge
	ensembl_gene_id	entrezgene_id	hgnc_symbol	seqnames	start	end	width	strand	gene_name	gene_biotype	seq_coord_system	description	gene_id_version	symbol	tx_ids	logFC	logCPM	F	PValue	FDR	mlog10PValue
9487	ENSG00000169715	4493	MT1E	16	56600000	56600000	1640	+	MT1E	protein_coding	chromosome	metallothionein 1E [Source:HGNC Symbol;Acc:HGNC:7397]	ENSG00000169715.15	MT1E	c(ENST00000306061, ENST00000330439, ENST00000568293)	-1.67	7.39	227	1.07e-22	1.57e-18	22
4407	ENSG00000125144	4495	MT1G	16	56700000	56700000	1340	-	MT1G	protein_coding	chromosome	metallothionein 1G [Source:HGNC Symbol;Acc:HGNC:7399]	ENSG00000125144.13	MT1G	c(ENST00000379811, ENST00000444837, ENST00000568675, ENST00000569500)	-3.03	3.87	179	3.44e-20	2.53e-16	19.5
6068	ENSG00000139433	51228	GLTP	12	110000000	110000000	29600	-	GLTP	protein_coding	chromosome	glycolipid transfer protein [Source:HGNC Symbol;Acc:HGNC:24867]	ENSG00000139433.10	GLTP	c(ENST00000318348, ENST00000536390, ENST00000537066, ENST00000540772, ENST00000544393, ENST00000617457)	0.595	7.15	173	7.56e-20	3.71e-16	19.1
12555	ENSG00000205358	4496	MT1H	16	56700000	56700000	1320	+	MT1H	protein_coding	chromosome	metallothionein 1H [Source:HGNC Symbol;Acc:HGNC:7400]	ENSG00000205358.3	MT1H	c(ENST00000332374, ENST00000569155)	-4.27	0.835	171	1.02e-19	3.74e-16	19
7668	ENSG00000156675	80223	RAB11FIP1	8	37900000	37900000	40900	-	RAB11FIP1	protein_coding	chromosome	RAB11 family interacting protein 1 [Source:HGNC Symbol;Acc:HGNC:30265]	ENSG00000156675.16	RAB11FIP1	c(ENST00000287263, ENST00000330843, ENST00000522727, ENST00000522774, ENST00000523182, ENST00000524118)	0.845	6.65	156	9.05e-19	2.66e-15	18
891	ENSG00000070190	27071	DAPP1	4	99800000	99900000	53400	+	DAPP1	protein_coding	chromosome	dual adaptor of phosphotyrosine and 3-phosphoinositides 1 [Source:HGNC Symbol;Acc:HGNC:16500]	ENSG00000070190.13	DAPP1	c(ENST00000296414, ENST00000507994, ENST00000512369, ENST00000514301)	0.579	5.96	141	8.6e-18	2.11e-14	17.1
9172	ENSG00000167767	144501	KRT80	12	52200000	52200000	23000	-	KRT80	protein_coding	chromosome	keratin 80 [Source:HGNC Symbol;Acc:HGNC:27056]	ENSG00000167767.14	KRT80	c(ENST00000313234, ENST00000394815, ENST00000466011)	0.985	5.43	137	1.56e-17	3.27e-14	16.8
11508	ENSG00000187193	4501	MT1X	16	56700000	56700000	1730	+	MT1X	protein_coding	chromosome	metallothionein 1X [Source:HGNC Symbol;Acc:HGNC:7405]	ENSG00000187193.9	MT1X	c(ENST00000394485, ENST00000562939, ENST00000564974, ENST00000568370)	-1.17	8.4	120	2.68e-16	4.57e-13	15.6
8431	ENSG00000163739	2919	CXCL1	4	73900000	73900000	1920	+	CXCL1	protein_coding	chromosome	C-X-C motif chemokine ligand 1 [Source:HGNC Symbol;Acc:HGNC:4602]	ENSG00000163739.5	CXCL1	c(ENST00000395761, ENST00000509101)	0.811	5.81	120	2.8e-16	4.57e-13	15.6
2321	ENSG00000104267	760	CA2	8	85500000	85500000	17500	+	CA2	protein_coding	chromosome	carbonic anhydrase 2 [Source:HGNC Symbol;Acc:HGNC:1373]	ENSG00000104267.10	CA2	c(ENST00000285379, ENST00000518231, ENST00000520127, ENST00000520996, ENST00000522742)	0.952	5.82	108	2.62e-15	3.85e-12	14.6
4385	ENSG00000124762	1026	CDKN1A	6	36700000	36700000	10900	+	CDKN1A	protein_coding	chromosome	cyclin dependent kinase inhibitor 1A [Source:HGNC Symbol;Acc:HGNC:1784]	ENSG00000124762.13	CDKN1A	c(ENST00000244741, ENST00000373711, ENST00000405375, ENST00000448526, ENST00000459970, ENST00000462537, ENST00000478800, ENST00000615513)	0.777	7.95	107	2.94e-15	3.93e-12	14.5
4305	ENSG00000124102	5266	PI3	20	45200000	45200000	1640	+	PI3	protein_coding	chromosome	peptidase inhibitor 3 [Source:HGNC Symbol;Acc:HGNC:8947]	ENSG00000124102.5	PI3	ENST00000243924	0.784	7.26	106	3.45e-15	4.23e-12	14.5
12557	ENSG00000205364	4499	MT1M	16	56600000	56600000	1320	+	MT1M	protein_coding	chromosome	metallothionein 1M [Source:HGNC Symbol;Acc:HGNC:14296]	ENSG00000205364.4	MT1M	c(ENST00000379818, ENST00000570233)	-3.28	1.19	102	7.1e-15	8.03e-12	14.1
9927	ENSG00000172818	5017	OVOL1	11	65800000	65800000	10200	+	OVOL1	protein_coding	chromosome	ovo like transcriptional repressor 1 [Source:HGNC Symbol;Acc:HGNC:8525]	ENSG00000172818.10	OVOL1	c(ENST00000335987, ENST00000531907, ENST00000532448)	1.57	5.51	99.1	1.32e-14	1.39e-11	13.9
1424	ENSG00000088002	6820	SULT2B1	19	48600000	48600000	47400	+	SULT2B1	protein_coding	chromosome	sulfotransferase family 2B member 1 [Source:HGNC Symbol;Acc:HGNC:11459]	ENSG00000088002.11	SULT2B1	c(ENST00000201586, ENST00000323090, ENST00000594274, ENST00000597923)	0.823	4.72	95.6	2.68e-14	2.63e-11	13.6
6055	ENSG00000139318	1848	DUSP6	12	89300000	89400000	5270	-	DUSP6	protein_coding	chromosome	dual specificity phosphatase 6 [Source:HGNC Symbol;Acc:HGNC:3072]	ENSG00000139318.8	DUSP6	c(ENST00000279488, ENST00000308385, ENST00000547140, ENST00000547291, ENST00000548755)	-1	6.05	95.1	2.92e-14	2.69e-11	13.5
9462	ENSG00000169594	646	BNC1	15	83300000	83300000	28800	-	BNC1	protein_coding	chromosome	basonuclin 1 [Source:HGNC Symbol;Acc:HGNC:1081]	ENSG00000169594.13	BNC1	c(ENST00000345382, ENST00000569704)	-0.501	6.94	88.6	1.14e-13	9.89e-11	12.9
8337	ENSG00000163347	9076	CLDN1	3	190000000	190000000	16700	-	CLDN1	protein_coding	chromosome	claudin 1 [Source:HGNC Symbol;Acc:HGNC:2032]	ENSG00000163347.6	CLDN1	c(ENST00000295522, ENST00000490800)	0.717	8.83	86.6	1.75e-13	1.4e-10	12.8
9599	ENSG00000170477	3851	KRT4	12	52800000	52800000	7570	-	KRT4	protein_coding	chromosome	keratin 4 [Source:HGNC Symbol;Acc:HGNC:6441]	ENSG00000170477.13	KRT4	c(ENST00000548097, ENST00000549295, ENST00000551436, ENST00000551956, ENST00000552668)	0.631	6.19	86.4	1.81e-13	1.4e-10	12.7
11077	ENSG00000183742	346389	MACC1	7	20100000	20200000	82800	-	MACC1	protein_coding	chromosome	MET transcriptional regulator MACC1 [Source:HGNC Symbol;Acc:HGNC:30215]	ENSG00000183742.13	MACC1	c(ENST00000332878, ENST00000400331, ENST00000471019, ENST00000483317, ENST00000589011)	1.26	6.75	86.1	1.91e-13	1.41e-10	12.7
13804	ENSG00000255986	4498	MT1JP	16	56600000	56600000	1350	+	MT1JP	transcribed_unprocessed_pseudogene	chromosome	metallothionein 1J, pseudogene [Source:HGNC Symbol;Acc:HGNC:7402]	ENSG00000255986.6	MT1JP	c(ENST00000444023, ENST00000563395, ENST00000564564)	-2.93	0.637	84.1	2.98e-13	2.08e-10	12.5
302	ENSG00000019186	1591	CYP24A1	20	54200000	54200000	20500	-	CYP24A1	protein_coding	chromosome	cytochrome P450 family 24 subfamily A member 1 [Source:HGNC Symbol;Acc:HGNC:2602]	ENSG00000019186.10	CYP24A1	c(ENST00000216862, ENST00000395954, ENST00000395955, ENST00000460643, ENST00000472970, ENST00000487593)	1.61	4.13	71.3	5.48e-12	3.66e-09	11.3
8313	ENSG00000163207	3713	IVL	1	153000000	153000000	3340	+	IVL	protein_coding	chromosome	involucrin [Source:HGNC Symbol;Acc:HGNC:6187]	ENSG00000163207.7	IVL	ENST00000368764	0.723	7.24	70.9	6.02e-12	3.85e-09	11.2
1597	ENSG00000092295	7051	TGM1	14	24200000	24300000	15300	-	TGM1	protein_coding	chromosome	transglutaminase 1 [Source:HGNC Symbol;Acc:HGNC:11777]	ENSG00000092295.12	TGM1	c(ENST00000206765, ENST00000544573, ENST00000558074, ENST00000559136, ENST00000559669, ENST00000560226, ENST00000560443, ENST00000560478, ENST00000561067)	0.992	8.29	69.7	8.18e-12	5.01e-09	11.1
12836	ENSG00000214711	440854	CAPN14	2	31200000	31200000	60800	-	CAPN14	protein_coding	chromosome	calpain 14 [Source:HGNC Symbol;Acc:HGNC:16664]	ENSG00000214711.10	CAPN14	c(ENST00000398824, ENST00000403897)	0.758	5.31	67.1	1.53e-11	8.99e-09	10.8
4061	ENSG00000120875	1846	DUSP4	8	29300000	29400000	17600	-	DUSP4	protein_coding	chromosome	dual specificity phosphatase 4 [Source:HGNC Symbol;Acc:HGNC:3070]	ENSG00000120875.9	DUSP4	c(ENST00000240100, ENST00000240101)	-0.986	7.64	66	2.03e-11	1.15e-08	10.7
3738	ENSG00000117318	3399	ID3	1	23600000	23600000	1580	-	ID3	protein_coding	chromosome	inhibitor of DNA binding 3, HLH protein [Source:HGNC Symbol;Acc:HGNC:5362]	ENSG00000117318.9	ID3	c(ENST00000374561, ENST00000463312, ENST00000486541)	0.872	7.6	61.2	6.88e-11	3.75e-08	10.2
11728	ENSG00000189143	1364	CLDN4	7	73800000	73800000	33200	+	CLDN4	protein_coding	chromosome	claudin 4 [Source:HGNC Symbol;Acc:HGNC:2046]	ENSG00000189143.9	CLDN4	c(ENST00000340958, ENST00000431918, ENST00000435050, ENST00000466411, ENST00000476494)	0.837	5.8	60.5	8.26e-11	4.34e-08	10.1
8737	ENSG00000165272	360	AQP3	9	33400000	33400000	6440	-	AQP3	protein_coding	chromosome	aquaporin 3 (Gill blood group) [Source:HGNC Symbol;Acc:HGNC:636]	ENSG00000165272.16	AQP3	c(ENST00000297991, ENST00000463983, ENST00000473153, ENST00000493581, ENST00000494313, ENST00000643650, ENST00000645858)	-0.655	6.53	59.5	1.06e-10	5.39e-08	9.97
12207	ENSG00000198417	4494	MT1F	16	56700000	56700000	2970	+	MT1F	protein_coding	chromosome	metallothionein 1F [Source:HGNC Symbol;Acc:HGNC:7398]	ENSG00000198417.7	MT1F	c(ENST00000334350, ENST00000564295, ENST00000567672, ENST00000568475)	-1.92	1.24	58.2	1.51e-10	7.38e-08	9.82
5731	ENSG00000136997	4609	MYC	8	128000000	128000000	7520	+	MYC	protein_coding	chromosome	MYC proto-oncogene, bHLH transcription factor [Source:HGNC Symbol;Acc:HGNC:7553]	ENSG00000136997.19	MYC	c(ENST00000259523, ENST00000377970, ENST00000517291, ENST00000520751, ENST00000524013, ENST00000613283, ENST00000621592, ENST00000641036, ENST00000641252, ENST00000651626, ENST00000652131, ENST00000652288)	-1.15	7.65	55.5	3.1e-10	1.47e-07	9.51
12061	ENSG00000197632	5055	SERPINB2	18	63900000	63900000	32200	+	SERPINB2	protein_coding	chromosome	serpin family B member 2 [Source:HGNC Symbol;Acc:HGNC:8584]	ENSG00000197632.9	SERPINB2	c(ENST00000299502, ENST00000404622, ENST00000413956, ENST00000443281, ENST00000457692, ENST00000482254)	0.707	9.95	54.1	4.55e-10	2.09e-07	9.34
5480	ENSG00000135378	79056	PRRG4	11	32800000	32900000	28200	+	PRRG4	protein_coding	chromosome	proline rich and Gla domain 4 [Source:HGNC Symbol;Acc:HGNC:30799]	ENSG00000135378.4	PRRG4	ENST00000257836	0.669	6.19	53.8	4.85e-10	2.16e-07	9.31
9197	ENSG00000167916	192666	KRT24	17	40700000	40700000	5760	-	KRT24	protein_coding	chromosome	keratin 24 [Source:HGNC Symbol;Acc:HGNC:18527]	ENSG00000167916.5	KRT24	ENST00000264651	1.58	1.83	53.7	5.01e-10	2.17e-07	9.3
4408	ENSG00000125148	4502	MT2A	16	56600000	56600000	914	+	MT2A	protein_coding	chromosome	metallothionein 2A [Source:HGNC Symbol;Acc:HGNC:7406]	ENSG00000125148.7	MT2A	c(ENST00000245185, ENST00000561491, ENST00000562017, ENST00000563985, ENST00000567300)	-0.688	9.47	51.9	8.37e-10	3.42e-07	9.08
4683	ENSG00000128283	11135	CDC42EP1	22	37600000	37600000	8930	+	CDC42EP1	protein_coding	chromosome	CDC42 effector protein 1 [Source:HGNC Symbol;Acc:HGNC:17014]	ENSG00000128283.7	CDC42EP1	c(ENST00000249014, ENST00000415670, ENST00000430687, ENST00000434728)	0.751	5.77	51.9	8.37e-10	3.42e-07	9.08
5388	ENSG00000134760	1828	DSG1	18	31300000	31400000	41100	+	DSG1	protein_coding	chromosome	desmoglein 1 [Source:HGNC Symbol;Acc:HGNC:3048]	ENSG00000134760.6	DSG1	c(ENST00000257192, ENST00000462981)	1.13	2.58	51.7	8.71e-10	3.46e-07	9.06
10047	ENSG00000173706	57493	HEG1	3	125000000	125000000	90300	-	HEG1	protein_coding	chromosome	heart development protein with EGF like domains 1 [Source:HGNC Symbol;Acc:HGNC:29227]	ENSG00000173706.14	HEG1	c(ENST00000311127, ENST00000477536, ENST00000480667, ENST00000482699, ENST00000487661, ENST00000488654, ENST00000650592)	0.902	6.06	49.9	1.46e-09	5.66e-07	8.84
4517	ENSG00000125968	3397	ID1	20	31600000	31600000	1230	+	ID1	protein_coding	chromosome	inhibitor of DNA binding 1, HLH protein [Source:HGNC Symbol;Acc:HGNC:5360]	ENSG00000125968.9	ID1	c(ENST00000376105, ENST00000376112)	0.7	6.45	44.7	6.75e-09	2.51e-06	8.17
12660	ENSG00000206538	389136	VGLL3	3	86900000	87000000	115000	-	VGLL3	protein_coding	chromosome	vestigial like family member 3 [Source:HGNC Symbol;Acc:HGNC:24327]	ENSG00000206538.9	VGLL3	c(ENST00000383698, ENST00000398399, ENST00000494229, ENST00000637106)	1.08	4.38	44.7	6.82e-09	2.51e-06	8.17
3584	ENSG00000115875	6432	SRSF7	2	38700000	38800000	7900	-	SRSF7	protein_coding	chromosome	serine and arginine rich splicing factor 7 [Source:HGNC Symbol;Acc:HGNC:10789]	ENSG00000115875.19	SRSF7	c(ENST00000313117, ENST00000409276, ENST00000415527, ENST00000425778, ENST00000425941, ENST00000431066, ENST00000432873, ENST00000443213, ENST00000446327, ENST00000452806, ENST00000477635, ENST00000487773)	-0.59	6.95	43.7	9.12e-09	3.27e-06	8.04
7151	ENSG00000149948	8091	HMGA2	12	65800000	66000000	142000	+	HMGA2	protein_coding	chromosome	high mobility group AT-hook 2 [Source:HGNC Symbol;Acc:HGNC:5009]	ENSG00000149948.13	HMGA2	c(ENST00000354636, ENST00000393577, ENST00000393578, ENST00000403681, ENST00000425208, ENST00000536545, ENST00000537275, ENST00000537429, ENST00000539662, ENST00000541363, ENST00000545998)	-0.509	7.43	41.8	1.61e-08	5.63e-06	7.79
11351	ENSG00000185873	132724	TMPRSS11B	4	68200000	68200000	19000	-	TMPRSS11B	protein_coding	chromosome	transmembrane serine protease 11B [Source:HGNC Symbol;Acc:HGNC:25398]	ENSG00000185873.8	TMPRSS11B	c(ENST00000332644, ENST00000502365, ENST00000510856)	1.27	2.97	41.6	1.75e-08	5.97e-06	7.76
11400	ENSG00000186212	345079	SOWAHB	4	76900000	76900000	3990	-	SOWAHB	protein_coding	chromosome	sosondowah ankyrin repeat domain family member B [Source:HGNC Symbol;Acc:HGNC:32958]	ENSG00000186212.4	SOWAHB	ENST00000334306	0.807	4.25	39.8	3.01e-08	1.01e-05	7.52
6492	ENSG00000143367	7286	TUFT1	1	152000000	152000000	43300	+	TUFT1	protein_coding	chromosome	tuftelin 1 [Source:HGNC Symbol;Acc:HGNC:12422]	ENSG00000143367.16	TUFT1	c(ENST00000353024, ENST00000368848, ENST00000368849, ENST00000392712, ENST00000461859, ENST00000490156, ENST00000498606)	0.558	6.21	39.5	3.38e-08	1.06e-05	7.47
7802	ENSG00000158246	115572	TENT5B	1	27000000	27000000	7830	-	TENT5B	protein_coding	chromosome	terminal nucleotidyltransferase 5B [Source:HGNC Symbol;Acc:HGNC:28273]	ENSG00000158246.8	TENT5B	ENST00000289166	0.571	5.31	39.4	3.42e-08	1.06e-05	7.47
9581	ENSG00000170385	7779	SLC30A1	1	212000000	212000000	7590	-	SLC30A1	protein_coding	chromosome	solute carrier family 30 member 1 [Source:HGNC Symbol;Acc:HGNC:11012]	ENSG00000170385.10	SLC30A1	ENST00000367001	-0.514	6.46	39.4	3.45e-08	1.06e-05	7.46
5180	ENSG00000132825	5509	PPP1R3D	20	59900000	59900000	3640	-	PPP1R3D	protein_coding	chromosome	protein phosphatase 1 regulatory subunit 3D [Source:HGNC Symbol;Acc:HGNC:9294]	ENSG00000132825.7	PPP1R3D	ENST00000370996	0.73	3.38	39.4	3.46e-08	1.06e-05	7.46
7909	ENSG00000159388	7832	BTG2	1	203000000	203000000	4110	+	BTG2	protein_coding	chromosome	BTG anti-proliferation factor 2 [Source:HGNC Symbol;Acc:HGNC:1131]	ENSG00000159388.6	BTG2	c(ENST00000290551, ENST00000475157)	0.691	6.11	39.2	3.64e-08	1.09e-05	7.44
6466	ENSG00000143217	81607	NECTIN4	1	161000000	161000000	18600	-	NECTIN4	protein_coding	chromosome	nectin cell adhesion molecule 4 [Source:HGNC Symbol;Acc:HGNC:19688]	ENSG00000143217.9	NECTIN4	c(ENST00000368012, ENST00000486694)	0.93	5.58	38	5.34e-08	1.57e-05	7.27
11815	ENSG00000196344	131	ADH7	4	99400000	99400000	23500	-	ADH7	protein_coding	chromosome	alcohol dehydrogenase 7 (class IV), mu or sigma polypeptide [Source:HGNC Symbol;Acc:HGNC:256]	ENSG00000196344.11	ADH7	c(ENST00000209665, ENST00000437033, ENST00000474027, ENST00000476959, ENST00000482593, ENST00000485660)	0.844	4.18	37.6	6.07e-08	1.75e-05	7.22
8560	ENSG00000164211	134429	STARD4	5	111000000	112000000	16600	-	STARD4	protein_coding	chromosome	StAR related lipid transfer domain containing 4 [Source:HGNC Symbol;Acc:HGNC:18058]	ENSG00000164211.13	STARD4	c(ENST00000296632, ENST00000455172, ENST00000502322, ENST00000502931, ENST00000505803, ENST00000508215, ENST00000509887, ENST00000510346, ENST00000511137, ENST00000511436, ENST00000511569, ENST00000512160)	0.624	5.8	37.2	7.06e-08	2e-05	7.15
8127	ENSG00000161958	2256	FGF11	17	7440000	7440000	6660	+	FGF11	protein_coding	chromosome	fibroblast growth factor 11 [Source:HGNC Symbol;Acc:HGNC:3667]	ENSG00000161958.11	FGF11	c(ENST00000293829, ENST00000572907, ENST00000575082, ENST00000575235, ENST00000575398, ENST00000576328)	0.592	6.45	36.5	8.77e-08	2.43e-05	7.06
5850	ENSG00000137834	4091	SMAD6	15	66700000	66800000	80600	+	SMAD6	protein_coding	chromosome	SMAD family member 6 [Source:HGNC Symbol;Acc:HGNC:6772]	ENSG00000137834.15	SMAD6	c(ENST00000288840, ENST00000557916, ENST00000558937, ENST00000559931, ENST00000612349)	1.78	2.51	34.4	1.74e-07	4.74e-05	6.76
2955	ENSG00000109787	51274	KLF3	4	38700000	38700000	37300	+	KLF3	protein_coding	chromosome	Kruppel like factor 3 [Source:HGNC Symbol;Acc:HGNC:16516]	ENSG00000109787.13	KLF3	c(ENST00000261438, ENST00000482150, ENST00000514033)	0.57	6.41	34.2	1.87e-07	4.91e-05	6.73
4965	ENSG00000131037	54869	EPS8L1	19	55100000	55100000	15900	+	EPS8L1	protein_coding	chromosome	EPS8 like 1 [Source:HGNC Symbol;Acc:HGNC:21295]	ENSG00000131037.15	EPS8L1	c(ENST00000201647, ENST00000245618, ENST00000540810, ENST00000585347, ENST00000586329, ENST00000587715, ENST00000587786, ENST00000587901, ENST00000588359, ENST00000589362, ENST00000589694, ENST00000590232, ENST00000590610, ENST00000591219, ENST00000592044, ENST00000592102, ENST00000592284, ENST00000592318, ENST00000592824)	0.804	5.92	34.2	1.87e-07	4.91e-05	6.73
589	ENSG00000055044	51602	NOP58	2	202000000	202000000	37900	+	NOP58	protein_coding	chromosome	NOP58 ribonucleoprotein [Source:HGNC Symbol;Acc:HGNC:29926]	ENSG00000055044.11	NOP58	c(ENST00000264279, ENST00000426814, ENST00000433543, ENST00000467734, ENST00000472050, ENST00000478508, ENST00000478941, ENST00000488403, ENST00000492688, ENST00000492740)	-0.427	6.92	34.1	1.92e-07	4.97e-05	6.72
14638	ENSG00000282735	9710	GARRE1	CHR_HSCHR19_2_CTG3_1	34400000	34400000	4070	+	KIAA0355	protein_coding	chromosome	KIAA0355 [Source:HGNC Symbol;Acc:HGNC:29016]	ENSG00000282735.1	KIAA0355	c(ENST00000632343, ENST00000634010, ENST00000634164)	-8.27	0.866	34.4	2.17e-07	5.51e-05	6.66
6430	ENSG00000142871	3491	CCN1	1	85600000	85600000	3190	+	CCN1	protein_coding	chromosome	cellular communication network factor 1 [Source:HGNC Symbol;Acc:HGNC:2654]	ENSG00000142871.17	CCN1	c(ENST00000451137, ENST00000480413)	0.412	7.49	33.7	2.22e-07	5.54e-05	6.65
4784	ENSG00000129355	1032	CDKN2D	19	10600000	10600000	2600	-	CDKN2D	protein_coding	chromosome	cyclin dependent kinase inhibitor 2D [Source:HGNC Symbol;Acc:HGNC:1790]	ENSG00000129355.7	CDKN2D	c(ENST00000335766, ENST00000393599)	0.785	2.86	33.1	2.66e-07	6.52e-05	6.58
6956	ENSG00000147676	114569	MAL2	8	119000000	119000000	80600	+	MAL2	protein_coding	chromosome	mal, T cell differentiation protein 2 (gene/pseudogene) [Source:HGNC Symbol;Acc:HGNC:13634]	ENSG00000147676.14	MAL2	c(ENST00000522112, ENST00000531508, ENST00000534619, ENST00000614891)	0.359	8.17	33	2.75e-07	6.63e-05	6.56
9723	ENSG00000171368	11076	TPPP	5	660000	693000	33500	-	TPPP	protein_coding	chromosome	tubulin polymerization promoting protein [Source:HGNC Symbol;Acc:HGNC:24164]	ENSG00000171368.12	TPPP	ENST00000360578	0.825	3.63	32.8	2.99e-07	7.1e-05	6.52
12018	ENSG00000197375	6584	SLC22A5	5	132000000	132000000	25900	+	SLC22A5	protein_coding	chromosome	solute carrier family 22 member 5 [Source:HGNC Symbol;Acc:HGNC:10969]	ENSG00000197375.12	SLC22A5	c(ENST00000245407, ENST00000415928, ENST00000435065, ENST00000437841, ENST00000447841, ENST00000448810, ENST00000461013, ENST00000475308, ENST00000479605)	0.63	5.67	32.7	3.09e-07	7.21e-05	6.51
777	ENSG00000066279	259266	ASPM	1	197000000	197000000	62600	-	ASPM	protein_coding	chromosome	abnormal spindle microtubule assembly [Source:HGNC Symbol;Acc:HGNC:19048]	ENSG00000066279.18	ASPM	c(ENST00000294732, ENST00000367408, ENST00000367409)	0.862	3.84	32.6	3.19e-07	7.32e-05	6.5
3700	ENSG00000116903	149371	EXOC8	1	231000000	231000000	5100	-	EXOC8	protein_coding	chromosome	exocyst complex component 8 [Source:HGNC Symbol;Acc:HGNC:24659]	ENSG00000116903.7	EXOC8	ENST00000366645	0.599	4.04	32.4	3.38e-07	7.65e-05	6.47
8563	ENSG00000164236	651746	ANKRD33B	5	10600000	10700000	93700	+	ANKRD33B	protein_coding	chromosome	ankyrin repeat domain 33B [Source:HGNC Symbol;Acc:HGNC:35240]	ENSG00000164236.12	ANKRD33B	c(ENST00000296657, ENST00000504806)	0.81	3.39	31.7	4.36e-07	9.73e-05	6.36
7163	ENSG00000150457	26524	LATS2	13	21000000	21100000	88600	-	LATS2	protein_coding	chromosome	large tumor suppressor kinase 2 [Source:HGNC Symbol;Acc:HGNC:6515]	ENSG00000150457.9	LATS2	c(ENST00000382592, ENST00000472754)	0.58	5.35	31.5	4.71e-07	0.000103	6.33
10261	ENSG00000175662	146691	TOM1L2	17	17800000	18000000	129000	-	TOM1L2	protein_coding	chromosome	target of myb1 like 2 membrane trafficking protein [Source:HGNC Symbol;Acc:HGNC:11984]	ENSG00000175662.17	TOM1L2	c(ENST00000318094, ENST00000379504, ENST00000395739, ENST00000468944, ENST00000478943, ENST00000486413, ENST00000535933, ENST00000537091, ENST00000540946, ENST00000542206, ENST00000577517, ENST00000577794, ENST00000579586, ENST00000581396)	0.671	6.67	31.4	4.76e-07	0.000103	6.32
5402	ENSG00000134851	55858	TMEM165	4	55400000	55500000	57400	+	TMEM165	protein_coding	chromosome	transmembrane protein 165 [Source:HGNC Symbol;Acc:HGNC:30760]	ENSG00000134851.13	TMEM165	c(ENST00000381334, ENST00000502797, ENST00000506103, ENST00000506198, ENST00000508404, ENST00000508561, ENST00000509575, ENST00000511710, ENST00000514070, ENST00000514904, ENST00000515591, ENST00000608091)	0.282	6.36	31.4	4.88e-07	0.000104	6.31
9026	ENSG00000166971	64400	AKTIP	16	53500000	53500000	13400	-	AKTIP	protein_coding	chromosome	AKT interacting protein [Source:HGNC Symbol;Acc:HGNC:16710]	ENSG00000166971.17	AKTIP	c(ENST00000300245, ENST00000394657, ENST00000561799, ENST00000563108, ENST00000563928, ENST00000564497, ENST00000565408, ENST00000565431, ENST00000566045, ENST00000568022, ENST00000568596, ENST00000570004, ENST00000570041, ENST00000571523)	0.507	5.15	31.2	5.18e-07	0.000109	6.29
3516	ENSG00000115339	2591	GALNT3	2	166000000	166000000	47100	-	GALNT3	protein_coding	chromosome	polypeptide N-acetylgalactosaminyltransferase 3 [Source:HGNC Symbol;Acc:HGNC:4125]	ENSG00000115339.14	GALNT3	c(ENST00000392701, ENST00000409882, ENST00000412248, ENST00000414977, ENST00000422973, ENST00000431484, ENST00000437849, ENST00000447156, ENST00000463254)	0.425	6.68	31.2	5.24e-07	0.000109	6.28
1262	ENSG00000082516	25929	GEMIN5	5	155000000	155000000	50800	-	GEMIN5	protein_coding	chromosome	gem nuclear organelle associated protein 5 [Source:HGNC Symbol;Acc:HGNC:20043]	ENSG00000082516.9	GEMIN5	c(ENST00000285873, ENST00000522075, ENST00000523355)	-0.478	6.2	30.9	5.78e-07	0.000118	6.24
14038	ENSG00000266094	83593	RASSF5	1	207000000	207000000	81900	+	RASSF5	protein_coding	chromosome	Ras association domain family member 5 [Source:HGNC Symbol;Acc:HGNC:17609]	ENSG00000266094.8	RASSF5	c(ENST00000577571, ENST00000579436, ENST00000579942, ENST00000580449, ENST00000581503, ENST00000581888, ENST00000605120, ENST00000605653, ENST00000636182)	0.535	4.11	30.8	5.96e-07	0.00012	6.22
9424	ENSG00000169252	154	ADRB2	5	149000000	149000000	3440	+	ADRB2	protein_coding	chromosome	adrenoceptor beta 2 [Source:HGNC Symbol;Acc:HGNC:286]	ENSG00000169252.5	ADRB2	ENST00000305988	-0.463	5.69	30.4	6.93e-07	0.000138	6.16
3901	ENSG00000119411	54836	BSPRY	9	113000000	113000000	21700	+	BSPRY	protein_coding	chromosome	B-box and SPRY domain containing [Source:HGNC Symbol;Acc:HGNC:18232]	ENSG00000119411.11	BSPRY	c(ENST00000374183, ENST00000462085)	0.855	1.91	30.2	7.3e-07	0.000143	6.14
4438	ENSG00000125458	30833	NT5C	17	75100000	75100000	1530	-	NT5C	protein_coding	chromosome	5', 3'-nucleotidase, cytosolic [Source:HGNC Symbol;Acc:HGNC:17144]	ENSG00000125458.7	NT5C	c(ENST00000245552, ENST00000577523, ENST00000578095, ENST00000578337, ENST00000578407, ENST00000579023, ENST00000579082, ENST00000580423, ENST00000580758, ENST00000582160, ENST00000582170, ENST00000582744, ENST00000583655, ENST00000584352)	-0.653	4.07	30.2	7.4e-07	0.000143	6.13
6625	ENSG00000144136	6574	SLC20A1	2	113000000	113000000	17900	+	SLC20A1	protein_coding	chromosome	solute carrier family 20 member 1 [Source:HGNC Symbol;Acc:HGNC:10946]	ENSG00000144136.11	SLC20A1	c(ENST00000272542, ENST00000413135, ENST00000423633, ENST00000433924, ENST00000456264, ENST00000480984, ENST00000490674, ENST00000492076, ENST00000498224)	-0.434	6.47	30.1	7.47e-07	0.000143	6.13
11496	ENSG00000187079	7003	TEAD1	11	12700000	12900000	270000	+	TEAD1	protein_coding	chromosome	TEA domain transcription factor 1 [Source:HGNC Symbol;Acc:HGNC:11714]	ENSG00000187079.17	TEAD1	c(ENST00000334310, ENST00000525312, ENST00000526600, ENST00000527376, ENST00000527575, ENST00000527636, ENST00000638666)	0.546	7.03	29.8	8.33e-07	0.000157	6.08
304	ENSG00000019549	6591	SNAI2	8	48900000	48900000	4140	-	SNAI2	protein_coding	chromosome	snail family transcriptional repressor 2 [Source:HGNC Symbol;Acc:HGNC:11094]	ENSG00000019549.13	SNAI2	c(ENST00000020945, ENST00000396822, ENST00000649776)	-0.537	6.25	29.5	9.42e-07	0.000175	6.03
11143	ENSG00000184292	4070	TACSTD2	1	58600000	58600000	1820	-	TACSTD2	protein_coding	chromosome	tumor associated calcium signal transducer 2 [Source:HGNC Symbol;Acc:HGNC:11530]	ENSG00000184292.7	TACSTD2	ENST00000371225	0.391	9.06	29.1	1.06e-06	0.000194	5.97
3212	ENSG00000112276	11149	BVES	6	105000000	105000000	40300	-	BVES	protein_coding	chromosome	blood vessel epicardial substance [Source:HGNC Symbol;Acc:HGNC:1152]	ENSG00000112276.14	BVES	c(ENST00000314641, ENST00000336775, ENST00000446408)	0.737	3.2	29.1	1.07e-06	0.000194	5.97
4669	ENSG00000128016	7538	ZFP36	19	39400000	39400000	2570	+	ZFP36	protein_coding	chromosome	ZFP36 ring finger protein [Source:HGNC Symbol;Acc:HGNC:12862]	ENSG00000128016.7	ZFP36	c(ENST00000594045, ENST00000594442, ENST00000597629, ENST00000600033, ENST00000652583)	0.696	5.98	29.1	1.09e-06	0.000196	5.96
13310	ENSG00000233948	5987	TRIM27	CHR_HSCHR6_MHC_MCF_CTG1	28900000	28900000	21000	-	TRIM27	protein_coding	chromosome	tripartite motif containing 27 [Source:HGNC Symbol;Acc:HGNC:9975]	ENSG00000233948.10	TRIM27	c(ENST00000430891, ENST00000440169, ENST00000443804, ENST00000445968, ENST00000455861, ENST00000466688, ENST00000468364, ENST00000478495, ENST00000493318, ENST00000498464)	-7.47	3.3	29	1.12e-06	0.000199	5.95
7202	ENSG00000151090	7068	THRB	3	24100000	24500000	379000	-	THRB	protein_coding	chromosome	thyroid hormone receptor beta [Source:HGNC Symbol;Acc:HGNC:11799]	ENSG00000151090.19	THRB	c(ENST00000280696, ENST00000356447, ENST00000396671, ENST00000413780, ENST00000416420, ENST00000418247, ENST00000428492, ENST00000431815, ENST00000447414, ENST00000447875, ENST00000453729, ENST00000642307, ENST00000643772, ENST00000644321, ENST00000645139, ENST00000646209, ENST00000646300, ENST00000646432, ENST00000646966)	0.789	4.56	28.8	1.22e-06	0.000213	5.92
8852	ENSG00000165997	221079	ARL5B	10	18700000	18700000	22200	+	ARL5B	protein_coding	chromosome	ADP ribosylation factor like GTPase 5B [Source:HGNC Symbol;Acc:HGNC:23052]	ENSG00000165997.5	ARL5B	ENST00000377275	0.498	5.19	28.7	1.25e-06	0.000215	5.9
8613	ENSG00000164520	135250	RAET1E	6	150000000	150000000	14700	-	RAET1E	protein_coding	chromosome	retinoic acid early transcript 1E [Source:HGNC Symbol;Acc:HGNC:16793]	ENSG00000164520.11	RAET1E	c(ENST00000357183, ENST00000367363, ENST00000392270, ENST00000524905, ENST00000529948, ENST00000531073, ENST00000532335)	0.555	4.73	28.7	1.26e-06	0.000215	5.9
14648	ENSG00000282988	NA		6	26200000	26200000	3700	-	AL031777.3	protein_coding	chromosome	novel protein	ENSG00000282988.2	AL031777.3	c(ENST00000635200, ENST00000635641, ENST00000650491)	1.07	2.6	28.5	1.33e-06	0.000224	5.88
665	ENSG00000062038	1001	CDH3	16	68600000	68700000	86400	+	CDH3	protein_coding	chromosome	cadherin 3 [Source:HGNC Symbol;Acc:HGNC:1762]	ENSG00000062038.14	CDH3	c(ENST00000264012, ENST00000429102, ENST00000542274, ENST00000565453, ENST00000566808, ENST00000567674, ENST00000568292, ENST00000569036, ENST00000569080, ENST00000569117)	0.37	8.94	28.4	1.36e-06	0.000227	5.87
10848	ENSG00000181915	84890	ADO	10	62800000	62800000	3760	+	ADO	protein_coding	chromosome	2-aminoethanethiol dioxygenase [Source:HGNC Symbol;Acc:HGNC:23506]	ENSG00000181915.5	ADO	ENST00000373783	-0.382	4.99	28.3	1.44e-06	0.000238	5.84
1389	ENSG00000087086	2512	FTL	19	49000000	49000000	1570	+	FTL	protein_coding	chromosome	ferritin light chain [Source:HGNC Symbol;Acc:HGNC:3999]	ENSG00000087086.15	FTL	ENST00000331825	-0.297	10.8	28.1	1.51e-06	0.000247	5.82
5609	ENSG00000136155	8796	SCEL	13	77500000	77600000	110000	+	SCEL	protein_coding	chromosome	sciellin [Source:HGNC Symbol;Acc:HGNC:10573]	ENSG00000136155.17	SCEL	c(ENST00000349847, ENST00000377246, ENST00000469982, ENST00000471491, ENST00000535157)	0.402	8.52	28	1.6e-06	0.000259	5.8
13928	ENSG00000260549	4500	MT1L	16	56600000	56600000	1340	+	MT1L	transcribed_unprocessed_pseudogene	chromosome	metallothionein 1L, pseudogene [Source:HGNC Symbol;Acc:HGNC:7404]	ENSG00000260549.1	MT1L	c(ENST00000565768, ENST00000566367)	-0.716	3.58	27.9	1.67e-06	0.000267	5.78
3555	ENSG00000115616	6549	SLC9A2	2	103000000	103000000	91800	+	SLC9A2	protein_coding	chromosome	solute carrier family 9 member A2 [Source:HGNC Symbol;Acc:HGNC:11072]	ENSG00000115616.3	SLC9A2	c(ENST00000233969, ENST00000467657, ENST00000469286)	1.25	2.03	27.8	1.69e-06	0.000268	5.77
60	ENSG00000005020	8935	SKAP2	7	26700000	27000000	328000	-	SKAP2	protein_coding	chromosome	src kinase associated phosphoprotein 2 [Source:HGNC Symbol;Acc:HGNC:15687]	ENSG00000005020.13	SKAP2	c(ENST00000345317, ENST00000432747, ENST00000468712, ENST00000481204, ENST00000487720, ENST00000489977, ENST00000490456, ENST00000495802, ENST00000497511)	0.461	5.41	27.6	1.84e-06	0.000288	5.73
3441	ENSG00000114767	9136	RRP9	3	51900000	51900000	8480	-	RRP9	protein_coding	chromosome	ribosomal RNA processing 9, U3 small nucleolar RNA binding protein [Source:HGNC Symbol;Acc:HGNC:16829]	ENSG00000114767.7	RRP9	ENST00000232888	-0.531	5.52	27.4	2.01e-06	0.000312	5.7
10415	ENSG00000177191	374907	B3GNT8	19	41400000	41400000	3370	-	B3GNT8	protein_coding	chromosome	UDP-GlcNAc:betaGal beta-1,3-N-acetylglucosaminyltransferase 8 [Source:HGNC Symbol;Acc:HGNC:24139]	ENSG00000177191.2	B3GNT8	c(ENST00000321702, ENST00000601379, ENST00000601616)	1.75	0.985	27.3	2.07e-06	0.000318	5.68
6076	ENSG00000139517	222484	LNX2	13	27500000	27600000	74600	-	LNX2	protein_coding	chromosome	ligand of numb-protein X 2 [Source:HGNC Symbol;Acc:HGNC:20421]	ENSG00000139517.9	LNX2	c(ENST00000316334, ENST00000649248)	0.386	5.53	27.1	2.17e-06	0.00033	5.66
13760	ENSG00000254470	91056	AP5B1	11	65800000	65800000	7080	-	AP5B1	protein_coding	chromosome	adaptor related protein complex 5 subunit beta 1 [Source:HGNC Symbol;Acc:HGNC:25104]	ENSG00000254470.3	AP5B1	ENST00000532090	0.557	4.22	27	2.26e-06	0.000339	5.65
6108	ENSG00000139734	81624	DIAPH3	13	59700000	60200000	498000	-	DIAPH3	protein_coding	chromosome	diaphanous related formin 3 [Source:HGNC Symbol;Acc:HGNC:15480]	ENSG00000139734.19	DIAPH3	c(ENST00000267215, ENST00000377908, ENST00000400319, ENST00000400320, ENST00000400324, ENST00000465066, ENST00000470420, ENST00000498416, ENST00000615942, ENST00000649952)	1.01	3.17	27	2.29e-06	0.00034	5.64
2762	ENSG00000107864	22849	CPEB3	10	92000000	92300000	244000	-	CPEB3	protein_coding	chromosome	cytoplasmic polyadenylation element binding protein 3 [Source:HGNC Symbol;Acc:HGNC:21746]	ENSG00000107864.15	CPEB3	c(ENST00000265997, ENST00000412050, ENST00000614585)	0.894	2.91	26.9	2.33e-06	0.000343	5.63
4525	ENSG00000126003	5326	PLAGL2	20	32200000	32200000	15200	-	PLAGL2	protein_coding	chromosome	PLAG1 like zinc finger 2 [Source:HGNC Symbol;Acc:HGNC:9047]	ENSG00000126003.7	PLAGL2	ENST00000246229	0.61	4.6	26.9	2.37e-06	0.000345	5.63
6485	ENSG00000143333	6004	RGS16	1	183000000	183000000	5770	-	RGS16	protein_coding	chromosome	regulator of G protein signaling 16 [Source:HGNC Symbol;Acc:HGNC:9997]	ENSG00000143333.7	RGS16	ENST00000367558	-0.772	3.96	26.7	2.52e-06	0.000363	5.6
3861	ENSG00000118898	5493	PPL	16	4880000	4960000	78200	-	PPL	protein_coding	chromosome	periplakin [Source:HGNC Symbol;Acc:HGNC:9273]	ENSG00000118898.16	PPL	c(ENST00000345988, ENST00000588556, ENST00000589090, ENST00000590093, ENST00000590782, ENST00000592772)	0.49	8.04	26.5	2.76e-06	0.000394	5.56
9142	ENSG00000167656	8581	LY6D	8	143000000	143000000	1660	-	LY6D	protein_coding	chromosome	lymphocyte antigen 6 family member D [Source:HGNC Symbol;Acc:HGNC:13348]	ENSG00000167656.5	LY6D	c(ENST00000301263, ENST00000518434, ENST00000518469, ENST00000518884)	-0.467	4.44	26.4	2.87e-06	0.000405	5.54
10931	ENSG00000182580	2049	EPHB3	3	185000000	185000000	20600	+	EPHB3	protein_coding	chromosome	EPH receptor B3 [Source:HGNC Symbol;Acc:HGNC:3394]	ENSG00000182580.3	EPHB3	c(ENST00000330394, ENST00000473079, ENST00000482987)	1.2	3.74	26.3	2.91e-06	0.000407	5.54
3228	ENSG00000112343	10475	TRIM38	6	26000000	26000000	28400	+	TRIM38	protein_coding	chromosome	tripartite motif containing 38 [Source:HGNC Symbol;Acc:HGNC:10059]	ENSG00000112343.11	TRIM38	ENST00000357085	0.521	4.88	26.2	3.11e-06	0.000432	5.51
12775	ENSG00000213928	10379	IRF9	14	24200000	24200000	5300	+	IRF9	protein_coding	chromosome	interferon regulatory factor 9 [Source:HGNC Symbol;Acc:HGNC:6131]	ENSG00000213928.9	IRF9	c(ENST00000324076, ENST00000396864, ENST00000557894, ENST00000559229, ENST00000559284, ENST00000559863, ENST00000560275, ENST00000560311, ENST00000560365, ENST00000560542, ENST00000560852, ENST00000561009, ENST00000561342, ENST00000561412, ENST00000561415)	0.834	4.22	26	3.23e-06	0.000445	5.49
730	ENSG00000065060	54887	UHRF1BP1	6	34800000	34900000	91100	+	UHRF1BP1	protein_coding	chromosome	UHRF1 binding protein 1 [Source:HGNC Symbol;Acc:HGNC:21216]	ENSG00000065060.17	UHRF1BP1	c(ENST00000192788, ENST00000452449)	0.444	4.95	26	3.29e-06	0.000446	5.48
8698	ENSG00000165006	51271	UBAP1	9	34200000	34300000	73500	+	UBAP1	protein_coding	chromosome	ubiquitin associated protein 1 [Source:HGNC Symbol;Acc:HGNC:12461]	ENSG00000165006.14	UBAP1	c(ENST00000297661, ENST00000359544, ENST00000379186, ENST00000625521, ENST00000626262)	0.404	6.67	26	3.31e-06	0.000446	5.48
14614	ENSG00000282092	10025	MED16	CHR_HSCHR19_5_CTG2	868000	882000	13600	-	MED16	protein_coding	chromosome	mediator complex subunit 16 [Source:HGNC Symbol;Acc:HGNC:17556]	ENSG00000282092.1	MED16	c(ENST00000631584, ENST00000631852, ENST00000631904, ENST00000631914, ENST00000632049, ENST00000633123, ENST00000633972, ENST00000634211, ENST00000634212)	-4.42	1.73	25.7	3.61e-06	0.000483	5.44
5620	ENSG00000136235	10457	GPNMB	7	23200000	23300000	39100	+	GPNMB	protein_coding	chromosome	glycoprotein nmb [Source:HGNC Symbol;Acc:HGNC:4462]	ENSG00000136235.16	GPNMB	c(ENST00000258733, ENST00000381990, ENST00000409458, ENST00000459927, ENST00000463011, ENST00000465673, ENST00000468723, ENST00000470994, ENST00000474157, ENST00000478451, ENST00000479625, ENST00000487890, ENST00000492512, ENST00000492858, ENST00000647578)	-0.364	6.9	25.4	4.18e-06	0.000553	5.38
13392	ENSG00000236222	9277	WDR46	CHR_HSCHR6_MHC_MCF_CTG1	33400000	33500000	10400	-	WDR46	protein_coding	chromosome	WD repeat domain 46 [Source:HGNC Symbol;Acc:HGNC:13923]	ENSG00000236222.8	WDR46	c(ENST00000432609, ENST00000443102, ENST00000470218, ENST00000474921, ENST00000477482, ENST00000477631, ENST00000478053, ENST00000481795, ENST00000484940, ENST00000492912)	-6.55	-1.48	25.7	4.21e-06	0.000553	5.38
7198	ENSG00000151012	23657	SLC7A11	4	138000000	138000000	78300	-	SLC7A11	protein_coding	chromosome	solute carrier family 7 member 11 [Source:HGNC Symbol;Acc:HGNC:11059]	ENSG00000151012.13	SLC7A11	c(ENST00000280612, ENST00000509248)	1.05	3.21	25.1	4.54e-06	0.000592	5.34
6117	ENSG00000139926	122786	FRMD6	14	51500000	51700000	242000	+	FRMD6	protein_coding	chromosome	FERM domain containing 6 [Source:HGNC Symbol;Acc:HGNC:19839]	ENSG00000139926.15	FRMD6	c(ENST00000344768, ENST00000356218, ENST00000395718, ENST00000553556, ENST00000554167, ENST00000554495, ENST00000554745, ENST00000554778, ENST00000555197, ENST00000555703, ENST00000555936, ENST00000555952, ENST00000556137, ENST00000557001, ENST00000557103, ENST00000557183, ENST00000557405, ENST00000557522)	-0.436	7.57	25.1	4.59e-06	0.000593	5.34
5660	ENSG00000136542	11227	GALNT5	2	157000000	157000000	60800	+	GALNT5	protein_coding	chromosome	polypeptide N-acetylgalactosaminyltransferase 5 [Source:HGNC Symbol;Acc:HGNC:4127]	ENSG00000136542.9	GALNT5	c(ENST00000259056, ENST00000461704, ENST00000463418)	0.563	8.21	25	4.68e-06	0.000599	5.33
6865	ENSG00000146674	3486	IGFBP3	7	45900000	45900000	9630	-	IGFBP3	protein_coding	chromosome	insulin like growth factor binding protein 3 [Source:HGNC Symbol;Acc:HGNC:5472]	ENSG00000146674.15	IGFBP3	c(ENST00000275521, ENST00000381083, ENST00000381086, ENST00000417621, ENST00000428530, ENST00000448817, ENST00000460209, ENST00000460477, ENST00000465642, ENST00000613132, ENST00000615754)	0.497	6.15	24.9	4.92e-06	0.000624	5.31
11618	ENSG00000188277	643338	C15orf62	15	40800000	40800000	2470	+	C15orf62	protein_coding	chromosome	chromosome 15 open reading frame 62 [Source:HGNC Symbol;Acc:HGNC:34489]	ENSG00000188277.10	C15orf62	ENST00000344320	1.07	1.28	25.3	5.18e-06	0.00065	5.29
12208	ENSG00000198420	9747	TCAF1	7	144000000	144000000	50800	-	TCAF1	protein_coding	chromosome	TRPM8 channel associated factor 1 [Source:HGNC Symbol;Acc:HGNC:22201]	ENSG00000198420.10	TCAF1	c(ENST00000355951, ENST00000392900, ENST00000460532, ENST00000478172, ENST00000479870, ENST00000485416, ENST00000491908)	0.524	5.79	24.8	5.22e-06	0.00065	5.28
4637	ENSG00000127585	146330	FBXL16	16	692000	706000	13300	-	FBXL16	protein_coding	chromosome	F-box and leucine rich repeat protein 16 [Source:HGNC Symbol;Acc:HGNC:14150]	ENSG00000127585.12	FBXL16	c(ENST00000324361, ENST00000397621, ENST00000562563, ENST00000562585, ENST00000562648)	-2.66	1.58	24.7	5.42e-06	0.00067	5.27
10254	ENSG00000175592	8061	FOSL1	11	65900000	65900000	8520	-	FOSL1	protein_coding	chromosome	FOS like 1, AP-1 transcription factor subunit [Source:HGNC Symbol;Acc:HGNC:13718]	ENSG00000175592.9	FOSL1	c(ENST00000312562, ENST00000448083, ENST00000531493, ENST00000532401, ENST00000534222)	-0.533	5.06	24.6	5.55e-06	0.000681	5.26
2561	ENSG00000105855	3696	ITGB8	7	20300000	20400000	85100	+	ITGB8	protein_coding	chromosome	integrin subunit beta 8 [Source:HGNC Symbol;Acc:HGNC:6163]	ENSG00000105855.10	ITGB8	c(ENST00000222573, ENST00000460204, ENST00000477859, ENST00000478974, ENST00000537992)	0.366	6.55	24.3	6.13e-06	0.000745	5.21
10422	ENSG00000177283	8325	FZD8	10	35600000	35600000	4030	-	FZD8	protein_coding	chromosome	frizzled class receptor 8 [Source:HGNC Symbol;Acc:HGNC:4046]	ENSG00000177283.7	FZD8	ENST00000374694	-0.533	4.46	24.2	6.39e-06	0.00077	5.19
4601	ENSG00000127084	89846	FGD3	9	92900000	93000000	88700	+	FGD3	protein_coding	chromosome	FYVE, RhoGEF and PH domain containing 3 [Source:HGNC Symbol;Acc:HGNC:16027]	ENSG00000127084.19	FGD3	c(ENST00000337352, ENST00000375482, ENST00000416701, ENST00000467786, ENST00000468206, ENST00000488407, ENST00000494553, ENST00000494669)	2.04	1.1	24.1	6.79e-06	0.000812	5.17
10601	ENSG00000179041	23212	RRS1	8	66400000	66400000	1720	+	RRS1	protein_coding	chromosome	ribosome biogenesis regulator 1 homolog [Source:HGNC Symbol;Acc:HGNC:17083]	ENSG00000179041.4	RRS1	ENST00000320270	-0.586	5.32	23.9	7.19e-06	0.000848	5.14
3245	ENSG00000112561	7942	TFEB	6	41700000	41700000	52300	-	TFEB	protein_coding	chromosome	transcription factor EB [Source:HGNC Symbol;Acc:HGNC:11753]	ENSG00000112561.18	TFEB	c(ENST00000230323, ENST00000343317, ENST00000358871, ENST00000373033, ENST00000394283, ENST00000403298, ENST00000406563, ENST00000416140, ENST00000419396, ENST00000419574, ENST00000420312, ENST00000424495, ENST00000425401, ENST00000433032, ENST00000445214, ENST00000445700, ENST00000494822)	1.66	4.24	23.9	7.2e-06	0.000848	5.14
13883	ENSG00000258839	4157	MC1R	16	89900000	89900000	8860	+	MC1R	protein_coding	chromosome	melanocortin 1 receptor [Source:HGNC Symbol;Acc:HGNC:6929]	ENSG00000258839.3	MC1R	c(ENST00000539976, ENST00000555147, ENST00000555427, ENST00000639847)	0.875	2.28	23.8	7.53e-06	0.000879	5.12
8683	ENSG00000164938	94241	TP53INP1	8	94900000	94900000	23400	-	TP53INP1	protein_coding	chromosome	tumor protein p53 inducible nuclear protein 1 [Source:HGNC Symbol;Acc:HGNC:18022]	ENSG00000164938.14	TP53INP1	c(ENST00000342697, ENST00000448464)	0.718	5.14	23.7	7.86e-06	0.00091	5.1
5208	ENSG00000133101	8900	CCNA1	13	36400000	36400000	11400	+	CCNA1	protein_coding	chromosome	cyclin A1 [Source:HGNC Symbol;Acc:HGNC:1577]	ENSG00000133101.10	CCNA1	c(ENST00000255465, ENST00000440264, ENST00000625767, ENST00000630422)	-0.445	4.72	23.6	8.05e-06	0.000925	5.09
7042	ENSG00000148730	1979	EIF4EBP2	10	70400000	70400000	24500	+	EIF4EBP2	protein_coding	chromosome	eukaryotic translation initiation factor 4E binding protein 2 [Source:HGNC Symbol;Acc:HGNC:3289]	ENSG00000148730.7	EIF4EBP2	ENST00000373218	0.232	6.02	23.5	8.27e-06	0.000943	5.08
2901	ENSG00000109101	8456	FOXN1	17	28500000	28500000	32700	+	FOXN1	protein_coding	chromosome	forkhead box N1 [Source:HGNC Symbol;Acc:HGNC:12765]	ENSG00000109101.7	FOXN1	c(ENST00000226247, ENST00000577936, ENST00000579795)	1.51	1.16	23.5	8.34e-06	0.000943	5.08
7669	ENSG00000156697	10813	UTP14A	X	130000000	130000000	23600	+	UTP14A	protein_coding	chromosome	UTP14A small subunit processome component [Source:HGNC Symbol;Acc:HGNC:10665]	ENSG00000156697.13	UTP14A	c(ENST00000394422, ENST00000425117, ENST00000427972, ENST00000498179)	-0.422	5.68	23.5	8.51e-06	0.000956	5.07
11497	ENSG00000187091	5333	PLCD1	3	38000000	38000000	22300	-	PLCD1	protein_coding	chromosome	phospholipase C delta 1 [Source:HGNC Symbol;Acc:HGNC:9060]	ENSG00000187091.13	PLCD1	c(ENST00000334661, ENST00000417185, ENST00000461445, ENST00000463876, ENST00000473834, ENST00000479619, ENST00000484829, ENST00000495367, ENST00000495395)	0.779	5.05	23.4	8.64e-06	0.000963	5.06
5975	ENSG00000138650	57575	PCDH10	4	133000000	133000000	59300	+	PCDH10	protein_coding	chromosome	protocadherin 10 [Source:HGNC Symbol;Acc:HGNC:13404]	ENSG00000138650.9	PCDH10	c(ENST00000264360, ENST00000511112, ENST00000618019)	-1.36	1.29	23.4	8.82e-06	0.000975	5.05
7546	ENSG00000155158	158219	TTC39B	9	15200000	15300000	144000	-	TTC39B	protein_coding	chromosome	tetratricopeptide repeat domain 39B [Source:HGNC Symbol;Acc:HGNC:23704]	ENSG00000155158.20	TTC39B	c(ENST00000297615, ENST00000380850, ENST00000380853, ENST00000505732, ENST00000506891, ENST00000507285, ENST00000507993, ENST00000512701, ENST00000582994)	0.848	4.03	23.2	9.3e-06	0.00102	5.03
12559	ENSG00000205413	54809	SAMD9	7	93100000	93100000	18500	-	SAMD9	protein_coding	chromosome	sterile alpha motif domain containing 9 [Source:HGNC Symbol;Acc:HGNC:1348]	ENSG00000205413.8	SAMD9	c(ENST00000379958, ENST00000446617, ENST00000620985)	0.464	5.41	23.1	9.72e-06	0.00106	5.01
10947	ENSG00000182749	164091	PAQR7	1	25900000	25900000	10000	-	PAQR7	protein_coding	chromosome	progestin and adipoQ receptor family member 7 [Source:HGNC Symbol;Acc:HGNC:23146]	ENSG00000182749.5	PAQR7	ENST00000374296	0.321	5.94	23.1	9.79e-06	0.00106	5.01
11310	ENSG00000185591	6667	SP1	12	53400000	53400000	36300	+	SP1	protein_coding	chromosome	Sp1 transcription factor [Source:HGNC Symbol;Acc:HGNC:11205]	ENSG00000185591.10	SP1	c(ENST00000327443, ENST00000426431, ENST00000548560, ENST00000551969)	0.564	5.77	23.1	9.85e-06	0.00106	5.01
2512	ENSG00000105612	1777	DNASE2	19	12900000	12900000	6260	-	DNASE2	protein_coding	chromosome	deoxyribonuclease 2, lysosomal [Source:HGNC Symbol;Acc:HGNC:2960]	ENSG00000105612.9	DNASE2	c(ENST00000222219, ENST00000586547, ENST00000588777, ENST00000592506)	0.452	5.32	23	9.97e-06	0.00106	5
5290	ENSG00000133985	23508	TTC9	14	70600000	70700000	33500	+	TTC9	protein_coding	chromosome	tetratricopeptide repeat domain 9 [Source:HGNC Symbol;Acc:HGNC:20267]	ENSG00000133985.3	TTC9	ENST00000256367	0.401	6.03	22.9	1.04e-05	0.0011	4.98
10738	ENSG00000180660	4081	MAB21L1	13	35500000	35500000	2900	-	MAB21L1	protein_coding	chromosome	mab-21 like 1 [Source:HGNC Symbol;Acc:HGNC:6757]	ENSG00000180660.8	MAB21L1	ENST00000379919	-0.878	1.74	22.6	1.16e-05	0.00122	4.93
8944	ENSG00000166471	440026	TMEM41B	11	9280000	9310000	34000	-	TMEM41B	protein_coding	chromosome	transmembrane protein 41B [Source:HGNC Symbol;Acc:HGNC:28948]	ENSG00000166471.11	TMEM41B	c(ENST00000299596, ENST00000524543, ENST00000527813, ENST00000528080, ENST00000533723, ENST00000533867, ENST00000611268)	0.481	5.52	22.6	1.17e-05	0.00122	4.93
2068	ENSG00000101773	5932	RBBP8	18	22800000	23000000	228000	+	RBBP8	protein_coding	chromosome	RB binding protein 8, endonuclease [Source:HGNC Symbol;Acc:HGNC:9891]	ENSG00000101773.19	RBBP8	c(ENST00000327155, ENST00000360790, ENST00000399721, ENST00000399722, ENST00000399725, ENST00000577445, ENST00000577588, ENST00000579124, ENST00000580892, ENST00000581687, ENST00000581819, ENST00000582354, ENST00000583057, ENST00000583594, ENST00000583700, ENST00000585177)	-0.519	6.53	22.6	1.19e-05	0.00124	4.92
2026	ENSG00000101361	10528	NOP56	20	2650000	2660000	5800	+	NOP56	protein_coding	chromosome	NOP56 ribonucleoprotein [Source:HGNC Symbol;Acc:HGNC:15911]	ENSG00000101361.17	NOP56	c(ENST00000329276, ENST00000415272, ENST00000445139, ENST00000460258, ENST00000462630, ENST00000466447, ENST00000467196, ENST00000467857, ENST00000469588, ENST00000470143, ENST00000471023, ENST00000480447, ENST00000480992, ENST00000484998, ENST00000490753, ENST00000492135, ENST00000494697, ENST00000496775, ENST00000612233, ENST00000616692, ENST00000651302)	-0.367	8.07	22.4	1.29e-05	0.00132	4.89
13559	ENSG00000242372	3692	EIF6	20	35300000	35300000	6080	-	EIF6	protein_coding	chromosome	eukaryotic translation initiation factor 6 [Source:HGNC Symbol;Acc:HGNC:6159]	ENSG00000242372.8	EIF6	c(ENST00000374436, ENST00000374443, ENST00000374450, ENST00000415116, ENST00000440766, ENST00000447927, ENST00000456600, ENST00000462894)	-0.444	8.17	22.3	1.35e-05	0.00138	4.87
4690	ENSG00000128342	3976	LIF	22	30200000	30200000	6310	-	LIF	protein_coding	chromosome	LIF interleukin 6 family cytokine [Source:HGNC Symbol;Acc:HGNC:6596]	ENSG00000128342.5	LIF	c(ENST00000249075, ENST00000403987)	0.955	3.08	22.2	1.37e-05	0.00139	4.86
4209	ENSG00000122861	5328	PLAU	10	73900000	73900000	8320	+	PLAU	protein_coding	chromosome	plasminogen activator, urokinase [Source:HGNC Symbol;Acc:HGNC:9052]	ENSG00000122861.16	PLAU	c(ENST00000372764, ENST00000446342, ENST00000481390, ENST00000494287, ENST00000496926)	-0.7	6.92	22.2	1.38e-05	0.00139	4.86
10994	ENSG00000183111	389337	ARHGEF37	5	150000000	150000000	83000	+	ARHGEF37	protein_coding	chromosome	Rho guanine nucleotide exchange factor 37 [Source:HGNC Symbol;Acc:HGNC:34430]	ENSG00000183111.12	ARHGEF37	c(ENST00000333677, ENST00000505810, ENST00000509831)	0.478	5.49	22.2	1.39e-05	0.0014	4.86
8273	ENSG00000162981	151354	LRATD1	2	14600000	14700000	18100	+	LRATD1	protein_coding	chromosome	LRAT domain containing 1 [Source:HGNC Symbol;Acc:HGNC:20743]	ENSG00000162981.14	LRATD1	c(ENST00000295092, ENST00000331243, ENST00000464947, ENST00000497769)	0.483	6.61	22	1.46e-05	0.00145	4.84
9453	ENSG00000169509	54544	CRCT1	1	153000000	153000000	1530	+	CRCT1	protein_coding	chromosome	cysteine rich C-terminal 1 [Source:HGNC Symbol;Acc:HGNC:29875]	ENSG00000169509.6	CRCT1	ENST00000368790	0.443	4.99	22	1.49e-05	0.00147	4.83
10575	ENSG00000178913	6879	TAF7	5	141000000	141000000	60600	-	TAF7	protein_coding	chromosome	TATA-box binding protein associated factor 7 [Source:HGNC Symbol;Acc:HGNC:11541]	ENSG00000178913.8	TAF7	c(ENST00000313368, ENST00000624699, ENST00000624761)	-0.336	6.16	21.9	1.52e-05	0.00148	4.82
6962	ENSG00000147697	56169	GSDMC	8	130000000	130000000	38400	-	GSDMC	protein_coding	chromosome	gasdermin C [Source:HGNC Symbol;Acc:HGNC:7151]	ENSG00000147697.9	GSDMC	c(ENST00000276708, ENST00000521365, ENST00000522273, ENST00000619643)	2.86	-0.866	21.9	1.53e-05	0.00148	4.82
7882	ENSG00000159167	6781	STC1	8	23800000	23900000	12900	-	STC1	protein_coding	chromosome	stanniocalcin 1 [Source:HGNC Symbol;Acc:HGNC:11373]	ENSG00000159167.12	STC1	c(ENST00000290271, ENST00000524323)	-0.668	3.32	21.9	1.53e-05	0.00148	4.81
5504	ENSG00000135521	84946	LTV1	6	144000000	144000000	20500	+	LTV1	protein_coding	chromosome	LTV1 ribosome biogenesis factor [Source:HGNC Symbol;Acc:HGNC:21173]	ENSG00000135521.9	LTV1	ENST00000367576	-0.419	5.84	21.9	1.55e-05	0.00149	4.81
2805	ENSG00000108352	51195	RAPGEFL1	17	40200000	40200000	18600	+	RAPGEFL1	protein_coding	chromosome	Rap guanine nucleotide exchange factor like 1 [Source:HGNC Symbol;Acc:HGNC:17428]	ENSG00000108352.12	RAPGEFL1	c(ENST00000264644, ENST00000456989, ENST00000469209, ENST00000496032, ENST00000538884, ENST00000538981, ENST00000541245, ENST00000543876, ENST00000544503, ENST00000545893, ENST00000620260)	0.529	5.39	21.9	1.56e-05	0.00149	4.81
1724	ENSG00000099822	610	HCN2	19	590000	617000	27300	+	HCN2	protein_coding	chromosome	hyperpolarization activated cyclic nucleotide gated potassium and sodium channel 2 [Source:HGNC Symbol;Acc:HGNC:4846]	ENSG00000099822.3	HCN2	ENST00000251287	1.25	0.339	22.2	1.61e-05	0.00153	4.79
9844	ENSG00000172183	3669	ISG20	15	88600000	88700000	20300	+	ISG20	protein_coding	chromosome	interferon stimulated exonuclease gene 20 [Source:HGNC Symbol;Acc:HGNC:6130]	ENSG00000172183.15	ISG20	c(ENST00000306072, ENST00000379224, ENST00000546338, ENST00000557824, ENST00000558236, ENST00000558942, ENST00000558992, ENST00000559876, ENST00000560573, ENST00000560741, ENST00000560746)	-0.781	3.58	21.7	1.68e-05	0.00158	4.77
5703	ENSG00000136867	1318	SLC31A2	9	113000000	113000000	13200	+	SLC31A2	protein_coding	chromosome	solute carrier family 31 member 2 [Source:HGNC Symbol;Acc:HGNC:11017]	ENSG00000136867.11	SLC31A2	c(ENST00000259392, ENST00000374220, ENST00000490809)	0.308	5.76	21.6	1.73e-05	0.00162	4.76
9703	ENSG00000171223	3726	JUNB	19	12800000	12800000	1830	+	JUNB	protein_coding	chromosome	JunB proto-oncogene, AP-1 transcription factor subunit [Source:HGNC Symbol;Acc:HGNC:6205]	ENSG00000171223.6	JUNB	ENST00000302754	0.499	5.35	21.6	1.74e-05	0.00162	4.76
13034	ENSG00000225589	9656	MDC1	CHR_HSCHR6_MHC_DBB_CTG1	30700000	30700000	18100	-	MDC1	protein_coding	chromosome	mediator of DNA damage checkpoint 1 [Source:HGNC Symbol;Acc:HGNC:21163]	ENSG00000225589.9	MDC1	c(ENST00000419675, ENST00000420320, ENST00000437759, ENST00000445764, ENST00000447640, ENST00000474752, ENST00000489008, ENST00000495325, ENST00000547681)	3.14	0.263	21.5	1.83e-05	0.0017	4.74
9244	ENSG00000168143	222584	FAM83B	6	54800000	54900000	98300	+	FAM83B	protein_coding	chromosome	family with sequence similarity 83 member B [Source:HGNC Symbol;Acc:HGNC:21357]	ENSG00000168143.9	FAM83B	ENST00000306858	0.49	6.64	21.3	1.95e-05	0.00179	4.71
4759	ENSG00000129151	8424	BBOX1	11	27000000	27100000	87100	+	BBOX1	protein_coding	chromosome	gamma-butyrobetaine hydroxylase 1 [Source:HGNC Symbol;Acc:HGNC:964]	ENSG00000129151.9	BBOX1	c(ENST00000263182, ENST00000525090, ENST00000527505, ENST00000528583, ENST00000529202, ENST00000531832, ENST00000533566, ENST00000534323)	0.799	3.42	21.2	2.03e-05	0.00185	4.69
5038	ENSG00000131746	84951	TNS4	17	40500000	40500000	25800	-	TNS4	protein_coding	chromosome	tensin 4 [Source:HGNC Symbol;Acc:HGNC:24352]	ENSG00000131746.13	TNS4	c(ENST00000254051, ENST00000394072, ENST00000497303, ENST00000582747)	-0.451	9.12	21.1	2.08e-05	0.00189	4.68
14205	ENSG00000273802	8339	H2BC8	6	26200000	26200000	1530	-	HIST1H2BG	protein_coding	chromosome	histone cluster 1 H2B family member g [Source:HGNC Symbol;Acc:HGNC:4746]	ENSG00000273802.2	HIST1H2BG	ENST00000541790	0.779	2.8	21	2.16e-05	0.00194	4.67
4190	ENSG00000122641	3624	INHBA	7	41700000	41700000	38700	-	INHBA	protein_coding	chromosome	inhibin subunit beta A [Source:HGNC Symbol;Acc:HGNC:6066]	ENSG00000122641.11	INHBA	c(ENST00000242208, ENST00000416150, ENST00000442711, ENST00000464515, ENST00000638023)	-0.495	4.66	21	2.19e-05	0.00195	4.66
8389	ENSG00000163602	23429	RYBP	3	72400000	72400000	74800	-	RYBP	protein_coding	chromosome	RING1 and YY1 binding protein [Source:HGNC Symbol;Acc:HGNC:10480]	ENSG00000163602.10	RYBP	ENST00000477973	0.452	5.82	21	2.22e-05	0.00197	4.65
2291	ENSG00000103888	57214	CEMIP	15	80800000	81000000	172000	+	CEMIP	protein_coding	chromosome	cell migration inducing hyaluronidase 1 [Source:HGNC Symbol;Acc:HGNC:29213]	ENSG00000103888.17	CEMIP	c(ENST00000220244, ENST00000356249, ENST00000394685, ENST00000495041, ENST00000559966, ENST00000560027)	-0.768	4.92	20.9	2.25e-05	0.00198	4.65
6100	ENSG00000139687	5925	RB1	13	48300000	48600000	296000	+	RB1	protein_coding	chromosome	RB transcriptional corepressor 1 [Source:HGNC Symbol;Acc:HGNC:9884]	ENSG00000139687.15	RB1	c(ENST00000267163, ENST00000467505, ENST00000480491, ENST00000484879, ENST00000525036, ENST00000531171, ENST00000643064, ENST00000646097, ENST00000650461)	0.395	5.7	20.9	2.26e-05	0.00198	4.65
12598	ENSG00000205922	390874	ONECUT3	19	1750000	1780000	27500	+	ONECUT3	protein_coding	chromosome	one cut homeobox 3 [Source:HGNC Symbol;Acc:HGNC:13399]	ENSG00000205922.5	ONECUT3	ENST00000382349	1.4	0.442	20.9	2.29e-05	0.00199	4.64
10274	ENSG00000175793	2810	SFN	1	26900000	26900000	1310	+	SFN	protein_coding	chromosome	stratifin [Source:HGNC Symbol;Acc:HGNC:10773]	ENSG00000175793.12	SFN	ENST00000339276	-0.36	10.5	20.9	2.31e-05	0.002	4.64
7185	ENSG00000150782	3606	IL18	11	112000000	112000000	20800	-	IL18	protein_coding	chromosome	interleukin 18 [Source:HGNC Symbol;Acc:HGNC:5986]	ENSG00000150782.12	IL18	c(ENST00000280357, ENST00000524595, ENST00000525547, ENST00000528832, ENST00000533858, ENST00000534225)	0.327	6.42	20.8	2.34e-05	0.002	4.63
3189	ENSG00000112079	11329	STK38	6	36500000	36500000	53600	-	STK38	protein_coding	chromosome	serine/threonine kinase 38 [Source:HGNC Symbol;Acc:HGNC:17847]	ENSG00000112079.9	STK38	ENST00000229812	0.342	6.03	20.8	2.4e-05	0.00204	4.62
2225	ENSG00000103196	83716	CRISPLD2	16	84800000	84900000	101000	+	CRISPLD2	protein_coding	chromosome	cysteine rich secretory protein LCCL domain containing 2 [Source:HGNC Symbol;Acc:HGNC:25248]	ENSG00000103196.12	CRISPLD2	c(ENST00000262424, ENST00000563066, ENST00000564567, ENST00000565561, ENST00000566151, ENST00000566165, ENST00000566431, ENST00000566789, ENST00000567845, ENST00000569090, ENST00000569262)	1.51	-0.00744	20.7	2.46e-05	0.00208	4.61
2061	ENSG00000101665	4092	SMAD7	18	48900000	49000000	32200	-	SMAD7	protein_coding	chromosome	SMAD family member 7 [Source:HGNC Symbol;Acc:HGNC:6773]	ENSG00000101665.9	SMAD7	c(ENST00000262158, ENST00000545051, ENST00000585986, ENST00000586093, ENST00000587336, ENST00000588190, ENST00000589634, ENST00000591805)	0.773	5.33	20.6	2.52e-05	0.00209	4.6
2334	ENSG00000104356	10940	POP1	8	98100000	98200000	42500	+	POP1	protein_coding	chromosome	POP1 homolog, ribonuclease P/MRP subunit [Source:HGNC Symbol;Acc:HGNC:30129]	ENSG00000104356.11	POP1	c(ENST00000349693, ENST00000401707, ENST00000517435, ENST00000522319)	-0.526	5.56	20.7	2.52e-05	0.00209	4.6
2899	ENSG00000109089	30850	CDR2L	17	75000000	75000000	18200	+	CDR2L	protein_coding	chromosome	cerebellar degeneration related protein 2 like [Source:HGNC Symbol;Acc:HGNC:29999]	ENSG00000109089.7	CDR2L	ENST00000337231	0.585	5.08	20.6	2.56e-05	0.00211	4.59
11139	ENSG00000184254	220	ALDH1A3	15	101000000	101000000	38900	+	ALDH1A3	protein_coding	chromosome	aldehyde dehydrogenase 1 family member A3 [Source:HGNC Symbol;Acc:HGNC:409]	ENSG00000184254.17	ALDH1A3	c(ENST00000329841, ENST00000346623, ENST00000557963, ENST00000558033, ENST00000558869, ENST00000560555, ENST00000561338)	0.459	9.93	20.6	2.59e-05	0.00212	4.59
12090	ENSG00000197822	100506658	OCLN	5	69500000	69600000	65800	+	OCLN	protein_coding	chromosome	occludin [Source:HGNC Symbol;Acc:HGNC:8104]	ENSG00000197822.11	OCLN	c(ENST00000355237, ENST00000396442, ENST00000510666, ENST00000514370, ENST00000538151)	1.02	4.66	20.6	2.59e-05	0.00212	4.59
2917	ENSG00000109321	374	AREG	4	74400000	74500000	9870	+	AREG	protein_coding	chromosome	amphiregulin [Source:HGNC Symbol;Acc:HGNC:651]	ENSG00000109321.11	AREG	c(ENST00000395748, ENST00000502307, ENST00000511560)	-0.483	7.83	20.4	2.81e-05	0.00228	4.55
9058	ENSG00000167183	79170	PRR15L	17	48000000	48000000	5920	-	PRR15L	protein_coding	chromosome	proline rich 15 like [Source:HGNC Symbol;Acc:HGNC:28149]	ENSG00000167183.3	PRR15L	ENST00000300557	0.847	2.14	20.4	2.84e-05	0.00229	4.55
10116	ENSG00000174327	201232	SLC16A13	17	7040000	7040000	4100	+	SLC16A13	protein_coding	chromosome	solute carrier family 16 member 13 [Source:HGNC Symbol;Acc:HGNC:31037]	ENSG00000174327.7	SLC16A13	c(ENST00000308027, ENST00000575844)	0.848	3.15	20.3	2.87e-05	0.00231	4.54
8997	ENSG00000166833	89797	NAV2	11	19400000	20100000	771000	+	NAV2	protein_coding	chromosome	neuron navigator 2 [Source:HGNC Symbol;Acc:HGNC:15997]	ENSG00000166833.21	NAV2	c(ENST00000349880, ENST00000360655, ENST00000396085, ENST00000396087, ENST00000525025, ENST00000525322, ENST00000526675, ENST00000527559, ENST00000528008, ENST00000528923, ENST00000530408, ENST00000533746, ENST00000533917, ENST00000534229, ENST00000534299, ENST00000540292, ENST00000650578)	0.81	5.31	20.2	2.96e-05	0.00237	4.53
10065	ENSG00000173875	163049	ZNF791	19	12600000	12600000	22900	+	ZNF791	protein_coding	chromosome	zinc finger protein 791 [Source:HGNC Symbol;Acc:HGNC:26895]	ENSG00000173875.14	ZNF791	c(ENST00000343325, ENST00000446165, ENST00000498389, ENST00000597691, ENST00000598225, ENST00000600752)	0.914	4.27	20.2	2.99e-05	0.00238	4.52
13938	ENSG00000261150	83481	EPPK1	8	144000000	144000000	21100	-	EPPK1	protein_coding	chromosome	epiplakin 1 [Source:HGNC Symbol;Acc:HGNC:15577]	ENSG00000261150.2	EPPK1	c(ENST00000568225, ENST00000615648)	0.426	5.7	20.2	3.01e-05	0.00238	4.52
4980	ENSG00000131149	23199	GSE1	16	85200000	85700000	507000	+	GSE1	protein_coding	chromosome	Gse1 coiled-coil protein [Source:HGNC Symbol;Acc:HGNC:28979]	ENSG00000131149.19	GSE1	c(ENST00000253458, ENST00000393243, ENST00000405402, ENST00000411612, ENST00000412692, ENST00000438180, ENST00000469381, ENST00000471070, ENST00000479488, ENST00000495192, ENST00000496345, ENST00000562659, ENST00000568080, ENST00000574293, ENST00000635906, ENST00000637419)	0.928	5.32	20.2	3.04e-05	0.00239	4.52
1940	ENSG00000100842	10278	EFS	14	23400000	23400000	9350	-	EFS	protein_coding	chromosome	embryonal Fyn-associated substrate [Source:HGNC Symbol;Acc:HGNC:16898]	ENSG00000100842.13	EFS	c(ENST00000216733, ENST00000351354, ENST00000429593)	0.638	3.27	20.1	3.11e-05	0.00243	4.51
9249	ENSG00000168209	54541	DDIT4	10	72300000	72300000	2110	+	DDIT4	protein_coding	chromosome	DNA damage inducible transcript 4 [Source:HGNC Symbol;Acc:HGNC:24944]	ENSG00000168209.5	DDIT4	c(ENST00000307365, ENST00000471240, ENST00000473155)	0.46	9.27	20.1	3.17e-05	0.00247	4.5
3708	ENSG00000116985	656	BMP8B	1	39800000	39800000	31700	-	BMP8B	protein_coding	chromosome	bone morphogenetic protein 8b [Source:HGNC Symbol;Acc:HGNC:1075]	ENSG00000116985.12	BMP8B	ENST00000372827	1.48	0.156	20.3	3.31e-05	0.00256	4.48
9545	ENSG00000170153	57484	RNF150	4	141000000	141000000	353000	-	RNF150	protein_coding	chromosome	ring finger protein 150 [Source:HGNC Symbol;Acc:HGNC:23138]	ENSG00000170153.11	RNF150	c(ENST00000306799, ENST00000420921, ENST00000506101, ENST00000507500, ENST00000515057, ENST00000515673)	1.55	2.44	19.9	3.35e-05	0.00256	4.48
5581	ENSG00000136002	50649	ARHGEF4	2	131000000	131000000	210000	+	ARHGEF4	protein_coding	chromosome	Rho guanine nucleotide exchange factor 4 [Source:HGNC Symbol;Acc:HGNC:684]	ENSG00000136002.19	ARHGEF4	c(ENST00000326016, ENST00000355771, ENST00000392953, ENST00000409303, ENST00000409359, ENST00000428230, ENST00000438985, ENST00000439368, ENST00000490728, ENST00000496764, ENST00000525092, ENST00000526381, ENST00000527365, ENST00000528247, ENST00000532720, ENST00000611048, ENST00000636987)	-0.44	6.8	19.9	3.38e-05	0.00256	4.47
12487	ENSG00000204576	80742	PRR3	6	30600000	30600000	6840	+	PRR3	protein_coding	chromosome	proline rich 3 [Source:HGNC Symbol;Acc:HGNC:21149]	ENSG00000204576.11	PRR3	c(ENST00000376557, ENST00000376560, ENST00000470703, ENST00000481741, ENST00000491173, ENST00000498336)	-7.56	-0.886	20.2	3.38e-05	0.00256	4.47
7007	ENSG00000148346	3934	LCN2	9	128000000	128000000	4380	+	LCN2	protein_coding	chromosome	lipocalin 2 [Source:HGNC Symbol;Acc:HGNC:6526]	ENSG00000148346.12	LCN2	c(ENST00000277480, ENST00000372998, ENST00000373017, ENST00000470902, ENST00000487719, ENST00000488391, ENST00000494317)	-0.27	7.01	19.9	3.39e-05	0.00256	4.47
1476	ENSG00000089127	4938	OAS1	12	113000000	113000000	26400	+	OAS1	protein_coding	chromosome	2'-5'-oligoadenylate synthetase 1 [Source:HGNC Symbol;Acc:HGNC:8086]	ENSG00000089127.13	OAS1	c(ENST00000202917, ENST00000445409, ENST00000452357, ENST00000540589, ENST00000549820, ENST00000550689, ENST00000550883, ENST00000551241, ENST00000552526, ENST00000553152, ENST00000553185)	-0.526	5.14	19.9	3.4e-05	0.00256	4.47
3837	ENSG00000118508	10981	RAB32	6	147000000	147000000	11100	+	RAB32	protein_coding	chromosome	RAB32, member RAS oncogene family [Source:HGNC Symbol;Acc:HGNC:9772]	ENSG00000118508.5	RAB32	ENST00000367495	0.394	4.41	19.9	3.42e-05	0.00257	4.47
3118	ENSG00000111641	4839	NOP2	12	6560000	6570000	11800	-	NOP2	protein_coding	chromosome	NOP2 nucleolar protein [Source:HGNC Symbol;Acc:HGNC:7867]	ENSG00000111641.11	NOP2	c(ENST00000322166, ENST00000382421, ENST00000399466, ENST00000400580, ENST00000536124, ENST00000536506, ENST00000537442, ENST00000537708, ENST00000538420, ENST00000538697, ENST00000540228, ENST00000541778, ENST00000542015, ENST00000542867, ENST00000542919, ENST00000542944, ENST00000544630, ENST00000545200, ENST00000545492, ENST00000545915, ENST00000546053, ENST00000617555, ENST00000620535)	-0.434	6.76	19.8	3.48e-05	0.0026	4.46
5168	ENSG00000132763	25974	MMACHC	1	45500000	45500000	13100	+	MMACHC	protein_coding	chromosome	metabolism of cobalamin associated C [Source:HGNC Symbol;Acc:HGNC:24525]	ENSG00000132763.15	MMACHC	c(ENST00000401061, ENST00000477188, ENST00000616135)	-0.585	4.35	19.7	3.68e-05	0.00273	4.43
9991	ENSG00000173267	6623	SNCG	10	87000000	87000000	4660	+	SNCG	protein_coding	chromosome	synuclein gamma [Source:HGNC Symbol;Acc:HGNC:11141]	ENSG00000173267.14	SNCG	c(ENST00000348795, ENST00000372017, ENST00000465679, ENST00000483064)	-0.438	4.85	19.7	3.69e-05	0.00273	4.43
10674	ENSG00000179918	22928	SEPHS2	16	30400000	30400000	2240	-	SEPHS2	protein_coding	chromosome	selenophosphate synthetase 2 [Source:HGNC Symbol;Acc:HGNC:19686]	ENSG00000179918.19	SEPHS2	ENST00000478753	-0.285	5.7	19.6	3.8e-05	0.00279	4.42
5339	ENSG00000134317	29841	GRHL1	2	9950000	10000000	50600	+	GRHL1	protein_coding	chromosome	grainyhead like transcription factor 1 [Source:HGNC Symbol;Acc:HGNC:17923]	ENSG00000134317.18	GRHL1	c(ENST00000324907, ENST00000405379, ENST00000439493, ENST00000464418, ENST00000472167, ENST00000480736, ENST00000494520, ENST00000497403)	0.367	6.37	19.5	4.05e-05	0.00296	4.39
1679	ENSG00000097021	11332	ACOT7	1	6260000	6390000	130000	-	ACOT7	protein_coding	chromosome	acyl-CoA thioesterase 7 [Source:HGNC Symbol;Acc:HGNC:24157]	ENSG00000097021.19	ACOT7	c(ENST00000361521, ENST00000377842, ENST00000377845, ENST00000377855, ENST00000377860, ENST00000418124, ENST00000473466, ENST00000481175, ENST00000545482, ENST00000608083)	-0.255	7.05	19.4	4.08e-05	0.00296	4.39
12114	ENSG00000197943	5336	PLCG2	16	81700000	82000000	224000	+	PLCG2	protein_coding	chromosome	phospholipase C gamma 2 [Source:HGNC Symbol;Acc:HGNC:9066]	ENSG00000197943.10	PLCG2	c(ENST00000359376, ENST00000562605, ENST00000563193, ENST00000563269, ENST00000563375, ENST00000563834, ENST00000564138, ENST00000565020, ENST00000565054, ENST00000565400, ENST00000567356, ENST00000567373, ENST00000567980, ENST00000569523, ENST00000569929, ENST00000570196, ENST00000570198)	-1.09	4.64	19.4	4.09e-05	0.00296	4.39
6845	ENSG00000146411	154091	SLC2A12	6	134000000	134000000	65000	-	SLC2A12	protein_coding	chromosome	solute carrier family 2 member 12 [Source:HGNC Symbol;Acc:HGNC:18067]	ENSG00000146411.6	SLC2A12	ENST00000275230	0.784	2.51	19.4	4.2e-05	0.00303	4.38
10289	ENSG00000175984	163259	DENND2C	1	115000000	115000000	87600	-	DENND2C	protein_coding	chromosome	DENN domain containing 2C [Source:HGNC Symbol;Acc:HGNC:24748]	ENSG00000175984.15	DENND2C	c(ENST00000393274, ENST00000393276, ENST00000393277, ENST00000481894, ENST00000493549, ENST00000495031)	0.494	5.37	19.2	4.43e-05	0.00318	4.35
12196	ENSG00000198355	415116	PIM3	22	50000000	50000000	3300	+	PIM3	protein_coding	chromosome	Pim-3 proto-oncogene, serine/threonine kinase [Source:HGNC Symbol;Acc:HGNC:19310]	ENSG00000198355.5	PIM3	c(ENST00000360612, ENST00000467480)	0.399	5.14	19.2	4.53e-05	0.00323	4.34
1916	ENSG00000100647	9766	SUSD6	14	69600000	69700000	104000	+	SUSD6	protein_coding	chromosome	sushi domain containing 6 [Source:HGNC Symbol;Acc:HGNC:19956]	ENSG00000100647.8	SUSD6	c(ENST00000342745, ENST00000553497, ENST00000556993)	0.651	5.97	19.1	4.64e-05	0.00329	4.33
4931	ENSG00000130779	6249	CLIP1	12	122000000	122000000	151000	-	CLIP1	protein_coding	chromosome	CAP-Gly domain containing linker protein 1 [Source:HGNC Symbol;Acc:HGNC:10461]	ENSG00000130779.20	CLIP1	c(ENST00000302528, ENST00000358808, ENST00000361654, ENST00000501271, ENST00000514271, ENST00000535290, ENST00000536634, ENST00000537004, ENST00000537123, ENST00000537178, ENST00000538120, ENST00000539080, ENST00000540304, ENST00000540338, ENST00000540539, ENST00000541108, ENST00000541410, ENST00000543205, ENST00000545889, ENST00000620786, ENST00000648993)	0.302	7.87	19.1	4.7e-05	0.00332	4.33
1604	ENSG00000092529	825	CAPN3	15	42400000	42400000	52800	+	CAPN3	protein_coding	chromosome	calpain 3 [Source:HGNC Symbol;Acc:HGNC:1480]	ENSG00000092529.24	CAPN3	c(ENST00000318023, ENST00000337571, ENST00000349748, ENST00000356316, ENST00000357568, ENST00000397163, ENST00000397200, ENST00000397204, ENST00000466222, ENST00000561817, ENST00000562199, ENST00000564503, ENST00000565173, ENST00000565274, ENST00000565559, ENST00000567071, ENST00000567817, ENST00000568153, ENST00000569136, ENST00000569827, ENST00000638141)	1.21	2.77	19	4.85e-05	0.00341	4.31
9930	ENSG00000172828	23491	CES3	16	67000000	67000000	13900	+	CES3	protein_coding	chromosome	carboxylesterase 3 [Source:HGNC Symbol;Acc:HGNC:1865]	ENSG00000172828.13	CES3	c(ENST00000303334, ENST00000394037, ENST00000543856, ENST00000564715, ENST00000566453, ENST00000566746, ENST00000568118, ENST00000570236)	0.834	3.49	19	4.87e-05	0.00341	4.31
6896	ENSG00000147050	7403	KDM6A	X	44900000	45100000	239000	+	KDM6A	protein_coding	chromosome	lysine demethylase 6A [Source:HGNC Symbol;Acc:HGNC:12637]	ENSG00000147050.14	KDM6A	c(ENST00000377967, ENST00000382899, ENST00000414389, ENST00000431196, ENST00000433797, ENST00000451692, ENST00000475233, ENST00000479423, ENST00000484732, ENST00000485072, ENST00000536777, ENST00000543216, ENST00000611820, ENST00000621147)	0.705	5.47	19	4.96e-05	0.00346	4.3
3161	ENSG00000111845	55003	PAK1IP1	6	10700000	10700000	14800	+	PAK1IP1	protein_coding	chromosome	PAK1 interacting protein 1 [Source:HGNC Symbol;Acc:HGNC:20882]	ENSG00000111845.5	PAK1IP1	ENST00000379568	-0.305	5.45	18.8	5.19e-05	0.0036	4.29
2537	ENSG00000105708	7561	ZNF14	19	19700000	19700000	22600	-	ZNF14	protein_coding	chromosome	zinc finger protein 14 [Source:HGNC Symbol;Acc:HGNC:12924]	ENSG00000105708.9	ZNF14	ENST00000344099	0.623	2.79	18.7	5.48e-05	0.00378	4.26
12246	ENSG00000198642	55958	KLHL9	9	21300000	21300000	5740	-	KLHL9	protein_coding	chromosome	kelch like family member 9 [Source:HGNC Symbol;Acc:HGNC:18732]	ENSG00000198642.7	KLHL9	ENST00000359039	-0.36	5.24	18.7	5.57e-05	0.00383	4.25
12971	ENSG00000223654	10211	FLOT1	CHR_HSCHR6_MHC_APD_CTG1	30800000	30800000	2800	-	FLOT1	protein_coding	chromosome	flotillin 1 [Source:HGNC Symbol;Acc:HGNC:3757]	ENSG00000223654.3	FLOT1	c(ENST00000420604, ENST00000463265)	-7.75	1.1	18.8	5.72e-05	0.00391	4.24
3746	ENSG00000117407	9048	ARTN	1	43900000	43900000	3920	+	ARTN	protein_coding	chromosome	artemin [Source:HGNC Symbol;Acc:HGNC:727]	ENSG00000117407.17	ARTN	c(ENST00000372354, ENST00000372359, ENST00000414809, ENST00000438616, ENST00000471394, ENST00000472435, ENST00000474592, ENST00000477048, ENST00000479128, ENST00000491846, ENST00000498139)	0.707	3.28	18.4	6.09e-05	0.00414	4.22
9741	ENSG00000171476	84525	HOPX	4	56600000	56700000	33900	-	HOPX	protein_coding	chromosome	HOP homeobox [Source:HGNC Symbol;Acc:HGNC:24961]	ENSG00000171476.22	HOPX	c(ENST00000317745, ENST00000337881, ENST00000381255, ENST00000381260, ENST00000420433, ENST00000503639, ENST00000503864, ENST00000506661, ENST00000508121, ENST00000553379, ENST00000554144, ENST00000555760, ENST00000556376, ENST00000556614, ENST00000605395)	0.451	4.9	18.4	6.11e-05	0.00414	4.21
14580	ENSG00000280830	55256	ADI1	CHR_HSCHR2_1_CTG1	3500000	3500000	3630	-	ADI1	protein_coding	chromosome	acireductone dioxygenase 1 [Source:HGNC Symbol;Acc:HGNC:30576]	ENSG00000280830.1	ADI1	ENST00000627048	8.35	-0.948	19.7	6.2e-05	0.00418	4.21
1697	ENSG00000099326	7593	MZF1	19	58600000	58600000	11600	-	MZF1	protein_coding	chromosome	myeloid zinc finger 1 [Source:HGNC Symbol;Acc:HGNC:13108]	ENSG00000099326.9	MZF1	c(ENST00000215057, ENST00000594108, ENST00000594234, ENST00000595245, ENST00000596039, ENST00000599369, ENST00000600004, ENST00000600048)	0.641	3.72	18.3	6.47e-05	0.00435	4.19
12297	ENSG00000198805	4860	PNP	14	20500000	20500000	8140	+	PNP	protein_coding	chromosome	purine nucleoside phosphorylase [Source:HGNC Symbol;Acc:HGNC:7892]	ENSG00000198805.11	PNP	c(ENST00000361505, ENST00000553418, ENST00000553591, ENST00000554056, ENST00000554065, ENST00000556293, ENST00000556754, ENST00000557229)	-0.251	7.64	18.3	6.55e-05	0.00435	4.18
7059	ENSG00000148926	133	ADM	11	10300000	10300000	2320	+	ADM	protein_coding	chromosome	adrenomedullin [Source:HGNC Symbol;Acc:HGNC:259]	ENSG00000148926.10	ADM	c(ENST00000278175, ENST00000524948, ENST00000525063, ENST00000526492, ENST00000528544, ENST00000528655, ENST00000530439, ENST00000534464)	0.342	8.02	18.3	6.57e-05	0.00435	4.18
13936	ENSG00000261040	NA	WFDC21P	17	60100000	60100000	8320	-	WFDC21P	transcribed_unitary_pseudogene	chromosome	WAP four-disulfide core domain 21, pseudogene [Source:HGNC Symbol;Acc:HGNC:50357]	ENSG00000261040.7	WFDC21P	c(ENST00000566140, ENST00000587298, ENST00000588180, ENST00000589777, ENST00000589987, ENST00000590012, ENST00000590346, ENST00000592556, ENST00000645235)	1.24	5.44	18.3	6.57e-05	0.00435	4.18
8693	ENSG00000164976	57462	MYORG	9	34400000	34400000	10200	-	MYORG	protein_coding	chromosome	myogenesis regulating glycosidase (putative) [Source:HGNC Symbol;Acc:HGNC:19918]	ENSG00000164976.9	MYORG	c(ENST00000297625, ENST00000379142)	0.254	5.55	18.2	6.84e-05	0.00451	4.16
3989	ENSG00000120129	1843	DUSP1	5	173000000	173000000	3100	-	DUSP1	protein_coding	chromosome	dual specificity phosphatase 1 [Source:HGNC Symbol;Acc:HGNC:3064]	ENSG00000120129.6	DUSP1	ENST00000239223	0.435	7.11	18.1	6.94e-05	0.00455	4.16
2891	ENSG00000109046	26118	WSB1	17	27300000	27300000	21900	+	WSB1	protein_coding	chromosome	WD repeat and SOCS box containing 1 [Source:HGNC Symbol;Acc:HGNC:19221]	ENSG00000109046.15	WSB1	c(ENST00000262394, ENST00000348811, ENST00000427287, ENST00000467843, ENST00000487603, ENST00000578312, ENST00000579733, ENST00000581089, ENST00000581185, ENST00000581440, ENST00000582208, ENST00000583096, ENST00000583193, ENST00000583742, ENST00000583786, ENST00000584114, ENST00000584354)	0.505	7.08	18.1	6.98e-05	0.00456	4.16
10024	ENSG00000173542	92597	MOB1B	4	70900000	71000000	120000	+	MOB1B	protein_coding	chromosome	MOB kinase activator 1B [Source:HGNC Symbol;Acc:HGNC:29801]	ENSG00000173542.8	MOB1B	c(ENST00000309395, ENST00000396051, ENST00000502869, ENST00000509041, ENST00000511449)	0.425	6.36	18	7.36e-05	0.00479	4.13
4060	ENSG00000120868	317	APAF1	12	98600000	98700000	90300	+	APAF1	protein_coding	chromosome	apoptotic peptidase activating factor 1 [Source:HGNC Symbol;Acc:HGNC:576]	ENSG00000120868.13	APAF1	c(ENST00000333991, ENST00000357310, ENST00000359972, ENST00000546491, ENST00000547045, ENST00000547666, ENST00000547743, ENST00000549007, ENST00000550527, ENST00000551964, ENST00000552268, ENST00000552929, ENST00000555047)	0.851	5.63	17.9	7.47e-05	0.00484	4.13
700	ENSG00000064300	4804	NGFR	17	49500000	49500000	19700	+	NGFR	protein_coding	chromosome	nerve growth factor receptor [Source:HGNC Symbol;Acc:HGNC:7809]	ENSG00000064300.9	NGFR	c(ENST00000172229, ENST00000504201, ENST00000509200)	1.14	2.06	17.8	7.8e-05	0.00502	4.11
1015	ENSG00000074211	5522	PPP2R2C	4	6320000	6560000	243000	-	PPP2R2C	protein_coding	chromosome	protein phosphatase 2 regulatory subunit Bgamma [Source:HGNC Symbol;Acc:HGNC:9306]	ENSG00000074211.14	PPP2R2C	c(ENST00000314348, ENST00000335585, ENST00000382599, ENST00000506140, ENST00000507028, ENST00000507294, ENST00000509917, ENST00000513943, ENST00000515571)	1.01	1.69	17.8	7.82e-05	0.00502	4.11
10878	ENSG00000182175	56963	RGMA	15	93000000	93100000	53900	-	RGMA	protein_coding	chromosome	repulsive guidance molecule BMP co-receptor a [Source:HGNC Symbol;Acc:HGNC:30308]	ENSG00000182175.14	RGMA	c(ENST00000329082, ENST00000425933, ENST00000542321, ENST00000543599, ENST00000554387, ENST00000555584, ENST00000555598, ENST00000556658, ENST00000556950, ENST00000557301, ENST00000557420, ENST00000557608, ENST00000650169)	1.49	1.88	17.8	8e-05	0.0051	4.1
559	ENSG00000052802	6307	MSMO1	4	165000000	165000000	15500	+	MSMO1	protein_coding	chromosome	methylsterol monooxygenase 1 [Source:HGNC Symbol;Acc:HGNC:10545]	ENSG00000052802.13	MSMO1	c(ENST00000261507, ENST00000393766, ENST00000504317, ENST00000505270, ENST00000507013)	0.328	8.49	17.8	8.01e-05	0.0051	4.1
1949	ENSG00000100906	4792	NFKBIA	14	35400000	35400000	3240	-	NFKBIA	protein_coding	chromosome	NFKB inhibitor alpha [Source:HGNC Symbol;Acc:HGNC:7797]	ENSG00000100906.10	NFKBIA	c(ENST00000216797, ENST00000553342, ENST00000554001, ENST00000555371, ENST00000555629, ENST00000556664, ENST00000557100, ENST00000557140, ENST00000557389, ENST00000557459)	0.439	6.33	17.7	8.25e-05	0.00521	4.08
14345	ENSG00000275832	57636	ARHGAP23	17	38400000	38500000	93100	+	ARHGAP23	protein_coding	chromosome	Rho GTPase activating protein 23 [Source:HGNC Symbol;Acc:HGNC:29293]	ENSG00000275832.5	ARHGAP23	c(ENST00000614693, ENST00000616767, ENST00000616909, ENST00000617798, ENST00000618325, ENST00000618942, ENST00000619156, ENST00000620325, ENST00000620329, ENST00000620417, ENST00000622683, ENST00000633445)	0.663	6.66	17.7	8.25e-05	0.00521	4.08
6400	ENSG00000142599	473	RERE	1	8350000	8850000	497000	-	RERE	protein_coding	chromosome	arginine-glutamic acid dipeptide repeats [Source:HGNC Symbol;Acc:HGNC:9965]	ENSG00000142599.19	RERE	c(ENST00000337907, ENST00000377464, ENST00000400907, ENST00000400908, ENST00000460659, ENST00000464367, ENST00000464972, ENST00000465125, ENST00000467350, ENST00000468247, ENST00000469251, ENST00000476556, ENST00000480342, ENST00000488215, ENST00000492766, ENST00000505225, ENST00000507012, ENST00000514428, ENST00000656437, ENST00000659924)	1.14	5.43	17.7	8.4e-05	0.00528	4.08
11983	ENSG00000197147	23507	LRRC8B	1	89500000	89600000	73000	+	LRRC8B	protein_coding	chromosome	leucine rich repeat containing 8 VRAC subunit B [Source:HGNC Symbol;Acc:HGNC:30692]	ENSG00000197147.13	LRRC8B	c(ENST00000330947, ENST00000358200, ENST00000439853, ENST00000449440, ENST00000639264, ENST00000640258)	0.47	4.71	17.6	8.44e-05	0.00528	4.07
13401	ENSG00000236428	170954	PPP1R18	CHR_HSCHR6_MHC_SSTO_CTG1	30700000	30700000	3000	-	PPP1R18	protein_coding	chromosome	protein phosphatase 1 regulatory subunit 18 [Source:HGNC Symbol;Acc:HGNC:29413]	ENSG00000236428.10	PPP1R18	c(ENST00000435006, ENST00000455026, ENST00000487859, ENST00000496173)	-9.84	1.16	18.7	8.51e-05	0.0053	4.07
13402	ENSG00000236428	107987457	PPP1R18	CHR_HSCHR6_MHC_SSTO_CTG1	30700000	30700000	3000	-	PPP1R18	protein_coding	chromosome	protein phosphatase 1 regulatory subunit 18 [Source:HGNC Symbol;Acc:HGNC:29413]	ENSG00000236428.10	PPP1R18	c(ENST00000435006, ENST00000455026, ENST00000487859, ENST00000496173)	-9.84	1.16	18.7	8.51e-05	0.0053	4.07
13242	ENSG00000231631	5696	PSMB8	CHR_HSCHR6_MHC_SSTO_CTG1	32900000	32900000	3940	-	PSMB8	protein_coding	chromosome	proteasome subunit beta 8 [Source:HGNC Symbol;Acc:HGNC:9545]	ENSG00000231631.6	PSMB8	c(ENST00000435978, ENST00000438442, ENST00000458543, ENST00000462167, ENST00000496351)	-7.34	-0.655	18.2	8.64e-05	0.00536	4.06
3961	ENSG00000119862	29094	LGALSL	2	64500000	64500000	7410	+	LGALSL	protein_coding	chromosome	galectin like [Source:HGNC Symbol;Acc:HGNC:25012]	ENSG00000119862.13	LGALSL	c(ENST00000238875, ENST00000409537, ENST00000420552, ENST00000462737, ENST00000464281)	0.462	6.54	17.6	8.69e-05	0.00537	4.06
9293	ENSG00000168453	55806	HR	8	22100000	22100000	19000	-	HR	protein_coding	chromosome	HR lysine demethylase and nuclear receptor corepressor [Source:HGNC Symbol;Acc:HGNC:5172]	ENSG00000168453.15	HR	c(ENST00000312841, ENST00000381418, ENST00000517699, ENST00000518377, ENST00000518461, ENST00000519619, ENST00000522016, ENST00000522039, ENST00000522759)	0.592	5.95	17.6	8.73e-05	0.00537	4.06
8353	ENSG00000163435	1999	ELF3	1	202000000	202000000	9240	+	ELF3	protein_coding	chromosome	E74 like ETS transcription factor 3 [Source:HGNC Symbol;Acc:HGNC:3318]	ENSG00000163435.16	ELF3	c(ENST00000359651, ENST00000367283, ENST00000367284, ENST00000446188, ENST00000470384, ENST00000475698, ENST00000479874, ENST00000490203, ENST00000495848, ENST00000498017)	0.623	5.35	17.5	8.91e-05	0.00546	4.05
2991	ENSG00000110104	79080	CCDC86	11	60800000	60900000	8970	+	CCDC86	protein_coding	chromosome	coiled-coil domain containing 86 [Source:HGNC Symbol;Acc:HGNC:28359]	ENSG00000110104.13	CCDC86	c(ENST00000227520, ENST00000535217, ENST00000545580, ENST00000649393)	-0.275	6.52	17.5	9e-05	0.00549	4.05
6655	ENSG00000144476	57007	ACKR3	2	237000000	237000000	14600	+	ACKR3	protein_coding	chromosome	atypical chemokine receptor 3 [Source:HGNC Symbol;Acc:HGNC:23692]	ENSG00000144476.6	ACKR3	c(ENST00000272928, ENST00000447924)	-0.368	5.01	17.4	9.34e-05	0.00567	4.03
4689	ENSG00000128340	5880	RAC2	22	37200000	37200000	19200	-	RAC2	protein_coding	chromosome	Rac family small GTPase 2 [Source:HGNC Symbol;Acc:HGNC:9802]	ENSG00000128340.15	RAC2	c(ENST00000249071, ENST00000401529, ENST00000405484, ENST00000406508, ENST00000441619, ENST00000469532, ENST00000481215)	-0.386	5.48	17.4	9.45e-05	0.00571	4.02
9590	ENSG00000170454	9119	KRT75	12	52400000	52400000	10300	-	KRT75	protein_coding	chromosome	keratin 75 [Source:HGNC Symbol;Acc:HGNC:24431]	ENSG00000170454.6	KRT75	ENST00000252245	0.372	5.48	17.4	9.51e-05	0.00571	4.02
8887	ENSG00000166189	79803	HPS6	10	102000000	102000000	2650	+	HPS6	protein_coding	chromosome	HPS6 biogenesis of lysosomal organelles complex 2 subunit 3 [Source:HGNC Symbol;Acc:HGNC:18817]	ENSG00000166189.7	HPS6	ENST00000299238	-0.425	5.15	17.4	9.52e-05	0.00571	4.02
10188	ENSG00000175066	256356	GK5	3	142000000	142000000	68100	-	GK5	protein_coding	chromosome	glycerol kinase 5 [Source:HGNC Symbol;Acc:HGNC:28635]	ENSG00000175066.16	GK5	c(ENST00000392993, ENST00000460515, ENST00000460544, ENST00000460630, ENST00000463349, ENST00000466685, ENST00000472759, ENST00000480757, ENST00000486459, ENST00000487672, ENST00000489085, ENST00000492097)	0.619	4.95	17.3	9.63e-05	0.00571	4.02
3037	ENSG00000110723	23086	EXPH5	11	109000000	109000000	88300	-	EXPH5	protein_coding	chromosome	exophilin 5 [Source:HGNC Symbol;Acc:HGNC:30578]	ENSG00000110723.12	EXPH5	c(ENST00000265843, ENST00000524840, ENST00000525344, ENST00000526312, ENST00000531386, ENST00000533052)	0.609	4.77	17.3	9.65e-05	0.00571	4.02
1802	ENSG00000100221	9929	JOSD1	22	38700000	38700000	16000	-	JOSD1	protein_coding	chromosome	Josephin domain containing 1 [Source:HGNC Symbol;Acc:HGNC:28953]	ENSG00000100221.10	JOSD1	c(ENST00000216039, ENST00000412832, ENST00000417712, ENST00000427389, ENST00000456626, ENST00000462610, ENST00000482442, ENST00000490169, ENST00000493939, ENST00000545590)	0.384	5.56	17.3	9.66e-05	0.00571	4.02
11181	ENSG00000184677	9923	ZBTB40	1	22400000	22500000	102000	+	ZBTB40	protein_coding	chromosome	zinc finger and BTB domain containing 40 [Source:HGNC Symbol;Acc:HGNC:29045]	ENSG00000184677.18	ZBTB40	c(ENST00000374651, ENST00000375647, ENST00000400239, ENST00000404138, ENST00000650433)	0.43	5.17	17.3	9.71e-05	0.00571	4.01
6494	ENSG00000143369	1893	ECM1	1	151000000	151000000	5730	+	ECM1	protein_coding	chromosome	extracellular matrix protein 1 [Source:HGNC Symbol;Acc:HGNC:3153]	ENSG00000143369.15	ECM1	c(ENST00000346569, ENST00000369047, ENST00000369049, ENST00000470432, ENST00000490346, ENST00000496744, ENST00000498579)	-0.226	6.93	17.3	9.74e-05	0.00571	4.01
12149	ENSG00000198092	389208	TMPRSS11F	4	68100000	68100000	76700	-	TMPRSS11F	protein_coding	chromosome	transmembrane serine protease 11F [Source:HGNC Symbol;Acc:HGNC:29994]	ENSG00000198092.6	TMPRSS11F	ENST00000356291	0.608	2.61	17.3	9.74e-05	0.00571	4.01
8721	ENSG00000165156	11244	ZHX1	8	123000000	123000000	27100	-	ZHX1	protein_coding	chromosome	zinc fingers and homeoboxes 1 [Source:HGNC Symbol;Acc:HGNC:12871]	ENSG00000165156.15	ZHX1	c(ENST00000297857, ENST00000395571, ENST00000480132, ENST00000517516, ENST00000522595, ENST00000522655, ENST00000524267, ENST00000602651)	0.397	6.14	17.3	9.85e-05	0.00575	4.01
3566	ENSG00000115738	3398	ID2	2	8680000	8680000	5620	+	ID2	protein_coding	chromosome	inhibitor of DNA binding 2 [Source:HGNC Symbol;Acc:HGNC:5361]	ENSG00000115738.10	ID2	c(ENST00000234091, ENST00000331129, ENST00000396290, ENST00000472142)	0.542	6.27	17.2	0.0001	0.00582	4
7034	ENSG00000148671	10974	ADIRF	10	87000000	87000000	15500	+	ADIRF	protein_coding	chromosome	adipogenesis regulatory factor [Source:HGNC Symbol;Acc:HGNC:24043]	ENSG00000148671.14	ADIRF	c(ENST00000372013, ENST00000416348, ENST00000561504)	-0.741	6.54	17.1	0.000107	0.0062	3.97
4052	ENSG00000120800	27340	UTP20	12	101000000	101000000	107000	+	UTP20	protein_coding	chromosome	UTP20 small subunit processome component [Source:HGNC Symbol;Acc:HGNC:17897]	ENSG00000120800.5	UTP20	c(ENST00000261637, ENST00000551345, ENST00000551825, ENST00000551998)	-0.281	6.25	17	0.000108	0.00623	3.97
6722	ENSG00000145103	286676	ILDR1	3	122000000	122000000	34900	-	ILDR1	protein_coding	chromosome	immunoglobulin like domain containing receptor 1 [Source:HGNC Symbol;Acc:HGNC:28741]	ENSG00000145103.15	ILDR1	c(ENST00000273691, ENST00000344209, ENST00000393631, ENST00000460554, ENST00000642615)	0.759	2.02	17	0.000108	0.00623	3.96
13997	ENSG00000263155	100820829	MYZAP	15	57600000	57700000	93500	+	MYZAP	protein_coding	chromosome	myocardial zonula adherens protein [Source:HGNC Symbol;Acc:HGNC:43444]	ENSG00000263155.6	MYZAP	c(ENST00000267853, ENST00000380565, ENST00000461709, ENST00000569089)	1.14	2.17	17	0.000112	0.00641	3.95
9734	ENSG00000171453	9533	POLR1C	6	43500000	43600000	52700	+	POLR1C	protein_coding	chromosome	RNA polymerase I and III subunit C [Source:HGNC Symbol;Acc:HGNC:20194]	ENSG00000171453.20	POLR1C	c(ENST00000304004, ENST00000372344, ENST00000423780, ENST00000428025, ENST00000455605, ENST00000481352, ENST00000488601, ENST00000512472, ENST00000607635, ENST00000642195, ENST00000643341, ENST00000643799, ENST00000645141, ENST00000646188, ENST00000646433, ENST00000646700)	-0.382	5.57	16.9	0.000115	0.00655	3.94
13170	ENSG00000229230	NA	MT1P3	20	35200000	35200000	177	+	MT1P3	processed_pseudogene	chromosome	metallothionein 1 pseudogene 3 [Source:HGNC Symbol;Acc:HGNC:16120]	ENSG00000229230.3	MT1P3	ENST00000421424	-1.57	-0.405	16.9	0.000115	0.00655	3.94
5750	ENSG00000137145	55667	DENND4C	9	19200000	19400000	143000	+	DENND4C	protein_coding	chromosome	DENN domain containing 4C [Source:HGNC Symbol;Acc:HGNC:26079]	ENSG00000137145.20	DENND4C	c(ENST00000361024, ENST00000380424, ENST00000380427, ENST00000380437, ENST00000434457, ENST00000494124, ENST00000602442, ENST00000602708, ENST00000602925)	0.4	6.08	16.8	0.000117	0.00664	3.93
736	ENSG00000065268	57418	WDR18	19	984000	998000	14200	+	WDR18	protein_coding	chromosome	WD repeat domain 18 [Source:HGNC Symbol;Acc:HGNC:17956]	ENSG00000065268.10	WDR18	c(ENST00000251289, ENST00000585809, ENST00000586317, ENST00000587001, ENST00000590354, ENST00000590397, ENST00000591155, ENST00000591276, ENST00000591985, ENST00000591997, ENST00000607440)	-0.554	4.95	16.8	0.000119	0.00669	3.93
7645	ENSG00000156453	5097	PCDH1	5	142000000	142000000	26100	-	PCDH1	protein_coding	chromosome	protocadherin 1 [Source:HGNC Symbol;Acc:HGNC:8655]	ENSG00000156453.13	PCDH1	c(ENST00000287008, ENST00000357517, ENST00000394536, ENST00000503492, ENST00000505937, ENST00000511044, ENST00000514773, ENST00000515351)	0.561	6.94	16.8	0.00012	0.00675	3.92
6500	ENSG00000143382	54507	ADAMTSL4	1	151000000	151000000	11600	+	ADAMTSL4	protein_coding	chromosome	ADAMTS like 4 [Source:HGNC Symbol;Acc:HGNC:19706]	ENSG00000143382.14	ADAMTSL4	c(ENST00000271643, ENST00000369038, ENST00000369039, ENST00000369041, ENST00000483335, ENST00000489159)	0.388	6.47	16.7	0.000123	0.00685	3.91
14272	ENSG00000274726	9639	ARHGEF10	CHR_HSCHR8_8_CTG1	1820000	1960000	135000	+	ARHGEF10	protein_coding	chromosome	Rho guanine nucleotide exchange factor 10 [Source:HGNC Symbol;Acc:HGNC:14103]	ENSG00000274726.4	ARHGEF10	c(ENST00000610399, ENST00000616718, ENST00000619613, ENST00000631758, ENST00000631818, ENST00000631992, ENST00000632066, ENST00000632072, ENST00000632182, ENST00000632283, ENST00000632598, ENST00000633086, ENST00000633185, ENST00000633545, ENST00000633616, ENST00000634038)	-6.06	-0.847	17	0.000123	0.00685	3.91
10643	ENSG00000179456	10472	ZBTB18	1	244000000	244000000	8540	+	ZBTB18	protein_coding	chromosome	zinc finger and BTB domain containing 18 [Source:HGNC Symbol;Acc:HGNC:13030]	ENSG00000179456.10	ZBTB18	c(ENST00000358704, ENST00000622512)	0.542	4.35	16.7	0.000124	0.00688	3.91
12238	ENSG00000198585	131870	NUDT16	3	131000000	131000000	7160	+	NUDT16	protein_coding	chromosome	nudix hydrolase 16 [Source:HGNC Symbol;Acc:HGNC:26442]	ENSG00000198585.11	NUDT16	c(ENST00000502852, ENST00000521288, ENST00000537561)	0.395	5.32	16.7	0.000124	0.00688	3.91
5671	ENSG00000136695	26525	IL36RN	2	113000000	113000000	6740	+	IL36RN	protein_coding	chromosome	interleukin 36 receptor antagonist [Source:HGNC Symbol;Acc:HGNC:15561]	ENSG00000136695.14	IL36RN	c(ENST00000346807, ENST00000393200, ENST00000437409, ENST00000514072)	0.692	3.11	16.7	0.000125	0.00688	3.9
9506	ENSG00000169871	81844	TRIM56	7	101000000	101000000	12500	+	TRIM56	protein_coding	chromosome	tripartite motif containing 56 [Source:HGNC Symbol;Acc:HGNC:19028]	ENSG00000169871.13	TRIM56	c(ENST00000306085, ENST00000412507, ENST00000467847, ENST00000487252)	0.452	5.57	16.7	0.000126	0.00691	3.9
9444	ENSG00000169435	166824	RASSF6	4	73600000	73600000	49100	-	RASSF6	protein_coding	chromosome	Ras association domain family member 6 [Source:HGNC Symbol;Acc:HGNC:20796]	ENSG00000169435.14	RASSF6	c(ENST00000307439, ENST00000335049, ENST00000342081, ENST00000395777, ENST00000512591)	0.477	5.14	16.6	0.000129	0.00705	3.89
3851	ENSG00000118689	2309	FOXO3	6	109000000	109000000	125000	+	FOXO3	protein_coding	chromosome	forkhead box O3 [Source:HGNC Symbol;Acc:HGNC:3821]	ENSG00000118689.15	FOXO3	c(ENST00000343882, ENST00000406360, ENST00000540898)	0.273	6.15	16.6	0.000132	0.00719	3.88
8195	ENSG00000162522	57648	KIAA1522	1	32700000	32800000	33100	+	KIAA1522	protein_coding	chromosome	KIAA1522 [Source:HGNC Symbol;Acc:HGNC:29301]	ENSG00000162522.11	KIAA1522	c(ENST00000294521, ENST00000373480, ENST00000373481, ENST00000401073, ENST00000468130)	0.42	7.05	16.5	0.000134	0.00725	3.87
8097	ENSG00000161544	114757	CYGB	17	76500000	76600000	23800	-	CYGB	protein_coding	chromosome	cytoglobin [Source:HGNC Symbol;Acc:HGNC:16505]	ENSG00000161544.10	CYGB	c(ENST00000293230, ENST00000586160, ENST00000589145, ENST00000589342, ENST00000590175)	0.541	3.75	16.5	0.000137	0.00739	3.86
11513	ENSG00000187244	4059	BCAM	19	44800000	44800000	12400	+	BCAM	protein_coding	chromosome	basal cell adhesion molecule (Lutheran blood group) [Source:HGNC Symbol;Acc:HGNC:6722]	ENSG00000187244.11	BCAM	c(ENST00000270233, ENST00000588303, ENST00000588603, ENST00000588714, ENST00000589558, ENST00000590108, ENST00000590196, ENST00000591520, ENST00000611077)	0.515	6.13	16.5	0.000137	0.0074	3.86
616	ENSG00000057704	57458	TMCC3	12	94600000	94700000	83400	-	TMCC3	protein_coding	chromosome	transmembrane and coiled-coil domain family 3 [Source:HGNC Symbol;Acc:HGNC:29199]	ENSG00000057704.13	TMCC3	c(ENST00000261226, ENST00000548918, ENST00000551457, ENST00000552239)	0.3	5.93	16.4	0.00014	0.00754	3.85
6406	ENSG00000142627	1969	EPHA2	1	16100000	16200000	31700	-	EPHA2	protein_coding	chromosome	EPH receptor A2 [Source:HGNC Symbol;Acc:HGNC:3386]	ENSG00000142627.13	EPHA2	c(ENST00000358432, ENST00000461614, ENST00000462805, ENST00000480202)	-0.396	7.34	16.4	0.000141	0.00754	3.85
9120	ENSG00000167566	57701	NCKAP5L	12	49800000	49800000	37600	-	NCKAP5L	protein_coding	chromosome	NCK associated protein 5 like [Source:HGNC Symbol;Acc:HGNC:29321]	ENSG00000167566.17	NCKAP5L	c(ENST00000335999, ENST00000433948, ENST00000477361, ENST00000480927, ENST00000491441)	0.429	4.3	16.4	0.000142	0.00759	3.85
6007	ENSG00000138778	1062	CENPE	4	103000000	103000000	93100	-	CENPE	protein_coding	chromosome	centromere protein E [Source:HGNC Symbol;Acc:HGNC:1856]	ENSG00000138778.12	CENPE	c(ENST00000265148, ENST00000380026, ENST00000509120, ENST00000509823, ENST00000514974, ENST00000515478, ENST00000611174)	0.843	3.62	16.3	0.000145	0.00766	3.84
9954	ENSG00000173011	93624	TADA2B	4	7040000	7060000	16100	+	TADA2B	protein_coding	chromosome	transcriptional adaptor 2B [Source:HGNC Symbol;Acc:HGNC:30781]	ENSG00000173011.12	TADA2B	c(ENST00000310074, ENST00000506692, ENST00000510704, ENST00000512388, ENST00000515646)	0.465	5.76	16.3	0.000145	0.00766	3.84
5908	ENSG00000138160	3832	KIF11	10	92600000	92700000	62300	+	KIF11	protein_coding	chromosome	kinesin family member 11 [Source:HGNC Symbol;Acc:HGNC:6388]	ENSG00000138160.6	KIF11	ENST00000260731	0.454	3.97	16.3	0.000146	0.00768	3.84
12617	ENSG00000206208	6892	TAPBP	CHR_HSCHR6_MHC_MCF_CTG1	33500000	33500000	14700	-	TAPBP	protein_coding	chromosome	TAP binding protein [Source:HGNC Symbol;Acc:HGNC:11566]	ENSG00000206208.11	TAPBP	c(ENST00000383065, ENST00000383066, ENST00000383067, ENST00000444432, ENST00000459684, ENST00000464179, ENST00000479706, ENST00000481172, ENST00000495024, ENST00000550794, ENST00000551943)	5.63	-1.79	17.2	0.000148	0.00776	3.83
8323	ENSG00000163251	7855	FZD5	2	208000000	208000000	7310	-	FZD5	protein_coding	chromosome	frizzled class receptor 5 [Source:HGNC Symbol;Acc:HGNC:4043]	ENSG00000163251.4	FZD5	ENST00000295417	0.447	4.53	16.3	0.000149	0.00779	3.83
13385	ENSG00000236011	7918	GPANK1	CHR_HSCHR6_MHC_COX_CTG1	31600000	31700000	5060	-	GPANK1	protein_coding	chromosome	G-patch domain and ankyrin repeats 1 [Source:HGNC Symbol;Acc:HGNC:13920]	ENSG00000236011.6	GPANK1	c(ENST00000211377, ENST00000424399, ENST00000426953, ENST00000427527, ENST00000433857, ENST00000440374, ENST00000440952, ENST00000447705, ENST00000450924, ENST00000456191)	-8.44	-1.13	17.8	0.000149	0.00778	3.83
11882	ENSG00000196611	4312	MMP1	11	103000000	103000000	8240	-	MMP1	protein_coding	chromosome	matrix metallopeptidase 1 [Source:HGNC Symbol;Acc:HGNC:7155]	ENSG00000196611.5	MMP1	ENST00000315274	-0.868	1.16	16.2	0.000153	0.00793	3.82
13132	ENSG00000228321	7124	TNF	CHR_HSCHR6_MHC_MANN_CTG1	31600000	31600000	2770	+	TNF	protein_coding	chromosome	tumor necrosis factor [Source:HGNC Symbol;Acc:HGNC:11892]	ENSG00000228321.3	TNF	ENST00000412275	-6.72	-2.26	17.1	0.000153	0.00795	3.81
5789	ENSG00000137460	85462	FHDC1	4	153000000	153000000	43300	+	FHDC1	protein_coding	chromosome	FH2 domain containing 1 [Source:HGNC Symbol;Acc:HGNC:29363]	ENSG00000137460.8	FHDC1	c(ENST00000260008, ENST00000511601)	0.549	4.71	16.2	0.000155	0.008	3.81
3090	ENSG00000111319	6337	SCNN1A	12	6350000	6380000	30900	-	SCNN1A	protein_coding	chromosome	sodium channel epithelial 1 alpha subunit [Source:HGNC Symbol;Acc:HGNC:10599]	ENSG00000111319.13	SCNN1A	c(ENST00000228916, ENST00000338748, ENST00000360168, ENST00000366131, ENST00000396966, ENST00000457871, ENST00000536087, ENST00000536176, ENST00000536411, ENST00000536788, ENST00000538957, ENST00000538979, ENST00000539030, ENST00000539953, ENST00000540037, ENST00000541249, ENST00000542260, ENST00000542436, ENST00000542966, ENST00000543585, ENST00000543768, ENST00000544882, ENST00000545605)	0.518	6.33	16.2	0.000156	0.008	3.81
10768	ENSG00000180964	90843	TCEAL8	X	103000000	103000000	2200	-	TCEAL8	protein_coding	chromosome	transcription elongation factor A like 8 [Source:HGNC Symbol;Acc:HGNC:28683]	ENSG00000180964.17	TCEAL8	c(ENST00000360000, ENST00000372685, ENST00000451678)	-0.468	5.37	16.2	0.000156	0.008	3.81
12641	ENSG00000206380	50854	SNHG32	CHR_HSCHR6_MHC_QBL_CTG1	31800000	31800000	5160	+	SNHG32	protein_coding	chromosome	small nucleolar RNA host gene 32 [Source:HGNC Symbol;Acc:HGNC:19078]	ENSG00000206380.11	SNHG32	c(ENST00000383383, ENST00000383384, ENST00000383385, ENST00000400034, ENST00000400035, ENST00000400037, ENST00000400038, ENST00000400039, ENST00000414536, ENST00000550685)	2.14	3.42	16.2	0.000157	0.00802	3.8
4085	ENSG00000121104	81558	FAM117A	17	49700000	49800000	78800	-	FAM117A	protein_coding	chromosome	family with sequence similarity 117 member A [Source:HGNC Symbol;Acc:HGNC:24179]	ENSG00000121104.8	FAM117A	c(ENST00000240364, ENST00000503573, ENST00000503720, ENST00000503855, ENST00000505159, ENST00000506156, ENST00000509347, ENST00000511743, ENST00000513602, ENST00000514018, ENST00000514841, ENST00000515240)	0.759	2.68	16.1	0.000159	0.00809	3.8
10134	ENSG00000174502	115019	SLC26A9	1	206000000	206000000	30400	-	SLC26A9	protein_coding	chromosome	solute carrier family 26 member 9 [Source:HGNC Symbol;Acc:HGNC:14469]	ENSG00000174502.19	SLC26A9	c(ENST00000340781, ENST00000367134, ENST00000367135, ENST00000461505, ENST00000469392, ENST00000491127)	1.44	0.0988	16.1	0.000161	0.00815	3.79
5858	ENSG00000137868	64220	STRA6	15	74200000	74200000	32800	-	STRA6	protein_coding	chromosome	stimulated by retinoic acid 6 [Source:HGNC Symbol;Acc:HGNC:30650]	ENSG00000137868.19	STRA6	c(ENST00000323940, ENST00000395105, ENST00000416286, ENST00000423167, ENST00000432245, ENST00000449139, ENST00000535552, ENST00000545137, ENST00000563965, ENST00000569936, ENST00000571341, ENST00000572785, ENST00000572975, ENST00000573214, ENST00000573391, ENST00000573456, ENST00000573724, ENST00000574278, ENST00000574439, ENST00000574570, ENST00000575272, ENST00000616000)	2.02	-0.257	16.5	0.000163	0.0082	3.79
9255	ENSG00000168246	92181	UBTD2	5	172000000	172000000	74100	-	UBTD2	protein_coding	chromosome	ubiquitin domain containing 2 [Source:HGNC Symbol;Acc:HGNC:24463]	ENSG00000168246.6	UBTD2	ENST00000393792	0.406	4.54	16.1	0.000163	0.0082	3.79
566	ENSG00000053501	55850	USE1	19	17200000	17200000	4480	+	USE1	protein_coding	chromosome	unconventional SNARE in the ER 1 [Source:HGNC Symbol;Acc:HGNC:30882]	ENSG00000053501.13	USE1	c(ENST00000263897, ENST00000445667, ENST00000593597, ENST00000594399, ENST00000594724, ENST00000595101, ENST00000596136, ENST00000600970, ENST00000601592, ENST00000601662)	-0.494	3.45	16	0.000164	0.00825	3.78
10373	ENSG00000176845	284207	METRNL	17	83100000	83100000	15500	+	METRNL	protein_coding	chromosome	meteorin like, glial cell differentiation regulator [Source:HGNC Symbol;Acc:HGNC:27584]	ENSG00000176845.13	METRNL	c(ENST00000320095, ENST00000570778, ENST00000571814, ENST00000571940, ENST00000574053)	0.877	2.96	16	0.000165	0.00825	3.78
2969	ENSG00000109929	6309	SC5D	11	121000000	121000000	20700	+	SC5D	protein_coding	chromosome	sterol-C5-desaturase [Source:HGNC Symbol;Acc:HGNC:10547]	ENSG00000109929.10	SC5D	c(ENST00000264027, ENST00000392789, ENST00000524683, ENST00000527183, ENST00000527762, ENST00000528991, ENST00000531140, ENST00000534230, ENST00000534455)	0.263	7.16	16	0.000166	0.00826	3.78
10179	ENSG00000174951	2523	FUT1	19	48700000	48800000	7380	-	FUT1	protein_coding	chromosome	fucosyltransferase 1 (H blood group) [Source:HGNC Symbol;Acc:HGNC:4012]	ENSG00000174951.11	FUT1	c(ENST00000310160, ENST00000597220, ENST00000599826, ENST00000601931, ENST00000601988, ENST00000643950, ENST00000645652)	0.776	2.73	16	0.000169	0.00838	3.77
1915	ENSG00000100644	3091	HIF1A	14	61700000	61700000	52700	+	HIF1A	protein_coding	chromosome	hypoxia inducible factor 1 subunit alpha [Source:HGNC Symbol;Acc:HGNC:4910]	ENSG00000100644.17	HIF1A	c(ENST00000323441, ENST00000337138, ENST00000394997, ENST00000539097, ENST00000547430, ENST00000553999, ENST00000555014, ENST00000556237, ENST00000556827, ENST00000557206, ENST00000557446, ENST00000557538)	-0.353	8.69	16	0.00017	0.00841	3.77
2981	ENSG00000110048	5007	OSBP	11	59600000	59600000	41400	-	OSBP	protein_coding	chromosome	oxysterol binding protein [Source:HGNC Symbol;Acc:HGNC:8503]	ENSG00000110048.12	OSBP	c(ENST00000263847, ENST00000525357, ENST00000528903)	0.234	6.39	15.9	0.000172	0.00851	3.76
642	ENSG00000059915	5662	PSD	10	102000000	102000000	18900	-	PSD	protein_coding	chromosome	pleckstrin and Sec7 domain containing [Source:HGNC Symbol;Acc:HGNC:9507]	ENSG00000059915.17	PSD	c(ENST00000020673, ENST00000406432, ENST00000461698, ENST00000472685, ENST00000473507, ENST00000479172, ENST00000488194, ENST00000492902, ENST00000611678)	1.34	0.64	15.9	0.000175	0.00862	3.76
13830	ENSG00000256771	56242	ZNF253	19	19900000	19900000	28800	+	ZNF253	protein_coding	chromosome	zinc finger protein 253 [Source:HGNC Symbol;Acc:HGNC:13497]	ENSG00000256771.4	ZNF253	c(ENST00000355650, ENST00000589668, ENST00000589717, ENST00000592725, ENST00000640599)	0.926	2.44	15.8	0.00018	0.00881	3.74
14502	ENSG00000278174	4905	NSF	CHR_HSCHR17_1_CTG5	46900000	47100000	167000	+	NSF	protein_coding	chromosome	N-ethylmaleimide sensitive factor, vesicle fusing ATPase [Source:HGNC Symbol;Acc:HGNC:8016]	ENSG00000278174.3	NSF	c(ENST00000611398, ENST00000626883, ENST00000627873, ENST00000628495, ENST00000628506, ENST00000628895, ENST00000629856, ENST00000631254)	-9.49	-1.02	17.8	0.00018	0.00881	3.74
2118	ENSG00000102189	8411	EEA1	12	92800000	92900000	159000	-	EEA1	protein_coding	chromosome	early endosome antigen 1 [Source:HGNC Symbol;Acc:HGNC:3185]	ENSG00000102189.17	EEA1	c(ENST00000322349, ENST00000418984, ENST00000547833, ENST00000549790, ENST00000553019)	0.51	6.48	15.7	0.000193	0.00939	3.71
1017	ENSG00000074266	8726	EED	11	86200000	86300000	34100	+	EED	protein_coding	chromosome	embryonic ectoderm development [Source:HGNC Symbol;Acc:HGNC:3188]	ENSG00000074266.21	EED	c(ENST00000263360, ENST00000327320, ENST00000351625, ENST00000524673, ENST00000525244, ENST00000527888, ENST00000528180, ENST00000528250, ENST00000533228, ENST00000534564, ENST00000534595, ENST00000672825, ENST00000673233)	0.346	4.56	15.6	0.000197	0.00955	3.71
11979	ENSG00000197128	400720	ZNF772	19	57500000	57500000	10900	-	ZNF772	protein_coding	chromosome	zinc finger protein 772 [Source:HGNC Symbol;Acc:HGNC:33106]	ENSG00000197128.11	ZNF772	c(ENST00000343280, ENST00000356584, ENST00000425074, ENST00000427512, ENST00000450712, ENST00000600175, ENST00000601768, ENST00000610548, ENST00000615214)	0.677	3.74	15.6	0.0002	0.00964	3.7
12094	ENSG00000197857	51710	ZNF44	19	12200000	12300000	70200	-	ZNF44	protein_coding	chromosome	zinc finger protein 44 [Source:HGNC Symbol;Acc:HGNC:13110]	ENSG00000197857.13	ZNF44	c(ENST00000354656, ENST00000355684, ENST00000356109, ENST00000393337, ENST00000397742, ENST00000483826, ENST00000597563, ENST00000600003)	0.593	3.42	15.6	0.0002	0.00964	3.7
9006	ENSG00000166886	4665	NAB2	12	57100000	57100000	6430	+	NAB2	protein_coding	chromosome	NGFI-A binding protein 2 [Source:HGNC Symbol;Acc:HGNC:7627]	ENSG00000166886.13	NAB2	c(ENST00000300131, ENST00000342556, ENST00000554718, ENST00000554839, ENST00000555857)	0.44	4.79	15.6	0.000202	0.0097	3.7
8281	ENSG00000163026	80304	WDCP	2	24000000	24000000	20200	-	WDCP	protein_coding	chromosome	WD repeat and coiled coil containing [Source:HGNC Symbol;Acc:HGNC:26157]	ENSG00000163026.12	WDCP	c(ENST00000295148, ENST00000406895, ENST00000443232)	-0.694	4.09	15.5	0.000206	0.00989	3.69
5069	ENSG00000132003	65249	ZSWIM4	19	13800000	13800000	36800	+	ZSWIM4	protein_coding	chromosome	zinc finger SWIM-type containing 4 [Source:HGNC Symbol;Acc:HGNC:25704]	ENSG00000132003.9	ZSWIM4	c(ENST00000254323, ENST00000590508, ENST00000592227)	0.704	3.13	15.5	0.00021	0.01	3.68
5740	ENSG00000137075	152006	RNF38	9	36300000	36500000	151000	-	RNF38	protein_coding	chromosome	ring finger protein 38 [Source:HGNC Symbol;Acc:HGNC:18052]	ENSG00000137075.18	RNF38	c(ENST00000259605, ENST00000350199, ENST00000353739, ENST00000357058, ENST00000377877, ENST00000377885, ENST00000484621, ENST00000488058, ENST00000491349, ENST00000611646)	0.388	5.1	15.4	0.000211	0.01	3.67
11171	ENSG00000184574	57121	LPAR5	12	6620000	6640000	17100	-	LPAR5	protein_coding	chromosome	lysophosphatidic acid receptor 5 [Source:HGNC Symbol;Acc:HGNC:13307]	ENSG00000184574.10	LPAR5	c(ENST00000329858, ENST00000431922, ENST00000540335)	0.542	3.79	15.5	0.000211	0.01	3.68
5203	ENSG00000133048	1116	CHI3L1	1	203000000	203000000	7770	-	CHI3L1	protein_coding	chromosome	chitinase 3 like 1 [Source:HGNC Symbol;Acc:HGNC:1932]	ENSG00000133048.13	CHI3L1	c(ENST00000255409, ENST00000404436, ENST00000472064, ENST00000473185, ENST00000478742)	0.819	2.16	15.4	0.000214	0.0101	3.67
7124	ENSG00000149591	6876	TAGLN	11	117000000	117000000	8100	+	TAGLN	protein_coding	chromosome	transgelin [Source:HGNC Symbol;Acc:HGNC:11553]	ENSG00000149591.17	TAGLN	c(ENST00000278968, ENST00000392951, ENST00000525531, ENST00000529622, ENST00000529792, ENST00000530649, ENST00000532870, ENST00000533863)	0.535	6.52	15.4	0.000215	0.0101	3.67
9224	ENSG00000168032	956	ENTPD3	3	40400000	40400000	41600	+	ENTPD3	protein_coding	chromosome	ectonucleoside triphosphate diphosphohydrolase 3 [Source:HGNC Symbol;Acc:HGNC:3365]	ENSG00000168032.10	ENTPD3	c(ENST00000301825, ENST00000439533, ENST00000445129, ENST00000456402, ENST00000647765)	-0.319	6.16	15.4	0.000218	0.0102	3.66
3467	ENSG00000115008	3552	IL1A	2	113000000	113000000	10700	-	IL1A	protein_coding	chromosome	interleukin 1 alpha [Source:HGNC Symbol;Acc:HGNC:5991]	ENSG00000115008.5	IL1A	ENST00000263339	-0.463	5.1	15.4	0.000219	0.0102	3.66
4002	ENSG00000120306	84418	CYSTM1	5	140000000	140000000	107000	+	CYSTM1	protein_coding	chromosome	cysteine rich transmembrane module containing 1 [Source:HGNC Symbol;Acc:HGNC:30239]	ENSG00000120306.11	CYSTM1	c(ENST00000261811, ENST00000504227, ENST00000509589, ENST00000509789, ENST00000644078)	-0.391	5.08	15.4	0.000219	0.0102	3.66
7946	ENSG00000159921	10020	GNE	9	36200000	36300000	62600	-	GNE	protein_coding	chromosome	glucosamine (UDP-N-acetyl)-2-epimerase/N-acetylmannosamine kinase [Source:HGNC Symbol;Acc:HGNC:23657]	ENSG00000159921.16	GNE	c(ENST00000396594, ENST00000447283, ENST00000539208, ENST00000539815, ENST00000543356, ENST00000642385, ENST00000644762)	0.424	4.54	15.4	0.000219	0.0102	3.66
6053	ENSG00000139289	22822	PHLDA1	12	76000000	76000000	8490	-	PHLDA1	protein_coding	chromosome	pleckstrin homology like domain family A member 1 [Source:HGNC Symbol;Acc:HGNC:8933]	ENSG00000139289.13	PHLDA1	c(ENST00000266671, ENST00000602540, ENST00000619060)	-0.564	7.73	15.3	0.000222	0.0103	3.65
12331	ENSG00000198890	55170	PRMT6	1	107000000	107000000	11000	+	PRMT6	protein_coding	chromosome	protein arginine methyltransferase 6 [Source:HGNC Symbol;Acc:HGNC:18241]	ENSG00000198890.9	PRMT6	c(ENST00000370078, ENST00000649727, ENST00000650338)	-0.352	4.23	15.3	0.000224	0.0104	3.65
224	ENSG00000011332	8193	DPF1	19	38200000	38200000	18700	-	DPF1	protein_coding	chromosome	double PHD fingers 1 [Source:HGNC Symbol;Acc:HGNC:20225]	ENSG00000011332.19	DPF1	c(ENST00000355526, ENST00000412732, ENST00000414789, ENST00000416611, ENST00000418517, ENST00000420980, ENST00000438060, ENST00000438365, ENST00000456296, ENST00000471976, ENST00000472656, ENST00000473716, ENST00000475938, ENST00000488378, ENST00000494031, ENST00000586624, ENST00000614244)	1.45	0.429	15.3	0.000227	0.0104	3.64
14274	ENSG00000274746	163227	ZNF100	CHR_HSCHR19_2_CTG2	21700000	21800000	44800	-	ZNF100	protein_coding	chromosome	zinc finger protein 100 [Source:HGNC Symbol;Acc:HGNC:12880]	ENSG00000274746.4	ZNF100	c(ENST00000614218, ENST00000623758, ENST00000624015, ENST00000624316, ENST00000624841)	-8.91	-0.767	16	0.000239	0.011	3.62
8089	ENSG00000161328	115399	LRRC56	11	538000	555000	17400	+	LRRC56	protein_coding	chromosome	leucine rich repeat containing 56 [Source:HGNC Symbol;Acc:HGNC:25430]	ENSG00000161328.11	LRRC56	ENST00000270115	-5.5	-2.92	17.3	0.000241	0.011	3.62
8264	ENSG00000162931	51127	TRIM17	1	228000000	228000000	8930	-	TRIM17	protein_coding	chromosome	tripartite motif containing 17 [Source:HGNC Symbol;Acc:HGNC:13430]	ENSG00000162931.12	TRIM17	c(ENST00000295033, ENST00000355586, ENST00000366697, ENST00000366698, ENST00000456946, ENST00000457345, ENST00000479800, ENST00000520264)	1.09	0.876	15.1	0.000242	0.0111	3.62
11765	ENSG00000189431	644943	RASSF10	11	13000000	13000000	2800	+	RASSF10	protein_coding	chromosome	Ras association domain family member 10 [Source:HGNC Symbol;Acc:HGNC:33984]	ENSG00000189431.8	RASSF10	ENST00000529419	0.608	3.29	15.1	0.000245	0.0112	3.61
2030	ENSG00000101384	182	JAG1	20	10600000	10700000	36300	-	JAG1	protein_coding	chromosome	jagged canonical Notch ligand 1 [Source:HGNC Symbol;Acc:HGNC:6188]	ENSG00000101384.12	JAG1	c(ENST00000254958, ENST00000423891, ENST00000488480, ENST00000612857, ENST00000613518, ENST00000617357, ENST00000617965, ENST00000620743, ENST00000622545)	-0.415	7.49	15.1	0.000248	0.0112	3.61
14781	ENSG00000286139	89839		CHR_HSCHR15_6_CTG8	31900000	31900000	23600	-	ARHGAP11B	protein_coding	chromosome	Rho GTPase activating protein 11B [Source:HGNC Symbol;Acc:HGNC:15782]	ENSG00000286139.2	ARHGAP11B	c(ENST00000650801, ENST00000651601)	-6.74	-1.73	16.4	0.000249	0.0113	3.6
1682	ENSG00000097096	84144	SYDE2	1	85200000	85200000	44100	-	SYDE2	protein_coding	chromosome	synapse defective Rho GTPase homolog 2 [Source:HGNC Symbol;Acc:HGNC:25841]	ENSG00000097096.9	SYDE2	c(ENST00000234668, ENST00000341460)	0.565	3.16	15	0.000251	0.0113	3.6
1963	ENSG00000100985	4318	MMP9	20	46000000	46000000	7650	+	MMP9	protein_coding	chromosome	matrix metallopeptidase 9 [Source:HGNC Symbol;Acc:HGNC:7176]	ENSG00000100985.7	MMP9	ENST00000372330	0.882	1.55	15	0.000252	0.0114	3.6
5123	ENSG00000132467	57050	UTP3	4	70700000	70700000	2020	+	UTP3	protein_coding	chromosome	UTP3 small subunit processome component [Source:HGNC Symbol;Acc:HGNC:24477]	ENSG00000132467.4	UTP3	ENST00000254803	-0.409	5.77	15	0.000254	0.0114	3.59
1829	ENSG00000100302	23551	RASD2	22	35500000	35600000	13200	+	RASD2	protein_coding	chromosome	RASD family member 2 [Source:HGNC Symbol;Acc:HGNC:18229]	ENSG00000100302.7	RASD2	ENST00000216127	1.32	-0.152	14.9	0.000264	0.0118	3.58
11558	ENSG00000187796	64170	CARD9	9	136000000	136000000	11800	-	CARD9	protein_coding	chromosome	caspase recruitment domain family member 9 [Source:HGNC Symbol;Acc:HGNC:16391]	ENSG00000187796.14	CARD9	c(ENST00000371732, ENST00000371734, ENST00000460290, ENST00000481053, ENST00000485975, ENST00000489932, ENST00000556340, ENST00000641290)	1.05	1.35	14.9	0.000269	0.012	3.57
11918	ENSG00000196812	80345	ZSCAN16	6	28100000	28100000	5470	+	ZSCAN16	protein_coding	chromosome	zinc finger and SCAN domain containing 16 [Source:HGNC Symbol;Acc:HGNC:20813]	ENSG00000196812.5	ZSCAN16	ENST00000340487	0.84	1.79	14.9	0.000269	0.012	3.57
6317	ENSG00000141579	79755	ZNF750	17	82800000	82800000	10600	-	ZNF750	protein_coding	chromosome	zinc finger protein 750 [Source:HGNC Symbol;Acc:HGNC:25843]	ENSG00000141579.7	ZNF750	c(ENST00000269394, ENST00000572562)	0.532	3.62	14.9	0.000271	0.012	3.57
13565	ENSG00000242612	26063	DECR2	16	402000	412000	10600	+	DECR2	protein_coding	chromosome	2,4-dienoyl-CoA reductase 2 [Source:HGNC Symbol;Acc:HGNC:2754]	ENSG00000242612.7	DECR2	c(ENST00000219481, ENST00000424398, ENST00000429116, ENST00000437024, ENST00000439661, ENST00000445291, ENST00000461749, ENST00000461802, ENST00000461947, ENST00000465166, ENST00000469922, ENST00000627716, ENST00000631605, ENST00000632744, ENST00000633025, ENST00000633348, ENST00000633923)	-8.16	-1.46	15.6	0.000279	0.0123	3.55
10956	ENSG00000182810	55794	DDX28	16	68000000	68000000	2170	-	DDX28	protein_coding	chromosome	DEAD-box helicase 28 [Source:HGNC Symbol;Acc:HGNC:17330]	ENSG00000182810.6	DDX28	ENST00000332395	-0.493	3.52	14.8	0.00028	0.0123	3.55
13978	ENSG00000262660	NA		17	81700000	81700000	17200	+	AC139530.2	protein_coding	chromosome	novel protein	ENSG00000262660.1	AC139530.2	ENST00000571730	8.47	-0.911	16.2	0.000283	0.0124	3.55
1756	ENSG00000100029	23481	PES1	22	30600000	30600000	30500	-	PES1	protein_coding	chromosome	pescadillo ribosomal biogenesis factor 1 [Source:HGNC Symbol;Acc:HGNC:8848]	ENSG00000100029.18	PES1	c(ENST00000335214, ENST00000354694, ENST00000402281, ENST00000402284, ENST00000405677, ENST00000406208, ENST00000433575, ENST00000441668, ENST00000466614, ENST00000467368, ENST00000477762, ENST00000488719, ENST00000492986)	-0.311	6.82	14.7	0.000285	0.0124	3.54
9887	ENSG00000172493	4299	AFF1	4	86900000	87100000	206000	+	AFF1	protein_coding	chromosome	AF4/FMR2 family member 1 [Source:HGNC Symbol;Acc:HGNC:7135]	ENSG00000172493.20	AFF1	c(ENST00000307808, ENST00000395146, ENST00000503369, ENST00000503477, ENST00000504956, ENST00000507468, ENST00000511442, ENST00000511722, ENST00000511996, ENST00000514970, ENST00000544085)	0.615	6.14	14.7	0.000286	0.0124	3.54
13416	ENSG00000236967	80352	RNF39	CHR_HSCHR6_MHC_APD_CTG1	30100000	30100000	5620	-	RNF39	protein_coding	chromosome	ring finger protein 39 [Source:HGNC Symbol;Acc:HGNC:18064]	ENSG00000236967.8	RNF39	c(ENST00000441449, ENST00000450015)	7.69	-1.21	18.6	0.000286	0.0124	3.54
3520	ENSG00000115363	84141	EVA1A	2	75500000	75600000	100000	-	EVA1A	protein_coding	chromosome	eva-1 homolog A, regulator of programmed cell death [Source:HGNC Symbol;Acc:HGNC:25816]	ENSG00000115363.14	EVA1A	c(ENST00000233712, ENST00000393913, ENST00000410010, ENST00000410071, ENST00000410113, ENST00000432649, ENST00000452003, ENST00000485891, ENST00000486489, ENST00000486696, ENST00000490746)	-0.472	4.79	14.7	0.000287	0.0124	3.54
6270	ENSG00000141378	51651	PTRH2	17	59700000	59700000	33000	-	PTRH2	protein_coding	chromosome	peptidyl-tRNA hydrolase 2 [Source:HGNC Symbol;Acc:HGNC:24265]	ENSG00000141378.14	PTRH2	c(ENST00000393038, ENST00000409433, ENST00000470557, ENST00000579915, ENST00000587935)	-0.277	5.7	14.7	0.000294	0.0127	3.53
6909	ENSG00000147138	84636	GPR174	X	79100000	79200000	30700	+	GPR174	protein_coding	chromosome	G protein-coupled receptor 174 [Source:HGNC Symbol;Acc:HGNC:30245]	ENSG00000147138.2	GPR174	c(ENST00000276077, ENST00000645147)	-2.83	-2.73	14.7	0.000295	0.0127	3.53
6749	ENSG00000145386	890	CCNA2	4	122000000	122000000	7490	-	CCNA2	protein_coding	chromosome	cyclin A2 [Source:HGNC Symbol;Acc:HGNC:1578]	ENSG00000145386.10	CCNA2	c(ENST00000274026, ENST00000618014)	0.394	3.88	14.7	0.000296	0.0127	3.53
8417	ENSG00000163694	54502	RBM47	4	40400000	40600000	208000	-	RBM47	protein_coding	chromosome	RNA binding motif protein 47 [Source:HGNC Symbol;Acc:HGNC:30358]	ENSG00000163694.15	RBM47	c(ENST00000295971, ENST00000381793, ENST00000381795, ENST00000505220, ENST00000505414, ENST00000507180, ENST00000510871, ENST00000511598, ENST00000511902, ENST00000513044, ENST00000513473, ENST00000514014, ENST00000514782, ENST00000515053, ENST00000515809)	0.464	6.07	14.6	0.000299	0.0128	3.52
9419	ENSG00000169242	1942	EFNA1	1	155000000	155000000	7020	+	EFNA1	protein_coding	chromosome	ephrin A1 [Source:HGNC Symbol;Acc:HGNC:3221]	ENSG00000169242.12	EFNA1	c(ENST00000368406, ENST00000368407, ENST00000469878, ENST00000474413, ENST00000497282)	0.458	7.23	14.6	0.000301	0.0129	3.52
5591	ENSG00000136052	84102	SLC41A2	12	105000000	105000000	156000	-	SLC41A2	protein_coding	chromosome	solute carrier family 41 member 2 [Source:HGNC Symbol;Acc:HGNC:31045]	ENSG00000136052.9	SLC41A2	c(ENST00000258538, ENST00000411411, ENST00000415674, ENST00000417469, ENST00000424946, ENST00000432951, ENST00000433540, ENST00000437220, ENST00000449866, ENST00000549713)	1.32	1.43	14.6	0.000303	0.0129	3.52
13679	ENSG00000249319	NA		7	66100000	66200000	64500	+	AC068533.4	protein_coding	chromosome	novel protein	ENSG00000249319.2	AC068533.4	ENST00000450043	6.22	-0.309	15	0.000309	0.0131	3.51
10776	ENSG00000181026	64782	AEN	15	88600000	88600000	10900	+	AEN	protein_coding	chromosome	apoptosis enhancing nuclease [Source:HGNC Symbol;Acc:HGNC:25722]	ENSG00000181026.15	AEN	c(ENST00000332810, ENST00000557787, ENST00000557927, ENST00000558327, ENST00000559528, ENST00000560174)	-0.434	5.31	14.5	0.000319	0.0135	3.5
3854	ENSG00000118707	60436	TGIF2	20	36600000	36600000	20500	+	TGIF2	protein_coding	chromosome	TGFB induced factor homeobox 2 [Source:HGNC Symbol;Acc:HGNC:15764]	ENSG00000118707.10	TGIF2	c(ENST00000373872, ENST00000373874, ENST00000557885, ENST00000558028, ENST00000558465, ENST00000560025, ENST00000561398, ENST00000611732, ENST00000650844)	0.673	3.19	14.4	0.000329	0.0139	3.48
4961	ENSG00000131016	9590	AKAP12	6	151000000	151000000	119000	+	AKAP12	protein_coding	chromosome	A-kinase anchoring protein 12 [Source:HGNC Symbol;Acc:HGNC:370]	ENSG00000131016.17	AKAP12	c(ENST00000253332, ENST00000354675, ENST00000359755, ENST00000402676, ENST00000490177)	0.414	4.83	14.4	0.000332	0.014	3.48
11606	ENSG00000188177	376940	ZC3H6	2	112000000	112000000	64500	+	ZC3H6	protein_coding	chromosome	zinc finger CCCH-type containing 6 [Source:HGNC Symbol;Acc:HGNC:24762]	ENSG00000188177.14	ZC3H6	c(ENST00000343936, ENST00000409871, ENST00000476511, ENST00000502881)	0.792	4.24	14.4	0.000337	0.0141	3.47
3009	ENSG00000110395	867	CBL	11	119000000	119000000	108000	+	CBL	protein_coding	chromosome	Cbl proto-oncogene [Source:HGNC Symbol;Acc:HGNC:1541]	ENSG00000110395.6	CBL	c(ENST00000264033, ENST00000634301, ENST00000634586, ENST00000634840, ENST00000637974)	0.343	5.26	14.3	0.000341	0.0142	3.47
8958	ENSG00000166535	144568	A2ML1	12	8820000	8890000	64400	+	A2ML1	protein_coding	chromosome	alpha-2-macroglobulin like 1 [Source:HGNC Symbol;Acc:HGNC:23336]	ENSG00000166535.20	A2ML1	c(ENST00000299698, ENST00000536789, ENST00000537475, ENST00000537546, ENST00000539547, ENST00000540049, ENST00000541459, ENST00000545692, ENST00000545850)	0.248	7.84	14.3	0.000342	0.0142	3.47
4355	ENSG00000124466	27076	LYPD3	19	43500000	43500000	4820	-	LYPD3	protein_coding	chromosome	LY6/PLAUR domain containing 3 [Source:HGNC Symbol;Acc:HGNC:24880]	ENSG00000124466.9	LYPD3	c(ENST00000244333, ENST00000594326, ENST00000595970, ENST00000597741)	0.22	8.25	14.3	0.000351	0.0145	3.45
2166	ENSG00000102804	8848	TSC22D1	13	44400000	44600000	145000	-	TSC22D1	protein_coding	chromosome	TSC22 domain family member 1 [Source:HGNC Symbol;Acc:HGNC:16826]	ENSG00000102804.15	TSC22D1	c(ENST00000261489, ENST00000437455, ENST00000458659, ENST00000460842, ENST00000472477, ENST00000486464, ENST00000487881, ENST00000493016, ENST00000496314, ENST00000496838, ENST00000501704, ENST00000611198, ENST00000622051)	-0.336	7.18	14.3	0.000352	0.0145	3.45
12421	ENSG00000204138	65979	PHACTR4	1	28400000	28500000	131000	+	PHACTR4	protein_coding	chromosome	phosphatase and actin regulator 4 [Source:HGNC Symbol;Acc:HGNC:25793]	ENSG00000204138.13	PHACTR4	c(ENST00000373836, ENST00000373839, ENST00000463428, ENST00000493669, ENST00000632202, ENST00000632421, ENST00000632964, ENST00000633167, ENST00000633371)	0.491	5.61	14.2	0.000356	0.0146	3.45
2019	ENSG00000101333	5332	PLCB4	20	9070000	9480000	412000	+	PLCB4	protein_coding	chromosome	phospholipase C beta 4 [Source:HGNC Symbol;Acc:HGNC:9059]	ENSG00000101333.16	PLCB4	c(ENST00000278655, ENST00000378473, ENST00000378493, ENST00000378501, ENST00000407043, ENST00000414679, ENST00000416836, ENST00000437503, ENST00000441846, ENST00000464199, ENST00000473151, ENST00000482123, ENST00000492632)	0.837	3.39	14.2	0.000357	0.0146	3.45
8179	ENSG00000162430	57190	SELENON	1	25800000	25800000	18000	+	SELENON	protein_coding	chromosome	selenoprotein N [Source:HGNC Symbol;Acc:HGNC:15999]	ENSG00000162430.17	SELENON	c(ENST00000354177, ENST00000361547, ENST00000374315, ENST00000494537, ENST00000630065)	0.324	6	14.2	0.000358	0.0147	3.45
11590	ENSG00000188042	10123	ARL4C	2	234000000	234000000	4040	-	ARL4C	protein_coding	chromosome	ADP ribosylation factor like GTPase 4C [Source:HGNC Symbol;Acc:HGNC:698]	ENSG00000188042.8	ARL4C	c(ENST00000339728, ENST00000390645)	-0.277	7.08	14.2	0.00036	0.0147	3.44
1965	ENSG00000100994	5834	PYGB	20	25200000	25300000	49900	+	PYGB	protein_coding	chromosome	glycogen phosphorylase B [Source:HGNC Symbol;Acc:HGNC:9723]	ENSG00000100994.12	PYGB	c(ENST00000216962, ENST00000428458, ENST00000471359)	-0.333	9.18	14.2	0.000362	0.0148	3.44
10101	ENSG00000174173	54931	TRMT10C	3	102000000	102000000	4580	+	TRMT10C	protein_coding	chromosome	tRNA methyltransferase 10C, mitochondrial RNase P subunit [Source:HGNC Symbol;Acc:HGNC:26022]	ENSG00000174173.7	TRMT10C	c(ENST00000309922, ENST00000495642)	-0.348	5.52	14.2	0.000363	0.0148	3.44
9005	ENSG00000166881	23306	NEMP1	12	57100000	57100000	32400	-	NEMP1	protein_coding	chromosome	nuclear envelope integral membrane protein 1 [Source:HGNC Symbol;Acc:HGNC:29001]	ENSG00000166881.10	NEMP1	c(ENST00000300128, ENST00000379391, ENST00000553654, ENST00000554340)	0.524	4.48	14.2	0.000365	0.0148	3.44
6497	ENSG00000143375	57530	CGN	1	152000000	152000000	28200	+	CGN	protein_coding	chromosome	cingulin [Source:HGNC Symbol;Acc:HGNC:17429]	ENSG00000143375.15	CGN	c(ENST00000271636, ENST00000416743, ENST00000427934, ENST00000464886, ENST00000467998, ENST00000473377, ENST00000502442, ENST00000505188)	0.681	5.14	14.2	0.000366	0.0148	3.44
105	ENSG00000006453	55971	BAIAP2L1	7	98300000	98400000	109000	-	BAIAP2L1	protein_coding	chromosome	BAI1 associated protein 2 like 1 [Source:HGNC Symbol;Acc:HGNC:21649]	ENSG00000006453.14	BAIAP2L1	c(ENST00000005260, ENST00000462558, ENST00000473569, ENST00000479789, ENST00000480580)	0.451	5.68	14.2	0.000367	0.0148	3.44
737	ENSG00000065308	9697	TRAM2	6	52500000	52600000	79700	-	TRAM2	protein_coding	chromosome	translocation associated membrane protein 2 [Source:HGNC Symbol;Acc:HGNC:16855]	ENSG00000065308.5	TRAM2	ENST00000182527	0.351	4.66	14.1	0.00037	0.0149	3.43
1655	ENSG00000095752	3589	IL11	19	55400000	55400000	6080	-	IL11	protein_coding	chromosome	interleukin 11 [Source:HGNC Symbol;Acc:HGNC:5966]	ENSG00000095752.7	IL11	c(ENST00000264563, ENST00000585513, ENST00000587093, ENST00000590625)	1.08	1.29	14.1	0.000372	0.0149	3.43
5229	ENSG00000133247	84787	KMT5C	19	55300000	55300000	8270	+	KMT5C	protein_coding	chromosome	lysine methyltransferase 5C [Source:HGNC Symbol;Acc:HGNC:28405]	ENSG00000133247.14	KMT5C	c(ENST00000255613, ENST00000402499, ENST00000445196, ENST00000460956, ENST00000464185, ENST00000468951, ENST00000474492, ENST00000498738, ENST00000587442, ENST00000589338, ENST00000592631, ENST00000630497)	0.831	3.43	14.1	0.000378	0.0151	3.42
2308	ENSG00000104140	171177	RHOV	15	40900000	40900000	2020	-	RHOV	protein_coding	chromosome	ras homolog family member V [Source:HGNC Symbol;Acc:HGNC:18313]	ENSG00000104140.7	RHOV	ENST00000220507	0.509	4.53	14.1	0.000381	0.0152	3.42
3418	ENSG00000114520	8723	SNX4	3	125000000	126000000	73600	-	SNX4	protein_coding	chromosome	sorting nexin 4 [Source:HGNC Symbol;Acc:HGNC:11175]	ENSG00000114520.11	SNX4	c(ENST00000251775, ENST00000465505, ENST00000471751, ENST00000473417, ENST00000482965)	0.321	5.36	14.1	0.000382	0.0152	3.42
12197	ENSG00000198356	439	GET3	19	12700000	12700000	11200	+	GET3	protein_coding	chromosome	guided entry of tail-anchored proteins factor 3, ATPase [Source:HGNC Symbol;Acc:HGNC:752]	ENSG00000198356.11	GET3	c(ENST00000357332, ENST00000586561, ENST00000590633, ENST00000591090, ENST00000611688)	-0.286	6.13	14.1	0.000384	0.0152	3.42
13496	ENSG00000240370	NA	RPL13P5	12	6870000	6880000	11400	+	RPL13P5	transcribed_processed_pseudogene	chromosome	ribosomal protein L13 pseudogene 5 [Source:HGNC Symbol;Acc:HGNC:30363]	ENSG00000240370.6	RPL13P5	c(ENST00000274820, ENST00000412023, ENST00000421824, ENST00000441655, ENST00000451612)	1.13	0.413	14.1	0.000384	0.0152	3.42
5363	ENSG00000134531	2012	EMP1	12	13200000	13200000	23200	+	EMP1	protein_coding	chromosome	epithelial membrane protein 1 [Source:HGNC Symbol;Acc:HGNC:3333]	ENSG00000134531.10	EMP1	c(ENST00000256951, ENST00000396301, ENST00000431267, ENST00000535134, ENST00000536383, ENST00000537612, ENST00000538364, ENST00000541935, ENST00000542289, ENST00000542474, ENST00000544053, ENST00000546357)	0.479	9.36	14	0.000387	0.0152	3.41
13945	ENSG00000261556	100506060	SMG1P7	16	70200000	70200000	27000	-	SMG1P7	transcribed_unprocessed_pseudogene	chromosome	SMG1 pseudogene 7 [Source:HGNC Symbol;Acc:HGNC:49864]	ENSG00000261556.10	SMG1P7	c(ENST00000565246, ENST00000568855, ENST00000573141, ENST00000581050)	0.949	1.84	14	0.000388	0.0152	3.41
13946	ENSG00000261556	107984138	SMG1P7	16	70200000	70200000	27000	-	SMG1P7	transcribed_unprocessed_pseudogene	chromosome	SMG1 pseudogene 7 [Source:HGNC Symbol;Acc:HGNC:49864]	ENSG00000261556.10	SMG1P7	c(ENST00000565246, ENST00000568855, ENST00000573141, ENST00000581050)	0.949	1.84	14	0.000388	0.0152	3.41
151	ENSG00000008256	9265	CYTH3	7	6160000	6270000	111000	-	CYTH3	protein_coding	chromosome	cytohesin 3 [Source:HGNC Symbol;Acc:HGNC:9504]	ENSG00000008256.16	CYTH3	c(ENST00000350796, ENST00000396741, ENST00000461891, ENST00000465320, ENST00000466543, ENST00000478541, ENST00000481329, ENST00000482460, ENST00000488964, ENST00000491641, ENST00000495176)	0.454	6.06	14	0.000401	0.0157	3.4
4647	ENSG00000127824	7277	TUBA4A	2	219000000	219000000	28500	-	TUBA4A	protein_coding	chromosome	tubulin alpha 4a [Source:HGNC Symbol;Acc:HGNC:12407]	ENSG00000127824.14	TUBA4A	c(ENST00000248437, ENST00000392088, ENST00000398989, ENST00000425551, ENST00000427737, ENST00000447205, ENST00000456818, ENST00000462806, ENST00000475683, ENST00000498660)	-0.331	8.45	13.9	0.000409	0.0158	3.39
5611	ENSG00000136158	10253	SPRY2	13	80300000	80300000	5150	-	SPRY2	protein_coding	chromosome	sprouty RTK signaling antagonist 2 [Source:HGNC Symbol;Acc:HGNC:11270]	ENSG00000136158.12	SPRY2	c(ENST00000377102, ENST00000377104)	-0.39	4.26	13.9	0.000409	0.0158	3.39
9850	ENSG00000172244	375444	C5orf34	5	43500000	43500000	28400	-	C5orf34	protein_coding	chromosome	chromosome 5 open reading frame 34 [Source:HGNC Symbol;Acc:HGNC:24738]	ENSG00000172244.9	C5orf34	c(ENST00000306862, ENST00000503655, ENST00000506213, ENST00000509489, ENST00000514462)	0.637	4	13.9	0.000409	0.0158	3.39
8260	ENSG00000162924	5966	REL	2	60900000	60900000	50100	+	REL	protein_coding	chromosome	REL proto-oncogene, NF-kB subunit [Source:HGNC Symbol;Acc:HGNC:9954]	ENSG00000162924.14	REL	c(ENST00000295025, ENST00000394479, ENST00000642725)	0.388	5.35	13.9	0.000413	0.0159	3.38
10705	ENSG00000180287	200150	PLD5	1	242000000	243000000	442000	-	PLD5	protein_coding	chromosome	phospholipase D family member 5 [Source:HGNC Symbol;Acc:HGNC:26879]	ENSG00000180287.16	PLD5	c(ENST00000314833, ENST00000366545, ENST00000427495, ENST00000442594, ENST00000459864, ENST00000467561, ENST00000474177, ENST00000536534)	0.632	3.27	13.9	0.000417	0.0161	3.38
5237	ENSG00000133316	54663	WDR74	11	62800000	62800000	9470	-	WDR74	protein_coding	chromosome	WD repeat domain 74 [Source:HGNC Symbol;Acc:HGNC:25529]	ENSG00000133316.15	WDR74	c(ENST00000278856, ENST00000311713, ENST00000453708, ENST00000525239, ENST00000525752, ENST00000529106, ENST00000536401, ENST00000538098, ENST00000538150, ENST00000538277, ENST00000540620, ENST00000541930, ENST00000542347, ENST00000543688, ENST00000544831, ENST00000544953, ENST00000545112)	-0.396	5.65	13.9	0.000421	0.0162	3.38
1406	ENSG00000087299	79944	L2HGDH	14	50200000	50300000	74700	-	L2HGDH	protein_coding	chromosome	L-2-hydroxyglutarate dehydrogenase [Source:HGNC Symbol;Acc:HGNC:20499]	ENSG00000087299.12	L2HGDH	c(ENST00000261699, ENST00000267436, ENST00000421284, ENST00000554191, ENST00000555423, ENST00000555610, ENST00000556393)	0.518	4.44	13.8	0.000424	0.0162	3.37
463	ENSG00000041982	3371	TNC	9	115000000	115000000	98700	-	TNC	protein_coding	chromosome	tenascin C [Source:HGNC Symbol;Acc:HGNC:5318]	ENSG00000041982.16	TNC	c(ENST00000341037, ENST00000350763, ENST00000423613, ENST00000460345, ENST00000473855, ENST00000476680, ENST00000481475, ENST00000498724, ENST00000534839, ENST00000535648, ENST00000537320, ENST00000542877, ENST00000544972, ENST00000635336)	0.526	7.13	13.8	0.000432	0.0165	3.36
766	ENSG00000065923	84679	SLC9A7	X	46600000	46800000	160000	-	SLC9A7	protein_coding	chromosome	solute carrier family 9 member A7 [Source:HGNC Symbol;Acc:HGNC:17123]	ENSG00000065923.10	SLC9A7	c(ENST00000328306, ENST00000464933, ENST00000489574, ENST00000491894, ENST00000616978)	0.468	4.63	13.8	0.000438	0.0167	3.36
12756	ENSG00000213741	6235	RPS29	14	49600000	49600000	28200	-	RPS29	protein_coding	chromosome	ribosomal protein S29 [Source:HGNC Symbol;Acc:HGNC:10419]	ENSG00000213741.10	RPS29	c(ENST00000245458, ENST00000396020, ENST00000539688, ENST00000554075, ENST00000556230, ENST00000557111, ENST00000557367, ENST00000557519)	-0.213	8.98	13.8	0.000439	0.0167	3.36
11975	ENSG00000197119	123096	SLC25A29	14	100000000	100000000	15400	-	SLC25A29	protein_coding	chromosome	solute carrier family 25 member 29 [Source:HGNC Symbol;Acc:HGNC:20116]	ENSG00000197119.13	SLC25A29	c(ENST00000359232, ENST00000392908, ENST00000553359, ENST00000553574, ENST00000554060, ENST00000554224, ENST00000554291, ENST00000554912, ENST00000555051, ENST00000555475, ENST00000555888, ENST00000555927, ENST00000555949, ENST00000556201, ENST00000556505, ENST00000556715, ENST00000556844, ENST00000556868, ENST00000556873, ENST00000557438)	0.89	3.22	13.7	0.000443	0.0168	3.35
6522	ENSG00000143476	51514	DTL	1	212000000	212000000	71800	+	DTL	protein_coding	chromosome	denticleless E3 ubiquitin protein ligase homolog [Source:HGNC Symbol;Acc:HGNC:30288]	ENSG00000143476.18	DTL	c(ENST00000366991, ENST00000463791, ENST00000475419, ENST00000489149, ENST00000496442, ENST00000542077)	-0.545	4.21	13.7	0.00045	0.017	3.35
11421	ENSG00000186376	7626	ZNF75D	X	135000000	135000000	95200	-	ZNF75D	protein_coding	chromosome	zinc finger protein 75D [Source:HGNC Symbol;Acc:HGNC:13145]	ENSG00000186376.15	ZNF75D	c(ENST00000370764, ENST00000370766, ENST00000469456, ENST00000494295)	0.458	3.66	13.7	0.00045	0.017	3.35
4688	ENSG00000128335	23780	APOL2	22	36200000	36200000	13700	-	APOL2	protein_coding	chromosome	apolipoprotein L2 [Source:HGNC Symbol;Acc:HGNC:619]	ENSG00000128335.14	APOL2	c(ENST00000249066, ENST00000358502, ENST00000451256, ENST00000454728, ENST00000473549, ENST00000476579, ENST00000484830, ENST00000489186, ENST00000529194)	0.543	4.38	13.7	0.000456	0.017	3.34
5137	ENSG00000132549	157680	VPS13B	8	99000000	99900000	864000	+	VPS13B	protein_coding	chromosome	vacuolar protein sorting 13 homolog B [Source:HGNC Symbol;Acc:HGNC:2183]	ENSG00000132549.18	VPS13B	c(ENST00000355155, ENST00000357162, ENST00000358544, ENST00000441350, ENST00000493587, ENST00000496144, ENST00000518569, ENST00000521037, ENST00000521559, ENST00000521932, ENST00000522802, ENST00000524330)	-1.39	5.37	13.7	0.000456	0.017	3.34
5876	ENSG00000137968	204962	SLC44A5	1	75200000	75600000	409000	-	SLC44A5	protein_coding	chromosome	solute carrier family 44 member 5 [Source:HGNC Symbol;Acc:HGNC:28524]	ENSG00000137968.16	SLC44A5	c(ENST00000370855, ENST00000370859, ENST00000469525)	0.557	2.53	13.7	0.000456	0.017	3.34
13045	ENSG00000225859	7919	DDX39B	CHR_HSCHR6_MHC_MANN_CTG1	31600000	31600000	16300	-	DDX39B	protein_coding	chromosome	DExD-box helicase 39B [Source:HGNC Symbol;Acc:HGNC:13917]	ENSG00000225859.10	DDX39B	c(ENST00000411415, ENST00000412246, ENST00000412330, ENST00000416969, ENST00000432433, ENST00000433293, ENST00000438301, ENST00000439857, ENST00000441901, ENST00000444480, ENST00000445218, ENST00000446341, ENST00000448000, ENST00000448296, ENST00000448658, ENST00000455916, ENST00000465854, ENST00000467175, ENST00000472906, ENST00000473685, ENST00000484344, ENST00000489325, ENST00000490964)	-9.52	0.254	14	0.000456	0.017	3.34
2258	ENSG00000103423	9093	DNAJA3	16	4430000	4460000	31000	+	DNAJA3	protein_coding	chromosome	DnaJ heat shock protein family (Hsp40) member A3 [Source:HGNC Symbol;Acc:HGNC:11808]	ENSG00000103423.14	DNAJA3	c(ENST00000262375, ENST00000355296, ENST00000431375, ENST00000570857, ENST00000572009, ENST00000572139, ENST00000572974, ENST00000573120, ENST00000574393, ENST00000574895, ENST00000575106, ENST00000576180, ENST00000576911, ENST00000577083)	-10.3	1.31	14.3	0.000458	0.0171	3.34
3411	ENSG00000114439	56987	BBX	3	108000000	108000000	288000	+	BBX	protein_coding	chromosome	BBX high mobility group box domain containing [Source:HGNC Symbol;Acc:HGNC:14422]	ENSG00000114439.19	BBX	c(ENST00000325805, ENST00000402163, ENST00000402543, ENST00000406780, ENST00000413213, ENST00000415149, ENST00000416476, ENST00000425868, ENST00000427402, ENST00000429270, ENST00000431630, ENST00000443253, ENST00000449213, ENST00000449271, ENST00000449335, ENST00000454540, ENST00000456419, ENST00000456817, ENST00000457496, ENST00000458347, ENST00000458458, ENST00000472032, ENST00000473542, ENST00…	0.76	6.45	13.6	0.000462	0.0172	3.34
5867	ENSG00000137941	79739	TTLL7	1	83900000	84000000	134000	-	TTLL7	protein_coding	chromosome	tubulin tyrosine ligase like 7 [Source:HGNC Symbol;Acc:HGNC:26242]	ENSG00000137941.17	TTLL7	c(ENST00000260505, ENST00000464289, ENST00000467670, ENST00000472688, ENST00000472937, ENST00000474702, ENST00000474957, ENST00000477524, ENST00000480174, ENST00000480533, ENST00000482783, ENST00000485638, ENST00000488014, ENST00000610996)	1.41	2.9	13.6	0.000467	0.0173	3.33
1122	ENSG00000077454	4034	LRCH4	7	101000000	101000000	12100	-	LRCH4	protein_coding	chromosome	leucine rich repeats and calponin homology domain containing 4 [Source:HGNC Symbol;Acc:HGNC:6691]	ENSG00000077454.16	LRCH4	c(ENST00000310300, ENST00000467201, ENST00000470184, ENST00000476881, ENST00000485554, ENST00000485583, ENST00000487697, ENST00000490359, ENST00000497245, ENST00000498539, ENST00000619071)	0.61	4.91	13.6	0.000468	0.0173	3.33
11154	ENSG00000184384	84441	MAML2	11	96000000	96300000	367000	-	MAML2	protein_coding	chromosome	mastermind like transcriptional coactivator 2 [Source:HGNC Symbol;Acc:HGNC:16259]	ENSG00000184384.14	MAML2	c(ENST00000524717, ENST00000618849)	0.441	3.92	13.6	0.000468	0.0173	3.33
5760	ENSG00000137203	7020	TFAP2A	6	10400000	10400000	26500	-	TFAP2A	protein_coding	chromosome	transcription factor AP-2 alpha [Source:HGNC Symbol;Acc:HGNC:11742]	ENSG00000137203.12	TFAP2A	c(ENST00000319516, ENST00000379608, ENST00000379613, ENST00000461628, ENST00000462727, ENST00000464323, ENST00000465858, ENST00000466073, ENST00000473652, ENST00000474952, ENST00000475264, ENST00000478375, ENST00000482890, ENST00000486038, ENST00000488193, ENST00000489805, ENST00000490875, ENST00000497266, ENST00000498450)	0.49	6.61	13.6	0.000474	0.0174	3.32
265	ENSG00000013588	9052	GPRC5A	12	12900000	12900000	27200	+	GPRC5A	protein_coding	chromosome	G protein-coupled receptor class C group 5 member A [Source:HGNC Symbol;Acc:HGNC:9836]	ENSG00000013588.8	GPRC5A	c(ENST00000014914, ENST00000534831, ENST00000537783, ENST00000540125, ENST00000542056, ENST00000648791)	0.373	8.75	13.6	0.000476	0.0175	3.32
609	ENSG00000057019	131566	DCBLD2	3	98800000	98900000	106000	-	DCBLD2	protein_coding	chromosome	discoidin, CUB and LCCL domain containing 2 [Source:HGNC Symbol;Acc:HGNC:24627]	ENSG00000057019.16	DCBLD2	c(ENST00000326840, ENST00000326857, ENST00000449482, ENST00000460008, ENST00000469648, ENST00000470393, ENST00000479144, ENST00000486004, ENST00000494614, ENST00000496736)	-0.327	8.75	13.6	0.00048	0.0175	3.32
5060	ENSG00000131941	85415	RHPN2	19	33000000	33100000	86300	-	RHPN2	protein_coding	chromosome	rhophilin Rho GTPase binding protein 2 [Source:HGNC Symbol;Acc:HGNC:19974]	ENSG00000131941.8	RHPN2	c(ENST00000254260, ENST00000544458, ENST00000585641, ENST00000588388, ENST00000588683, ENST00000591502, ENST00000592247)	0.539	5.07	13.6	0.00048	0.0175	3.32
4594	ENSG00000126947	51309	ARMCX1	X	102000000	102000000	4150	+	ARMCX1	protein_coding	chromosome	armadillo repeat containing X-linked 1 [Source:HGNC Symbol;Acc:HGNC:18073]	ENSG00000126947.13	ARMCX1	ENST00000372829	-0.409	3.69	13.5	0.000485	0.0177	3.31
10464	ENSG00000177683	168451	THAP5	7	109000000	109000000	15200	-	THAP5	protein_coding	chromosome	THAP domain containing 5 [Source:HGNC Symbol;Acc:HGNC:23188]	ENSG00000177683.14	THAP5	c(ENST00000313516, ENST00000412935, ENST00000415914, ENST00000438865, ENST00000446771, ENST00000468884, ENST00000484452, ENST00000493722)	0.475	4.5	13.5	0.000493	0.0179	3.31
7064	ENSG00000149016	64852	TUT1	11	62600000	62600000	16600	-	TUT1	protein_coding	chromosome	terminal uridylyl transferase 1, U6 snRNA-specific [Source:HGNC Symbol;Acc:HGNC:26184]	ENSG00000149016.16	TUT1	c(ENST00000278279, ENST00000308436, ENST00000463241, ENST00000469480, ENST00000476907, ENST00000478537, ENST00000494385)	-0.544	4.45	13.5	0.000494	0.0179	3.31
4283	ENSG00000123728	57826	RAP2C	X	132000000	132000000	16500	-	RAP2C	protein_coding	chromosome	RAP2C, member of RAS oncogene family [Source:HGNC Symbol;Acc:HGNC:21165]	ENSG00000123728.10	RAP2C	c(ENST00000342983, ENST00000370874, ENST00000460462, ENST00000490400, ENST00000620646)	0.719	5.2	13.5	0.000495	0.0179	3.31
6672	ENSG00000144642	27303	RBMS3	3	28600000	30000000	1440000	+	RBMS3	protein_coding	chromosome	RNA binding motif single stranded interacting protein 3 [Source:HGNC Symbol;Acc:HGNC:13427]	ENSG00000144642.22	RBMS3	c(ENST00000273139, ENST00000383766, ENST00000383767, ENST00000432518, ENST00000434693, ENST00000443912, ENST00000445033, ENST00000445077, ENST00000452462, ENST00000456853, ENST00000471426, ENST00000473799, ENST00000478716, ENST00000497205, ENST00000497274, ENST00000497319, ENST00000636582, ENST00000636680, ENST00000636900, ENST00000637842)	1.2	2.41	13.5	0.000497	0.0179	3.3
5272	ENSG00000133789	23075	SWAP70	11	9660000	9750000	88900	+	SWAP70	protein_coding	chromosome	switching B cell complex subunit SWAP70 [Source:HGNC Symbol;Acc:HGNC:17070]	ENSG00000133789.15	SWAP70	c(ENST00000318950, ENST00000447399, ENST00000524817, ENST00000526358, ENST00000531814, ENST00000534562, ENST00000534662)	0.339	5.59	13.5	0.000501	0.018	3.3
2231	ENSG00000103227	64788	LMF1	16	854000	981000	128000	-	LMF1	protein_coding	chromosome	lipase maturation factor 1 [Source:HGNC Symbol;Acc:HGNC:14154]	ENSG00000103227.18	LMF1	c(ENST00000262301, ENST00000543238, ENST00000545827, ENST00000562226, ENST00000562380, ENST00000565198, ENST00000565276, ENST00000566609, ENST00000566627, ENST00000567595, ENST00000568268, ENST00000568897, ENST00000568964, ENST00000569516, ENST00000570014, ENST00000570168, ENST00000611669)	-1.39	0.727	13.6	0.000502	0.018	3.3
10025	ENSG00000173545	90441	ZNF622	5	16500000	16500000	14300	-	ZNF622	protein_coding	chromosome	zinc finger protein 622 [Source:HGNC Symbol;Acc:HGNC:30958]	ENSG00000173545.5	ZNF622	ENST00000308683	-0.298	5.6	13.4	0.000504	0.018	3.3
4741	ENSG00000128923	54629	MINDY2	15	58800000	58900000	90700	+	MINDY2	protein_coding	chromosome	MINDY lysine 48 deubiquitinase 2 [Source:HGNC Symbol;Acc:HGNC:26954]	ENSG00000128923.11	MINDY2	c(ENST00000316848, ENST00000450403, ENST00000559228, ENST00000559745, ENST00000560289)	0.439	5.63	13.4	0.000512	0.0182	3.29
10660	ENSG00000179820	91663	MYADM	19	53900000	53900000	11700	+	MYADM	protein_coding	chromosome	myeloid associated differentiation marker [Source:HGNC Symbol;Acc:HGNC:7544]	ENSG00000179820.16	MYADM	c(ENST00000336967, ENST00000391768, ENST00000391769, ENST00000391770, ENST00000391771, ENST00000414489, ENST00000421337, ENST00000422045, ENST00000439000, ENST00000448420, ENST00000651087)	0.42	4.66	13.4	0.000512	0.0182	3.29
1910	ENSG00000100614	5494	PPM1A	14	60200000	60300000	53300	+	PPM1A	protein_coding	chromosome	protein phosphatase, Mg2+/Mn2+ dependent 1A [Source:HGNC Symbol;Acc:HGNC:9275]	ENSG00000100614.18	PPM1A	c(ENST00000325642, ENST00000325658, ENST00000395076, ENST00000525399, ENST00000528241, ENST00000531143, ENST00000531937, ENST00000532036)	0.372	5.44	13.4	0.000519	0.0185	3.28
10007	ENSG00000173432	6288	SAA1	11	18300000	18300000	3720	+	SAA1	protein_coding	chromosome	serum amyloid A1 [Source:HGNC Symbol;Acc:HGNC:10513]	ENSG00000173432.12	SAA1	c(ENST00000356524, ENST00000405158, ENST00000532858, ENST00000649195)	-0.232	7.88	13.4	0.000521	0.0185	3.28
8113	ENSG00000161798	362	AQP5	12	50000000	50000000	3810	+	AQP5	protein_coding	chromosome	aquaporin 5 [Source:HGNC Symbol;Acc:HGNC:638]	ENSG00000161798.7	AQP5	c(ENST00000293599, ENST00000553132)	0.74	1.89	13.4	0.000524	0.0185	3.28
8578	ENSG00000164300	256987	SERINC5	5	80100000	80300000	144000	-	SERINC5	protein_coding	chromosome	serine incorporator 5 [Source:HGNC Symbol;Acc:HGNC:18825]	ENSG00000164300.17	SERINC5	c(ENST00000502747, ENST00000507668, ENST00000509193, ENST00000512972, ENST00000513907, ENST00000632581)	0.396	6.04	13.4	0.000524	0.0185	3.28
5562	ENSG00000135919	5270	SERPINE2	2	224000000	224000000	64300	-	SERPINE2	protein_coding	chromosome	serpin family E member 2 [Source:HGNC Symbol;Acc:HGNC:8951]	ENSG00000135919.13	SERPINE2	c(ENST00000258405, ENST00000409304, ENST00000409840, ENST00000423446, ENST00000432738, ENST00000447280, ENST00000454956, ENST00000473202, ENST00000478966, ENST00000489065)	-0.396	6.45	13.3	0.000534	0.0188	3.27
1493	ENSG00000089356	5349	FXYD3	19	35100000	35100000	8450	+	FXYD3	protein_coding	chromosome	FXYD domain containing ion transport regulator 3 [Source:HGNC Symbol;Acc:HGNC:4027]	ENSG00000089356.18	FXYD3	c(ENST00000344013, ENST00000346446, ENST00000435734, ENST00000603181, ENST00000603449, ENST00000603524, ENST00000604255, ENST00000604404, ENST00000604504, ENST00000604621, ENST00000604804, ENST00000605550, ENST00000605552, ENST00000605677)	-0.191	9.38	13.3	0.000539	0.0189	3.27
7567	ENSG00000155463	5018	OXA1L	14	22800000	22800000	6520	+	OXA1L	protein_coding	chromosome	OXA1L mitochondrial inner membrane protein [Source:HGNC Symbol;Acc:HGNC:8526]	ENSG00000155463.14	OXA1L	c(ENST00000285848, ENST00000358043, ENST00000412791, ENST00000431881, ENST00000442110, ENST00000473744, ENST00000481218, ENST00000483939, ENST00000495424, ENST00000556473, ENST00000557299, ENST00000612549)	-0.243	6.41	13.3	0.000548	0.0192	3.26
3157	ENSG00000111816	2444	FRK	6	116000000	116000000	130000	-	FRK	protein_coding	chromosome	fyn related Src family tyrosine kinase [Source:HGNC Symbol;Acc:HGNC:3955]	ENSG00000111816.8	FRK	ENST00000606080	0.348	5.14	13.2	0.00055	0.0192	3.26
6292	ENSG00000141497	84225	ZMYND15	17	4740000	4750000	6290	+	ZMYND15	protein_coding	chromosome	zinc finger MYND-type containing 15 [Source:HGNC Symbol;Acc:HGNC:20997]	ENSG00000141497.14	ZMYND15	c(ENST00000269289, ENST00000433935, ENST00000571782, ENST00000573751, ENST00000574829, ENST00000592813)	0.772	1.22	13.3	0.000567	0.0198	3.25
12654	ENSG00000206495	56658	TRIM39	CHR_HSCHR6_MHC_QBL_CTG1	30300000	30300000	17300	+	TRIM39	protein_coding	chromosome	tripartite motif containing 39 [Source:HGNC Symbol;Acc:HGNC:10065]	ENSG00000206495.12	TRIM39	c(ENST00000383601, ENST00000383602, ENST00000383603, ENST00000400644, ENST00000424571, ENST00000426443, ENST00000441470, ENST00000447077, ENST00000447542, ENST00000457154, ENST00000550282)	-7.84	-0.601	13.5	0.00057	0.0198	3.24
7268	ENSG00000151690	54842	MFSD6	2	190000000	191000000	101000	+	MFSD6	protein_coding	chromosome	major facilitator superfamily domain containing 6 [Source:HGNC Symbol;Acc:HGNC:24711]	ENSG00000151690.15	MFSD6	c(ENST00000281416, ENST00000392328, ENST00000412482, ENST00000417958, ENST00000432036, ENST00000434582, ENST00000444317, ENST00000445546, ENST00000486123, ENST00000489793)	0.377	5.74	13.1	0.000583	0.0202	3.23
4949	ENSG00000130935	25926	NOL11	17	67700000	67700000	26600	+	NOL11	protein_coding	chromosome	nucleolar protein 11 [Source:HGNC Symbol;Acc:HGNC:24557]	ENSG00000130935.10	NOL11	c(ENST00000253247, ENST00000577687, ENST00000580833, ENST00000580914, ENST00000581106, ENST00000581375, ENST00000581966, ENST00000583021, ENST00000583108, ENST00000584032, ENST00000584942)	-0.35	6.6	13.1	0.000589	0.0204	3.23
3205	ENSG00000112210	51715	RAB23	6	57200000	57200000	35300	-	RAB23	protein_coding	chromosome	RAB23, member RAS oncogene family [Source:HGNC Symbol;Acc:HGNC:14263]	ENSG00000112210.12	RAB23	c(ENST00000317483, ENST00000468148)	0.384	4.83	13.1	0.000594	0.0205	3.23
7067	ENSG00000149054	7762	ZNF215	11	6930000	7000000	74600	+	ZNF215	protein_coding	chromosome	zinc finger protein 215 [Source:HGNC Symbol;Acc:HGNC:13007]	ENSG00000149054.16	ZNF215	c(ENST00000278319, ENST00000414517, ENST00000527171, ENST00000529755, ENST00000529903, ENST00000532533, ENST00000610573, ENST00000636097, ENST00000636606)	-0.508	4.2	13.1	0.000594	0.0205	3.23
4770	ENSG00000129226	968	CD68	17	7580000	7580000	2620	+	CD68	protein_coding	chromosome	CD68 molecule [Source:HGNC Symbol;Acc:HGNC:1693]	ENSG00000129226.14	CD68	c(ENST00000250092, ENST00000380498, ENST00000584180, ENST00000584502)	-0.319	5.76	13.1	0.000595	0.0205	3.23
10340	ENSG00000176454	254531	LPCAT4	15	34400000	34400000	8560	-	LPCAT4	protein_coding	chromosome	lysophosphatidylcholine acyltransferase 4 [Source:HGNC Symbol;Acc:HGNC:30059]	ENSG00000176454.14	LPCAT4	c(ENST00000314891, ENST00000562404, ENST00000562431, ENST00000563240, ENST00000563748, ENST00000566581, ENST00000567507, ENST00000569804, ENST00000617710, ENST00000623384)	0.26	6.33	13	0.000601	0.0206	3.22
2131	ENSG00000102312	64840	PORCN	X	48500000	48500000	11900	+	PORCN	protein_coding	chromosome	porcupine O-acyltransferase [Source:HGNC Symbol;Acc:HGNC:17652]	ENSG00000102312.22	PORCN	c(ENST00000326194, ENST00000355961, ENST00000359882, ENST00000361988, ENST00000367574, ENST00000459953, ENST00000470275, ENST00000472520, ENST00000485288, ENST00000486272, ENST00000489940, ENST00000491243, ENST00000528612, ENST00000537758)	-0.375	7.12	13	0.000603	0.0206	3.22
4718	ENSG00000128626	6183	MRPS12	19	38900000	38900000	2620	+	MRPS12	protein_coding	chromosome	mitochondrial ribosomal protein S12 [Source:HGNC Symbol;Acc:HGNC:10380]	ENSG00000128626.11	MRPS12	c(ENST00000308018, ENST00000402029, ENST00000407800, ENST00000598734)	-0.29	5.72	13	0.000611	0.0208	3.21
5563	ENSG00000135924	3300	DNAJB2	2	219000000	219000000	7630	+	DNAJB2	protein_coding	chromosome	DnaJ heat shock protein family (Hsp40) member B2 [Source:HGNC Symbol;Acc:HGNC:5228]	ENSG00000135924.15	DNAJB2	c(ENST00000336576, ENST00000392086, ENST00000392087, ENST00000421532, ENST00000425450, ENST00000439026, ENST00000442681, ENST00000463463, ENST00000470530, ENST00000472019, ENST00000473750, ENST00000476254, ENST00000477917, ENST00000480537, ENST00000481815, ENST00000482988, ENST00000485220, ENST00000487855)	0.422	6.68	13	0.000611	0.0208	3.21
7639	ENSG00000156381	122416	ANKRD9	14	103000000	103000000	8030	-	ANKRD9	protein_coding	chromosome	ankyrin repeat domain 9 [Source:HGNC Symbol;Acc:HGNC:20096]	ENSG00000156381.9	ANKRD9	c(ENST00000286918, ENST00000557902, ENST00000559404, ENST00000559651, ENST00000560748)	0.435	5.05	13	0.000613	0.0208	3.21
12889	ENSG00000215790	9906	SLC35E2A	1	1720000	1750000	21200	-	SLC35E2A	protein_coding	chromosome	solute carrier family 35 member E2A [Source:HGNC Symbol;Acc:HGNC:20863]	ENSG00000215790.7	SLC35E2A	c(ENST00000246421, ENST00000355439, ENST00000475229, ENST00000643905, ENST00000643943, ENST00000647043)	0.489	4.1	13	0.000614	0.0208	3.21
8384	ENSG00000163576	151651	EFHB	3	19900000	19900000	67600	-	EFHB	protein_coding	chromosome	EF-hand domain family member B [Source:HGNC Symbol;Acc:HGNC:26330]	ENSG00000163576.18	EFHB	c(ENST00000295824, ENST00000344838, ENST00000389256, ENST00000440022, ENST00000467602, ENST00000474780, ENST00000498089)	-1.47	-0.658	13	0.000619	0.0208	3.21
4033	ENSG00000120688	11193	WBP4	13	41100000	41100000	22500	+	WBP4	protein_coding	chromosome	WW domain binding protein 4 [Source:HGNC Symbol;Acc:HGNC:12739]	ENSG00000120688.9	WBP4	ENST00000379487	0.41	4.18	13	0.00062	0.0208	3.21
6538	ENSG00000143546	6279	S100A8	1	153000000	153000000	1040	-	S100A8	protein_coding	chromosome	S100 calcium binding protein A8 [Source:HGNC Symbol;Acc:HGNC:10498]	ENSG00000143546.10	S100A8	c(ENST00000368732, ENST00000368733, ENST00000477801)	0.323	8.67	13	0.00062	0.0208	3.21
13355	ENSG00000235067	203068	TUBB	CHR_HSCHR6_MHC_DBB_CTG1	30700000	30700000	5230	+	TUBB	protein_coding	chromosome	tubulin beta class I [Source:HGNC Symbol;Acc:HGNC:20778]	ENSG00000235067.10	TUBB	c(ENST00000419792, ENST00000425136, ENST00000436335, ENST00000444441)	10.5	0.394	13.7	0.00062	0.0208	3.21
1092	ENSG00000076604	9618	TRAF4	17	28700000	28800000	6950	+	TRAF4	protein_coding	chromosome	TNF receptor associated factor 4 [Source:HGNC Symbol;Acc:HGNC:12034]	ENSG00000076604.15	TRAF4	c(ENST00000262395, ENST00000262396, ENST00000394925, ENST00000422344, ENST00000444415, ENST00000454852, ENST00000461195, ENST00000469529, ENST00000473421, ENST00000475329, ENST00000478021, ENST00000498540, ENST00000578917, ENST00000580073, ENST00000584944, ENST00000586813, ENST00000618771)	0.359	6.41	12.9	0.000629	0.0211	3.2
10201	ENSG00000175182	131408	FAM131A	3	184000000	184000000	12500	+	FAM131A	protein_coding	chromosome	family with sequence similarity 131 member A [Source:HGNC Symbol;Acc:HGNC:28308]	ENSG00000175182.15	FAM131A	c(ENST00000310585, ENST00000340957, ENST00000383847, ENST00000418281, ENST00000418768, ENST00000433578, ENST00000450976, ENST00000453072, ENST00000487702, ENST00000497070, ENST00000639617)	0.617	3.25	12.9	0.000638	0.0213	3.2
6103	ENSG00000139718	23067	SETD1B	12	122000000	122000000	28400	+	SETD1B	protein_coding	chromosome	SET domain containing 1B, histone lysine methyltransferase [Source:HGNC Symbol;Acc:HGNC:29187]	ENSG00000139718.10	SETD1B	c(ENST00000267197, ENST00000542440, ENST00000604567, ENST00000619791)	0.412	5.11	12.9	0.000649	0.0216	3.19
12283	ENSG00000198755	4736	RPL10A	6	35500000	35500000	2380	+	RPL10A	protein_coding	chromosome	ribosomal protein L10a [Source:HGNC Symbol;Acc:HGNC:10299]	ENSG00000198755.11	RPL10A	c(ENST00000322203, ENST00000464112, ENST00000467020, ENST00000478340, ENST00000490335)	-0.191	9.08	12.9	0.000652	0.0216	3.19
832	ENSG00000068028	11186	RASSF1	3	50300000	50300000	11200	-	RASSF1	protein_coding	chromosome	Ras association domain family member 1 [Source:HGNC Symbol;Acc:HGNC:9882]	ENSG00000068028.17	RASSF1	c(ENST00000327761, ENST00000357043, ENST00000359365, ENST00000395117, ENST00000395126, ENST00000478619, ENST00000482447, ENST00000488024, ENST00000494145, ENST00000616212)	0.305	5.81	12.9	0.000653	0.0216	3.19
12188	ENSG00000198298	220992	ZNF485	10	43600000	43600000	11500	+	ZNF485	protein_coding	chromosome	zinc finger protein 485 [Source:HGNC Symbol;Acc:HGNC:23440]	ENSG00000198298.13	ZNF485	c(ENST00000361807, ENST00000374435, ENST00000430885, ENST00000480678)	-0.7	3.11	12.9	0.000653	0.0216	3.19
9725	ENSG00000171401	3860	KRT13	17	41500000	41500000	4720	-	KRT13	protein_coding	chromosome	keratin 13 [Source:HGNC Symbol;Acc:HGNC:6415]	ENSG00000171401.15	KRT13	c(ENST00000246635, ENST00000336861, ENST00000464634, ENST00000468313, ENST00000475217, ENST00000587118, ENST00000587435, ENST00000587544, ENST00000590425)	0.622	4.52	12.8	0.000655	0.0217	3.18
2791	ENSG00000108179	10105	PPIF	10	79300000	79400000	7870	+	PPIF	protein_coding	chromosome	peptidylprolyl isomerase F [Source:HGNC Symbol;Acc:HGNC:9259]	ENSG00000108179.14	PPIF	c(ENST00000225174, ENST00000448165, ENST00000472580, ENST00000492149, ENST00000498681)	-0.248	6.77	12.8	0.00066	0.0218	3.18
6131	ENSG00000140044	122953	JDP2	14	75400000	75500000	46400	+	JDP2	protein_coding	chromosome	Jun dimerization protein 2 [Source:HGNC Symbol;Acc:HGNC:17546]	ENSG00000140044.13	JDP2	c(ENST00000267569, ENST00000419727, ENST00000435893, ENST00000437176, ENST00000558068, ENST00000559060, ENST00000559773, ENST00000651602)	0.634	3.57	12.8	0.000664	0.0218	3.18
8767	ENSG00000165494	51585	PCF11	11	83200000	83200000	30500	+	PCF11	protein_coding	chromosome	PCF11 cleavage and polyadenylation factor subunit [Source:HGNC Symbol;Acc:HGNC:30097]	ENSG00000165494.11	PCF11	c(ENST00000298281, ENST00000528336, ENST00000530304, ENST00000530660, ENST00000530906, ENST00000533018, ENST00000624931)	0.545	6.01	12.8	0.000666	0.0218	3.18
6424	ENSG00000142784	23038	WDTC1	1	27200000	27300000	74000	+	WDTC1	protein_coding	chromosome	WD and tetratricopeptide repeats 1 [Source:HGNC Symbol;Acc:HGNC:29175]	ENSG00000142784.16	WDTC1	c(ENST00000319394, ENST00000361771, ENST00000447062, ENST00000472249, ENST00000491239)	0.287	5.4	12.8	0.000667	0.0218	3.18
10462	ENSG00000177666	57104	PNPLA2	11	819000	826000	6660	+	PNPLA2	protein_coding	chromosome	patatin like phospholipase domain containing 2 [Source:HGNC Symbol;Acc:HGNC:30802]	ENSG00000177666.17	PNPLA2	c(ENST00000336615, ENST00000525250, ENST00000526083, ENST00000529255, ENST00000531923, ENST00000534561)	0.615	4.95	12.8	0.000667	0.0218	3.18
2205	ENSG00000103056	55512	SMPD3	16	68400000	68400000	90200	-	SMPD3	protein_coding	chromosome	sphingomyelin phosphodiesterase 3 [Source:HGNC Symbol;Acc:HGNC:14240]	ENSG00000103056.12	SMPD3	c(ENST00000219334, ENST00000561749, ENST00000563226, ENST00000563396, ENST00000563455, ENST00000566009, ENST00000566466, ENST00000566723, ENST00000567223, ENST00000567811, ENST00000568373, ENST00000574662)	1.54	0.122	12.8	0.000681	0.0222	3.17
13906	ENSG00000259529	NA		14	24100000	24200000	18900	+	AL136295.5	protein_coding	chromosome	novel transcript	ENSG00000259529.2	AL136295.5	ENST00000558468	0.658	4.52	12.7	0.000689	0.0224	3.16
7792	ENSG00000158125	7498	XDH	2	31300000	31400000	80400	-	XDH	protein_coding	chromosome	xanthine dehydrogenase [Source:HGNC Symbol;Acc:HGNC:12805]	ENSG00000158125.10	XDH	c(ENST00000379416, ENST00000476043, ENST00000491727)	-0.386	5.23	12.7	0.000699	0.0227	3.16
4834	ENSG00000130066	6303	SAT1	X	23800000	23800000	3050	+	SAT1	protein_coding	chromosome	spermidine/spermine N1-acetyltransferase 1 [Source:HGNC Symbol;Acc:HGNC:10540]	ENSG00000130066.16	SAT1	c(ENST00000379251, ENST00000379253, ENST00000379254, ENST00000379270, ENST00000462639, ENST00000463236, ENST00000474223, ENST00000487713, ENST00000489394)	-0.178	9.68	12.7	0.000706	0.0229	3.15
12117	ENSG00000197956	6277	S100A6	1	154000000	154000000	1650	-	S100A6	protein_coding	chromosome	S100 calcium binding protein A6 [Source:HGNC Symbol;Acc:HGNC:10496]	ENSG00000197956.10	S100A6	c(ENST00000368719, ENST00000368720, ENST00000462776, ENST00000462951, ENST00000496817)	-0.239	12.4	12.7	0.000709	0.0229	3.15
6676	ENSG00000144655	64651	CSRNP1	3	39100000	39200000	12700	-	CSRNP1	protein_coding	chromosome	cysteine and serine rich nuclear protein 1 [Source:HGNC Symbol;Acc:HGNC:14300]	ENSG00000144655.15	CSRNP1	c(ENST00000273153, ENST00000514182)	0.373	4.36	12.7	0.00071	0.0229	3.15
1800	ENSG00000100219	7494	XBP1	22	28800000	28800000	6040	-	XBP1	protein_coding	chromosome	X-box binding protein 1 [Source:HGNC Symbol;Acc:HGNC:12801]	ENSG00000100219.16	XBP1	c(ENST00000216037, ENST00000344347, ENST00000403532, ENST00000405219, ENST00000482720, ENST00000484256, ENST00000611155)	0.244	5.87	12.6	0.000732	0.0235	3.14
11450	ENSG00000186591	7328	UBE2H	7	130000000	130000000	122000	-	UBE2H	protein_coding	chromosome	ubiquitin conjugating enzyme E2 H [Source:HGNC Symbol;Acc:HGNC:12484]	ENSG00000186591.13	UBE2H	c(ENST00000355621, ENST00000463272, ENST00000472396, ENST00000473814, ENST00000480245, ENST00000483368, ENST00000486283, ENST00000490974, ENST00000496698, ENST00000649897)	0.313	7.47	12.6	0.000737	0.0235	3.13
6254	ENSG00000141101	28987	NOB1	16	69700000	69800000	13100	-	NOB1	protein_coding	chromosome	NIN1 (RPN12) binding protein 1 homolog [Source:HGNC Symbol;Acc:HGNC:29540]	ENSG00000141101.13	NOB1	c(ENST00000268802, ENST00000561677, ENST00000562416, ENST00000563055, ENST00000564620, ENST00000569871)	-0.309	6.13	12.6	0.000739	0.0235	3.13
7905	ENSG00000159348	51706	CYB5R1	1	203000000	203000000	5400	-	CYB5R1	protein_coding	chromosome	cytochrome b5 reductase 1 [Source:HGNC Symbol;Acc:HGNC:13397]	ENSG00000159348.13	CYB5R1	c(ENST00000367249, ENST00000446185, ENST00000473599, ENST00000478009, ENST00000482572, ENST00000483915, ENST00000497655)	0.248	7.39	12.6	0.00074	0.0235	3.13
10809	ENSG00000181449	6657	SOX2	3	182000000	182000000	2510	+	SOX2	protein_coding	chromosome	SRY-box transcription factor 2 [Source:HGNC Symbol;Acc:HGNC:11195]	ENSG00000181449.4	SOX2	ENST00000325404	-0.375	3.79	12.6	0.000742	0.0236	3.13
12158	ENSG00000198142	65124	SOWAHC	2	110000000	110000000	4630	+	SOWAHC	protein_coding	chromosome	sosondowah ankyrin repeat domain family member C [Source:HGNC Symbol;Acc:HGNC:26149]	ENSG00000198142.5	SOWAHC	ENST00000356454	0.273	5.96	12.5	0.000749	0.0237	3.13
9973	ENSG00000173166	65059	RAPH1	2	203000000	204000000	141000	-	RAPH1	protein_coding	chromosome	Ras association (RalGDS/AF-6) and pleckstrin homology domains 1 [Source:HGNC Symbol;Acc:HGNC:14436]	ENSG00000173166.18	RAPH1	c(ENST00000308091, ENST00000319170, ENST00000374493, ENST00000418114, ENST00000419464, ENST00000420371, ENST00000423104, ENST00000428637, ENST00000439222, ENST00000453034, ENST00000457812, ENST00000465669, ENST00000630330)	0.435	4.61	12.5	0.000751	0.0238	3.12
10457	ENSG00000177614	79605	PGBD5	1	230000000	230000000	112000	-	PGBD5	protein_coding	chromosome	piggyBac transposable element derived 5 [Source:HGNC Symbol;Acc:HGNC:19405]	ENSG00000177614.11	PGBD5	c(ENST00000391860, ENST00000525115, ENST00000530424)	0.705	3.84	12.5	0.000769	0.0243	3.11
3849	ENSG00000118655	64858	DCLRE1B	1	114000000	114000000	8870	+	DCLRE1B	protein_coding	chromosome	DNA cross-link repair 1B [Source:HGNC Symbol;Acc:HGNC:17641]	ENSG00000118655.7	DCLRE1B	c(ENST00000466480, ENST00000648795, ENST00000650450, ENST00000650596)	-0.425	5.28	12.5	0.000773	0.0243	3.11
13909	ENSG00000259706	NA	HSP90B2P	15	99300000	99300000	2380	+	HSP90B2P	processed_pseudogene	chromosome	heat shock protein 90 beta family member 2, pseudogene [Source:HGNC Symbol;Acc:HGNC:12099]	ENSG00000259706.1	HSP90B2P	ENST00000559111	-1.08	0.118	12.6	0.000775	0.0243	3.11
13563	ENSG00000242515	54575	UGT1A10	2	234000000	234000000	137000	+	UGT1A10	protein_coding	chromosome	UDP glucuronosyltransferase family 1 member A10 [Source:HGNC Symbol;Acc:HGNC:12531]	ENSG00000242515.5	UGT1A10	c(ENST00000344644, ENST00000373445)	-5.05	-1.97	12.9	0.000776	0.0243	3.11
10135	ENSG00000174516	246330	PELI3	11	66500000	66500000	11000	+	PELI3	protein_coding	chromosome	pellino E3 ubiquitin protein ligase family member 3 [Source:HGNC Symbol;Acc:HGNC:30010]	ENSG00000174516.15	PELI3	c(ENST00000320740, ENST00000349459, ENST00000524466, ENST00000526296, ENST00000527230, ENST00000528752, ENST00000531856, ENST00000532970, ENST00000618547)	0.532	3.38	12.5	0.000777	0.0243	3.11
3139	ENSG00000111711	51026	GOLT1B	12	21500000	21500000	16600	+	GOLT1B	protein_coding	chromosome	golgi transport 1B [Source:HGNC Symbol;Acc:HGNC:20175]	ENSG00000111711.10	GOLT1B	c(ENST00000229314, ENST00000535593, ENST00000539025, ENST00000539663, ENST00000540141, ENST00000542038, ENST00000542194, ENST00000545093, ENST00000545113, ENST00000631252)	1.04	5.8	12.5	0.00078	0.0244	3.11
11069	ENSG00000183691	9241	NOG	17	56600000	56600000	1900	+	NOG	protein_coding	chromosome	noggin [Source:HGNC Symbol;Acc:HGNC:7866]	ENSG00000183691.5	NOG	ENST00000332822	1.13	0.0725	12.6	0.000792	0.0247	3.1
4234	ENSG00000123131	10549	PRDX4	X	23700000	23700000	22100	+	PRDX4	protein_coding	chromosome	peroxiredoxin 4 [Source:HGNC Symbol;Acc:HGNC:17169]	ENSG00000123131.13	PRDX4	c(ENST00000379331, ENST00000379341, ENST00000379349, ENST00000439422, ENST00000495599)	-0.281	5.97	12.4	0.000796	0.0248	3.1
5077	ENSG00000132109	6737	TRIM21	11	4380000	4390000	8810	-	TRIM21	protein_coding	chromosome	tripartite motif containing 21 [Source:HGNC Symbol;Acc:HGNC:11312]	ENSG00000132109.10	TRIM21	c(ENST00000254436, ENST00000533692)	-0.539	4.17	12.4	0.000801	0.0249	3.1
8427	ENSG00000163734	2921	CXCL3	4	74000000	74000000	2220	-	CXCL3	protein_coding	chromosome	C-X-C motif chemokine ligand 3 [Source:HGNC Symbol;Acc:HGNC:4604]	ENSG00000163734.4	CXCL3	c(ENST00000296026, ENST00000502974, ENST00000510390, ENST00000511669)	0.357	4.42	12.4	0.000804	0.0249	3.09
622	ENSG00000058091	5218	CDK14	7	90500000	91200000	744000	+	CDK14	protein_coding	chromosome	cyclin dependent kinase 14 [Source:HGNC Symbol;Acc:HGNC:8883]	ENSG00000058091.17	CDK14	c(ENST00000265741, ENST00000380050, ENST00000406263, ENST00000430760, ENST00000431029, ENST00000436577, ENST00000446224, ENST00000446790, ENST00000449528, ENST00000456689, ENST00000460493, ENST00000478540, ENST00000484035, ENST00000487145, ENST00000496279)	0.475	4.32	12.4	0.000814	0.0252	3.09
14342	ENSG00000275758	100037417	DDTL	CHR_HSCHR22_1_CTG7	24000000	24000000	5630	+	DDTL	protein_coding	chromosome	D-dopachrome tautomerase like [Source:HGNC Symbol;Acc:HGNC:33446]	ENSG00000275758.2	DDTL	ENST00000621454	-6.61	-1.54	12.4	0.000819	0.0252	3.09
5204	ENSG00000133056	5287	PIK3C2B	1	204000000	204000000	72100	-	PIK3C2B	protein_coding	chromosome	phosphatidylinositol-4-phosphate 3-kinase catalytic subunit type 2 beta [Source:HGNC Symbol;Acc:HGNC:8972]	ENSG00000133056.13	PIK3C2B	c(ENST00000367184, ENST00000367187, ENST00000415899, ENST00000424712, ENST00000429009, ENST00000462752, ENST00000479079, ENST00000496872)	0.629	4.13	12.3	0.000821	0.0252	3.09
5930	ENSG00000138356	316	AOX1	2	201000000	201000000	91100	+	AOX1	protein_coding	chromosome	aldehyde oxidase 1 [Source:HGNC Symbol;Acc:HGNC:553]	ENSG00000138356.14	AOX1	c(ENST00000260930, ENST00000374700, ENST00000439380, ENST00000454629, ENST00000465297, ENST00000472553, ENST00000485106, ENST00000485965)	0.449	4.32	12.3	0.000822	0.0252	3.08
9189	ENSG00000167862	3396	MRPL58	17	75000000	75000000	8590	+	MRPL58	protein_coding	chromosome	mitochondrial ribosomal protein L58 [Source:HGNC Symbol;Acc:HGNC:5359]	ENSG00000167862.10	MRPL58	c(ENST00000301585, ENST00000580800, ENST00000583772, ENST00000584208)	-0.392	4.45	12.3	0.000825	0.0253	3.08
7372	ENSG00000152926	51351	ZNF117	7	65000000	65000000	34900	-	ZNF117	protein_coding	chromosome	zinc finger protein 117 [Source:HGNC Symbol;Acc:HGNC:12897]	ENSG00000152926.15	ZNF117	c(ENST00000282869, ENST00000487644, ENST00000610793, ENST00000620222)	0.654	3.95	12.3	0.000832	0.0253	3.08
7373	ENSG00000152926	109504726	ZNF117	7	65000000	65000000	34900	-	ZNF117	protein_coding	chromosome	zinc finger protein 117 [Source:HGNC Symbol;Acc:HGNC:12897]	ENSG00000152926.15	ZNF117	c(ENST00000282869, ENST00000487644, ENST00000610793, ENST00000620222)	0.654	3.95	12.3	0.000832	0.0253	3.08
14550	ENSG00000278843	79148	MMP28	CHR_HSCHR17_7_CTG4	35800000	35800000	29800	-	MMP28	protein_coding	chromosome	matrix metallopeptidase 28 [Source:HGNC Symbol;Acc:HGNC:14366]	ENSG00000278843.4	MMP28	c(ENST00000611911, ENST00000613289, ENST00000631999, ENST00000632268, ENST00000632360, ENST00000632913, ENST00000634159)	-1.53	2.48	12.3	0.000832	0.0253	3.08
2864	ENSG00000108788	6945	MLX	17	42600000	42600000	6170	+	MLX	protein_coding	chromosome	MAX dimerization protein MLX [Source:HGNC Symbol;Acc:HGNC:11645]	ENSG00000108788.11	MLX	c(ENST00000246912, ENST00000346833, ENST00000435881, ENST00000585403, ENST00000586393, ENST00000588320, ENST00000590050, ENST00000590084, ENST00000591024, ENST00000591195, ENST00000592717)	-0.332	6.36	12.3	0.000833	0.0253	3.08
5479	ENSG00000135373	26298	EHF	11	34600000	34700000	40000	+	EHF	protein_coding	chromosome	ETS homologous factor [Source:HGNC Symbol;Acc:HGNC:3246]	ENSG00000135373.12	EHF	c(ENST00000257831, ENST00000450654, ENST00000525253, ENST00000527001, ENST00000527935, ENST00000529161, ENST00000529527, ENST00000530286, ENST00000531728, ENST00000531794, ENST00000532302, ENST00000533754)	0.329	7.85	12.3	0.000833	0.0253	3.08
11136	ENSG00000184226	5101	PCDH9	13	66300000	67200000	928000	-	PCDH9	protein_coding	chromosome	protocadherin 9 [Source:HGNC Symbol;Acc:HGNC:8661]	ENSG00000184226.15	PCDH9	c(ENST00000377861, ENST00000377865, ENST00000456367, ENST00000544246, ENST00000614931, ENST00000617020)	-0.839	2.24	12.3	0.000836	0.0254	3.08
1062	ENSG00000075618	6624	FSCN1	7	5590000	5610000	13800	+	FSCN1	protein_coding	chromosome	fascin actin-bundling protein 1 [Source:HGNC Symbol;Acc:HGNC:11148]	ENSG00000075618.18	FSCN1	c(ENST00000382361, ENST00000405801, ENST00000444748, ENST00000447103, ENST00000473330)	-0.35	7.9	12.3	0.000847	0.0256	3.07
13207	ENSG00000230624	7919	DDX39B	CHR_HSCHR6_MHC_DBB_CTG1	31500000	31500000	16400	-	DDX39B	protein_coding	chromosome	DExD-box helicase 39B [Source:HGNC Symbol;Acc:HGNC:13917]	ENSG00000230624.10	DDX39B	c(ENST00000413544, ENST00000415390, ENST00000415515, ENST00000417491, ENST00000417558, ENST00000417995, ENST00000432189, ENST00000433291, ENST00000436919, ENST00000441425, ENST00000443933, ENST00000445783, ENST00000449100, ENST00000453138, ENST00000453488, ENST00000456666, ENST00000461254, ENST00000465849, ENST00000478906, ENST00000483957, ENST00000488094, ENST00000491058, ENST00000497007)	8.43	0.975	13.3	0.000847	0.0256	3.07
12844	ENSG00000214822	644945	KRT16P3	17	20500000	20500000	10800	-	KRT16P3	transcribed_unprocessed_pseudogene	chromosome	keratin 16 pseudogene 3 [Source:HGNC Symbol;Acc:HGNC:37808]	ENSG00000214822.8	KRT16P3	c(ENST00000439127, ENST00000580113, ENST00000580621, ENST00000584759)	1.17	1.26	12.3	0.000848	0.0256	3.07
4782	ENSG00000129353	57153	SLC44A2	19	10600000	10600000	42100	+	SLC44A2	protein_coding	chromosome	solute carrier family 44 member 2 [Source:HGNC Symbol;Acc:HGNC:17292]	ENSG00000129353.15	SLC44A2	c(ENST00000335757, ENST00000407327, ENST00000586078, ENST00000586549, ENST00000588214, ENST00000588393, ENST00000588409, ENST00000588465, ENST00000588688, ENST00000589561, ENST00000590382, ENST00000590475, ENST00000590857, ENST00000591194, ENST00000592293)	0.386	7.81	12.2	0.000855	0.0257	3.07
3867	ENSG00000118965	57539	WDR35	2	19900000	20000000	79900	-	WDR35	protein_coding	chromosome	WD repeat domain 35 [Source:HGNC Symbol;Acc:HGNC:29250]	ENSG00000118965.14	WDR35	c(ENST00000281405, ENST00000345530, ENST00000414212, ENST00000445063, ENST00000453014, ENST00000494964)	-0.456	4.63	12.2	0.000858	0.0257	3.07
6959	ENSG00000147684	4715	NDUFB9	8	125000000	125000000	41500	+	NDUFB9	protein_coding	chromosome	NADH:ubiquinone oxidoreductase subunit B9 [Source:HGNC Symbol;Acc:HGNC:7704]	ENSG00000147684.9	NDUFB9	c(ENST00000276689, ENST00000517367, ENST00000517830, ENST00000518008, ENST00000518657, ENST00000522532, ENST00000524241, ENST00000606244)	-0.238	6.41	12.2	0.000858	0.0257	3.07
905	ENSG00000070540	55062	WIPI1	17	68400000	68500000	36600	-	WIPI1	protein_coding	chromosome	WD repeat domain, phosphoinositide interacting 1 [Source:HGNC Symbol;Acc:HGNC:25471]	ENSG00000070540.13	WIPI1	c(ENST00000262139, ENST00000546360, ENST00000585393, ENST00000586815, ENST00000587731, ENST00000589316, ENST00000589459, ENST00000590402, ENST00000591494, ENST00000591744, ENST00000592645)	0.56	4.22	12.2	0.000863	0.0258	3.06
10337	ENSG00000176428	155382	VPS37D	7	73700000	73700000	4280	+	VPS37D	protein_coding	chromosome	VPS37D subunit of ESCRT-I [Source:HGNC Symbol;Acc:HGNC:18287]	ENSG00000176428.6	VPS37D	c(ENST00000324941, ENST00000451519)	0.83	0.444	12.2	0.000875	0.0261	3.06
9301	ENSG00000168491	256309	CCDC110	4	185000000	185000000	26600	-	CCDC110	protein_coding	chromosome	coiled-coil domain containing 110 [Source:HGNC Symbol;Acc:HGNC:28504]	ENSG00000168491.10	CCDC110	c(ENST00000307588, ENST00000393540, ENST00000504020, ENST00000506876, ENST00000506962, ENST00000507501, ENST00000508538, ENST00000510481, ENST00000510617, ENST00000651260)	1.08	0.655	12.3	0.000898	0.0266	3.05
2756	ENSG00000107821	81621	KAZALD1	10	101000000	101000000	6290	+	KAZALD1	protein_coding	chromosome	Kazal type serine peptidase inhibitor domain 1 [Source:HGNC Symbol;Acc:HGNC:25460]	ENSG00000107821.14	KAZALD1	c(ENST00000370200, ENST00000465807, ENST00000470106, ENST00000477267, ENST00000477979, ENST00000608812)	1.06	1.41	12.1	0.000899	0.0266	3.05
9499	ENSG00000169813	3185	HNRNPF	10	43400000	43400000	23600	-	HNRNPF	protein_coding	chromosome	heterogeneous nuclear ribonucleoprotein F [Source:HGNC Symbol;Acc:HGNC:5039]	ENSG00000169813.16	HNRNPF	c(ENST00000337970, ENST00000356053, ENST00000357065, ENST00000443950, ENST00000477108, ENST00000498176, ENST00000544000)	-0.189	8.11	12.1	0.0009	0.0266	3.05
14783	ENSG00000286156	NA	BMS1P23	2	94200000	94200000	12600	-	AC026273.1	transcribed_unprocessed_pseudogene	chromosome	BMS1, ribosome biogenesis factor (BMS1) pseudogene	ENSG00000286156.1	AC026273.1	c(ENST00000651108, ENST00000651585)	-0.426	3.39	12.1	0.0009	0.0266	3.05
14390	ENSG00000276429	9651	PLCH2	CHR_HSCHR1_1_CTG3	2470000	2510000	38100	+	PLCH2	protein_coding	chromosome	phospholipase C eta 2 [Source:HGNC Symbol;Acc:HGNC:29037]	ENSG00000276429.3	PLCH2	c(ENST00000620687, ENST00000625637, ENST00000626246, ENST00000627279, ENST00000627778, ENST00000627854)	-9.16	0.498	13	0.000901	0.0266	3.05
9575	ENSG00000170345	2353	FOS	14	75300000	75300000	3400	+	FOS	protein_coding	chromosome	Fos proto-oncogene, AP-1 transcription factor subunit [Source:HGNC Symbol;Acc:HGNC:3796]	ENSG00000170345.10	FOS	c(ENST00000303562, ENST00000535987, ENST00000554212, ENST00000554617, ENST00000555242, ENST00000555347, ENST00000555672, ENST00000555686, ENST00000556324, ENST00000557139)	-0.388	5.31	12.1	0.000902	0.0266	3.04
2778	ENSG00000107984	22943	DKK1	10	52300000	52300000	3760	+	DKK1	protein_coding	chromosome	dickkopf WNT signaling pathway inhibitor 1 [Source:HGNC Symbol;Acc:HGNC:2891]	ENSG00000107984.10	DKK1	c(ENST00000373970, ENST00000467359, ENST00000476752, ENST00000494277)	-0.38	7.1	12.1	0.000908	0.0267	3.04
5865	ENSG00000137936	8412	BCAR3	1	93600000	93800000	285000	-	BCAR3	protein_coding	chromosome	BCAR3 adaptor protein, NSP family member [Source:HGNC Symbol;Acc:HGNC:973]	ENSG00000137936.18	BCAR3	c(ENST00000260502, ENST00000370243, ENST00000370244, ENST00000370247, ENST00000433544, ENST00000466632, ENST00000469315, ENST00000479503, ENST00000490377, ENST00000538653, ENST00000539242, ENST00000649852)	-0.288	7.51	12.1	0.000908	0.0267	3.04
5866	ENSG00000137936	723788	BCAR3	1	93600000	93800000	285000	-	BCAR3	protein_coding	chromosome	BCAR3 adaptor protein, NSP family member [Source:HGNC Symbol;Acc:HGNC:973]	ENSG00000137936.18	BCAR3	c(ENST00000260502, ENST00000370243, ENST00000370244, ENST00000370247, ENST00000433544, ENST00000466632, ENST00000469315, ENST00000479503, ENST00000490377, ENST00000538653, ENST00000539242, ENST00000649852)	-0.288	7.51	12.1	0.000908	0.0267	3.04
8250	ENSG00000162836	51205	ACP6	1	148000000	148000000	40900	-	ACP6	protein_coding	chromosome	acid phosphatase 6, lysophosphatidic [Source:HGNC Symbol;Acc:HGNC:29609]	ENSG00000162836.12	ACP6	c(ENST00000392988, ENST00000460583, ENST00000487562, ENST00000493129, ENST00000583509, ENST00000609196, ENST00000611629, ENST00000613673, ENST00000614551, ENST00000620634)	-0.837	3.22	12.1	0.000927	0.0272	3.03
11104	ENSG00000183935	93164	HTR7P1	12	13000000	13000000	4410	+	HTR7P1	transcribed_processed_pseudogene	chromosome	5-hydroxytryptamine receptor 7 pseudogene 1 [Source:HGNC Symbol;Acc:HGNC:30411]	ENSG00000183935.5	HTR7P1	c(ENST00000538670, ENST00000624664)	-0.647	2.35	12	0.00094	0.0274	3.03
9421	ENSG00000169247	79628	SH3TC2	5	149000000	149000000	140000	-	SH3TC2	protein_coding	chromosome	SH3 domain and tetratricopeptide repeats 2 [Source:HGNC Symbol;Acc:HGNC:29427]	ENSG00000169247.12	SH3TC2	c(ENST00000323829, ENST00000502274, ENST00000503071, ENST00000504091, ENST00000504517, ENST00000504690, ENST00000510350, ENST00000510779, ENST00000511307, ENST00000511949, ENST00000512049, ENST00000513340, ENST00000513604, ENST00000515229, ENST00000515425, ENST00000643113)	-0.495	5.31	12	0.000941	0.0274	3.03
10576	ENSG00000178917	285346	ZNF852	3	44500000	44500000	15800	-	ZNF852	protein_coding	chromosome	zinc finger protein 852 [Source:HGNC Symbol;Acc:HGNC:27713]	ENSG00000178917.16	ZNF852	c(ENST00000436261, ENST00000463067, ENST00000489411, ENST00000650400)	0.895	0.698	12	0.000942	0.0274	3.03
11050	ENSG00000183578	388121	TNFAIP8L3	15	51100000	51100000	48700	-	TNFAIP8L3	protein_coding	chromosome	TNF alpha induced protein 8 like 3 [Source:HGNC Symbol;Acc:HGNC:20620]	ENSG00000183578.8	TNFAIP8L3	c(ENST00000327536, ENST00000637513, ENST00000649177)	0.602	2.53	12	0.000949	0.0275	3.02
14417	ENSG00000276776	123036	TC2N	CHR_HSCHR14_1_CTG1	91800000	91800000	56800	-	TC2N	protein_coding	chromosome	tandem C2 domains, nuclear [Source:HGNC Symbol;Acc:HGNC:19859]	ENSG00000276776.4	TC2N	c(ENST00000610758, ENST00000620359, ENST00000631910, ENST00000632584, ENST00000633527, ENST00000634120)	0.361	5.36	12	0.000951	0.0275	3.02
5039	ENSG00000131747	7153	TOP2A	17	40400000	40400000	29400	-	TOP2A	protein_coding	chromosome	DNA topoisomerase II alpha [Source:HGNC Symbol;Acc:HGNC:11989]	ENSG00000131747.15	TOP2A	c(ENST00000423485, ENST00000577541, ENST00000577706, ENST00000578412, ENST00000581055)	0.363	5	12	0.000955	0.0276	3.02
6289	ENSG00000141458	4864	NPC1	18	23500000	23600000	80300	-	NPC1	protein_coding	chromosome	NPC intracellular cholesterol transporter 1 [Source:HGNC Symbol;Acc:HGNC:7897]	ENSG00000141458.13	NPC1	c(ENST00000269228, ENST00000540608, ENST00000586150, ENST00000586718, ENST00000587163, ENST00000587223, ENST00000588867, ENST00000590301, ENST00000590723, ENST00000591051, ENST00000591075, ENST00000591107, ENST00000591955, ENST00000593280)	0.362	6.15	12	0.000968	0.0279	3.01
12236	ENSG00000198563	7919	DDX39B	6	31500000	31500000	12200	-	DDX39B	protein_coding	chromosome	DExD-box helicase 39B [Source:HGNC Symbol;Acc:HGNC:13917]	ENSG00000198563.14	DDX39B	c(ENST00000376177, ENST00000396172, ENST00000417023, ENST00000418897, ENST00000419020, ENST00000419338, ENST00000427214, ENST00000428098, ENST00000428450, ENST00000431908, ENST00000449757, ENST00000456662, ENST00000456976, ENST00000458640, ENST00000462256, ENST00000462421, ENST00000474961, ENST00000478365, ENST00000481456, ENST00000482195, ENST00000484566)	-9.09	0.735	12.5	0.000973	0.028	3.01
7634	ENSG00000156299	7074	TIAM1	21	31100000	31600000	442000	-	TIAM1	protein_coding	chromosome	T cell lymphoma invasion and metastasis 1 [Source:HGNC Symbol;Acc:HGNC:11805]	ENSG00000156299.13	TIAM1	c(ENST00000286827, ENST00000423206, ENST00000455508, ENST00000469412, ENST00000491927, ENST00000541036, ENST00000636887)	0.643	4.09	12	0.000976	0.028	3.01
10593	ENSG00000178988	114932	MRFAP1L1	4	6710000	6710000	2160	-	MRFAP1L1	protein_coding	chromosome	Morf4 family associated protein 1 like 1 [Source:HGNC Symbol;Acc:HGNC:28796]	ENSG00000178988.11	MRFAP1L1	c(ENST00000320848, ENST00000500563)	-0.359	5.67	11.9	0.000993	0.0284	3
3678	ENSG00000116741	5997	RGS2	1	193000000	193000000	3240	+	RGS2	protein_coding	chromosome	regulator of G protein signaling 2 [Source:HGNC Symbol;Acc:HGNC:9998]	ENSG00000116741.8	RGS2	c(ENST00000235382, ENST00000464302, ENST00000483295, ENST00000487236)	-0.244	6.76	11.9	0.000994	0.0284	3
7705	ENSG00000157110	11030	RBPMS	8	30400000	30600000	188000	+	RBPMS	protein_coding	chromosome	RNA binding protein, mRNA processing factor [Source:HGNC Symbol;Acc:HGNC:19097]	ENSG00000157110.16	RBPMS	c(ENST00000287771, ENST00000320203, ENST00000339877, ENST00000397323, ENST00000517860, ENST00000519359, ENST00000519647, ENST00000519657, ENST00000520161, ENST00000520191, ENST00000520916, ENST00000520971, ENST00000521370, ENST00000521816, ENST00000522099, ENST00000522694, ENST00000522708, ENST00000523104, ENST00000523115, ENST00000523717)	0.494	3.92	11.9	0.001	0.0286	3
13001	ENSG00000224455	6293	VPS52	CHR_HSCHR6_MHC_MCF_CTG1	33400000	33400000	21800	-	VPS52	protein_coding	chromosome	VPS52 subunit of GARP complex [Source:HGNC Symbol;Acc:HGNC:10518]	ENSG00000224455.9	VPS52	c(ENST00000443860, ENST00000462911, ENST00000463636, ENST00000467000, ENST00000478392, ENST00000483351, ENST00000484059, ENST00000485137, ENST00000487611, ENST00000488248, ENST00000494451)	-5.32	-1.73	12	0.001	0.0286	3
5788	ENSG00000137449	132864	CPEB2	4	15000000	15100000	67500	+	CPEB2	protein_coding	chromosome	cytoplasmic polyadenylation element binding protein 2 [Source:HGNC Symbol;Acc:HGNC:21745]	ENSG00000137449.16	CPEB2	c(ENST00000345451, ENST00000382395, ENST00000382401, ENST00000442003, ENST00000503926, ENST00000507071, ENST00000509684, ENST00000538197)	0.456	5.92	11.9	0.00101	0.0287	3
3799	ENSG00000117877	10849	POLR1G	19	45400000	45400000	4560	+	CD3EAP	protein_coding	chromosome	CD3e molecule associated protein [Source:HGNC Symbol;Acc:HGNC:24219]	ENSG00000117877.10	CD3EAP	c(ENST00000309424, ENST00000589804, ENST00000590794, ENST00000592852)	-0.563	4.81	11.8	0.00103	0.0292	2.99
5470	ENSG00000135324	112609	MRAP2	6	84000000	84100000	57100	+	MRAP2	protein_coding	chromosome	melanocortin 2 receptor accessory protein 2 [Source:HGNC Symbol;Acc:HGNC:21232]	ENSG00000135324.6	MRAP2	ENST00000257776	-0.719	0.979	12	0.00104	0.0294	2.98
11371	ENSG00000185989	22821	RASA3	13	114000000	114000000	155000	-	RASA3	protein_coding	chromosome	RAS p21 protein activator 3 [Source:HGNC Symbol;Acc:HGNC:20331]	ENSG00000185989.11	RASA3	c(ENST00000334062, ENST00000542651)	-0.492	3.23	11.8	0.00104	0.0294	2.98
6729	ENSG00000145220	55646	LYAR	4	4270000	4290000	22500	-	LYAR	protein_coding	chromosome	Ly1 antibody reactive [Source:HGNC Symbol;Acc:HGNC:26021]	ENSG00000145220.14	LYAR	c(ENST00000343470, ENST00000452476, ENST00000502917, ENST00000513174)	-0.363	5.82	11.8	0.00105	0.0296	2.98
8380	ENSG00000163545	81788	NUAK2	1	205000000	205000000	19700	-	NUAK2	protein_coding	chromosome	NUAK family kinase 2 [Source:HGNC Symbol;Acc:HGNC:29558]	ENSG00000163545.10	NUAK2	c(ENST00000367157, ENST00000664933)	0.392	4.17	11.8	0.00106	0.03	2.97
6075	ENSG00000139514	6541	SLC7A1	13	29500000	29600000	86300	-	SLC7A1	protein_coding	chromosome	solute carrier family 7 member 1 [Source:HGNC Symbol;Acc:HGNC:11057]	ENSG00000139514.13	SLC7A1	c(ENST00000380752, ENST00000450494, ENST00000473577)	0.298	7.11	11.8	0.00107	0.03	2.97
12437	ENSG00000204217	659	BMPR2	2	202000000	203000000	191000	+	BMPR2	protein_coding	chromosome	bone morphogenetic protein receptor type 2 [Source:HGNC Symbol;Acc:HGNC:1078]	ENSG00000204217.15	BMPR2	c(ENST00000374574, ENST00000374580, ENST00000479069, ENST00000638587)	0.407	6.24	11.7	0.00107	0.0301	2.97
8408	ENSG00000163659	25976	TIPARP	3	157000000	157000000	33500	+	TIPARP	protein_coding	chromosome	TCDD inducible poly(ADP-ribose) polymerase [Source:HGNC Symbol;Acc:HGNC:23696]	ENSG00000163659.13	TIPARP	c(ENST00000295924, ENST00000461166, ENST00000473702, ENST00000481853, ENST00000486483, ENST00000495891, ENST00000542783)	-0.346	6.11	11.7	0.00108	0.0301	2.97
12150	ENSG00000198093	65251	ZNF649	19	51900000	51900000	15800	-	ZNF649	protein_coding	chromosome	zinc finger protein 649 [Source:HGNC Symbol;Acc:HGNC:25741]	ENSG00000198093.11	ZNF649	c(ENST00000354957, ENST00000595418, ENST00000596690, ENST00000597882, ENST00000599530, ENST00000599671, ENST00000600738)	-0.526	4.02	11.7	0.00109	0.0305	2.96
4888	ENSG00000130529	54795	TRPM4	19	49200000	49200000	54100	+	TRPM4	protein_coding	chromosome	transient receptor potential cation channel subfamily M member 4 [Source:HGNC Symbol;Acc:HGNC:17993]	ENSG00000130529.16	TRPM4	c(ENST00000252826, ENST00000427978, ENST00000594568, ENST00000595071, ENST00000595519, ENST00000595882, ENST00000596338, ENST00000597316, ENST00000598502, ENST00000598691, ENST00000598697, ENST00000599459, ENST00000599628, ENST00000601347)	0.533	4.96	11.7	0.0011	0.0306	2.96
11396	ENSG00000186193	89958	SAPCD2	9	137000000	137000000	8430	-	SAPCD2	protein_coding	chromosome	suppressor APC domain containing 2 [Source:HGNC Symbol;Acc:HGNC:28055]	ENSG00000186193.9	SAPCD2	ENST00000409687	0.549	2.88	11.7	0.0011	0.0306	2.96
11955	ENSG00000197019	29950	SERTAD1	19	40400000	40400000	4400	-	SERTAD1	protein_coding	chromosome	SERTA domain containing 1 [Source:HGNC Symbol;Acc:HGNC:17932]	ENSG00000197019.5	SERTAD1	ENST00000357949	0.298	4.58	11.7	0.00111	0.0309	2.95
12299	ENSG00000198814	2710	GK	X	30700000	30700000	78100	+	GK	protein_coding	chromosome	glycerol kinase [Source:HGNC Symbol;Acc:HGNC:4289]	ENSG00000198814.12	GK	c(ENST00000378938, ENST00000378941, ENST00000378943, ENST00000378945, ENST00000378946, ENST00000425166, ENST00000427190, ENST00000471362, ENST00000479048, ENST00000481024, ENST00000487652, ENST00000488296)	1.41	0.67	11.7	0.00111	0.0307	2.96
1022	ENSG00000074527	59277	NTN4	12	95700000	95800000	133000	-	NTN4	protein_coding	chromosome	netrin 4 [Source:HGNC Symbol;Acc:HGNC:13658]	ENSG00000074527.12	NTN4	c(ENST00000343702, ENST00000344911, ENST00000538383, ENST00000547980, ENST00000550074, ENST00000552603, ENST00000553059)	0.475	5.42	11.6	0.00112	0.0309	2.95
8723	ENSG00000165175	58526	MID1IP1	X	38800000	38800000	5110	+	MID1IP1	protein_coding	chromosome	MID1 interacting protein 1 [Source:HGNC Symbol;Acc:HGNC:20715]	ENSG00000165175.15	MID1IP1	c(ENST00000336949, ENST00000378474, ENST00000457894, ENST00000614558)	0.372	5.24	11.7	0.00112	0.0309	2.95
9514	ENSG00000169925	8019	BRD3	9	134000000	134000000	38200	-	BRD3	protein_coding	chromosome	bromodomain containing 3 [Source:HGNC Symbol;Acc:HGNC:1104]	ENSG00000169925.17	BRD3	c(ENST00000303407, ENST00000371834, ENST00000371842, ENST00000433041, ENST00000473349, ENST00000494743)	0.661	4.48	11.6	0.00112	0.0309	2.95
12229	ENSG00000198538	7576	ZNF28	19	52800000	52900000	60200	-	ZNF28	protein_coding	chromosome	zinc finger protein 28 [Source:HGNC Symbol;Acc:HGNC:13073]	ENSG00000198538.11	ZNF28	c(ENST00000339844, ENST00000391783, ENST00000438150, ENST00000457749, ENST00000464469, ENST00000542421, ENST00000594602, ENST00000596559)	-1.22	4.57	11.7	0.00112	0.0309	2.95
1005	ENSG00000073737	10170	DHRS9	2	169000000	169000000	31400	+	DHRS9	protein_coding	chromosome	dehydrogenase/reductase 9 [Source:HGNC Symbol;Acc:HGNC:16888]	ENSG00000073737.16	DHRS9	c(ENST00000357546, ENST00000412271, ENST00000421653, ENST00000428522, ENST00000432060, ENST00000436483, ENST00000450153, ENST00000602501)	-0.513	4.19	11.6	0.00113	0.0311	2.95
409	ENSG00000034693	8504	PEX3	6	143000000	143000000	39800	+	PEX3	protein_coding	chromosome	peroxisomal biogenesis factor 3 [Source:HGNC Symbol;Acc:HGNC:8858]	ENSG00000034693.15	PEX3	c(ENST00000367591, ENST00000367592, ENST00000585848)	0.325	5.87	11.6	0.00114	0.0312	2.94
5484	ENSG00000135404	967	CD63	12	55700000	55700000	4380	-	CD63	protein_coding	chromosome	CD63 molecule [Source:HGNC Symbol;Acc:HGNC:1692]	ENSG00000135404.11	CD63	c(ENST00000257857, ENST00000420846, ENST00000546457, ENST00000546939, ENST00000548117, ENST00000548160, ENST00000548898, ENST00000549117, ENST00000550050, ENST00000550776, ENST00000551173, ENST00000552067, ENST00000552164, ENST00000552692, ENST00000552754, ENST00000555199)	-0.319	8.46	11.6	0.00114	0.0312	2.94
8414	ENSG00000163686	57406	ABHD6	3	58200000	58300000	58200	+	ABHD6	protein_coding	chromosome	abhydrolase domain containing 6 [Source:HGNC Symbol;Acc:HGNC:21398]	ENSG00000163686.15	ABHD6	c(ENST00000295962, ENST00000463756, ENST00000470440, ENST00000475982, ENST00000478253, ENST00000480457, ENST00000485900)	-0.575	3.5	11.6	0.00114	0.0312	2.94
9586	ENSG00000170425	136	ADORA2B	17	15900000	16000000	30800	+	ADORA2B	protein_coding	chromosome	adenosine A2b receptor [Source:HGNC Symbol;Acc:HGNC:264]	ENSG00000170425.3	ADORA2B	c(ENST00000304222, ENST00000582124)	-0.338	4.77	11.6	0.00114	0.0312	2.94
11374	ENSG00000186010	51079	NDUFA13	19	19500000	19500000	13300	+	NDUFA13	protein_coding	chromosome	NADH:ubiquinone oxidoreductase subunit A13 [Source:HGNC Symbol;Acc:HGNC:17194]	ENSG00000186010.19	NDUFA13	c(ENST00000428459, ENST00000502506, ENST00000503283, ENST00000507754, ENST00000511180, ENST00000511584, ENST00000606722)	-0.267	6.8	11.6	0.00114	0.0312	2.94
10567	ENSG00000178802	4351	MPI	15	74900000	74900000	12200	+	MPI	protein_coding	chromosome	mannose phosphate isomerase [Source:HGNC Symbol;Acc:HGNC:7216]	ENSG00000178802.18	MPI	c(ENST00000323744, ENST00000352410, ENST00000535694, ENST00000561470, ENST00000562606, ENST00000562800, ENST00000563422, ENST00000563786, ENST00000564003, ENST00000564633, ENST00000564692, ENST00000565576, ENST00000566377, ENST00000566556, ENST00000567116, ENST00000567132, ENST00000567177, ENST00000567570, ENST00000568303, ENST00000568828, ENST00000568840, ENST00000568907, ENST00000569233, ENST00…	-0.406	4.99	11.6	0.00115	0.0313	2.94
10977	ENSG00000182986	162967	ZNF320	19	52900000	52900000	33900	-	ZNF320	protein_coding	chromosome	zinc finger protein 320 [Source:HGNC Symbol;Acc:HGNC:13842]	ENSG00000182986.13	ZNF320	c(ENST00000593618, ENST00000594741, ENST00000595202, ENST00000595635, ENST00000596215, ENST00000597091, ENST00000597111, ENST00000597265, ENST00000597856, ENST00000597909, ENST00000598199, ENST00000600930, ENST00000601334)	0.628	3.15	11.6	0.00116	0.0314	2.94
5849	ENSG00000137831	55075	UACA	15	70700000	70800000	109000	-	UACA	protein_coding	chromosome	uveal autoantigen with coiled-coil domains and ankyrin repeats [Source:HGNC Symbol;Acc:HGNC:15947]	ENSG00000137831.15	UACA	c(ENST00000322954, ENST00000379983, ENST00000539319, ENST00000558308, ENST00000558758, ENST00000559156, ENST00000559183, ENST00000559206, ENST00000559290, ENST00000560167, ENST00000560441, ENST00000560523, ENST00000560831, ENST00000560951)	0.631	5	11.5	0.00119	0.0323	2.92
3774	ENSG00000117597	27042	UTP25	1	210000000	210000000	29600	+	UTP25	protein_coding	chromosome	UTP25 small subunit processor component [Source:HGNC Symbol;Acc:HGNC:28440]	ENSG00000117597.18	UTP25	c(ENST00000457820, ENST00000491415)	-0.296	5.32	11.5	0.0012	0.0325	2.92
10609	ENSG00000179104	160335	TMTC2	12	82700000	83100000	448000	+	TMTC2	protein_coding	chromosome	transmembrane O-mannosyltransferase targeting cadherins 2 [Source:HGNC Symbol;Acc:HGNC:25440]	ENSG00000179104.9	TMTC2	c(ENST00000321196, ENST00000546590, ENST00000548305, ENST00000549919, ENST00000551915)	0.475	4.23	11.5	0.00121	0.0328	2.92
6801	ENSG00000145934	57451	TENM2	5	167000000	168000000	979000	+	TENM2	protein_coding	chromosome	teneurin transmembrane protein 2 [Source:HGNC Symbol;Acc:HGNC:29943]	ENSG00000145934.16	TENM2	c(ENST00000517586, ENST00000517941, ENST00000518659, ENST00000518693, ENST00000519204, ENST00000520393, ENST00000520394, ENST00000521126, ENST00000522488)	0.38	7.96	11.4	0.00123	0.0332	2.91
2621	ENSG00000106299	8976	WASL	7	124000000	124000000	67100	-	WASL	protein_coding	chromosome	WASP like actin nucleation promoting factor [Source:HGNC Symbol;Acc:HGNC:12735]	ENSG00000106299.8	WASL	ENST00000223023	0.201	6.47	11.4	0.00125	0.0334	2.9
9684	ENSG00000171124	2525	FUT3	19	5840000	5850000	8590	-	FUT3	protein_coding	chromosome	fucosyltransferase 3 (Lewis blood group) [Source:HGNC Symbol;Acc:HGNC:4014]	ENSG00000171124.13	FUT3	c(ENST00000303225, ENST00000458379, ENST00000585715, ENST00000587048, ENST00000587183, ENST00000588539, ENST00000589620, ENST00000589714, ENST00000589918, ENST00000593144)	0.463	4.2	11.4	0.00125	0.0334	2.9
12230	ENSG00000198542	9358	ITGBL1	13	101000000	102000000	268000	+	ITGBL1	protein_coding	chromosome	integrin subunit beta like 1 [Source:HGNC Symbol;Acc:HGNC:6164]	ENSG00000198542.14	ITGBL1	c(ENST00000376162, ENST00000376180, ENST00000474233, ENST00000490242, ENST00000545560, ENST00000618057, ENST00000622834)	0.775	1.61	11.4	0.00125	0.0334	2.9
13984	ENSG00000262814	6182	MRPL12	17	81700000	81700000	4150	+	MRPL12	protein_coding	chromosome	mitochondrial ribosomal protein L12 [Source:HGNC Symbol;Acc:HGNC:10378]	ENSG00000262814.8	MRPL12	ENST00000333676	-0.308	5.75	11.4	0.00125	0.0334	2.9
480	ENSG00000044446	5256	PHKA2	X	18900000	19000000	91800	-	PHKA2	protein_coding	chromosome	phosphorylase kinase regulatory subunit alpha 2 [Source:HGNC Symbol;Acc:HGNC:8926]	ENSG00000044446.12	PHKA2	c(ENST00000379942, ENST00000464455, ENST00000469485, ENST00000469645, ENST00000473597, ENST00000473739, ENST00000481718, ENST00000486231)	0.781	4.39	11.4	0.00126	0.0335	2.9
3243	ENSG00000112531	9444	QKI	6	163000000	164000000	165000	+	QKI	protein_coding	chromosome	QKI, KH domain containing RNA binding [Source:HGNC Symbol;Acc:HGNC:21100]	ENSG00000112531.17	QKI	c(ENST00000275262, ENST00000361195, ENST00000361752, ENST00000361758, ENST00000392127, ENST00000424802, ENST00000453779, ENST00000537041, ENST00000537124, ENST00000537883, ENST00000540719, ENST00000541696, ENST00000544361, ENST00000544436, ENST00000544823, ENST00000545346, ENST00000545607)	0.344	6.37	11.4	0.00126	0.0335	2.9
2043	ENSG00000101457	116092	DNTTIP1	20	45800000	45800000	19500	+	DNTTIP1	protein_coding	chromosome	deoxynucleotidyltransferase terminal interacting protein 1 [Source:HGNC Symbol;Acc:HGNC:16160]	ENSG00000101457.13	DNTTIP1	c(ENST00000372622, ENST00000415790, ENST00000435014, ENST00000449078, ENST00000456939, ENST00000467701)	-0.291	4.49	11.4	0.00127	0.0336	2.9
4903	ENSG00000130684	26152	ZNF337	20	25700000	25700000	23700	-	ZNF337	protein_coding	chromosome	zinc finger protein 337 [Source:HGNC Symbol;Acc:HGNC:15809]	ENSG00000130684.14	ZNF337	c(ENST00000252979, ENST00000376436, ENST00000481610)	0.406	4.14	11.4	0.00128	0.0339	2.89
7242	ENSG00000151468	83643	CCDC3	10	12900000	13100000	203000	-	CCDC3	protein_coding	chromosome	coiled-coil domain containing 3 [Source:HGNC Symbol;Acc:HGNC:23813]	ENSG00000151468.11	CCDC3	c(ENST00000378825, ENST00000378839)	0.815	1.09	11.4	0.00128	0.034	2.89
12634	ENSG00000206302	3119	HLA-DQB1	CHR_HSCHR6_MHC_QBL_CTG1	32600000	32600000	7610	-	HLA-DQB1	protein_coding	chromosome	major histocompatibility complex, class II, DQ beta 1 [Source:HGNC Symbol;Acc:HGNC:4944]	ENSG00000206302.10	HLA-DQB1	c(ENST00000383247, ENST00000399670)	-1.31	1.11	11.5	0.00129	0.034	2.89
12430	ENSG00000204178	55219	MACO1	1	25400000	25500000	69400	+	MACO1	protein_coding	chromosome	macoilin 1 [Source:HGNC Symbol;Acc:HGNC:25572]	ENSG00000204178.11	MACO1	c(ENST00000374343, ENST00000399766, ENST00000470035, ENST00000647928)	0.446	5	11.3	0.0013	0.0343	2.89
3999	ENSG00000120256	84918	LRP11	6	150000000	150000000	45600	-	LRP11	protein_coding	chromosome	LDL receptor related protein 11 [Source:HGNC Symbol;Acc:HGNC:16936]	ENSG00000120256.11	LRP11	c(ENST00000239367, ENST00000367368, ENST00000463728)	0.358	6.83	11.3	0.00131	0.0344	2.88
5712	ENSG00000136891	54881	TEX10	9	100000000	100000000	50900	-	TEX10	protein_coding	chromosome	testis expressed 10 [Source:HGNC Symbol;Acc:HGNC:25988]	ENSG00000136891.14	TEX10	c(ENST00000374902, ENST00000429235, ENST00000477648, ENST00000535814)	-0.287	5.81	11.3	0.00131	0.0344	2.88
7591	ENSG00000155850	1836	SLC26A2	5	150000000	150000000	32700	+	SLC26A2	protein_coding	chromosome	solute carrier family 26 member 2 [Source:HGNC Symbol;Acc:HGNC:10994]	ENSG00000155850.7	SLC26A2	c(ENST00000286298, ENST00000433184, ENST00000503336)	-0.43	5.02	11.3	0.00131	0.0344	2.88
11383	ENSG00000186104	120227	CYP2R1	11	14900000	14900000	14800	-	CYP2R1	protein_coding	chromosome	cytochrome P450 family 2 subfamily R member 1 [Source:HGNC Symbol;Acc:HGNC:20580]	ENSG00000186104.10	CYP2R1	c(ENST00000334636, ENST00000525015, ENST00000526276, ENST00000526489, ENST00000529043, ENST00000530609, ENST00000532378, ENST00000532641, ENST00000532805, ENST00000534686)	0.486	4.78	11.3	0.00132	0.0346	2.88
6134	ENSG00000140093	51156	SERPINA10	14	94300000	94300000	12800	-	SERPINA10	protein_coding	chromosome	serpin family A member 10 [Source:HGNC Symbol;Acc:HGNC:15996]	ENSG00000140093.10	SERPINA10	c(ENST00000261994, ENST00000393096, ENST00000554173, ENST00000554723)	1.65	-0.571	11.3	0.00133	0.0347	2.88
10636	ENSG00000179364	23241	PACS2	14	105000000	105000000	97600	+	PACS2	protein_coding	chromosome	phosphofurin acidic cluster sorting protein 2 [Source:HGNC Symbol;Acc:HGNC:23794]	ENSG00000179364.13	PACS2	c(ENST00000325438, ENST00000430725, ENST00000447393, ENST00000546915, ENST00000547217, ENST00000547903, ENST00000548265, ENST00000548796, ENST00000549030, ENST00000550790, ENST00000551692, ENST00000551743, ENST00000551801, ENST00000552138)	0.435	5.49	11.3	0.00133	0.0347	2.87
2657	ENSG00000106591	64983	MRPL32	7	42900000	42900000	16600	+	MRPL32	protein_coding	chromosome	mitochondrial ribosomal protein L32 [Source:HGNC Symbol;Acc:HGNC:14035]	ENSG00000106591.4	MRPL32	c(ENST00000223324, ENST00000413995, ENST00000432845, ENST00000496564)	-0.235	6.08	11.3	0.00134	0.0347	2.87
4934	ENSG00000130810	56342	PPAN	19	10100000	10100000	5650	+	PPAN	protein_coding	chromosome	peter pan homolog [Source:HGNC Symbol;Acc:HGNC:9227]	ENSG00000130810.20	PPAN	c(ENST00000253107, ENST00000393793, ENST00000430370, ENST00000444703, ENST00000446223, ENST00000466025, ENST00000468881, ENST00000486482)	-0.358	5.62	11.3	0.00134	0.0347	2.87
11614	ENSG00000188229	10383	TUBB4B	9	137000000	137000000	2420	+	TUBB4B	protein_coding	chromosome	tubulin beta 4B class IVb [Source:HGNC Symbol;Acc:HGNC:20771]	ENSG00000188229.6	TUBB4B	c(ENST00000340384, ENST00000604929)	-0.318	8.95	11.2	0.00136	0.0352	2.87
620	ENSG00000058063	23200	ATP11B	3	183000000	183000000	128000	+	ATP11B	protein_coding	chromosome	ATPase phospholipid transporting 11B (putative) [Source:HGNC Symbol;Acc:HGNC:13553]	ENSG00000058063.16	ATP11B	c(ENST00000323116, ENST00000466758, ENST00000475636, ENST00000482070, ENST00000482794, ENST00000484691, ENST00000490303, ENST00000491699, ENST00000493826, ENST00000498086)	0.389	6.42	11.2	0.00138	0.0357	2.86
5182	ENSG00000132842	8546	AP3B1	5	78000000	78300000	294000	-	AP3B1	protein_coding	chromosome	adaptor related protein complex 3 subunit beta 1 [Source:HGNC Symbol;Acc:HGNC:566]	ENSG00000132842.13	AP3B1	c(ENST00000255194, ENST00000517561, ENST00000517940, ENST00000519295, ENST00000519888, ENST00000520122, ENST00000522901, ENST00000523204)	0.289	6.27	11.2	0.00138	0.0357	2.86
2579	ENSG00000105968	94239	H2AZ2	7	44800000	44800000	21300	-	H2AFV	protein_coding	chromosome	H2A histone family member V [Source:HGNC Symbol;Acc:HGNC:20664]	ENSG00000105968.18	H2AFV	c(ENST00000222690, ENST00000308153, ENST00000349299, ENST00000350771, ENST00000381124, ENST00000437072, ENST00000446531, ENST00000521529)	0.393	5.12	11.2	0.00139	0.036	2.86
10820	ENSG00000181588	399664	MEX3D	19	1550000	1570000	13400	-	MEX3D	protein_coding	chromosome	mex-3 RNA binding family member D [Source:HGNC Symbol;Acc:HGNC:16734]	ENSG00000181588.16	MEX3D	c(ENST00000402693, ENST00000605173)	0.377	3.74	11.2	0.0014	0.036	2.85
5816	ENSG00000137672	7225	TRPC6	11	101000000	102000000	421000	-	TRPC6	protein_coding	chromosome	transient receptor potential cation channel subfamily C member 6 [Source:HGNC Symbol;Acc:HGNC:12338]	ENSG00000137672.13	TRPC6	c(ENST00000344327, ENST00000348423, ENST00000360497, ENST00000526713, ENST00000527240, ENST00000532133, ENST00000532184)	-0.518	4.11	11.1	0.00141	0.0363	2.85
8069	ENSG00000161013	11282	MGAT4B	5	180000000	180000000	9360	-	MGAT4B	protein_coding	chromosome	alpha-1,3-mannosyl-glycoprotein 4-beta-N-acetylglucosaminyltransferase B [Source:HGNC Symbol;Acc:HGNC:7048]	ENSG00000161013.17	MGAT4B	c(ENST00000292591, ENST00000337755, ENST00000518168, ENST00000518702, ENST00000518778, ENST00000518867, ENST00000518980, ENST00000519616, ENST00000519836, ENST00000519965, ENST00000520019, ENST00000520134, ENST00000520822, ENST00000520875, ENST00000520918, ENST00000520969, ENST00000521305, ENST00000521855, ENST00000522293, ENST00000522451, ENST00000523108, ENST00000523329, ENST00000523382)	0.315	6.81	11.1	0.00144	0.037	2.84
12595	ENSG00000205863	387911	C1QTNF9B	13	23900000	23900000	12100	-	C1QTNF9B	protein_coding	chromosome	C1q and TNF related 9B [Source:HGNC Symbol;Acc:HGNC:34072]	ENSG00000205863.10	C1QTNF9B	c(ENST00000382137, ENST00000382140, ENST00000382145, ENST00000556521)	-0.895	0.248	11.1	0.00144	0.0368	2.84
3747	ENSG00000117408	9670	IPO13	1	43900000	44000000	21100	+	IPO13	protein_coding	chromosome	importin 13 [Source:HGNC Symbol;Acc:HGNC:16853]	ENSG00000117408.11	IPO13	c(ENST00000372339, ENST00000372343, ENST00000480902, ENST00000486876, ENST00000489061, ENST00000489773, ENST00000492152)	0.487	6.39	11.1	0.00145	0.0371	2.84
303	ENSG00000019485	56981	PRDM11	11	45100000	45200000	139000	+	PRDM11	protein_coding	chromosome	PR/SET domain 11 [Source:HGNC Symbol;Acc:HGNC:13996]	ENSG00000019485.13	PRDM11	c(ENST00000424263, ENST00000526442, ENST00000528980, ENST00000530656, ENST00000534751, ENST00000622142)	0.741	2.69	11.1	0.00146	0.0372	2.84
11024	ENSG00000183347	163351	GBP6	1	89400000	89400000	22400	+	GBP6	protein_coding	chromosome	guanylate binding protein family member 6 [Source:HGNC Symbol;Acc:HGNC:25395]	ENSG00000183347.14	GBP6	ENST00000370456	0.337	5.43	11.1	0.00147	0.0373	2.83
11865	ENSG00000196535	399687	MYO18A	17	29100000	29200000	109000	-	MYO18A	protein_coding	chromosome	myosin XVIIIA [Source:HGNC Symbol;Acc:HGNC:31104]	ENSG00000196535.16	MYO18A	c(ENST00000527312, ENST00000527372, ENST00000528322, ENST00000528564, ENST00000529578, ENST00000529889, ENST00000530254, ENST00000530557, ENST00000531253, ENST00000531267, ENST00000531438, ENST00000531892, ENST00000532143, ENST00000533112, ENST00000533399, ENST00000533420, ENST00000533652, ENST00000546105, ENST00000585573, ENST00000588791, ENST00000590242, ENST00000590565, ENST00000628822, ENST00…	-0.42	6.74	11	0.00148	0.0377	2.83
9107	ENSG00000167526	6137	RPL13	16	89600000	89600000	6170	+	RPL13	protein_coding	chromosome	ribosomal protein L13 [Source:HGNC Symbol;Acc:HGNC:10303]	ENSG00000167526.13	RPL13	c(ENST00000311528, ENST00000393099, ENST00000399461, ENST00000452368, ENST00000467736, ENST00000472354, ENST00000484610, ENST00000487034, ENST00000491523, ENST00000562879, ENST00000563270, ENST00000563749, ENST00000565571, ENST00000567815, ENST00000570149)	-0.178	9.63	11	0.00149	0.0377	2.83
5170	ENSG00000132773	114034	TOE1	1	45300000	45300000	3920	+	TOE1	protein_coding	chromosome	target of EGR1, exonuclease [Source:HGNC Symbol;Acc:HGNC:15954]	ENSG00000132773.12	TOE1	c(ENST00000372090, ENST00000460057, ENST00000471337, ENST00000477731, ENST00000495703)	-0.405	3.44	11	0.0015	0.0381	2.82
2368	ENSG00000104689	8797	TNFRSF10A	8	23200000	23200000	34700	-	TNFRSF10A	protein_coding	chromosome	TNF receptor superfamily member 10a [Source:HGNC Symbol;Acc:HGNC:11904]	ENSG00000104689.10	TNFRSF10A	c(ENST00000221132, ENST00000519862, ENST00000524158, ENST00000613472)	-0.367	5.4	11	0.00151	0.0381	2.82
7704	ENSG00000157107	115548	FCHO2	5	73000000	73100000	134000	+	FCHO2	protein_coding	chromosome	FCH domain only 2 [Source:HGNC Symbol;Acc:HGNC:25180]	ENSG00000157107.14	FCHO2	c(ENST00000287761, ENST00000430046, ENST00000503302, ENST00000507345, ENST00000508431, ENST00000511264, ENST00000512348)	0.347	5.6	11	0.00152	0.0384	2.82
2626	ENSG00000106336	26261	FBXO24	7	101000000	101000000	17100	+	FBXO24	protein_coding	chromosome	F-box protein 24 [Source:HGNC Symbol;Acc:HGNC:13595]	ENSG00000106336.13	FBXO24	c(ENST00000241071, ENST00000427939, ENST00000461079, ENST00000465843, ENST00000466053, ENST00000468962, ENST00000474649, ENST00000488079, ENST00000498195)	1.14	-0.203	11.1	0.00154	0.0387	2.81
6858	ENSG00000146556	NA	WASH2P	2	114000000	114000000	10500	+	WASH2P	transcribed_unprocessed_pseudogene	chromosome	WASP family homolog 2, pseudogene [Source:HGNC Symbol;Acc:HGNC:33145]	ENSG00000146556.14	WASH2P	c(ENST00000453662, ENST00000538033)	0.405	4.82	10.9	0.00155	0.0389	2.81
3827	ENSG00000118402	6785	ELOVL4	6	79900000	79900000	32700	-	ELOVL4	protein_coding	chromosome	ELOVL fatty acid elongase 4 [Source:HGNC Symbol;Acc:HGNC:14415]	ENSG00000118402.6	ELOVL4	ENST00000369816	0.512	3.47	10.9	0.00156	0.0391	2.81
10246	ENSG00000175550	10589	DRAP1	11	65900000	65900000	2290	+	DRAP1	protein_coding	chromosome	DR1 associated protein 1 [Source:HGNC Symbol;Acc:HGNC:3019]	ENSG00000175550.8	DRAP1	c(ENST00000312515, ENST00000376991, ENST00000525190, ENST00000525501, ENST00000527119, ENST00000530791, ENST00000531121, ENST00000532933, ENST00000534333)	-0.181	7.24	10.9	0.00158	0.0396	2.8
14083	ENSG00000268643	NA		19	42200000	42300000	20600	-	AC006486.1	protein_coding	chromosome	novel protein	ENSG00000268643.1	AC006486.1	ENST00000594664	-5.77	-2.16	11.5	0.00158	0.0396	2.8
1048	ENSG00000075240	23151	GRAMD4	22	46600000	46700000	104000	+	GRAMD4	protein_coding	chromosome	GRAM domain containing 4 [Source:HGNC Symbol;Acc:HGNC:29113]	ENSG00000075240.17	GRAMD4	c(ENST00000361034, ENST00000406902, ENST00000408031, ENST00000431155, ENST00000447351, ENST00000456069, ENST00000490378)	-0.936	4.48	10.9	0.0016	0.04	2.79
2719	ENSG00000107338	6461	SHB	9	37900000	38100000	153000	-	SHB	protein_coding	chromosome	SH2 domain containing adaptor protein B [Source:HGNC Symbol;Acc:HGNC:10838]	ENSG00000107338.10	SHB	ENST00000377707	-0.332	4.85	10.9	0.0016	0.0399	2.8
4528	ENSG00000126016	154796	AMOT	X	113000000	113000000	66300	-	AMOT	protein_coding	chromosome	angiomotin [Source:HGNC Symbol;Acc:HGNC:17810]	ENSG00000126016.15	AMOT	c(ENST00000304758, ENST00000371958, ENST00000371959, ENST00000371962, ENST00000462114, ENST00000524145)	1.24	0.656	10.9	0.00161	0.04	2.79
11098	ENSG00000183864	10766	TOB2	22	41400000	41400000	13300	-	TOB2	protein_coding	chromosome	transducer of ERBB2, 2 [Source:HGNC Symbol;Acc:HGNC:11980]	ENSG00000183864.5	TOB2	c(ENST00000327492, ENST00000434408)	0.297	5.77	10.9	0.00161	0.04	2.79
14062	ENSG00000267368	100134938	UPK3BL1	7	103000000	103000000	5770	-	UPK3BL1	protein_coding	chromosome	uroplakin 3B like 1 [Source:HGNC Symbol;Acc:HGNC:37278]	ENSG00000267368.1	UPK3BL1	ENST00000340457	-0.245	9.57	10.9	0.00161	0.04	2.79
5913	ENSG00000138180	55165	CEP55	10	93500000	93500000	32500	+	CEP55	protein_coding	chromosome	centrosomal protein 55 [Source:HGNC Symbol;Acc:HGNC:1161]	ENSG00000138180.16	CEP55	c(ENST00000371485, ENST00000445435, ENST00000496302)	0.502	3.53	10.8	0.00162	0.0402	2.79
5066	ENSG00000131981	3958	LGALS3	14	55100000	55100000	21300	+	LGALS3	protein_coding	chromosome	galectin 3 [Source:HGNC Symbol;Acc:HGNC:6563]	ENSG00000131981.16	LGALS3	c(ENST00000254301, ENST00000553493, ENST00000553755, ENST00000554715, ENST00000556263, ENST00000556322, ENST00000556438)	-0.216	8.19	10.8	0.00163	0.0404	2.79
3261	ENSG00000112699	2762	GMDS	6	1620000	2250000	622000	-	GMDS	protein_coding	chromosome	GDP-mannose 4,6-dehydratase [Source:HGNC Symbol;Acc:HGNC:4369]	ENSG00000112699.11	GMDS	c(ENST00000380805, ENST00000380815, ENST00000467288, ENST00000476972, ENST00000486793, ENST00000530075, ENST00000530459, ENST00000530927, ENST00000531690, ENST00000533279)	-0.593	3.76	10.8	0.00164	0.0404	2.79
9328	ENSG00000168710	10768	AHCYL1	1	110000000	110000000	39000	+	AHCYL1	protein_coding	chromosome	adenosylhomocysteinase like 1 [Source:HGNC Symbol;Acc:HGNC:344]	ENSG00000168710.18	AHCYL1	c(ENST00000359172, ENST00000369799, ENST00000393614, ENST00000469401, ENST00000475081, ENST00000481423)	0.191	6.37	10.8	0.00166	0.0408	2.78
6174	ENSG00000140450	91947	ARRDC4	15	98000000	98000000	13100	+	ARRDC4	protein_coding	chromosome	arrestin domain containing 4 [Source:HGNC Symbol;Acc:HGNC:28087]	ENSG00000140450.9	ARRDC4	ENST00000268042	0.351	8.52	10.8	0.00168	0.0413	2.78
7741	ENSG00000157551	3772	KCNJ15	21	38200000	38300000	152000	+	KCNJ15	protein_coding	chromosome	potassium voltage-gated channel subfamily J member 15 [Source:HGNC Symbol;Acc:HGNC:6261]	ENSG00000157551.19	KCNJ15	c(ENST00000328656, ENST00000398925, ENST00000398927, ENST00000398928, ENST00000398930, ENST00000398932, ENST00000398934, ENST00000398938, ENST00000417042, ENST00000419868, ENST00000438657, ENST00000443341, ENST00000472602, ENST00000547341, ENST00000547595, ENST00000548700, ENST00000549158, ENST00000549805, ENST00000549932, ENST00000551422, ENST00000612702, ENST00000613499)	-0.44	5.54	10.8	0.00168	0.0413	2.77
1003	ENSG00000073712	10979	FERMT2	14	52900000	53000000	95200	-	FERMT2	protein_coding	chromosome	fermitin family member 2 [Source:HGNC Symbol;Acc:HGNC:15767]	ENSG00000073712.15	FERMT2	c(ENST00000341590, ENST00000343279, ENST00000395631, ENST00000399304, ENST00000553373, ENST00000553663, ENST00000553768, ENST00000554152, ENST00000554288, ENST00000554712, ENST00000555546, ENST00000555692, ENST00000557255, ENST00000557562, ENST00000635305)	0.49	5.08	10.7	0.00169	0.0414	2.77
5214	ENSG00000133112	7178	TPT1	13	45300000	45300000	7900	-	TPT1	protein_coding	chromosome	tumor protein, translationally-controlled 1 [Source:HGNC Symbol;Acc:HGNC:12022]	ENSG00000133112.16	TPT1	c(ENST00000309246, ENST00000379055, ENST00000379056, ENST00000379060, ENST00000442760, ENST00000484604, ENST00000490277, ENST00000527226, ENST00000528619, ENST00000529421, ENST00000530245, ENST00000530705, ENST00000533567, ENST00000616577)	-0.217	11.7	10.8	0.00169	0.0414	2.77
13987	ENSG00000262862	730755	KRTAP2-3	CHR_HSCHR17_4_CTG4	41100000	41100000	875	-	KRTAP2-3	protein_coding	chromosome	keratin associated protein 2-3 [Source:HGNC Symbol;Acc:HGNC:18906]	ENSG00000262862.2	KRTAP2-3	ENST00000570303	0.86	1.3	10.7	0.00169	0.0414	2.77
967	ENSG00000072422	9886	RHOBTB1	10	60900000	61000000	132000	-	RHOBTB1	protein_coding	chromosome	Rho related BTB domain containing 1 [Source:HGNC Symbol;Acc:HGNC:18738]	ENSG00000072422.17	RHOBTB1	c(ENST00000337910, ENST00000357917, ENST00000461910, ENST00000483488, ENST00000490827, ENST00000496237)	-0.763	3.24	10.7	0.0017	0.0415	2.77
846	ENSG00000068438	24140	FTSJ1	X	48500000	48500000	10300	+	FTSJ1	protein_coding	chromosome	FtsJ RNA 2'-O-methyltransferase 1 [Source:HGNC Symbol;Acc:HGNC:13254]	ENSG00000068438.15	FTSJ1	c(ENST00000019019, ENST00000348411, ENST00000396894, ENST00000466371, ENST00000467954, ENST00000473235, ENST00000475806, ENST00000485486, ENST00000487353, ENST00000489599, ENST00000490202, ENST00000492562, ENST00000496365)	-0.218	6.73	10.7	0.00171	0.0415	2.77
2154	ENSG00000102699	143	PARP4	13	24400000	24500000	91800	-	PARP4	protein_coding	chromosome	poly(ADP-ribose) polymerase family member 4 [Source:HGNC Symbol;Acc:HGNC:271]	ENSG00000102699.6	PARP4	c(ENST00000381989, ENST00000480576, ENST00000484989)	-0.223	6.23	10.7	0.00171	0.0415	2.77
14451	ENSG00000277196	102724788		KI270734.1	138000	162000	23800	-	AC007325.2	protein_coding	scaffold	proline dehydrogenase 1, mitochondrial [Source:NCBI gene;Acc:102724788]	ENSG00000277196.4	AC007325.2	c(ENST00000615165, ENST00000621424)	-0.413	4.85	10.7	0.00171	0.0415	2.77
1983	ENSG00000101132	5203	PFDN4	20	54200000	54200000	20000	+	PFDN4	protein_coding	chromosome	prefoldin subunit 4 [Source:HGNC Symbol;Acc:HGNC:8868]	ENSG00000101132.10	PFDN4	c(ENST00000371419, ENST00000441080, ENST00000474326, ENST00000487129, ENST00000493356)	0.462	4.03	10.7	0.00172	0.0415	2.76
11199	ENSG00000184863	155435	RBM33	7	156000000	156000000	137000	+	RBM33	protein_coding	chromosome	RNA binding motif protein 33 [Source:HGNC Symbol;Acc:HGNC:27223]	ENSG00000184863.11	RBM33	c(ENST00000287912, ENST00000307403, ENST00000341148, ENST00000392755, ENST00000392759, ENST00000392761, ENST00000401878, ENST00000438356, ENST00000440108, ENST00000486747)	0.494	5.78	10.7	0.00172	0.0415	2.77
873	ENSG00000069667	6095	RORA	15	60500000	61200000	741000	-	RORA	protein_coding	chromosome	RAR related orphan receptor A [Source:HGNC Symbol;Acc:HGNC:10258]	ENSG00000069667.16	RORA	c(ENST00000261523, ENST00000309157, ENST00000335670, ENST00000449337, ENST00000551975, ENST00000557822, ENST00000558234, ENST00000558904, ENST00000559145, ENST00000559343, ENST00000559587, ENST00000560004, ENST00000560300, ENST00000561093)	0.672	4.03	10.7	0.00173	0.0417	2.76
3755	ENSG00000117472	10103	TSPAN1	1	46200000	46200000	10900	+	TSPAN1	protein_coding	chromosome	tetraspanin 1 [Source:HGNC Symbol;Acc:HGNC:20657]	ENSG00000117472.10	TSPAN1	c(ENST00000372003, ENST00000464786, ENST00000469330, ENST00000470318, ENST00000472170, ENST00000475163, ENST00000482143, ENST00000482928, ENST00000498443)	-0.255	6.35	10.7	0.00174	0.0417	2.76
9547	ENSG00000170175	1140	CHRNB1	17	7450000	7460000	12600	+	CHRNB1	protein_coding	chromosome	cholinergic receptor nicotinic beta 1 subunit [Source:HGNC Symbol;Acc:HGNC:1961]	ENSG00000170175.11	CHRNB1	c(ENST00000306071, ENST00000536404, ENST00000570557, ENST00000572857, ENST00000573209, ENST00000574054, ENST00000575379, ENST00000576360)	0.413	4.03	10.7	0.00174	0.0417	2.76
11026	ENSG00000183378	341277	OVCH2	11	7690000	7710000	17000	-	OVCH2	protein_coding	chromosome	ovochymase 2 (gene/pseudogene) [Source:HGNC Symbol;Acc:HGNC:29970]	ENSG00000183378.11	OVCH2	c(ENST00000533663, ENST00000534817, ENST00000612000)	1.18	0.885	10.7	0.00174	0.0417	2.76
11593	ENSG00000188070	65998	C11orf95	11	63800000	63800000	8880	-	C11orf95	protein_coding	chromosome	chromosome 11 open reading frame 95 [Source:HGNC Symbol;Acc:HGNC:28449]	ENSG00000188070.9	C11orf95	c(ENST00000338498, ENST00000433688, ENST00000445014, ENST00000546282)	0.739	2.85	10.7	0.00174	0.0417	2.76
13458	ENSG00000239282	652968	CASTOR1	22	30300000	30300000	4510	-	CASTOR1	protein_coding	chromosome	cytosolic arginine sensor for mTORC1 subunit 1 [Source:HGNC Symbol;Acc:HGNC:34423]	ENSG00000239282.7	CASTOR1	c(ENST00000404953, ENST00000407689, ENST00000415484, ENST00000421236, ENST00000425691, ENST00000440704, ENST00000440839, ENST00000459785, ENST00000463795, ENST00000464854, ENST00000471480, ENST00000492159, ENST00000497605, ENST00000498572)	-1.12	1.14	10.7	0.00174	0.0417	2.76
1833	ENSG00000100316	6122	RPL3	22	39300000	39300000	7510	-	RPL3	protein_coding	chromosome	ribosomal protein L3 [Source:HGNC Symbol;Acc:HGNC:10332]	ENSG00000100316.16	RPL3	c(ENST00000216146, ENST00000401609, ENST00000402527, ENST00000420536, ENST00000427905, ENST00000453303, ENST00000459859, ENST00000460589, ENST00000461967, ENST00000464182, ENST00000465618, ENST00000467105, ENST00000471290, ENST00000473638, ENST00000481985, ENST00000484358, ENST00000484615, ENST00000498462)	-0.212	10.7	10.7	0.00175	0.0419	2.76
14631	ENSG00000282522	NA	PKD1P1	CHR_HSCHR16_1_CTG1	16400000	16500000	70500	+	PKD1P1	transcribed_unprocessed_pseudogene	chromosome	polycystin 1, transient receptor potential channel interacting pseudogene 1 [Source:HGNC Symbol;Acc:HGNC:30065]	ENSG00000282522.1	PKD1P1	c(ENST00000632756, ENST00000633610)	3.78	0.304	10.7	0.00176	0.0421	2.75
1938	ENSG00000100823	328	APEX1	14	20500000	20500000	2580	+	APEX1	protein_coding	chromosome	apurinic/apyrimidinic endodeoxyribonuclease 1 [Source:HGNC Symbol;Acc:HGNC:587]	ENSG00000100823.12	APEX1	c(ENST00000216714, ENST00000398030, ENST00000438886, ENST00000553368, ENST00000553555, ENST00000553681, ENST00000554325, ENST00000554813, ENST00000555306, ENST00000555414, ENST00000555839, ENST00000556054, ENST00000556296, ENST00000557054, ENST00000557150, ENST00000557159, ENST00000557181, ENST00000557344, ENST00000557365, ENST00000557592)	-0.242	7.06	10.6	0.00179	0.0425	2.75
2379	ENSG00000104765	665	BNIP3L	8	26400000	26500000	123000	+	BNIP3L	protein_coding	chromosome	BCL2 interacting protein 3 like [Source:HGNC Symbol;Acc:HGNC:1085]	ENSG00000104765.16	BNIP3L	c(ENST00000380629, ENST00000518611, ENST00000520077, ENST00000520409, ENST00000521254, ENST00000523515, ENST00000523949)	0.302	6.57	10.6	0.00179	0.0425	2.75
3465	ENSG00000114993	6242	RTKN	2	74400000	74400000	16600	-	RTKN	protein_coding	chromosome	rhotekin [Source:HGNC Symbol;Acc:HGNC:10466]	ENSG00000114993.17	RTKN	c(ENST00000233330, ENST00000272430, ENST00000305557, ENST00000460968, ENST00000464094, ENST00000469859, ENST00000472518, ENST00000479256, ENST00000484453, ENST00000492013, ENST00000640304)	-0.291	6.19	10.6	0.00179	0.0425	2.75
4985	ENSG00000131187	2161	F12	5	177000000	177000000	7440	-	F12	protein_coding	chromosome	coagulation factor XII [Source:HGNC Symbol;Acc:HGNC:3530]	ENSG00000131187.9	F12	c(ENST00000253496, ENST00000502854, ENST00000503736, ENST00000504406, ENST00000510358, ENST00000514943)	-0.668	2.77	10.6	0.00181	0.0428	2.74
10800	ENSG00000181333	341208	HEPHL1	11	94000000	94100000	92900	+	HEPHL1	protein_coding	chromosome	hephaestin like 1 [Source:HGNC Symbol;Acc:HGNC:30477]	ENSG00000181333.12	HEPHL1	ENST00000315765	0.544	2.29	10.6	0.00182	0.0431	2.74
990	ENSG00000073067	54905	CYP2W1	7	983000	990000	6460	+	CYP2W1	protein_coding	chromosome	cytochrome P450 family 2 subfamily W member 1 [Source:HGNC Symbol;Acc:HGNC:20243]	ENSG00000073067.14	CYP2W1	c(ENST00000308919, ENST00000340150, ENST00000415893, ENST00000462453, ENST00000468456)	0.784	1.24	10.6	0.00183	0.0431	2.74
5758	ENSG00000137193	5292	PIM1	6	37200000	37200000	5280	+	PIM1	protein_coding	chromosome	Pim-1 proto-oncogene, serine/threonine kinase [Source:HGNC Symbol;Acc:HGNC:8986]	ENSG00000137193.14	PIM1	c(ENST00000373509, ENST00000468243, ENST00000479509)	0.325	5.28	10.6	0.00183	0.0431	2.74
10735	ENSG00000180626	84622	ZNF594	17	5180000	5190000	12300	-	ZNF594	protein_coding	chromosome	zinc finger protein 594 [Source:HGNC Symbol;Acc:HGNC:29392]	ENSG00000180626.10	ZNF594	c(ENST00000399604, ENST00000575779, ENST00000576772)	0.805	2.27	10.6	0.00183	0.0431	2.74
12549	ENSG00000205307	100316904	SAP25	7	101000000	101000000	1670	-	SAP25	protein_coding	chromosome	Sin3A associated protein 25 [Source:HGNC Symbol;Acc:HGNC:41908]	ENSG00000205307.12	SAP25	c(ENST00000538735, ENST00000611464, ENST00000614631, ENST00000622764)	0.941	0.206	10.6	0.00183	0.0431	2.74
1737	ENSG00000099942	1399	CRKL	22	20900000	21000000	36300	+	CRKL	protein_coding	chromosome	CRK like proto-oncogene, adaptor protein [Source:HGNC Symbol;Acc:HGNC:2363]	ENSG00000099942.13	CRKL	c(ENST00000354336, ENST00000411769)	0.213	6.65	10.6	0.00184	0.0431	2.74
5636	ENSG00000136352	7080	NKX2-1	14	36500000	36500000	4760	-	NKX2-1	protein_coding	chromosome	NK2 homeobox 1 [Source:HGNC Symbol;Acc:HGNC:11825]	ENSG00000136352.17	NKX2-1	c(ENST00000354822, ENST00000498187, ENST00000518149, ENST00000522719, ENST00000546983)	0.875	1.44	10.6	0.00184	0.0431	2.73
12473	ENSG00000204427	7920	ABHD16A	6	31700000	31700000	16400	-	ABHD16A	protein_coding	chromosome	abhydrolase domain containing 16A [Source:HGNC Symbol;Acc:HGNC:13921]	ENSG00000204427.12	ABHD16A	c(ENST00000395952, ENST00000440843, ENST00000468037, ENST00000468205, ENST00000471644, ENST00000474007, ENST00000475742, ENST00000477016, ENST00000477462, ENST00000482224, ENST00000490209, ENST00000492084, ENST00000492899, ENST00000495769, ENST00000496579, ENST00000498420)	-2.54	-0.621	10.6	0.00184	0.0431	2.74
12593	ENSG00000205808	403313	PLPP6	9	4660000	4670000	2970	+	PLPP6	protein_coding	chromosome	phospholipid phosphatase 6 [Source:HGNC Symbol;Acc:HGNC:23682]	ENSG00000205808.6	PLPP6	ENST00000381883	-0.409	3.19	10.5	0.00186	0.0435	2.73
9399	ENSG00000169155	23099	ZBTB43	9	127000000	127000000	33200	+	ZBTB43	protein_coding	chromosome	zinc finger and BTB domain containing 43 [Source:HGNC Symbol;Acc:HGNC:17908]	ENSG00000169155.10	ZBTB43	c(ENST00000373457, ENST00000373464, ENST00000449886, ENST00000450858, ENST00000497064)	0.569	5.04	10.5	0.00187	0.0435	2.73
599	ENSG00000055732	55283	MCOLN3	1	85000000	85000000	30400	-	MCOLN3	protein_coding	chromosome	mucolipin 3 [Source:HGNC Symbol;Acc:HGNC:13358]	ENSG00000055732.13	MCOLN3	c(ENST00000341115, ENST00000370587, ENST00000370589, ENST00000474447, ENST00000475312, ENST00000490600)	1.27	-0.925	10.5	0.00188	0.0435	2.73
6767	ENSG00000145632	10769	PLK2	5	58500000	58500000	6160	-	PLK2	protein_coding	chromosome	polo like kinase 2 [Source:HGNC Symbol;Acc:HGNC:19699]	ENSG00000145632.15	PLK2	c(ENST00000274289, ENST00000502671, ENST00000503115, ENST00000503378, ENST00000503713, ENST00000504196, ENST00000505244, ENST00000508300, ENST00000509422, ENST00000509555, ENST00000510629, ENST00000511326, ENST00000514306, ENST00000515415, ENST00000617412)	-0.475	7.51	10.5	0.00188	0.0435	2.73
7757	ENSG00000157765	10568	SLC34A2	4	25600000	25700000	30700	+	SLC34A2	protein_coding	chromosome	solute carrier family 34 member 2 [Source:HGNC Symbol;Acc:HGNC:11020]	ENSG00000157765.13	SLC34A2	c(ENST00000382051, ENST00000503434, ENST00000504570, ENST00000507530, ENST00000510033, ENST00000513204, ENST00000645788)	-0.92	1.61	10.5	0.00188	0.0435	2.73
7608	ENSG00000156030	91748	MIDEAS	14	73700000	73800000	75200	-	ELMSAN1	protein_coding	chromosome	ELM2 and Myb/SANT domain containing 1 [Source:HGNC Symbol;Acc:HGNC:19853]	ENSG00000156030.13	ELMSAN1	c(ENST00000286523, ENST00000394071, ENST00000421708, ENST00000423556, ENST00000435371, ENST00000451078, ENST00000462716, ENST00000476562, ENST00000478847, ENST00000483269, ENST00000486739)	0.448	6.19	10.5	0.0019	0.0441	2.72
2099	ENSG00000102034	2000	ELF4	X	130000000	130000000	45800	-	ELF4	protein_coding	chromosome	E74 like ETS transcription factor 4 [Source:HGNC Symbol;Acc:HGNC:3319]	ENSG00000102034.16	ELF4	c(ENST00000308167, ENST00000335997, ENST00000434609, ENST00000615377)	0.366	5.13	10.5	0.00191	0.0442	2.72
2446	ENSG00000105202	2091	FBL	19	39800000	39800000	11900	-	FBL	protein_coding	chromosome	fibrillarin [Source:HGNC Symbol;Acc:HGNC:3599]	ENSG00000105202.9	FBL	c(ENST00000221801, ENST00000593503, ENST00000594309, ENST00000594443, ENST00000595545, ENST00000597224, ENST00000597634, ENST00000598417, ENST00000599134, ENST00000599159, ENST00000601274)	-0.278	6.64	10.5	0.00194	0.0447	2.71
12432	ENSG00000204186	57683	ZDBF2	2	206000000	206000000	39800	+	ZDBF2	protein_coding	chromosome	zinc finger DBF-type containing 2 [Source:HGNC Symbol;Acc:HGNC:29313]	ENSG00000204186.10	ZDBF2	c(ENST00000374423, ENST00000611847, ENST00000648361, ENST00000649285, ENST00000649289, ENST00000649441, ENST00000649525, ENST00000649650, ENST00000649998, ENST00000650097)	0.379	3.63	10.5	0.00194	0.0447	2.71
4044	ENSG00000120725	64374	SIL1	5	139000000	139000000	347000	-	SIL1	protein_coding	chromosome	SIL1 nucleotide exchange factor [Source:HGNC Symbol;Acc:HGNC:24624]	ENSG00000120725.13	SIL1	c(ENST00000265195, ENST00000394817, ENST00000440765, ENST00000503732, ENST00000504666, ENST00000505353, ENST00000505830, ENST00000505945, ENST00000507002, ENST00000508639, ENST00000508744, ENST00000509400, ENST00000509534, ENST00000513453, ENST00000515008)	0.541	4.67	10.4	0.00195	0.0449	2.71
7478	ENSG00000154274	55286	C4orf19	4	37500000	37600000	170000	+	C4orf19	protein_coding	chromosome	chromosome 4 open reading frame 19 [Source:HGNC Symbol;Acc:HGNC:25618]	ENSG00000154274.15	C4orf19	c(ENST00000284437, ENST00000381980, ENST00000508175)	1.35	1.1	10.4	0.00196	0.045	2.71
6004	ENSG00000138771	57619	SHROOM3	4	76400000	76800000	348000	+	SHROOM3	protein_coding	chromosome	shroom family member 3 [Source:HGNC Symbol;Acc:HGNC:30422]	ENSG00000138771.16	SHROOM3	c(ENST00000296043, ENST00000425645, ENST00000466541, ENST00000469923, ENST00000473602, ENST00000481002, ENST00000484236, ENST00000485780, ENST00000486758, ENST00000490690, ENST00000497440, ENST00000644244, ENST00000646790)	0.527	5.07	10.4	0.00198	0.0453	2.7
5469	ENSG00000135318	4907	NT5E	6	85400000	85500000	46200	+	NT5E	protein_coding	chromosome	5'-nucleotidase ecto [Source:HGNC Symbol;Acc:HGNC:8021]	ENSG00000135318.12	NT5E	c(ENST00000257770, ENST00000369646, ENST00000369651, ENST00000416334, ENST00000437581)	-0.246	7.64	10.4	0.00199	0.0456	2.7
5428	ENSG00000135046	301	ANXA1	9	73200000	73200000	18500	+	ANXA1	protein_coding	chromosome	annexin A1 [Source:HGNC Symbol;Acc:HGNC:533]	ENSG00000135046.14	ANXA1	c(ENST00000257497, ENST00000376911, ENST00000415424, ENST00000456643, ENST00000468639, ENST00000489109, ENST00000491192, ENST00000495713)	0.201	11.4	10.4	0.002	0.0456	2.7
6366	ENSG00000142178	150094	SIK1	21	43400000	43400000	12600	-	SIK1	protein_coding	chromosome	salt inducible kinase 1 [Source:HGNC Symbol;Acc:HGNC:11142]	ENSG00000142178.9	SIK1	c(ENST00000270162, ENST00000478426, ENST00000644276, ENST00000644689, ENST00000644750, ENST00000644871)	-1.11	4.41	10.4	0.002	0.0456	2.7
4095	ENSG00000121297	57616	TSHZ3	19	31100000	31300000	199000	-	TSHZ3	protein_coding	chromosome	teashirt zinc finger homeobox 3 [Source:HGNC Symbol;Acc:HGNC:30700]	ENSG00000121297.8	TSHZ3	c(ENST00000240587, ENST00000558569, ENST00000560707, ENST00000651361)	0.451	3.64	10.4	0.00203	0.0462	2.69
12950	ENSG00000221995	9220	TIAF1	17	29100000	29100000	5340	-	TIAF1	protein_coding	chromosome	TGFB1-induced anti-apoptotic factor 1 [Source:HGNC Symbol;Acc:HGNC:11803]	ENSG00000221995.5	TIAF1	ENST00000359450	0.642	2.55	10.4	0.00203	0.0462	2.69
10253	ENSG00000175591	5029	P2RY2	11	73200000	73200000	18100	+	P2RY2	protein_coding	chromosome	purinergic receptor P2Y2 [Source:HGNC Symbol;Acc:HGNC:8541]	ENSG00000175591.11	P2RY2	c(ENST00000311131, ENST00000393596, ENST00000393597)	-0.255	5.03	10.3	0.00204	0.0463	2.69
13767	ENSG00000254681	NA	PKD1P5	16	18400000	18400000	27400	-	PKD1P5	transcribed_unprocessed_pseudogene	chromosome	polycystin 1, transient receptor potential channel interacting pseudogene 5 [Source:HGNC Symbol;Acc:HGNC:30069]	ENSG00000254681.6	PKD1P5	c(ENST00000532415, ENST00000538166, ENST00000542593, ENST00000544578, ENST00000545364, ENST00000545970)	-6.8	-2.38	10.5	0.00204	0.0463	2.69
491	ENSG00000047249	51606	ATP6V1H	8	53700000	53800000	128000	-	ATP6V1H	protein_coding	chromosome	ATPase H+ transporting V1 subunit H [Source:HGNC Symbol;Acc:HGNC:18303]	ENSG00000047249.18	ATP6V1H	c(ENST00000355221, ENST00000359530, ENST00000396774, ENST00000518072, ENST00000519588, ENST00000519922, ENST00000520188, ENST00000521275, ENST00000521335, ENST00000521377, ENST00000521707, ENST00000521900, ENST00000522159, ENST00000522849, ENST00000523343, ENST00000523426, ENST00000523899, ENST00000524164, ENST00000524234)	0.243	6.25	10.3	0.00207	0.0469	2.68
12607	ENSG00000206077	653082	ZDHHC11B	5	710000	785000	74400	-	ZDHHC11B	protein_coding	chromosome	zinc finger DHHC-type containing 11B [Source:HGNC Symbol;Acc:HGNC:32962]	ENSG00000206077.11	ZDHHC11B	c(ENST00000508859, ENST00000522356, ENST00000651083, ENST00000651221, ENST00000651714, ENST00000652055)	1.06	0.964	10.3	0.00208	0.047	2.68
40	ENSG00000004139	23098	SARM1	17	28400000	28400000	39700	+	SARM1	protein_coding	chromosome	sterile alpha and TIR motif containing 1 [Source:HGNC Symbol;Acc:HGNC:17074]	ENSG00000004139.14	SARM1	c(ENST00000379061, ENST00000577870, ENST00000578128, ENST00000579593, ENST00000580711, ENST00000582323, ENST00000585453, ENST00000585482)	1.49	0.933	10.3	0.0021	0.0472	2.68
9081	ENSG00000167333	55128	TRIM68	11	4600000	4610000	9560	-	TRIM68	protein_coding	chromosome	tripartite motif containing 68 [Source:HGNC Symbol;Acc:HGNC:21161]	ENSG00000167333.13	TRIM68	c(ENST00000300747, ENST00000526337, ENST00000531101, ENST00000531644, ENST00000531717, ENST00000532108, ENST00000533021)	0.491	3.74	10.3	0.0021	0.0472	2.68
10426	ENSG00000177352	64925	CCDC71	3	49200000	49200000	3800	-	CCDC71	protein_coding	chromosome	coiled-coil domain containing 71 [Source:HGNC Symbol;Acc:HGNC:25760]	ENSG00000177352.10	CCDC71	ENST00000321895	-0.452	3.95	10.3	0.0021	0.0472	2.68
772	ENSG00000066084	57609	DIP2B	12	50500000	50700000	244000	+	DIP2B	protein_coding	chromosome	disco interacting protein 2 homolog B [Source:HGNC Symbol;Acc:HGNC:29284]	ENSG00000066084.13	DIP2B	c(ENST00000301180, ENST00000546719, ENST00000546732, ENST00000549620, ENST00000552328)	0.232	6.77	10.3	0.00211	0.0473	2.68
10951	ENSG00000182782	338442	HCAR2	12	123000000	123000000	2060	-	HCAR2	protein_coding	chromosome	hydroxycarboxylic acid receptor 2 [Source:HGNC Symbol;Acc:HGNC:24827]	ENSG00000182782.8	HCAR2	ENST00000328880	0.375	3.69	10.3	0.00211	0.0473	2.68
11976	ENSG00000197121	80055	PGAP1	2	197000000	197000000	94800	-	PGAP1	protein_coding	chromosome	post-GPI attachment to proteins 1 [Source:HGNC Symbol;Acc:HGNC:25712]	ENSG00000197121.15	PGAP1	c(ENST00000354764, ENST00000374738, ENST00000409188, ENST00000409475, ENST00000422444, ENST00000423035, ENST00000459896, ENST00000470179, ENST00000476250, ENST00000482051, ENST00000485830)	0.467	4.78	10.3	0.00211	0.0473	2.68
8166	ENSG00000162377	65260	COA7	1	52700000	52700000	13900	-	COA7	protein_coding	chromosome	cytochrome c oxidase assembly factor 7 (putative) [Source:HGNC Symbol;Acc:HGNC:25716]	ENSG00000162377.6	COA7	c(ENST00000371538, ENST00000486918)	-0.248	5.85	10.3	0.00212	0.0474	2.67
9339	ENSG00000168795	9925	ZBTB5	9	37400000	37500000	27300	-	ZBTB5	protein_coding	chromosome	zinc finger and BTB domain containing 5 [Source:HGNC Symbol;Acc:HGNC:23836]	ENSG00000168795.5	ZBTB5	ENST00000307750	0.31	4.58	10.2	0.00214	0.0478	2.67
11474	ENSG00000186815	53373	TPCN1	12	113000000	113000000	77500	+	TPCN1	protein_coding	chromosome	two pore segment channel 1 [Source:HGNC Symbol;Acc:HGNC:18182]	ENSG00000186815.12	TPCN1	c(ENST00000335509, ENST00000392569, ENST00000428632, ENST00000541517, ENST00000546503, ENST00000546781, ENST00000546787, ENST00000546907, ENST00000547275, ENST00000547955, ENST00000548465, ENST00000549279, ENST00000550543, ENST00000550785, ENST00000550873, ENST00000551096, ENST00000551099, ENST00000551127, ENST00000552077, ENST00000552542, ENST00000552642, ENST00000552897, ENST00000552985)	0.45	4.71	10.2	0.00214	0.0478	2.67
3665	ENSG00000116675	9829	DNAJC6	1	65200000	65400000	168000	+	DNAJC6	protein_coding	chromosome	DnaJ heat shock protein family (Hsp40) member C6 [Source:HGNC Symbol;Acc:HGNC:15469]	ENSG00000116675.16	DNAJC6	c(ENST00000263441, ENST00000371069, ENST00000395325, ENST00000463018, ENST00000472787, ENST00000483402, ENST00000494710, ENST00000498720)	0.645	3.44	10.2	0.00215	0.0478	2.67
8645	ENSG00000164715	22853	LMTK2	7	98100000	98200000	103000	+	LMTK2	protein_coding	chromosome	lemur tyrosine kinase 2 [Source:HGNC Symbol;Acc:HGNC:17880]	ENSG00000164715.6	LMTK2	c(ENST00000297293, ENST00000493372)	0.328	5.13	10.2	0.00215	0.0478	2.67
14411	ENSG00000276709	NA		CHR_HSCHR16_1_CTG1	15200000	15300000	56200	+	PDXDC1	protein_coding	chromosome	pyridoxal dependent decarboxylase domain containing 1 [Source:HGNC Symbol;Acc:HGNC:28995]	ENSG00000276709.4	PDXDC1	c(ENST00000610518, ENST00000614060, ENST00000614573, ENST00000615160, ENST00000632387, ENST00000633216, ENST00000633503)	-1.56	2.17	10.2	0.00217	0.0481	2.66
5	ENSG00000000971	3075	CFH	1	197000000	197000000	95600	+	CFH	protein_coding	chromosome	complement factor H [Source:HGNC Symbol;Acc:HGNC:4883]	ENSG00000000971.15	CFH	c(ENST00000359637, ENST00000367429, ENST00000466229, ENST00000470918, ENST00000496761, ENST00000630130)	0.336	4.61	10.2	0.00218	0.0482	2.66
7140	ENSG00000149806	2197	FAU	11	65100000	65100000	1550	-	FAU	protein_coding	chromosome	FAU ubiquitin like and ribosomal protein S30 fusion [Source:HGNC Symbol;Acc:HGNC:3597]	ENSG00000149806.11	FAU	c(ENST00000279259, ENST00000434372, ENST00000525297, ENST00000526555, ENST00000527548, ENST00000529259, ENST00000529639, ENST00000531357, ENST00000531743)	-0.191	8.18	10.2	0.00219	0.0485	2.66
439	ENSG00000038358	23644	EDC4	16	67900000	67900000	11400	+	EDC4	protein_coding	chromosome	enhancer of mRNA decapping 4 [Source:HGNC Symbol;Acc:HGNC:17157]	ENSG00000038358.15	EDC4	c(ENST00000358933, ENST00000536072, ENST00000572031, ENST00000572221, ENST00000572724, ENST00000573985, ENST00000573992, ENST00000574770, ENST00000575033, ENST00000575507, ENST00000575514, ENST00000576972, ENST00000577028, ENST00000577105)	0.556	5.61	10.2	0.0022	0.0486	2.66
2324	ENSG00000104312	8767	RIPK2	8	89800000	89800000	33300	+	RIPK2	protein_coding	chromosome	receptor interacting serine/threonine kinase 2 [Source:HGNC Symbol;Acc:HGNC:10020]	ENSG00000104312.8	RIPK2	c(ENST00000220751, ENST00000517696, ENST00000518673, ENST00000522965)	0.282	5.09	10.2	0.0022	0.0485	2.66
2559	ENSG00000105849	221830	POLR1F	7	19700000	19700000	13600	-	TWISTNB	protein_coding	chromosome	TWIST neighbor [Source:HGNC Symbol;Acc:HGNC:18027]	ENSG00000105849.6	TWISTNB	c(ENST00000222567, ENST00000462263)	-0.271	5.92	10.2	0.00223	0.0491	2.65
5681	ENSG00000136754	10006	ABI1	10	26700000	26900000	114000	-	ABI1	protein_coding	chromosome	abl interactor 1 [Source:HGNC Symbol;Acc:HGNC:11320]	ENSG00000136754.17	ABI1	c(ENST00000346832, ENST00000359188, ENST00000376137, ENST00000376138, ENST00000376139, ENST00000376140, ENST00000376142, ENST00000376160, ENST00000376166, ENST00000376170, ENST00000473481, ENST00000490841, ENST00000536334)	0.21	6.57	10.2	0.00223	0.049	2.65
1974	ENSG00000101057	4605	MYBL2	20	43700000	43700000	49500	+	MYBL2	protein_coding	chromosome	MYB proto-oncogene like 2 [Source:HGNC Symbol;Acc:HGNC:7548]	ENSG00000101057.16	MYBL2	c(ENST00000217026, ENST00000396863)	0.478	3.11	10.1	0.00225	0.0492	2.65
3877	ENSG00000119138	687	KLF9	9	70400000	70400000	30000	-	KLF9	protein_coding	chromosome	Kruppel like factor 9 [Source:HGNC Symbol;Acc:HGNC:1123]	ENSG00000119138.4	KLF9	ENST00000377126	0.412	3.61	10.1	0.00225	0.0492	2.65
5742	ENSG00000137094	25822	DNAJB5	9	35000000	35000000	9260	+	DNAJB5	protein_coding	chromosome	DnaJ heat shock protein family (Hsp40) member B5 [Source:HGNC Symbol;Acc:HGNC:14887]	ENSG00000137094.14	DNAJB5	c(ENST00000312316, ENST00000443266, ENST00000453597, ENST00000454002, ENST00000458263, ENST00000469798, ENST00000537321, ENST00000539059, ENST00000541010, ENST00000545841)	-0.373	4.11	10.1	0.00225	0.0492	2.65
12849	ENSG00000214860	645027	EVPLL	17	18400000	18400000	11900	+	EVPLL	protein_coding	chromosome	envoplakin like [Source:HGNC Symbol;Acc:HGNC:35236]	ENSG00000214860.5	EVPLL	c(ENST00000399134, ENST00000583003)	1.23	0.105	10.1	0.00225	0.0492	2.65
4873	ENSG00000130396	4301	AFDN	6	168000000	168000000	145000	+	AFDN	protein_coding	chromosome	afadin, adherens junction formation factor [Source:HGNC Symbol;Acc:HGNC:7137]	ENSG00000130396.20	AFDN	c(ENST00000344191, ENST00000351017, ENST00000366806, ENST00000366809, ENST00000392108, ENST00000392112, ENST00000400822, ENST00000400824, ENST00000400825, ENST00000423229, ENST00000447894, ENST00000476946, ENST00000485634, ENST00000486649, ENST00000497596, ENST00000503021, ENST00000507679, ENST00000507704, ENST00000509296, ENST00000511503, ENST00000511637, ENST00000515794)	0.474	7.22	10.1	0.00228	0.0498	2.64
4845	ENSG00000130202	5819	NECTIN2	19	44800000	44900000	43000	+	NECTIN2	protein_coding	chromosome	nectin cell adhesion molecule 2 [Source:HGNC Symbol;Acc:HGNC:9707]	ENSG00000130202.10	NECTIN2	c(ENST00000252483, ENST00000252485, ENST00000585601, ENST00000587386, ENST00000591581, ENST00000592018)	0.394	5.27	10.1	0.00229	0.0498	2.64
10407	ENSG00000177125	403341	ZBTB34	9	127000000	127000000	25200	+	ZBTB34	protein_coding	chromosome	zinc finger and BTB domain containing 34 [Source:HGNC Symbol;Acc:HGNC:31446]	ENSG00000177125.5	ZBTB34	c(ENST00000319119, ENST00000373452)	0.437	4.86	10.1	0.00229	0.0498	2.64
11273	ENSG00000185352	266722	HS6ST3	13	96100000	96800000	749000	+	HS6ST3	protein_coding	chromosome	heparan sulfate 6-O-sulfotransferase 3 [Source:HGNC Symbol;Acc:HGNC:19134]	ENSG00000185352.8	HS6ST3	c(ENST00000376705, ENST00000620595)	-0.671	1.33	10.2	0.00229	0.0498	2.64
2681	ENSG00000106780	1955	MEGF9	9	121000000	121000000	114000	-	MEGF9	protein_coding	chromosome	multiple EGF like domains 9 [Source:HGNC Symbol;Acc:HGNC:3234]	ENSG00000106780.9	MEGF9	ENST00000373930	0.347	4.42	10.1	0.0023	0.0498	2.64
11226	ENSG00000185033	10509	SEMA4B	15	90200000	90200000	69100	+	SEMA4B	protein_coding	chromosome	semaphorin 4B [Source:HGNC Symbol;Acc:HGNC:10730]	ENSG00000185033.14	SEMA4B	c(ENST00000332496, ENST00000411539, ENST00000558051, ENST00000558065, ENST00000558848, ENST00000558895, ENST00000558975, ENST00000559074, ENST00000559247, ENST00000559300, ENST00000559322, ENST00000559792, ENST00000559983, ENST00000560003, ENST00000560089, ENST00000560263, ENST00000560993, ENST00000561085, ENST00000561252, ENST00000561321)	-0.344	7	10.1	0.0023	0.0498	2.64
12819	ENSG00000214357	54492	NEURL1B	5	173000000	173000000	50300	+	NEURL1B	protein_coding	chromosome	neuralized E3 ubiquitin protein ligase 1B [Source:HGNC Symbol;Acc:HGNC:35422]	ENSG00000214357.9	NEURL1B	c(ENST00000369800, ENST00000520919, ENST00000522853)	0.612	2.2	10.1	0.00232	0.0501	2.64
10396	ENSG00000177051	23403	FBXO46	19	45700000	45700000	20300	-	FBXO46	protein_coding	chromosome	F-box protein 46 [Source:HGNC Symbol;Acc:HGNC:25069]	ENSG00000177051.6	FBXO46	c(ENST00000317683, ENST00000586899, ENST00000591686)	0.669	3.09	10.1	0.00233	0.0504	2.63
12440	ENSG00000204228	7923	HSD17B8	6	33200000	33200000	2180	+	HSD17B8	protein_coding	chromosome	hydroxysteroid 17-beta dehydrogenase 8 [Source:HGNC Symbol;Acc:HGNC:3554]	ENSG00000204228.4	HSD17B8	c(ENST00000374662, ENST00000469186)	-7.43	-0.565	10.3	0.00233	0.0504	2.63
8687	ENSG00000164951	54704	PDP1	8	93900000	93900000	68300	+	PDP1	protein_coding	chromosome	pyruvate dehyrogenase phosphatase catalytic subunit 1 [Source:HGNC Symbol;Acc:HGNC:9279]	ENSG00000164951.16	PDP1	c(ENST00000297598, ENST00000396200, ENST00000517764, ENST00000518107, ENST00000518573, ENST00000518827, ENST00000520614, ENST00000520728, ENST00000521144, ENST00000523021)	0.317	4.43	10.1	0.00234	0.0504	2.63
2144	ENSG00000102471	54602	NDFIP2	13	79500000	79600000	75000	+	NDFIP2	protein_coding	chromosome	Nedd4 family interacting protein 2 [Source:HGNC Symbol;Acc:HGNC:18537]	ENSG00000102471.14	NDFIP2	c(ENST00000218652, ENST00000465762, ENST00000487865, ENST00000494647, ENST00000612570, ENST00000620924, ENST00000650134)	0.31	7.57	10	0.00236	0.0507	2.63
9023	ENSG00000166949	4088	SMAD3	15	67100000	67200000	131000	+	SMAD3	protein_coding	chromosome	SMAD family member 3 [Source:HGNC Symbol;Acc:HGNC:6769]	ENSG00000166949.16	SMAD3	c(ENST00000327367, ENST00000439724, ENST00000537194, ENST00000540846, ENST00000558428, ENST00000558739, ENST00000558763, ENST00000558827, ENST00000558894, ENST00000559092, ENST00000559460, ENST00000559937, ENST00000560175, ENST00000560402, ENST00000560424)	-0.383	6.01	10	0.00237	0.0507	2.63
13360	ENSG00000235173	51236	HGH1	8	144000000	144000000	3080	+	HGH1	protein_coding	chromosome	HGH1 homolog [Source:HGNC Symbol;Acc:HGNC:24161]	ENSG00000235173.7	HGH1	c(ENST00000347708, ENST00000525101, ENST00000530074, ENST00000530409, ENST00000533266, ENST00000534255, ENST00000628266)	-0.278	5.14	10	0.00237	0.0507	2.63
14077	ENSG00000268104	11254	SLC6A14	X	116000000	116000000	24900	+	SLC6A14	protein_coding	chromosome	solute carrier family 6 member 14 [Source:HGNC Symbol;Acc:HGNC:11047]	ENSG00000268104.3	SLC6A14	c(ENST00000463626, ENST00000598581)	0.373	7.38	10	0.00237	0.0507	2.63
8610	ENSG00000164494	57107	PDSS2	6	107000000	107000000	307000	-	PDSS2	protein_coding	chromosome	decaprenyl diphosphate synthase subunit 2 [Source:HGNC Symbol;Acc:HGNC:23041]	ENSG00000164494.12	PDSS2	c(ENST00000369031, ENST00000369037, ENST00000449027)	0.677	4.3	10	0.00239	0.0511	2.62
5502	ENSG00000135503	91	ACVR1B	12	52000000	52000000	45400	+	ACVR1B	protein_coding	chromosome	activin A receptor type 1B [Source:HGNC Symbol;Acc:HGNC:172]	ENSG00000135503.13	ACVR1B	c(ENST00000257963, ENST00000415850, ENST00000426655, ENST00000536420, ENST00000541224, ENST00000542485, ENST00000563121)	0.507	5.07	9.99	0.00241	0.0514	2.62
7632	ENSG00000156284	9073	CLDN8	21	30200000	30200000	2090	-	CLDN8	protein_coding	chromosome	claudin 8 [Source:HGNC Symbol;Acc:HGNC:2050]	ENSG00000156284.6	CLDN8	ENST00000399899	1.02	1.23	9.98	0.00242	0.0516	2.62
661	ENSG00000061918	2983	GUCY1B1	4	156000000	156000000	48800	+	GUCY1B1	protein_coding	chromosome	guanylate cyclase 1 soluble subunit beta 1 [Source:HGNC Symbol;Acc:HGNC:4687]	ENSG00000061918.13	GUCY1B1	c(ENST00000264424, ENST00000502959, ENST00000503520, ENST00000505154, ENST00000505764, ENST00000507146, ENST00000513437, ENST00000652626)	0.379	3.66	9.97	0.00243	0.0516	2.61
7012	ENSG00000148384	56623	INPP5E	9	136000000	136000000	11200	-	INPP5E	protein_coding	chromosome	inositol polyphosphate-5-phosphatase E [Source:HGNC Symbol;Acc:HGNC:21474]	ENSG00000148384.13	INPP5E	c(ENST00000371712, ENST00000635815)	0.329	4.52	9.97	0.00243	0.0516	2.61
8957	ENSG00000166532	57494	RIMKLB	12	8680000	8780000	101000	+	RIMKLB	protein_coding	chromosome	ribosomal modification protein rimK like family member B [Source:HGNC Symbol;Acc:HGNC:29228]	ENSG00000166532.16	RIMKLB	c(ENST00000299673, ENST00000357529, ENST00000504495, ENST00000510357, ENST00000535829, ENST00000537189, ENST00000538135, ENST00000538758, ENST00000539923, ENST00000541044, ENST00000542232, ENST00000544257, ENST00000619374)	0.365	6.91	9.96	0.00244	0.0519	2.61
5674	ENSG00000136710	84317	CCDC115	2	130000000	130000000	4770	-	CCDC115	protein_coding	chromosome	coiled-coil domain containing 115 [Source:HGNC Symbol;Acc:HGNC:28178]	ENSG00000136710.10	CCDC115	c(ENST00000259229, ENST00000409127, ENST00000442217, ENST00000465315, ENST00000651709)	-0.253	5.3	9.96	0.00245	0.0519	2.61
12780	ENSG00000213976	NA		19	21400000	21400000	4310	+	AC010615.1	unprocessed_pseudogene	chromosome	zinc finger protein pseudogene	ENSG00000213976.4	AC010615.1	ENST00000594254	1.06	0.346	10.1	0.00246	0.052	2.61
12960	ENSG00000223501	6293	VPS52	6	33300000	33300000	21800	-	VPS52	protein_coding	chromosome	VPS52 subunit of GARP complex [Source:HGNC Symbol;Acc:HGNC:10518]	ENSG00000223501.9	VPS52	c(ENST00000445902, ENST00000461743, ENST00000463486, ENST00000464425, ENST00000471309, ENST00000478934, ENST00000482399, ENST00000493379, ENST00000493674, ENST00000495755, ENST00000495981)	-8.63	0.704	10.3	0.00248	0.0524	2.61
1222	ENSG00000081026	260425	MAGI3	1	113000000	114000000	295000	+	MAGI3	protein_coding	chromosome	membrane associated guanylate kinase, WW and PDZ domain containing 3 [Source:HGNC Symbol;Acc:HGNC:29647]	ENSG00000081026.19	MAGI3	c(ENST00000307546, ENST00000369611, ENST00000369615, ENST00000369617, ENST00000477955, ENST00000486456)	0.443	4.04	9.92	0.00249	0.0524	2.6
8638	ENSG00000164683	23462	HEY1	8	79800000	79800000	3850	-	HEY1	protein_coding	chromosome	hes related family bHLH transcription factor with YRPW motif 1 [Source:HGNC Symbol;Acc:HGNC:4880]	ENSG00000164683.17	HEY1	c(ENST00000337919, ENST00000354724, ENST00000435063, ENST00000518733, ENST00000519075, ENST00000521111, ENST00000523531, ENST00000523976)	0.887	2.44	9.91	0.0025	0.0526	2.6
10954	ENSG00000182796	440104	TMEM198B	12	55800000	55800000	6640	+	TMEM198B	transcribed_unitary_pseudogene	chromosome	transmembrane protein 198B (pseudogene) [Source:HGNC Symbol;Acc:HGNC:43629]	ENSG00000182796.14	TMEM198B	c(ENST00000471276, ENST00000478241, ENST00000482378, ENST00000484016, ENST00000487582, ENST00000508246, ENST00000635938, ENST00000635977, ENST00000636428, ENST00000636659, ENST00000636790, ENST00000637087, ENST00000637092, ENST00000637783, ENST00000637951)	0.67	2.78	9.91	0.0025	0.0526	2.6
12985	ENSG00000224080	NA	UBE2FP1	3	37100000	37100000	447	-	UBE2FP1	processed_pseudogene	chromosome	UBE2F pseudogene 1 [Source:HGNC Symbol;Acc:HGNC:44535]	ENSG00000224080.1	UBE2FP1	ENST00000416536	0.599	1.63	9.91	0.00251	0.0526	2.6
3994	ENSG00000120211	3641	INSL4	9	5230000	5240000	3890	+	INSL4	protein_coding	chromosome	insulin like 4 [Source:HGNC Symbol;Acc:HGNC:6087]	ENSG00000120211.4	INSL4	ENST00000239316	-0.719	1.05	10	0.00252	0.0527	2.6
11757	ENSG00000189369	23708	GSPT2	X	51700000	51700000	2790	+	GSPT2	protein_coding	chromosome	G1 to S phase transition 2 [Source:HGNC Symbol;Acc:HGNC:4622]	ENSG00000189369.9	GSPT2	ENST00000340438	-0.457	2.63	9.89	0.00252	0.0527	2.6
714	ENSG00000064666	1265	CNN2	19	1030000	1040000	12500	+	CNN2	protein_coding	chromosome	calponin 2 [Source:HGNC Symbol;Acc:HGNC:2156]	ENSG00000064666.15	CNN2	c(ENST00000263097, ENST00000348419, ENST00000562015, ENST00000562075, ENST00000562958, ENST00000564572, ENST00000565096, ENST00000566695, ENST00000568865, ENST00000569352, ENST00000606983, ENST00000607102)	0.213	7.57	9.89	0.00253	0.0528	2.6
3188	ENSG00000112078	222658	KCTD20	6	36400000	36500000	48400	+	KCTD20	protein_coding	chromosome	potassium channel tetramerization domain containing 20 [Source:HGNC Symbol;Acc:HGNC:21052]	ENSG00000112078.14	KCTD20	c(ENST00000265344, ENST00000373731, ENST00000443316, ENST00000449081, ENST00000460983, ENST00000474988, ENST00000481911, ENST00000483557, ENST00000498267, ENST00000536244)	0.269	5.95	9.89	0.00253	0.0528	2.6
2996	ENSG00000110195	2348	FOLR1	11	72200000	72200000	6770	+	FOLR1	protein_coding	chromosome	folate receptor alpha [Source:HGNC Symbol;Acc:HGNC:3791]	ENSG00000110195.13	FOLR1	c(ENST00000312293, ENST00000393676, ENST00000393679, ENST00000393681)	-0.401	4.8	9.87	0.00254	0.053	2.59
13736	ENSG00000253313	149466	C1orf210	1	43300000	43300000	3740	-	C1orf210	protein_coding	chromosome	chromosome 1 open reading frame 210 [Source:HGNC Symbol;Acc:HGNC:28755]	ENSG00000253313.6	C1orf210	c(ENST00000423420, ENST00000523677)	0.604	2.54	9.87	0.00255	0.053	2.59
7834	ENSG00000158615	84919	PPP1R15B	1	204000000	204000000	8440	-	PPP1R15B	protein_coding	chromosome	protein phosphatase 1 regulatory subunit 15B [Source:HGNC Symbol;Acc:HGNC:14951]	ENSG00000158615.9	PPP1R15B	ENST00000367188	0.315	6.14	9.86	0.00256	0.0532	2.59
11802	ENSG00000196247	51427	ZNF107	7	64700000	64700000	45500	+	ZNF107	protein_coding	chromosome	zinc finger protein 107 [Source:HGNC Symbol;Acc:HGNC:12887]	ENSG00000196247.11	ZNF107	c(ENST00000344930, ENST00000360117, ENST00000395391, ENST00000423627, ENST00000613690, ENST00000620827)	0.593	4.21	9.85	0.00257	0.0532	2.59
12118	ENSG00000197958	6136	RPL12	9	127000000	127000000	3730	-	RPL12	protein_coding	chromosome	ribosomal protein L12 [Source:HGNC Symbol;Acc:HGNC:10302]	ENSG00000197958.13	RPL12	c(ENST00000361436, ENST00000483598, ENST00000497322, ENST00000497825, ENST00000536368)	-0.201	10.2	9.85	0.00257	0.0532	2.59
1648	ENSG00000095539	57715	SEMA4G	10	101000000	101000000	16400	+	SEMA4G	protein_coding	chromosome	semaphorin 4G [Source:HGNC Symbol;Acc:HGNC:10735]	ENSG00000095539.15	SEMA4G	c(ENST00000210633, ENST00000370250, ENST00000476171, ENST00000484128, ENST00000517724, ENST00000518124, ENST00000518244, ENST00000518948, ENST00000519649, ENST00000519756, ENST00000521006, ENST00000613292)	-1.18	2.14	9.95	0.00258	0.0534	2.59
3233	ENSG00000112379	57221	ARFGEF3	6	138000000	138000000	183000	+	ARFGEF3	protein_coding	chromosome	ARFGEF family member 3 [Source:HGNC Symbol;Acc:HGNC:21213]	ENSG00000112379.9	ARFGEF3	ENST00000251691	0.321	4.76	9.82	0.00261	0.0539	2.58
2942	ENSG00000109674	55247	NEIL3	4	177000000	177000000	53100	+	NEIL3	protein_coding	chromosome	nei like DNA glycosylase 3 [Source:HGNC Symbol;Acc:HGNC:24573]	ENSG00000109674.4	NEIL3	c(ENST00000264596, ENST00000513321)	0.709	1.77	9.81	0.00262	0.054	2.58
5767	ENSG00000137267	7280	TUBB2A	6	3150000	3160000	3880	-	TUBB2A	protein_coding	chromosome	tubulin beta 2A class IIa [Source:HGNC Symbol;Acc:HGNC:12412]	ENSG00000137267.6	TUBB2A	c(ENST00000333628, ENST00000489942)	-0.228	6.7	9.79	0.00265	0.0546	2.58
1145	ENSG00000078246	7289	TULP3	12	2880000	2940000	63900	+	TULP3	protein_coding	chromosome	TUB like protein 3 [Source:HGNC Symbol;Acc:HGNC:12425]	ENSG00000078246.17	TULP3	c(ENST00000397132, ENST00000448120, ENST00000538354, ENST00000538704, ENST00000540184, ENST00000541678, ENST00000544943, ENST00000545331)	0.445	4.39	9.78	0.00266	0.0546	2.58
11086	ENSG00000183780	148641	SLC35F3	1	234000000	234000000	420000	+	SLC35F3	protein_coding	chromosome	solute carrier family 35 member F3 [Source:HGNC Symbol;Acc:HGNC:23616]	ENSG00000183780.13	SLC35F3	c(ENST00000366617, ENST00000366618)	-0.244	4.1	9.78	0.00266	0.0546	2.58
10807	ENSG00000181409	9625	AATK	17	81100000	81200000	55700	-	AATK	protein_coding	chromosome	apoptosis associated tyrosine kinase [Source:HGNC Symbol;Acc:HGNC:21]	ENSG00000181409.14	AATK	c(ENST00000326724, ENST00000374792, ENST00000417379, ENST00000570932, ENST00000572339, ENST00000572798, ENST00000573441, ENST00000573469, ENST00000575363, ENST00000576053, ENST00000650574)	0.932	2.15	9.77	0.00267	0.0547	2.57
1298	ENSG00000083845	6193	RPS5	19	58400000	58400000	8410	+	RPS5	protein_coding	chromosome	ribosomal protein S5 [Source:HGNC Symbol;Acc:HGNC:10426]	ENSG00000083845.9	RPS5	c(ENST00000196551, ENST00000596046, ENST00000596314, ENST00000598098, ENST00000598495, ENST00000598807, ENST00000599232, ENST00000599909, ENST00000601521)	-0.194	9.5	9.77	0.00268	0.0547	2.57
6589	ENSG00000143867	130497	OSR1	2	19400000	19400000	7140	-	OSR1	protein_coding	chromosome	odd-skipped related transcription factor 1 [Source:HGNC Symbol;Acc:HGNC:8111]	ENSG00000143867.7	OSR1	c(ENST00000272223, ENST00000487581, ENST00000498844)	-0.581	2.57	9.77	0.00268	0.0547	2.57
11419	ENSG00000186352	353322	ANKRD37	4	185000000	185000000	4610	+	ANKRD37	protein_coding	chromosome	ankyrin repeat domain 37 [Source:HGNC Symbol;Acc:HGNC:29593]	ENSG00000186352.9	ANKRD37	c(ENST00000335174, ENST00000506424, ENST00000507479, ENST00000507753, ENST00000511311, ENST00000511393)	0.455	3.63	9.76	0.00269	0.0548	2.57
13421	ENSG00000237094	NA		1	365000	523000	158000	-	AL732372.2	transcribed_unprocessed_pseudogene	chromosome	pseudogene similar to part of septin 14 SEPT14	ENSG00000237094.12	AL732372.2	c(ENST00000419160, ENST00000423728, ENST00000431321, ENST00000431812, ENST00000432964, ENST00000440038, ENST00000440163, ENST00000445840, ENST00000453935, ENST00000455207, ENST00000455464, ENST00000599771, ENST00000601486, ENST00000601814, ENST00000608420, ENST00000616311, ENST00000616947, ENST00000641049, ENST00000641063, ENST00000641303, ENST00000641579, ENST00000641845, ENST00000641916, ENST00…	0.392	4.02	9.76	0.00269	0.0548	2.57
11961	ENSG00000197044	126068	ZNF441	19	11800000	11800000	17100	+	ZNF441	protein_coding	chromosome	zinc finger protein 441 [Source:HGNC Symbol;Acc:HGNC:20875]	ENSG00000197044.11	ZNF441	c(ENST00000357901, ENST00000409902, ENST00000462251)	0.504	3.12	9.75	0.0027	0.0549	2.57
10559	ENSG00000178718	54913	RPP25	15	75000000	75000000	3050	-	RPP25	protein_coding	chromosome	ribonuclease P and MRP subunit p25 [Source:HGNC Symbol;Acc:HGNC:30361]	ENSG00000178718.6	RPP25	ENST00000322177	-0.483	3.21	9.74	0.00271	0.055	2.57
10628	ENSG00000179277	NA	MEIS3P1	17	15800000	15800000	958	+	MEIS3P1	processed_pseudogene	chromosome	Meis homeobox 3 pseudogene 1 [Source:HGNC Symbol;Acc:HGNC:7002]	ENSG00000179277.9	MEIS3P1	ENST00000495167	-0.826	1.08	9.74	0.00271	0.0551	2.57
7111	ENSG00000149527	9651	PLCH2	1	2430000	2510000	79600	+	PLCH2	protein_coding	chromosome	phospholipase C eta 2 [Source:HGNC Symbol;Acc:HGNC:29037]	ENSG00000149527.18	PLCH2	c(ENST00000278878, ENST00000343889, ENST00000378486, ENST00000419816, ENST00000449969, ENST00000462379, ENST00000473964, ENST00000609981)	0.453	6.32	9.73	0.00272	0.0552	2.56
1409	ENSG00000087338	64395	GMCL1	2	69800000	69900000	51700	+	GMCL1	protein_coding	chromosome	germ cell-less 1, spermatogenesis associated [Source:HGNC Symbol;Acc:HGNC:23843]	ENSG00000087338.5	GMCL1	c(ENST00000282570, ENST00000468386, ENST00000471404, ENST00000495047)	0.335	4.43	9.73	0.00273	0.0552	2.56
8197	ENSG00000162545	55450	CAMK2N1	1	20500000	20500000	3820	-	CAMK2N1	protein_coding	chromosome	calcium/calmodulin dependent protein kinase II inhibitor 1 [Source:HGNC Symbol;Acc:HGNC:24190]	ENSG00000162545.6	CAMK2N1	c(ENST00000375078, ENST00000489020)	-0.165	7.49	9.72	0.00273	0.0552	2.56
14403	ENSG00000276583	200958	MUC20	CHR_HSCHR3_1_CTG3	196000000	196000000	20200	+	MUC20	protein_coding	chromosome	mucin 20, cell surface associated [Source:HGNC Symbol;Acc:HGNC:23282]	ENSG00000276583.4	MUC20	c(ENST00000610497, ENST00000615394, ENST00000627739, ENST00000628313, ENST00000628856, ENST00000629752, ENST00000630861, ENST00000631294)	3.82	-0.719	9.91	0.00273	0.0552	2.56
2639	ENSG00000106404	24146	CLDN15	7	101000000	101000000	6730	-	CLDN15	protein_coding	chromosome	claudin 15 [Source:HGNC Symbol;Acc:HGNC:2036]	ENSG00000106404.13	CLDN15	c(ENST00000308344, ENST00000401528, ENST00000412417, ENST00000414035, ENST00000433422, ENST00000433833, ENST00000463331, ENST00000611078)	0.793	2.29	9.72	0.00274	0.0552	2.56
2228	ENSG00000103202	4833	NME4	16	397000	410000	13600	+	NME4	protein_coding	chromosome	NME/NM23 nucleoside diphosphate kinase 4 [Source:HGNC Symbol;Acc:HGNC:7852]	ENSG00000103202.13	NME4	c(ENST00000219479, ENST00000382940, ENST00000397722, ENST00000433358, ENST00000444498, ENST00000448828, ENST00000450036, ENST00000454619, ENST00000460297, ENST00000468031, ENST00000620944, ENST00000621774)	-0.208	6.32	9.71	0.00275	0.0553	2.56
3149	ENSG00000111775	1337	COX6A1	12	120000000	120000000	2650	+	COX6A1	protein_coding	chromosome	cytochrome c oxidase subunit 6A1 [Source:HGNC Symbol;Acc:HGNC:2277]	ENSG00000111775.3	COX6A1	c(ENST00000229379, ENST00000549525, ENST00000550009)	-0.152	7.5	9.71	0.00275	0.0553	2.56
9214	ENSG00000167996	2495	FTH1	11	62000000	62000000	7920	-	FTH1	protein_coding	chromosome	ferritin heavy chain 1 [Source:HGNC Symbol;Acc:HGNC:3976]	ENSG00000167996.16	FTH1	c(ENST00000273550, ENST00000526640, ENST00000529191, ENST00000529548, ENST00000529631, ENST00000530019, ENST00000532601, ENST00000532829, ENST00000533138, ENST00000534180, ENST00000534719, ENST00000620041)	-0.196	10.8	9.69	0.00277	0.0558	2.56
5516	ENSG00000135605	7006	TEC	4	48100000	48300000	134000	-	TEC	protein_coding	chromosome	tec protein tyrosine kinase [Source:HGNC Symbol;Acc:HGNC:11719]	ENSG00000135605.13	TEC	c(ENST00000381501, ENST00000505452, ENST00000511150, ENST00000511471, ENST00000515146)	0.853	1.72	9.69	0.00278	0.0558	2.56
8764	ENSG00000165480	221150	SKA3	13	21200000	21200000	23000	-	SKA3	protein_coding	chromosome	spindle and kinetochore associated complex subunit 3 [Source:HGNC Symbol;Acc:HGNC:20262]	ENSG00000165480.16	SKA3	c(ENST00000298260, ENST00000314759, ENST00000400018, ENST00000462482, ENST00000465471, ENST00000475251, ENST00000536239)	0.561	2.94	9.68	0.00279	0.0559	2.55
7483	ENSG00000154319	83648	FAM167A	8	11400000	11500000	54400	-	FAM167A	protein_coding	chromosome	family with sequence similarity 167 member A [Source:HGNC Symbol;Acc:HGNC:15549]	ENSG00000154319.16	FAM167A	c(ENST00000284486, ENST00000527445, ENST00000528111, ENST00000528897, ENST00000531564, ENST00000531804, ENST00000534308, ENST00000648766)	0.958	0.754	9.76	0.00281	0.0561	2.55
10013	ENSG00000173465	10534	ZNRD2	11	65600000	65600000	3480	+	ZNRD2	protein_coding	chromosome	zinc ribbon domain containing 2 [Source:HGNC Symbol;Acc:HGNC:11328]	ENSG00000173465.8	ZNRD2	c(ENST00000309328, ENST00000526433, ENST00000526877, ENST00000527413, ENST00000527920, ENST00000531405, ENST00000533115)	-0.322	4.51	9.65	0.00282	0.0564	2.55
11730	ENSG00000189149	NA	CRYM-AS1	16	21300000	21300000	38200	+	CRYM-AS1	transcribed_unitary_pseudogene	chromosome	CRYM antisense RNA 1 [Source:HGNC Symbol;Acc:HGNC:34405]	ENSG00000189149.12	CRYM-AS1	c(ENST00000338573, ENST00000444326, ENST00000561968, ENST00000637983)	-0.897	0.616	9.64	0.00284	0.0567	2.55
11817	ENSG00000196352	1604	CD55	1	207000000	207000000	65400	+	CD55	protein_coding	chromosome	CD55 molecule (Cromer blood group) [Source:HGNC Symbol;Acc:HGNC:2665]	ENSG00000196352.15	CD55	c(ENST00000314754, ENST00000343420, ENST00000367063, ENST00000367064, ENST00000367067, ENST00000391921, ENST00000465534, ENST00000476590, ENST00000488171, ENST00000618707, ENST00000634386, ENST00000635614, ENST00000644836, ENST00000645323)	0.286	5.23	9.64	0.00284	0.0566	2.55
5589	ENSG00000136048	55332	DRAM1	12	102000000	102000000	135000	+	DRAM1	protein_coding	chromosome	DNA damage regulated autophagy modulator 1 [Source:HGNC Symbol;Acc:HGNC:25645]	ENSG00000136048.14	DRAM1	c(ENST00000258534, ENST00000544152, ENST00000546729, ENST00000549066, ENST00000549365, ENST00000551403, ENST00000614926)	0.686	3.79	9.63	0.00285	0.0568	2.54
5614	ENSG00000136169	83852	SETDB2	13	49400000	49500000	50600	+	SETDB2	protein_coding	chromosome	SET domain bifurcated histone lysine methyltransferase 2 [Source:HGNC Symbol;Acc:HGNC:20263]	ENSG00000136169.16	SETDB2	c(ENST00000258672, ENST00000317257, ENST00000354234, ENST00000481439, ENST00000611815)	0.428	3.77	9.62	0.00287	0.057	2.54
1089	ENSG00000076513	88455	ANKRD13A	12	110000000	110000000	40600	+	ANKRD13A	protein_coding	chromosome	ankyrin repeat domain 13A [Source:HGNC Symbol;Acc:HGNC:21268]	ENSG00000076513.17	ANKRD13A	c(ENST00000261739, ENST00000546476, ENST00000547419, ENST00000547639, ENST00000549826, ENST00000550404, ENST00000551491, ENST00000553025, ENST00000553246, ENST00000553251)	0.253	6.8	9.61	0.00288	0.057	2.54
9106	ENSG00000167524	124923	RSKR	17	28600000	28600000	6240	-	RSKR	protein_coding	chromosome	ribosomal protein S6 kinase related [Source:HGNC Symbol;Acc:HGNC:26314]	ENSG00000167524.14	RSKR	c(ENST00000301037, ENST00000461399, ENST00000469832, ENST00000494272, ENST00000525510, ENST00000526073, ENST00000527863, ENST00000527918, ENST00000530121, ENST00000578956, ENST00000579457, ENST00000581199)	0.871	2.02	9.61	0.00288	0.057	2.54
2683	ENSG00000106789	7464	CORO2A	9	98100000	98200000	71700	-	CORO2A	protein_coding	chromosome	coronin 2A [Source:HGNC Symbol;Acc:HGNC:2255]	ENSG00000106789.13	CORO2A	c(ENST00000343933, ENST00000375077)	0.251	5.04	9.61	0.00289	0.057	2.54
10958	ENSG00000182831	29035	C16orf72	16	9090000	9120000	30000	+	C16orf72	protein_coding	chromosome	chromosome 16 open reading frame 72 [Source:HGNC Symbol;Acc:HGNC:30103]	ENSG00000182831.12	C16orf72	c(ENST00000327827, ENST00000574285)	0.279	6.66	9.6	0.00289	0.057	2.54
18	ENSG00000002079	NA	MYH16	7	99200000	99300000	72300	+	MYH16	transcribed_unitary_pseudogene	chromosome	myosin heavy chain 16 pseudogene [Source:HGNC Symbol;Acc:HGNC:31038]	ENSG00000002079.14	MYH16	c(ENST00000425880, ENST00000429079, ENST00000439784, ENST00000452010, ENST00000453194)	-0.859	1.55	9.6	0.0029	0.057	2.54
594	ENSG00000055208	23118	TAB2	6	149000000	149000000	193000	+	TAB2	protein_coding	chromosome	TGF-beta activated kinase 1 (MAP3K7) binding protein 2 [Source:HGNC Symbol;Acc:HGNC:17075]	ENSG00000055208.19	TAB2	c(ENST00000367456, ENST00000461481, ENST00000470466, ENST00000484505, ENST00000538427, ENST00000606202, ENST00000606797, ENST00000636456, ENST00000637181)	0.342	6.7	9.59	0.0029	0.057	2.54
830	ENSG00000068001	8692	HYAL2	3	50300000	50300000	4990	-	HYAL2	protein_coding	chromosome	hyaluronidase 2 [Source:HGNC Symbol;Acc:HGNC:5321]	ENSG00000068001.14	HYAL2	c(ENST00000357750, ENST00000395139, ENST00000415028, ENST00000424190, ENST00000426286, ENST00000428028, ENST00000442581, ENST00000447092, ENST00000458018, ENST00000481597)	-0.263	6.05	9.59	0.0029	0.057	2.54
2034	ENSG00000101412	1869	E2F1	20	33700000	33700000	10900	-	E2F1	protein_coding	chromosome	E2F transcription factor 1 [Source:HGNC Symbol;Acc:HGNC:3113]	ENSG00000101412.13	E2F1	ENST00000343380	0.496	2.93	9.59	0.00291	0.057	2.54
10923	ENSG00000182518	90736	FAM104B	X	55100000	55200000	18200	-	FAM104B	protein_coding	chromosome	family with sequence similarity 104 member B [Source:HGNC Symbol;Acc:HGNC:25085]	ENSG00000182518.13	FAM104B	c(ENST00000332132, ENST00000358460, ENST00000425133, ENST00000472571, ENST00000477847, ENST00000478918, ENST00000489298)	-0.436	3.36	9.59	0.00291	0.057	2.54
14627	ENSG00000282379	113878	DTX2	CHR_HSCHR7_2_CTG4_4	76500000	76500000	4730	+	DTX2	protein_coding	chromosome	deltex E3 ubiquitin ligase 2 [Source:HGNC Symbol;Acc:HGNC:15973]	ENSG00000282379.1	DTX2	c(ENST00000631512, ENST00000631607, ENST00000631645, ENST00000631700, ENST00000631991, ENST00000632696, ENST00000632861, ENST00000633343, ENST00000633541, ENST00000634040)	-4.76	1.4	9.58	0.00292	0.0571	2.53
14116	ENSG00000270392	767846	PFN1P2	1	120000000	120000000	1850	-	PFN1P2	transcribed_processed_pseudogene	chromosome	profilin 1 pseudogene 2 [Source:HGNC Symbol;Acc:HGNC:24298]	ENSG00000270392.2	PFN1P2	c(ENST00000604437, ENST00000621347)	0.527	2.64	9.57	0.00293	0.0573	2.53
3247	ENSG00000112578	705	BYSL	6	41900000	41900000	11500	+	BYSL	protein_coding	chromosome	bystin like [Source:HGNC Symbol;Acc:HGNC:1157]	ENSG00000112578.10	BYSL	c(ENST00000230340, ENST00000372996, ENST00000475702, ENST00000489290, ENST00000494032)	-0.233	5.65	9.54	0.00297	0.058	2.53
4139	ENSG00000121903	7579	ZSCAN20	1	33500000	33500000	23900	+	ZSCAN20	protein_coding	chromosome	zinc finger and SCAN domain containing 20 [Source:HGNC Symbol;Acc:HGNC:13093]	ENSG00000121903.14	ZSCAN20	c(ENST00000361328, ENST00000373413, ENST00000480917)	0.443	2.86	9.53	0.00299	0.0583	2.52
5178	ENSG00000132823	51526	OSER1	20	44200000	44200000	14800	-	OSER1	protein_coding	chromosome	oxidative stress responsive serine rich 1 [Source:HGNC Symbol;Acc:HGNC:16105]	ENSG00000132823.11	OSER1	c(ENST00000255174, ENST00000372970)	0.299	5.24	9.52	0.003	0.0584	2.52
9494	ENSG00000169752	145957	NRG4	15	75900000	76100000	124000	-	NRG4	protein_coding	chromosome	neuregulin 4 [Source:HGNC Symbol;Acc:HGNC:29862]	ENSG00000169752.17	NRG4	c(ENST00000394907, ENST00000461391, ENST00000472094, ENST00000498750, ENST00000562114, ENST00000563204, ENST00000563582, ENST00000563910, ENST00000565661, ENST00000566417, ENST00000567126, ENST00000567467, ENST00000567936, ENST00000568073, ENST00000568203, ENST00000569343)	1.94	0.502	9.52	0.003	0.0584	2.52
3551	ENSG00000115594	3554	IL1R1	2	102000000	102000000	115000	+	IL1R1	protein_coding	chromosome	interleukin 1 receptor type 1 [Source:HGNC Symbol;Acc:HGNC:5993]	ENSG00000115594.12	IL1R1	c(ENST00000409288, ENST00000409329, ENST00000409589, ENST00000409929, ENST00000410023, ENST00000413623, ENST00000422532, ENST00000424272, ENST00000428279, ENST00000430171, ENST00000442590, ENST00000450319, ENST00000452403)	0.488	4.66	9.52	0.00301	0.0584	2.52
11435	ENSG00000186480	3638	INSIG1	7	155000000	155000000	12500	+	INSIG1	protein_coding	chromosome	insulin induced gene 1 [Source:HGNC Symbol;Acc:HGNC:6083]	ENSG00000186480.13	INSIG1	c(ENST00000340368, ENST00000342407, ENST00000344756, ENST00000425172, ENST00000468307, ENST00000476756)	0.308	6.4	9.51	0.00301	0.0584	2.52
10375	ENSG00000176871	55884	WSB2	12	118000000	118000000	29700	-	WSB2	protein_coding	chromosome	WD repeat and SOCS box containing 2 [Source:HGNC Symbol;Acc:HGNC:19222]	ENSG00000176871.8	WSB2	c(ENST00000315436, ENST00000441406, ENST00000535496, ENST00000536602, ENST00000536738, ENST00000537945, ENST00000540129, ENST00000542726, ENST00000543186, ENST00000543218, ENST00000544233, ENST00000614776)	0.198	6.4	9.51	0.00302	0.0585	2.52
3425	ENSG00000114631	50512	PODXL2	3	128000000	128000000	43600	+	PODXL2	protein_coding	chromosome	podocalyxin like 2 [Source:HGNC Symbol;Acc:HGNC:17936]	ENSG00000114631.11	PODXL2	ENST00000342480	-0.441	2.72	9.5	0.00303	0.0585	2.52
3904	ENSG00000119431	81932	HDHD3	9	113000000	113000000	3580	-	HDHD3	protein_coding	chromosome	haloacid dehalogenase like hydrolase domain containing 3 [Source:HGNC Symbol;Acc:HGNC:28171]	ENSG00000119431.9	HDHD3	c(ENST00000238379, ENST00000374180, ENST00000485934)	0.395	3.58	9.5	0.00303	0.0585	2.52
8620	ENSG00000164587	6208	RPS14	5	150000000	150000000	7100	-	RPS14	protein_coding	chromosome	ribosomal protein S14 [Source:HGNC Symbol;Acc:HGNC:10387]	ENSG00000164587.13	RPS14	c(ENST00000312037, ENST00000401695, ENST00000407193, ENST00000518139, ENST00000519690, ENST00000519855, ENST00000521466, ENST00000642507)	-0.177	9.51	9.5	0.00304	0.0585	2.52
13693	ENSG00000250067	374887	YJEFN3	19	19500000	19500000	8720	+	YJEFN3	protein_coding	chromosome	YjeF N-terminal domain containing 3 [Source:HGNC Symbol;Acc:HGNC:24785]	ENSG00000250067.12	YJEFN3	c(ENST00000436027, ENST00000458210, ENST00000514277)	0.695	0.79	9.59	0.00304	0.0585	2.52
9935	ENSG00000172869	1657	DMXL1	5	119000000	119000000	211000	+	DMXL1	protein_coding	chromosome	Dmx like 1 [Source:HGNC Symbol;Acc:HGNC:2937]	ENSG00000172869.14	DMXL1	c(ENST00000311085, ENST00000502516, ENST00000503802, ENST00000504031, ENST00000504497, ENST00000505312, ENST00000507552, ENST00000509902, ENST00000510924, ENST00000511622, ENST00000512281, ENST00000514151, ENST00000514595, ENST00000515335, ENST00000539542)	0.559	6	9.49	0.00305	0.0587	2.52
14311	ENSG00000275214	3429	IFI27	CHR_HSCHR14_7_CTG1	94100000	94100000	11900	+	IFI27	protein_coding	chromosome	interferon alpha inducible protein 27 [Source:HGNC Symbol;Acc:HGNC:5397]	ENSG00000275214.4	IFI27	c(ENST00000612838, ENST00000613997, ENST00000615978, ENST00000618321, ENST00000625437, ENST00000626577, ENST00000626591, ENST00000626715, ENST00000627111, ENST00000627913, ENST00000630123, ENST00000630342, ENST00000631302)	-0.684	2.42	9.48	0.00307	0.0589	2.51
5015	ENSG00000131473	47	ACLY	17	41900000	41900000	63600	-	ACLY	protein_coding	chromosome	ATP citrate lyase [Source:HGNC Symbol;Acc:HGNC:115]	ENSG00000131473.17	ACLY	c(ENST00000352035, ENST00000353196, ENST00000393896, ENST00000537919, ENST00000588547, ENST00000588779, ENST00000590151, ENST00000590735, ENST00000590770, ENST00000592970)	0.274	8.64	9.47	0.00308	0.0591	2.51
14768	ENSG00000285920	NA		15	41300000	41400000	97000	+	AC087721.2	protein_coding	chromosome	novel protein	ENSG00000285920.2	AC087721.2	c(ENST00000649527, ENST00000661438, ENST00000668616)	0.496	3.39	9.45	0.00311	0.0596	2.51
11103	ENSG00000183914	146754	DNAH2	17	7720000	7830000	116000	+	DNAH2	protein_coding	chromosome	dynein axonemal heavy chain 2 [Source:HGNC Symbol;Acc:HGNC:2948]	ENSG00000183914.14	DNAH2	c(ENST00000389173, ENST00000570791, ENST00000572933, ENST00000574518, ENST00000575105, ENST00000575498)	-1.17	-0.556	9.44	0.00312	0.0596	2.51
4825	ENSG00000129993	863	CBFA2T3	16	88900000	89000000	102000	-	CBFA2T3	protein_coding	chromosome	CBFA2/RUNX1 partner transcriptional co-repressor 3 [Source:HGNC Symbol;Acc:HGNC:1537]	ENSG00000129993.15	CBFA2T3	c(ENST00000268679, ENST00000327483, ENST00000562719, ENST00000563640, ENST00000563856, ENST00000563920, ENST00000564416, ENST00000566868, ENST00000569443, ENST00000569464, ENST00000570046)	0.88	0.823	9.43	0.00314	0.0599	2.5
12648	ENSG00000206449	4277	MICB	CHR_HSCHR6_MHC_QBL_CTG1	31500000	31500000	13000	+	MICB	protein_coding	chromosome	MHC class I polypeptide-related sequence B [Source:HGNC Symbol;Acc:HGNC:7091]	ENSG00000206449.11	MICB	c(ENST00000400313, ENST00000428416, ENST00000477414)	2.06	-0.316	9.95	0.00316	0.0603	2.5
2939	ENSG00000109654	23321	TRIM2	4	153000000	153000000	187000	+	TRIM2	protein_coding	chromosome	tripartite motif containing 2 [Source:HGNC Symbol;Acc:HGNC:15974]	ENSG00000109654.15	TRIM2	c(ENST00000338700, ENST00000433687, ENST00000437508, ENST00000441616, ENST00000460908, ENST00000479711, ENST00000482578, ENST00000491446, ENST00000494872, ENST00000496978, ENST00000502281, ENST00000632856)	0.439	4.93	9.39	0.00319	0.0608	2.5
1236	ENSG00000081692	65094	JMJD4	1	228000000	228000000	4990	-	JMJD4	protein_coding	chromosome	jumonji domain containing 4 [Source:HGNC Symbol;Acc:HGNC:25724]	ENSG00000081692.12	JMJD4	c(ENST00000366758, ENST00000438896, ENST00000465251, ENST00000480590, ENST00000485807, ENST00000615711, ENST00000620518)	-0.333	5.18	9.39	0.0032	0.0608	2.5
14255	ENSG00000274487	NA	NPEPPSP1	17	38200000	38300000	61500	-	AC244154.1	transcribed_unprocessed_pseudogene	chromosome	aminopeptidase puromycin sensitive (NPEPPS) pseudogene	ENSG00000274487.2	AC244154.1	c(ENST00000620148, ENST00000649858)	0.862	2.5	9.39	0.0032	0.0608	2.49
3847	ENSG00000118620	80264	ZNF430	19	21000000	21100000	39400	+	ZNF430	protein_coding	chromosome	zinc finger protein 430 [Source:HGNC Symbol;Acc:HGNC:20808]	ENSG00000118620.13	ZNF430	c(ENST00000261560, ENST00000594110, ENST00000595401, ENST00000595833, ENST00000597922, ENST00000599548)	0.452	4.18	9.38	0.00321	0.0608	2.49
14726	ENSG00000284976	NA		9	137000000	137000000	1910	+	BX255925.3	protein_coding	chromosome	novel RING finger protein	ENSG00000284976.1	BX255925.3	ENST00000645271	0.409	3.38	9.38	0.00321	0.0608	2.49
10084	ENSG00000174013	200933	FBXO45	3	197000000	197000000	20400	+	FBXO45	protein_coding	chromosome	F-box protein 45 [Source:HGNC Symbol;Acc:HGNC:29148]	ENSG00000174013.8	FBXO45	c(ENST00000311630, ENST00000440469)	0.221	5.78	9.37	0.00323	0.061	2.49
12064	ENSG00000197647	163059	ZNF433	19	12000000	12000000	21000	-	ZNF433	protein_coding	chromosome	zinc finger protein 433 [Source:HGNC Symbol;Acc:HGNC:20811]	ENSG00000197647.11	ZNF433	c(ENST00000344980, ENST00000411841, ENST00000419886, ENST00000455504, ENST00000478765, ENST00000547560, ENST00000548669, ENST00000550507, ENST00000550745, ENST00000552904)	0.697	3.85	9.37	0.00323	0.061	2.49
8352	ENSG00000163430	11167	FSTL1	3	120000000	120000000	58700	-	FSTL1	protein_coding	chromosome	follistatin like 1 [Source:HGNC Symbol;Acc:HGNC:3972]	ENSG00000163430.12	FSTL1	c(ENST00000295633, ENST00000424703, ENST00000464690, ENST00000467994, ENST00000468098, ENST00000469005, ENST00000472536, ENST00000480823, ENST00000485968, ENST00000488318)	0.386	6.54	9.36	0.00324	0.0611	2.49
3229	ENSG00000112357	5191	PEX7	6	137000000	137000000	91400	+	PEX7	protein_coding	chromosome	peroxisomal biogenesis factor 7 [Source:HGNC Symbol;Acc:HGNC:8860]	ENSG00000112357.13	PEX7	c(ENST00000318471, ENST00000367756, ENST00000541292)	-0.293	3.75	9.35	0.00325	0.0611	2.49
7083	ENSG00000149218	23052	ENDOD1	11	95100000	95100000	42800	+	ENDOD1	protein_coding	chromosome	endonuclease domain containing 1 [Source:HGNC Symbol;Acc:HGNC:29129]	ENSG00000149218.5	ENDOD1	ENST00000278505	-0.185	6.97	9.35	0.00325	0.0611	2.49
8202	ENSG00000162591	1953	MEGF6	1	3490000	3610000	124000	-	MEGF6	protein_coding	chromosome	multiple EGF like domains 6 [Source:HGNC Symbol;Acc:HGNC:3232]	ENSG00000162591.16	MEGF6	c(ENST00000294599, ENST00000356575, ENST00000461795, ENST00000475790, ENST00000485002, ENST00000491842, ENST00000494257)	1.07	1.7	9.35	0.00325	0.0611	2.49
9804	ENSG00000171914	83660	TLN2	15	62400000	62800000	454000	+	TLN2	protein_coding	chromosome	talin 2 [Source:HGNC Symbol;Acc:HGNC:15447]	ENSG00000171914.16	TLN2	c(ENST00000467297, ENST00000472902, ENST00000474847, ENST00000489129, ENST00000494733, ENST00000559174, ENST00000559908, ENST00000561197, ENST00000561311, ENST00000561322, ENST00000636159)	-0.887	3.24	9.36	0.00325	0.0611	2.49
8754	ENSG00000165410	1073	CFL2	14	34700000	34700000	5710	-	CFL2	protein_coding	chromosome	cofilin 2 [Source:HGNC Symbol;Acc:HGNC:1875]	ENSG00000165410.15	CFL2	c(ENST00000298159, ENST00000341223, ENST00000422678, ENST00000554470, ENST00000555765, ENST00000556161, ENST00000672163, ENST00000672517, ENST00000673315)	0.419	4.64	9.35	0.00326	0.0611	2.49
408	ENSG00000034677	25897	RNF19A	8	100000000	100000000	79200	-	RNF19A	protein_coding	chromosome	ring finger protein 19A, RBR E3 ubiquitin protein ligase [Source:HGNC Symbol;Acc:HGNC:13432]	ENSG00000034677.13	RNF19A	c(ENST00000341084, ENST00000432381, ENST00000517584, ENST00000519342, ENST00000519449, ENST00000519527, ENST00000520071, ENST00000520903, ENST00000522182, ENST00000522369, ENST00000523167, ENST00000523255, ENST00000523481, ENST00000523644, ENST00000524233)	0.369	6.08	9.34	0.00327	0.0613	2.49
11639	ENSG00000188487	387755	INSC	11	15100000	15200000	135000	+	INSC	protein_coding	chromosome	INSC spindle orientation adaptor protein [Source:HGNC Symbol;Acc:HGNC:33116]	ENSG00000188487.11	INSC	c(ENST00000379554, ENST00000379556, ENST00000424273, ENST00000447214, ENST00000525218, ENST00000526102, ENST00000528567, ENST00000530161)	-0.868	1.55	9.33	0.00328	0.0613	2.48
5539	ENSG00000135763	9816	URB2	1	230000000	230000000	34000	+	URB2	protein_coding	chromosome	URB2 ribosome biogenesis homolog [Source:HGNC Symbol;Acc:HGNC:28967]	ENSG00000135763.10	URB2	c(ENST00000258243, ENST00000434387)	-0.267	5.38	9.33	0.00329	0.0613	2.48
5564	ENSG00000135925	80326	WNT10A	2	219000000	219000000	18700	+	WNT10A	protein_coding	chromosome	Wnt family member 10A [Source:HGNC Symbol;Acc:HGNC:13829]	ENSG00000135925.9	WNT10A	c(ENST00000258411, ENST00000458582, ENST00000483911, ENST00000489887)	1.13	0.559	9.33	0.00329	0.0613	2.48
10446	ENSG00000177551	4808	NHLH2	1	116000000	116000000	7540	-	NHLH2	protein_coding	chromosome	nescient helix-loop-helix 2 [Source:HGNC Symbol;Acc:HGNC:7818]	ENSG00000177551.5	NHLH2	c(ENST00000320238, ENST00000369506, ENST00000429731)	0.622	1.85	9.33	0.00329	0.0613	2.48
12465	ENSG00000204388	3304	HSPA1B	6	31800000	31800000	2520	+	HSPA1B	protein_coding	chromosome	heat shock protein family A (Hsp70) member 1B [Source:HGNC Symbol;Acc:HGNC:5233]	ENSG00000204388.7	HSPA1B	ENST00000375650	8.75	1.21	9.91	0.00331	0.0616	2.48
7405	ENSG00000153250	5937	RBMS1	2	160000000	160000000	222000	-	RBMS1	protein_coding	chromosome	RNA binding motif single stranded interacting protein 1 [Source:HGNC Symbol;Acc:HGNC:9907]	ENSG00000153250.20	RBMS1	c(ENST00000348849, ENST00000392753, ENST00000409075, ENST00000409289, ENST00000409972, ENST00000428519, ENST00000464200, ENST00000474147, ENST00000474820, ENST00000475103, ENST00000477486, ENST00000477965, ENST00000490637, ENST00000491781, ENST00000492283)	0.28	6.59	9.31	0.00332	0.0616	2.48
4333	ENSG00000124225	56937	PMEPA1	20	57600000	57700000	63100	-	PMEPA1	protein_coding	chromosome	prostate transmembrane protein, androgen induced 1 [Source:HGNC Symbol;Acc:HGNC:14107]	ENSG00000124225.16	PMEPA1	c(ENST00000265626, ENST00000341744, ENST00000347215, ENST00000395814, ENST00000395816, ENST00000395819, ENST00000414037, ENST00000472841)	-0.251	7.47	9.31	0.00333	0.0616	2.48
9492	ENSG00000169740	7580	ZNF32	10	43600000	43600000	5020	-	ZNF32	protein_coding	chromosome	zinc finger protein 32 [Source:HGNC Symbol;Acc:HGNC:13095]	ENSG00000169740.14	ZNF32	c(ENST00000374433, ENST00000395797, ENST00000485351)	-0.328	3.57	9.31	0.00333	0.0616	2.48
4277	ENSG00000123612	130399	ACVR1C	2	158000000	158000000	102000	-	ACVR1C	protein_coding	chromosome	activin A receptor type 1C [Source:HGNC Symbol;Acc:HGNC:18123]	ENSG00000123612.16	ACVR1C	c(ENST00000243349, ENST00000335450, ENST00000348328, ENST00000409680)	0.698	1.96	9.29	0.00335	0.062	2.47
2117	ENSG00000102181	83692	CD99L2	X	151000000	151000000	132000	-	CD99L2	protein_coding	chromosome	CD99 molecule like 2 [Source:HGNC Symbol;Acc:HGNC:18237]	ENSG00000102181.21	CD99L2	c(ENST00000346693, ENST00000355149, ENST00000370377, ENST00000418547, ENST00000437787, ENST00000466436, ENST00000491877, ENST00000613030, ENST00000634795)	0.259	5.26	9.28	0.00337	0.0622	2.47
6332	ENSG00000141699	162427	RETREG3	17	42600000	42600000	31100	-	RETREG3	protein_coding	chromosome	reticulophagy regulator family member 3 [Source:HGNC Symbol;Acc:HGNC:27258]	ENSG00000141699.11	RETREG3	c(ENST00000309428, ENST00000585726, ENST00000585894, ENST00000586796, ENST00000586870, ENST00000588423, ENST00000589007, ENST00000589797, ENST00000590035, ENST00000590541, ENST00000591547, ENST00000593251)	0.448	5.17	9.25	0.00341	0.063	2.47
4026	ENSG00000120656	6883	TAF12	1	28600000	28600000	53800	-	TAF12	protein_coding	chromosome	TATA-box binding protein associated factor 12 [Source:HGNC Symbol;Acc:HGNC:11545]	ENSG00000120656.11	TAF12	c(ENST00000263974, ENST00000373824, ENST00000471683, ENST00000495422)	-0.262	5	9.24	0.00343	0.0631	2.46
8820	ENSG00000165799	84659	RNASE7	14	21000000	21000000	1920	+	RNASE7	protein_coding	chromosome	ribonuclease A family member 7 [Source:HGNC Symbol;Acc:HGNC:19278]	ENSG00000165799.5	RNASE7	c(ENST00000298690, ENST00000481538)	-0.451	3.15	9.24	0.00343	0.0631	2.46
975	ENSG00000072756	51095	TRNT1	3	3130000	3150000	23900	+	TRNT1	protein_coding	chromosome	tRNA nucleotidyl transferase 1 [Source:HGNC Symbol;Acc:HGNC:17341]	ENSG00000072756.17	TRNT1	c(ENST00000251607, ENST00000280591, ENST00000339437, ENST00000397779, ENST00000402675, ENST00000413000, ENST00000420393, ENST00000434583, ENST00000465998, ENST00000469632, ENST00000482311, ENST00000650755, ENST00000650814, ENST00000650839, ENST00000650989, ENST00000651093, ENST00000651316, ENST00000651352, ENST00000651591, ENST00000652340)	-0.291	5.01	9.24	0.00344	0.0632	2.46
9937	ENSG00000172888	285268	ZNF621	3	40500000	40600000	49800	+	ZNF621	protein_coding	chromosome	zinc finger protein 621 [Source:HGNC Symbol;Acc:HGNC:24787]	ENSG00000172888.12	ZNF621	c(ENST00000310898, ENST00000339296, ENST00000403205, ENST00000431278, ENST00000453351, ENST00000462161, ENST00000490457, ENST00000492098)	0.37	5.15	9.24	0.00344	0.0632	2.46
6411	ENSG00000142661	127294	MYOM3	1	24100000	24100000	56100	-	MYOM3	protein_coding	chromosome	myomesin 3 [Source:HGNC Symbol;Acc:HGNC:26679]	ENSG00000142661.19	MYOM3	c(ENST00000338909, ENST00000374434, ENST00000448831, ENST00000475306)	0.749	1.34	9.22	0.00346	0.0635	2.46
2684	ENSG00000106799	7046	TGFBR1	9	99100000	99200000	50200	+	TGFBR1	protein_coding	chromosome	transforming growth factor beta receptor 1 [Source:HGNC Symbol;Acc:HGNC:11772]	ENSG00000106799.13	TGFBR1	c(ENST00000374990, ENST00000374994, ENST00000546584, ENST00000547314, ENST00000548365, ENST00000549021, ENST00000549766, ENST00000550253, ENST00000552516, ENST00000552573)	0.363	6.31	9.21	0.00349	0.0638	2.46
8769	ENSG00000165502	6166	RPL36AL	14	49600000	49600000	2100	-	RPL36AL	protein_coding	chromosome	ribosomal protein L36a like [Source:HGNC Symbol;Acc:HGNC:10346]	ENSG00000165502.7	RPL36AL	ENST00000298289	-0.166	7.24	9.19	0.00352	0.0645	2.45
7559	ENSG00000155330	388272	C16orf87	16	46800000	46800000	34600	-	C16orf87	protein_coding	chromosome	chromosome 16 open reading frame 87 [Source:HGNC Symbol;Acc:HGNC:33754]	ENSG00000155330.10	C16orf87	c(ENST00000285697, ENST00000394806, ENST00000564250, ENST00000565112)	0.848	3.53	9.18	0.00354	0.0646	2.45
8898	ENSG00000166250	79827	CLMP	11	123000000	123000000	125000	-	CLMP	protein_coding	chromosome	CXADR like membrane protein [Source:HGNC Symbol;Acc:HGNC:24039]	ENSG00000166250.12	CLMP	c(ENST00000448775, ENST00000527977, ENST00000529128, ENST00000530371)	-0.362	6.71	9.17	0.00354	0.0646	2.45
6308	ENSG00000141560	79672	FN3KRP	17	82700000	82700000	13600	+	FN3KRP	protein_coding	chromosome	fructosamine 3 kinase related protein [Source:HGNC Symbol;Acc:HGNC:25700]	ENSG00000141560.15	FN3KRP	c(ENST00000269373, ENST00000571482, ENST00000571594, ENST00000573158, ENST00000574206, ENST00000574356, ENST00000574832, ENST00000576363, ENST00000577128)	-0.354	4.61	9.17	0.00355	0.0646	2.45
8167	ENSG00000162378	79699	ZYG11B	1	52700000	52800000	101000	+	ZYG11B	protein_coding	chromosome	zyg-11 family member B, cell cycle regulator [Source:HGNC Symbol;Acc:HGNC:25820]	ENSG00000162378.13	ZYG11B	c(ENST00000294353, ENST00000545132)	0.212	5.51	9.17	0.00355	0.0646	2.45
13591	ENSG00000243477	24142	NAA80	3	50300000	50300000	3020	-	NAA80	protein_coding	chromosome	N(alpha)-acetyltransferase 80, NatH catalytic subunit [Source:HGNC Symbol;Acc:HGNC:30252]	ENSG00000243477.5	NAA80	c(ENST00000354862, ENST00000417393, ENST00000442620, ENST00000443094, ENST00000443842, ENST00000450489, ENST00000452674)	0.468	3.67	9.17	0.00355	0.0646	2.45
4895	ENSG00000130589	85441	HELZ2	20	63600000	63600000	16200	-	HELZ2	protein_coding	chromosome	helicase with zinc finger 2 [Source:HGNC Symbol;Acc:HGNC:30021]	ENSG00000130589.16	HELZ2	c(ENST00000370082, ENST00000427522, ENST00000454223, ENST00000467148, ENST00000478861, ENST00000479540)	0.753	3.84	9.17	0.00356	0.0646	2.45
596	ENSG00000055332	5610	EIF2AK2	2	37100000	37200000	57900	-	EIF2AK2	protein_coding	chromosome	eukaryotic translation initiation factor 2 alpha kinase 2 [Source:HGNC Symbol;Acc:HGNC:9437]	ENSG00000055332.18	EIF2AK2	c(ENST00000233057, ENST00000390013, ENST00000395127, ENST00000405334, ENST00000411537, ENST00000462861, ENST00000496059, ENST00000647926)	0.442	5.72	9.16	0.00357	0.0647	2.45
6327	ENSG00000141664	54877	ZCCHC2	18	62500000	62600000	64700	+	ZCCHC2	protein_coding	chromosome	zinc finger CCHC-type containing 2 [Source:HGNC Symbol;Acc:HGNC:22916]	ENSG00000141664.10	ZCCHC2	c(ENST00000269499, ENST00000585873, ENST00000585949, ENST00000586834, ENST00000587612, ENST00000588676, ENST00000590840, ENST00000591145, ENST00000591435, ENST00000591632, ENST00000621048)	0.493	4.79	9.16	0.00357	0.0647	2.45
3908	ENSG00000119508	8013	NR4A3	9	99800000	99900000	45000	+	NR4A3	protein_coding	chromosome	nuclear receptor subfamily 4 group A member 3 [Source:HGNC Symbol;Acc:HGNC:7982]	ENSG00000119508.18	NR4A3	c(ENST00000330847, ENST00000338488, ENST00000395097, ENST00000618101)	-0.751	1.51	9.15	0.00358	0.0647	2.45
5905	ENSG00000138134	57559	STAMBPL1	10	88900000	89000000	95400	+	STAMBPL1	protein_coding	chromosome	STAM binding protein like 1 [Source:HGNC Symbol;Acc:HGNC:24105]	ENSG00000138134.12	STAMBPL1	c(ENST00000371922, ENST00000371924, ENST00000371926, ENST00000371927, ENST00000461650, ENST00000468698)	-0.497	2.71	9.15	0.00358	0.0647	2.45
6887	ENSG00000146918	54892	NCAPG2	7	159000000	159000000	73600	-	NCAPG2	protein_coding	chromosome	non-SMC condensin II complex subunit G2 [Source:HGNC Symbol;Acc:HGNC:21904]	ENSG00000146918.20	NCAPG2	c(ENST00000356309, ENST00000409339, ENST00000409423, ENST00000432615, ENST00000441982, ENST00000467785, ENST00000472591, ENST00000474940, ENST00000475918, ENST00000491792, ENST00000621338)	0.39	3.72	9.15	0.00358	0.0647	2.45
14600	ENSG00000281630	200958	MUC20	CHR_HSCHR3_7_CTG3	196000000	196000000	19700	+	MUC20	protein_coding	chromosome	mucin 20, cell surface associated [Source:HGNC Symbol;Acc:HGNC:23282]	ENSG00000281630.2	MUC20	c(ENST00000625530, ENST00000625621, ENST00000626408, ENST00000628575, ENST00000628798, ENST00000629965, ENST00000631272)	5.71	-0.796	9.35	0.00359	0.0647	2.44
12482	ENSG00000204560	8449	DHX16	6	30700000	30700000	19900	-	DHX16	protein_coding	chromosome	DEAH-box helicase 16 [Source:HGNC Symbol;Acc:HGNC:2739]	ENSG00000204560.10	DHX16	c(ENST00000376437, ENST00000376442, ENST00000415603, ENST00000480966)	-5.49	3.02	9.12	0.00363	0.0654	2.44
14801	ENSG00000288461	23191	CYFIP1	CHR_HG2365_PATCH	23500000	23600000	77300	-	AC270230.1	protein_coding	chromosome	NULL	ENSG00000288461.1	AC270230.1	c(ENST00000671714, ENST00000672091)	-7.26	0.346	9.41	0.00365	0.0657	2.44
8616	ENSG00000164543	9263	STK17A	7	43600000	43700000	68000	+	STK17A	protein_coding	chromosome	serine/threonine kinase 17a [Source:HGNC Symbol;Acc:HGNC:11395]	ENSG00000164543.7	STK17A	c(ENST00000319357, ENST00000462448, ENST00000474211, ENST00000648544)	-0.226	7.38	9.11	0.00366	0.0657	2.44
9522	ENSG00000169967	10746	MAP3K2	2	127000000	127000000	89700	-	MAP3K2	protein_coding	chromosome	mitogen-activated protein kinase kinase kinase 2 [Source:HGNC Symbol;Acc:HGNC:6854]	ENSG00000169967.16	MAP3K2	c(ENST00000344908, ENST00000409179, ENST00000409947)	0.338	5.8	9.09	0.00369	0.0662	2.43
9263	ENSG00000168282	4247	MGAT2	14	49600000	49600000	2680	+	MGAT2	protein_coding	chromosome	mannosyl (alpha-1,6-)-glycoprotein beta-1,2-N-acetylglucosaminyltransferase [Source:HGNC Symbol;Acc:HGNC:7045]	ENSG00000168282.6	MGAT2	ENST00000305386	-0.257	5.72	9.08	0.00371	0.0665	2.43
6616	ENSG00000144045	165545	DQX1	2	74500000	74500000	8150	-	DQX1	protein_coding	chromosome	DEAQ-box RNA dependent ATPase 1 [Source:HGNC Symbol;Acc:HGNC:20410]	ENSG00000144045.14	DQX1	c(ENST00000393951, ENST00000404568, ENST00000418139, ENST00000451518, ENST00000473508, ENST00000483555, ENST00000495597, ENST00000498552)	-0.846	2.48	9.07	0.00372	0.0666	2.43
10388	ENSG00000176978	29952	DPP7	9	137000000	137000000	4630	-	DPP7	protein_coding	chromosome	dipeptidyl peptidase 7 [Source:HGNC Symbol;Acc:HGNC:14892]	ENSG00000176978.14	DPP7	c(ENST00000371579, ENST00000460830, ENST00000463619, ENST00000470766, ENST00000472306, ENST00000473532, ENST00000473703, ENST00000478597, ENST00000482088, ENST00000483783, ENST00000485456, ENST00000491807, ENST00000497375)	-0.35	5.39	9.07	0.00373	0.0667	2.43
9867	ENSG00000172345	80765	STARD5	15	81300000	81300000	15100	-	STARD5	protein_coding	chromosome	StAR related lipid transfer domain containing 5 [Source:HGNC Symbol;Acc:HGNC:18065]	ENSG00000172345.14	STARD5	c(ENST00000302824, ENST00000325346, ENST00000559913, ENST00000560156, ENST00000560723, ENST00000560916)	0.47	4.14	9.06	0.00374	0.0667	2.43
12688	ENSG00000213073	NA	CHP1P2	6	160000000	160000000	3130	+	AL353625.1	transcribed_processed_pseudogene	chromosome	calcium binding protein P22 (CHP) pseudogene	ENSG00000213073.4	AL353625.1	c(ENST00000366273, ENST00000569097)	0.56	3.04	9.06	0.00374	0.0667	2.43
14110	ENSG00000270170	152217	NCBP2AS2	3	197000000	197000000	870	+	NCBP2AS2	protein_coding	chromosome	NCBP2 antisense 2 (head to head) [Source:HGNC Symbol;Acc:HGNC:25121]	ENSG00000270170.2	NCBP2AS2	ENST00000602845	-0.432	3.3	9.06	0.00375	0.0667	2.43
1814	ENSG00000100263	25807	RHBDD3	22	29300000	29300000	8340	-	RHBDD3	protein_coding	chromosome	rhomboid domain containing 3 [Source:HGNC Symbol;Acc:HGNC:1308]	ENSG00000100263.14	RHBDD3	c(ENST00000216085, ENST00000406335, ENST00000413137, ENST00000414672, ENST00000488106, ENST00000493894, ENST00000496342)	0.396	3.65	9.05	0.00376	0.0669	2.42
13286	ENSG00000233276	2876	GPX1	3	49400000	49400000	1180	-	GPX1	polymorphic_pseudogene	chromosome	glutathione peroxidase 1 [Source:HGNC Symbol;Acc:HGNC:4553]	ENSG00000233276.5	GPX1	c(ENST00000419349, ENST00000419783, ENST00000496791, ENST00000620890, ENST00000643797, ENST00000646881, ENST00000651279, ENST00000651740)	-0.246	6.78	9.04	0.00378	0.0672	2.42
2102	ENSG00000102057	3750	KCND1	X	49000000	49000000	10500	-	KCND1	protein_coding	chromosome	potassium voltage-gated channel subfamily D member 1 [Source:HGNC Symbol;Acc:HGNC:6237]	ENSG00000102057.10	KCND1	c(ENST00000218176, ENST00000376477, ENST00000419374)	0.93	0.00539	9.01	0.00382	0.0679	2.42
970	ENSG00000072518	2011	MARK2	11	63800000	63900000	72100	+	MARK2	protein_coding	chromosome	microtubule affinity regulating kinase 2 [Source:HGNC Symbol;Acc:HGNC:3332]	ENSG00000072518.20	MARK2	c(ENST00000350490, ENST00000361128, ENST00000377810, ENST00000402010, ENST00000408948, ENST00000425897, ENST00000502399, ENST00000508192, ENST00000509502, ENST00000512060, ENST00000513765, ENST00000535116, ENST00000540169, ENST00000543220, ENST00000543674)	-0.472	6.01	8.99	0.00386	0.0682	2.41
3528	ENSG00000115419	2744	GLS	2	191000000	191000000	84700	+	GLS	protein_coding	chromosome	glutaminase [Source:HGNC Symbol;Acc:HGNC:4331]	ENSG00000115419.12	GLS	c(ENST00000320717, ENST00000338435, ENST00000409215, ENST00000409428, ENST00000409626, ENST00000412247, ENST00000417154, ENST00000457316, ENST00000461965, ENST00000468352, ENST00000469774, ENST00000471443, ENST00000479552, ENST00000495444, ENST00000496170)	-0.283	7.94	8.99	0.00386	0.0682	2.41
5285	ENSG00000133935	11161	ERG28	14	75600000	75700000	11100	-	ERG28	protein_coding	chromosome	ergosterol biosynthesis 28 homolog [Source:HGNC Symbol;Acc:HGNC:1187]	ENSG00000133935.7	ERG28	ENST00000256319	0.2	6.33	9	0.00386	0.0682	2.41
10186	ENSG00000175054	545	ATR	3	142000000	143000000	130000	-	ATR	protein_coding	chromosome	ATR serine/threonine kinase [Source:HGNC Symbol;Acc:HGNC:882]	ENSG00000175054.16	ATR	c(ENST00000350721, ENST00000507148, ENST00000507620, ENST00000511016, ENST00000513291, ENST00000514393, ENST00000515149, ENST00000515810, ENST00000515863, ENST00000653868, ENST00000653893, ENST00000654170, ENST00000656114, ENST00000656582, ENST00000656590, ENST00000657914, ENST00000658083, ENST00000659195, ENST00000661310, ENST00000665483, ENST00000666447, ENST00000666943)	-0.357	6.09	8.99	0.00386	0.0682	2.41
966	ENSG00000072415	64398	MPP5	14	67200000	67300000	94700	+	MPP5	protein_coding	chromosome	membrane palmitoylated protein 5 [Source:HGNC Symbol;Acc:HGNC:18669]	ENSG00000072415.9	MPP5	c(ENST00000261681, ENST00000554208, ENST00000554911, ENST00000555925, ENST00000556345, ENST00000557237, ENST00000557783)	0.315	5.9	8.99	0.00388	0.0683	2.41
8926	ENSG00000166394	51700	CYB5R2	11	7670000	7680000	12100	-	CYB5R2	protein_coding	chromosome	cytochrome b5 reductase 2 [Source:HGNC Symbol;Acc:HGNC:24376]	ENSG00000166394.15	CYB5R2	c(ENST00000299498, ENST00000436351, ENST00000524608, ENST00000524790, ENST00000525307, ENST00000526084, ENST00000527542, ENST00000528585, ENST00000531096, ENST00000532621, ENST00000532920, ENST00000533558, ENST00000534443, ENST00000534698)	-0.289	5.37	8.99	0.00388	0.0683	2.41
10441	ENSG00000177494	79413	ZBED2	3	112000000	112000000	2450	-	ZBED2	protein_coding	chromosome	zinc finger BED-type containing 2 [Source:HGNC Symbol;Acc:HGNC:20710]	ENSG00000177494.6	ZBED2	ENST00000317012	-0.317	6.59	8.98	0.00388	0.0683	2.41
11680	ENSG00000188761	440603	BCL2L15	1	114000000	114000000	10800	-	BCL2L15	protein_coding	chromosome	BCL2 like 15 [Source:HGNC Symbol;Acc:HGNC:33624]	ENSG00000188761.13	BCL2L15	c(ENST00000369580, ENST00000393316, ENST00000393320, ENST00000471267, ENST00000486485, ENST00000488450, ENST00000650418)	-1.95	0.98	8.98	0.00389	0.0684	2.41
212	ENSG00000011105	10867	TSPAN9	12	3080000	3290000	209000	+	TSPAN9	protein_coding	chromosome	tetraspanin 9 [Source:HGNC Symbol;Acc:HGNC:21640]	ENSG00000011105.14	TSPAN9	c(ENST00000011898, ENST00000407263, ENST00000431374, ENST00000444315, ENST00000492305, ENST00000537971, ENST00000539631, ENST00000640568, ENST00000649909)	-0.51	4.55	8.98	0.0039	0.0684	2.41
8398	ENSG00000163626	285521	COX18	4	73100000	73100000	17400	-	COX18	protein_coding	chromosome	cytochrome c oxidase assembly factor COX18 [Source:HGNC Symbol;Acc:HGNC:26801]	ENSG00000163626.16	COX18	c(ENST00000295890, ENST00000421792, ENST00000449739, ENST00000507544, ENST00000510031)	-0.349	4.01	8.97	0.00391	0.0685	2.41
9792	ENSG00000171843	4300	MLLT3	9	20300000	20600000	281000	-	MLLT3	protein_coding	chromosome	MLLT3 super elongation complex subunit [Source:HGNC Symbol;Acc:HGNC:7136]	ENSG00000171843.16	MLLT3	c(ENST00000380321, ENST00000380323, ENST00000380338, ENST00000468513, ENST00000469261, ENST00000475957, ENST00000488705, ENST00000491137, ENST00000629733, ENST00000630269)	0.461	4.43	8.96	0.00392	0.0685	2.41
8651	ENSG00000164754	5885	RAD21	8	117000000	117000000	28900	-	RAD21	protein_coding	chromosome	RAD21 cohesin complex component [Source:HGNC Symbol;Acc:HGNC:9811]	ENSG00000164754.14	RAD21	c(ENST00000297338, ENST00000517485, ENST00000517749, ENST00000518055, ENST00000519469, ENST00000519837, ENST00000520992, ENST00000522699, ENST00000523547, ENST00000523986)	0.218	6.85	8.96	0.00393	0.0685	2.41
10856	ENSG00000182013	55228	PNMA8A	19	46500000	46500000	5070	-	PNMA8A	protein_coding	chromosome	PNMA family member 8A [Source:HGNC Symbol;Acc:HGNC:25578]	ENSG00000182013.18	PNMA8A	c(ENST00000313683, ENST00000438932, ENST00000602246)	-0.367	3.58	8.95	0.00393	0.0685	2.41
4113	ENSG00000121578	8702	B4GALT4	3	119000000	119000000	29200	-	B4GALT4	protein_coding	chromosome	beta-1,4-galactosyltransferase 4 [Source:HGNC Symbol;Acc:HGNC:927]	ENSG00000121578.13	B4GALT4	c(ENST00000359213, ENST00000393765, ENST00000459778, ENST00000459820, ENST00000460321, ENST00000460395, ENST00000467604, ENST00000470111, ENST00000471675, ENST00000472471, ENST00000473887, ENST00000475803, ENST00000479150, ENST00000479308, ENST00000480814, ENST00000483209, ENST00000484595, ENST00000487579, ENST00000491906, ENST00000493932)	0.345	6.72	8.95	0.00394	0.0685	2.4
11155	ENSG00000184402	26039	SS18L1	20	62100000	62200000	38700	+	SS18L1	protein_coding	chromosome	SS18L1 subunit of BAF chromatin remodeling complex [Source:HGNC Symbol;Acc:HGNC:15592]	ENSG00000184402.15	SS18L1	c(ENST00000331758, ENST00000370848, ENST00000450482, ENST00000491916, ENST00000492466)	0.364	4.65	8.95	0.00394	0.0685	2.4
196	ENSG00000010361	80199	FUZ	19	49800000	49800000	10500	-	FUZ	protein_coding	chromosome	fuzzy planar cell polarity protein [Source:HGNC Symbol;Acc:HGNC:26219]	ENSG00000010361.14	FUZ	c(ENST00000313777, ENST00000377092, ENST00000525130, ENST00000525370, ENST00000525800, ENST00000526435, ENST00000526575, ENST00000527111, ENST00000527585, ENST00000527973, ENST00000528043, ENST00000528094, ENST00000529302, ENST00000529634, ENST00000531017, ENST00000533418, ENST00000534008, ENST00000534138)	0.686	2.03	8.95	0.00395	0.0685	2.4
7051	ENSG00000148834	9446	GSTO1	10	104000000	104000000	32100	+	GSTO1	protein_coding	chromosome	glutathione S-transferase omega 1 [Source:HGNC Symbol;Acc:HGNC:13312]	ENSG00000148834.13	GSTO1	c(ENST00000369710, ENST00000369713, ENST00000432659, ENST00000445155, ENST00000470554, ENST00000493946, ENST00000539281)	-0.202	6.52	8.95	0.00395	0.0685	2.4
7746	ENSG00000157600	84187	TMEM164	X	110000000	110000000	180000	+	TMEM164	protein_coding	chromosome	transmembrane protein 164 [Source:HGNC Symbol;Acc:HGNC:26217]	ENSG00000157600.12	TMEM164	c(ENST00000288381, ENST00000372068, ENST00000372072, ENST00000372073, ENST00000461715, ENST00000464177, ENST00000471255, ENST00000497754)	-0.88	4.66	8.95	0.00395	0.0685	2.4
8012	ENSG00000160445	10444	ZER1	9	129000000	129000000	42600	-	ZER1	protein_coding	chromosome	zyg-11 related cell cycle regulator [Source:HGNC Symbol;Acc:HGNC:30960]	ENSG00000160445.11	ZER1	c(ENST00000291900, ENST00000414921, ENST00000427848, ENST00000494461)	0.414	5.34	8.94	0.00395	0.0685	2.4
3556	ENSG00000115641	2274	FHL2	2	105000000	105000000	80800	-	FHL2	protein_coding	chromosome	four and a half LIM domains 2 [Source:HGNC Symbol;Acc:HGNC:3703]	ENSG00000115641.19	FHL2	c(ENST00000322142, ENST00000344213, ENST00000358129, ENST00000393352, ENST00000393353, ENST00000408995, ENST00000409177, ENST00000409807, ENST00000447958, ENST00000452732, ENST00000530340, ENST00000607522)	-0.24	6.62	8.94	0.00396	0.0685	2.4
3387	ENSG00000114127	54464	XRN1	3	142000000	142000000	141000	-	XRN1	protein_coding	chromosome	5'-3' exoribonuclease 1 [Source:HGNC Symbol;Acc:HGNC:30654]	ENSG00000114127.10	XRN1	c(ENST00000264951, ENST00000392981, ENST00000463916, ENST00000465074, ENST00000465507, ENST00000467077, ENST00000468894, ENST00000470537, ENST00000472625, ENST00000472697, ENST00000477237, ENST00000486211, ENST00000489241, ENST00000498077)	0.417	5.26	8.91	0.00401	0.0694	2.4
9131	ENSG00000167619	284339	TMEM145	19	42300000	42300000	11800	+	TMEM145	protein_coding	chromosome	transmembrane protein 145 [Source:HGNC Symbol;Acc:HGNC:26912]	ENSG00000167619.13	TMEM145	c(ENST00000301204, ENST00000595775, ENST00000598766, ENST00000601020, ENST00000601644, ENST00000673187, ENST00000673205)	1.98	-1.31	8.91	0.00402	0.0695	2.4
3557	ENSG00000115648	79083	MLPH	2	237000000	238000000	69900	+	MLPH	protein_coding	chromosome	melanophilin [Source:HGNC Symbol;Acc:HGNC:29643]	ENSG00000115648.14	MLPH	c(ENST00000264605, ENST00000338530, ENST00000409373, ENST00000410032, ENST00000415753, ENST00000422695, ENST00000429898, ENST00000432475, ENST00000434770, ENST00000436965, ENST00000437893, ENST00000464123, ENST00000468178, ENST00000469619, ENST00000477222, ENST00000477457, ENST00000477501, ENST00000478712, ENST00000482528, ENST00000485956, ENST00000489967, ENST00000494110, ENST00000495439)	-0.783	2.22	8.9	0.00404	0.0697	2.39
8209	ENSG00000162614	91624	NEXN	1	77900000	77900000	55400	+	NEXN	protein_coding	chromosome	nexilin F-actin binding protein [Source:HGNC Symbol;Acc:HGNC:29557]	ENSG00000162614.18	NEXN	c(ENST00000330010, ENST00000334785, ENST00000342754, ENST00000401035, ENST00000440324, ENST00000464998, ENST00000470735, ENST00000480732)	0.555	2.97	8.9	0.00405	0.0698	2.39
9960	ENSG00000173064	283450	HECTD4	12	112000000	112000000	222000	-	HECTD4	protein_coding	chromosome	HECT domain E3 ubiquitin protein ligase 4 [Source:HGNC Symbol;Acc:HGNC:26611]	ENSG00000173064.13	HECTD4	c(ENST00000311694, ENST00000377560, ENST00000547085, ENST00000547352, ENST00000547519, ENST00000548140, ENST00000548588, ENST00000548896, ENST00000549141, ENST00000549306, ENST00000550722, ENST00000550724, ENST00000550968, ENST00000552437, ENST00000651701)	0.645	5.75	8.89	0.00405	0.0698	2.39
1810	ENSG00000100242	25777	SUN2	22	38700000	38800000	59400	-	SUN2	protein_coding	chromosome	Sad1 and UNC84 domain containing 2 [Source:HGNC Symbol;Acc:HGNC:14210]	ENSG00000100242.15	SUN2	c(ENST00000405018, ENST00000405510, ENST00000406622, ENST00000417332, ENST00000420859, ENST00000430185, ENST00000433561, ENST00000438058, ENST00000439339, ENST00000452294, ENST00000455125, ENST00000456894, ENST00000464202, ENST00000469086, ENST00000470642, ENST00000477262, ENST00000480307, ENST00000494273)	0.332	5.68	8.88	0.00408	0.0701	2.39
7810	ENSG00000158315	54933	RHBDL2	1	38900000	38900000	56000	-	RHBDL2	protein_coding	chromosome	rhomboid like 2 [Source:HGNC Symbol;Acc:HGNC:16083]	ENSG00000158315.11	RHBDL2	c(ENST00000289248, ENST00000372990, ENST00000540558)	0.512	3.37	8.88	0.00408	0.0701	2.39
12231	ENSG00000198546	118472	ZNF511	10	133000000	133000000	4250	+	ZNF511	protein_coding	chromosome	zinc finger protein 511 [Source:HGNC Symbol;Acc:HGNC:28445]	ENSG00000198546.15	ZNF511	c(ENST00000359035, ENST00000361518, ENST00000463816, ENST00000482153)	-0.391	3.73	8.88	0.00408	0.0701	2.39
11940	ENSG00000196937	10447	FAM3C	7	121000000	121000000	47500	-	FAM3C	protein_coding	chromosome	family with sequence similarity 3 member C [Source:HGNC Symbol;Acc:HGNC:18664]	ENSG00000196937.11	FAM3C	c(ENST00000359943, ENST00000412653, ENST00000426156, ENST00000474082, ENST00000497622)	0.306	7.52	8.87	0.0041	0.0704	2.39
5327	ENSG00000134258	79679	VTCN1	1	117000000	117000000	67400	-	VTCN1	protein_coding	chromosome	V-set domain containing T cell activation inhibitor 1 [Source:HGNC Symbol;Acc:HGNC:28873]	ENSG00000134258.17	VTCN1	c(ENST00000328189, ENST00000359008, ENST00000369458, ENST00000430871, ENST00000463461, ENST00000488493, ENST00000539893)	-0.391	4.44	8.85	0.00413	0.0706	2.38
9283	ENSG00000168404	197259	MLKL	16	74700000	74700000	29100	-	MLKL	protein_coding	chromosome	mixed lineage kinase domain like pseudokinase [Source:HGNC Symbol;Acc:HGNC:26617]	ENSG00000168404.13	MLKL	c(ENST00000306247, ENST00000308807, ENST00000570846, ENST00000571303, ENST00000573267, ENST00000575686, ENST00000575695, ENST00000576529)	-0.404	4.59	8.85	0.00413	0.0706	2.38
874	ENSG00000069702	7049	TGFBR3	1	91700000	91900000	226000	-	TGFBR3	protein_coding	chromosome	transforming growth factor beta receptor 3 [Source:HGNC Symbol;Acc:HGNC:11774]	ENSG00000069702.11	TGFBR3	c(ENST00000212355, ENST00000370399, ENST00000417833, ENST00000465892, ENST00000468996, ENST00000470600, ENST00000525962, ENST00000529608, ENST00000532540, ENST00000533089, ENST00000533370)	0.597	2.49	8.85	0.00414	0.0706	2.38
6649	ENSG00000144445	151050	KANSL1L	2	210000000	210000000	150000	-	KANSL1L	protein_coding	chromosome	KAT8 regulatory NSL complex subunit 1 like [Source:HGNC Symbol;Acc:HGNC:26310]	ENSG00000144445.17	KANSL1L	c(ENST00000281772, ENST00000415553, ENST00000418791, ENST00000428655, ENST00000429908, ENST00000438563, ENST00000452086, ENST00000453904, ENST00000457374, ENST00000460256, ENST00000634716)	0.569	3.73	8.85	0.00414	0.0706	2.38
7021	ENSG00000148459	23590	PDSS1	10	26700000	26700000	49100	+	PDSS1	protein_coding	chromosome	decaprenyl diphosphate synthase subunit 1 [Source:HGNC Symbol;Acc:HGNC:17759]	ENSG00000148459.16	PDSS1	c(ENST00000376215, ENST00000470978, ENST00000473224, ENST00000491711)	-0.371	4.1	8.85	0.00414	0.0706	2.38
7525	ENSG00000154917	51560	RAB6B	3	134000000	134000000	71600	-	RAB6B	protein_coding	chromosome	RAB6B, member RAS oncogene family [Source:HGNC Symbol;Acc:HGNC:14902]	ENSG00000154917.11	RAB6B	c(ENST00000285208, ENST00000460865, ENST00000469959, ENST00000477759, ENST00000486858, ENST00000488969, ENST00000543906)	0.829	2.01	8.84	0.00416	0.0708	2.38
5433	ENSG00000135063	9413	FAM189A2	9	69300000	69400000	68000	+	FAM189A2	protein_coding	chromosome	family with sequence similarity 189 member A2 [Source:HGNC Symbol;Acc:HGNC:24820]	ENSG00000135063.19	FAM189A2	c(ENST00000257515, ENST00000303068, ENST00000377216, ENST00000455972, ENST00000460871, ENST00000469179, ENST00000643727, ENST00000645123, ENST00000645516)	0.36	3.78	8.83	0.00417	0.0708	2.38
7955	ENSG00000160062	653121	ZBTB8A	1	32500000	32600000	66500	+	ZBTB8A	protein_coding	chromosome	zinc finger and BTB domain containing 8A [Source:HGNC Symbol;Acc:HGNC:24172]	ENSG00000160062.15	ZBTB8A	c(ENST00000316459, ENST00000373510)	0.561	3.54	8.83	0.00417	0.0708	2.38
12387	ENSG00000203722	353091	RAET1G	6	150000000	150000000	6240	-	RAET1G	protein_coding	chromosome	retinoic acid early transcript 1G [Source:HGNC Symbol;Acc:HGNC:16795]	ENSG00000203722.8	RAET1G	c(ENST00000367360, ENST00000367361, ENST00000479265)	0.207	6.04	8.83	0.00417	0.0708	2.38
8928	ENSG00000166398	9710	GARRE1	19	34300000	34400000	101000	+	KIAA0355	protein_coding	chromosome	KIAA0355 [Source:HGNC Symbol;Acc:HGNC:29016]	ENSG00000166398.13	KIAA0355	c(ENST00000299505, ENST00000585833, ENST00000588338, ENST00000588470, ENST00000588974, ENST00000589583, ENST00000592124)	0.659	4.27	8.83	0.00418	0.0709	2.38
10400	ENSG00000177082	84942	WDR73	15	84600000	84700000	15100	-	WDR73	protein_coding	chromosome	WD repeat domain 73 [Source:HGNC Symbol;Acc:HGNC:25928]	ENSG00000177082.12	WDR73	c(ENST00000398528, ENST00000434634, ENST00000558019, ENST00000558487, ENST00000558521, ENST00000558608, ENST00000559015, ENST00000559126, ENST00000559178, ENST00000559224, ENST00000559452, ENST00000559877, ENST00000559994, ENST00000560088, ENST00000560182, ENST00000560252, ENST00000560835, ENST00000560966, ENST00000561329, ENST00000561434, ENST00000561447)	-0.473	4.69	8.82	0.00419	0.071	2.38
6751	ENSG00000145390	54532	USP53	4	119000000	119000000	82900	+	USP53	protein_coding	chromosome	ubiquitin specific peptidase 53 [Source:HGNC Symbol;Acc:HGNC:29255]	ENSG00000145390.11	USP53	c(ENST00000274030, ENST00000450251, ENST00000507597, ENST00000507906, ENST00000509769, ENST00000510737, ENST00000510852, ENST00000514305, ENST00000514665)	0.419	6.63	8.81	0.00421	0.0712	2.38
2868	ENSG00000108821	1277	COL1A1	17	50200000	50200000	18300	-	COL1A1	protein_coding	chromosome	collagen type I alpha 1 chain [Source:HGNC Symbol;Acc:HGNC:2197]	ENSG00000108821.13	COL1A1	c(ENST00000225964, ENST00000463440, ENST00000471344, ENST00000474644, ENST00000476387, ENST00000485870, ENST00000486572, ENST00000494334, ENST00000495677, ENST00000504289, ENST00000507689, ENST00000510710, ENST00000511732)	0.583	4.62	8.81	0.00422	0.0713	2.37
2734	ENSG00000107581	8661	EIF3A	10	119000000	119000000	47200	-	EIF3A	protein_coding	chromosome	eukaryotic translation initiation factor 3 subunit A [Source:HGNC Symbol;Acc:HGNC:3271]	ENSG00000107581.13	EIF3A	c(ENST00000369144, ENST00000462527, ENST00000541549)	-0.157	8.87	8.8	0.00423	0.0713	2.37
7	ENSG00000001084	2729	GCLC	6	53500000	53600000	120000	-	GCLC	protein_coding	chromosome	glutamate-cysteine ligase catalytic subunit [Source:HGNC Symbol;Acc:HGNC:4311]	ENSG00000001084.13	GCLC	c(ENST00000504353, ENST00000504525, ENST00000505197, ENST00000505294, ENST00000509541, ENST00000510837, ENST00000513939, ENST00000514004, ENST00000514373, ENST00000514933, ENST00000515580, ENST00000616923, ENST00000643939, ENST00000650454)	0.331	6.47	8.8	0.00424	0.0713	2.37
6934	ENSG00000147454	51312	SLC25A37	8	23500000	23600000	46500	+	SLC25A37	protein_coding	chromosome	solute carrier family 25 member 37 [Source:HGNC Symbol;Acc:HGNC:29786]	ENSG00000147454.14	SLC25A37	c(ENST00000290075, ENST00000417331, ENST00000517923, ENST00000518881, ENST00000519192, ENST00000519973, ENST00000520654, ENST00000520949, ENST00000521637, ENST00000522164, ENST00000523883, ENST00000523930)	-0.285	6.16	8.8	0.00424	0.0713	2.37
13837	ENSG00000257122	NA	RRN3P3	16	22400000	22400000	19000	-	RRN3P3	transcribed_unprocessed_pseudogene	chromosome	RRN3 homolog, RNA polymerase I transcription factor pseudogene 3 [Source:HGNC Symbol;Acc:HGNC:37620]	ENSG00000257122.5	RRN3P3	c(ENST00000549207, ENST00000551766)	-1.25	2.6	8.8	0.00424	0.0713	2.37
1709	ENSG00000099624	513	ATP5F1D	19	1240000	1240000	3080	+	ATP5F1D	protein_coding	chromosome	ATP synthase F1 subunit delta [Source:HGNC Symbol;Acc:HGNC:837]	ENSG00000099624.8	ATP5F1D	c(ENST00000215375, ENST00000395633, ENST00000588538, ENST00000589478, ENST00000590265, ENST00000591249, ENST00000591660, ENST00000592624, ENST00000614837)	-0.446	4.9	8.79	0.00425	0.0713	2.37
12107	ENSG00000197921	388585	HES5	1	2530000	2530000	1520	-	HES5	protein_coding	chromosome	hes family bHLH transcription factor 5 [Source:HGNC Symbol;Acc:HGNC:19764]	ENSG00000197921.6	HES5	ENST00000378453	1.54	2.46	8.79	0.00425	0.0713	2.37
4614	ENSG00000127334	8445	DYRK2	12	67600000	67700000	17100	+	DYRK2	protein_coding	chromosome	dual specificity tyrosine phosphorylation regulated kinase 2 [Source:HGNC Symbol;Acc:HGNC:3093]	ENSG00000127334.10	DYRK2	c(ENST00000319833, ENST00000344096, ENST00000393555, ENST00000537632, ENST00000542503, ENST00000543747)	0.412	5.22	8.79	0.00427	0.0714	2.37
5396	ENSG00000134809	26519	TIMM10	11	57500000	57500000	2340	-	TIMM10	protein_coding	chromosome	translocase of inner mitochondrial membrane 10 [Source:HGNC Symbol;Acc:HGNC:11814]	ENSG00000134809.9	TIMM10	c(ENST00000257245, ENST00000525158, ENST00000525587)	-0.278	4.77	8.78	0.00427	0.0714	2.37
9191	ENSG00000167880	2125	EVPL	17	76000000	76000000	23000	-	EVPL	protein_coding	chromosome	envoplakin [Source:HGNC Symbol;Acc:HGNC:3503]	ENSG00000167880.7	EVPL	c(ENST00000301607, ENST00000586740, ENST00000587569, ENST00000589231, ENST00000593037)	0.414	6.49	8.78	0.00427	0.0714	2.37
3769	ENSG00000117586	7292	TNFSF4	1	173000000	173000000	23600	-	TNFSF4	protein_coding	chromosome	TNF superfamily member 4 [Source:HGNC Symbol;Acc:HGNC:11934]	ENSG00000117586.11	TNFSF4	c(ENST00000281834, ENST00000367718, ENST00000488053)	0.719	0.0738	8.84	0.00431	0.0719	2.37
13235	ENSG00000231389	3113	HLA-DPA1	6	33100000	33100000	16200	-	HLA-DPA1	protein_coding	chromosome	major histocompatibility complex, class II, DP alpha 1 [Source:HGNC Symbol;Acc:HGNC:4938]	ENSG00000231389.7	HLA-DPA1	c(ENST00000417724, ENST00000419277, ENST00000437811, ENST00000453337, ENST00000463066, ENST00000476642, ENST00000479107)	2.37	-0.161	8.85	0.00431	0.0719	2.37
741	ENSG00000065361	2065	ERBB3	12	56100000	56100000	26700	+	ERBB3	protein_coding	chromosome	erb-b2 receptor tyrosine kinase 3 [Source:HGNC Symbol;Acc:HGNC:3431]	ENSG00000065361.15	ERBB3	c(ENST00000267101, ENST00000411731, ENST00000415288, ENST00000546748, ENST00000546884, ENST00000548709, ENST00000549061, ENST00000549205, ENST00000549282, ENST00000549472, ENST00000549644, ENST00000549672, ENST00000549832, ENST00000550070, ENST00000550828, ENST00000550869, ENST00000551085, ENST00000551176, ENST00000551242, ENST00000552691, ENST00000553131, ENST00000643266, ENST00000643518)	0.83	4.94	8.75	0.00433	0.0721	2.36
2675	ENSG00000106692	2218	FKTN	9	106000000	106000000	83000	+	FKTN	protein_coding	chromosome	fukutin [Source:HGNC Symbol;Acc:HGNC:3622]	ENSG00000106692.14	FKTN	c(ENST00000223528, ENST00000357998, ENST00000374705, ENST00000448551, ENST00000457847, ENST00000479846, ENST00000490134, ENST00000602526, ENST00000602661, ENST00000642177, ENST00000642537, ENST00000642644, ENST00000642952, ENST00000644273, ENST00000645933)	0.462	5.34	8.75	0.00433	0.0721	2.36
5377	ENSG00000134697	29889	GNL2	1	37600000	37600000	29100	-	GNL2	protein_coding	chromosome	G protein nucleolar 2 [Source:HGNC Symbol;Acc:HGNC:29925]	ENSG00000134697.13	GNL2	c(ENST00000373062, ENST00000462812, ENST00000463351, ENST00000469191, ENST00000479255, ENST00000488496, ENST00000489146, ENST00000490029, ENST00000538069)	-0.249	6.75	8.75	0.00434	0.0721	2.36
5698	ENSG00000136848	153090	DAB2IP	9	122000000	122000000	218000	+	DAB2IP	protein_coding	chromosome	DAB2 interacting protein [Source:HGNC Symbol;Acc:HGNC:17294]	ENSG00000136848.17	DAB2IP	c(ENST00000259371, ENST00000309989, ENST00000373782, ENST00000394340, ENST00000408936, ENST00000436835, ENST00000459906, ENST00000465078, ENST00000487716, ENST00000489314, ENST00000648444, ENST00000648693)	0.691	6.83	8.75	0.00434	0.0721	2.36
2825	ENSG00000108479	2584	GALK1	17	75800000	75800000	13600	-	GALK1	protein_coding	chromosome	galactokinase 1 [Source:HGNC Symbol;Acc:HGNC:4118]	ENSG00000108479.12	GALK1	c(ENST00000225614, ENST00000586244, ENST00000586733, ENST00000587707, ENST00000588479, ENST00000589030, ENST00000589643, ENST00000592494, ENST00000592997)	-0.578	3.32	8.75	0.00435	0.0721	2.36
5092	ENSG00000132294	23167	EFR3A	8	132000000	132000000	110000	+	EFR3A	protein_coding	chromosome	EFR3 homolog A [Source:HGNC Symbol;Acc:HGNC:28970]	ENSG00000132294.15	EFR3A	c(ENST00000254624, ENST00000519656, ENST00000519920, ENST00000520362, ENST00000521940, ENST00000522709, ENST00000523074, ENST00000637848)	0.218	6.66	8.75	0.00435	0.0721	2.36
1133	ENSG00000078018	4133	MAP2	2	209000000	210000000	310000	+	MAP2	protein_coding	chromosome	microtubule associated protein 2 [Source:HGNC Symbol;Acc:HGNC:6839]	ENSG00000078018.19	MAP2	c(ENST00000199940, ENST00000360351, ENST00000361559, ENST00000392193, ENST00000392194, ENST00000445941, ENST00000447185, ENST00000452717, ENST00000461253, ENST00000464007, ENST00000471619, ENST00000473543, ENST00000475600, ENST00000478233, ENST00000481649, ENST00000482864)	0.358	6.06	8.72	0.0044	0.0728	2.36
4549	ENSG00000126432	25824	PRDX5	11	64300000	64300000	3690	+	PRDX5	protein_coding	chromosome	peroxiredoxin 5 [Source:HGNC Symbol;Acc:HGNC:9355]	ENSG00000126432.14	PRDX5	c(ENST00000265462, ENST00000347941, ENST00000352435)	-0.178	8.44	8.72	0.0044	0.0728	2.36
4740	ENSG00000128917	54567	DLL4	15	40900000	40900000	9730	+	DLL4	protein_coding	chromosome	delta like canonical Notch ligand 4 [Source:HGNC Symbol;Acc:HGNC:2910]	ENSG00000128917.8	DLL4	c(ENST00000249749, ENST00000557876, ENST00000559440)	0.893	2.78	8.71	0.00441	0.0729	2.36
8816	ENSG00000165782	90809	PIP4P1	14	20500000	20500000	3890	-	PIP4P1	protein_coding	chromosome	phosphatidylinositol-4,5-bisphosphate 4-phosphatase 1 [Source:HGNC Symbol;Acc:HGNC:19299]	ENSG00000165782.10	PIP4P1	c(ENST00000250489, ENST00000398020, ENST00000553460, ENST00000553602, ENST00000554028, ENST00000556093, ENST00000557041)	0.431	4.64	8.7	0.00444	0.0733	2.35
10061	ENSG00000173846	1263	PLK3	1	44800000	44800000	5610	+	PLK3	protein_coding	chromosome	polo like kinase 3 [Source:HGNC Symbol;Acc:HGNC:2154]	ENSG00000173846.13	PLK3	c(ENST00000372201, ENST00000461358, ENST00000461769, ENST00000465443, ENST00000476731, ENST00000492398, ENST00000493100)	-0.478	3.73	8.7	0.00445	0.0733	2.35
4736	ENSG00000128886	80237	ELL3	15	43800000	43800000	4710	-	ELL3	protein_coding	chromosome	elongation factor for RNA polymerase II 3 [Source:HGNC Symbol;Acc:HGNC:23113]	ENSG00000128886.12	ELL3	c(ENST00000319359, ENST00000433927, ENST00000467869, ENST00000476335, ENST00000486851, ENST00000497465, ENST00000497530, ENST00000497700)	0.68	3.39	8.69	0.00446	0.0733	2.35
12632	ENSG00000206298	5696	PSMB8	CHR_HSCHR6_MHC_QBL_CTG1	32800000	32800000	3990	-	PSMB8	protein_coding	chromosome	proteasome subunit beta 8 [Source:HGNC Symbol;Acc:HGNC:9545]	ENSG00000206298.8	PSMB8	c(ENST00000383236, ENST00000383238, ENST00000399630, ENST00000461590, ENST00000477407)	8.43	-0.96	9.21	0.00446	0.0733	2.35
11150	ENSG00000184368	256714	MAP7D2	X	20000000	20100000	110000	-	MAP7D2	protein_coding	chromosome	MAP7 domain containing 2 [Source:HGNC Symbol;Acc:HGNC:25899]	ENSG00000184368.16	MAP7D2	c(ENST00000379643, ENST00000379651, ENST00000443379, ENST00000452324, ENST00000466145)	-0.754	1.54	8.69	0.00447	0.0733	2.35
5246	ENSG00000133424	9215	LARGE1	22	33200000	33900000	761000	-	LARGE1	protein_coding	chromosome	LARGE xylosyl- and glucuronyltransferase 1 [Source:HGNC Symbol;Acc:HGNC:6511]	ENSG00000133424.20	LARGE1	c(ENST00000354992, ENST00000397394, ENST00000402320, ENST00000413114, ENST00000421232, ENST00000421768, ENST00000423375, ENST00000430220, ENST00000432776, ENST00000434071, ENST00000462606, ENST00000476315, ENST00000494763, ENST00000608642, ENST00000609799, ENST00000610186)	-1.05	1.53	8.68	0.0045	0.0737	2.35
7904	ENSG00000159346	51094	ADIPOR1	1	203000000	203000000	17700	-	ADIPOR1	protein_coding	chromosome	adiponectin receptor 1 [Source:HGNC Symbol;Acc:HGNC:24040]	ENSG00000159346.13	ADIPOR1	c(ENST00000340990, ENST00000367254, ENST00000417068, ENST00000426229, ENST00000495562)	0.18	7.3	8.67	0.00451	0.0737	2.35
12931	ENSG00000221843	84226	C2orf16	2	27500000	27600000	45300	+	C2orf16	protein_coding	chromosome	chromosome 2 open reading frame 16 [Source:HGNC Symbol;Acc:HGNC:25275]	ENSG00000221843.4	C2orf16	c(ENST00000408964, ENST00000447166)	-0.911	0.881	8.67	0.00451	0.0737	2.35
13788	ENSG00000255302	23741	EID1	15	48900000	48900000	2040	+	EID1	protein_coding	chromosome	EP300 interacting inhibitor of differentiation 1 [Source:HGNC Symbol;Acc:HGNC:1191]	ENSG00000255302.5	EID1	c(ENST00000530028, ENST00000560490)	-0.171	6.23	8.67	0.00451	0.0737	2.35
3061	ENSG00000111011	65117	RSRC2	12	123000000	123000000	23500	-	RSRC2	protein_coding	chromosome	arginine and serine rich coiled-coil 2 [Source:HGNC Symbol;Acc:HGNC:30559]	ENSG00000111011.18	RSRC2	c(ENST00000331738, ENST00000344591, ENST00000392442, ENST00000433877, ENST00000524399, ENST00000525332, ENST00000525335, ENST00000525387, ENST00000525570, ENST00000526560, ENST00000527173, ENST00000527399, ENST00000527461, ENST00000527796, ENST00000528263, ENST00000528279, ENST00000531389, ENST00000531639, ENST00000532186, ENST00000532695)	-0.276	6.56	8.65	0.00455	0.0743	2.34
1707	ENSG00000099385	9274	BCL7C	16	30800000	30900000	61300	-	BCL7C	protein_coding	chromosome	BAF chromatin remodeling complex subunit BCL7C [Source:HGNC Symbol;Acc:HGNC:1006]	ENSG00000099385.11	BCL7C	c(ENST00000215115, ENST00000380317, ENST00000572628, ENST00000574418, ENST00000576194)	-0.279	4.86	8.65	0.00456	0.0743	2.34
5084	ENSG00000132196	51478	HSD17B7	1	163000000	163000000	22100	+	HSD17B7	protein_coding	chromosome	hydroxysteroid 17-beta dehydrogenase 7 [Source:HGNC Symbol;Acc:HGNC:5215]	ENSG00000132196.14	HSD17B7	c(ENST00000254521, ENST00000367913, ENST00000367915, ENST00000463037, ENST00000466176, ENST00000470195, ENST00000484251, ENST00000485405, ENST00000488656, ENST00000494450, ENST00000649629)	0.374	4.56	8.65	0.00457	0.0744	2.34
7101	ENSG00000149418	6768	ST14	11	130000000	130000000	50600	+	ST14	protein_coding	chromosome	suppression of tumorigenicity 14 [Source:HGNC Symbol;Acc:HGNC:11344]	ENSG00000149418.11	ST14	c(ENST00000278742, ENST00000524718, ENST00000530376, ENST00000530532)	0.251	7.99	8.64	0.00458	0.0744	2.34
3419	ENSG00000114529	79669	C3orf52	3	112000000	112000000	44700	+	C3orf52	protein_coding	chromosome	chromosome 3 open reading frame 52 [Source:HGNC Symbol;Acc:HGNC:26255]	ENSG00000114529.12	C3orf52	c(ENST00000264848, ENST00000431717, ENST00000467942, ENST00000480282, ENST00000484828, ENST00000494096, ENST00000497610)	0.373	4	8.64	0.00459	0.0746	2.34
8289	ENSG00000163071	132671	SPATA18	4	52100000	52100000	46000	+	SPATA18	protein_coding	chromosome	spermatogenesis associated 18 [Source:HGNC Symbol;Acc:HGNC:29579]	ENSG00000163071.11	SPATA18	c(ENST00000295213, ENST00000419395, ENST00000503055, ENST00000505038, ENST00000505320, ENST00000506829, ENST00000508915, ENST00000510549, ENST00000511028, ENST00000514670)	0.505	3.33	8.63	0.0046	0.0747	2.34
1063	ENSG00000075624	60	ACTB	7	5530000	5560000	36600	-	ACTB	protein_coding	chromosome	actin beta [Source:HGNC Symbol;Acc:HGNC:132]	ENSG00000075624.16	ACTB	c(ENST00000414620, ENST00000417101, ENST00000425660, ENST00000432588, ENST00000443528, ENST00000462494, ENST00000464611, ENST00000473257, ENST00000477812, ENST00000480301, ENST00000484841, ENST00000493945, ENST00000642480, ENST00000645025, ENST00000645576, ENST00000646584, ENST00000646664, ENST00000647275)	0.204	11.5	8.61	0.00463	0.0749	2.33
7959	ENSG00000160094	149076	ZNF362	1	33300000	33300000	44200	+	ZNF362	protein_coding	chromosome	zinc finger protein 362 [Source:HGNC Symbol;Acc:HGNC:18079]	ENSG00000160094.15	ZNF362	c(ENST00000373428, ENST00000477934, ENST00000483388, ENST00000490959, ENST00000539719)	-0.991	3.21	8.62	0.00463	0.0749	2.33
3055	ENSG00000110921	4598	MVK	12	110000000	110000000	24900	+	MVK	protein_coding	chromosome	mevalonate kinase [Source:HGNC Symbol;Acc:HGNC:7530]	ENSG00000110921.14	MVK	c(ENST00000228510, ENST00000392727, ENST00000447878, ENST00000535044, ENST00000537237, ENST00000539335, ENST00000539575, ENST00000539696, ENST00000540353, ENST00000545516, ENST00000545774, ENST00000546277, ENST00000625889, ENST00000629016, ENST00000636529, ENST00000636996, ENST00000639206)	0.359	6.02	8.61	0.00464	0.0749	2.33
9794	ENSG00000171848	6241	RRM2	2	10100000	10200000	91000	+	RRM2	protein_coding	chromosome	ribonucleotide reductase regulatory subunit M2 [Source:HGNC Symbol;Acc:HGNC:10452]	ENSG00000171848.15	RRM2	c(ENST00000304567, ENST00000360566, ENST00000381786, ENST00000459969, ENST00000461327, ENST00000462343, ENST00000474701, ENST00000485717, ENST00000487591, ENST00000491447, ENST00000498343, ENST00000607140, ENST00000615152, ENST00000619640, ENST00000641198, ENST00000641498, ENST00000642996, ENST00000646978, ENST00000652660)	0.478	4.71	8.61	0.00464	0.0749	2.33
6360	ENSG00000142089	10410	IFITM3	11	320000	328000	7860	-	IFITM3	protein_coding	chromosome	interferon induced transmembrane protein 3 [Source:HGNC Symbol;Acc:HGNC:5414]	ENSG00000142089.16	IFITM3	c(ENST00000399808, ENST00000526811, ENST00000531688, ENST00000602735)	0.181	6.89	8.6	0.00466	0.0751	2.33
7737	ENSG00000157514	1831	TSC22D3	X	108000000	108000000	64100	-	TSC22D3	protein_coding	chromosome	TSC22 domain family member 3 [Source:HGNC Symbol;Acc:HGNC:3051]	ENSG00000157514.16	TSC22D3	c(ENST00000315660, ENST00000372382, ENST00000372383, ENST00000372384, ENST00000372390, ENST00000372397, ENST00000480691, ENST00000486554, ENST00000502650, ENST00000502961, ENST00000503515, ENST00000505965, ENST00000506081, ENST00000506724, ENST00000510887, ENST00000514426, ENST00000514897)	0.447	4.74	8.6	0.00466	0.0751	2.33
8399	ENSG00000163629	5783	PTPN13	4	86600000	86800000	221000	+	PTPN13	protein_coding	chromosome	protein tyrosine phosphatase non-receptor type 13 [Source:HGNC Symbol;Acc:HGNC:9646]	ENSG00000163629.13	PTPN13	c(ENST00000316707, ENST00000411767, ENST00000427191, ENST00000436978, ENST00000502971, ENST00000507902, ENST00000508063, ENST00000511105, ENST00000511467)	0.263	7.36	8.6	0.00467	0.0751	2.33
8396	ENSG00000163624	1040	CDS1	4	84600000	84700000	68200	+	CDS1	protein_coding	chromosome	CDP-diacylglycerol synthase 1 [Source:HGNC Symbol;Acc:HGNC:1800]	ENSG00000163624.6	CDS1	c(ENST00000295887, ENST00000511298)	0.269	6.05	8.59	0.00468	0.0752	2.33
14207	ENSG00000273814	100506658	OCLN	CHR_HSCHR5_2_CTG1_1	69500000	69600000	64400	+	OCLN	protein_coding	chromosome	occludin [Source:HGNC Symbol;Acc:HGNC:8104]	ENSG00000273814.4	OCLN	c(ENST00000613193, ENST00000615870, ENST00000617110, ENST00000620655, ENST00000622858, ENST00000623499)	0.675	3.45	8.59	0.00469	0.0753	2.33
2834	ENSG00000108551	51655	RASD1	17	17500000	17500000	1960	-	RASD1	protein_coding	chromosome	ras related dexamethasone induced 1 [Source:HGNC Symbol;Acc:HGNC:15828]	ENSG00000108551.5	RASD1	c(ENST00000225688, ENST00000579152)	-0.69	2.75	8.57	0.00472	0.0757	2.33
7893	ENSG00000159228	873	CBR1	21	36100000	36100000	3230	+	CBR1	protein_coding	chromosome	carbonyl reductase 1 [Source:HGNC Symbol;Acc:HGNC:1548]	ENSG00000159228.13	CBR1	c(ENST00000290349, ENST00000399191, ENST00000439427, ENST00000466328, ENST00000530908)	-0.218	6.63	8.57	0.00473	0.0757	2.33
5288	ENSG00000133962	79820	CATSPERB	14	91600000	91800000	200000	-	CATSPERB	protein_coding	chromosome	cation channel sperm associated auxiliary subunit beta [Source:HGNC Symbol;Acc:HGNC:20500]	ENSG00000133962.8	CATSPERB	c(ENST00000256343, ENST00000553329, ENST00000553676, ENST00000554560, ENST00000556429, ENST00000556661, ENST00000556901, ENST00000557036)	1.85	-0.145	8.71	0.00474	0.0757	2.32
8190	ENSG00000162496	9249	DHRS3	1	12600000	12600000	50300	-	DHRS3	protein_coding	chromosome	dehydrogenase/reductase 3 [Source:HGNC Symbol;Acc:HGNC:17693]	ENSG00000162496.9	DHRS3	c(ENST00000430996, ENST00000464917, ENST00000482265, ENST00000616661)	0.502	4.26	8.57	0.00474	0.0757	2.32
11403	ENSG00000186260	57496	MRTFB	16	14100000	14300000	195000	+	MRTFB	protein_coding	chromosome	myocardin related transcription factor B [Source:HGNC Symbol;Acc:HGNC:29819]	ENSG00000186260.16	MRTFB	c(ENST00000318282, ENST00000571589, ENST00000571770, ENST00000572400, ENST00000572567, ENST00000572588, ENST00000573051, ENST00000573434, ENST00000574045, ENST00000574998, ENST00000575537, ENST00000575768, ENST00000575833)	0.395	5.78	8.57	0.00474	0.0757	2.32
972	ENSG00000072609	55743	CHFR	12	133000000	133000000	134000	-	CHFR	protein_coding	chromosome	checkpoint with forkhead and ring finger domains [Source:HGNC Symbol;Acc:HGNC:20455]	ENSG00000072609.17	CHFR	c(ENST00000266880, ENST00000315585, ENST00000432561, ENST00000443047, ENST00000450056, ENST00000499045, ENST00000502279, ENST00000511001, ENST00000535181, ENST00000535527, ENST00000535897, ENST00000536196, ENST00000536843, ENST00000536932, ENST00000537551, ENST00000538235, ENST00000540537, ENST00000540963, ENST00000541341, ENST00000541817, ENST00000542714, ENST00000544093, ENST00000544268, ENST00…	-0.438	5.52	8.56	0.00475	0.0758	2.32
2568	ENSG00000105880	1749	DLX5	7	97000000	97000000	4560	-	DLX5	protein_coding	chromosome	distal-less homeobox 5 [Source:HGNC Symbol;Acc:HGNC:2918]	ENSG00000105880.7	DLX5	c(ENST00000486603, ENST00000493764, ENST00000648378)	0.794	1.26	8.55	0.00478	0.0761	2.32
7486	ENSG00000154359	91694	LONRF1	8	12700000	12800000	34200	-	LONRF1	protein_coding	chromosome	LON peptidase N-terminal domain and ring finger 1 [Source:HGNC Symbol;Acc:HGNC:26302]	ENSG00000154359.13	LONRF1	c(ENST00000398246, ENST00000524526, ENST00000525024, ENST00000526610, ENST00000526680, ENST00000527055, ENST00000530693, ENST00000533751, ENST00000534446)	0.935	2.77	8.55	0.00478	0.0761	2.32
4320	ENSG00000124193	6431	SRSF6	20	43500000	43500000	8150	+	SRSF6	protein_coding	chromosome	serine and arginine rich splicing factor 6 [Source:HGNC Symbol;Acc:HGNC:10788]	ENSG00000124193.16	SRSF6	c(ENST00000244020, ENST00000483871, ENST00000662078, ENST00000668808, ENST00000670741, ENST00000671022)	-0.253	6.37	8.54	0.00479	0.0761	2.32
8636	ENSG00000164663	25862	USP49	6	41800000	41900000	105000	-	USP49	protein_coding	chromosome	ubiquitin specific peptidase 49 [Source:HGNC Symbol;Acc:HGNC:20078]	ENSG00000164663.14	USP49	c(ENST00000373006, ENST00000373010, ENST00000394253, ENST00000423567, ENST00000448078)	0.354	3.25	8.55	0.00479	0.0761	2.32
13771	ENSG00000254726	92312	MEX3A	1	156000000	156000000	10500	-	MEX3A	protein_coding	chromosome	mex-3 RNA binding family member A [Source:HGNC Symbol;Acc:HGNC:33482]	ENSG00000254726.3	MEX3A	c(ENST00000442784, ENST00000532414)	0.777	3.52	8.54	0.0048	0.0761	2.32
7820	ENSG00000158445	3745	KCNB1	20	49300000	49500000	191000	-	KCNB1	protein_coding	chromosome	potassium voltage-gated channel subfamily B member 1 [Source:HGNC Symbol;Acc:HGNC:6231]	ENSG00000158445.10	KCNB1	c(ENST00000371741, ENST00000635210, ENST00000635465, ENST00000635809, ENST00000635878, ENST00000636838, ENST00000636950, ENST00000637131, ENST00000637357)	0.921	1.68	8.54	0.00481	0.0762	2.32
4926	ENSG00000130766	83667	SESN2	1	28300000	28300000	23000	+	SESN2	protein_coding	chromosome	sestrin 2 [Source:HGNC Symbol;Acc:HGNC:20746]	ENSG00000130766.5	SESN2	ENST00000253063	0.361	4.88	8.53	0.00482	0.0762	2.32
6508	ENSG00000143409	55793	MINDY1	1	151000000	151000000	12300	-	MINDY1	protein_coding	chromosome	MINDY lysine 48 deubiquitinase 1 [Source:HGNC Symbol;Acc:HGNC:25648]	ENSG00000143409.15	MINDY1	c(ENST00000312210, ENST00000361738, ENST00000361936, ENST00000470877, ENST00000493834, ENST00000497067, ENST00000622754)	0.331	3.84	8.53	0.00483	0.0764	2.32
8020	ENSG00000160588	196264	MPZL3	11	118000000	118000000	25700	-	MPZL3	protein_coding	chromosome	myelin protein zero like 3 [Source:HGNC Symbol;Acc:HGNC:27279]	ENSG00000160588.10	MPZL3	c(ENST00000278949, ENST00000446386, ENST00000525386, ENST00000527472)	0.391	4.34	8.52	0.00486	0.0767	2.31
8191	ENSG00000162512	9672	SDC3	1	30900000	30900000	39300	-	SDC3	protein_coding	chromosome	syndecan 3 [Source:HGNC Symbol;Acc:HGNC:10660]	ENSG00000162512.16	SDC3	c(ENST00000336798, ENST00000339394, ENST00000471567, ENST00000487984)	0.291	4.85	8.51	0.00487	0.0768	2.31
382	ENSG00000030419	22807	IKZF2	2	213000000	213000000	153000	-	IKZF2	protein_coding	chromosome	IKAROS family zinc finger 2 [Source:HGNC Symbol;Acc:HGNC:13177]	ENSG00000030419.16	IKZF2	c(ENST00000342002, ENST00000374319, ENST00000374326, ENST00000412444, ENST00000431520, ENST00000433134, ENST00000434687, ENST00000439848, ENST00000442445, ENST00000451136, ENST00000452786, ENST00000453575, ENST00000457361, ENST00000484040)	0.369	5.84	8.5	0.00489	0.077	2.31
1456	ENSG00000088854	25943	C20orf194	20	3250000	3410000	158000	-	C20orf194	protein_coding	chromosome	chromosome 20 open reading frame 194 [Source:HGNC Symbol;Acc:HGNC:17721]	ENSG00000088854.12	C20orf194	c(ENST00000252032, ENST00000619760)	0.327	4.56	8.5	0.00489	0.077	2.31
4134	ENSG00000121879	5290	PIK3CA	3	179000000	179000000	92000	+	PIK3CA	protein_coding	chromosome	phosphatidylinositol-4,5-bisphosphate 3-kinase catalytic subunit alpha [Source:HGNC Symbol;Acc:HGNC:8975]	ENSG00000121879.5	PIK3CA	c(ENST00000263967, ENST00000462255, ENST00000468036, ENST00000477735, ENST00000643187)	0.34	5.51	8.5	0.00489	0.077	2.31
3178	ENSG00000111961	23328	SASH1	6	148000000	149000000	280000	+	SASH1	protein_coding	chromosome	SAM and SH3 domain containing 1 [Source:HGNC Symbol;Acc:HGNC:19182]	ENSG00000111961.18	SASH1	c(ENST00000367467, ENST00000367469, ENST00000470750, ENST00000622663, ENST00000635873, ENST00000635969, ENST00000636279, ENST00000637029, ENST00000637469, ENST00000637498, ENST00000637729)	0.363	4.85	8.49	0.00493	0.0775	2.31
13149	ENSG00000228628	1388	ATF6B	CHR_HSCHR6_MHC_MCF_CTG1	32200000	32200000	13000	-	ATF6B	protein_coding	chromosome	activating transcription factor 6 beta [Source:HGNC Symbol;Acc:HGNC:2349]	ENSG00000228628.8	ATF6B	c(ENST00000425571, ENST00000435768, ENST00000436157, ENST00000461317, ENST00000462947, ENST00000476416, ENST00000483144, ENST00000492011)	1.58	0.935	8.48	0.00494	0.0776	2.31
10666	ENSG00000179862	163732	CITED4	1	40900000	40900000	1310	-	CITED4	protein_coding	chromosome	Cbp/p300 interacting transactivator with Glu/Asp rich carboxy-terminal domain 4 [Source:HGNC Symbol;Acc:HGNC:18696]	ENSG00000179862.7	CITED4	ENST00000372638	-0.423	3.14	8.48	0.00495	0.0777	2.31
14248	ENSG00000274386	100129924	TMEM269	1	42800000	42800000	31600	+	TMEM269	protein_coding	chromosome	transmembrane protein 269 [Source:HGNC Symbol;Acc:HGNC:52381]	ENSG00000274386.5	TMEM269	c(ENST00000421630, ENST00000536543, ENST00000605272, ENST00000637012)	1.58	-0.875	8.47	0.00496	0.0777	2.3
8682	ENSG00000164934	25879	DCAF13	8	103000000	103000000	28700	+	DCAF13	protein_coding	chromosome	DDB1 and CUL4 associated factor 13 [Source:HGNC Symbol;Acc:HGNC:24535]	ENSG00000164934.14	DCAF13	c(ENST00000297579, ENST00000518554, ENST00000519682, ENST00000521716, ENST00000521971, ENST00000521999, ENST00000611541, ENST00000612750, ENST00000616836, ENST00000618975)	-0.22	6.44	8.47	0.00497	0.0777	2.3
9486	ENSG00000169714	7555	CNBP	3	129000000	129000000	14400	-	CNBP	protein_coding	chromosome	CCHC-type zinc finger nucleic acid binding protein [Source:HGNC Symbol;Acc:HGNC:13164]	ENSG00000169714.16	CNBP	c(ENST00000422453, ENST00000441626, ENST00000446936, ENST00000451728, ENST00000500450, ENST00000502372, ENST00000502976, ENST00000504813, ENST00000507573, ENST00000512338)	-0.165	8.36	8.47	0.00498	0.0777	2.3
11457	ENSG00000186648	90668	CARMIL3	14	24100000	24100000	17700	+	CARMIL3	protein_coding	chromosome	capping protein regulator and myosin 1 linker 3 [Source:HGNC Symbol;Acc:HGNC:20272]	ENSG00000186648.15	CARMIL3	c(ENST00000342740, ENST00000559694, ENST00000560349, ENST00000561354)	1.01	1.81	8.47	0.00498	0.0777	2.3
3260	ENSG00000112697	55754	TMEM30A	6	75300000	75300000	32000	-	TMEM30A	protein_coding	chromosome	transmembrane protein 30A [Source:HGNC Symbol;Acc:HGNC:16667]	ENSG00000112697.16	TMEM30A	c(ENST00000230461, ENST00000370050, ENST00000475111, ENST00000518161)	0.221	7.54	8.46	0.00499	0.0778	2.3
8982	ENSG00000166741	4837	NNMT	11	114000000	114000000	55500	+	NNMT	protein_coding	chromosome	nicotinamide N-methyltransferase [Source:HGNC Symbol;Acc:HGNC:7861]	ENSG00000166741.7	NNMT	c(ENST00000299964, ENST00000535185, ENST00000535401, ENST00000541090, ENST00000541754, ENST00000542647, ENST00000545255, ENST00000546313)	0.87	1.75	8.46	0.00499	0.0778	2.3
7088	ENSG00000149260	726	CAPN5	11	77100000	77100000	59200	+	CAPN5	protein_coding	chromosome	calpain 5 [Source:HGNC Symbol;Acc:HGNC:1482]	ENSG00000149260.18	CAPN5	c(ENST00000456580, ENST00000527066, ENST00000527129, ENST00000529629, ENST00000531028, ENST00000533889, ENST00000648180, ENST00000648752)	0.58	3.73	8.46	0.005	0.0778	2.3
13122	ENSG00000228116	9374	PPT2	CHR_HSCHR6_MHC_DBB_CTG1	32100000	32100000	4890	+	PPT2	protein_coding	chromosome	palmitoyl-protein thioesterase 2 [Source:HGNC Symbol;Acc:HGNC:9326]	ENSG00000228116.9	PPT2	c(ENST00000415972, ENST00000416489, ENST00000424667, ENST00000425659, ENST00000427896, ENST00000429189, ENST00000458042, ENST00000458738, ENST00000467040, ENST00000469283, ENST00000478621, ENST00000483096, ENST00000486179, ENST00000487203, ENST00000496405, ENST00000496715)	-5.12	-0.0952	8.53	0.005	0.0778	2.3
317	ENSG00000021826	1373	CPS1	2	210000000	211000000	201000	+	CPS1	protein_coding	chromosome	carbamoyl-phosphate synthase 1 [Source:HGNC Symbol;Acc:HGNC:2323]	ENSG00000021826.16	CPS1	c(ENST00000233072, ENST00000417946, ENST00000430249, ENST00000451903, ENST00000467353, ENST00000470791, ENST00000479988, ENST00000497121, ENST00000497163, ENST00000523702, ENST00000619804, ENST00000645825, ENST00000671984, ENST00000673510)	0.651	3.56	8.45	0.00501	0.0778	2.3
8462	ENSG00000163877	79753	SNIP1	1	37500000	37600000	19800	-	SNIP1	protein_coding	chromosome	Smad nuclear interacting protein 1 [Source:HGNC Symbol;Acc:HGNC:30587]	ENSG00000163877.11	SNIP1	c(ENST00000296215, ENST00000468040, ENST00000493916, ENST00000638725)	0.303	5.17	8.45	0.00501	0.0778	2.3
5307	ENSG00000134107	8553	BHLHE40	3	4980000	4990000	5890	+	BHLHE40	protein_coding	chromosome	basic helix-loop-helix family member e40 [Source:HGNC Symbol;Acc:HGNC:1046]	ENSG00000134107.5	BHLHE40	c(ENST00000256495, ENST00000460806, ENST00000467610)	0.238	7.59	8.45	0.00503	0.0779	2.3
7846	ENSG00000158769	50848	F11R	1	161000000	161000000	26100	-	F11R	protein_coding	chromosome	F11 receptor [Source:HGNC Symbol;Acc:HGNC:14685]	ENSG00000158769.18	F11R	c(ENST00000335772, ENST00000368026, ENST00000472573, ENST00000537746, ENST00000602966, ENST00000621309)	0.362	7.56	8.44	0.00503	0.0779	2.3
4429	ENSG00000125398	6662	SOX9	17	72100000	72100000	5400	+	SOX9	protein_coding	chromosome	SRY-box transcription factor 9 [Source:HGNC Symbol;Acc:HGNC:11204]	ENSG00000125398.8	SOX9	ENST00000245479	-0.272	5.42	8.44	0.00504	0.0779	2.3
2878	ENSG00000108852	4355	MPP2	17	43900000	43900000	34400	-	MPP2	protein_coding	chromosome	membrane palmitoylated protein 2 [Source:HGNC Symbol;Acc:HGNC:7220]	ENSG00000108852.14	MPP2	c(ENST00000269095, ENST00000377184, ENST00000461854, ENST00000473246, ENST00000518478, ENST00000518766, ENST00000520241, ENST00000520305, ENST00000520319, ENST00000520406, ENST00000521178, ENST00000522172, ENST00000523220, ENST00000523501, ENST00000523762, ENST00000523934, ENST00000524294, ENST00000536246, ENST00000612133, ENST00000622681, ENST00000625880)	1.07	-0.13	8.44	0.00505	0.078	2.3
9406	ENSG00000169193	90693	CCDC126	7	23600000	23600000	47300	+	CCDC126	protein_coding	chromosome	coiled-coil domain containing 126 [Source:HGNC Symbol;Acc:HGNC:22398]	ENSG00000169193.12	CCDC126	c(ENST00000307471, ENST00000409765, ENST00000410069, ENST00000448353, ENST00000472407, ENST00000484553, ENST00000485233, ENST00000486109)	0.51	3.6	8.42	0.00509	0.0785	2.29
11599	ENSG00000188130	6300	MAPK12	22	50200000	50300000	16300	-	MAPK12	protein_coding	chromosome	mitogen-activated protein kinase 12 [Source:HGNC Symbol;Acc:HGNC:6874]	ENSG00000188130.14	MAPK12	c(ENST00000215659, ENST00000395778, ENST00000395780, ENST00000467891, ENST00000482969, ENST00000488504, ENST00000492218, ENST00000496942, ENST00000497036, ENST00000497738, ENST00000622558)	-0.361	4.58	8.4	0.00513	0.079	2.29
2139	ENSG00000102390	51260	PBDC1	X	76200000	76200000	5280	+	PBDC1	protein_coding	chromosome	polysaccharide biosynthesis domain containing 1 [Source:HGNC Symbol;Acc:HGNC:28790]	ENSG00000102390.11	PBDC1	c(ENST00000373357, ENST00000373358)	-0.23	5.55	8.39	0.00516	0.0793	2.29
2438	ENSG00000105146	6795	AURKC	19	57200000	57200000	4750	+	AURKC	protein_coding	chromosome	aurora kinase C [Source:HGNC Symbol;Acc:HGNC:11391]	ENSG00000105146.13	AURKC	c(ENST00000302804, ENST00000415300, ENST00000448930, ENST00000594599, ENST00000596375, ENST00000598785, ENST00000599062, ENST00000601799)	-0.895	0.827	8.39	0.00516	0.0793	2.29
6460	ENSG00000143178	9095	TBX19	1	168000000	168000000	33600	+	TBX19	protein_coding	chromosome	T-box transcription factor 19 [Source:HGNC Symbol;Acc:HGNC:11596]	ENSG00000143178.13	TBX19	c(ENST00000367821, ENST00000431969, ENST00000441464, ENST00000465440)	0.659	1.02	8.39	0.00517	0.0794	2.29
4705	ENSG00000128567	5420	PODXL	7	132000000	132000000	58000	-	PODXL	protein_coding	chromosome	podocalyxin like [Source:HGNC Symbol;Acc:HGNC:9171]	ENSG00000128567.17	PODXL	c(ENST00000322985, ENST00000378555, ENST00000446198, ENST00000465001, ENST00000482581, ENST00000484346, ENST00000487965, ENST00000490761)	0.96	1.17	8.38	0.00518	0.0795	2.29
7888	ENSG00000159208	148523	CIART	1	150000000	150000000	4550	+	CIART	protein_coding	chromosome	circadian associated repressor of transcription [Source:HGNC Symbol;Acc:HGNC:25200]	ENSG00000159208.16	CIART	c(ENST00000290363, ENST00000369094, ENST00000369095, ENST00000417398, ENST00000447007, ENST00000469255, ENST00000497211)	-0.389	3.59	8.38	0.00519	0.0795	2.28
2367	ENSG00000104687	2936	GSR	8	30700000	30700000	49800	-	GSR	protein_coding	chromosome	glutathione-disulfide reductase [Source:HGNC Symbol;Acc:HGNC:4623]	ENSG00000104687.14	GSR	c(ENST00000221130, ENST00000521479, ENST00000523295, ENST00000537535, ENST00000541648, ENST00000546342, ENST00000643525, ENST00000643653)	0.265	4.94	8.37	0.00521	0.0797	2.28
237	ENSG00000011638	57146	TMEM159	16	21200000	21200000	22200	+	TMEM159	protein_coding	chromosome	transmembrane protein 159 [Source:HGNC Symbol;Acc:HGNC:30136]	ENSG00000011638.10	TMEM159	c(ENST00000233047, ENST00000261388, ENST00000451578, ENST00000572258, ENST00000572599, ENST00000573487, ENST00000573688, ENST00000574092, ENST00000577162)	0.285	5.49	8.35	0.00527	0.0806	2.28
767	ENSG00000065970	55810	FOXJ2	12	8030000	8060000	22800	+	FOXJ2	protein_coding	chromosome	forkhead box J2 [Source:HGNC Symbol;Acc:HGNC:24818]	ENSG00000065970.9	FOXJ2	c(ENST00000162391, ENST00000428177, ENST00000539192)	0.418	4.36	8.35	0.00528	0.0806	2.28
6970	ENSG00000147862	4781	NFIB	9	14100000	14400000	317000	-	NFIB	protein_coding	chromosome	nuclear factor I B [Source:HGNC Symbol;Acc:HGNC:7785]	ENSG00000147862.17	NFIB	c(ENST00000380921, ENST00000380924, ENST00000380934, ENST00000380953, ENST00000380959, ENST00000397575, ENST00000397579, ENST00000397581, ENST00000493697, ENST00000543693, ENST00000606230, ENST00000622520, ENST00000632375, ENST00000633317, ENST00000635877, ENST00000636057, ENST00000636063, ENST00000636432, ENST00000636735, ENST00000637640, ENST00000637742, ENST00000638165, ENST00000646622)	0.4	5.04	8.34	0.00529	0.0807	2.28
13158	ENSG00000228978	7124	TNF	CHR_HSCHR6_MHC_APD_CTG1	31600000	31600000	1800	+	TNF	protein_coding	chromosome	tumor necrosis factor [Source:HGNC Symbol;Acc:HGNC:11892]	ENSG00000228978.2	TNF	ENST00000445232	-4.63	-2.24	8.48	0.0053	0.0807	2.28
6782	ENSG00000145779	25816	TNFAIP8	5	119000000	119000000	131000	+	TNFAIP8	protein_coding	chromosome	TNF alpha induced protein 8 [Source:HGNC Symbol;Acc:HGNC:17260]	ENSG00000145779.8	TNFAIP8	c(ENST00000274456, ENST00000388882, ENST00000415806, ENST00000503646, ENST00000504642, ENST00000504771, ENST00000513374)	0.415	4.74	8.33	0.00531	0.0808	2.28
901	ENSG00000070476	79364	ZXDC	3	126000000	126000000	38300	-	ZXDC	protein_coding	chromosome	ZXD family zinc finger C [Source:HGNC Symbol;Acc:HGNC:28160]	ENSG00000070476.15	ZXDC	c(ENST00000336332, ENST00000389709, ENST00000514463, ENST00000515545)	0.273	4.44	8.32	0.00533	0.081	2.27
6167	ENSG00000140396	10499	NCOA2	8	70100000	70400000	294000	-	NCOA2	protein_coding	chromosome	nuclear receptor coactivator 2 [Source:HGNC Symbol;Acc:HGNC:7669]	ENSG00000140396.13	NCOA2	c(ENST00000452400, ENST00000518287, ENST00000518363, ENST00000519724, ENST00000520416, ENST00000521239, ENST00000522054, ENST00000524223)	0.454	5.08	8.32	0.00533	0.081	2.27
10711	ENSG00000180353	3059	HCLS1	3	122000000	122000000	29500	-	HCLS1	protein_coding	chromosome	hematopoietic cell-specific Lyn substrate 1 [Source:HGNC Symbol;Acc:HGNC:4844]	ENSG00000180353.11	HCLS1	c(ENST00000314583, ENST00000428394, ENST00000464274, ENST00000468693, ENST00000473883, ENST00000479994, ENST00000481314, ENST00000487290, ENST00000488033, ENST00000491824, ENST00000495491, ENST00000497391)	-0.671	2.07	8.32	0.00535	0.0812	2.27
1854	ENSG00000100376	55007	FAM118A	22	45300000	45300000	33000	+	FAM118A	protein_coding	chromosome	family with sequence similarity 118 member A [Source:HGNC Symbol;Acc:HGNC:1313]	ENSG00000100376.12	FAM118A	c(ENST00000216214, ENST00000405673, ENST00000424557, ENST00000427777, ENST00000441876, ENST00000452238, ENST00000459849, ENST00000462361, ENST00000476478, ENST00000476754, ENST00000477714, ENST00000479180, ENST00000481447, ENST00000483102, ENST00000487732, ENST00000491671)	0.486	4.6	8.31	0.00537	0.0814	2.27
6984	ENSG00000148120	84909	AOPEP	9	94700000	95100000	361000	+	AOPEP	protein_coding	chromosome	aminopeptidase O (putative) [Source:HGNC Symbol;Acc:HGNC:1361]	ENSG00000148120.16	AOPEP	c(ENST00000277198, ENST00000297979, ENST00000375315, ENST00000424143, ENST00000427193, ENST00000428313, ENST00000445181, ENST00000451893, ENST00000460573, ENST00000462125, ENST00000463372, ENST00000468164, ENST00000471978, ENST00000473778, ENST00000478473, ENST00000478603, ENST00000479161, ENST00000482056, ENST00000488186, ENST00000489318, ENST00000489562, ENST00000496567)	-0.359	4.91	8.31	0.00538	0.0814	2.27
8744	ENSG00000165304	9833	MELK	9	36600000	36700000	105000	+	MELK	protein_coding	chromosome	maternal embryonic leucine zipper kinase [Source:HGNC Symbol;Acc:HGNC:16870]	ENSG00000165304.8	MELK	c(ENST00000298048, ENST00000480021, ENST00000487398, ENST00000489766, ENST00000495529, ENST00000536329, ENST00000536860, ENST00000536987, ENST00000541717, ENST00000543751, ENST00000545008, ENST00000625974, ENST00000626154, ENST00000627766)	0.322	4.55	8.3	0.00539	0.0814	2.27
14024	ENSG00000265190	653145	ANXA8	10	47500000	47500000	24000	-	ANXA8	protein_coding	chromosome	annexin A8 [Source:HGNC Symbol;Acc:HGNC:546]	ENSG00000265190.6	ANXA8	c(ENST00000577813, ENST00000583448, ENST00000583874, ENST00000583911, ENST00000585281, ENST00000602274, ENST00000602877, ENST00000611843)	-0.201	9.57	8.29	0.00542	0.0818	2.27
227	ENSG00000011405	5286	PIK3C2A	11	17100000	17200000	130000	-	PIK3C2A	protein_coding	chromosome	phosphatidylinositol-4-phosphate 3-kinase catalytic subunit type 2 alpha [Source:HGNC Symbol;Acc:HGNC:8971]	ENSG00000011405.13	PIK3C2A	c(ENST00000265970, ENST00000503729, ENST00000531428, ENST00000532035, ENST00000533645)	0.751	6.39	8.29	0.00543	0.0819	2.27
8575	ENSG00000164292	22836	RHOBTB3	5	95700000	95800000	111000	+	RHOBTB3	protein_coding	chromosome	Rho related BTB domain containing 3 [Source:HGNC Symbol;Acc:HGNC:18757]	ENSG00000164292.13	RHOBTB3	c(ENST00000379982, ENST00000502541, ENST00000503737, ENST00000504179, ENST00000504949, ENST00000506817, ENST00000506959, ENST00000507186, ENST00000510226, ENST00000510313, ENST00000510623, ENST00000511558, ENST00000512878, ENST00000513091, ENST00000514198, ENST00000515852)	0.419	5.13	8.29	0.00543	0.0819	2.26
6413	ENSG00000142675	10256	CNKSR1	1	26200000	26200000	12400	+	CNKSR1	protein_coding	chromosome	connector enhancer of kinase suppressor of Ras 1 [Source:HGNC Symbol;Acc:HGNC:19700]	ENSG00000142675.18	CNKSR1	c(ENST00000361530, ENST00000374253, ENST00000465415, ENST00000480348, ENST00000480617, ENST00000481077, ENST00000482227, ENST00000484874, ENST00000524529, ENST00000525687, ENST00000528001, ENST00000528281, ENST00000531150, ENST00000531191)	0.421	4.63	8.28	0.00544	0.0819	2.26
555	ENSG00000052344	5652	PRSS8	16	31100000	31100000	4300	-	PRSS8	protein_coding	chromosome	serine protease 8 [Source:HGNC Symbol;Acc:HGNC:9491]	ENSG00000052344.16	PRSS8	c(ENST00000317508, ENST00000564025, ENST00000567531, ENST00000567797, ENST00000567833, ENST00000568261)	0.346	5.98	8.28	0.00545	0.0819	2.26
11828	ENSG00000196378	80778	ZNF34	8	145000000	145000000	14200	-	ZNF34	protein_coding	chromosome	zinc finger protein 34 [Source:HGNC Symbol;Acc:HGNC:13098]	ENSG00000196378.11	ZNF34	c(ENST00000343459, ENST00000429371, ENST00000527740, ENST00000534337, ENST00000534445)	-0.561	2	8.27	0.00546	0.0821	2.26
11185	ENSG00000184708	56478	EIF4ENIF1	22	31400000	31500000	59100	-	EIF4ENIF1	protein_coding	chromosome	eukaryotic translation initiation factor 4E nuclear import factor 1 [Source:HGNC Symbol;Acc:HGNC:16687]	ENSG00000184708.18	EIF4ENIF1	c(ENST00000330125, ENST00000344710, ENST00000397518, ENST00000397520, ENST00000397523, ENST00000397525, ENST00000418321, ENST00000423097, ENST00000441289, ENST00000445424, ENST00000475437, ENST00000487671, ENST00000495101)	0.499	4.87	8.26	0.00549	0.0824	2.26
12136	ENSG00000198042	84549	MAK16	8	33500000	33500000	16100	+	MAK16	protein_coding	chromosome	MAK16 homolog [Source:HGNC Symbol;Acc:HGNC:13703]	ENSG00000198042.11	MAK16	c(ENST00000360128, ENST00000517567, ENST00000518389, ENST00000519089, ENST00000520763)	-0.496	5.48	8.26	0.00551	0.0826	2.26
501	ENSG00000047644	55841	WWC3	X	10000000	10100000	129000	+	WWC3	protein_coding	chromosome	WWC family member 3 [Source:HGNC Symbol;Acc:HGNC:29237]	ENSG00000047644.18	WWC3	c(ENST00000380861, ENST00000466248)	0.56	4.42	8.25	0.00552	0.0827	2.26
3237	ENSG00000112419	9749	PHACTR2	6	144000000	144000000	294000	+	PHACTR2	protein_coding	chromosome	phosphatase and actin regulator 2 [Source:HGNC Symbol;Acc:HGNC:20956]	ENSG00000112419.14	PHACTR2	c(ENST00000305766, ENST00000367582, ENST00000367584, ENST00000397980, ENST00000402863, ENST00000420771, ENST00000427704, ENST00000440869, ENST00000451827, ENST00000536245, ENST00000542769, ENST00000545919)	0.462	5	8.24	0.00554	0.0828	2.26
4358	ENSG00000124496	55809	TRERF1	6	42200000	42500000	227000	-	TRERF1	protein_coding	chromosome	transcriptional regulating factor 1 [Source:HGNC Symbol;Acc:HGNC:18273]	ENSG00000124496.12	TRERF1	c(ENST00000340840, ENST00000354325, ENST00000372917, ENST00000372922, ENST00000541110)	-0.289	4.98	8.24	0.00555	0.0828	2.26
10493	ENSG00000177971	55272	IMP3	15	75600000	75600000	9620	-	IMP3	protein_coding	chromosome	IMP U3 small nucleolar ribonucleoprotein 3 [Source:HGNC Symbol;Acc:HGNC:14497]	ENSG00000177971.8	IMP3	c(ENST00000314852, ENST00000403490, ENST00000565349)	-0.252	6.08	8.24	0.00555	0.0828	2.26
10627	ENSG00000179271	90480	GADD45GIP1	19	13000000	13000000	4100	-	GADD45GIP1	protein_coding	chromosome	GADD45G interacting protein 1 [Source:HGNC Symbol;Acc:HGNC:29996]	ENSG00000179271.3	GADD45GIP1	ENST00000316939	-0.269	5.75	8.24	0.00555	0.0828	2.26
756	ENSG00000065621	119391	GSTO2	10	104000000	104000000	36100	+	GSTO2	protein_coding	chromosome	glutathione S-transferase omega 2 [Source:HGNC Symbol;Acc:HGNC:23064]	ENSG00000065621.15	GSTO2	c(ENST00000338595, ENST00000369707, ENST00000450629, ENST00000467629, ENST00000473401, ENST00000477078, ENST00000498052)	-0.322	4.74	8.24	0.00556	0.0829	2.25
493	ENSG00000047346	56204	FAM214A	15	52600000	52700000	129000	-	FAM214A	protein_coding	chromosome	family with sequence similarity 214 member A [Source:HGNC Symbol;Acc:HGNC:25609]	ENSG00000047346.12	FAM214A	c(ENST00000261844, ENST00000399202, ENST00000534964, ENST00000546305, ENST00000561490, ENST00000561543, ENST00000562135, ENST00000562351, ENST00000566768, ENST00000566948, ENST00000568637, ENST00000568668, ENST00000568863, ENST00000568871, ENST00000570204, ENST00000619572)	0.493	5.22	8.23	0.00557	0.0829	2.25
12289	ENSG00000198780	26049	FAM169A	5	74800000	74900000	89400	-	FAM169A	protein_coding	chromosome	family with sequence similarity 169 member A [Source:HGNC Symbol;Acc:HGNC:29138]	ENSG00000198780.12	FAM169A	c(ENST00000389156, ENST00000506954, ENST00000510496, ENST00000510609, ENST00000513277, ENST00000514200, ENST00000514215)	0.502	4.39	8.24	0.00557	0.0829	2.25
8884	ENSG00000166173	55323	LARP6	15	70800000	70900000	25000	-	LARP6	protein_coding	chromosome	La ribonucleoprotein domain family member 6 [Source:HGNC Symbol;Acc:HGNC:24012]	ENSG00000166173.11	LARP6	c(ENST00000299213, ENST00000344870, ENST00000559140, ENST00000559316, ENST00000560052)	0.667	3.13	8.22	0.0056	0.0832	2.25
10125	ENSG00000174442	55055	ZWILCH	15	66500000	66600000	45200	+	ZWILCH	protein_coding	chromosome	zwilch kinetochore protein [Source:HGNC Symbol;Acc:HGNC:25468]	ENSG00000174442.12	ZWILCH	c(ENST00000307897, ENST00000446801, ENST00000535141, ENST00000561583, ENST00000562645, ENST00000563698, ENST00000564179, ENST00000564309, ENST00000565627, ENST00000565960, ENST00000567816, ENST00000567926, ENST00000569489, ENST00000613446)	0.308	5.28	8.22	0.00561	0.0833	2.25
3574	ENSG00000115808	6801	STRN	2	36800000	37000000	129000	-	STRN	protein_coding	chromosome	striatin [Source:HGNC Symbol;Acc:HGNC:11424]	ENSG00000115808.12	STRN	c(ENST00000263918, ENST00000379213, ENST00000495595)	0.399	6.67	8.22	0.00562	0.0833	2.25
6623	ENSG00000144120	80775	TMEM177	2	120000000	120000000	7340	+	TMEM177	protein_coding	chromosome	transmembrane protein 177 [Source:HGNC Symbol;Acc:HGNC:28143]	ENSG00000144120.13	TMEM177	c(ENST00000272521, ENST00000401466, ENST00000409951, ENST00000424086, ENST00000445518, ENST00000496203)	-0.359	3.9	8.21	0.00563	0.0834	2.25
4570	ENSG00000126749	10436	EMG1	12	6970000	7000000	26500	+	EMG1	protein_coding	chromosome	EMG1 N1-specific pseudouridine methyltransferase [Source:HGNC Symbol;Acc:HGNC:16912]	ENSG00000126749.16	EMG1	c(ENST00000261406, ENST00000539196, ENST00000599672, ENST00000607161, ENST00000611981, ENST00000620255)	-0.191	6.08	8.21	0.00564	0.0834	2.25
12891	ENSG00000215845	100131187	TSTD1	1	161000000	161000000	1350	-	TSTD1	protein_coding	chromosome	thiosulfate sulfurtransferase like domain containing 1 [Source:HGNC Symbol;Acc:HGNC:35410]	ENSG00000215845.11	TSTD1	c(ENST00000318289, ENST00000368023, ENST00000368024, ENST00000423014, ENST00000462952, ENST00000466967, ENST00000486084)	-0.29	4.43	8.21	0.00564	0.0834	2.25
1702	ENSG00000099341	5714	PSMD8	19	38400000	38400000	9290	+	PSMD8	protein_coding	chromosome	proteasome 26S subunit, non-ATPase 8 [Source:HGNC Symbol;Acc:HGNC:9566]	ENSG00000099341.11	PSMD8	c(ENST00000215071, ENST00000585598, ENST00000590331, ENST00000591216, ENST00000591250, ENST00000592001, ENST00000592035, ENST00000592561, ENST00000602911, ENST00000620216)	-0.191	7.44	8.2	0.00565	0.0834	2.25
7188	ENSG00000150893	341640	FREM2	13	38700000	38900000	200000	+	FREM2	protein_coding	chromosome	FRAS1 related extracellular matrix 2 [Source:HGNC Symbol;Acc:HGNC:25396]	ENSG00000150893.11	FREM2	c(ENST00000280481, ENST00000482551)	-2.07	-2.09	8.2	0.00566	0.0834	2.25
4258	ENSG00000123395	60673	ATG101	12	52100000	52100000	8250	+	ATG101	protein_coding	chromosome	autophagy related 101 [Source:HGNC Symbol;Acc:HGNC:25679]	ENSG00000123395.14	ATG101	c(ENST00000336854, ENST00000547409, ENST00000548915, ENST00000550604, ENST00000552544, ENST00000552947, ENST00000553049)	-0.235	5.67	8.2	0.00567	0.0834	2.25
9641	ENSG00000170802	3344	FOXN2	2	48300000	48400000	64700	+	FOXN2	protein_coding	chromosome	forkhead box N2 [Source:HGNC Symbol;Acc:HGNC:5281]	ENSG00000170802.16	FOXN2	c(ENST00000340553, ENST00000413569, ENST00000616844)	0.32	5.05	8.19	0.00569	0.0836	2.24
10304	ENSG00000176108	79643	CHMP6	17	81000000	81000000	17900	+	CHMP6	protein_coding	chromosome	charged multivesicular body protein 6 [Source:HGNC Symbol;Acc:HGNC:25675]	ENSG00000176108.9	CHMP6	c(ENST00000325167, ENST00000571457, ENST00000572525, ENST00000572778)	-0.374	4.47	8.19	0.00569	0.0836	2.24
1841	ENSG00000100336	80832	APOL4	22	36200000	36200000	15700	-	APOL4	protein_coding	chromosome	apolipoprotein L4 [Source:HGNC Symbol;Acc:HGNC:14867]	ENSG00000100336.17	APOL4	c(ENST00000328429, ENST00000332987, ENST00000352371, ENST00000397275, ENST00000419360, ENST00000436763, ENST00000449084, ENST00000457630, ENST00000480236, ENST00000493203, ENST00000613247, ENST00000616056)	0.732	1.97	8.18	0.00571	0.0839	2.24
10661	ENSG00000179826	117195	MRGPRX3	11	18100000	18100000	17500	+	MRGPRX3	protein_coding	chromosome	MAS related GPR family member X3 [Source:HGNC Symbol;Acc:HGNC:17980]	ENSG00000179826.6	MRGPRX3	c(ENST00000396275, ENST00000531264, ENST00000621697)	-0.462	2.99	8.17	0.00575	0.0844	2.24
11	ENSG00000001497	81887	LAS1L	X	65500000	65500000	22200	-	LAS1L	protein_coding	chromosome	LAS1 like, ribosome biogenesis factor [Source:HGNC Symbol;Acc:HGNC:25726]	ENSG00000001497.16	LAS1L	c(ENST00000374804, ENST00000374807, ENST00000374811, ENST00000469091, ENST00000484069)	-0.254	5.57	8.17	0.00576	0.0844	2.24
13093	ENSG00000227295	NA	ELL2P1	1	158000000	158000000	1910	-	ELL2P1	processed_pseudogene	chromosome	elongation factor for RNA polymerase II 2 pseudogene 1 [Source:HGNC Symbol;Acc:HGNC:39343]	ENSG00000227295.2	ELL2P1	ENST00000413990	-1.11	0.355	8.14	0.00582	0.0852	2.23
80	ENSG00000005486	57414	RHBDD2	7	75800000	75900000	46300	+	RHBDD2	protein_coding	chromosome	rhomboid domain containing 2 [Source:HGNC Symbol;Acc:HGNC:23082]	ENSG00000005486.17	RHBDD2	c(ENST00000006777, ENST00000318622, ENST00000428119, ENST00000454791, ENST00000466232, ENST00000467406, ENST00000468304, ENST00000468644, ENST00000476218)	-0.255	5.44	8.14	0.00584	0.0854	2.23
11598	ENSG00000188112	647024	C6orf132	6	42100000	42100000	41500	-	C6orf132	protein_coding	chromosome	chromosome 6 open reading frame 132 [Source:HGNC Symbol;Acc:HGNC:21288]	ENSG00000188112.9	C6orf132	c(ENST00000341865, ENST00000356542)	0.281	6.84	8.14	0.00584	0.0854	2.23
9626	ENSG00000170653	11016	ATF7	12	53500000	53600000	119000	-	ATF7	protein_coding	chromosome	activating transcription factor 7 [Source:HGNC Symbol;Acc:HGNC:792]	ENSG00000170653.19	ATF7	c(ENST00000420353, ENST00000456903, ENST00000546661, ENST00000548118, ENST00000548446, ENST00000550373, ENST00000551087, ENST00000551480, ENST00000588078, ENST00000588232, ENST00000589726, ENST00000591397)	0.413	5.2	8.12	0.00588	0.0857	2.23
4872	ENSG00000130382	4298	MLLT1	19	6210000	6280000	69600	-	MLLT1	protein_coding	chromosome	MLLT1 super elongation complex subunit [Source:HGNC Symbol;Acc:HGNC:7134]	ENSG00000130382.9	MLLT1	c(ENST00000252674, ENST00000585588, ENST00000587473)	0.249	5.47	8.12	0.0059	0.0859	2.23
5988	ENSG00000138696	658	BMPR1B	4	94800000	95200000	400000	+	BMPR1B	protein_coding	chromosome	bone morphogenetic protein receptor type 1B [Source:HGNC Symbol;Acc:HGNC:1077]	ENSG00000138696.11	BMPR1B	c(ENST00000264568, ENST00000394931, ENST00000440890, ENST00000502683, ENST00000506363, ENST00000509540, ENST00000512312, ENST00000515059, ENST00000672698)	0.508	3.28	8.11	0.00591	0.0859	2.23
10484	ENSG00000177888	360023	ZBTB41	1	197000000	197000000	46900	-	ZBTB41	protein_coding	chromosome	zinc finger and BTB domain containing 41 [Source:HGNC Symbol;Acc:HGNC:24819]	ENSG00000177888.7	ZBTB41	c(ENST00000367405, ENST00000467322)	0.258	4.97	8.11	0.00591	0.0859	2.23
5263	ENSG00000133687	83857	TMTC1	12	29500000	29800000	284000	-	TMTC1	protein_coding	chromosome	transmembrane O-mannosyltransferase targeting cadherins 1 [Source:HGNC Symbol;Acc:HGNC:24099]	ENSG00000133687.16	TMTC1	c(ENST00000256062, ENST00000319685, ENST00000539277, ENST00000546582, ENST00000550354, ENST00000551659, ENST00000552618, ENST00000552925, ENST00000553189)	0.36	4.58	8.11	0.00592	0.0859	2.23
3673	ENSG00000116704	23169	SLC35D1	1	67000000	67100000	54800	-	SLC35D1	protein_coding	chromosome	solute carrier family 35 member D1 [Source:HGNC Symbol;Acc:HGNC:20800]	ENSG00000116704.8	SLC35D1	ENST00000235345	0.22	5.56	8.11	0.00593	0.086	2.23
2079	ENSG00000101871	4281	MID1	X	10400000	10800000	388000	-	MID1	protein_coding	chromosome	midline 1 [Source:HGNC Symbol;Acc:HGNC:7095]	ENSG00000101871.14	MID1	c(ENST00000317552, ENST00000380779, ENST00000380780, ENST00000380782, ENST00000380785, ENST00000380787, ENST00000413894, ENST00000423614, ENST00000453318, ENST00000479925, ENST00000610939, ENST00000616003)	0.396	4.89	8.1	0.00595	0.0862	2.23
11063	ENSG00000183665	55039	TRMT12	8	124000000	124000000	11300	+	TRMT12	protein_coding	chromosome	tRNA methyltransferase 12 homolog [Source:HGNC Symbol;Acc:HGNC:26091]	ENSG00000183665.5	TRMT12	c(ENST00000328599, ENST00000521443, ENST00000522518)	-0.568	3.05	8.1	0.00596	0.0863	2.22
13427	ENSG00000237330	401934	RNF223	1	1070000	1070000	3340	-	RNF223	protein_coding	chromosome	ring finger protein 223 [Source:HGNC Symbol;Acc:HGNC:40020]	ENSG00000237330.3	RNF223	ENST00000453464	0.771	1.01	8.16	0.00599	0.0866	2.22
8927	ENSG00000166396	8710	SERPINB7	18	63800000	63800000	52400	+	SERPINB7	protein_coding	chromosome	serpin family B member 7 [Source:HGNC Symbol;Acc:HGNC:13902]	ENSG00000166396.13	SERPINB7	c(ENST00000336429, ENST00000398019, ENST00000425392, ENST00000431370, ENST00000447428, ENST00000540675, ENST00000546027)	0.183	8.53	8.08	0.00601	0.0868	2.22
7646	ENSG00000156463	153769	SH3RF2	5	146000000	146000000	145000	+	SH3RF2	protein_coding	chromosome	SH3 domain containing ring finger 2 [Source:HGNC Symbol;Acc:HGNC:26299]	ENSG00000156463.18	SH3RF2	c(ENST00000359120, ENST00000503848, ENST00000504522, ENST00000506591, ENST00000509286, ENST00000511217, ENST00000511705)	0.369	5.08	8.08	0.00602	0.0868	2.22
12524	ENSG00000204959	NA	ARHGEF34P	7	144000000	144000000	14500	-	ARHGEF34P	unprocessed_pseudogene	chromosome	Rho guanine nucleotide exchange factor 34, pseudogene [Source:HGNC Symbol;Acc:HGNC:38086]	ENSG00000204959.4	ARHGEF34P	ENST00000483587	2.19	2.42	8.08	0.00602	0.0868	2.22
1234	ENSG00000081386	22869	ZNF510	9	96800000	96800000	22300	-	ZNF510	protein_coding	chromosome	zinc finger protein 510 [Source:HGNC Symbol;Acc:HGNC:29161]	ENSG00000081386.12	ZNF510	c(ENST00000223428, ENST00000374641, ENST00000375231, ENST00000472201)	0.462	4.48	8.07	0.00604	0.087	2.22
2986	ENSG00000110074	55572	FOXRED1	11	126000000	126000000	9080	+	FOXRED1	protein_coding	chromosome	FAD dependent oxidoreductase domain containing 1 [Source:HGNC Symbol;Acc:HGNC:26927]	ENSG00000110074.11	FOXRED1	c(ENST00000263578, ENST00000524751, ENST00000525083, ENST00000525770, ENST00000526366, ENST00000526525, ENST00000527004, ENST00000527875, ENST00000529802, ENST00000530642, ENST00000531257, ENST00000532101, ENST00000532125, ENST00000532590, ENST00000533395, ENST00000533839, ENST00000534011, ENST00000534315)	0.378	4.25	8.06	0.00605	0.0871	2.22
451	ENSG00000040199	23035	PHLPP2	16	71600000	71700000	86900	-	PHLPP2	protein_coding	chromosome	PH domain and leucine rich repeat protein phosphatase 2 [Source:HGNC Symbol;Acc:HGNC:29149]	ENSG00000040199.18	PHLPP2	c(ENST00000393524, ENST00000538126, ENST00000564884, ENST00000567016, ENST00000568004, ENST00000568954, ENST00000574977)	0.409	4.5	8.06	0.00606	0.0871	2.22
9821	ENSG00000172007	83452	RAB33B	4	139000000	139000000	23400	+	RAB33B	protein_coding	chromosome	RAB33B, member RAS oncogene family [Source:HGNC Symbol;Acc:HGNC:16075]	ENSG00000172007.7	RAB33B	c(ENST00000305626, ENST00000507271, ENST00000652268)	0.369	3.2	8.06	0.00606	0.0871	2.22
14027	ENSG00000265354	100287932	TIMM23	10	46000000	46000000	31300	+	TIMM23	protein_coding	chromosome	translocase of inner mitochondrial membrane 23 [Source:HGNC Symbol;Acc:HGNC:17312]	ENSG00000265354.4	TIMM23	ENST00000580018	-0.196	6.36	8.05	0.00609	0.0874	2.22
117	ENSG00000006704	9569	GTF2IRD1	7	74500000	74600000	149000	+	GTF2IRD1	protein_coding	chromosome	GTF2I repeat domain containing 1 [Source:HGNC Symbol;Acc:HGNC:4661]	ENSG00000006704.10	GTF2IRD1	c(ENST00000265755, ENST00000424337, ENST00000455841, ENST00000470715, ENST00000476977, ENST00000486086, ENST00000489094)	0.723	3.88	8.05	0.0061	0.0874	2.21
197	ENSG00000010379	6540	SLC6A13	12	221000	263000	42300	-	SLC6A13	protein_coding	chromosome	solute carrier family 6 member 13 [Source:HGNC Symbol;Acc:HGNC:11046]	ENSG00000010379.16	SLC6A13	c(ENST00000343164, ENST00000436453, ENST00000445055, ENST00000534887, ENST00000536842, ENST00000539260, ENST00000539668, ENST00000542272, ENST00000542379, ENST00000542947, ENST00000543722, ENST00000546319)	1.24	0.0259	8.05	0.0061	0.0874	2.21
13785	ENSG00000255185	NA	PDXDC2P	16	70000000	70100000	55200	-	PDXDC2P	transcribed_unprocessed_pseudogene	chromosome	pyridoxal dependent decarboxylase domain containing 2, pseudogene [Source:HGNC Symbol;Acc:HGNC:27559]	ENSG00000255185.5	PDXDC2P	c(ENST00000525173, ENST00000527016, ENST00000529118, ENST00000533264, ENST00000534580, ENST00000534700)	0.482	2.48	8.04	0.00612	0.0875	2.21
4555	ENSG00000126461	58506	SCAF1	19	49600000	49700000	16400	+	SCAF1	protein_coding	chromosome	SR-related CTD associated factor 1 [Source:HGNC Symbol;Acc:HGNC:30403]	ENSG00000126461.15	SCAF1	c(ENST00000360565, ENST00000595242, ENST00000598359, ENST00000601038)	0.403	5.43	8.03	0.00614	0.0878	2.21
3915	ENSG00000119541	9525	VPS4B	18	63400000	63400000	33300	-	VPS4B	protein_coding	chromosome	vacuolar protein sorting 4 homolog B [Source:HGNC Symbol;Acc:HGNC:10895]	ENSG00000119541.10	VPS4B	c(ENST00000238497, ENST00000588059, ENST00000588323, ENST00000589604, ENST00000591383, ENST00000591475, ENST00000591519)	0.194	7.23	8.02	0.00619	0.0884	2.21
7200	ENSG00000151023	219670	ENKUR	10	25000000	25100000	80300	-	ENKUR	protein_coding	chromosome	enkurin, TRPC channel interacting protein [Source:HGNC Symbol;Acc:HGNC:28388]	ENSG00000151023.17	ENKUR	c(ENST00000331161, ENST00000376363, ENST00000483339, ENST00000496261, ENST00000615958)	-0.806	1.21	8.02	0.0062	0.0884	2.21
3328	ENSG00000113460	55299	BRIX1	5	34900000	34900000	10300	+	BRIX1	protein_coding	chromosome	biogenesis of ribosomes BRX1 [Source:HGNC Symbol;Acc:HGNC:24170]	ENSG00000113460.13	BRIX1	c(ENST00000336767, ENST00000506023, ENST00000510834, ENST00000510960, ENST00000515798)	-0.273	5.91	8	0.00625	0.0889	2.2
10533	ENSG00000178386	7766	ZNF223	19	44100000	44100000	16600	+	ZNF223	protein_coding	chromosome	zinc finger protein 223 [Source:HGNC Symbol;Acc:HGNC:13016]	ENSG00000178386.13	ZNF223	c(ENST00000434772, ENST00000585552, ENST00000588518, ENST00000591850, ENST00000593088)	0.648	2.78	8	0.00625	0.0889	2.2
6414	ENSG00000142676	6135	RPL11	1	23700000	23700000	5090	+	RPL11	protein_coding	chromosome	ribosomal protein L11 [Source:HGNC Symbol;Acc:HGNC:10301]	ENSG00000142676.14	RPL11	c(ENST00000374550, ENST00000443624, ENST00000458455, ENST00000467075, ENST00000482370, ENST00000643754)	-0.152	10	7.99	0.00627	0.0891	2.2
2212	ENSG00000103111	22879	MON1B	16	77200000	77200000	11600	+	MON1B	protein_coding	chromosome	MON1 homolog B, secretory trafficking associated [Source:HGNC Symbol;Acc:HGNC:25020]	ENSG00000103111.15	MON1B	c(ENST00000248248, ENST00000439557, ENST00000545553, ENST00000563279, ENST00000563612, ENST00000564006, ENST00000566455, ENST00000566963, ENST00000567291, ENST00000569610)	0.291	5.4	7.99	0.00629	0.0891	2.2
6098	ENSG00000139679	10161	LPAR6	13	48400000	48400000	55100	-	LPAR6	protein_coding	chromosome	lysophosphatidic acid receptor 6 [Source:HGNC Symbol;Acc:HGNC:15520]	ENSG00000139679.15	LPAR6	c(ENST00000345941, ENST00000378434, ENST00000462781, ENST00000464486, ENST00000465365, ENST00000470937, ENST00000481832, ENST00000482024, ENST00000620633)	-0.325	4.1	7.99	0.00629	0.0891	2.2
6698	ENSG00000144824	90102	PHLDB2	3	112000000	112000000	244000	+	PHLDB2	protein_coding	chromosome	pleckstrin homology like domain family B member 2 [Source:HGNC Symbol;Acc:HGNC:29573]	ENSG00000144824.21	PHLDB2	c(ENST00000393923, ENST00000393925, ENST00000412622, ENST00000431670, ENST00000460365, ENST00000470699, ENST00000477695, ENST00000478584, ENST00000478733, ENST00000478922, ENST00000481953, ENST00000486886, ENST00000491694, ENST00000495180, ENST00000498699, ENST00000638331, ENST00000640181, ENST00000640905)	0.308	7.27	7.99	0.00629	0.0891	2.2
2500	ENSG00000105519	828	CAPS	19	5910000	5920000	3870	+	CAPS	protein_coding	chromosome	calcyphosine [Source:HGNC Symbol;Acc:HGNC:1487]	ENSG00000105519.17	CAPS	c(ENST00000452990, ENST00000585541, ENST00000588776, ENST00000588865, ENST00000590428, ENST00000651647, ENST00000652433)	-0.924	1.74	7.98	0.00632	0.0894	2.2
7344	ENSG00000152492	152137	CCDC50	3	191000000	191000000	69600	+	CCDC50	protein_coding	chromosome	coiled-coil domain containing 50 [Source:HGNC Symbol;Acc:HGNC:18111]	ENSG00000152492.15	CCDC50	c(ENST00000392455, ENST00000392456, ENST00000460064)	0.403	5.62	7.98	0.00632	0.0894	2.2
11495	ENSG00000187051	91582	RPS19BP1	22	39500000	39500000	3670	-	RPS19BP1	protein_coding	chromosome	ribosomal protein S19 binding protein 1 [Source:HGNC Symbol;Acc:HGNC:28749]	ENSG00000187051.9	RPS19BP1	c(ENST00000334678, ENST00000420879, ENST00000459956, ENST00000472291, ENST00000488602, ENST00000491966)	-0.226	5.96	7.97	0.00634	0.0896	2.2
3896	ENSG00000119397	11064	CNTRL	9	121000000	121000000	103000	+	CNTRL	protein_coding	chromosome	centriolin [Source:HGNC Symbol;Acc:HGNC:1858]	ENSG00000119397.16	CNTRL	c(ENST00000238341, ENST00000373844, ENST00000373845, ENST00000373847, ENST00000373850, ENST00000373851, ENST00000373855, ENST00000373865, ENST00000431571, ENST00000468952, ENST00000491018, ENST00000613863)	0.612	3.76	7.96	0.00636	0.0898	2.2
909	ENSG00000070669	440	ASNS	7	97900000	97900000	20900	-	ASNS	protein_coding	chromosome	asparagine synthetase (glutamine-hydrolyzing) [Source:HGNC Symbol;Acc:HGNC:753]	ENSG00000070669.17	ASNS	c(ENST00000175506, ENST00000394308, ENST00000394309, ENST00000414884, ENST00000422745, ENST00000437628, ENST00000437657, ENST00000442734, ENST00000444334, ENST00000448127, ENST00000451771, ENST00000453600, ENST00000454046, ENST00000455086, ENST00000462436, ENST00000487714, ENST00000495255)	0.367	4.95	7.94	0.00642	0.0903	2.19
5541	ENSG00000135775	22796	COG2	1	231000000	231000000	51500	+	COG2	protein_coding	chromosome	component of oligomeric golgi complex 2 [Source:HGNC Symbol;Acc:HGNC:6546]	ENSG00000135775.14	COG2	c(ENST00000366668, ENST00000366669, ENST00000468893, ENST00000473671, ENST00000478710, ENST00000482012, ENST00000490900, ENST00000494371, ENST00000534989)	-0.311	5.31	7.94	0.00642	0.0903	2.19
2264	ENSG00000103494	23322	RPGRIP1L	16	53600000	53700000	106000	-	RPGRIP1L	protein_coding	chromosome	RPGRIP1 like [Source:HGNC Symbol;Acc:HGNC:29168]	ENSG00000103494.14	RPGRIP1L	c(ENST00000262135, ENST00000562230, ENST00000562588, ENST00000563746, ENST00000564374, ENST00000565343, ENST00000566096, ENST00000568009, ENST00000568653, ENST00000569716, ENST00000621565, ENST00000647211)	-0.417	4.42	7.94	0.00643	0.0903	2.19
4676	ENSG00000128185	85359	DGCR6L	22	20300000	20300000	5840	-	DGCR6L	protein_coding	chromosome	DiGeorge syndrome critical region gene 6 like [Source:HGNC Symbol;Acc:HGNC:18551]	ENSG00000128185.10	DGCR6L	c(ENST00000248879, ENST00000405465, ENST00000443409)	-0.308	4.75	7.94	0.00643	0.0903	2.19
4814	ENSG00000129691	9070	ASH2L	8	38100000	38100000	38600	+	ASH2L	protein_coding	chromosome	ASH2 like, histone lysine methyltransferase complex subunit [Source:HGNC Symbol;Acc:HGNC:744]	ENSG00000129691.16	ASH2L	c(ENST00000343823, ENST00000428278, ENST00000517496, ENST00000517719, ENST00000518186, ENST00000520079, ENST00000521652, ENST00000521808, ENST00000522675, ENST00000524247, ENST00000524263, ENST00000545394)	-0.47	5.31	7.94	0.00643	0.0903	2.19
8804	ENSG00000165698	11092	SPACA9	9	133000000	133000000	12200	+	SPACA9	protein_coding	chromosome	sperm acrosome associated 9 [Source:HGNC Symbol;Acc:HGNC:1367]	ENSG00000165698.16	SPACA9	c(ENST00000350499, ENST00000356311, ENST00000372136)	0.779	1.68	7.94	0.00643	0.0903	2.19
3073	ENSG00000111206	2305	FOXM1	12	2860000	2880000	19500	-	FOXM1	protein_coding	chromosome	forkhead box M1 [Source:HGNC Symbol;Acc:HGNC:3818]	ENSG00000111206.12	FOXM1	c(ENST00000342628, ENST00000359843, ENST00000361953, ENST00000366362, ENST00000535350, ENST00000536066, ENST00000537018, ENST00000538564, ENST00000545049, ENST00000627656)	0.621	3.25	7.94	0.00645	0.0904	2.19
13139	ENSG00000228474	100128731	OST4	2	27100000	27100000	1180	-	OST4	protein_coding	chromosome	oligosaccharyltransferase complex subunit 4, non-catalytic [Source:HGNC Symbol;Acc:HGNC:32483]	ENSG00000228474.6	OST4	c(ENST00000429985, ENST00000447619, ENST00000456793)	-0.178	7.1	7.93	0.00646	0.0904	2.19
13109	ENSG00000227671	NA	ZNF731P	1	247000000	247000000	21000	-	AL390728.4	transcribed_unprocessed_pseudogene	chromosome	zinc finger protein pseudogene	ENSG00000227671.4	AL390728.4	c(ENST00000421406, ENST00000606173, ENST00000606212, ENST00000606454)	0.317	4.63	7.93	0.00647	0.0904	2.19
14579	ENSG00000280828	NA		7	129000000	129000000	82300	+	AC090114.3	unprocessed_pseudogene	chromosome	pseudogene similar to part of tousled-like kinase 2 (TLK2)	ENSG00000280828.1	AC090114.3	ENST00000479267	0.545	1.13	8	0.00647	0.0904	2.19
993	ENSG00000073282	8626	TP63	3	190000000	190000000	266000	+	TP63	protein_coding	chromosome	tumor protein p63 [Source:HGNC Symbol;Acc:HGNC:15979]	ENSG00000073282.13	TP63	c(ENST00000264731, ENST00000320472, ENST00000354600, ENST00000392460, ENST00000392461, ENST00000392463, ENST00000418709, ENST00000434928, ENST00000437221, ENST00000440651, ENST00000449992, ENST00000456148, ENST00000460036, ENST00000486398)	-0.246	7.2	7.92	0.00648	0.0905	2.19
8518	ENSG00000164086	1849	DUSP7	3	52000000	52100000	7650	-	DUSP7	protein_coding	chromosome	dual specificity phosphatase 7 [Source:HGNC Symbol;Acc:HGNC:3073]	ENSG00000164086.10	DUSP7	c(ENST00000469623, ENST00000495880)	-0.258	7.15	7.93	0.00648	0.0905	2.19
12638	ENSG00000206331	80863	PRRT1	CHR_HSCHR6_MHC_QBL_CTG1	32100000	32100000	6010	-	PRRT1	protein_coding	chromosome	proline rich transmembrane protein 1 [Source:HGNC Symbol;Acc:HGNC:13943]	ENSG00000206331.11	PRRT1	c(ENST00000383309, ENST00000423003, ENST00000454112, ENST00000459795, ENST00000462841, ENST00000473568, ENST00000480261, ENST00000480799, ENST00000484089, ENST00000491691, ENST00000493794, ENST00000495127)	1.51	-0.176	7.92	0.0065	0.0905	2.19
12639	ENSG00000206331	100507547	PRRT1	CHR_HSCHR6_MHC_QBL_CTG1	32100000	32100000	6010	-	PRRT1	protein_coding	chromosome	proline rich transmembrane protein 1 [Source:HGNC Symbol;Acc:HGNC:13943]	ENSG00000206331.11	PRRT1	c(ENST00000383309, ENST00000423003, ENST00000454112, ENST00000459795, ENST00000462841, ENST00000473568, ENST00000480261, ENST00000480799, ENST00000484089, ENST00000491691, ENST00000493794, ENST00000495127)	1.51	-0.176	7.92	0.0065	0.0905	2.19
11239	ENSG00000185127	387263	C6orf120	6	170000000	170000000	2670	+	C6orf120	protein_coding	chromosome	chromosome 6 open reading frame 120 [Source:HGNC Symbol;Acc:HGNC:21247]	ENSG00000185127.6	C6orf120	ENST00000332290	-0.291	4.65	7.91	0.00652	0.0906	2.19
313	ENSG00000021355	1992	SERPINB1	6	2830000	2840000	9630	-	SERPINB1	protein_coding	chromosome	serpin family B member 1 [Source:HGNC Symbol;Acc:HGNC:3311]	ENSG00000021355.13	SERPINB1	c(ENST00000380739, ENST00000460260, ENST00000468511, ENST00000476896, ENST00000490094)	-0.339	7.78	7.91	0.00653	0.0906	2.19
5498	ENSG00000135477	85349	KRT87P	12	52300000	52300000	8400	-	KRT87P	transcribed_unprocessed_pseudogene	chromosome	keratin 87 pseudogene [Source:HGNC Symbol;Acc:HGNC:30198]	ENSG00000135477.11	KRT87P	c(ENST00000529785, ENST00000534226)	0.954	0.175	7.91	0.00653	0.0906	2.19
6154	ENSG00000140320	22893	BAHD1	15	40400000	40500000	28500	+	BAHD1	protein_coding	chromosome	bromo adjacent homology domain containing 1 [Source:HGNC Symbol;Acc:HGNC:29153]	ENSG00000140320.12	BAHD1	c(ENST00000416165, ENST00000560846, ENST00000561234, ENST00000561464)	0.312	5.37	7.91	0.00653	0.0906	2.19
7260	ENSG00000151632	1646	AKR1C2	10	4990000	5020000	30600	-	AKR1C2	protein_coding	chromosome	aldo-keto reductase family 1 member C2 [Source:HGNC Symbol;Acc:HGNC:385]	ENSG00000151632.17	AKR1C2	c(ENST00000380753, ENST00000421196, ENST00000455190, ENST00000460124, ENST00000603073, ENST00000604184, ENST00000604428, ENST00000604439, ENST00000604507, ENST00000604711)	-0.234	7.44	7.9	0.00655	0.0908	2.18
9374	ENSG00000168994	221749	PXDC1	6	3720000	3750000	29400	-	PXDC1	protein_coding	chromosome	PX domain containing 1 [Source:HGNC Symbol;Acc:HGNC:21361]	ENSG00000168994.13	PXDC1	c(ENST00000380277, ENST00000380283, ENST00000477592, ENST00000485986)	0.236	5.55	7.9	0.00656	0.0908	2.18
2502	ENSG00000105523	54854	FAM83E	19	48600000	48600000	14000	-	FAM83E	protein_coding	chromosome	family with sequence similarity 83 member E [Source:HGNC Symbol;Acc:HGNC:25972]	ENSG00000105523.3	FAM83E	c(ENST00000263266, ENST00000593772, ENST00000595110, ENST00000599126)	0.984	0.835	7.9	0.00657	0.0909	2.18
9174	ENSG00000167771	283248	RCOR2	11	63900000	63900000	5940	-	RCOR2	protein_coding	chromosome	REST corepressor 2 [Source:HGNC Symbol;Acc:HGNC:27455]	ENSG00000167771.6	RCOR2	c(ENST00000301459, ENST00000473926, ENST00000489217)	-0.752	0.413	7.9	0.00657	0.0909	2.18
10327	ENSG00000176387	3291	HSD11B2	16	67400000	67400000	6900	+	HSD11B2	protein_coding	chromosome	hydroxysteroid 11-beta dehydrogenase 2 [Source:HGNC Symbol;Acc:HGNC:5209]	ENSG00000176387.7	HSD11B2	c(ENST00000326152, ENST00000566606, ENST00000567684, ENST00000569303)	0.522	2.9	7.89	0.00658	0.0909	2.18
3293	ENSG00000113083	4015	LOX	5	122000000	122000000	15200	-	LOX	protein_coding	chromosome	lysyl oxidase [Source:HGNC Symbol;Acc:HGNC:6664]	ENSG00000113083.14	LOX	c(ENST00000231004, ENST00000503759, ENST00000505593, ENST00000508067, ENST00000513319, ENST00000639739)	0.601	3.9	7.88	0.00664	0.0916	2.18
12079	ENSG00000197771	79892	MCMBP	10	120000000	120000000	63200	-	MCMBP	protein_coding	chromosome	minichromosome maintenance complex binding protein [Source:HGNC Symbol;Acc:HGNC:25782]	ENSG00000197771.12	MCMBP	c(ENST00000360003, ENST00000369077, ENST00000466047, ENST00000495407, ENST00000569515)	-0.179	6.73	7.88	0.00664	0.0916	2.18
2001	ENSG00000101199	55738	ARFGAP1	20	63300000	63300000	17000	+	ARFGAP1	protein_coding	chromosome	ADP ribosylation factor GTPase activating protein 1 [Source:HGNC Symbol;Acc:HGNC:15852]	ENSG00000101199.13	ARFGAP1	c(ENST00000353546, ENST00000370275, ENST00000370283, ENST00000395285, ENST00000468975, ENST00000518601, ENST00000518618, ENST00000518691, ENST00000518794, ENST00000519273, ENST00000519531, ENST00000519604, ENST00000520022, ENST00000520485, ENST00000522403, ENST00000522959, ENST00000523114, ENST00000523460, ENST00000524192, ENST00000547204, ENST00000549047, ENST00000549076, ENST00000550188)	0.313	6.04	7.87	0.00665	0.0916	2.18
6282	ENSG00000141441	64762	GAREM1	18	32100000	32500000	346000	-	GAREM1	protein_coding	chromosome	GRB2 associated regulator of MAPK1 subtype 1 [Source:HGNC Symbol;Acc:HGNC:26136]	ENSG00000141441.16	GAREM1	c(ENST00000269209, ENST00000399218, ENST00000578619, ENST00000583696)	0.479	4.26	7.87	0.00667	0.0917	2.18
215	ENSG00000011143	54903	MKS1	17	58200000	58200000	14200	-	MKS1	protein_coding	chromosome	MKS transition zone complex subunit 1 [Source:HGNC Symbol;Acc:HGNC:7121]	ENSG00000011143.16	MKS1	c(ENST00000313863, ENST00000393119, ENST00000393120, ENST00000537529, ENST00000577315, ENST00000577824, ENST00000578789, ENST00000579358, ENST00000580127, ENST00000581180, ENST00000581761, ENST00000583577, ENST00000585134)	0.605	3.35	7.86	0.00668	0.0918	2.18
11493	ENSG00000187037	353345	GPR141	7	37700000	37800000	150000	+	GPR141	protein_coding	chromosome	G protein-coupled receptor 141 [Source:HGNC Symbol;Acc:HGNC:19997]	ENSG00000187037.8	GPR141	c(ENST00000334425, ENST00000447769, ENST00000450180, ENST00000461610, ENST00000467202)	-0.65	0.834	7.92	0.00671	0.0921	2.17
1286	ENSG00000083635	26747	NUFIP1	13	44900000	45000000	50200	-	NUFIP1	protein_coding	chromosome	nuclear FMR1 interacting protein 1 [Source:HGNC Symbol;Acc:HGNC:8057]	ENSG00000083635.8	NUFIP1	ENST00000379161	-0.297	4.44	7.85	0.00673	0.0922	2.17
2662	ENSG00000106610	64940	STAG3L4	7	67300000	67400000	60300	+	STAG3L4	transcribed_unprocessed_pseudogene	chromosome	stromal antigen 3-like 4 (pseudogene) [Source:HGNC Symbol;Acc:HGNC:33887]	ENSG00000106610.15	STAG3L4	c(ENST00000352103, ENST00000416602, ENST00000430244, ENST00000472361, ENST00000647855)	-0.421	3.56	7.85	0.00673	0.0922	2.17
2663	ENSG00000106610	101929736	STAG3L4	7	67300000	67400000	60300	+	STAG3L4	transcribed_unprocessed_pseudogene	chromosome	stromal antigen 3-like 4 (pseudogene) [Source:HGNC Symbol;Acc:HGNC:33887]	ENSG00000106610.15	STAG3L4	c(ENST00000352103, ENST00000416602, ENST00000430244, ENST00000472361, ENST00000647855)	-0.421	3.56	7.85	0.00673	0.0922	2.17
7931	ENSG00000159714	29800	ZDHHC1	16	67400000	67400000	22700	-	ZDHHC1	protein_coding	chromosome	zinc finger DHHC-type containing 1 [Source:HGNC Symbol;Acc:HGNC:17916]	ENSG00000159714.11	ZDHHC1	c(ENST00000348579, ENST00000562122, ENST00000565726, ENST00000566075, ENST00000567311, ENST00000568650)	0.654	2.1	7.85	0.00673	0.0922	2.17
641	ENSG00000059804	6515	SLC2A3	12	7920000	7940000	17000	-	SLC2A3	protein_coding	chromosome	solute carrier family 2 member 3 [Source:HGNC Symbol;Acc:HGNC:11007]	ENSG00000059804.16	SLC2A3	c(ENST00000075120, ENST00000469295, ENST00000476634, ENST00000479059, ENST00000486749, ENST00000490763, ENST00000495813, ENST00000541671, ENST00000543435, ENST00000544291, ENST00000544936)	0.395	4.67	7.84	0.00676	0.0924	2.17
8732	ENSG00000165244	195828	ZNF367	9	96400000	96400000	32400	-	ZNF367	protein_coding	chromosome	zinc finger protein 367 [Source:HGNC Symbol;Acc:HGNC:18320]	ENSG00000165244.7	ZNF367	ENST00000375256	0.329	3.8	7.84	0.00676	0.0924	2.17
9663	ENSG00000170949	90338	ZNF160	19	53100000	53100000	36800	-	ZNF160	protein_coding	chromosome	zinc finger protein 160 [Source:HGNC Symbol;Acc:HGNC:12948]	ENSG00000170949.17	ZNF160	c(ENST00000355147, ENST00000418871, ENST00000429604, ENST00000594760, ENST00000596388, ENST00000596966, ENST00000597112, ENST00000599056, ENST00000599247, ENST00000599637, ENST00000599729, ENST00000599980, ENST00000600924, ENST00000601421, ENST00000601982, ENST00000602095)	0.316	4.51	7.84	0.00676	0.0924	2.17
5862	ENSG00000137877	51332	SPTBN5	15	41800000	41900000	45900	-	SPTBN5	protein_coding	chromosome	spectrin beta, non-erythrocytic 5 [Source:HGNC Symbol;Acc:HGNC:15680]	ENSG00000137877.10	SPTBN5	c(ENST00000320955, ENST00000563899)	-0.622	3.24	7.83	0.00677	0.0924	2.17
3337	ENSG00000113578	2246	FGF1	5	143000000	143000000	106000	-	FGF1	protein_coding	chromosome	fibroblast growth factor 1 [Source:HGNC Symbol;Acc:HGNC:3665]	ENSG00000113578.18	FGF1	c(ENST00000337706, ENST00000359370, ENST00000360966, ENST00000378046, ENST00000394496, ENST00000407758, ENST00000411960, ENST00000419524, ENST00000441680, ENST00000489937, ENST00000494344, ENST00000494579, ENST00000610990, ENST00000612258, ENST00000619447, ENST00000621536)	-0.854	2.48	7.83	0.00678	0.0924	2.17
8968	ENSG00000166592	6236	RRAD	16	66900000	66900000	3860	-	RRAD	protein_coding	chromosome	RRAD, Ras related glycolysis inhibitor and calcium channel regulator [Source:HGNC Symbol;Acc:HGNC:10446]	ENSG00000166592.12	RRAD	c(ENST00000299759, ENST00000420652, ENST00000566577, ENST00000567791, ENST00000568915)	0.4	3.98	7.83	0.00679	0.0925	2.17
1035	ENSG00000074855	57719	ANO8	19	17300000	17300000	11600	-	ANO8	protein_coding	chromosome	anoctamin 8 [Source:HGNC Symbol;Acc:HGNC:29329]	ENSG00000074855.11	ANO8	c(ENST00000159087, ENST00000597643, ENST00000600711, ENST00000630631)	0.462	3.28	7.82	0.00682	0.0928	2.17
6764	ENSG00000145592	6167	RPL37	5	40800000	40800000	9960	-	RPL37	protein_coding	chromosome	ribosomal protein L37 [Source:HGNC Symbol;Acc:HGNC:10347]	ENSG00000145592.14	RPL37	c(ENST00000274242, ENST00000504562, ENST00000507642, ENST00000508493, ENST00000509877, ENST00000511787)	-0.197	9.57	7.81	0.00686	0.0932	2.16
7179	ENSG00000150760	1793	DOCK1	10	127000000	127000000	547000	+	DOCK1	protein_coding	chromosome	dedicator of cytokinesis 1 [Source:HGNC Symbol;Acc:HGNC:2987]	ENSG00000150760.12	DOCK1	c(ENST00000280333, ENST00000464466, ENST00000473861, ENST00000484400, ENST00000495574, ENST00000623213)	0.386	5.62	7.81	0.00686	0.0932	2.16
8542	ENSG00000164161	64399	HHIP	4	145000000	145000000	99100	+	HHIP	protein_coding	chromosome	hedgehog interacting protein [Source:HGNC Symbol;Acc:HGNC:14866]	ENSG00000164161.10	HHIP	c(ENST00000296575, ENST00000434550, ENST00000503090, ENST00000505891, ENST00000509630, ENST00000511314, ENST00000512791, ENST00000515080)	1.52	-0.816	7.8	0.00687	0.0933	2.16
2038	ENSG00000101439	1471	CST3	20	23600000	23600000	11800	-	CST3	protein_coding	chromosome	cystatin C [Source:HGNC Symbol;Acc:HGNC:2475]	ENSG00000101439.9	CST3	c(ENST00000376925, ENST00000398409, ENST00000398411)	-0.195	7.3	7.79	0.00691	0.0936	2.16
12452	ENSG00000204311	494513	PJVK	2	178000000	178000000	10100	+	PJVK	protein_coding	chromosome	pejvakin [Source:HGNC Symbol;Acc:HGNC:29502]	ENSG00000204311.14	PJVK	c(ENST00000375129, ENST00000437056, ENST00000442710, ENST00000444615, ENST00000642192, ENST00000642492, ENST00000642762, ENST00000643738, ENST00000643768, ENST00000644554, ENST00000644580, ENST00000645572, ENST00000645762, ENST00000645817, ENST00000647226)	0.753	1.47	7.79	0.00691	0.0936	2.16
9860	ENSG00000172315	112858	TP53RK	20	46700000	46700000	5080	-	TP53RK	protein_coding	chromosome	TP53 regulating kinase [Source:HGNC Symbol;Acc:HGNC:16197]	ENSG00000172315.6	TP53RK	c(ENST00000372102, ENST00000372114)	-0.233	4.76	7.78	0.00696	0.094	2.16
13980	ENSG00000262666	10712	FAM189B	CHR_HSCHR1_2_CTG31	155000000	155000000	8280	-	FAM189B	protein_coding	chromosome	family with sequence similarity 189 member B [Source:HGNC Symbol;Acc:HGNC:1233]	ENSG00000262666.5	FAM189B	c(ENST00000570577, ENST00000571350, ENST00000572488, ENST00000573675, ENST00000573905, ENST00000574503, ENST00000574749, ENST00000575430, ENST00000576310, ENST00000619949)	0.382	4.9	7.78	0.00696	0.094	2.16
1086	ENSG00000076351	113235	SLC46A1	17	28400000	28400000	12600	-	SLC46A1	protein_coding	chromosome	solute carrier family 46 member 1 [Source:HGNC Symbol;Acc:HGNC:30521]	ENSG00000076351.13	SLC46A1	c(ENST00000578217, ENST00000581516, ENST00000582590, ENST00000582735, ENST00000584426, ENST00000584995, ENST00000612814, ENST00000618626, ENST00000619923)	0.479	4.1	7.78	0.00697	0.094	2.16
6574	ENSG00000143776	8476	CDC42BPA	1	227000000	227000000	329000	-	CDC42BPA	protein_coding	chromosome	CDC42 binding protein kinase alpha [Source:HGNC Symbol;Acc:HGNC:1737]	ENSG00000143776.18	CDC42BPA	c(ENST00000334218, ENST00000366764, ENST00000366766, ENST00000366767, ENST00000366769, ENST00000429440, ENST00000441725, ENST00000442054, ENST00000448940, ENST00000462553, ENST00000466538, ENST00000478573, ENST00000488131)	0.321	5.17	7.78	0.00697	0.094	2.16
7605	ENSG00000156011	23362	PSD3	8	18500000	19100000	557000	-	PSD3	protein_coding	chromosome	pleckstrin and Sec7 domain containing 3 [Source:HGNC Symbol;Acc:HGNC:19093]	ENSG00000156011.17	PSD3	c(ENST00000286485, ENST00000327040, ENST00000428502, ENST00000440756, ENST00000517971, ENST00000518303, ENST00000518315, ENST00000518963, ENST00000519633, ENST00000519653, ENST00000519851, ENST00000520789, ENST00000520858, ENST00000521027, ENST00000521475, ENST00000521841, ENST00000521878, ENST00000523619, ENST00000614430, ENST00000615573)	0.402	5.16	7.78	0.00697	0.094	2.16
3886	ENSG00000119314	9991	PTBP3	9	112000000	112000000	116000	-	PTBP3	protein_coding	chromosome	polypyrimidine tract binding protein 3 [Source:HGNC Symbol;Acc:HGNC:10253]	ENSG00000119314.15	PTBP3	c(ENST00000210227, ENST00000334318, ENST00000343327, ENST00000374255, ENST00000374257, ENST00000450374, ENST00000458258, ENST00000487997)	0.234	7.17	7.77	0.007	0.0942	2.15
6157	ENSG00000140332	7090	TLE3	15	70000000	70100000	50400	-	TLE3	protein_coding	chromosome	TLE family member 3, transcriptional corepressor [Source:HGNC Symbol;Acc:HGNC:11839]	ENSG00000140332.16	TLE3	c(ENST00000317509, ENST00000440567, ENST00000451782, ENST00000537387, ENST00000539550, ENST00000542329, ENST00000557815, ENST00000557907, ENST00000557919, ENST00000557984, ENST00000557997, ENST00000558201, ENST00000558379, ENST00000558939, ENST00000559048, ENST00000559191, ENST00000559574, ENST00000559608, ENST00000559826, ENST00000559929, ENST00000560525, ENST00000560589, ENST00000560939, ENST00…	0.46	5.03	7.77	0.007	0.0942	2.15
3493	ENSG00000115226	64838	FNDC4	2	27500000	27500000	3320	-	FNDC4	protein_coding	chromosome	fibronectin type III domain containing 4 [Source:HGNC Symbol;Acc:HGNC:20239]	ENSG00000115226.10	FNDC4	c(ENST00000264703, ENST00000476197, ENST00000491414)	0.302	4.14	7.77	0.00701	0.0942	2.15
2577	ENSG00000105953	4967	OGDH	7	44600000	44700000	102000	+	OGDH	protein_coding	chromosome	oxoglutarate dehydrogenase [Source:HGNC Symbol;Acc:HGNC:8124]	ENSG00000105953.15	OGDH	c(ENST00000222673, ENST00000419661, ENST00000439616, ENST00000443864, ENST00000444676, ENST00000447398, ENST00000449767, ENST00000459672, ENST00000497326, ENST00000631326)	0.285	6.81	7.76	0.00702	0.0942	2.15
5070	ENSG00000132004	84261	FBXW9	19	12700000	12700000	8580	-	FBXW9	protein_coding	chromosome	F-box and WD repeat domain containing 9 [Source:HGNC Symbol;Acc:HGNC:28136]	ENSG00000132004.13	FBXW9	c(ENST00000393261, ENST00000587296, ENST00000587955)	-0.403	3.71	7.76	0.00704	0.0945	2.15
10397	ENSG00000177054	54503	ZDHHC13	11	19100000	19200000	59300	+	ZDHHC13	protein_coding	chromosome	zinc finger DHHC-type containing 13 [Source:HGNC Symbol;Acc:HGNC:18413]	ENSG00000177054.14	ZDHHC13	c(ENST00000399351, ENST00000446113, ENST00000524744, ENST00000525490, ENST00000530100, ENST00000530698, ENST00000532026, ENST00000532812)	0.299	4.8	7.75	0.00707	0.0948	2.15
8295	ENSG00000163110	10611	PDLIM5	4	94500000	94700000	216000	+	PDLIM5	protein_coding	chromosome	PDZ and LIM domain 5 [Source:HGNC Symbol;Acc:HGNC:17468]	ENSG00000163110.15	PDLIM5	c(ENST00000317968, ENST00000318007, ENST00000359265, ENST00000380176, ENST00000380180, ENST00000437932, ENST00000503974, ENST00000504489, ENST00000506632, ENST00000508216, ENST00000508531, ENST00000509333, ENST00000509357, ENST00000510099, ENST00000511586, ENST00000511767, ENST00000512274, ENST00000513341, ENST00000514743, ENST00000514830, ENST00000542407, ENST00000615540, ENST00000627587)	0.234	7.15	7.75	0.00708	0.0948	2.15
3771	ENSG00000117593	55157	DARS2	1	174000000	174000000	34200	+	DARS2	protein_coding	chromosome	aspartyl-tRNA synthetase 2, mitochondrial [Source:HGNC Symbol;Acc:HGNC:25538]	ENSG00000117593.12	DARS2	c(ENST00000471476, ENST00000647645, ENST00000647730, ENST00000647788, ENST00000648055, ENST00000648271, ENST00000648458, ENST00000648807, ENST00000648960, ENST00000649067, ENST00000649106, ENST00000649689, ENST00000650297)	-0.244	4.87	7.74	0.00709	0.0948	2.15
8070	ENSG00000161016	6132	RPL8	8	145000000	145000000	2820	-	RPL8	protein_coding	chromosome	ribosomal protein L8 [Source:HGNC Symbol;Acc:HGNC:10368]	ENSG00000161016.17	RPL8	c(ENST00000262584, ENST00000394920, ENST00000525232, ENST00000526668, ENST00000527914, ENST00000528296, ENST00000528957, ENST00000529163, ENST00000529920, ENST00000531767, ENST00000531975, ENST00000532702, ENST00000533397, ENST00000534781)	-0.188	10.3	7.74	0.00709	0.0948	2.15
6091	ENSG00000139637	60314	MYG1	12	53300000	53300000	7480	+	C12orf10	protein_coding	chromosome	chromosome 12 open reading frame 10 [Source:HGNC Symbol;Acc:HGNC:17590]	ENSG00000139637.14	C12orf10	c(ENST00000267103, ENST00000547490, ENST00000547864, ENST00000548632, ENST00000548845, ENST00000549177, ENST00000549488, ENST00000550199, ENST00000551131, ENST00000551670)	-0.343	4.14	7.74	0.00711	0.095	2.15
580	ENSG00000054523	23095	KIF1B	1	10200000	10400000	171000	+	KIF1B	protein_coding	chromosome	kinesin family member 1B [Source:HGNC Symbol;Acc:HGNC:16636]	ENSG00000054523.17	KIF1B	c(ENST00000263934, ENST00000377081, ENST00000377083, ENST00000377086, ENST00000377093, ENST00000465635, ENST00000470616, ENST00000483340, ENST00000495136, ENST00000497835, ENST00000620295, ENST00000622724, ENST00000635499)	0.297	6.32	7.72	0.00715	0.0953	2.15
1333	ENSG00000085377	5550	PREP	6	105000000	105000000	181000	-	PREP	protein_coding	chromosome	prolyl endopeptidase [Source:HGNC Symbol;Acc:HGNC:9358]	ENSG00000085377.14	PREP	c(ENST00000369110, ENST00000448705, ENST00000652536)	0.283	6.61	7.73	0.00715	0.0953	2.15
6110	ENSG00000139793	10150	MBNL2	13	97200000	97400000	173000	+	MBNL2	protein_coding	chromosome	muscleblind like splicing regulator 2 [Source:HGNC Symbol;Acc:HGNC:16746]	ENSG00000139793.18	MBNL2	c(ENST00000343600, ENST00000345429, ENST00000376673, ENST00000397601, ENST00000449284, ENST00000469707)	0.453	5.33	7.72	0.00717	0.0953	2.14
8965	ENSG00000166579	81565	NDEL1	17	8410000	8490000	77300	+	NDEL1	protein_coding	chromosome	nudE neurodevelopment protein 1 like 1 [Source:HGNC Symbol;Acc:HGNC:17620]	ENSG00000166579.15	NDEL1	c(ENST00000334527, ENST00000380025, ENST00000402554, ENST00000578172, ENST00000579150, ENST00000579880, ENST00000580012, ENST00000580237, ENST00000580738, ENST00000581189, ENST00000581679, ENST00000582277, ENST00000582490, ENST00000582665, ENST00000582812, ENST00000583066, ENST00000583683, ENST00000584866, ENST00000585098)	0.279	6.27	7.72	0.00717	0.0953	2.14
3095	ENSG00000111335	4939	OAS2	12	113000000	113000000	33300	+	OAS2	protein_coding	chromosome	2'-5'-oligoadenylate synthetase 2 [Source:HGNC Symbol;Acc:HGNC:8087]	ENSG00000111335.12	OAS2	c(ENST00000342315, ENST00000392583, ENST00000449768, ENST00000548941, ENST00000551603, ENST00000552756, ENST00000620097)	-0.432	3.61	7.71	0.00719	0.0954	2.14
5295	ENSG00000134030	9811	CTIF	18	48500000	48900000	324000	+	CTIF	protein_coding	chromosome	cap binding complex dependent translation initiation factor [Source:HGNC Symbol;Acc:HGNC:23925]	ENSG00000134030.14	CTIF	c(ENST00000256413, ENST00000382998, ENST00000587752, ENST00000587769, ENST00000587860, ENST00000588345, ENST00000589585, ENST00000590422, ENST00000591387, ENST00000591412, ENST00000592658)	0.496	4.93	7.71	0.00719	0.0954	2.14
7594	ENSG00000155876	10670	RRAGA	9	19000000	19100000	1600	+	RRAGA	protein_coding	chromosome	Ras related GTP binding A [Source:HGNC Symbol;Acc:HGNC:16963]	ENSG00000155876.6	RRAGA	ENST00000380527	-0.233	6.08	7.71	0.00719	0.0954	2.14
1435	ENSG00000088325	22974	TPX2	20	31700000	31800000	62500	+	TPX2	protein_coding	chromosome	TPX2 microtubule nucleation factor [Source:HGNC Symbol;Acc:HGNC:1249]	ENSG00000088325.16	TPX2	c(ENST00000300403, ENST00000340513)	0.3	4.85	7.71	0.0072	0.0954	2.14
11920	ENSG00000196821	64771	ILRUN	6	34600000	34700000	110000	-	ILRUN	protein_coding	chromosome	inflammation and lipid regulator with UBA-like and NBR1-like domains [Source:HGNC Symbol;Acc:HGNC:21215]	ENSG00000196821.10	ILRUN	c(ENST00000374021, ENST00000374023, ENST00000374026)	0.239	6.97	7.71	0.00721	0.0954	2.14
1482	ENSG00000089195	51605	TRMT6	20	5940000	5950000	13300	-	TRMT6	protein_coding	chromosome	tRNA methyltransferase 6 [Source:HGNC Symbol;Acc:HGNC:20900]	ENSG00000089195.15	TRMT6	c(ENST00000203001, ENST00000453074, ENST00000466974, ENST00000473131, ENST00000493972)	-0.222	5.63	7.71	0.00722	0.0954	2.14
6343	ENSG00000141867	23476	BRD4	19	15200000	15300000	97000	-	BRD4	protein_coding	chromosome	bromodomain containing 4 [Source:HGNC Symbol;Acc:HGNC:13575]	ENSG00000141867.17	BRD4	c(ENST00000263377, ENST00000360016, ENST00000371835, ENST00000594066, ENST00000594841, ENST00000594842, ENST00000595926, ENST00000597315, ENST00000601071, ENST00000601941, ENST00000602230, ENST00000630599)	0.348	5.5	7.71	0.00722	0.0954	2.14
7510	ENSG00000154764	7476	WNT7A	3	13800000	13900000	63800	-	WNT7A	protein_coding	chromosome	Wnt family member 7A [Source:HGNC Symbol;Acc:HGNC:12786]	ENSG00000154764.6	WNT7A	c(ENST00000285018, ENST00000489346, ENST00000497808)	-0.395	5.26	7.7	0.00723	0.0955	2.14
3835	ENSG00000118503	7128	TNFAIP3	6	138000000	138000000	16100	+	TNFAIP3	protein_coding	chromosome	TNF alpha induced protein 3 [Source:HGNC Symbol;Acc:HGNC:11896]	ENSG00000118503.15	TNFAIP3	c(ENST00000237289, ENST00000420009, ENST00000421450, ENST00000433680, ENST00000485192, ENST00000612899, ENST00000614035, ENST00000615468, ENST00000619035, ENST00000620204, ENST00000621150)	0.42	6.46	7.69	0.00726	0.0958	2.14
6122	ENSG00000139988	145226	RDH12	14	67700000	67700000	32600	+	RDH12	protein_coding	chromosome	retinol dehydrogenase 12 [Source:HGNC Symbol;Acc:HGNC:19977]	ENSG00000139988.10	RDH12	c(ENST00000267502, ENST00000547463, ENST00000551171, ENST00000552873)	-1.65	1.65	7.69	0.00729	0.096	2.14
4579	ENSG00000126790	112849	L3HYPDH	14	59500000	59500000	24000	-	L3HYPDH	protein_coding	chromosome	trans-L-3-hydroxyproline dehydratase [Source:HGNC Symbol;Acc:HGNC:20488]	ENSG00000126790.12	L3HYPDH	c(ENST00000247194, ENST00000463432, ENST00000466522, ENST00000478430, ENST00000481608, ENST00000487285, ENST00000527981, ENST00000532049, ENST00000543619)	-0.274	4.03	7.68	0.0073	0.0962	2.14
6112	ENSG00000139832	55647	RAB20	13	111000000	111000000	38700	-	RAB20	protein_coding	chromosome	RAB20, member RAS oncogene family [Source:HGNC Symbol;Acc:HGNC:18260]	ENSG00000139832.5	RAB20	ENST00000267328	-0.385	3	7.68	0.00732	0.0962	2.14
11967	ENSG00000197063	4097	MAFG	17	81900000	81900000	9470	-	MAFG	protein_coding	chromosome	MAF bZIP transcription factor G [Source:HGNC Symbol;Acc:HGNC:6781]	ENSG00000197063.11	MAFG	c(ENST00000357736, ENST00000392366, ENST00000574686)	0.291	4.13	7.68	0.00732	0.0962	2.14
2432	ENSG00000105127	10270	AKAP8	19	15400000	15400000	26400	-	AKAP8	protein_coding	chromosome	A-kinase anchoring protein 8 [Source:HGNC Symbol;Acc:HGNC:378]	ENSG00000105127.9	AKAP8	c(ENST00000269701, ENST00000537303, ENST00000595416, ENST00000598597, ENST00000599883)	-0.356	5.35	7.67	0.00733	0.0963	2.13
7302	ENSG00000152078	148534	TLCD4	1	95100000	95200000	80300	+	TLCD4	protein_coding	chromosome	TLC domain containing 4 [Source:HGNC Symbol;Acc:HGNC:26477]	ENSG00000152078.10	TLCD4	c(ENST00000370203, ENST00000455656, ENST00000456991, ENST00000463375)	1.01	-0.102	7.65	0.00741	0.0972	2.13
5490	ENSG00000135441	2647	BLOC1S1	12	55700000	55700000	4050	+	BLOC1S1	protein_coding	chromosome	biogenesis of lysosomal organelles complex 1 subunit 1 [Source:HGNC Symbol;Acc:HGNC:4200]	ENSG00000135441.7	BLOC1S1	c(ENST00000547076, ENST00000548556, ENST00000548925, ENST00000549147, ENST00000551926, ENST00000553100)	-0.286	4.22	7.65	0.00742	0.0972	2.13
1051	ENSG00000075303	55972	SLC25A40	7	87800000	87900000	42800	-	SLC25A40	protein_coding	chromosome	solute carrier family 25 member 40 [Source:HGNC Symbol;Acc:HGNC:29680]	ENSG00000075303.13	SLC25A40	c(ENST00000341119, ENST00000429674, ENST00000444363, ENST00000446236, ENST00000470328, ENST00000483810, ENST00000491499, ENST00000496348)	0.58	3.89	7.64	0.00744	0.0973	2.13
9432	ENSG00000169327	390445	OR5AU1	14	21100000	21200000	10700	-	OR5AU1	protein_coding	chromosome	olfactory receptor family 5 subfamily AU member 1 [Source:HGNC Symbol;Acc:HGNC:15362]	ENSG00000169327.5	OR5AU1	c(ENST00000304418, ENST00000641039, ENST00000641697, ENST00000641822)	1.69	-1	7.64	0.00744	0.0973	2.13
10345	ENSG00000176531	653583	PHLDB3	19	43500000	43500000	30000	-	PHLDB3	protein_coding	chromosome	pleckstrin homology like domain family B member 3 [Source:HGNC Symbol;Acc:HGNC:30499]	ENSG00000176531.10	PHLDB3	c(ENST00000292140, ENST00000594808, ENST00000595498, ENST00000596141, ENST00000596902, ENST00000598849, ENST00000599242, ENST00000600660, ENST00000601646)	0.491	3.34	7.64	0.00744	0.0973	2.13
4950	ENSG00000130939	10277	UBE4B	1	10000000	10200000	148000	+	UBE4B	protein_coding	chromosome	ubiquitination factor E4B [Source:HGNC Symbol;Acc:HGNC:12500]	ENSG00000130939.20	UBE4B	c(ENST00000253251, ENST00000343090, ENST00000377153, ENST00000462658, ENST00000465408, ENST00000466379, ENST00000470736, ENST00000487244, ENST00000488228, ENST00000672724)	0.276	5.24	7.64	0.00745	0.0973	2.13
4618	ENSG00000127415	3425	IDUA	4	987000	1000000	17600	+	IDUA	protein_coding	chromosome	iduronidase alpha-L- [Source:HGNC Symbol;Acc:HGNC:5391]	ENSG00000127415.13	IDUA	c(ENST00000247933, ENST00000502829, ENST00000502910, ENST00000504568, ENST00000506561, ENST00000508168, ENST00000509744, ENST00000509948, ENST00000514192, ENST00000514224, ENST00000514417, ENST00000514698, ENST00000652070)	1.1	3.01	7.64	0.00746	0.0973	2.13
5024	ENSG00000131584	116983	ACAP3	1	1290000	1310000	17200	-	ACAP3	protein_coding	chromosome	ArfGAP with coiled-coil, ankyrin repeat and PH domains 3 [Source:HGNC Symbol;Acc:HGNC:16754]	ENSG00000131584.19	ACAP3	c(ENST00000353662, ENST00000354700, ENST00000354980, ENST00000379037, ENST00000438966, ENST00000467278, ENST00000470659, ENST00000472541, ENST00000476572, ENST00000478065, ENST00000479108, ENST00000492936, ENST00000493992)	0.486	5.43	7.64	0.00746	0.0973	2.13
4022	ENSG00000120549	56243	KIAA1217	10	23700000	24500000	853000	+	KIAA1217	protein_coding	chromosome	KIAA1217 [Source:HGNC Symbol;Acc:HGNC:25428]	ENSG00000120549.18	KIAA1217	c(ENST00000307544, ENST00000376451, ENST00000376452, ENST00000376454, ENST00000376456, ENST00000376462, ENST00000396445, ENST00000396446, ENST00000430453, ENST00000438429, ENST00000458595, ENST00000460373, ENST00000481700, ENST00000492009, ENST00000635163, ENST00000635504, ENST00000636305)	0.405	5.39	7.63	0.0075	0.0976	2.13
328	ENSG00000023318	23071	ERP44	9	100000000	100000000	120000	-	ERP44	protein_coding	chromosome	endoplasmic reticulum protein 44 [Source:HGNC Symbol;Acc:HGNC:18311]	ENSG00000023318.8	ERP44	ENST00000262455	0.212	5.86	7.62	0.00751	0.0976	2.12
10649	ENSG00000179588	161882	ZFPM1	16	88500000	88500000	83800	+	ZFPM1	protein_coding	chromosome	zinc finger protein, FOG family member 1 [Source:HGNC Symbol;Acc:HGNC:19762]	ENSG00000179588.9	ZFPM1	c(ENST00000319555, ENST00000562417, ENST00000562437, ENST00000563351, ENST00000569086)	1.03	1.04	7.63	0.00751	0.0976	2.12
14346	ENSG00000275835	114791	TUBGCP5	15	23000000	23000000	56400	-	TUBGCP5	protein_coding	chromosome	tubulin gamma complex associated protein 5 [Source:HGNC Symbol;Acc:HGNC:18600]	ENSG00000275835.5	TUBGCP5	c(ENST00000610294, ENST00000612085, ENST00000613552, ENST00000614508, ENST00000615383, ENST00000615455, ENST00000620238, ENST00000620435, ENST00000622507)	-0.403	5	7.62	0.00751	0.0976	2.12
5639	ENSG00000136378	11173	ADAMTS7	15	78800000	78800000	52300	-	ADAMTS7	protein_coding	chromosome	ADAM metallopeptidase with thrombospondin type 1 motif 7 [Source:HGNC Symbol;Acc:HGNC:223]	ENSG00000136378.15	ADAMTS7	c(ENST00000388820, ENST00000565793, ENST00000566303, ENST00000568712, ENST00000569934)	0.902	0.302	7.62	0.00753	0.0977	2.12
6620	ENSG00000144063	7851	MALL	2	110000000	110000000	32700	-	MALL	protein_coding	chromosome	mal, T cell differentiation protein like [Source:HGNC Symbol;Acc:HGNC:6818]	ENSG00000144063.3	MALL	c(ENST00000272462, ENST00000424988, ENST00000427178)	0.216	7.31	7.62	0.00753	0.0977	2.12
7953	ENSG00000160055	56063	TMEM234	1	32200000	32200000	7890	-	TMEM234	protein_coding	chromosome	transmembrane protein 234 [Source:HGNC Symbol;Acc:HGNC:28837]	ENSG00000160055.19	TMEM234	c(ENST00000309777, ENST00000344461, ENST00000373593, ENST00000461402, ENST00000466796, ENST00000483001, ENST00000484490, ENST00000485689, ENST00000487174, ENST00000489170, ENST00000491434, ENST00000495091)	-0.391	3.45	7.62	0.00754	0.0977	2.12
14593	ENSG00000281309	6838	SURF6	CHR_HG2030_PATCH	133000000	133000000	7410	-	SURF6	protein_coding	chromosome	surfeit 6 [Source:HGNC Symbol;Acc:HGNC:11478]	ENSG00000281309.2	SURF6	c(ENST00000628950, ENST00000629980)	-0.199	6.58	7.62	0.00754	0.0977	2.12
14355	ENSG00000275911	54820	NDE1	CHR_HSCHR16_1_CTG1	15700000	15800000	83100	+	NDE1	protein_coding	chromosome	nudE neurodevelopment protein 1 [Source:HGNC Symbol;Acc:HGNC:17619]	ENSG00000275911.3	NDE1	c(ENST00000631507, ENST00000631789, ENST00000631844, ENST00000631923, ENST00000632064, ENST00000632288, ENST00000632452, ENST00000632578, ENST00000632668, ENST00000633008, ENST00000633132, ENST00000634195)	0.487	4.86	7.61	0.00758	0.0981	2.12
13544	ENSG00000242038	80864	EGFL8	CHR_HSCHR6_MHC_COX_CTG1	32100000	32100000	3700	+	EGFL8	protein_coding	chromosome	EGF like domain multiple 8 [Source:HGNC Symbol;Acc:HGNC:13944]	ENSG00000242038.5	EGFL8	c(ENST00000399648, ENST00000422193, ENST00000447331, ENST00000466627, ENST00000482296, ENST00000488043)	1.33	1.39	7.72	0.00761	0.0983	2.12
9397	ENSG00000169136	22809	ATF5	19	49900000	49900000	5230	+	ATF5	protein_coding	chromosome	activating transcription factor 5 [Source:HGNC Symbol;Acc:HGNC:790]	ENSG00000169136.11	ATF5	c(ENST00000423777, ENST00000595125, ENST00000596658, ENST00000597227, ENST00000600336)	-0.299	5.6	7.58	0.00768	0.0991	2.11
12944	ENSG00000221963	80830	APOL6	22	35600000	35700000	20000	+	APOL6	protein_coding	chromosome	apolipoprotein L6 [Source:HGNC Symbol;Acc:HGNC:14870]	ENSG00000221963.6	APOL6	ENST00000409652	0.339	3.38	7.58	0.00768	0.0991	2.11
6683	ENSG00000144713	6161	RPL32	3	12800000	12800000	7100	-	RPL32	protein_coding	chromosome	ribosomal protein L32 [Source:HGNC Symbol;Acc:HGNC:10336]	ENSG00000144713.13	RPL32	c(ENST00000273223, ENST00000396953, ENST00000396957, ENST00000429711, ENST00000434963, ENST00000435983, ENST00000452606, ENST00000457131)	-0.165	10	7.58	0.00769	0.0992	2.11
7849	ENSG00000158793	4817	NIT1	1	161000000	161000000	7360	+	NIT1	protein_coding	chromosome	nitrilase 1 [Source:HGNC Symbol;Acc:HGNC:7828]	ENSG00000158793.14	NIT1	c(ENST00000368007, ENST00000368008, ENST00000368009, ENST00000392190, ENST00000461376, ENST00000473918, ENST00000477684, ENST00000478277, ENST00000479266, ENST00000479728, ENST00000485594, ENST00000486962, ENST00000491497, ENST00000492411, ENST00000496768, ENST00000496861)	0.594	4.45	7.56	0.00775	0.0998	2.11
14151	ENSG00000272398	100133941	CD24	6	107000000	107000000	5800	-	CD24	protein_coding	chromosome	CD24 molecule [Source:HGNC Symbol;Acc:HGNC:1645]	ENSG00000272398.6	CD24	c(ENST00000606017, ENST00000610952, ENST00000615659, ENST00000619133, ENST00000619869, ENST00000620405, ENST00000621311, ENST00000622315)	0.26	10.8	7.56	0.00775	0.0998	2.11
549	ENSG00000051382	5291	PIK3CB	3	139000000	139000000	182000	-	PIK3CB	protein_coding	chromosome	phosphatidylinositol-4,5-bisphosphate 3-kinase catalytic subunit beta [Source:HGNC Symbol;Acc:HGNC:8976]	ENSG00000051382.8	PIK3CB	c(ENST00000289153, ENST00000461451, ENST00000462294, ENST00000462898, ENST00000465581, ENST00000469284, ENST00000473435, ENST00000477593, ENST00000481749, ENST00000483968, ENST00000485060, ENST00000487552, ENST00000493568, ENST00000544716)	0.376	5.3	7.56	0.00776	0.0998	2.11
1459	ENSG00000088899	9762	LZTS3	20	3160000	3170000	11000	-	LZTS3	protein_coding	chromosome	leucine zipper tumor suppressor family member 3 [Source:HGNC Symbol;Acc:HGNC:30139]	ENSG00000088899.15	LZTS3	c(ENST00000329152, ENST00000337576, ENST00000360342, ENST00000645462)	0.361	3.31	7.55	0.00778	0.0999	2.11
71	ENSG00000005238	80256	FAM214B	9	35100000	35100000	12200	-	FAM214B	protein_coding	chromosome	family with sequence similarity 214 member B [Source:HGNC Symbol;Acc:HGNC:25666]	ENSG00000005238.19	FAM214B	c(ENST00000322813, ENST00000378557, ENST00000378561, ENST00000378566, ENST00000488109, ENST00000603301, ENST00000605104, ENST00000605244, ENST00000605392)	0.402	5.63	7.55	0.0078	0.1	2.11
5886	ENSG00000138032	5495	PPM1B	2	44200000	44200000	76400	+	PPM1B	protein_coding	chromosome	protein phosphatase, Mg2+/Mn2+ dependent 1B [Source:HGNC Symbol;Acc:HGNC:9276]	ENSG00000138032.21	PPM1B	c(ENST00000282412, ENST00000345249, ENST00000378540, ENST00000378551, ENST00000409432, ENST00000409473, ENST00000409486, ENST00000419807, ENST00000459690, ENST00000487286, ENST00000488866)	0.288	4.61	7.55	0.0078	0.1	2.11
8504	ENSG00000164051	79714	CCDC51	3	48400000	48400000	8290	-	CCDC51	protein_coding	chromosome	coiled-coil domain containing 51 [Source:HGNC Symbol;Acc:HGNC:25714]	ENSG00000164051.14	CCDC51	c(ENST00000395694, ENST00000412398, ENST00000438370, ENST00000442740, ENST00000446140, ENST00000447018)	-0.256	5.04	7.55	0.0078	0.1	2.11
7579	ENSG00000155666	79831	KDM8	16	27200000	27200000	18300	+	KDM8	protein_coding	chromosome	lysine demethylase 8 [Source:HGNC Symbol;Acc:HGNC:25840]	ENSG00000155666.11	KDM8	c(ENST00000286096, ENST00000441782, ENST00000562269, ENST00000562733, ENST00000563571, ENST00000563881, ENST00000564961, ENST00000567366, ENST00000567735, ENST00000567785, ENST00000568792, ENST00000568965, ENST00000569329, ENST00000569592)	-0.876	1.79	7.54	0.00782	0.1	2.11
9502	ENSG00000169851	5099	PCDH7	4	30700000	31100000	426000	+	PCDH7	protein_coding	chromosome	protocadherin 7 [Source:HGNC Symbol;Acc:HGNC:8659]	ENSG00000169851.15	PCDH7	c(ENST00000361762, ENST00000507864, ENST00000509759, ENST00000509925, ENST00000511884, ENST00000543491, ENST00000610830, ENST00000621961)	-0.389	5.15	7.54	0.00782	0.1	2.11
20	ENSG00000002549	51056	LAP3	4	17600000	17600000	30800	+	LAP3	protein_coding	chromosome	leucine aminopeptidase 3 [Source:HGNC Symbol;Acc:HGNC:18449]	ENSG00000002549.12	LAP3	c(ENST00000226299, ENST00000503467, ENST00000504614, ENST00000507960, ENST00000508014, ENST00000508497, ENST00000509583, ENST00000512397, ENST00000513105, ENST00000606142, ENST00000618908)	-0.31	5.66	7.54	0.00783	0.1	2.11
2824	ENSG00000108474	9487	PIGL	17	16200000	16400000	135000	+	PIGL	protein_coding	chromosome	phosphatidylinositol glycan anchor biosynthesis class L [Source:HGNC Symbol;Acc:HGNC:8966]	ENSG00000108474.17	PIGL	c(ENST00000225609, ENST00000395844, ENST00000414755, ENST00000431149, ENST00000463810, ENST00000470116, ENST00000477745, ENST00000488375, ENST00000489009, ENST00000498772, ENST00000580201, ENST00000581006, ENST00000584797, ENST00000585034, ENST00000596678, ENST00000607144, ENST00000613719)	0.365	4.13	7.54	0.00785	0.1	2.1
870	ENSG00000069482	51083	GAL	11	68700000	68700000	7400	+	GAL	protein_coding	chromosome	galanin and GMAP prepropeptide [Source:HGNC Symbol;Acc:HGNC:4114]	ENSG00000069482.7	GAL	c(ENST00000265643, ENST00000538401)	-0.47	2.12	7.53	0.00786	0.1	2.1
13822	ENSG00000256537	100129361	SMIM10L1	12	11200000	11200000	4820	+	SMIM10L1	protein_coding	chromosome	small integral membrane protein 10 like 1 [Source:HGNC Symbol;Acc:HGNC:49847]	ENSG00000256537.5	SMIM10L1	ENST00000622602	-0.223	4.19	7.53	0.00789	0.101	2.1
4947	ENSG00000130881	4037	LRP3	19	33200000	33200000	31300	+	LRP3	protein_coding	chromosome	LDL receptor related protein 3 [Source:HGNC Symbol;Acc:HGNC:6695]	ENSG00000130881.14	LRP3	c(ENST00000253193, ENST00000590275, ENST00000590278, ENST00000592484)	0.606	3.44	7.52	0.00792	0.101	2.1
8102	ENSG00000161638	3678	ITGA5	12	54400000	54400000	24000	-	ITGA5	protein_coding	chromosome	integrin subunit alpha 5 [Source:HGNC Symbol;Acc:HGNC:6141]	ENSG00000161638.11	ITGA5	c(ENST00000293379, ENST00000435631, ENST00000547197, ENST00000547744, ENST00000549601, ENST00000550141, ENST00000551564, ENST00000551861, ENST00000552387, ENST00000552431, ENST00000552564, ENST00000552583, ENST00000553071)	-0.268	6.89	7.52	0.00792	0.101	2.1
6029	ENSG00000139132	121512	FGD4	12	32400000	32600000	247000	+	FGD4	protein_coding	chromosome	FYVE, RhoGEF and PH domain containing 4 [Source:HGNC Symbol;Acc:HGNC:19125]	ENSG00000139132.14	FGD4	c(ENST00000395740, ENST00000427716, ENST00000472289, ENST00000473513, ENST00000479023, ENST00000493087, ENST00000494275, ENST00000494977, ENST00000497153, ENST00000525053, ENST00000531134, ENST00000534526, ENST00000546442, ENST00000550091, ENST00000551984, ENST00000583694)	0.432	5.66	7.51	0.00796	0.101	2.1
6559	ENSG00000143669	1130	LYST	1	236000000	236000000	223000	-	LYST	protein_coding	chromosome	lysosomal trafficking regulator [Source:HGNC Symbol;Acc:HGNC:1968]	ENSG00000143669.13	LYST	c(ENST00000389793, ENST00000389794, ENST00000461526, ENST00000462376, ENST00000465349, ENST00000468107, ENST00000468626, ENST00000473037, ENST00000475277, ENST00000487530, ENST00000489585, ENST00000492844)	0.478	5.1	7.5	0.00798	0.101	2.1
8680	ENSG00000164930	8323	FZD6	8	103000000	103000000	34400	+	FZD6	protein_coding	chromosome	frizzled class receptor 6 [Source:HGNC Symbol;Acc:HGNC:4044]	ENSG00000164930.12	FZD6	c(ENST00000358755, ENST00000519011, ENST00000521195, ENST00000522484, ENST00000522566, ENST00000523739, ENST00000523933)	0.194	7.07	7.5	0.00799	0.101	2.1
4182	ENSG00000122515	83637	ZMIZ2	7	44700000	44800000	21300	+	ZMIZ2	protein_coding	chromosome	zinc finger MIZ-type containing 2 [Source:HGNC Symbol;Acc:HGNC:22229]	ENSG00000122515.15	ZMIZ2	c(ENST00000265346, ENST00000309315, ENST00000413916, ENST00000416856, ENST00000433667, ENST00000441627, ENST00000457123, ENST00000463056, ENST00000463931, ENST00000478045, ENST00000480964, ENST00000482322, ENST00000492001, ENST00000492558, ENST00000615423)	0.266	5.73	7.5	0.00801	0.101	2.1
12667	ENSG00000211455	23012	STK38L	12	27200000	27300000	82000	+	STK38L	protein_coding	chromosome	serine/threonine kinase 38 like [Source:HGNC Symbol;Acc:HGNC:17848]	ENSG00000211455.8	STK38L	c(ENST00000389032, ENST00000407753, ENST00000434385, ENST00000536093, ENST00000539863, ENST00000540996, ENST00000541191, ENST00000543246, ENST00000543992, ENST00000544367, ENST00000544969, ENST00000545470, ENST00000546286)	0.465	5.83	7.5	0.00801	0.101	2.1
10302	ENSG00000176102	1479	CSTF3	11	33100000	33200000	85200	-	CSTF3	protein_coding	chromosome	cleavage stimulation factor subunit 3 [Source:HGNC Symbol;Acc:HGNC:2485]	ENSG00000176102.13	CSTF3	c(ENST00000323959, ENST00000431742, ENST00000438862, ENST00000524556, ENST00000524775, ENST00000524827, ENST00000526480, ENST00000528865)	0.25	5.44	7.49	0.00802	0.102	2.1
11766	ENSG00000189433	127534	GJB4	1	34800000	34800000	2590	+	GJB4	protein_coding	chromosome	gap junction protein beta 4 [Source:HGNC Symbol;Acc:HGNC:4286]	ENSG00000189433.7	GJB4	ENST00000339480	-0.256	4.35	7.48	0.00806	0.102	2.09
9548	ENSG00000170180	2993	GYPA	4	144000000	144000000	31400	-	GYPA	protein_coding	chromosome	glycophorin A (MNS blood group) [Source:HGNC Symbol;Acc:HGNC:4702]	ENSG00000170180.22	GYPA	c(ENST00000324022, ENST00000360771, ENST00000503627, ENST00000504786, ENST00000508337, ENST00000509346, ENST00000510771, ENST00000512064, ENST00000512789, ENST00000514603, ENST00000535709, ENST00000616983, ENST00000641688, ENST00000642295, ENST00000642713, ENST00000642738, ENST00000643148, ENST00000643254, ENST00000644398, ENST00000646447)	-0.943	0.267	7.52	0.00808	0.102	2.09
4464	ENSG00000125691	9349	RPL23	17	38800000	38900000	5900	-	RPL23	protein_coding	chromosome	ribosomal protein L23 [Source:HGNC Symbol;Acc:HGNC:10316]	ENSG00000125691.13	RPL23	c(ENST00000245857, ENST00000378096, ENST00000394332, ENST00000394333, ENST00000470646, ENST00000479035, ENST00000577407, ENST00000577760, ENST00000584056, ENST00000584583, ENST00000584912)	-0.171	9.72	7.47	0.0081	0.102	2.09
14153	ENSG00000272414	100631383	FAM47E-STBD1	4	76300000	76300000	59400	+	FAM47E-STBD1	protein_coding	chromosome	FAM47E-STBD1 readthrough [Source:HGNC Symbol;Acc:HGNC:44667]	ENSG00000272414.6	FAM47E-STBD1	c(ENST00000509377, ENST00000514140, ENST00000514365, ENST00000515604, ENST00000651133)	0.441	4.7	7.47	0.00811	0.102	2.09
6025	ENSG00000139112	23710	GABARAPL1	12	10200000	10200000	10700	+	GABARAPL1	protein_coding	chromosome	GABA type A receptor associated protein like 1 [Source:HGNC Symbol;Acc:HGNC:4068]	ENSG00000139112.11	GABARAPL1	c(ENST00000266458, ENST00000421801, ENST00000535576, ENST00000537201, ENST00000539170, ENST00000539289, ENST00000539408, ENST00000540424, ENST00000541453, ENST00000541960, ENST00000542722, ENST00000543602, ENST00000544284, ENST00000545047, ENST00000545290, ENST00000545859, ENST00000545887, ENST00000546017, ENST00000629504)	0.367	4.58	7.47	0.00812	0.102	2.09
612	ENSG00000057294	5318	PKP2	12	32800000	32900000	106000	-	PKP2	protein_coding	chromosome	plakophilin 2 [Source:HGNC Symbol;Acc:HGNC:9024]	ENSG00000057294.14	PKP2	c(ENST00000070846, ENST00000340811, ENST00000546498, ENST00000546741, ENST00000546769, ENST00000549461, ENST00000552612)	0.27	6.83	7.46	0.00814	0.103	2.09
[truncated: 13,654 more rows]
