# Supplementary material for: Comparison of Intracellular Transcriptional Response of NHBE Cells to Infection with SARS-CoV-2 Washington and New York Strains
Source: Front Cell Infect Microbiol. 2022 Sep 20;12:1009328. doi: 10.3389/fcimb.2022.1009328 (PMC9530606; doi:10.3389/fcimb.2022.1009328)
Supplement: Supplementary Table 6 — Significant differentially expressed genes in the WA isolate (infected vs mock-infected) at 24hpi. [file Table_6.xlsx]

## Sheet: Supplementary_Table_6-edgeR_dge
	ensembl_gene_id	entrezgene_id	hgnc_symbol	seqnames	start	end	width	strand	gene_name	gene_biotype	seq_coord_system	description	gene_id_version	symbol	tx_ids	logFC	logCPM	F	PValue	FDR	mlog10PValue
7239	ENSG00000151461	26019	UPF2	10	11900000	12000000	123000	-	UPF2	protein_coding	chromosome	UPF2 regulator of nonsense mediated mRNA decay [Source:HGNC Symbol;Acc:HGNC:17854]	ENSG00000151461.20	UPF2	c(ENST00000356352, ENST00000357604, ENST00000397053, ENST00000460569)	-4.14	6.52	415	1.31e-29	1.92e-25	28.9
5122	ENSG00000132466	26057	ANKRD17	4	73100000	73300000	185000	-	ANKRD17	protein_coding	chromosome	ankyrin repeat domain 17 [Source:HGNC Symbol;Acc:HGNC:23575]	ENSG00000132466.19	ANKRD17	c(ENST00000330838, ENST00000358602, ENST00000509867, ENST00000510127, ENST00000513908, ENST00000514252, ENST00000558247, ENST00000559367, ENST00000560507, ENST00000561029, ENST00000639793)	-2.26	7.65	235	4.7e-23	3.46e-19	22.3
12114	ENSG00000197943	5336	PLCG2	16	81700000	82000000	224000	+	PLCG2	protein_coding	chromosome	phospholipase C gamma 2 [Source:HGNC Symbol;Acc:HGNC:9066]	ENSG00000197943.10	PLCG2	c(ENST00000359376, ENST00000562605, ENST00000563193, ENST00000563269, ENST00000563375, ENST00000563834, ENST00000564138, ENST00000565020, ENST00000565054, ENST00000565400, ENST00000567356, ENST00000567373, ENST00000567980, ENST00000569523, ENST00000569929, ENST00000570196, ENST00000570198)	-5.62	4.64	202	2.06e-21	1.01e-17	20.7
2877	ENSG00000108848	51747	LUC7L3	17	50700000	50800000	36700	+	LUC7L3	protein_coding	chromosome	LUC7 like 3 pre-mRNA splicing factor [Source:HGNC Symbol;Acc:HGNC:24309]	ENSG00000108848.16	LUC7L3	c(ENST00000240304, ENST00000393227, ENST00000503728, ENST00000503798, ENST00000504065, ENST00000504563, ENST00000505619, ENST00000505658, ENST00000506686, ENST00000507200, ENST00000507503, ENST00000508045, ENST00000508218, ENST00000508482, ENST00000509335, ENST00000509487, ENST00000510984, ENST00000511068, ENST00000511974, ENST00000512549, ENST00000513025, ENST00000513969, ENST00000625349)	-2.45	7.37	191	7.38e-21	2.71e-17	20.1
2315	ENSG00000104218	79848	CSPP1	8	67100000	67200000	134000	+	CSPP1	protein_coding	chromosome	centrosome and spindle pole associated protein 1 [Source:HGNC Symbol;Acc:HGNC:26193]	ENSG00000104218.14	CSPP1	c(ENST00000262210, ENST00000519163, ENST00000519668, ENST00000519701, ENST00000521168, ENST00000521324, ENST00000521919)	-2.9	4.48	157	7.53e-19	2.22e-15	18.1
624	ENSG00000058272	4659	PPP1R12A	12	79800000	79900000	162000	-	PPP1R12A	protein_coding	chromosome	protein phosphatase 1 regulatory subunit 12A [Source:HGNC Symbol;Acc:HGNC:7618]	ENSG00000058272.19	PPP1R12A	c(ENST00000261207, ENST00000437004, ENST00000450142, ENST00000546369, ENST00000546762, ENST00000547131, ENST00000547253, ENST00000547330, ENST00000548318, ENST00000548908, ENST00000550001, ENST00000550007, ENST00000550107, ENST00000550299, ENST00000550351, ENST00000550510, ENST00000550903, ENST00000551191, ENST00000551781, ENST00000552892, ENST00000553081, ENST00000634739, ENST00000650220)	-3.01	6.23	155	9.6e-19	2.35e-15	18
13044	ENSG00000225840	NA		Y	10200000	10200000	1850	-	AC010970.1	processed_pseudogene	chromosome	RNA, 18S ribosomal pseudogene	ENSG00000225840.2	AC010970.1	ENST00000445125	-3.64	9.64	151	1.78e-18	3.74e-15	17.7
7817	ENSG00000158417	9669	EIF5B	2	99300000	99400000	64000	+	EIF5B	protein_coding	chromosome	eukaryotic translation initiation factor 5B [Source:HGNC Symbol;Acc:HGNC:30793]	ENSG00000158417.11	EIF5B	c(ENST00000289371, ENST00000470023, ENST00000470868, ENST00000494190, ENST00000617677)	-0.769	8.4	136	1.81e-17	3.04e-14	16.7
291	ENSG00000017797	10928	RALBP1	18	9480000	9540000	63100	+	RALBP1	protein_coding	chromosome	ralA binding protein 1 [Source:HGNC Symbol;Acc:HGNC:9841]	ENSG00000017797.13	RALBP1	c(ENST00000019317, ENST00000383432, ENST00000458039, ENST00000577221, ENST00000585015, ENST00000609094)	-2.08	7.32	136	1.86e-17	3.04e-14	16.7
2963	ENSG00000109881	91057	CCDC34	11	27300000	27400000	32400	-	CCDC34	protein_coding	chromosome	coiled-coil domain containing 34 [Source:HGNC Symbol;Acc:HGNC:25079]	ENSG00000109881.17	CCDC34	c(ENST00000317945, ENST00000328697, ENST00000529615)	-2.35	3.22	135	2.26e-17	3.33e-14	16.6
6817	ENSG00000146072	27242	TNFRSF21	6	47200000	47300000	78400	-	TNFRSF21	protein_coding	chromosome	TNF receptor superfamily member 21 [Source:HGNC Symbol;Acc:HGNC:13469]	ENSG00000146072.6	TNFRSF21	ENST00000296861	0.992	7.14	130	1.34e-16	1.79e-13	15.9
5126	ENSG00000132475	3021	H3-3B	17	75800000	75800000	9460	-	H3F3B	protein_coding	chromosome	H3 histone family member 3B [Source:HGNC Symbol;Acc:HGNC:4765]	ENSG00000132475.10	H3F3B	c(ENST00000254810, ENST00000586270, ENST00000586518, ENST00000586607, ENST00000587171, ENST00000587560, ENST00000589417, ENST00000589599, ENST00000589949, ENST00000591890, ENST00000591893, ENST00000592643, ENST00000593254)	0.966	8.46	121	2.23e-16	2.73e-13	15.7
2733	ENSG00000107566	10613	ERLIN1	10	100000000	100000000	35900	-	ERLIN1	protein_coding	chromosome	ER lipid raft associated 1 [Source:HGNC Symbol;Acc:HGNC:16947]	ENSG00000107566.14	ERLIN1	c(ENST00000370408, ENST00000407654, ENST00000421367)	1.73	6.12	116	5.18e-16	5.87e-13	15.3
5179	ENSG00000132824	10955	SERINC3	20	44500000	44500000	25900	-	SERINC3	protein_coding	chromosome	serine incorporator 3 [Source:HGNC Symbol;Acc:HGNC:11699]	ENSG00000132824.14	SERINC3	c(ENST00000255175, ENST00000342374, ENST00000411544, ENST00000468234)	1.51	7.18	111	1.25e-15	1.26e-12	14.9
3851	ENSG00000118689	2309	FOXO3	6	109000000	109000000	125000	+	FOXO3	protein_coding	chromosome	forkhead box O3 [Source:HGNC Symbol;Acc:HGNC:3821]	ENSG00000118689.15	FOXO3	c(ENST00000343882, ENST00000406360, ENST00000540898)	1.43	6.15	111	1.36e-15	1.26e-12	14.9
1934	ENSG00000100811	7528	YY1	14	100000000	100000000	44500	+	YY1	protein_coding	chromosome	YY1 transcription factor [Source:HGNC Symbol;Acc:HGNC:12856]	ENSG00000100811.14	YY1	c(ENST00000262238, ENST00000553625, ENST00000554371, ENST00000554579, ENST00000554804, ENST00000623799, ENST00000651219)	1.95	6.95	111	1.37e-15	1.26e-12	14.9
13730	ENSG00000251705	NA	RNA5-8SP6	Y	10200000	10200000	152	+	RNA5-8SP6	rRNA_pseudogene	chromosome	RNA, 5.8S ribosomal pseudogene 6 [Source:HGNC Symbol;Acc:HGNC:41960]	ENSG00000251705.1	RNA5-8SP6	ENST00000515896	-4.34	6.09	110	1.56e-15	1.35e-12	14.8
9532	ENSG00000170027	7532	YWHAG	7	76300000	76400000	32200	-	YWHAG	protein_coding	chromosome	tyrosine 3-monooxygenase/tryptophan 5-monooxygenase activation protein gamma [Source:HGNC Symbol;Acc:HGNC:12852]	ENSG00000170027.7	YWHAG	ENST00000307630	0.908	9.2	108	2.2e-15	1.79e-12	14.7
10084	ENSG00000174013	200933	FBXO45	3	197000000	197000000	20400	+	FBXO45	protein_coding	chromosome	F-box protein 45 [Source:HGNC Symbol;Acc:HGNC:29148]	ENSG00000174013.8	FBXO45	c(ENST00000311630, ENST00000440469)	1.44	5.78	108	2.42e-15	1.87e-12	14.6
152	ENSG00000008282	6856	SYPL1	7	106000000	106000000	22100	-	SYPL1	protein_coding	chromosome	synaptophysin like 1 [Source:HGNC Symbol;Acc:HGNC:11507]	ENSG00000008282.8	SYPL1	c(ENST00000011473, ENST00000455385, ENST00000460770, ENST00000464029, ENST00000470347, ENST00000483448, ENST00000634737)	0.895	7.67	107	2.94e-15	2.12e-12	14.5
7660	ENSG00000156535	135228	CD109	6	73700000	73800000	133000	+	CD109	protein_coding	chromosome	CD109 molecule [Source:HGNC Symbol;Acc:HGNC:21685]	ENSG00000156535.15	CD109	c(ENST00000287097, ENST00000422508, ENST00000437994, ENST00000474094, ENST00000649530)	1.11	8.52	107	3.02e-15	2.12e-12	14.5
5111	ENSG00000132388	7326	UBE2G1	17	4270000	4370000	97400	-	UBE2G1	protein_coding	chromosome	ubiquitin conjugating enzyme E2 G1 [Source:HGNC Symbol;Acc:HGNC:12482]	ENSG00000132388.12	UBE2G1	c(ENST00000396981, ENST00000571953, ENST00000571980, ENST00000572484, ENST00000574059, ENST00000574633)	1.35	6.67	106	3.68e-15	2.46e-12	14.4
7355	ENSG00000152661	2697	GJA1	6	121000000	121000000	14100	+	GJA1	protein_coding	chromosome	gap junction protein alpha 1 [Source:HGNC Symbol;Acc:HGNC:4274]	ENSG00000152661.9	GJA1	c(ENST00000282561, ENST00000647564, ENST00000649003, ENST00000650427)	1.23	8.01	103	5.68e-15	3.58e-12	14.2
2569	ENSG00000105887	136319	MTPN	7	136000000	136000000	50600	-	MTPN	protein_coding	chromosome	myotrophin [Source:HGNC Symbol;Acc:HGNC:15667]	ENSG00000105887.11	MTPN	c(ENST00000393085, ENST00000435723)	0.684	7.91	108	5.84e-15	3.58e-12	14.2
2570	ENSG00000105887	767558	MTPN	7	136000000	136000000	50600	-	MTPN	protein_coding	chromosome	myotrophin [Source:HGNC Symbol;Acc:HGNC:15667]	ENSG00000105887.11	MTPN	c(ENST00000393085, ENST00000435723)	0.684	7.91	108	5.84e-15	3.58e-12	14.2
8321	ENSG00000163235	7039	TGFA	2	70400000	70600000	107000	-	TGFA	protein_coding	chromosome	transforming growth factor alpha [Source:HGNC Symbol;Acc:HGNC:11765]	ENSG00000163235.16	TGFA	c(ENST00000295400, ENST00000394241, ENST00000418333, ENST00000419940, ENST00000444975, ENST00000445399, ENST00000450929, ENST00000460808, ENST00000474101)	1.24	7.78	102	7.56e-15	4.45e-12	14.1
7330	ENSG00000152404	143884	CWF19L2	11	107000000	107000000	132000	-	CWF19L2	protein_coding	chromosome	CWF19 like cell cycle control factor 2 [Source:HGNC Symbol;Acc:HGNC:26508]	ENSG00000152404.15	CWF19L2	c(ENST00000282251, ENST00000431778, ENST00000462890, ENST00000532251)	-2.06	4.25	102	8.23e-15	4.66e-12	14.1
171	ENSG00000008952	7095	SEC62	3	170000000	170000000	31700	+	SEC62	protein_coding	chromosome	SEC62 homolog, preprotein translocation factor [Source:HGNC Symbol;Acc:HGNC:11846]	ENSG00000008952.17	SEC62	c(ENST00000337002, ENST00000460513, ENST00000461933, ENST00000469515, ENST00000469890, ENST00000470355, ENST00000480708, ENST00000481435, ENST00000487736, ENST00000497277)	-1.9	7.15	99.9	1.14e-14	6.2e-12	13.9
12370	ENSG00000201185	NA	RNA5SP202	6	4430000	4430000	119	+	RNA5SP202	rRNA_pseudogene	chromosome	RNA, 5S ribosomal pseudogene 202 [Source:HGNC Symbol;Acc:HGNC:43102]	ENSG00000201185.1	RNA5SP202	ENST00000364315	-5.21	3.47	98.9	1.39e-14	7.12e-12	13.9
8679	ENSG00000164924	7534	YWHAZ	8	101000000	101000000	36900	-	YWHAZ	protein_coding	chromosome	tyrosine 3-monooxygenase/tryptophan 5-monooxygenase activation protein zeta [Source:HGNC Symbol;Acc:HGNC:12855]	ENSG00000164924.18	YWHAZ	c(ENST00000353245, ENST00000395948, ENST00000395951, ENST00000395953, ENST00000395956, ENST00000395957, ENST00000395958, ENST00000418997, ENST00000419477, ENST00000437293, ENST00000457309, ENST00000480304, ENST00000492736, ENST00000517727, ENST00000518736, ENST00000521309, ENST00000521328, ENST00000521607, ENST00000522542, ENST00000522819, ENST00000523131, ENST00000523848, ENST00000523938)	0.719	10.7	98.8	1.4e-14	7.12e-12	13.9
9022	ENSG00000166946	23582	CCNDBP1	15	43200000	43200000	12100	+	CCNDBP1	protein_coding	chromosome	cyclin D1 binding protein 1 [Source:HGNC Symbol;Acc:HGNC:1587]	ENSG00000166946.14	CCNDBP1	c(ENST00000300213, ENST00000444658, ENST00000562553, ENST00000563065, ENST00000564630, ENST00000565296, ENST00000565958, ENST00000566515, ENST00000566833, ENST00000566882, ENST00000567434, ENST00000567690, ENST00000568507, ENST00000568936, ENST00000569745)	-1.62	5.08	97.9	1.68e-14	8.23e-12	13.8
3205	ENSG00000112210	51715	RAB23	6	57200000	57200000	35300	-	RAB23	protein_coding	chromosome	RAB23, member RAS oncogene family [Source:HGNC Symbol;Acc:HGNC:14263]	ENSG00000112210.12	RAB23	c(ENST00000317483, ENST00000468148)	2.45	4.83	96.2	2.36e-14	1.12e-11	13.6
4698	ENSG00000128510	51200	CPA4	7	130000000	130000000	31000	+	CPA4	protein_coding	chromosome	carboxypeptidase A4 [Source:HGNC Symbol;Acc:HGNC:15740]	ENSG00000128510.12	CPA4	c(ENST00000222482, ENST00000445470, ENST00000470542, ENST00000473956, ENST00000474254, ENST00000486598, ENST00000488025, ENST00000490117, ENST00000492072, ENST00000493259, ENST00000497388)	0.988	8.78	94.7	3.18e-14	1.46e-11	13.5
6471	ENSG00000143252	6391	SDHC	1	161000000	161000000	61100	+	SDHC	protein_coding	chromosome	succinate dehydrogenase complex subunit C [Source:HGNC Symbol;Acc:HGNC:10682]	ENSG00000143252.14	SDHC	c(ENST00000342751, ENST00000367975, ENST00000392169, ENST00000432287, ENST00000437833, ENST00000470743, ENST00000504963, ENST00000513009, ENST00000515731)	0.903	7.05	94.4	3.38e-14	1.51e-11	13.5
4416	ENSG00000125266	1948	EFNB2	13	106000000	107000000	45900	-	EFNB2	protein_coding	chromosome	ephrin B2 [Source:HGNC Symbol;Acc:HGNC:3227]	ENSG00000125266.8	EFNB2	c(ENST00000643990, ENST00000646441)	1.02	7.15	93.7	3.88e-14	1.68e-11	13.4
4007	ENSG00000120334	91687	CENPL	1	174000000	174000000	25200	-	CENPL	protein_coding	chromosome	centromere protein L [Source:HGNC Symbol;Acc:HGNC:17879]	ENSG00000120334.15	CENPL	c(ENST00000345664, ENST00000356198, ENST00000367710, ENST00000460816, ENST00000479159, ENST00000484920, ENST00000493233, ENST00000495275, ENST00000496683)	-2.01	4.01	91.4	6.27e-14	2.63e-11	13.2
10567	ENSG00000178802	4351	MPI	15	74900000	74900000	12200	+	MPI	protein_coding	chromosome	mannose phosphate isomerase [Source:HGNC Symbol;Acc:HGNC:7216]	ENSG00000178802.18	MPI	c(ENST00000323744, ENST00000352410, ENST00000535694, ENST00000561470, ENST00000562606, ENST00000562800, ENST00000563422, ENST00000563786, ENST00000564003, ENST00000564633, ENST00000564692, ENST00000565576, ENST00000566377, ENST00000566556, ENST00000567116, ENST00000567132, ENST00000567177, ENST00000567570, ENST00000568303, ENST00000568828, ENST00000568840, ENST00000568907, ENST00000569233, ENST00…	2.34	4.99	91.1	6.64e-14	2.71e-11	13.2
8739	ENSG00000165280	7415	VCP	9	35100000	35100000	16600	-	VCP	protein_coding	chromosome	valosin containing protein [Source:HGNC Symbol;Acc:HGNC:12666]	ENSG00000165280.16	VCP	c(ENST00000358901, ENST00000417448, ENST00000448530, ENST00000466100, ENST00000479300, ENST00000480327, ENST00000493886)	0.954	8.7	90.5	7.61e-14	3.03e-11	13.1
7304	ENSG00000152102	130074	FAM168B	2	131000000	131000000	45600	-	FAM168B	protein_coding	chromosome	family with sequence similarity 168 member B [Source:HGNC Symbol;Acc:HGNC:27016]	ENSG00000152102.18	FAM168B	c(ENST00000389915, ENST00000409185)	1.21	7.32	89	1.04e-13	4.01e-11	13
12590	ENSG00000205763	441212	RP9P	7	32900000	32900000	26400	-	RP9P	transcribed_unprocessed_pseudogene	chromosome	RP9 pseudogene [Source:HGNC Symbol;Acc:HGNC:33969]	ENSG00000205763.13	RP9P	c(ENST00000381639, ENST00000450133)	-2.23	4.28	88.9	1.07e-13	4.04e-11	13
2680	ENSG00000106771	23731	TMEM245	9	109000000	109000000	105000	-	TMEM245	protein_coding	chromosome	transmembrane protein 245 [Source:HGNC Symbol;Acc:HGNC:1363]	ENSG00000106771.13	TMEM245	c(ENST00000374586, ENST00000413712, ENST00000472207, ENST00000482868, ENST00000491854)	1.42	6.69	88	1.28e-13	4.71e-11	12.9
9386	ENSG00000169062	65110	UPF3A	13	114000000	114000000	24200	+	UPF3A	protein_coding	chromosome	UPF3A regulator of nonsense mediated mRNA decay [Source:HGNC Symbol;Acc:HGNC:20332]	ENSG00000169062.15	UPF3A	c(ENST00000351487, ENST00000375299, ENST00000474056, ENST00000475218, ENST00000479712, ENST00000480362, ENST00000481131, ENST00000484246, ENST00000492270, ENST00000493727, ENST00000618700, ENST00000619079)	-2.51	5.42	87.5	1.42e-13	5.11e-11	12.8
919	ENSG00000070814	6949	TCOF1	5	150000000	150000000	42700	+	TCOF1	protein_coding	chromosome	treacle ribosome biogenesis factor 1 [Source:HGNC Symbol;Acc:HGNC:11654]	ENSG00000070814.20	TCOF1	c(ENST00000323668, ENST00000377797, ENST00000394269, ENST00000427724, ENST00000439160, ENST00000445265, ENST00000504761, ENST00000506063, ENST00000506630, ENST00000506767, ENST00000513346, ENST00000513538, ENST00000514442, ENST00000515035, ENST00000515516, ENST00000643257, ENST00000643812, ENST00000646961, ENST00000650162)	-1.92	5.89	86.8	1.66e-13	5.69e-11	12.8
5335	ENSG00000134294	54407	SLC38A2	12	46400000	46400000	14600	-	SLC38A2	protein_coding	chromosome	solute carrier family 38 member 2 [Source:HGNC Symbol;Acc:HGNC:13448]	ENSG00000134294.14	SLC38A2	c(ENST00000256689, ENST00000546520, ENST00000547252, ENST00000548111, ENST00000548236, ENST00000548785, ENST00000548870, ENST00000549258, ENST00000551374, ENST00000551405, ENST00000552414, ENST00000552703, ENST00000553252, ENST00000612232)	1.16	9.2	86.8	1.67e-13	5.69e-11	12.8
13806	ENSG00000256045	100463488	MTRNR2L10	X	55200000	55200000	1050	-	MTRNR2L10	protein_coding	chromosome	MT-RNR2 like 10 [Source:HGNC Symbol;Acc:HGNC:37167]	ENSG00000256045.3	MTRNR2L10	ENST00000545075	-2.88	5.96	86.6	1.74e-13	5.69e-11	12.8
14017	ENSG00000264364	140735	DYNLL2	17	58100000	58100000	12100	+	DYNLL2	protein_coding	chromosome	dynein light chain LC8-type 2 [Source:HGNC Symbol;Acc:HGNC:24596]	ENSG00000264364.3	DYNLL2	ENST00000579991	0.951	7.22	87.9	1.74e-13	5.69e-11	12.8
10862	ENSG00000182087	91304	TMEM259	19	1010000	1020000	11500	-	TMEM259	protein_coding	chromosome	transmembrane protein 259 [Source:HGNC Symbol;Acc:HGNC:17039]	ENSG00000182087.14	TMEM259	c(ENST00000333175, ENST00000356663, ENST00000586250, ENST00000586285, ENST00000586704, ENST00000589055, ENST00000589831, ENST00000592052, ENST00000592590, ENST00000592618, ENST00000593068, ENST00000607316)	1.63	7.05	86.1	1.94e-13	6.21e-11	12.7
8761	ENSG00000165474	2706	GJB2	13	20200000	20200000	5480	-	GJB2	protein_coding	chromosome	gap junction protein beta 2 [Source:HGNC Symbol;Acc:HGNC:4284]	ENSG00000165474.8	GJB2	c(ENST00000382844, ENST00000382848)	0.879	9.58	85.8	2.08e-13	6.49e-11	12.7
7466	ENSG00000154174	9868	TOMM70	3	100000000	100000000	37700	-	TOMM70	protein_coding	chromosome	translocase of outer mitochondrial membrane 70 [Source:HGNC Symbol;Acc:HGNC:11985]	ENSG00000154174.8	TOMM70	c(ENST00000284320, ENST00000483945, ENST00000492171)	1.25	6.91	85.5	2.21e-13	6.77e-11	12.7
10288	ENSG00000175970	84747	UNC119B	12	121000000	121000000	13200	+	UNC119B	protein_coding	chromosome	unc-119 lipid binding chaperone B [Source:HGNC Symbol;Acc:HGNC:16488]	ENSG00000175970.11	UNC119B	c(ENST00000344651, ENST00000539658, ENST00000618898)	1.47	5.85	86.8	2.39e-13	6.98e-11	12.6
333	ENSG00000023608	6617	SNAPC1	14	61800000	61800000	34000	+	SNAPC1	protein_coding	chromosome	small nuclear RNA activating complex polypeptide 1 [Source:HGNC Symbol;Acc:HGNC:11134]	ENSG00000023608.5	SNAPC1	ENST00000216294	1.97	5.83	85.1	2.42e-13	6.98e-11	12.6
6758	ENSG00000145476	285440	CYP4V2	4	186000000	186000000	21900	+	CYP4V2	protein_coding	chromosome	cytochrome P450 family 4 subfamily V member 2 [Source:HGNC Symbol;Acc:HGNC:23198]	ENSG00000145476.16	CYP4V2	c(ENST00000378802, ENST00000502665, ENST00000507209, ENST00000513354)	-3.07	2.83	85	2.42e-13	6.98e-11	12.6
2581	ENSG00000105974	857	CAV1	7	117000000	117000000	36200	+	CAV1	protein_coding	chromosome	caveolin 1 [Source:HGNC Symbol;Acc:HGNC:1527]	ENSG00000105974.12	CAV1	c(ENST00000341049, ENST00000393467, ENST00000393468, ENST00000393470, ENST00000405348, ENST00000451122, ENST00000456473, ENST00000489856, ENST00000614113)	0.655	9.99	84.6	2.67e-13	7.57e-11	12.6
8811	ENSG00000165732	9188	DDX21	10	69000000	69000000	28900	+	DDX21	protein_coding	chromosome	DExD-box helicase 21 [Source:HGNC Symbol;Acc:HGNC:2744]	ENSG00000165732.13	DDX21	c(ENST00000354185, ENST00000620315)	0.889	9.11	84.3	2.83e-13	7.75e-11	12.5
6961	ENSG00000147689	84985	FAM83A	8	123000000	123000000	31100	+	FAM83A	protein_coding	chromosome	family with sequence similarity 83 member A [Source:HGNC Symbol;Acc:HGNC:28210]	ENSG00000147689.16	FAM83A	c(ENST00000276699, ENST00000518448, ENST00000520541, ENST00000521468, ENST00000522648, ENST00000523412, ENST00000523819, ENST00000536633)	1.23	8.75	84.3	2.85e-13	7.75e-11	12.5
12519	ENSG00000204923	554251	FBXO48	2	68500000	68500000	7870	-	FBXO48	protein_coding	chromosome	F-box protein 48 [Source:HGNC Symbol;Acc:HGNC:33857]	ENSG00000204923.4	FBXO48	ENST00000377957	-2.51	3.31	84.1	2.97e-13	7.95e-11	12.5
9381	ENSG00000169032	5604	MAP2K1	15	66400000	66500000	105000	+	MAP2K1	protein_coding	chromosome	mitogen-activated protein kinase kinase 1 [Source:HGNC Symbol;Acc:HGNC:6840]	ENSG00000169032.9	MAP2K1	c(ENST00000307102, ENST00000425818, ENST00000566326)	0.842	7.35	83.9	3.08e-13	8.08e-11	12.5
2621	ENSG00000106299	8976	WASL	7	124000000	124000000	67100	-	WASL	protein_coding	chromosome	WASP like actin nucleation promoting factor [Source:HGNC Symbol;Acc:HGNC:12735]	ENSG00000106299.8	WASL	ENST00000223023	1.01	6.47	94	3.23e-13	8.34e-11	12.5
2970	ENSG00000109943	56253	CRTAM	11	123000000	123000000	34100	+	CRTAM	protein_coding	chromosome	cytotoxic and regulatory T cell molecule [Source:HGNC Symbol;Acc:HGNC:24313]	ENSG00000109943.9	CRTAM	c(ENST00000227348, ENST00000533416, ENST00000533709)	-11	-1.21	87.1	3.34e-13	8.48e-11	12.5
7153	ENSG00000150093	3688	ITGB1	10	32900000	33000000	105000	-	ITGB1	protein_coding	chromosome	integrin subunit beta 1 [Source:HGNC Symbol;Acc:HGNC:6153]	ENSG00000150093.19	ITGB1	c(ENST00000302278, ENST00000396033, ENST00000414670, ENST00000417122, ENST00000423113, ENST00000437302, ENST00000439974, ENST00000464001, ENST00000472147, ENST00000474568, ENST00000475184, ENST00000480226, ENST00000484088, ENST00000488427, ENST00000488494, ENST00000493758, ENST00000494395, ENST00000528877, ENST00000534049)	0.922	10.2	82.9	3.87e-13	9.65e-11	12.4
5097	ENSG00000132321	79781	IQCA1	2	236000000	237000000	183000	-	IQCA1	protein_coding	chromosome	IQ motif containing with AAA domain 1 [Source:HGNC Symbol;Acc:HGNC:26195]	ENSG00000132321.17	IQCA1	c(ENST00000254653, ENST00000309507, ENST00000409100, ENST00000409907, ENST00000418802, ENST00000431676, ENST00000465621, ENST00000467572, ENST00000479471, ENST00000479783)	-2.87	3.34	82.8	3.97e-13	9.73e-11	12.4
4938	ENSG00000130818	79088	ZNF426	19	9520000	9540000	15400	-	ZNF426	protein_coding	chromosome	zinc finger protein 426 [Source:HGNC Symbol;Acc:HGNC:20725]	ENSG00000130818.12	ZNF426	c(ENST00000253115, ENST00000535489, ENST00000589289, ENST00000593003, ENST00000635810)	-2.19	5.32	82.5	4.22e-13	1.02e-10	12.4
2641	ENSG00000106443	9678	PHF14	7	11000000	11200000	196000	+	PHF14	protein_coding	chromosome	PHD finger protein 14 [Source:HGNC Symbol;Acc:HGNC:22203]	ENSG00000106443.16	PHF14	c(ENST00000403050, ENST00000423760, ENST00000469407, ENST00000470665, ENST00000473050, ENST00000476009, ENST00000476774, ENST00000481418, ENST00000489305, ENST00000490957, ENST00000493922, ENST00000497851, ENST00000498784, ENST00000521747, ENST00000634607, ENST00000642461)	-1.75	5.63	82.2	4.48e-13	1.05e-10	12.3
11496	ENSG00000187079	7003	TEAD1	11	12700000	12900000	270000	+	TEAD1	protein_coding	chromosome	TEA domain transcription factor 1 [Source:HGNC Symbol;Acc:HGNC:11714]	ENSG00000187079.17	TEAD1	c(ENST00000334310, ENST00000525312, ENST00000526600, ENST00000527376, ENST00000527575, ENST00000527636, ENST00000638666)	1.59	7.03	82.2	4.49e-13	1.05e-10	12.3
11306	ENSG00000185551	7026	NR2F2	15	96300000	96300000	14300	+	NR2F2	protein_coding	chromosome	nuclear receptor subfamily 2 group F member 2 [Source:HGNC Symbol;Acc:HGNC:7976]	ENSG00000185551.15	NR2F2	c(ENST00000394166, ENST00000394171, ENST00000421109, ENST00000453270, ENST00000559679)	1.35	7.07	80.8	6.17e-13	1.42e-10	12.2
12159	ENSG00000198146	54989	ZNF770	15	35000000	35000000	9950	-	ZNF770	protein_coding	chromosome	zinc finger protein 770 [Source:HGNC Symbol;Acc:HGNC:26061]	ENSG00000198146.4	ZNF770	c(ENST00000356321, ENST00000559564)	1.68	6.77	80.5	6.61e-13	1.5e-10	12.2
8927	ENSG00000166396	8710	SERPINB7	18	63800000	63800000	52400	+	SERPINB7	protein_coding	chromosome	serpin family B member 7 [Source:HGNC Symbol;Acc:HGNC:13902]	ENSG00000166396.13	SERPINB7	c(ENST00000336429, ENST00000398019, ENST00000425392, ENST00000431370, ENST00000447428, ENST00000540675, ENST00000546027)	0.794	8.53	79.5	8.27e-13	1.84e-10	12.1
6213	ENSG00000140750	55114	ARHGAP17	16	24900000	25000000	96300	-	ARHGAP17	protein_coding	chromosome	Rho GTPase activating protein 17 [Source:HGNC Symbol;Acc:HGNC:18239]	ENSG00000140750.17	ARHGAP17	c(ENST00000289968, ENST00000303665, ENST00000455311, ENST00000570320, ENST00000570841, ENST00000571406, ENST00000571480, ENST00000571575, ENST00000571843, ENST00000572314, ENST00000573449, ENST00000573625, ENST00000573703, ENST00000573765, ENST00000575283, ENST00000575412, ENST00000575447, ENST00000575656, ENST00000575975, ENST00000576387)	3.11	5.06	79	9.3e-13	2.03e-10	12
429	ENSG00000037474	54888	NSUN2	5	6600000	6630000	34100	-	NSUN2	protein_coding	chromosome	NOP2/Sun RNA methyltransferase 2 [Source:HGNC Symbol;Acc:HGNC:25994]	ENSG00000037474.15	NSUN2	c(ENST00000264670, ENST00000502932, ENST00000504374, ENST00000505264, ENST00000505892, ENST00000506139, ENST00000507888, ENST00000513888, ENST00000514127)	1.25	7.41	78.9	9.37e-13	2.03e-10	12
8166	ENSG00000162377	65260	COA7	1	52700000	52700000	13900	-	COA7	protein_coding	chromosome	cytochrome c oxidase assembly factor 7 (putative) [Source:HGNC Symbol;Acc:HGNC:25716]	ENSG00000162377.6	COA7	c(ENST00000371538, ENST00000486918)	1.29	5.85	78.6	1.01e-12	2.16e-10	12
1498	ENSG00000089685	332	BIRC5	17	78200000	78200000	11500	+	BIRC5	protein_coding	chromosome	baculoviral IAP repeat containing 5 [Source:HGNC Symbol;Acc:HGNC:593]	ENSG00000089685.15	BIRC5	c(ENST00000301633, ENST00000350051, ENST00000374948, ENST00000586192, ENST00000587746, ENST00000589892, ENST00000590449, ENST00000590925, ENST00000591800, ENST00000592115, ENST00000592734)	-2.68	3.65	78.4	1.06e-12	2.22e-10	12
9712	ENSG00000171302	124583	CANT1	17	79000000	79000000	18200	-	CANT1	protein_coding	chromosome	calcium activated nucleotidase 1 [Source:HGNC Symbol;Acc:HGNC:19721]	ENSG00000171302.17	CANT1	c(ENST00000302345, ENST00000392446, ENST00000586916, ENST00000587242, ENST00000588075, ENST00000588096, ENST00000588611, ENST00000590370, ENST00000591625, ENST00000591732, ENST00000591773, ENST00000591811, ENST00000592033, ENST00000592228, ENST00000592887, ENST00000620915)	1.35	6.82	78.3	1.07e-12	2.22e-10	12
6138	ENSG00000140157	81614	NIPA2	15	22800000	22900000	29700	+	NIPA2	protein_coding	chromosome	NIPA magnesium transporter 2 [Source:HGNC Symbol;Acc:HGNC:17044]	ENSG00000140157.14	NIPA2	c(ENST00000337451, ENST00000359727, ENST00000398013, ENST00000398014, ENST00000539711, ENST00000559571, ENST00000560039, ENST00000560205, ENST00000560762, ENST00000561072)	1.11	6.94	78.2	1.1e-12	2.24e-10	12
1992	ENSG00000101166	51012	PRELID3B	20	59000000	59000000	9660	-	PRELID3B	protein_coding	chromosome	PRELI domain containing 3B [Source:HGNC Symbol;Acc:HGNC:15892]	ENSG00000101166.16	PRELID3B	c(ENST00000355937, ENST00000371033, ENST00000463057, ENST00000466051)	1.29	6.45	78.2	1.11e-12	2.24e-10	12
4407	ENSG00000125144	4495	MT1G	16	56700000	56700000	1340	-	MT1G	protein_coding	chromosome	metallothionein 1G [Source:HGNC Symbol;Acc:HGNC:7399]	ENSG00000125144.13	MT1G	c(ENST00000379811, ENST00000444837, ENST00000568675, ENST00000569500)	-2.97	3.87	77.6	1.26e-12	2.51e-10	11.9
12946	ENSG00000221978	81669	CCNL2	1	1390000	1400000	13600	-	CCNL2	protein_coding	chromosome	cyclin L2 [Source:HGNC Symbol;Acc:HGNC:20570]	ENSG00000221978.12	CCNL2	c(ENST00000400809, ENST00000408918, ENST00000408952, ENST00000418865, ENST00000425598, ENST00000463260, ENST00000463895, ENST00000469113, ENST00000471930, ENST00000473872, ENST00000480479, ENST00000480646, ENST00000481223, ENST00000482365, ENST00000482621, ENST00000488340, ENST00000492998, ENST00000496007, ENST00000497013, ENST00000505849)	1.07	7.16	77.5	1.3e-12	2.55e-10	11.9
9837	ENSG00000172146	8383	OR1A1	17	3210000	3220000	11400	+	OR1A1	protein_coding	chromosome	olfactory receptor family 1 subfamily A member 1 [Source:HGNC Symbol;Acc:HGNC:8179]	ENSG00000172146.2	OR1A1	c(ENST00000304094, ENST00000641322, ENST00000641732, ENST00000642014)	-3.44	2.09	77	1.45e-12	2.81e-10	11.8
5877	ENSG00000137975	9635	CLCA2	1	86400000	86500000	32400	+	CLCA2	protein_coding	chromosome	chloride channel accessory 2 [Source:HGNC Symbol;Acc:HGNC:2016]	ENSG00000137975.8	CLCA2	c(ENST00000370565, ENST00000490884, ENST00000498802)	0.819	7.71	76.9	1.48e-12	2.82e-10	11.8
3779	ENSG00000117620	23443	SLC35A3	1	100000000	100000000	66300	+	SLC35A3	protein_coding	chromosome	solute carrier family 35 member A3 [Source:HGNC Symbol;Acc:HGNC:11023]	ENSG00000117620.15	SLC35A3	c(ENST00000370153, ENST00000370155, ENST00000422078, ENST00000427993, ENST00000465289, ENST00000532693, ENST00000533028, ENST00000638336, ENST00000638338, ENST00000638371, ENST00000638876, ENST00000638929, ENST00000638988, ENST00000639088, ENST00000639148, ENST00000639221, ENST00000639807, ENST00000639994, ENST00000640178, ENST00000640360, ENST00000640600, ENST00000640715, ENST00000640726, ENST00…	1.78	6.24	75.9	1.85e-12	3.5e-10	11.7
12225	ENSG00000198515	1259	CNGA1	4	47900000	48000000	80700	-	CNGA1	protein_coding	chromosome	cyclic nucleotide gated channel subunit alpha 1 [Source:HGNC Symbol;Acc:HGNC:2148]	ENSG00000198515.13	CNGA1	c(ENST00000358519, ENST00000402813, ENST00000420489, ENST00000504722, ENST00000506118, ENST00000513178, ENST00000514170, ENST00000514520, ENST00000544810)	-3.56	1.98	75.8	1.91e-12	3.55e-10	11.7
9060	ENSG00000167193	1398	CRK	17	1420000	1460000	42500	-	CRK	protein_coding	chromosome	CRK proto-oncogene, adaptor protein [Source:HGNC Symbol;Acc:HGNC:2362]	ENSG00000167193.8	CRK	c(ENST00000300574, ENST00000398970, ENST00000572145, ENST00000574295)	0.992	7.1	75.6	2.03e-12	3.73e-10	11.7
7665	ENSG00000156642	27020	NPTN	15	73600000	73600000	74100	-	NPTN	protein_coding	chromosome	neuroplastin [Source:HGNC Symbol;Acc:HGNC:17867]	ENSG00000156642.17	NPTN	c(ENST00000345330, ENST00000351217, ENST00000561898, ENST00000562924, ENST00000563691, ENST00000563753, ENST00000564551, ENST00000565282, ENST00000565325, ENST00000567198)	1.17	7.14	75.5	2.08e-12	3.74e-10	11.7
1187	ENSG00000079482	4983	OPHN1	X	68000000	68400000	392000	-	OPHN1	protein_coding	chromosome	oligophrenin 1 [Source:HGNC Symbol;Acc:HGNC:8148]	ENSG00000079482.13	OPHN1	c(ENST00000355520, ENST00000467444, ENST00000484842, ENST00000486068, ENST00000491714)	-2.5	4.74	75.4	2.09e-12	3.74e-10	11.7
9069	ENSG00000167258	51755	CDK12	17	39500000	39600000	103000	+	CDK12	protein_coding	chromosome	cyclin dependent kinase 12 [Source:HGNC Symbol;Acc:HGNC:24224]	ENSG00000167258.14	CDK12	c(ENST00000430627, ENST00000447079, ENST00000558240, ENST00000559545, ENST00000559663, ENST00000581593, ENST00000581963, ENST00000584336, ENST00000584632, ENST00000585161)	1.59	6.99	75.3	2.17e-12	3.84e-10	11.7
2952	ENSG00000109762	83891	SNX25	4	185000000	185000000	166000	+	SNX25	protein_coding	chromosome	sorting nexin 25 [Source:HGNC Symbol;Acc:HGNC:21883]	ENSG00000109762.16	SNX25	c(ENST00000264694, ENST00000504273, ENST00000504959, ENST00000506896, ENST00000512853, ENST00000513433, ENST00000618785, ENST00000652585)	2.39	4.62	75.1	2.27e-12	3.98e-10	11.6
4421	ENSG00000125351	65109	UPF3B	X	120000000	120000000	47700	-	UPF3B	protein_coding	chromosome	UPF3B regulator of nonsense mediated mRNA decay [Source:HGNC Symbol;Acc:HGNC:20439]	ENSG00000125351.11	UPF3B	c(ENST00000276201, ENST00000345865, ENST00000478840, ENST00000619445, ENST00000636792)	-1.91	4.55	74.8	2.39e-12	4.14e-10	11.6
842	ENSG00000068366	2182	ACSL4	X	110000000	110000000	109000	-	ACSL4	protein_coding	chromosome	acyl-CoA synthetase long chain family member 4 [Source:HGNC Symbol;Acc:HGNC:3571]	ENSG00000068366.20	ACSL4	c(ENST00000340800, ENST00000348502, ENST00000439581, ENST00000469796, ENST00000469857, ENST00000502391, ENST00000504383, ENST00000505075, ENST00000505855, ENST00000508092, ENST00000514500, ENST00000671846, ENST00000672282, ENST00000672401, ENST00000673016)	1.63	6.54	74	2.9e-12	4.9e-10	11.5
9203	ENSG00000167969	1632	ECI1	16	2240000	2250000	12900	-	ECI1	protein_coding	chromosome	enoyl-CoA delta isomerase 1 [Source:HGNC Symbol;Acc:HGNC:2703]	ENSG00000167969.13	ECI1	c(ENST00000301729, ENST00000561688, ENST00000562238, ENST00000563029, ENST00000563447, ENST00000566379, ENST00000570258)	-2.8	3.31	74	2.9e-12	4.9e-10	11.5
12075	ENSG00000197753	222662	LHFPL5	6	35800000	35800000	48200	+	LHFPL5	protein_coding	chromosome	LHFPL tetraspan subfamily member 5 [Source:HGNC Symbol;Acc:HGNC:21253]	ENSG00000197753.11	LHFPL5	c(ENST00000360215, ENST00000496656, ENST00000651132, ENST00000651676, ENST00000651994, ENST00000652718)	-4.41	1.9	72.8	3.84e-12	6.42e-10	11.4
7724	ENSG00000157350	6483	ST3GAL2	16	70400000	70400000	63300	-	ST3GAL2	protein_coding	chromosome	ST3 beta-galactoside alpha-2,3-sialyltransferase 2 [Source:HGNC Symbol;Acc:HGNC:10863]	ENSG00000157350.13	ST3GAL2	c(ENST00000342907, ENST00000393640, ENST00000561708, ENST00000566097, ENST00000567586, ENST00000567822)	-2.8	3.3	72.7	3.94e-12	6.52e-10	11.4
12285	ENSG00000198763	4536	MT-ND2	MT	4470	5510	1040	+	MT-ND2	protein_coding	chromosome	mitochondrially encoded NADH:ubiquinone oxidoreductase core subunit 2 [Source:HGNC Symbol;Acc:HGNC:7456]	ENSG00000198763.3	MT-ND2	ENST00000361453	-2.03	11.6	72.6	4.04e-12	6.59e-10	11.4
4719	ENSG00000128641	4430	MYO1B	2	191000000	191000000	180000	+	MYO1B	protein_coding	chromosome	myosin IB [Source:HGNC Symbol;Acc:HGNC:7596]	ENSG00000128641.19	MYO1B	c(ENST00000304164, ENST00000339514, ENST00000392316, ENST00000392318, ENST00000418908, ENST00000420448, ENST00000427152, ENST00000438652, ENST00000451437, ENST00000461714, ENST00000471904, ENST00000490069, ENST00000494129, ENST00000496992, ENST00000634375)	0.937	9.45	72.5	4.12e-12	6.65e-10	11.4
2062	ENSG00000101670	9388	LIPG	18	49600000	49600000	38500	+	LIPG	protein_coding	chromosome	lipase G, endothelial type [Source:HGNC Symbol;Acc:HGNC:6623]	ENSG00000101670.12	LIPG	c(ENST00000261292, ENST00000427224, ENST00000577628, ENST00000579750, ENST00000580036, ENST00000583083, ENST00000623277)	1.93	6.56	72.2	4.47e-12	7.14e-10	11.3
811	ENSG00000067225	5315	PKM	15	72200000	72200000	32800	-	PKM	protein_coding	chromosome	pyruvate kinase M1/2 [Source:HGNC Symbol;Acc:HGNC:9021]	ENSG00000067225.18	PKM	c(ENST00000319622, ENST00000335181, ENST00000389093, ENST00000449901, ENST00000561609, ENST00000562784, ENST00000562997, ENST00000563275, ENST00000563986, ENST00000564178, ENST00000564276, ENST00000564440, ENST00000564993, ENST00000565143, ENST00000565154, ENST00000565184, ENST00000566809, ENST00000567087, ENST00000567118, ENST00000568459, ENST00000568743, ENST00000568883, ENST00000569050, ENST00…	0.731	11.4	71.9	4.8e-12	7.59e-10	11.3
5363	ENSG00000134531	2012	EMP1	12	13200000	13200000	23200	+	EMP1	protein_coding	chromosome	epithelial membrane protein 1 [Source:HGNC Symbol;Acc:HGNC:3333]	ENSG00000134531.10	EMP1	c(ENST00000256951, ENST00000396301, ENST00000431267, ENST00000535134, ENST00000536383, ENST00000537612, ENST00000538364, ENST00000541935, ENST00000542289, ENST00000542474, ENST00000544053, ENST00000546357)	1.4	9.36	71.8	4.88e-12	7.64e-10	11.3
13825	ENSG00000256618	100462977	MTRNR2L1	17	22500000	22500000	1550	+	MTRNR2L1	protein_coding	chromosome	MT-RNR2 like 1 [Source:HGNC Symbol;Acc:HGNC:37155]	ENSG00000256618.2	MTRNR2L1	ENST00000540040	-2.81	10.3	71.7	5.02e-12	7.77e-10	11.3
13802	ENSG00000255823	100463486	MTRNR2L8	11	10500000	10500000	1290	-	MTRNR2L8	protein_coding	chromosome	MT-RNR2 like 8 [Source:HGNC Symbol;Acc:HGNC:37165]	ENSG00000255823.5	MTRNR2L8	ENST00000536684	-2.67	11.1	71.3	5.51e-12	8.44e-10	11.3
12061	ENSG00000197632	5055	SERPINB2	18	63900000	63900000	32200	+	SERPINB2	protein_coding	chromosome	serpin family B member 2 [Source:HGNC Symbol;Acc:HGNC:8584]	ENSG00000197632.9	SERPINB2	c(ENST00000299502, ENST00000404622, ENST00000413956, ENST00000443281, ENST00000457692, ENST00000482254)	1.02	9.95	71.1	5.77e-12	8.75e-10	11.2
483	ENSG00000044574	3309	HSPA5	9	125000000	125000000	6490	-	HSPA5	protein_coding	chromosome	heat shock protein family A (Hsp70) member 5 [Source:HGNC Symbol;Acc:HGNC:5238]	ENSG00000044574.8	HSPA5	ENST00000324460	0.721	8.52	70.7	6.43e-12	9.64e-10	11.2
6064	ENSG00000139372	6996	TDG	12	104000000	104000000	23100	+	TDG	protein_coding	chromosome	thymine DNA glycosylase [Source:HGNC Symbol;Acc:HGNC:11700]	ENSG00000139372.15	TDG	c(ENST00000266775, ENST00000392872, ENST00000436021, ENST00000536395, ENST00000537100, ENST00000540956, ENST00000542926, ENST00000544060, ENST00000544861, ENST00000545698)	0.995	6.68	71.9	6.53e-12	9.71e-10	11.2
6143	ENSG00000140263	6652	SORD	15	45000000	45100000	54000	+	SORD	protein_coding	chromosome	sorbitol dehydrogenase [Source:HGNC Symbol;Acc:HGNC:11184]	ENSG00000140263.14	SORD	c(ENST00000267814, ENST00000558574, ENST00000558580, ENST00000558789, ENST00000559230, ENST00000559562, ENST00000560488)	2.14	5.67	70.5	6.69e-12	9.83e-10	11.2
14089	ENSG00000269028	100462981	MTRNR2L12	3	96600000	96600000	1050	-	MTRNR2L12	protein_coding	chromosome	MT-RNR2 like 12 [Source:HGNC Symbol;Acc:HGNC:37169]	ENSG00000269028.3	MTRNR2L12	ENST00000600213	-2.51	12.7	70.2	7.14e-12	1.04e-09	11.1
11366	ENSG00000185963	23299	BICD2	9	92700000	92800000	53500	-	BICD2	protein_coding	chromosome	BICD cargo adaptor 2 [Source:HGNC Symbol;Acc:HGNC:17208]	ENSG00000185963.14	BICD2	c(ENST00000356884, ENST00000375512)	0.913	8.11	70	7.58e-12	1.09e-09	11.1
12668	ENSG00000211456	22908	SACM1L	3	45700000	45700000	56400	+	SACM1L	protein_coding	chromosome	SAC1 like phosphatidylinositide phosphatase [Source:HGNC Symbol;Acc:HGNC:17059]	ENSG00000211456.12	SACM1L	c(ENST00000389061, ENST00000418611, ENST00000433336, ENST00000438671, ENST00000441228, ENST00000445499, ENST00000455997, ENST00000463237, ENST00000463347, ENST00000463659, ENST00000464102, ENST00000464524, ENST00000471207, ENST00000478586, ENST00000485311, ENST00000672477, ENST00000672858)	1.66	6.13	69.9	7.69e-12	1.1e-09	11.1
10438	ENSG00000177469	284119	CAVIN1	17	42400000	42400000	20800	-	CAVIN1	protein_coding	chromosome	caveolae associated protein 1 [Source:HGNC Symbol;Acc:HGNC:9688]	ENSG00000177469.13	CAVIN1	ENST00000357037	0.684	8.41	69.9	7.77e-12	1.1e-09	11.1
14111	ENSG00000270188	NA	MTRNR2L11	1	238000000	238000000	1550	-	MTRNR2L11	protein_coding	chromosome	MT-RNR2 like 11 [Source:HGNC Symbol;Acc:HGNC:37168]	ENSG00000270188.1	MTRNR2L11	ENST00000604646	-2.86	4.85	69.6	8.41e-12	1.18e-09	11.1
609	ENSG00000057019	131566	DCBLD2	3	98800000	98900000	106000	-	DCBLD2	protein_coding	chromosome	discoidin, CUB and LCCL domain containing 2 [Source:HGNC Symbol;Acc:HGNC:24627]	ENSG00000057019.16	DCBLD2	c(ENST00000326840, ENST00000326857, ENST00000449482, ENST00000460008, ENST00000469648, ENST00000470393, ENST00000479144, ENST00000486004, ENST00000494614, ENST00000496736)	1.01	8.75	69.4	8.74e-12	1.21e-09	11.1
1299	ENSG00000083857	2195	FAT1	4	187000000	187000000	139000	-	FAT1	protein_coding	chromosome	FAT atypical cadherin 1 [Source:HGNC Symbol;Acc:HGNC:3595]	ENSG00000083857.14	FAT1	c(ENST00000441802, ENST00000500085, ENST00000503253, ENST00000507105, ENST00000507662, ENST00000508035, ENST00000509537, ENST00000509647, ENST00000509927, ENST00000512347, ENST00000512772, ENST00000614102)	1.29	10.1	69	9.66e-12	1.32e-09	11
10028	ENSG00000173559	64859	NABP1	2	192000000	192000000	18600	+	NABP1	protein_coding	chromosome	nucleic acid binding protein 1 [Source:HGNC Symbol;Acc:HGNC:26232]	ENSG00000173559.13	NABP1	c(ENST00000307834, ENST00000307849, ENST00000409510, ENST00000410026, ENST00000425611, ENST00000435931, ENST00000451500, ENST00000462712, ENST00000462824, ENST00000491331)	1.7	7.04	68.9	9.86e-12	1.33e-09	11
13666	ENSG00000248527	NA	MTATP6P1	1	634000	634000	681	+	MTATP6P1	unprocessed_pseudogene	chromosome	MT-ATP6 pseudogene 1 [Source:HGNC Symbol;Acc:HGNC:44575]	ENSG00000248527.1	MTATP6P1	ENST00000514057	-1.93	9.27	68.8	1.02e-11	1.36e-09	11
5892	ENSG00000138071	10097	ACTR2	2	65200000	65300000	43500	+	ACTR2	protein_coding	chromosome	actin related protein 2 [Source:HGNC Symbol;Acc:HGNC:169]	ENSG00000138071.13	ACTR2	c(ENST00000260641, ENST00000377982, ENST00000471552, ENST00000476840, ENST00000542850)	0.584	8.8	68.3	1.13e-11	1.5e-09	10.9
2274	ENSG00000103544	57020	VPS35L	16	19600000	19700000	152000	+	VPS35L	protein_coding	chromosome	VPS35 endosomal protein sorting factor like [Source:HGNC Symbol;Acc:HGNC:24641]	ENSG00000103544.15	VPS35L	c(ENST00000251143, ENST00000417362, ENST00000438132, ENST00000448695, ENST00000513947, ENST00000535164, ENST00000537186, ENST00000538552, ENST00000539322, ENST00000539705, ENST00000540101, ENST00000540240, ENST00000541153, ENST00000542027, ENST00000542263, ENST00000543152, ENST00000543460, ENST00000544275, ENST00000544670, ENST00000546175, ENST00000562446, ENST00000563649, ENST00000566850, ENST00…	-2.44	5.16	68.2	1.15e-11	1.52e-09	10.9
6268	ENSG00000141367	1213	CLTC	17	59600000	59700000	77300	+	CLTC	protein_coding	chromosome	clathrin heavy chain [Source:HGNC Symbol;Acc:HGNC:2092]	ENSG00000141367.12	CLTC	c(ENST00000269122, ENST00000393043, ENST00000466513, ENST00000472129, ENST00000472651, ENST00000475458, ENST00000483176, ENST00000496076, ENST00000498711, ENST00000579456, ENST00000579815, ENST00000580081, ENST00000584313, ENST00000585198, ENST00000621829)	0.848	8.96	68	1.23e-11	1.58e-09	10.9
9334	ENSG00000168769	54790	TET2	4	105000000	105000000	134000	+	TET2	protein_coding	chromosome	tet methylcytosine dioxygenase 2 [Source:HGNC Symbol;Acc:HGNC:25941]	ENSG00000168769.13	TET2	c(ENST00000265149, ENST00000305737, ENST00000380013, ENST00000413648, ENST00000504042, ENST00000505801, ENST00000513237, ENST00000514870, ENST00000540549)	1.55	5.92	67.8	1.3e-11	1.66e-09	10.9
1987	ENSG00000101150	7165	TPD52L2	20	63900000	63900000	26300	+	TPD52L2	protein_coding	chromosome	TPD52 like 2 [Source:HGNC Symbol;Acc:HGNC:12007]	ENSG00000101150.17	TPD52L2	c(ENST00000217121, ENST00000346249, ENST00000348257, ENST00000351424, ENST00000352482, ENST00000358548, ENST00000369927, ENST00000474176, ENST00000611972, ENST00000615907)	0.702	7.77	67.4	1.43e-11	1.81e-09	10.8
10333	ENSG00000176406	9699	RIMS2	8	104000000	104000000	755000	+	RIMS2	protein_coding	chromosome	regulating synaptic membrane exocytosis 2 [Source:HGNC Symbol;Acc:HGNC:17283]	ENSG00000176406.23	RIMS2	c(ENST00000262231, ENST00000339750, ENST00000395361, ENST00000408894, ENST00000436393, ENST00000501515, ENST00000504942, ENST00000507677, ENST00000507740, ENST00000511046, ENST00000512598, ENST00000515551, ENST00000523362, ENST00000632716, ENST00000666250, ENST00000668113)	-3.42	3.41	67.3	1.45e-11	1.81e-09	10.8
4558	ENSG00000126524	51119	SBDS	7	67000000	67000000	7910	-	SBDS	protein_coding	chromosome	SBDS ribosome maturation factor [Source:HGNC Symbol;Acc:HGNC:19440]	ENSG00000126524.10	SBDS	c(ENST00000246868, ENST00000414306, ENST00000463579, ENST00000490953, ENST00000617799)	0.793	8.07	67.3	1.46e-11	1.81e-09	10.8
4707	ENSG00000128578	57464	STRIP2	7	129000000	129000000	54000	+	STRIP2	protein_coding	chromosome	striatin interacting protein 2 [Source:HGNC Symbol;Acc:HGNC:22209]	ENSG00000128578.10	STRIP2	c(ENST00000249344, ENST00000435494, ENST00000465033)	-1.45	4.41	67.2	1.5e-11	1.85e-09	10.8
12335	ENSG00000198899	4508	MT-ATP6	MT	8530	9210	681	+	MT-ATP6	protein_coding	chromosome	mitochondrially encoded ATP synthase membrane subunit 6 [Source:HGNC Symbol;Acc:HGNC:7414]	ENSG00000198899.2	MT-ATP6	ENST00000361899	-1.84	11.9	67.1	1.53e-11	1.87e-09	10.8
11970	ENSG00000197081	3482	IGF2R	6	160000000	160000000	144000	+	IGF2R	protein_coding	chromosome	insulin like growth factor 2 receptor [Source:HGNC Symbol;Acc:HGNC:5467]	ENSG00000197081.14	IGF2R	c(ENST00000356956, ENST00000475584, ENST00000475834, ENST00000487607, ENST00000649737, ENST00000650503)	1.6	7.7	67	1.58e-11	1.92e-09	10.8
9768	ENSG00000171680	57449	PLEKHG5	1	6470000	6520000	54000	-	PLEKHG5	protein_coding	chromosome	pleckstrin homology and RhoGEF domain containing G5 [Source:HGNC Symbol;Acc:HGNC:29105]	ENSG00000171680.22	PLEKHG5	c(ENST00000340850, ENST00000377725, ENST00000377728, ENST00000377732, ENST00000377740, ENST00000377748, ENST00000400913, ENST00000400915, ENST00000487949, ENST00000489097, ENST00000535355, ENST00000537245, ENST00000673471)	0.845	7.17	66.8	1.65e-11	1.98e-09	10.8
3260	ENSG00000112697	55754	TMEM30A	6	75300000	75300000	32000	-	TMEM30A	protein_coding	chromosome	transmembrane protein 30A [Source:HGNC Symbol;Acc:HGNC:16667]	ENSG00000112697.16	TMEM30A	c(ENST00000230461, ENST00000370050, ENST00000475111, ENST00000518161)	0.982	7.54	66.5	1.79e-11	2.15e-09	10.7
8233	ENSG00000162734	8682	PEA15	1	160000000	160000000	10000	+	PEA15	protein_coding	chromosome	proliferation and apoptosis adaptor protein 15 [Source:HGNC Symbol;Acc:HGNC:8822]	ENSG00000162734.12	PEA15	c(ENST00000360472, ENST00000368076, ENST00000368077, ENST00000488858)	0.894	8.36	66.1	1.94e-11	2.28e-09	10.7
10034	ENSG00000173598	11163	NUDT4	12	93400000	93400000	30300	+	NUDT4	protein_coding	chromosome	nudix hydrolase 4 [Source:HGNC Symbol;Acc:HGNC:8051]	ENSG00000173598.14	NUDT4	c(ENST00000337179, ENST00000415493, ENST00000546925, ENST00000547014, ENST00000548662, ENST00000549992, ENST00000550056)	1.25	6.28	66.2	1.94e-11	2.28e-09	10.7
6597	ENSG00000143924	27436	EML4	2	42200000	42300000	163000	+	EML4	protein_coding	chromosome	EMAP like 4 [Source:HGNC Symbol;Acc:HGNC:1316]	ENSG00000143924.19	EML4	c(ENST00000318522, ENST00000401738, ENST00000402711, ENST00000406175, ENST00000409040, ENST00000472632, ENST00000480320, ENST00000482660)	1.6	5.75	65.9	2.04e-11	2.39e-09	10.7
9220	ENSG00000168014	26005	C2CD3	11	74000000	74200000	158000	-	C2CD3	protein_coding	chromosome	C2 domain containing 3 centriole elongation regulator [Source:HGNC Symbol;Acc:HGNC:24564]	ENSG00000168014.16	C2CD3	c(ENST00000313663, ENST00000334126, ENST00000366334, ENST00000414160, ENST00000415191, ENST00000436679, ENST00000442398, ENST00000535645, ENST00000535954, ENST00000537285, ENST00000538361, ENST00000538625, ENST00000539061, ENST00000540057, ENST00000540452, ENST00000541922, ENST00000542452, ENST00000542484, ENST00000542930, ENST00000544293)	-2.35	5.02	65.9	2.06e-11	2.39e-09	10.7
954	ENSG00000072110	87	ACTN1	14	68900000	69000000	105000	-	ACTN1	protein_coding	chromosome	actinin alpha 1 [Source:HGNC Symbol;Acc:HGNC:163]	ENSG00000072110.13	ACTN1	c(ENST00000193403, ENST00000376839, ENST00000394419, ENST00000438964, ENST00000538545, ENST00000544964, ENST00000553290, ENST00000553370, ENST00000553659, ENST00000553779, ENST00000553882, ENST00000554158, ENST00000554508, ENST00000555075, ENST00000555616, ENST00000556083, ENST00000556203, ENST00000556343, ENST00000556432, ENST00000556433, ENST00000556571)	0.903	8.72	65.7	2.16e-11	2.49e-09	10.7
3512	ENSG00000115306	6711	SPTBN1	2	54500000	54700000	215000	+	SPTBN1	protein_coding	chromosome	spectrin beta, non-erythrocytic 1 [Source:HGNC Symbol;Acc:HGNC:11275]	ENSG00000115306.16	SPTBN1	c(ENST00000333896, ENST00000356805, ENST00000389980, ENST00000467371, ENST00000496323, ENST00000602898, ENST00000615901)	0.994	8.14	65.7	2.18e-11	2.49e-09	10.7
1684	ENSG00000099194	6319	SCD	10	100000000	100000000	17600	+	SCD	protein_coding	chromosome	stearoyl-CoA desaturase [Source:HGNC Symbol;Acc:HGNC:10571]	ENSG00000099194.6	SCD	ENST00000370355	0.741	11	65.6	2.21e-11	2.49e-09	10.7
627	ENSG00000058668	493	ATP2B4	1	204000000	204000000	118000	+	ATP2B4	protein_coding	chromosome	ATPase plasma membrane Ca2+ transporting 4 [Source:HGNC Symbol;Acc:HGNC:817]	ENSG00000058668.14	ATP2B4	c(ENST00000341360, ENST00000356729, ENST00000357681, ENST00000367218, ENST00000458092, ENST00000466407, ENST00000484746)	1.34	7.32	65.5	2.25e-11	2.49e-09	10.6
9976	ENSG00000173198	10800	CYSLTR1	X	78300000	78300000	56200	-	CYSLTR1	protein_coding	chromosome	cysteinyl leukotriene receptor 1 [Source:HGNC Symbol;Acc:HGNC:17451]	ENSG00000173198.6	CYSLTR1	c(ENST00000373304, ENST00000493254, ENST00000614798)	-1.99	3.45	65.6	2.25e-11	2.49e-09	10.6
13274	ENSG00000232662	NA	LDHBP1	13	113000000	113000000	1120	+	LDHBP1	processed_pseudogene	chromosome	lactate dehydrogenase B pseudogene 1 [Source:HGNC Symbol;Acc:HGNC:6542]	ENSG00000232662.2	LDHBP1	ENST00000455730	-3.89	1.28	65.5	2.25e-11	2.49e-09	10.6
5787	ENSG00000137440	9982	FGFBP1	4	15900000	15900000	3160	-	FGFBP1	protein_coding	chromosome	fibroblast growth factor binding protein 1 [Source:HGNC Symbol;Acc:HGNC:19695]	ENSG00000137440.5	FGFBP1	ENST00000382333	0.954	9.94	65.1	2.5e-11	2.75e-09	10.6
14133	ENSG00000271303	140809	SRXN1	20	647000	653000	6760	-	SRXN1	protein_coding	chromosome	sulfiredoxin 1 [Source:HGNC Symbol;Acc:HGNC:16132]	ENSG00000271303.1	SRXN1	ENST00000381962	0.883	7.03	74	2.69e-11	2.93e-09	10.6
5038	ENSG00000131746	84951	TNS4	17	40500000	40500000	25800	-	TNS4	protein_coding	chromosome	tensin 4 [Source:HGNC Symbol;Acc:HGNC:24352]	ENSG00000131746.13	TNS4	c(ENST00000254051, ENST00000394072, ENST00000497303, ENST00000582747)	1.04	9.12	64.7	2.81e-11	3.04e-09	10.6
11139	ENSG00000184254	220	ALDH1A3	15	101000000	101000000	38900	+	ALDH1A3	protein_coding	chromosome	aldehyde dehydrogenase 1 family member A3 [Source:HGNC Symbol;Acc:HGNC:409]	ENSG00000184254.17	ALDH1A3	c(ENST00000329841, ENST00000346623, ENST00000557963, ENST00000558033, ENST00000558869, ENST00000560555, ENST00000561338)	0.982	9.93	64.6	2.88e-11	3.08e-09	10.5
13641	ENSG00000244694	442213	PTCHD4	6	47900000	48100000	191000	-	PTCHD4	protein_coding	chromosome	patched domain containing 4 [Source:HGNC Symbol;Acc:HGNC:21345]	ENSG00000244694.7	PTCHD4	c(ENST00000339488, ENST00000398738)	-3.08	1.76	64.5	2.89e-11	3.08e-09	10.5
7683	ENSG00000156875	64645	MFSD14A	1	100000000	100000000	45300	+	MFSD14A	protein_coding	chromosome	major facilitator superfamily domain containing 14A [Source:HGNC Symbol;Acc:HGNC:23363]	ENSG00000156875.14	MFSD14A	c(ENST00000370152, ENST00000421661)	2.15	6.08	64	3.31e-11	3.5e-09	10.5
12330	ENSG00000198888	4535	MT-ND1	MT	3310	4260	956	+	MT-ND1	protein_coding	chromosome	mitochondrially encoded NADH:ubiquinone oxidoreductase core subunit 1 [Source:HGNC Symbol;Acc:HGNC:7455]	ENSG00000198888.2	MT-ND1	ENST00000361390	-2.14	9.69	64	3.36e-11	3.53e-09	10.5
8081	ENSG00000161217	5130	PCYT1A	3	196000000	196000000	73700	-	PCYT1A	protein_coding	chromosome	phosphate cytidylyltransferase 1, choline, alpha [Source:HGNC Symbol;Acc:HGNC:8754]	ENSG00000161217.12	PCYT1A	c(ENST00000292823, ENST00000411591, ENST00000412869, ENST00000419333, ENST00000430755, ENST00000431016, ENST00000433733, ENST00000438634, ENST00000441879, ENST00000443555, ENST00000444822, ENST00000460677, ENST00000460827, ENST00000473978, ENST00000488235, ENST00000491544)	1.54	7.16	63.9	3.43e-11	3.58e-09	10.5
5129	ENSG00000132485	9406	ZRANB2	1	71100000	71100000	18000	-	ZRANB2	protein_coding	chromosome	zinc finger RANBP2-type containing 2 [Source:HGNC Symbol;Acc:HGNC:13058]	ENSG00000132485.14	ZRANB2	c(ENST00000254821, ENST00000370920, ENST00000473260, ENST00000477096, ENST00000479947, ENST00000487510, ENST00000611683)	1.01	6.99	63.8	3.52e-11	3.63e-09	10.5
11745	ENSG00000189298	80317	ZKSCAN3	6	28300000	28400000	19200	+	ZKSCAN3	protein_coding	chromosome	zinc finger with KRAB and SCAN domains 3 [Source:HGNC Symbol;Acc:HGNC:13853]	ENSG00000189298.14	ZKSCAN3	c(ENST00000252211, ENST00000341464, ENST00000377255)	-1.8	3.86	63.8	3.53e-11	3.63e-09	10.5
9190	ENSG00000167863	10476	ATP5PD	17	75000000	75000000	8120	-	ATP5PD	protein_coding	chromosome	ATP synthase peripheral stalk subunit d [Source:HGNC Symbol;Acc:HGNC:845]	ENSG00000167863.12	ATP5PD	c(ENST00000301587, ENST00000344546, ENST00000538432, ENST00000580649, ENST00000582341)	-0.718	6.81	63.6	3.68e-11	3.76e-09	10.4
1332	ENSG00000085365	9522	SCAMP1	5	78400000	78500000	120000	+	SCAMP1	protein_coding	chromosome	secretory carrier membrane protein 1 [Source:HGNC Symbol;Acc:HGNC:10563]	ENSG00000085365.18	SCAMP1	c(ENST00000320280, ENST00000506858, ENST00000510030, ENST00000511551, ENST00000614488, ENST00000618166, ENST00000621999)	1.34	6.3	63.3	4e-11	4.04e-09	10.4
7235	ENSG00000151414	140609	NEK7	1	198000000	198000000	165000	+	NEK7	protein_coding	chromosome	NIMA related kinase 7 [Source:HGNC Symbol;Acc:HGNC:13386]	ENSG00000151414.15	NEK7	c(ENST00000367383, ENST00000367385, ENST00000391974, ENST00000417895, ENST00000442588, ENST00000493790, ENST00000538004, ENST00000544035)	1.23	6.99	63.3	4.01e-11	4.04e-09	10.4
1349	ENSG00000085832	2060	EPS15	1	51400000	51500000	165000	-	EPS15	protein_coding	chromosome	epidermal growth factor receptor pathway substrate 15 [Source:HGNC Symbol;Acc:HGNC:3419]	ENSG00000085832.17	EPS15	c(ENST00000371727, ENST00000371730, ENST00000371733, ENST00000464478, ENST00000465467, ENST00000471391, ENST00000478657, ENST00000486505, ENST00000493793)	-1.87	5.76	63.2	4.06e-11	4.04e-09	10.4
8178	ENSG00000162419	10691	GMEB1	1	28700000	28700000	50600	+	GMEB1	protein_coding	chromosome	glucocorticoid modulatory element binding protein 1 [Source:HGNC Symbol;Acc:HGNC:4370]	ENSG00000162419.12	GMEB1	c(ENST00000294409, ENST00000361872, ENST00000373816, ENST00000480454)	-1.56	4.14	63.2	4.07e-11	4.04e-09	10.4
10767	ENSG00000180957	23760	PITPNB	22	27900000	27900000	68500	-	PITPNB	protein_coding	chromosome	phosphatidylinositol transfer protein beta [Source:HGNC Symbol;Acc:HGNC:9002]	ENSG00000180957.18	PITPNB	c(ENST00000320996, ENST00000335272, ENST00000415296, ENST00000436663, ENST00000455418, ENST00000460566, ENST00000465179, ENST00000471825, ENST00000477861, ENST00000493007, ENST00000634017)	0.99	7.17	63.2	4.1e-11	4.04e-09	10.4
4778	ENSG00000129315	904	CCNT1	12	48700000	48700000	28500	-	CCNT1	protein_coding	chromosome	cyclin T1 [Source:HGNC Symbol;Acc:HGNC:1599]	ENSG00000129315.11	CCNT1	c(ENST00000261900, ENST00000417344, ENST00000550457, ENST00000551989, ENST00000618666, ENST00000640148)	1.54	5.72	66.3	4.49e-11	4.4e-09	10.3
8644	ENSG00000164713	25798	BRI3	7	98300000	98300000	58100	+	BRI3	protein_coding	chromosome	brain protein I3 [Source:HGNC Symbol;Acc:HGNC:1109]	ENSG00000164713.10	BRI3	c(ENST00000297290, ENST00000456357, ENST00000473967, ENST00000474291, ENST00000485422, ENST00000491463, ENST00000539286)	-1.09	5.78	62.4	4.96e-11	4.83e-09	10.3
5385	ENSG00000134757	1830	DSG3	18	31400000	31500000	31000	+	DSG3	protein_coding	chromosome	desmoglein 3 [Source:HGNC Symbol;Acc:HGNC:3050]	ENSG00000134757.5	DSG3	ENST00000257189	0.791	9.82	62.2	5.25e-11	5.08e-09	10.3
6501	ENSG00000143384	4170	MCL1	1	151000000	151000000	5190	-	MCL1	protein_coding	chromosome	MCL1 apoptosis regulator, BCL2 family member [Source:HGNC Symbol;Acc:HGNC:6943]	ENSG00000143384.13	MCL1	c(ENST00000307940, ENST00000369026, ENST00000464132, ENST00000620947)	0.856	8.41	62.1	5.42e-11	5.21e-09	10.3
6502	ENSG00000143384	574406	MCL1	1	151000000	151000000	5190	-	MCL1	protein_coding	chromosome	MCL1 apoptosis regulator, BCL2 family member [Source:HGNC Symbol;Acc:HGNC:6943]	ENSG00000143384.13	MCL1	c(ENST00000307940, ENST00000369026, ENST00000464132, ENST00000620947)	0.856	8.41	62.1	5.42e-11	5.21e-09	10.3
9462	ENSG00000169594	646	BNC1	15	83300000	83300000	28800	-	BNC1	protein_coding	chromosome	basonuclin 1 [Source:HGNC Symbol;Acc:HGNC:1081]	ENSG00000169594.13	BNC1	c(ENST00000345382, ENST00000569704)	0.912	6.94	93.3	5.66e-11	5.41e-09	10.2
8549	ENSG00000164171	3673	ITGA2	5	53000000	53100000	105000	+	ITGA2	protein_coding	chromosome	integrin subunit alpha 2 [Source:HGNC Symbol;Acc:HGNC:6137]	ENSG00000164171.11	ITGA2	c(ENST00000296585, ENST00000503810, ENST00000509814, ENST00000509960, ENST00000510722, ENST00000513685)	1	7.11	61.8	5.82e-11	5.52e-09	10.2
9983	ENSG00000173218	81839	VANGL1	1	116000000	116000000	56300	+	VANGL1	protein_coding	chromosome	VANGL planar cell polarity protein 1 [Source:HGNC Symbol;Acc:HGNC:15512]	ENSG00000173218.15	VANGL1	c(ENST00000310260, ENST00000355485, ENST00000369509, ENST00000369510, ENST00000474344, ENST00000478369)	1.46	6.59	61.7	5.94e-11	5.6e-09	10.2
7564	ENSG00000155380	6566	SLC16A1	1	113000000	113000000	45200	-	SLC16A1	protein_coding	chromosome	solute carrier family 16 member 1 [Source:HGNC Symbol;Acc:HGNC:10922]	ENSG00000155380.11	SLC16A1	c(ENST00000369626, ENST00000429288, ENST00000443580, ENST00000458229, ENST00000478835, ENST00000481750, ENST00000538576)	0.885	7.47	61.4	6.41e-11	6e-09	10.2
10925	ENSG00000182541	3985	LIMK2	22	31200000	31300000	67800	+	LIMK2	protein_coding	chromosome	LIM domain kinase 2 [Source:HGNC Symbol;Acc:HGNC:6614]	ENSG00000182541.18	LIMK2	c(ENST00000331728, ENST00000333611, ENST00000340552, ENST00000406516, ENST00000425203, ENST00000462625, ENST00000465937, ENST00000467301, ENST00000482270)	0.979	8	61.1	6.94e-11	6.46e-09	10.2
9801	ENSG00000171867	5621	PRNP	20	4690000	4700000	15200	+	PRNP	protein_coding	chromosome	prion protein [Source:HGNC Symbol;Acc:HGNC:9449]	ENSG00000171867.17	PRNP	c(ENST00000379440, ENST00000424424, ENST00000430350, ENST00000457586)	0.905	8.81	60.7	7.66e-11	7.09e-09	10.1
1733	ENSG00000099904	29801	ZDHHC8	22	20100000	20100000	18600	+	ZDHHC8	protein_coding	chromosome	zinc finger DHHC-type containing 8 [Source:HGNC Symbol;Acc:HGNC:18474]	ENSG00000099904.15	ZDHHC8	c(ENST00000320602, ENST00000334554, ENST00000405930, ENST00000436518, ENST00000468112, ENST00000469212, ENST00000472497)	2.4	5.41	60.7	7.81e-11	7.18e-09	10.1
8176	ENSG00000162413	9903	KLHL21	1	6590000	6610000	23900	-	KLHL21	protein_coding	chromosome	kelch like family member 21 [Source:HGNC Symbol;Acc:HGNC:29041]	ENSG00000162413.16	KLHL21	c(ENST00000377658, ENST00000377663, ENST00000463043, ENST00000467612, ENST00000496707, ENST00000610898)	1.45	6.7	60.2	8.89e-11	8.07e-09	10.1
1505	ENSG00000089902	23186	RCOR1	14	103000000	103000000	138000	+	RCOR1	protein_coding	chromosome	REST corepressor 1 [Source:HGNC Symbol;Acc:HGNC:17441]	ENSG00000089902.10	RCOR1	c(ENST00000262241, ENST00000558495, ENST00000559597, ENST00000560472)	1.22	6.6	60.1	9.02e-11	8.14e-09	10
5308	ENSG00000134108	55207	ARL8B	3	5120000	5180000	58700	+	ARL8B	protein_coding	chromosome	ADP ribosylation factor like GTPase 8B [Source:HGNC Symbol;Acc:HGNC:25564]	ENSG00000134108.13	ARL8B	c(ENST00000256496, ENST00000419534, ENST00000429403, ENST00000444332, ENST00000455168, ENST00000468010, ENST00000476343, ENST00000611208)	1.16	6.98	59.7	1e-10	8.98e-09	10
12722	ENSG00000213411	NA	RBM22P2	13	30500000	30500000	3860	-	RBM22P2	processed_pseudogene	chromosome	RNA binding motif protein 22 pseudogene 2 [Source:HGNC Symbol;Acc:HGNC:39695]	ENSG00000213411.2	RBM22P2	ENST00000393978	-2.88	1.64	59.7	1.02e-10	9.06e-09	9.99
6646	ENSG00000144401	151194	METTL21A	2	208000000	208000000	45300	-	METTL21A	protein_coding	chromosome	methyltransferase like 21A [Source:HGNC Symbol;Acc:HGNC:30476]	ENSG00000144401.14	METTL21A	c(ENST00000272839, ENST00000406927, ENST00000411432, ENST00000425132, ENST00000426075, ENST00000432416, ENST00000442521, ENST00000448007, ENST00000448823, ENST00000458426, ENST00000461419, ENST00000471128, ENST00000477919)	-2.23	5.11	59.5	1.06e-10	9.38e-09	9.98
4629	ENSG00000127526	79939	SLC35E1	19	16500000	16600000	22600	-	SLC35E1	protein_coding	chromosome	solute carrier family 35 member E1 [Source:HGNC Symbol;Acc:HGNC:20803]	ENSG00000127526.15	SLC35E1	c(ENST00000409648, ENST00000421082, ENST00000436553, ENST00000469055, ENST00000470077, ENST00000488894, ENST00000593812, ENST00000595753, ENST00000596387, ENST00000600356, ENST00000652421)	1.17	6.56	59.4	1.08e-10	9.47e-09	9.97
5113	ENSG00000132405	57533	TBC1D14	4	6910000	7030000	124000	+	TBC1D14	protein_coding	chromosome	TBC1 domain family member 14 [Source:HGNC Symbol;Acc:HGNC:29246]	ENSG00000132405.19	TBC1D14	c(ENST00000409757, ENST00000410031, ENST00000427736, ENST00000439515, ENST00000444368, ENST00000446947, ENST00000448507, ENST00000451522, ENST00000467966)	1.02	7.25	59.4	1.08e-10	9.47e-09	9.97
2418	ENSG00000104973	81857	MED25	19	49800000	49800000	22100	+	MED25	protein_coding	chromosome	mediator complex subunit 25 [Source:HGNC Symbol;Acc:HGNC:28845]	ENSG00000104973.18	MED25	c(ENST00000312865, ENST00000538643, ENST00000593595, ENST00000593636, ENST00000593767, ENST00000594998, ENST00000595185, ENST00000599722, ENST00000612791, ENST00000612854, ENST00000617849, ENST00000618715, ENST00000620467, ENST00000622402)	2.26	4.97	59.3	1.1e-10	9.6e-09	9.96
5832	ENSG00000137770	51496	CTDSPL2	15	44400000	44500000	101000	+	CTDSPL2	protein_coding	chromosome	CTD small phosphatase like 2 [Source:HGNC Symbol;Acc:HGNC:26936]	ENSG00000137770.14	CTDSPL2	c(ENST00000260327, ENST00000558373, ENST00000558791, ENST00000558966, ENST00000558968, ENST00000559175, ENST00000559738, ENST00000559793, ENST00000560620, ENST00000560834, ENST00000561189)	-1.81	5.11	59.3	1.13e-10	9.76e-09	9.95
13762	ENSG00000254505	29082	CHMP4A	14	24200000	24200000	4290	-	CHMP4A	protein_coding	chromosome	charged multivesicular body protein 4A [Source:HGNC Symbol;Acc:HGNC:20274]	ENSG00000254505.10	CHMP4A	c(ENST00000347519, ENST00000524955, ENST00000527154, ENST00000530996, ENST00000531158, ENST00000533011, ENST00000533523, ENST00000534106, ENST00000542700, ENST00000552620, ENST00000609024)	-1.66	4.84	59.2	1.16e-10	9.98e-09	9.94
2743	ENSG00000107738	64115	VSIR	10	71700000	71800000	26000	-	VSIR	protein_coding	chromosome	V-set immunoregulatory receptor [Source:HGNC Symbol;Acc:HGNC:30085]	ENSG00000107738.20	VSIR	c(ENST00000394957, ENST00000470317, ENST00000481568)	2.31	5.12	58.8	1.28e-10	1.09e-08	9.89
8337	ENSG00000163347	9076	CLDN1	3	190000000	190000000	16700	-	CLDN1	protein_coding	chromosome	claudin 1 [Source:HGNC Symbol;Acc:HGNC:2032]	ENSG00000163347.6	CLDN1	c(ENST00000295522, ENST00000490800)	0.797	8.83	58.8	1.28e-10	1.09e-08	9.89
11019	ENSG00000183317	284656	EPHA10	1	37700000	37800000	51300	-	EPHA10	protein_coding	chromosome	EPH receptor A10 [Source:HGNC Symbol;Acc:HGNC:19987]	ENSG00000183317.17	EPHA10	c(ENST00000319637, ENST00000373048, ENST00000427468, ENST00000432874, ENST00000437645, ENST00000444950, ENST00000446149, ENST00000453577, ENST00000525749, ENST00000534097, ENST00000540011)	-3.79	0.937	58.6	1.33e-10	1.12e-08	9.88
12328	ENSG00000198886	4538	MT-ND4	MT	10800	12100	1380	+	MT-ND4	protein_coding	chromosome	mitochondrially encoded NADH:ubiquinone oxidoreductase core subunit 4 [Source:HGNC Symbol;Acc:HGNC:7459]	ENSG00000198886.2	MT-ND4	ENST00000361381	-1.84	12.7	58.6	1.34e-10	1.12e-08	9.87
881	ENSG00000069974	5873	RAB27A	15	55200000	55300000	116000	-	RAB27A	protein_coding	chromosome	RAB27A, member RAS oncogene family [Source:HGNC Symbol;Acc:HGNC:9766]	ENSG00000069974.16	RAB27A	c(ENST00000336787, ENST00000396307, ENST00000561545, ENST00000563262, ENST00000564609, ENST00000565776, ENST00000565972, ENST00000566877, ENST00000567380, ENST00000567639, ENST00000568803, ENST00000569493)	-1.89	3.76	58.6	1.35e-10	1.13e-08	9.87
2999	ENSG00000110218	24145	PANX1	11	94100000	94200000	53100	+	PANX1	protein_coding	chromosome	pannexin 1 [Source:HGNC Symbol;Acc:HGNC:8599]	ENSG00000110218.9	PANX1	c(ENST00000227638, ENST00000436171)	1.39	5.98	58.5	1.37e-10	1.14e-08	9.86
1374	ENSG00000086598	10959	TMED2	12	124000000	124000000	14000	+	TMED2	protein_coding	chromosome	transmembrane p24 trafficking protein 2 [Source:HGNC Symbol;Acc:HGNC:16996]	ENSG00000086598.11	TMED2	c(ENST00000262225, ENST00000438031, ENST00000509052, ENST00000543425, ENST00000544188)	0.601	8.12	58.4	1.4e-10	1.16e-08	9.85
2818	ENSG00000108439	55163	PNPO	17	47900000	47900000	7800	+	PNPO	protein_coding	chromosome	pyridoxamine 5'-phosphate oxidase [Source:HGNC Symbol;Acc:HGNC:30260]	ENSG00000108439.10	PNPO	c(ENST00000225573, ENST00000434554, ENST00000582171, ENST00000583245, ENST00000583599, ENST00000584061, ENST00000584806, ENST00000585320, ENST00000641285, ENST00000641305, ENST00000641323, ENST00000641427, ENST00000641511, ENST00000641703, ENST00000641709, ENST00000641856, ENST00000642017)	-1.71	5.99	58.4	1.41e-10	1.16e-08	9.85
5998	ENSG00000138759	80144	FRAS1	4	78100000	78500000	487000	+	FRAS1	protein_coding	chromosome	Fraser extracellular matrix complex subunit 1 [Source:HGNC Symbol;Acc:HGNC:19185]	ENSG00000138759.19	FRAS1	c(ENST00000325942, ENST00000502446, ENST00000508900, ENST00000508909, ENST00000509802, ENST00000510944, ENST00000512123)	1.65	5.76	58.4	1.42e-10	1.16e-08	9.85
7717	ENSG00000157240	8321	FZD1	7	91300000	91300000	6890	+	FZD1	protein_coding	chromosome	frizzled class receptor 1 [Source:HGNC Symbol;Acc:HGNC:4038]	ENSG00000157240.4	FZD1	ENST00000287934	2.02	4.67	65.2	1.5e-10	1.22e-08	9.82
621	ENSG00000058085	3918	LAMC2	1	183000000	183000000	58900	+	LAMC2	protein_coding	chromosome	laminin subunit gamma 2 [Source:HGNC Symbol;Acc:HGNC:6493]	ENSG00000058085.15	LAMC2	c(ENST00000264144, ENST00000461729, ENST00000476255, ENST00000493293)	0.981	11.4	58.1	1.52e-10	1.22e-08	9.82
10953	ENSG00000182795	79098	C1orf116	1	207000000	207000000	14200	-	C1orf116	protein_coding	chromosome	chromosome 1 open reading frame 116 [Source:HGNC Symbol;Acc:HGNC:28667]	ENSG00000182795.13	C1orf116	c(ENST00000359470, ENST00000461135)	0.911	8.35	58.1	1.53e-10	1.22e-08	9.82
12997	ENSG00000224402	NA	OR6D1P	10	45300000	45300000	7610	+	OR6D1P	transcribed_unitary_pseudogene	chromosome	olfactory receptor family 6 subfamily D member 1 pseudogene [Source:HGNC Symbol;Acc:HGNC:14849]	ENSG00000224402.2	OR6D1P	c(ENST00000436165, ENST00000641007, ENST00000641209)	-2.4	2.41	58.1	1.53e-10	1.22e-08	9.82
8360	ENSG00000163468	7203	CCT3	1	156000000	156000000	58900	-	CCT3	protein_coding	chromosome	chaperonin containing TCP1 subunit 3 [Source:HGNC Symbol;Acc:HGNC:1616]	ENSG00000163468.15	CCT3	c(ENST00000295688, ENST00000368256, ENST00000368258, ENST00000368259, ENST00000368261, ENST00000368262, ENST00000413555, ENST00000415548, ENST00000446905, ENST00000463132, ENST00000472765, ENST00000478640, ENST00000489870, ENST00000490221, ENST00000496684, ENST00000533194)	0.74	8.96	57.9	1.63e-10	1.3e-08	9.79
12336	ENSG00000198900	7150	TOP1	20	41000000	41100000	95700	+	TOP1	protein_coding	chromosome	DNA topoisomerase I [Source:HGNC Symbol;Acc:HGNC:11986]	ENSG00000198900.6	TOP1	ENST00000361337	0.95	7.17	69.2	1.66e-10	1.31e-08	9.78
8824	ENSG00000165805	160419	C12orf50	12	88000000	88000000	54000	-	C12orf50	protein_coding	chromosome	chromosome 12 open reading frame 50 [Source:HGNC Symbol;Acc:HGNC:26665]	ENSG00000165805.10	C12orf50	c(ENST00000298699, ENST00000546547, ENST00000550553, ENST00000551163, ENST00000551944)	-2.6	2.97	57.8	1.67e-10	1.31e-08	9.78
779	ENSG00000066322	64834	ELOVL1	1	43400000	43400000	4680	-	ELOVL1	protein_coding	chromosome	ELOVL fatty acid elongase 1 [Source:HGNC Symbol;Acc:HGNC:14418]	ENSG00000066322.15	ELOVL1	c(ENST00000372458, ENST00000413844, ENST00000464204, ENST00000465321, ENST00000468865, ENST00000470769, ENST00000470968, ENST00000478481, ENST00000479439, ENST00000479686, ENST00000482302, ENST00000487209, ENST00000496932, ENST00000497050, ENST00000497569, ENST00000621943)	0.765	7.48	57.7	1.69e-10	1.31e-08	9.77
13203	ENSG00000230453	441459	ANKRD18B	9	33500000	33600000	48600	+	ANKRD18B	protein_coding	chromosome	ankyrin repeat domain 18B [Source:HGNC Symbol;Acc:HGNC:23644]	ENSG00000230453.9	ANKRD18B	c(ENST00000290943, ENST00000357927, ENST00000426460, ENST00000465094, ENST00000474881, ENST00000484634, ENST00000496561, ENST00000605687)	-8.17	2.03	57.7	1.69e-10	1.31e-08	9.77
12675	ENSG00000212907	4539	MT-ND4L	MT	10500	10800	297	+	MT-ND4L	protein_coding	chromosome	mitochondrially encoded NADH:ubiquinone oxidoreductase core subunit 4L [Source:HGNC Symbol;Acc:HGNC:7460]	ENSG00000212907.2	MT-ND4L	ENST00000361335	-1.72	9.41	57.7	1.7e-10	1.31e-08	9.77
10042	ENSG00000173674	1964	EIF1AX	X	20100000	20100000	17300	-	EIF1AX	protein_coding	chromosome	eukaryotic translation initiation factor 1A X-linked [Source:HGNC Symbol;Acc:HGNC:3250]	ENSG00000173674.11	EIF1AX	c(ENST00000379593, ENST00000379607)	1.07	7.63	57.6	1.76e-10	1.36e-08	9.75
516	ENSG00000048828	23196	FAM120A	9	93500000	93600000	114000	+	FAM120A	protein_coding	chromosome	family with sequence similarity 120A [Source:HGNC Symbol;Acc:HGNC:13247]	ENSG00000048828.17	FAM120A	c(ENST00000277165, ENST00000375389, ENST00000427765, ENST00000446420, ENST00000475933, ENST00000652239)	0.909	7.73	57.5	1.78e-10	1.37e-08	9.75
2247	ENSG00000103335	9780	PIEZO1	16	88700000	88800000	69900	-	PIEZO1	protein_coding	chromosome	piezo type mechanosensitive ion channel component 1 [Source:HGNC Symbol;Acc:HGNC:28993]	ENSG00000103335.22	PIEZO1	c(ENST00000301015, ENST00000327397, ENST00000419505, ENST00000466823, ENST00000472168, ENST00000474606, ENST00000475586, ENST00000484567, ENST00000490756, ENST00000491917, ENST00000495568, ENST00000497793, ENST00000518793, ENST00000521877, ENST00000566414)	1.52	7.63	57.4	1.83e-10	1.39e-08	9.74
6863	ENSG00000146648	1956	EGFR	7	55000000	55200000	193000	+	EGFR	protein_coding	chromosome	epidermal growth factor receptor [Source:HGNC Symbol;Acc:HGNC:3236]	ENSG00000146648.18	EGFR	c(ENST00000275493, ENST00000342916, ENST00000344576, ENST00000420316, ENST00000450046, ENST00000454757, ENST00000455089, ENST00000459688, ENST00000463948, ENST00000485503, ENST00000638463)	1.02	9.22	57.4	1.83e-10	1.39e-08	9.74
11904	ENSG00000196705	170959	ZNF431	19	21100000	21200000	54000	+	ZNF431	protein_coding	chromosome	zinc finger protein 431 [Source:HGNC Symbol;Acc:HGNC:20809]	ENSG00000196705.8	ZNF431	c(ENST00000311048, ENST00000593426, ENST00000594425, ENST00000594821, ENST00000598331, ENST00000599296, ENST00000600692)	-2.97	5.82	57.3	1.9e-10	1.43e-08	9.72
7910	ENSG00000159399	3099	HK2	2	74800000	74900000	59400	+	HK2	protein_coding	chromosome	hexokinase 2 [Source:HGNC Symbol;Acc:HGNC:4923]	ENSG00000159399.9	HK2	c(ENST00000290573, ENST00000409174, ENST00000472302)	1.17	7.49	57.3	1.91e-10	1.43e-08	9.72
43	ENSG00000004478	2288	FKBP4	12	2790000	2810000	10500	+	FKBP4	protein_coding	chromosome	FKBP prolyl isomerase 4 [Source:HGNC Symbol;Acc:HGNC:3720]	ENSG00000004478.8	FKBP4	c(ENST00000001008, ENST00000538622, ENST00000539181, ENST00000540260, ENST00000543037, ENST00000543769, ENST00000544366, ENST00000630279)	0.982	8.37	57.2	1.95e-10	1.46e-08	9.71
4565	ENSG00000126653	84081	NSRP1	17	30100000	30200000	71000	+	NSRP1	protein_coding	chromosome	nuclear speckle splicing regulatory protein 1 [Source:HGNC Symbol;Acc:HGNC:25305]	ENSG00000126653.18	NSRP1	c(ENST00000247026, ENST00000394826, ENST00000467446, ENST00000475652, ENST00000479218, ENST00000540900, ENST00000577289, ENST00000580103, ENST00000581048, ENST00000583301, ENST00000584154, ENST00000584317, ENST00000584423, ENST00000585881, ENST00000588614, ENST00000589608, ENST00000612959)	-2.13	5.49	56.8	2.18e-10	1.62e-08	9.66
10128	ENSG00000174456	400073	C12orf76	12	110000000	110000000	46600	-	C12orf76	protein_coding	chromosome	chromosome 12 open reading frame 76 [Source:HGNC Symbol;Acc:HGNC:33790]	ENSG00000174456.14	C12orf76	c(ENST00000309050, ENST00000546627, ENST00000546651, ENST00000547573, ENST00000548936, ENST00000549724, ENST00000551185, ENST00000615315, ENST00000650705, ENST00000652456)	-2.88	2.91	56.8	2.19e-10	1.62e-08	9.66
12742	ENSG00000213639	5500	PPP1CB	2	28800000	28800000	51300	+	PPP1CB	protein_coding	chromosome	protein phosphatase 1 catalytic subunit beta [Source:HGNC Symbol;Acc:HGNC:9282]	ENSG00000213639.10	PPP1CB	c(ENST00000296122, ENST00000358506, ENST00000395366, ENST00000418910, ENST00000420282, ENST00000427786, ENST00000441461, ENST00000455580, ENST00000464273)	0.976	7.98	56.4	2.39e-10	1.76e-08	9.62
4847	ENSG00000130204	10452	TOMM40	19	44900000	44900000	13100	+	TOMM40	protein_coding	chromosome	translocase of outer mitochondrial membrane 40 [Source:HGNC Symbol;Acc:HGNC:18001]	ENSG00000130204.13	TOMM40	c(ENST00000252487, ENST00000405636, ENST00000426677, ENST00000589253, ENST00000589649, ENST00000592041, ENST00000592434)	0.917	6.82	67	2.4e-10	1.76e-08	9.62
7399	ENSG00000153201	5903	RANBP2	2	109000000	109000000	66300	+	RANBP2	protein_coding	chromosome	RAN binding protein 2 [Source:HGNC Symbol;Acc:HGNC:9848]	ENSG00000153201.16	RANBP2	c(ENST00000283195, ENST00000425282, ENST00000495506, ENST00000495924, ENST00000629728)	0.834	7.8	56.3	2.46e-10	1.79e-08	9.61
156	ENSG00000008311	10157	AASS	7	122000000	122000000	70700	-	AASS	protein_coding	chromosome	aminoadipate-semialdehyde synthase [Source:HGNC Symbol;Acc:HGNC:17366]	ENSG00000008311.15	AASS	c(ENST00000358954, ENST00000393376, ENST00000417368, ENST00000426162, ENST00000431170, ENST00000460376, ENST00000473553)	-3.17	3.01	56.3	2.49e-10	1.8e-08	9.6
8092	ENSG00000161405	22806	IKZF3	17	39800000	39900000	107000	-	IKZF3	protein_coding	chromosome	IKAROS family zinc finger 3 [Source:HGNC Symbol;Acc:HGNC:13178]	ENSG00000161405.17	IKZF3	c(ENST00000293068, ENST00000346243, ENST00000346872, ENST00000348427, ENST00000350532, ENST00000351680, ENST00000377944, ENST00000377945, ENST00000377952, ENST00000377958, ENST00000394189, ENST00000439016, ENST00000439167, ENST00000467757, ENST00000535189, ENST00000583368, ENST00000623724)	-4.16	1.52	55.8	2.84e-10	2.05e-08	9.55
12756	ENSG00000213741	6235	RPS29	14	49600000	49600000	28200	-	RPS29	protein_coding	chromosome	ribosomal protein S29 [Source:HGNC Symbol;Acc:HGNC:10419]	ENSG00000213741.10	RPS29	c(ENST00000245458, ENST00000396020, ENST00000539688, ENST00000554075, ENST00000556230, ENST00000557111, ENST00000557367, ENST00000557519)	-0.507	8.98	55.7	2.94e-10	2.11e-08	9.53
2947	ENSG00000109689	57620	STIM2	4	26900000	27000000	168000	+	STIM2	protein_coding	chromosome	stromal interaction molecule 2 [Source:HGNC Symbol;Acc:HGNC:19205]	ENSG00000109689.16	STIM2	c(ENST00000463501, ENST00000465503, ENST00000467011, ENST00000467087, ENST00000473519, ENST00000477474, ENST00000478049, ENST00000478425, ENST00000494628, ENST00000504511, ENST00000639195, ENST00000639640)	1.91	5.49	55.6	2.98e-10	2.13e-08	9.53
3861	ENSG00000118898	5493	PPL	16	4880000	4960000	78200	-	PPL	protein_coding	chromosome	periplakin [Source:HGNC Symbol;Acc:HGNC:9273]	ENSG00000118898.16	PPL	c(ENST00000345988, ENST00000588556, ENST00000589090, ENST00000590093, ENST00000590782, ENST00000592772)	1.02	8.04	55.5	3.07e-10	2.18e-08	9.51
5682	ENSG00000136758	10730	YME1L1	10	27100000	27200000	45200	-	YME1L1	protein_coding	chromosome	YME1 like 1 ATPase [Source:HGNC Symbol;Acc:HGNC:12843]	ENSG00000136758.18	YME1L1	c(ENST00000326799, ENST00000375972, ENST00000376016, ENST00000396296, ENST00000427324, ENST00000463270, ENST00000477432, ENST00000491542, ENST00000613434)	0.679	7.7	55.4	3.14e-10	2.22e-08	9.5
10352	ENSG00000176624	51320	MEX3C	18	51200000	51200000	43800	-	MEX3C	protein_coding	chromosome	mex-3 RNA binding family member C [Source:HGNC Symbol;Acc:HGNC:28040]	ENSG00000176624.11	MEX3C	c(ENST00000406189, ENST00000591040, ENST00000592416, ENST00000616921)	1.29	5.95	55.4	3.2e-10	2.25e-08	9.49
12162	ENSG00000198157	79366	HMGN5	X	81100000	81200000	88200	-	HMGN5	protein_coding	chromosome	high mobility group nucleosome binding domain 5 [Source:HGNC Symbol;Acc:HGNC:8013]	ENSG00000198157.11	HMGN5	c(ENST00000358130, ENST00000373250, ENST00000430960, ENST00000436386, ENST00000447319, ENST00000451455, ENST00000491275)	-3.02	2.35	55.2	3.36e-10	2.35e-08	9.47
2033	ENSG00000101407	9675	TTI1	20	38000000	38000000	50500	-	TTI1	protein_coding	chromosome	TELO2 interacting protein 1 [Source:HGNC Symbol;Acc:HGNC:29029]	ENSG00000101407.13	TTI1	c(ENST00000373447, ENST00000373448, ENST00000449821, ENST00000473288, ENST00000487362, ENST00000620381)	2.18	4.78	67.5	3.65e-10	2.55e-08	9.44
1673	ENSG00000096696	1832	DSP	6	7540000	7590000	45100	+	DSP	protein_coding	chromosome	desmoplakin [Source:HGNC Symbol;Acc:HGNC:3052]	ENSG00000096696.14	DSP	c(ENST00000379802, ENST00000418664, ENST00000506617)	0.891	11.6	54.8	3.72e-10	2.58e-08	9.43
1988	ENSG00000101152	80331	DNAJC5	20	63900000	63900000	40900	+	DNAJC5	protein_coding	chromosome	DnaJ heat shock protein family (Hsp40) member C5 [Source:HGNC Symbol;Acc:HGNC:16235]	ENSG00000101152.11	DNAJC5	c(ENST00000360864, ENST00000470551)	1.02	7.85	54.7	3.82e-10	2.63e-08	9.42
5874	ENSG00000137962	9411	ARHGAP29	1	94100000	94300000	126000	-	ARHGAP29	protein_coding	chromosome	Rho GTPase activating protein 29 [Source:HGNC Symbol;Acc:HGNC:30207]	ENSG00000137962.13	ARHGAP29	c(ENST00000260526, ENST00000370217, ENST00000482481, ENST00000546444, ENST00000552844)	0.923	7.31	54.7	3.85e-10	2.63e-08	9.41
6444	ENSG00000143061	3321	IGSF3	1	117000000	117000000	93400	-	IGSF3	protein_coding	chromosome	immunoglobulin superfamily member 3 [Source:HGNC Symbol;Acc:HGNC:5950]	ENSG00000143061.17	IGSF3	c(ENST00000318837, ENST00000369483, ENST00000369486, ENST00000481589)	0.845	7.83	54.7	3.85e-10	2.63e-08	9.41
14055	ENSG00000267221	110806298	C17orf113	17	42000000	42100000	12400	-	C17orf113	protein_coding	chromosome	chromosome 17 open reading frame 113 [Source:HGNC Symbol;Acc:HGNC:53437]	ENSG00000267221.3	C17orf113	ENST00000587304	-2.91	2.29	54.7	3.87e-10	2.63e-08	9.41
12314	ENSG00000198840	4537	MT-ND3	MT	10100	10400	346	+	MT-ND3	protein_coding	chromosome	mitochondrially encoded NADH:ubiquinone oxidoreductase core subunit 3 [Source:HGNC Symbol;Acc:HGNC:7458]	ENSG00000198840.2	MT-ND3	ENST00000361227	-2.2	9.34	54.6	3.89e-10	2.63e-08	9.41
7977	ENSG00000160208	23076	RRP1B	21	43700000	43700000	36500	+	RRP1B	protein_coding	chromosome	ribosomal RNA processing 1B [Source:HGNC Symbol;Acc:HGNC:23818]	ENSG00000160208.13	RRP1B	c(ENST00000340648, ENST00000470886)	1.03	6.86	54.6	3.9e-10	2.63e-08	9.41
13460	ENSG00000239306	10432	RBM14	11	66600000	66600000	10800	+	RBM14	protein_coding	chromosome	RNA binding motif protein 14 [Source:HGNC Symbol;Acc:HGNC:14219]	ENSG00000239306.4	RBM14	c(ENST00000310137, ENST00000393979, ENST00000409372, ENST00000409738, ENST00000443702, ENST00000460762, ENST00000461478, ENST00000496694, ENST00000512283)	1.12	6.04	54.4	4.11e-10	2.76e-08	9.39
8777	ENSG00000165527	382	ARF6	14	49900000	49900000	3970	+	ARF6	protein_coding	chromosome	ADP ribosylation factor 6 [Source:HGNC Symbol;Acc:HGNC:659]	ENSG00000165527.7	ARF6	ENST00000298316	0.961	6.74	75.8	4.18e-10	2.79e-08	9.38
7471	ENSG00000154229	5578	PRKCA	17	66300000	66800000	508000	+	PRKCA	protein_coding	chromosome	protein kinase C alpha [Source:HGNC Symbol;Acc:HGNC:9393]	ENSG00000154229.12	PRKCA	c(ENST00000284384, ENST00000413366, ENST00000578063, ENST00000583361, ENST00000583775)	-2.43	3.36	54.2	4.4e-10	2.93e-08	9.36
13128	ENSG00000228253	4509	MT-ATP8	MT	8370	8570	207	+	MT-ATP8	protein_coding	chromosome	mitochondrially encoded ATP synthase membrane subunit 8 [Source:HGNC Symbol;Acc:HGNC:7415]	ENSG00000228253.1	MT-ATP8	ENST00000361851	-1.88	9.38	54.1	4.49e-10	2.97e-08	9.35
8207	ENSG00000162607	7398	USP1	1	62400000	62500000	15500	+	USP1	protein_coding	chromosome	ubiquitin specific peptidase 1 [Source:HGNC Symbol;Acc:HGNC:12607]	ENSG00000162607.13	USP1	c(ENST00000339950, ENST00000371146, ENST00000442679, ENST00000452143)	1.39	5.38	59.3	4.73e-10	3.12e-08	9.33
4182	ENSG00000122515	83637	ZMIZ2	7	44700000	44800000	21300	+	ZMIZ2	protein_coding	chromosome	zinc finger MIZ-type containing 2 [Source:HGNC Symbol;Acc:HGNC:22229]	ENSG00000122515.15	ZMIZ2	c(ENST00000265346, ENST00000309315, ENST00000413916, ENST00000416856, ENST00000433667, ENST00000441627, ENST00000457123, ENST00000463056, ENST00000463931, ENST00000478045, ENST00000480964, ENST00000482322, ENST00000492001, ENST00000492558, ENST00000615423)	1.33	5.73	53.8	4.91e-10	3.22e-08	9.31
569	ENSG00000053747	3909	LAMA3	18	23700000	24000000	267000	+	LAMA3	protein_coding	chromosome	laminin subunit alpha 3 [Source:HGNC Symbol;Acc:HGNC:6483]	ENSG00000053747.16	LAMA3	c(ENST00000269217, ENST00000313654, ENST00000399516, ENST00000585600, ENST00000586709, ENST00000586751, ENST00000587184, ENST00000588004, ENST00000588164, ENST00000588770, ENST00000590104, ENST00000591749, ENST00000592442, ENST00000592519, ENST00000649721)	0.694	10.1	53.8	4.94e-10	3.23e-08	9.31
11199	ENSG00000184863	155435	RBM33	7	156000000	156000000	137000	+	RBM33	protein_coding	chromosome	RNA binding motif protein 33 [Source:HGNC Symbol;Acc:HGNC:27223]	ENSG00000184863.11	RBM33	c(ENST00000287912, ENST00000307403, ENST00000341148, ENST00000392755, ENST00000392759, ENST00000392761, ENST00000401878, ENST00000438356, ENST00000440108, ENST00000486747)	2.01	5.78	53.7	5.01e-10	3.26e-08	9.3
12160	ENSG00000198155	642280	ZNF876P	4	213000	256000	43400	+	ZNF876P	transcribed_unprocessed_pseudogene	chromosome	zinc finger protein 876, pseudogene [Source:HGNC Symbol;Acc:HGNC:32472]	ENSG00000198155.5	ZNF876P	c(ENST00000356347, ENST00000398732)	-4.13	0.0176	53.7	5.07e-10	3.28e-08	9.3
869	ENSG00000069431	10060	ABCC9	12	21800000	21900000	145000	-	ABCC9	protein_coding	chromosome	ATP binding cassette subfamily C member 9 [Source:HGNC Symbol;Acc:HGNC:60]	ENSG00000069431.11	ABCC9	c(ENST00000261200, ENST00000261201, ENST00000326684, ENST00000538350, ENST00000544039, ENST00000621589, ENST00000636888)	-2.26	3.08	53.5	5.3e-10	3.42e-08	9.28
9820	ENSG00000172006	115196	ZNF554	19	2820000	2840000	16900	+	ZNF554	protein_coding	chromosome	zinc finger protein 554 [Source:HGNC Symbol;Acc:HGNC:26629]	ENSG00000172006.12	ZNF554	c(ENST00000317243, ENST00000588534, ENST00000590116, ENST00000591265)	-2.2	3.29	53.5	5.35e-10	3.43e-08	9.27
12479	ENSG00000204531	5460	POU5F1	6	31200000	31200000	16400	-	POU5F1	protein_coding	chromosome	POU class 5 homeobox 1 [Source:HGNC Symbol;Acc:HGNC:9221]	ENSG00000204531.18	POU5F1	c(ENST00000259915, ENST00000441888, ENST00000461401, ENST00000471529, ENST00000512818, ENST00000513407, ENST00000606567, ENST00000620031, ENST00000638788)	-2.94	2.05	53.5	5.38e-10	3.44e-08	9.27
8958	ENSG00000166535	144568	A2ML1	12	8820000	8890000	64400	+	A2ML1	protein_coding	chromosome	alpha-2-macroglobulin like 1 [Source:HGNC Symbol;Acc:HGNC:23336]	ENSG00000166535.20	A2ML1	c(ENST00000299698, ENST00000536789, ENST00000537475, ENST00000537546, ENST00000539547, ENST00000540049, ENST00000541459, ENST00000545692, ENST00000545850)	0.7	7.84	53.4	5.56e-10	3.54e-08	9.25
9360	ENSG00000168906	4144	MAT2A	2	85500000	85500000	6110	+	MAT2A	protein_coding	chromosome	methionine adenosyltransferase 2A [Source:HGNC Symbol;Acc:HGNC:6904]	ENSG00000168906.13	MAT2A	c(ENST00000306434, ENST00000409017, ENST00000465151, ENST00000469221, ENST00000481412, ENST00000490878)	1.76	8.39	53.3	5.59e-10	3.54e-08	9.25
12222	ENSG00000198492	51441	YTHDF2	1	28700000	28800000	33200	+	YTHDF2	protein_coding	chromosome	YTH N6-methyladenosine RNA binding protein 2 [Source:HGNC Symbol;Acc:HGNC:31675]	ENSG00000198492.16	YTHDF2	c(ENST00000373812, ENST00000468863, ENST00000474884, ENST00000475796, ENST00000476976, ENST00000478283, ENST00000496288, ENST00000541996, ENST00000542507)	0.973	6.76	52.9	6.25e-10	3.95e-08	9.2
4092	ENSG00000121274	64282	TENT4B	16	50200000	50200000	82400	+	TENT4B	protein_coding	chromosome	terminal nucleotidyltransferase 4B [Source:HGNC Symbol;Acc:HGNC:30758]	ENSG00000121274.12	TENT4B	c(ENST00000357464, ENST00000436909, ENST00000561678, ENST00000562717)	1.83	5.78	52.7	6.7e-10	4.21e-08	9.17
10393	ENSG00000177034	345778	MTX3	5	80000000	80000000	14500	-	MTX3	protein_coding	chromosome	metaxin 3 [Source:HGNC Symbol;Acc:HGNC:24812]	ENSG00000177034.16	MTX3	c(ENST00000509852, ENST00000512528, ENST00000512560, ENST00000617335)	1.66	5.42	52.6	6.78e-10	4.24e-08	9.17
12655	ENSG00000206506	3135	HLA-G	CHR_HSCHR6_MHC_QBL_CTG1	29800000	29800000	4180	+	HLA-G	protein_coding	chromosome	major histocompatibility complex, class I, G [Source:HGNC Symbol;Acc:HGNC:4964]	ENSG00000206506.10	HLA-G	c(ENST00000383621, ENST00000383622, ENST00000383623, ENST00000400682, ENST00000469472, ENST00000491141, ENST00000553052)	2.96	5.98	52.6	6.82e-10	4.25e-08	9.17
4247	ENSG00000123240	10133	OPTN	10	13100000	13100000	38900	+	OPTN	protein_coding	chromosome	optineurin [Source:HGNC Symbol;Acc:HGNC:17142]	ENSG00000123240.17	OPTN	c(ENST00000263036, ENST00000378747, ENST00000378748, ENST00000378752, ENST00000378757, ENST00000378764, ENST00000424614, ENST00000430081, ENST00000469025, ENST00000482140, ENST00000486862, ENST00000487935)	1	6.79	52.6	6.92e-10	4.3e-08	9.16
8098	ENSG00000161547	6427	SRSF2	17	76700000	76700000	3260	-	SRSF2	protein_coding	chromosome	serine and arginine rich splicing factor 2 [Source:HGNC Symbol;Acc:HGNC:10783]	ENSG00000161547.16	SRSF2	c(ENST00000358156, ENST00000359995, ENST00000392485, ENST00000452355, ENST00000508921, ENST00000582449, ENST00000583836, ENST00000585202, ENST00000586778, ENST00000589919, ENST00000592676)	0.857	7.58	52.4	7.22e-10	4.44e-08	9.14
12113	ENSG00000197937	84671	ZNF347	19	53100000	53200000	35000	-	ZNF347	protein_coding	chromosome	zinc finger protein 347 [Source:HGNC Symbol;Acc:HGNC:16447]	ENSG00000197937.12	ZNF347	c(ENST00000334197, ENST00000452676, ENST00000595710, ENST00000595967, ENST00000597183, ENST00000599096, ENST00000601469, ENST00000601804)	-2.28	3.7	52.4	7.22e-10	4.44e-08	9.14
7024	ENSG00000148483	653567	TMEM236	10	17800000	17800000	48700	+	TMEM236	protein_coding	chromosome	transmembrane protein 236 [Source:HGNC Symbol;Acc:HGNC:23473]	ENSG00000148483.9	TMEM236	ENST00000377495	-5.32	0.612	52.4	7.24e-10	4.44e-08	9.14
10913	ENSG00000182405	161779	PGBD4	15	34100000	34100000	6600	+	PGBD4	protein_coding	chromosome	piggyBac transposable element derived 4 [Source:HGNC Symbol;Acc:HGNC:19401]	ENSG00000182405.6	PGBD4	ENST00000397766	-1.82	3.41	52.4	7.28e-10	4.44e-08	9.14
3258	ENSG00000112685	55770	EXOC2	6	485000	693000	208000	-	EXOC2	protein_coding	chromosome	exocyst complex component 2 [Source:HGNC Symbol;Acc:HGNC:24968]	ENSG00000112685.14	EXOC2	c(ENST00000230449, ENST00000443083, ENST00000475028)	1.45	5.69	52.4	7.35e-10	4.47e-08	9.13
12323	ENSG00000198863	146923	RUNDC1	17	43000000	43000000	13100	+	RUNDC1	protein_coding	chromosome	RUN domain containing 1 [Source:HGNC Symbol;Acc:HGNC:25418]	ENSG00000198863.7	RUNDC1	c(ENST00000361677, ENST00000589705, ENST00000590836)	-1.65	5.16	52.3	7.48e-10	4.53e-08	9.13
9098	ENSG00000167483	199786	NIBAN3	19	17500000	17600000	30500	+	NIBAN3	protein_coding	chromosome	niban apoptosis regulator 3 [Source:HGNC Symbol;Acc:HGNC:24130]	ENSG00000167483.18	NIBAN3	c(ENST00000332386, ENST00000335393, ENST00000449408, ENST00000595601, ENST00000595684, ENST00000597887, ENST00000599124, ENST00000599164, ENST00000599819, ENST00000600519, ENST00000600871, ENST00000601861, ENST00000651880)	-3.14	1.49	52.2	7.73e-10	4.66e-08	9.11
7668	ENSG00000156675	80223	RAB11FIP1	8	37900000	37900000	40900	-	RAB11FIP1	protein_coding	chromosome	RAB11 family interacting protein 1 [Source:HGNC Symbol;Acc:HGNC:30265]	ENSG00000156675.16	RAB11FIP1	c(ENST00000287263, ENST00000330843, ENST00000522727, ENST00000522774, ENST00000523182, ENST00000524118)	0.871	6.65	52.1	7.88e-10	4.72e-08	9.1
10556	ENSG00000178695	115207	KCTD12	13	76900000	76900000	6230	-	KCTD12	protein_coding	chromosome	potassium channel tetramerization domain containing 12 [Source:HGNC Symbol;Acc:HGNC:14678]	ENSG00000178695.6	KCTD12	ENST00000377474	1.17	7.33	52.1	7.92e-10	4.72e-08	9.1
9056	ENSG00000167173	56905	C15orf39	15	75200000	75200000	16500	+	C15orf39	protein_coding	chromosome	chromosome 15 open reading frame 39 [Source:HGNC Symbol;Acc:HGNC:24497]	ENSG00000167173.19	C15orf39	c(ENST00000360639, ENST00000394987, ENST00000562637, ENST00000563905, ENST00000564848, ENST00000565074, ENST00000567617)	1.67	4.81	52.1	7.93e-10	4.72e-08	9.1
11925	ENSG00000196850	160760	PPTC7	12	111000000	111000000	50100	-	PPTC7	protein_coding	chromosome	PTC7 protein phosphatase homolog [Source:HGNC Symbol;Acc:HGNC:30695]	ENSG00000196850.6	PPTC7	c(ENST00000354300, ENST00000548721)	1.08	6.87	52	8.03e-10	4.76e-08	9.1
886	ENSG00000070061	8518	ELP1	9	109000000	109000000	66600	-	ELP1	protein_coding	chromosome	elongator complex protein 1 [Source:HGNC Symbol;Acc:HGNC:5959]	ENSG00000070061.15	ELP1	c(ENST00000374647, ENST00000467959, ENST00000495759, ENST00000537196)	1.07	6.66	52	8.06e-10	4.76e-08	9.09
4012	ENSG00000120438	6950	TCP1	6	160000000	160000000	11200	-	TCP1	protein_coding	chromosome	t-complex 1 [Source:HGNC Symbol;Acc:HGNC:11655]	ENSG00000120438.12	TCP1	c(ENST00000321394, ENST00000392168, ENST00000420894, ENST00000467544, ENST00000536394, ENST00000536607, ENST00000536807, ENST00000537390, ENST00000538128, ENST00000538530, ENST00000539756, ENST00000539948, ENST00000543517, ENST00000543532, ENST00000544255, ENST00000545764, ENST00000546023, ENST00000546204)	0.635	8.43	51.6	9e-10	5.3e-08	9.05
3763	ENSG00000117523	23215	PRRC2C	1	171000000	172000000	108000	+	PRRC2C	protein_coding	chromosome	proline rich coiled-coil 2C [Source:HGNC Symbol;Acc:HGNC:24903]	ENSG00000117523.16	PRRC2C	c(ENST00000338920, ENST00000367742, ENST00000392078, ENST00000426496, ENST00000463586, ENST00000467601, ENST00000470689, ENST00000476522, ENST00000480806, ENST00000492811, ENST00000495585, ENST00000498596, ENST00000644916, ENST00000647382)	-1.48	8.14	51.6	9.12e-10	5.35e-08	9.04
10453	ENSG00000177600	6181	RPLP2	11	810000	813000	2920	+	RPLP2	protein_coding	chromosome	ribosomal protein lateral stalk subunit P2 [Source:HGNC Symbol;Acc:HGNC:10377]	ENSG00000177600.9	RPLP2	c(ENST00000321153, ENST00000524867, ENST00000525722, ENST00000526222, ENST00000527517, ENST00000530398, ENST00000530797, ENST00000532004)	-0.676	8.71	51.3	9.82e-10	5.73e-08	9.01
8455	ENSG00000163864	349565	NMNAT3	3	140000000	140000000	118000	-	NMNAT3	protein_coding	chromosome	nicotinamide nucleotide adenylyltransferase 3 [Source:HGNC Symbol;Acc:HGNC:20989]	ENSG00000163864.17	NMNAT3	c(ENST00000296202, ENST00000339837, ENST00000413939, ENST00000505779, ENST00000506254, ENST00000507242, ENST00000509034, ENST00000509291, ENST00000509447, ENST00000509737, ENST00000511003, ENST00000511444, ENST00000512391, ENST00000514703, ENST00000642987, ENST00000643695, ENST00000645083, ENST00000645290, ENST00000645507, ENST00000646611, ENST00000647257)	-1.06	6.01	51.3	9.89e-10	5.75e-08	9
6370	ENSG00000142192	351	APP	21	25900000	26200000	291000	-	APP	protein_coding	chromosome	amyloid beta precursor protein [Source:HGNC Symbol;Acc:HGNC:620]	ENSG00000142192.21	APP	c(ENST00000346798, ENST00000348990, ENST00000354192, ENST00000357903, ENST00000358918, ENST00000359726, ENST00000415997, ENST00000439274, ENST00000440126, ENST00000448850, ENST00000462267, ENST00000463070, ENST00000464867, ENST00000466453, ENST00000474136, ENST00000491395, ENST00000548570)	0.791	10.3	51.2	1.02e-09	5.93e-08	8.99
9175	ENSG00000167772	51129	ANGPTL4	19	8360000	8370000	11100	+	ANGPTL4	protein_coding	chromosome	angiopoietin like 4 [Source:HGNC Symbol;Acc:HGNC:16039]	ENSG00000167772.12	ANGPTL4	c(ENST00000301455, ENST00000393962, ENST00000593998, ENST00000594348, ENST00000594875, ENST00000595079, ENST00000597137, ENST00000598255, ENST00000599192, ENST00000601770, ENST00000601886)	0.873	8.33	51.1	1.04e-09	6.01e-08	8.98
1905	ENSG00000100600	5641	LGMN	14	92700000	92700000	44900	-	LGMN	protein_coding	chromosome	legumain [Source:HGNC Symbol;Acc:HGNC:9472]	ENSG00000100600.15	LGMN	c(ENST00000334869, ENST00000393218, ENST00000553371, ENST00000553802, ENST00000553918, ENST00000554080, ENST00000554189, ENST00000554397, ENST00000554919, ENST00000555169, ENST00000555699, ENST00000556097, ENST00000556790, ENST00000557034, ENST00000557315, ENST00000557434, ENST00000557609, ENST00000557694, ENST00000557725)	-1.69	5.43	51.1	1.05e-09	6.06e-08	8.98
10171	ENSG00000174903	81876	RAB1B	11	66300000	66300000	8900	+	RAB1B	protein_coding	chromosome	RAB1B, member RAS oncogene family [Source:HGNC Symbol;Acc:HGNC:18370]	ENSG00000174903.16	RAB1B	c(ENST00000311481, ENST00000527397)	0.699	7.44	51	1.06e-09	6.08e-08	8.97
9947	ENSG00000172936	4615	MYD88	3	38100000	38100000	4540	+	MYD88	protein_coding	chromosome	MYD88 innate immune signal transduction adaptor [Source:HGNC Symbol;Acc:HGNC:7562]	ENSG00000172936.14	MYD88	c(ENST00000396334, ENST00000416282, ENST00000417037, ENST00000421516, ENST00000424893, ENST00000443433, ENST00000460295, ENST00000463956, ENST00000481122, ENST00000484513, ENST00000495303, ENST00000648963, ENST00000650112, ENST00000650905, ENST00000651800, ENST00000652213, ENST00000652534, ENST00000652590)	1.11	6.77	51	1.07e-09	6.08e-08	8.97
8810	ENSG00000165724	116225	ZMYND19	9	138000000	138000000	8430	-	ZMYND19	protein_coding	chromosome	zinc finger MYND-type containing 19 [Source:HGNC Symbol;Acc:HGNC:21146]	ENSG00000165724.6	ZMYND19	c(ENST00000298585, ENST00000471957)	1.5	5.51	51	1.09e-09	6.17e-08	8.96
13036	ENSG00000225630	NA	MTND2P28	1	630000	631000	1040	+	MTND2P28	unprocessed_pseudogene	chromosome	MT-ND2 pseudogene 28 [Source:HGNC Symbol;Acc:HGNC:42129]	ENSG00000225630.1	MTND2P28	ENST00000457540	-1.55	6.2	50.9	1.09e-09	6.19e-08	8.96
5324	ENSG00000134253	80263	TRIM45	1	117000000	117000000	11500	-	TRIM45	protein_coding	chromosome	tripartite motif containing 45 [Source:HGNC Symbol;Acc:HGNC:19018]	ENSG00000134253.10	TRIM45	c(ENST00000256649, ENST00000369461, ENST00000369464, ENST00000485032, ENST00000497970)	-3.6	1.56	50.6	1.2e-09	6.74e-08	8.92
817	ENSG00000067560	387	RHOA	3	49400000	49400000	53900	-	RHOA	protein_coding	chromosome	ras homolog family member A [Source:HGNC Symbol;Acc:HGNC:667]	ENSG00000067560.12	RHOA	c(ENST00000265538, ENST00000418115, ENST00000422781, ENST00000431929, ENST00000445425, ENST00000454011)	0.566	8.82	50.3	1.29e-09	7.25e-08	8.89
4774	ENSG00000129250	10749	KIF1C	17	5000000	5030000	30500	+	KIF1C	protein_coding	chromosome	kinesin family member 1C [Source:HGNC Symbol;Acc:HGNC:6317]	ENSG00000129250.12	KIF1C	c(ENST00000320785, ENST00000572959, ENST00000573815, ENST00000574165)	1.08	8.56	50.3	1.31e-09	7.33e-08	8.88
5723	ENSG00000136938	10541	ANP32B	9	98000000	98000000	32600	+	ANP32B	protein_coding	chromosome	acidic nuclear phosphoprotein 32 family member B [Source:HGNC Symbol;Acc:HGNC:16677]	ENSG00000136938.9	ANP32B	c(ENST00000339399, ENST00000473205, ENST00000486769)	-0.842	6.66	50.1	1.39e-09	7.76e-08	8.86
9973	ENSG00000173166	65059	RAPH1	2	203000000	204000000	141000	-	RAPH1	protein_coding	chromosome	Ras association (RalGDS/AF-6) and pleckstrin homology domains 1 [Source:HGNC Symbol;Acc:HGNC:14436]	ENSG00000173166.18	RAPH1	c(ENST00000308091, ENST00000319170, ENST00000374493, ENST00000418114, ENST00000419464, ENST00000420371, ENST00000423104, ENST00000428637, ENST00000439222, ENST00000453034, ENST00000457812, ENST00000465669, ENST00000630330)	3.02	4.61	50	1.42e-09	7.87e-08	8.85
2872	ENSG00000108829	55379	LRRC59	17	50400000	50400000	22500	-	LRRC59	protein_coding	chromosome	leucine rich repeat containing 59 [Source:HGNC Symbol;Acc:HGNC:28817]	ENSG00000108829.10	LRRC59	c(ENST00000225972, ENST00000503118, ENST00000576448)	0.682	7.99	50	1.44e-09	7.94e-08	8.84
1645	ENSG00000095383	55357	TBC1D2	9	98200000	98300000	56600	-	TBC1D2	protein_coding	chromosome	TBC1 domain family member 2 [Source:HGNC Symbol;Acc:HGNC:18026]	ENSG00000095383.20	TBC1D2	c(ENST00000342112, ENST00000375063, ENST00000375064, ENST00000375066, ENST00000465784, ENST00000493589)	0.813	7.23	56.3	1.52e-09	8.37e-08	8.82
7165	ENSG00000150477	57536	KIAA1328	18	36800000	37200000	403000	+	KIAA1328	protein_coding	chromosome	KIAA1328 [Source:HGNC Symbol;Acc:HGNC:29248]	ENSG00000150477.15	KIAA1328	c(ENST00000280020, ENST00000586135, ENST00000586501, ENST00000587139, ENST00000590456, ENST00000590617, ENST00000591619, ENST00000591911, ENST00000592521, ENST00000592611, ENST00000599493, ENST00000601437)	-1.51	4.44	49.7	1.54e-09	8.44e-08	8.81
1206	ENSG00000080603	10847	SRCAP	16	30700000	30700000	43200	+	SRCAP	protein_coding	chromosome	Snf2 related CREBBP activator protein [Source:HGNC Symbol;Acc:HGNC:16974]	ENSG00000080603.17	SRCAP	c(ENST00000262518, ENST00000395059, ENST00000411466, ENST00000474008, ENST00000483083)	2.93	5.65	49.7	1.56e-09	8.53e-08	8.81
3585	ENSG00000115884	6382	SDC1	2	20200000	20200000	24600	-	SDC1	protein_coding	chromosome	syndecan 1 [Source:HGNC Symbol;Acc:HGNC:10658]	ENSG00000115884.11	SDC1	c(ENST00000254351, ENST00000381150, ENST00000403076, ENST00000429035, ENST00000447124, ENST00000482879)	0.911	10.5	49.7	1.57e-09	8.58e-08	8.8
4333	ENSG00000124225	56937	PMEPA1	20	57600000	57700000	63100	-	PMEPA1	protein_coding	chromosome	prostate transmembrane protein, androgen induced 1 [Source:HGNC Symbol;Acc:HGNC:14107]	ENSG00000124225.16	PMEPA1	c(ENST00000265626, ENST00000341744, ENST00000347215, ENST00000395814, ENST00000395816, ENST00000395819, ENST00000414037, ENST00000472841)	0.953	7.47	49.6	1.61e-09	8.74e-08	8.79
4939	ENSG00000130821	6535	SLC6A8	X	154000000	154000000	8660	+	SLC6A8	protein_coding	chromosome	solute carrier family 6 member 8 [Source:HGNC Symbol;Acc:HGNC:11055]	ENSG00000130821.16	SLC6A8	c(ENST00000253122, ENST00000413787, ENST00000429147, ENST00000430077, ENST00000442457, ENST00000457723, ENST00000466243, ENST00000467402, ENST00000476466, ENST00000485324)	1.32	7.56	49.6	1.62e-09	8.77e-08	8.79
11510	ENSG00000187231	91404	SESTD1	2	179000000	179000000	163000	-	SESTD1	protein_coding	chromosome	SEC14 and spectrin domain containing 1 [Source:HGNC Symbol;Acc:HGNC:18379]	ENSG00000187231.14	SESTD1	c(ENST00000335289, ENST00000426988, ENST00000428443, ENST00000435047, ENST00000440010, ENST00000446758, ENST00000452991, ENST00000486468, ENST00000489901)	2.45	4.87	49.5	1.64e-09	8.84e-08	8.78
1524	ENSG00000090447	7023	TFAP4	16	4260000	4270000	15900	-	TFAP4	protein_coding	chromosome	transcription factor AP-4 [Source:HGNC Symbol;Acc:HGNC:11745]	ENSG00000090447.12	TFAP4	c(ENST00000204517, ENST00000572393, ENST00000573476, ENST00000574639, ENST00000575300, ENST00000575320, ENST00000575672)	2.5	3.67	49.5	1.65e-09	8.85e-08	8.78
12269	ENSG00000198727	4519	MT-CYB	MT	14700	15900	1140	+	MT-CYB	protein_coding	chromosome	mitochondrially encoded cytochrome b [Source:HGNC Symbol;Acc:HGNC:7427]	ENSG00000198727.2	MT-CYB	ENST00000361789	-1.83	10.9	49.5	1.66e-09	8.86e-08	8.78
1642	ENSG00000095319	23511	NUP188	9	129000000	129000000	59400	+	NUP188	protein_coding	chromosome	nucleoporin 188 [Source:HGNC Symbol;Acc:HGNC:17859]	ENSG00000095319.14	NUP188	c(ENST00000372577, ENST00000464729, ENST00000465344, ENST00000467044, ENST00000477069, ENST00000485158, ENST00000487952, ENST00000491502, ENST00000491990, ENST00000495726, ENST00000550219)	1.92	6.34	49.4	1.69e-09	8.99e-08	8.77
5565	ENSG00000135926	64114	TMBIM1	2	218000000	218000000	18400	-	TMBIM1	protein_coding	chromosome	transmembrane BAX inhibitor motif containing 1 [Source:HGNC Symbol;Acc:HGNC:23410]	ENSG00000135926.15	TMBIM1	c(ENST00000258412, ENST00000396809, ENST00000413976, ENST00000418569, ENST00000420341, ENST00000425694, ENST00000429501, ENST00000434015, ENST00000437694, ENST00000439306, ENST00000440422, ENST00000444000, ENST00000444183, ENST00000444881, ENST00000445635, ENST00000451181, ENST00000453281, ENST00000453776, ENST00000465082, ENST00000466012, ENST00000476429, ENST00000492966, ENST00000495113)	0.822	9.43	49.4	1.69e-09	8.99e-08	8.77
1861	ENSG00000100403	23264	ZC3H7B	22	41300000	41400000	58600	+	ZC3H7B	protein_coding	chromosome	zinc finger CCCH-type containing 7B [Source:HGNC Symbol;Acc:HGNC:30869]	ENSG00000100403.12	ZC3H7B	c(ENST00000352645, ENST00000486331)	0.986	6.75	49.4	1.71e-09	9.04e-08	8.77
11590	ENSG00000188042	10123	ARL4C	2	234000000	234000000	4040	-	ARL4C	protein_coding	chromosome	ADP ribosylation factor like GTPase 4C [Source:HGNC Symbol;Acc:HGNC:698]	ENSG00000188042.8	ARL4C	c(ENST00000339728, ENST00000390645)	0.927	7.08	49.3	1.72e-09	9.09e-08	8.76
815	ENSG00000067369	7158	TP53BP1	15	43400000	43500000	108000	-	TP53BP1	protein_coding	chromosome	tumor protein p53 binding protein 1 [Source:HGNC Symbol;Acc:HGNC:11999]	ENSG00000067369.13	TP53BP1	c(ENST00000263801, ENST00000382039, ENST00000382044, ENST00000411772, ENST00000413546, ENST00000414758, ENST00000417342, ENST00000434561, ENST00000434595, ENST00000450115, ENST00000467474, ENST00000476454, ENST00000477089, ENST00000480860, ENST00000571145, ENST00000572085, ENST00000605155)	-2.3	5.96	49.3	1.75e-09	9.2e-08	8.76
3040	ENSG00000110777	5450	POU2AF1	11	111000000	111000000	103000	-	POU2AF1	protein_coding	chromosome	POU class 2 homeobox associating factor 1 [Source:HGNC Symbol;Acc:HGNC:9211]	ENSG00000110777.12	POU2AF1	c(ENST00000393067, ENST00000515029, ENST00000525499, ENST00000525527, ENST00000525584, ENST00000525662, ENST00000525890, ENST00000526535, ENST00000529065, ENST00000530229, ENST00000530793, ENST00000531398)	-4.17	0.164	49.3	1.76e-09	9.2e-08	8.76
591	ENSG00000055130	8454	CUL1	7	149000000	149000000	103000	+	CUL1	protein_coding	chromosome	cullin 1 [Source:HGNC Symbol;Acc:HGNC:2551]	ENSG00000055130.17	CUL1	c(ENST00000325222, ENST00000409469, ENST00000602748, ENST00000617797, ENST00000655324, ENST00000656001, ENST00000660013, ENST00000660240, ENST00000662132, ENST00000662670, ENST00000662716, ENST00000662975, ENST00000663044, ENST00000663835, ENST00000665936, ENST00000666124, ENST00000671397, ENST00000671421)	0.945	6.78	49.3	1.77e-09	9.22e-08	8.75
5442	ENSG00000135108	23014	FBXO21	12	117000000	117000000	48500	-	FBXO21	protein_coding	chromosome	F-box protein 21 [Source:HGNC Symbol;Acc:HGNC:13592]	ENSG00000135108.14	FBXO21	c(ENST00000330622, ENST00000427718, ENST00000547806, ENST00000548840, ENST00000549689, ENST00000550180, ENST00000551458, ENST00000622495)	1.49	5.46	49.2	1.82e-09	9.46e-08	8.74
3887	ENSG00000119318	5887	RAD23B	9	107000000	107000000	49100	+	RAD23B	protein_coding	chromosome	RAD23 homolog B, nucleotide excision repair protein [Source:HGNC Symbol;Acc:HGNC:9813]	ENSG00000119318.13	RAD23B	c(ENST00000358015, ENST00000416373, ENST00000419616, ENST00000442587, ENST00000457811)	0.662	8.19	49.1	1.86e-09	9.6e-08	8.73
9818	ENSG00000172000	80032	ZNF556	19	2870000	2880000	16100	+	ZNF556	protein_coding	chromosome	zinc finger protein 556 [Source:HGNC Symbol;Acc:HGNC:25669]	ENSG00000172000.7	ZNF556	c(ENST00000307635, ENST00000586426, ENST00000586470)	-2.36	3.86	49.1	1.86e-09	9.6e-08	8.73
3636	ENSG00000116299	57535	ELAPOR1	1	109000000	109000000	93100	+	KIAA1324	protein_coding	chromosome	KIAA1324 [Source:HGNC Symbol;Acc:HGNC:29618]	ENSG00000116299.17	KIAA1324	c(ENST00000369936, ENST00000369938, ENST00000369939, ENST00000457623, ENST00000464345, ENST00000490758, ENST00000526264, ENST00000527501, ENST00000527996, ENST00000529753, ENST00000531664, ENST00000533147, ENST00000533374, ENST00000534476)	-3.39	0.645	49	1.91e-09	9.8e-08	8.72
9264	ENSG00000168283	648	BMI1	10	22300000	22300000	10400	+	BMI1	protein_coding	chromosome	BMI1 proto-oncogene, polycomb ring finger [Source:HGNC Symbol;Acc:HGNC:1066]	ENSG00000168283.14	BMI1	c(ENST00000376663, ENST00000416820, ENST00000442508, ENST00000443519, ENST00000456675, ENST00000490311, ENST00000496174, ENST00000602358, ENST00000602523, ENST00000602524)	1.27	6.08	48.9	1.93e-09	9.89e-08	8.71
1561	ENSG00000091317	54918	CMTM6	3	32500000	32500000	21500	-	CMTM6	protein_coding	chromosome	CKLF like MARVEL transmembrane domain containing 6 [Source:HGNC Symbol;Acc:HGNC:19177]	ENSG00000091317.8	CMTM6	c(ENST00000205636, ENST00000478886, ENST00000495177)	0.944	7.16	48.9	1.95e-09	9.98e-08	8.71
5690	ENSG00000136816	27348	TOR1B	9	130000000	130000000	8120	+	TOR1B	protein_coding	chromosome	torsin family 1 member B [Source:HGNC Symbol;Acc:HGNC:11995]	ENSG00000136816.16	TOR1B	c(ENST00000259339, ENST00000427860, ENST00000486372, ENST00000488169)	1.81	5.36	48.9	1.96e-09	1e-07	8.71
11570	ENSG00000187905	400891	LRRC74B	22	21000000	21100000	18200	+	LRRC74B	protein_coding	chromosome	leucine rich repeat containing 74B [Source:HGNC Symbol;Acc:HGNC:34301]	ENSG00000187905.10	LRRC74B	c(ENST00000442047, ENST00000469766, ENST00000473769, ENST00000497328)	-6.09	-0.866	48.9	1.98e-09	1.01e-07	8.7
8359	ENSG00000163466	10109	ARPC2	2	218000000	218000000	37200	+	ARPC2	protein_coding	chromosome	actin related protein 2/3 complex subunit 2 [Source:HGNC Symbol;Acc:HGNC:705]	ENSG00000163466.16	ARPC2	c(ENST00000295685, ENST00000315717, ENST00000414983, ENST00000420104, ENST00000420201, ENST00000456575, ENST00000462034, ENST00000465395, ENST00000470146, ENST00000471355, ENST00000472753, ENST00000477992, ENST00000478612, ENST00000480062, ENST00000484961, ENST00000487321, ENST00000489598, ENST00000491780)	0.53	9.36	48.8	2.02e-09	1.02e-07	8.7
7254	ENSG00000151575	374618	TEX9	15	56200000	56400000	202000	+	TEX9	protein_coding	chromosome	testis expressed 9 [Source:HGNC Symbol;Acc:HGNC:29585]	ENSG00000151575.14	TEX9	c(ENST00000352903, ENST00000537232, ENST00000558083, ENST00000558127, ENST00000559142, ENST00000559546, ENST00000560582, ENST00000560827, ENST00000561221)	-3	1.99	58.3	2.03e-09	1.02e-07	8.69
12498	ENSG00000204673	84335	AKT1S1	19	49900000	49900000	9430	-	AKT1S1	protein_coding	chromosome	AKT1 substrate 1 [Source:HGNC Symbol;Acc:HGNC:28426]	ENSG00000204673.10	AKT1S1	c(ENST00000344175, ENST00000391830, ENST00000391831, ENST00000391832, ENST00000391833, ENST00000391834, ENST00000391835, ENST00000482622, ENST00000599525)	1.44	5.73	48.8	2.03e-09	1.02e-07	8.69
12951	ENSG00000222009	149478	BTBD19	1	44800000	44800000	7100	+	BTBD19	protein_coding	chromosome	BTB domain containing 19 [Source:HGNC Symbol;Acc:HGNC:27145]	ENSG00000222009.8	BTBD19	c(ENST00000409335, ENST00000439563, ENST00000450269, ENST00000464114, ENST00000475105, ENST00000482715, ENST00000485668, ENST00000489976, ENST00000495433)	-3.8	1	48.6	2.14e-09	1.07e-07	8.67
7744	ENSG00000157578	150082	LCA5L	21	39400000	39400000	40000	-	LCA5L	protein_coding	chromosome	lebercilin LCA5 like [Source:HGNC Symbol;Acc:HGNC:1255]	ENSG00000157578.13	LCA5L	c(ENST00000288350, ENST00000358268, ENST00000380671, ENST00000411566, ENST00000415863, ENST00000418018, ENST00000426783, ENST00000434281, ENST00000438404, ENST00000448288, ENST00000451131, ENST00000456017, ENST00000459939, ENST00000466954, ENST00000468009, ENST00000480612, ENST00000484878, ENST00000485895, ENST00000490184, ENST00000491625, ENST00000495240)	-3.73	1.29	48.5	2.18e-09	1.09e-07	8.66
5491	ENSG00000135446	1019	CDK4	12	57700000	57800000	8290	-	CDK4	protein_coding	chromosome	cyclin dependent kinase 4 [Source:HGNC Symbol;Acc:HGNC:1773]	ENSG00000135446.17	CDK4	c(ENST00000257904, ENST00000312990, ENST00000546489, ENST00000547281, ENST00000547853, ENST00000549606, ENST00000550419, ENST00000551706, ENST00000551800, ENST00000551888, ENST00000552254, ENST00000552388, ENST00000552713, ENST00000552862, ENST00000553237)	1.41	6.38	48.5	2.21e-09	1.1e-07	8.66
6614	ENSG00000144040	94097	SFXN5	2	72900000	73100000	134000	-	SFXN5	protein_coding	chromosome	sideroflexin 5 [Source:HGNC Symbol;Acc:HGNC:16073]	ENSG00000144040.12	SFXN5	c(ENST00000272433, ENST00000410065, ENST00000411783, ENST00000416579, ENST00000442582, ENST00000450185, ENST00000461352, ENST00000463277, ENST00000464825, ENST00000472259, ENST00000474528, ENST00000475630, ENST00000479293, ENST00000482289, ENST00000482542, ENST00000484123, ENST00000485057, ENST00000487508, ENST00000488839, ENST00000490056, ENST00000495208, ENST00000497144)	-3.72	2.93	48.5	2.21e-09	1.1e-07	8.66
14254	ENSG00000274474	7531	YWHAE	CHR_HSCHR17_2_CTG2	1250000	1300000	56100	-	YWHAE	protein_coding	chromosome	tyrosine 3-monooxygenase/tryptophan 5-monooxygenase activation protein epsilon [Source:HGNC Symbol;Acc:HGNC:12851]	ENSG00000274474.3	YWHAE	c(ENST00000616643, ENST00000626999, ENST00000627099, ENST00000627231, ENST00000628059, ENST00000628106, ENST00000628981, ENST00000629090, ENST00000630045, ENST00000630606, ENST00000630699, ENST00000630936, ENST00000631243)	2.58	7.17	48.4	2.25e-09	1.11e-07	8.65
3915	ENSG00000119541	9525	VPS4B	18	63400000	63400000	33300	-	VPS4B	protein_coding	chromosome	vacuolar protein sorting 4 homolog B [Source:HGNC Symbol;Acc:HGNC:10895]	ENSG00000119541.10	VPS4B	c(ENST00000238497, ENST00000588059, ENST00000588323, ENST00000589604, ENST00000591383, ENST00000591475, ENST00000591519)	0.8	7.23	48.4	2.28e-09	1.12e-07	8.64
5119	ENSG00000132434	55915	LANCL2	7	55400000	55400000	68300	+	LANCL2	protein_coding	chromosome	LanC like 2 [Source:HGNC Symbol;Acc:HGNC:6509]	ENSG00000132434.9	LANCL2	c(ENST00000254770, ENST00000452107, ENST00000466041, ENST00000476479, ENST00000486376)	2.24	4.59	48.3	2.3e-09	1.13e-07	8.64
2937	ENSG00000109606	1665	DHX15	4	24500000	24600000	67100	-	DHX15	protein_coding	chromosome	DEAH-box helicase 15 [Source:HGNC Symbol;Acc:HGNC:2738]	ENSG00000109606.13	DHX15	c(ENST00000336812, ENST00000503562, ENST00000504279, ENST00000508032, ENST00000508368, ENST00000510645, ENST00000511553, ENST00000512903, ENST00000513036, ENST00000513092)	0.748	8.12	48.2	2.39e-09	1.17e-07	8.62
2724	ENSG00000107404	1855	DVL1	1	1340000	1350000	14100	-	DVL1	protein_coding	chromosome	dishevelled segment polarity protein 1 [Source:HGNC Symbol;Acc:HGNC:3084]	ENSG00000107404.20	DVL1	c(ENST00000378888, ENST00000378891, ENST00000472445, ENST00000610709, ENST00000631679, ENST00000632445, ENST00000633096, ENST00000634054)	1.4	6.63	48.1	2.45e-09	1.19e-07	8.61
3743	ENSG00000117394	6513	SLC2A1	1	42900000	43000000	33500	-	SLC2A1	protein_coding	chromosome	solute carrier family 2 member 1 [Source:HGNC Symbol;Acc:HGNC:11005]	ENSG00000117394.23	SLC2A1	c(ENST00000372500, ENST00000415851, ENST00000426263, ENST00000460369, ENST00000475162, ENST00000625233, ENST00000629908, ENST00000630287, ENST00000630821, ENST00000669445)	0.932	9.48	48.1	2.45e-09	1.19e-07	8.61
2206	ENSG00000103061	84138	SLC7A6OS	16	68300000	68300000	26400	-	SLC7A6OS	protein_coding	chromosome	solute carrier family 7 member 6 opposite strand [Source:HGNC Symbol;Acc:HGNC:25807]	ENSG00000103061.13	SLC7A6OS	c(ENST00000263997, ENST00000561590, ENST00000561933, ENST00000568315, ENST00000568538)	2.44	4.62	48.1	2.47e-09	1.2e-07	8.61
905	ENSG00000070540	55062	WIPI1	17	68400000	68500000	36600	-	WIPI1	protein_coding	chromosome	WD repeat domain, phosphoinositide interacting 1 [Source:HGNC Symbol;Acc:HGNC:25471]	ENSG00000070540.13	WIPI1	c(ENST00000262139, ENST00000546360, ENST00000585393, ENST00000586815, ENST00000587731, ENST00000589316, ENST00000589459, ENST00000590402, ENST00000591494, ENST00000591744, ENST00000592645)	-1.77	4.22	48	2.51e-09	1.21e-07	8.6
7177	ENSG00000150753	22948	CCT5	5	10200000	10300000	16500	+	CCT5	protein_coding	chromosome	chaperonin containing TCP1 subunit 5 [Source:HGNC Symbol;Acc:HGNC:1618]	ENSG00000150753.12	CCT5	c(ENST00000280326, ENST00000423695, ENST00000503026, ENST00000503454, ENST00000506600, ENST00000508451, ENST00000509846, ENST00000510326, ENST00000511700, ENST00000511995, ENST00000512975, ENST00000514674, ENST00000515390, ENST00000515676, ENST00000625723)	1.2	8.67	48	2.51e-09	1.21e-07	8.6
12774	ENSG00000213923	1454	CSNK1E	22	38300000	38300000	27400	-	CSNK1E	protein_coding	chromosome	casein kinase 1 epsilon [Source:HGNC Symbol;Acc:HGNC:2453]	ENSG00000213923.12	CSNK1E	c(ENST00000359867, ENST00000366216, ENST00000396832, ENST00000403904, ENST00000405675, ENST00000413574, ENST00000430335, ENST00000431611, ENST00000431632, ENST00000442216, ENST00000451964, ENST00000494610, ENST00000495232, ENST00000498529, ENST00000612795)	0.995	7.47	48	2.55e-09	1.22e-07	8.59
13307	ENSG00000233841	3107	HLA-C	CHR_HSCHR6_MHC_COX_CTG1	31300000	31300000	3380	-	HLA-C	protein_coding	chromosome	major histocompatibility complex, class I, C [Source:HGNC Symbol;Acc:HGNC:4933]	ENSG00000233841.11	HLA-C	c(ENST00000422726, ENST00000423509, ENST00000424832, ENST00000430940, ENST00000457806, ENST00000462851, ENST00000464914, ENST00000476248, ENST00000486266, ENST00000494158, ENST00000496419, ENST00000497204, ENST00000621261)	-1.02	6.89	47.9	2.58e-09	1.23e-07	8.59
5813	ENSG00000137642	6653	SORL1	11	121000000	122000000	181000	+	SORL1	protein_coding	chromosome	sortilin related receptor 1 [Source:HGNC Symbol;Acc:HGNC:11185]	ENSG00000137642.13	SORL1	c(ENST00000260197, ENST00000524633, ENST00000524873, ENST00000525532, ENST00000527649, ENST00000527934, ENST00000528339, ENST00000529445, ENST00000530365, ENST00000532451, ENST00000532694, ENST00000534286, ENST00000534754)	-2.05	4.09	47.9	2.6e-09	1.24e-07	8.58
4257	ENSG00000123384	4035	LRP1	12	57100000	57200000	84900	+	LRP1	protein_coding	chromosome	LDL receptor related protein 1 [Source:HGNC Symbol;Acc:HGNC:6692]	ENSG00000123384.14	LRP1	c(ENST00000243077, ENST00000338962, ENST00000451724, ENST00000553277, ENST00000553446, ENST00000554118, ENST00000554174, ENST00000555124, ENST00000555941, ENST00000556247, ENST00000556356, ENST00000556830)	2.14	6.43	47.9	2.64e-09	1.25e-07	8.58
4948	ENSG00000130921	91574	C12orf65	12	123000000	123000000	24500	+	C12orf65	protein_coding	chromosome	chromosome 12 open reading frame 65 [Source:HGNC Symbol;Acc:HGNC:26784]	ENSG00000130921.8	C12orf65	c(ENST00000253233, ENST00000366329, ENST00000425637, ENST00000429587, ENST00000536130, ENST00000538888, ENST00000543139, ENST00000546132)	-1.55	4.41	47.8	2.68e-09	1.27e-07	8.57
484	ENSG00000046604	1829	DSG2	18	31500000	31500000	50800	+	DSG2	protein_coding	chromosome	desmoglein 2 [Source:HGNC Symbol;Acc:HGNC:3049]	ENSG00000046604.13	DSG2	c(ENST00000261590, ENST00000585206)	0.689	9.07	47.5	2.93e-09	1.37e-07	8.53
11375	ENSG00000186017	84924	ZNF566	19	36400000	36500000	44800	-	ZNF566	protein_coding	chromosome	zinc finger protein 566 [Source:HGNC Symbol;Acc:HGNC:25919]	ENSG00000186017.14	ZNF566	c(ENST00000392170, ENST00000424129, ENST00000427002, ENST00000434377, ENST00000452939, ENST00000460937, ENST00000472909, ENST00000480361, ENST00000493391, ENST00000494354, ENST00000587567)	-2.2	3.44	47.5	2.94e-09	1.37e-07	8.53
4680	ENSG00000128245	7533	YWHAH	22	31900000	32000000	13100	+	YWHAH	protein_coding	chromosome	tyrosine 3-monooxygenase/tryptophan 5-monooxygenase activation protein eta [Source:HGNC Symbol;Acc:HGNC:12853]	ENSG00000128245.15	YWHAH	c(ENST00000248975, ENST00000397492, ENST00000420430, ENST00000443669, ENST00000471374, ENST00000479649)	0.99	6.6	47.5	2.95e-09	1.37e-07	8.53
7531	ENSG00000154997	346288	SEPTIN14	7	55800000	55900000	69200	-	SEPTIN14	protein_coding	chromosome	septin 14 [Source:HGNC Symbol;Acc:HGNC:33280]	ENSG00000154997.9	SEPTIN14	c(ENST00000388975, ENST00000477628)	-4.67	0.386	47.9	2.95e-09	1.37e-07	8.53
9932	ENSG00000172831	8824	CES2	16	66900000	66900000	10700	+	CES2	protein_coding	chromosome	carboxylesterase 2 [Source:HGNC Symbol;Acc:HGNC:1864]	ENSG00000172831.13	CES2	c(ENST00000317091, ENST00000417689, ENST00000561697, ENST00000561843, ENST00000563988, ENST00000564420, ENST00000566182, ENST00000566359, ENST00000567128, ENST00000568347, ENST00000568470, ENST00000570032, ENST00000652196, ENST00000652667)	0.898	8.98	47.5	2.95e-09	1.37e-07	8.53
1370	ENSG00000086544	80271	ITPKC	19	40700000	40700000	23700	+	ITPKC	protein_coding	chromosome	inositol-trisphosphate 3-kinase C [Source:HGNC Symbol;Acc:HGNC:14897]	ENSG00000086544.3	ITPKC	c(ENST00000263370, ENST00000597003)	1.47	5.87	47.3	3.11e-09	1.44e-07	8.51
7607	ENSG00000156026	90550	MCU	10	72700000	72900000	196000	+	MCU	protein_coding	chromosome	mitochondrial calcium uniporter [Source:HGNC Symbol;Acc:HGNC:23526]	ENSG00000156026.14	MCU	c(ENST00000357157, ENST00000373053, ENST00000483185, ENST00000536019, ENST00000603118, ENST00000603649, ENST00000604152, ENST00000604372, ENST00000604679, ENST00000605416, ENST00000605597)	1.04	6.49	47.1	3.27e-09	1.51e-07	8.49
9716	ENSG00000171314	5223	PGAM1	10	97400000	97400000	7250	+	PGAM1	protein_coding	chromosome	phosphoglycerate mutase 1 [Source:HGNC Symbol;Acc:HGNC:8888]	ENSG00000171314.9	PGAM1	c(ENST00000334828, ENST00000467867, ENST00000473929)	0.632	9.61	47.1	3.28e-09	1.51e-07	8.48
2774	ENSG00000107957	9644	SH3PXD2A	10	104000000	104000000	262000	-	SH3PXD2A	protein_coding	chromosome	SH3 and PX domains 2A [Source:HGNC Symbol;Acc:HGNC:23664]	ENSG00000107957.16	SH3PXD2A	c(ENST00000315994, ENST00000355946, ENST00000369774, ENST00000420222)	0.702	7.53	47	3.4e-09	1.56e-07	8.47
5338	ENSG00000134313	57498	KIDINS220	2	8720000	8840000	117000	-	KIDINS220	protein_coding	chromosome	kinase D interacting substrate 220 [Source:HGNC Symbol;Acc:HGNC:29508]	ENSG00000134313.15	KIDINS220	c(ENST00000256707, ENST00000319688, ENST00000459813, ENST00000471275, ENST00000471685, ENST00000473731, ENST00000474782, ENST00000488729, ENST00000489024, ENST00000496383, ENST00000496725, ENST00000569008, ENST00000638224)	1.29	5.99	46.8	3.56e-09	1.62e-07	8.45
7377	ENSG00000152952	5352	PLOD2	3	146000000	146000000	94200	-	PLOD2	protein_coding	chromosome	procollagen-lysine,2-oxoglutarate 5-dioxygenase 2 [Source:HGNC Symbol;Acc:HGNC:9082]	ENSG00000152952.12	PLOD2	c(ENST00000282903, ENST00000360060, ENST00000460520, ENST00000461497, ENST00000469350, ENST00000475505, ENST00000478436, ENST00000480704, ENST00000494950, ENST00000495700)	0.981	8.87	46.8	3.58e-09	1.63e-07	8.45
10389	ENSG00000176986	9632	SEC24C	10	73700000	73800000	27800	+	SEC24C	protein_coding	chromosome	SEC24 homolog C, COPII coat complex component [Source:HGNC Symbol;Acc:HGNC:10705]	ENSG00000176986.16	SEC24C	c(ENST00000339365, ENST00000345254, ENST00000465076, ENST00000477008, ENST00000496827, ENST00000634508, ENST00000635550)	0.921	6.92	46.8	3.58e-09	1.63e-07	8.45
12262	ENSG00000198712	4513	MT-CO2	MT	7590	8270	684	+	MT-CO2	protein_coding	chromosome	mitochondrially encoded cytochrome c oxidase II [Source:HGNC Symbol;Acc:HGNC:7421]	ENSG00000198712.1	MT-CO2	ENST00000361739	-1.72	13.2	46.8	3.6e-09	1.63e-07	8.44
10918	ENSG00000182481	3838	KPNA2	17	68000000	68000000	11100	+	KPNA2	protein_coding	chromosome	karyopherin subunit alpha 2 [Source:HGNC Symbol;Acc:HGNC:6395]	ENSG00000182481.9	KPNA2	c(ENST00000330459, ENST00000537025, ENST00000579754, ENST00000582898, ENST00000583269, ENST00000583392, ENST00000584026)	0.756	7.29	46.6	3.83e-09	1.73e-07	8.42
7946	ENSG00000159921	10020	GNE	9	36200000	36300000	62600	-	GNE	protein_coding	chromosome	glucosamine (UDP-N-acetyl)-2-epimerase/N-acetylmannosamine kinase [Source:HGNC Symbol;Acc:HGNC:23657]	ENSG00000159921.16	GNE	c(ENST00000396594, ENST00000447283, ENST00000539208, ENST00000539815, ENST00000543356, ENST00000642385, ENST00000644762)	-1.2	4.54	46.5	3.88e-09	1.75e-07	8.41
5915	ENSG00000138185	953	ENTPD1	10	95700000	95900000	165000	+	ENTPD1	protein_coding	chromosome	ectonucleoside triphosphate diphosphohydrolase 1 [Source:HGNC Symbol;Acc:HGNC:3363]	ENSG00000138185.20	ENTPD1	c(ENST00000371205, ENST00000371206, ENST00000371207, ENST00000422161, ENST00000453258, ENST00000461927, ENST00000483213, ENST00000490659, ENST00000494070, ENST00000543964, ENST00000635076, ENST00000635677, ENST00000639992)	-1.71	5.33	46.5	3.93e-09	1.76e-07	8.41
3669	ENSG00000116688	9927	MFN2	1	12000000	12000000	33300	+	MFN2	protein_coding	chromosome	mitofusin 2 [Source:HGNC Symbol;Acc:HGNC:16877]	ENSG00000116688.16	MFN2	c(ENST00000235329, ENST00000412236, ENST00000444836, ENST00000484391, ENST00000490079, ENST00000497302)	1.1	7.64	46.4	4.11e-09	1.84e-07	8.39
4992	ENSG00000131263	51132	RLIM	X	74600000	74600000	31600	-	RLIM	protein_coding	chromosome	ring finger protein, LIM domain interacting [Source:HGNC Symbol;Acc:HGNC:13429]	ENSG00000131263.13	RLIM	c(ENST00000332687, ENST00000349225)	1.16	6.15	46.3	4.2e-09	1.87e-07	8.38
5078	ENSG00000132128	10489	LRRC41	1	46300000	46300000	42400	-	LRRC41	protein_coding	chromosome	leucine rich repeat containing 41 [Source:HGNC Symbol;Acc:HGNC:16917]	ENSG00000132128.16	LRRC41	c(ENST00000343304, ENST00000469150, ENST00000472710, ENST00000496156, ENST00000498402, ENST00000615587, ENST00000617190, ENST00000617760)	0.832	6.76	69.8	4.39e-09	1.95e-07	8.36
2785	ENSG00000108091	8030	CCDC6	10	59800000	59900000	118000	-	CCDC6	protein_coding	chromosome	coiled-coil domain containing 6 [Source:HGNC Symbol;Acc:HGNC:18782]	ENSG00000108091.11	CCDC6	c(ENST00000263102, ENST00000491922, ENST00000518638)	0.745	6.7	57.7	4.41e-09	1.95e-07	8.36
7401	ENSG00000153214	84910	TMEM87B	2	112000000	112000000	64000	+	TMEM87B	protein_coding	chromosome	transmembrane protein 87B [Source:HGNC Symbol;Acc:HGNC:25913]	ENSG00000153214.11	TMEM87B	c(ENST00000283206, ENST00000452029, ENST00000452614, ENST00000463427, ENST00000471632, ENST00000649734, ENST00000650799)	2.09	5.55	46	4.53e-09	2e-07	8.34
3634	ENSG00000116285	54206	ERRFI1	1	8000000	8030000	21900	-	ERRFI1	protein_coding	chromosome	ERBB receptor feedback inhibitor 1 [Source:HGNC Symbol;Acc:HGNC:18185]	ENSG00000116285.13	ERRFI1	c(ENST00000377482, ENST00000467067, ENST00000469499, ENST00000474874, ENST00000487559)	0.898	6.89	46	4.56e-09	2.01e-07	8.34
557	ENSG00000052749	23223	RRP12	10	97400000	97400000	69700	-	RRP12	protein_coding	chromosome	ribosomal RNA processing 12 homolog [Source:HGNC Symbol;Acc:HGNC:29100]	ENSG00000052749.13	RRP12	c(ENST00000315563, ENST00000370992, ENST00000414986, ENST00000439965, ENST00000465394, ENST00000479317, ENST00000479481, ENST00000487612, ENST00000490815, ENST00000491313, ENST00000536831, ENST00000618765, ENST00000619048, ENST00000621606, ENST00000622320)	-1.4	6.31	45.9	4.63e-09	2.03e-07	8.33
8680	ENSG00000164930	8323	FZD6	8	103000000	103000000	34400	+	FZD6	protein_coding	chromosome	frizzled class receptor 6 [Source:HGNC Symbol;Acc:HGNC:4044]	ENSG00000164930.12	FZD6	c(ENST00000358755, ENST00000519011, ENST00000521195, ENST00000522484, ENST00000522566, ENST00000523739, ENST00000523933)	0.803	7.07	45.9	4.64e-09	2.03e-07	8.33
11673	ENSG00000188725	643155	SMIM15	5	61200000	61200000	4760	-	SMIM15	protein_coding	chromosome	small integral membrane protein 15 [Source:HGNC Symbol;Acc:HGNC:33861]	ENSG00000188725.8	SMIM15	c(ENST00000339020, ENST00000507416)	1.07	6.38	45.9	4.71e-09	2.06e-07	8.33
6145	ENSG00000140265	146050	ZSCAN29	15	43400000	43400000	12900	-	ZSCAN29	protein_coding	chromosome	zinc finger and SCAN domain containing 29 [Source:HGNC Symbol;Acc:HGNC:26673]	ENSG00000140265.12	ZSCAN29	c(ENST00000396972, ENST00000396976, ENST00000561661, ENST00000562072, ENST00000563508, ENST00000566849, ENST00000568898, ENST00000570181)	1.38	5.18	45.8	4.78e-09	2.08e-07	8.32
965	ENSG00000072401	7321	UBE2D1	10	58300000	58400000	35800	+	UBE2D1	protein_coding	chromosome	ubiquitin conjugating enzyme E2 D1 [Source:HGNC Symbol;Acc:HGNC:12474]	ENSG00000072401.15	UBE2D1	c(ENST00000373910, ENST00000473824, ENST00000606483, ENST00000615793)	1.5	4.97	45.8	4.83e-09	2.1e-07	8.32
7207	ENSG00000151131	121053	C12orf45	12	105000000	105000000	87900	+	C12orf45	protein_coding	chromosome	chromosome 12 open reading frame 45 [Source:HGNC Symbol;Acc:HGNC:28628]	ENSG00000151131.11	C12orf45	c(ENST00000280749, ENST00000547750, ENST00000548583, ENST00000552951, ENST00000622317, ENST00000637147)	-2.9	5.44	45.6	5.13e-09	2.21e-07	8.29
3946	ENSG00000119723	51004	COQ6	14	73900000	74000000	13700	+	COQ6	protein_coding	chromosome	coenzyme Q6, monooxygenase [Source:HGNC Symbol;Acc:HGNC:20233]	ENSG00000119723.17	COQ6	c(ENST00000334571, ENST00000394026, ENST00000553448, ENST00000553462, ENST00000553922, ENST00000554193, ENST00000554217, ENST00000554320, ENST00000554341, ENST00000554920, ENST00000555196, ENST00000555392, ENST00000555511, ENST00000555552, ENST00000556300, ENST00000556588, ENST00000557205, ENST00000557584, ENST00000557780, ENST00000629426)	-1.85	4.75	45.5	5.25e-09	2.26e-07	8.28
1610	ENSG00000092853	63967	CLSPN	1	35700000	35800000	49800	-	CLSPN	protein_coding	chromosome	claspin [Source:HGNC Symbol;Acc:HGNC:19715]	ENSG00000092853.14	CLSPN	c(ENST00000251195, ENST00000318121, ENST00000373220, ENST00000466308, ENST00000517467, ENST00000520551)	-2.89	3.36	45.5	5.31e-09	2.28e-07	8.28
11806	ENSG00000196268	284443	ZNF493	19	21400000	21400000	30500	+	ZNF493	protein_coding	chromosome	zinc finger protein 493 [Source:HGNC Symbol;Acc:HGNC:23708]	ENSG00000196268.11	ZNF493	c(ENST00000339914, ENST00000355504, ENST00000392288, ENST00000594390, ENST00000596302, ENST00000596815, ENST00000598152, ENST00000599461, ENST00000599517)	-2.03	3.72	45.5	5.35e-09	2.29e-07	8.27
8437	ENSG00000163785	6259	RYK	3	134000000	134000000	185000	-	RYK	protein_coding	chromosome	receptor like tyrosine kinase [Source:HGNC Symbol;Acc:HGNC:10481]	ENSG00000163785.12	RYK	c(ENST00000460933, ENST00000464879, ENST00000473208, ENST00000480381, ENST00000481382, ENST00000484106, ENST00000486725, ENST00000620660, ENST00000623711)	1.17	6.07	45.4	5.41e-09	2.31e-07	8.27
331	ENSG00000023516	11215	AKAP11	13	42300000	42300000	51100	+	AKAP11	protein_coding	chromosome	A-kinase anchoring protein 11 [Source:HGNC Symbol;Acc:HGNC:369]	ENSG00000023516.9	AKAP11	ENST00000025301	1.07	6.57	45.4	5.49e-09	2.33e-07	8.26
1414	ENSG00000087494	5744	PTHLH	12	28000000	28000000	14600	-	PTHLH	protein_coding	chromosome	parathyroid hormone like hormone [Source:HGNC Symbol;Acc:HGNC:9607]	ENSG00000087494.16	PTHLH	c(ENST00000201015, ENST00000395868, ENST00000395872, ENST00000534890, ENST00000535992, ENST00000538310, ENST00000539239, ENST00000542963, ENST00000545234)	1.02	9.47	45.3	5.7e-09	2.42e-07	8.24
3391	ENSG00000114268	5210	PFKFB4	3	48500000	48600000	44300	-	PFKFB4	protein_coding	chromosome	6-phosphofructo-2-kinase/fructose-2,6-biphosphatase 4 [Source:HGNC Symbol;Acc:HGNC:8875]	ENSG00000114268.12	PFKFB4	c(ENST00000232375, ENST00000383734, ENST00000412035, ENST00000416568, ENST00000417753, ENST00000422701, ENST00000445633, ENST00000452531, ENST00000467176, ENST00000468162, ENST00000471890, ENST00000478516, ENST00000490115, ENST00000490404, ENST00000496767)	1.27	6.29	45.2	5.76e-09	2.44e-07	8.24
12375	ENSG00000203435	NA	E2F3P2	2	196000000	196000000	1420	-	E2F3P2	processed_pseudogene	chromosome	E2F transcription factor 3 pseudogene 2 [Source:HGNC Symbol;Acc:HGNC:3117]	ENSG00000203435.2	E2F3P2	ENST00000447755	-3.43	0.977	45.1	5.97e-09	2.52e-07	8.22
5428	ENSG00000135046	301	ANXA1	9	73200000	73200000	18500	+	ANXA1	protein_coding	chromosome	annexin A1 [Source:HGNC Symbol;Acc:HGNC:533]	ENSG00000135046.14	ANXA1	c(ENST00000257497, ENST00000376911, ENST00000415424, ENST00000456643, ENST00000468639, ENST00000489109, ENST00000491192, ENST00000495713)	0.443	11.4	45	6.13e-09	2.58e-07	8.21
4133	ENSG00000121864	51193	ZNF639	3	179000000	179000000	15600	+	ZNF639	protein_coding	chromosome	zinc finger protein 639 [Source:HGNC Symbol;Acc:HGNC:30950]	ENSG00000121864.10	ZNF639	c(ENST00000326361, ENST00000466264, ENST00000466663, ENST00000481587, ENST00000483460, ENST00000484866, ENST00000491818, ENST00000494234, ENST00000496856, ENST00000621687)	1.57	5.07	45	6.16e-09	2.58e-07	8.21
1062	ENSG00000075618	6624	FSCN1	7	5590000	5610000	13800	+	FSCN1	protein_coding	chromosome	fascin actin-bundling protein 1 [Source:HGNC Symbol;Acc:HGNC:11148]	ENSG00000075618.18	FSCN1	c(ENST00000382361, ENST00000405801, ENST00000444748, ENST00000447103, ENST00000473330)	0.97	7.9	45	6.18e-09	2.58e-07	8.21
8521	ENSG00000164091	80335	WDR82	3	52300000	52300000	33600	-	WDR82	protein_coding	chromosome	WD repeat domain 82 [Source:HGNC Symbol;Acc:HGNC:28826]	ENSG00000164091.12	WDR82	c(ENST00000296490, ENST00000463624, ENST00000469000, ENST00000487402)	0.907	7.44	45	6.21e-09	2.59e-07	8.21
2669	ENSG00000106636	10652	YKT6	7	44200000	44200000	13300	+	YKT6	protein_coding	chromosome	YKT6 v-SNARE homolog [Source:HGNC Symbol;Acc:HGNC:16959]	ENSG00000106636.8	YKT6	c(ENST00000223369, ENST00000421621, ENST00000424864, ENST00000447123, ENST00000463014, ENST00000478411, ENST00000496112)	0.923	7.66	44.8	6.45e-09	2.68e-07	8.19
2287	ENSG00000103811	1512	CTSH	15	78900000	78900000	28500	-	CTSH	protein_coding	chromosome	cathepsin H [Source:HGNC Symbol;Acc:HGNC:2535]	ENSG00000103811.16	CTSH	c(ENST00000220166, ENST00000525807, ENST00000527138, ENST00000527715, ENST00000528191, ENST00000528436, ENST00000528741, ENST00000529263, ENST00000529612, ENST00000529861, ENST00000530010, ENST00000530929, ENST00000533777, ENST00000534038, ENST00000534237, ENST00000534268, ENST00000534533, ENST00000615999, ENST00000649928)	1.13	6.65	44.7	6.66e-09	2.75e-07	8.18
9288	ENSG00000168434	91949	COG7	16	23400000	23500000	64700	-	COG7	protein_coding	chromosome	component of oligomeric golgi complex 7 [Source:HGNC Symbol;Acc:HGNC:18622]	ENSG00000168434.13	COG7	c(ENST00000307149, ENST00000561854, ENST00000563164, ENST00000566364, ENST00000567821, ENST00000569635)	-2.43	4.04	44.7	6.67e-09	2.75e-07	8.18
1099	ENSG00000076770	55796	MBNL3	X	132000000	132000000	121000	-	MBNL3	protein_coding	chromosome	muscleblind like splicing regulator 3 [Source:HGNC Symbol;Acc:HGNC:20564]	ENSG00000076770.14	MBNL3	c(ENST00000370839, ENST00000370844, ENST00000370849, ENST00000370853, ENST00000370857, ENST00000394311, ENST00000421707, ENST00000436215, ENST00000442191, ENST00000465964, ENST00000473364, ENST00000538204)	2.46	4.23	44.7	6.68e-09	2.75e-07	8.18
8584	ENSG00000164323	57587	CFAP97	4	185000000	185000000	49800	-	CFAP97	protein_coding	chromosome	cilia and flagella associated protein 97 [Source:HGNC Symbol;Acc:HGNC:29276]	ENSG00000164323.14	CFAP97	c(ENST00000296775, ENST00000458385, ENST00000502992, ENST00000503223, ENST00000514798, ENST00000647728)	1.15	6.46	44.7	6.81e-09	2.8e-07	8.17
4129	ENSG00000121774	10657	KHDRBS1	1	32000000	32100000	47000	+	KHDRBS1	protein_coding	chromosome	KH RNA binding domain containing, signal transduction associated 1 [Source:HGNC Symbol;Acc:HGNC:18116]	ENSG00000121774.18	KHDRBS1	c(ENST00000307714, ENST00000327300, ENST00000484270, ENST00000492989)	0.962	6.4	45.1	6.87e-09	2.81e-07	8.16
3678	ENSG00000116741	5997	RGS2	1	193000000	193000000	3240	+	RGS2	protein_coding	chromosome	regulator of G protein signaling 2 [Source:HGNC Symbol;Acc:HGNC:9998]	ENSG00000116741.8	RGS2	c(ENST00000235382, ENST00000464302, ENST00000483295, ENST00000487236)	0.872	6.76	44.6	6.94e-09	2.84e-07	8.16
11790	ENSG00000196204	441191	RNF216P1	7	4970000	5040000	66700	+	RNF216P1	transcribed_unprocessed_pseudogene	chromosome	ring finger protein 216 pseudogene 1 [Source:HGNC Symbol;Acc:HGNC:33610]	ENSG00000196204.11	RNF216P1	c(ENST00000403969, ENST00000404006, ENST00000404404, ENST00000405396, ENST00000406089, ENST00000406608, ENST00000429902, ENST00000464479, ENST00000466622, ENST00000471244, ENST00000477090, ENST00000493407, ENST00000494947)	2.45	4.77	44.5	7.12e-09	2.9e-07	8.15
2478	ENSG00000105392	1406	CRX	19	47800000	47800000	23600	+	CRX	protein_coding	chromosome	cone-rod homeobox [Source:HGNC Symbol;Acc:HGNC:2383]	ENSG00000105392.16	CRX	c(ENST00000221996, ENST00000539067, ENST00000556527, ENST00000566686, ENST00000602001, ENST00000604324, ENST00000613299)	-2.66	1.59	44.5	7.25e-09	2.95e-07	8.14
10308	ENSG00000176155	284001	CCDC57	17	82100000	82200000	111000	-	CCDC57	protein_coding	chromosome	coiled-coil domain containing 57 [Source:HGNC Symbol;Acc:HGNC:27564]	ENSG00000176155.19	CCDC57	c(ENST00000327026, ENST00000389641, ENST00000392343, ENST00000392345, ENST00000392346, ENST00000392347, ENST00000419322, ENST00000475635, ENST00000483145, ENST00000577530, ENST00000578187, ENST00000578910, ENST00000581625, ENST00000582040, ENST00000582100, ENST00000582885, ENST00000583053, ENST00000583593, ENST00000584717, ENST00000665763)	-2.58	4.17	44.4	7.47e-09	3.03e-07	8.13
8470	ENSG00000163923	116832	RPL39L	3	187000000	187000000	60000	-	RPL39L	protein_coding	chromosome	ribosomal protein L39 like [Source:HGNC Symbol;Acc:HGNC:17094]	ENSG00000163923.10	RPL39L	c(ENST00000296277, ENST00000433055, ENST00000455270)	-1.85	2.74	63	7.7e-09	3.11e-07	8.11
1200	ENSG00000080345	55183	RIF1	2	151000000	152000000	98100	+	RIF1	protein_coding	chromosome	replication timing regulatory factor 1 [Source:HGNC Symbol;Acc:HGNC:23207]	ENSG00000080345.18	RIF1	c(ENST00000243326, ENST00000414861, ENST00000428287, ENST00000430328, ENST00000444746, ENST00000453091, ENST00000454583, ENST00000457745, ENST00000467762, ENST00000484077, ENST00000494333, ENST00000498041)	0.981	6.49	59.5	7.73e-09	3.11e-07	8.11
10183	ENSG00000175029	1488	CTBP2	10	125000000	125000000	177000	-	CTBP2	protein_coding	chromosome	C-terminal binding protein 2 [Source:HGNC Symbol;Acc:HGNC:2495]	ENSG00000175029.17	CTBP2	c(ENST00000309035, ENST00000334808, ENST00000337195, ENST00000395705, ENST00000411419, ENST00000460976, ENST00000467395, ENST00000476817, ENST00000486955, ENST00000493552, ENST00000494626, ENST00000530884, ENST00000530930, ENST00000531469)	1.14	7.54	44.1	7.96e-09	3.2e-07	8.1
12006	ENSG00000197302	124411	ZNF720	16	31700000	31800000	81600	+	ZNF720	protein_coding	chromosome	zinc finger protein 720 [Source:HGNC Symbol;Acc:HGNC:26987]	ENSG00000197302.10	ZNF720	c(ENST00000316491, ENST00000398696, ENST00000398707, ENST00000529515, ENST00000529943, ENST00000530881, ENST00000531864, ENST00000533488, ENST00000534277, ENST00000534369, ENST00000539915, ENST00000542684, ENST00000544044)	2.17	4.61	44.1	7.99e-09	3.2e-07	8.1
12304	ENSG00000198825	22876	INPP5F	10	120000000	120000000	103000	+	INPP5F	protein_coding	chromosome	inositol polyphosphate-5-phosphatase F [Source:HGNC Symbol;Acc:HGNC:17054]	ENSG00000198825.15	INPP5F	c(ENST00000369081, ENST00000490818, ENST00000631485, ENST00000631555, ENST00000631572, ENST00000637174, ENST00000647699, ENST00000647933, ENST00000648166, ENST00000648262, ENST00000648515, ENST00000648621, ENST00000648661, ENST00000649251, ENST00000649297, ENST00000649454, ENST00000649742, ENST00000649957, ENST00000650305, ENST00000650409, ENST00000650623)	1.83	4.95	48.5	8.18e-09	3.27e-07	8.09
2990	ENSG00000110092	595	CCND1	11	69600000	69700000	13400	+	CCND1	protein_coding	chromosome	cyclin D1 [Source:HGNC Symbol;Acc:HGNC:1582]	ENSG00000110092.3	CCND1	c(ENST00000227507, ENST00000535993, ENST00000536559, ENST00000539241, ENST00000542367, ENST00000545484)	1.02	8.77	44	8.21e-09	3.27e-07	8.09
11614	ENSG00000188229	10383	TUBB4B	9	137000000	137000000	2420	+	TUBB4B	protein_coding	chromosome	tubulin beta 4B class IVb [Source:HGNC Symbol;Acc:HGNC:20771]	ENSG00000188229.6	TUBB4B	c(ENST00000340384, ENST00000604929)	0.831	8.95	44	8.27e-09	3.29e-07	8.08
11156	ENSG00000184414	NA	IRS3P	7	101000000	101000000	1010	+	IRS3P	processed_pseudogene	chromosome	insulin receptor substrate 3, pseudogene [Source:HGNC Symbol;Acc:HGNC:6127]	ENSG00000184414.2	IRS3P	ENST00000223076	-3.38	1.07	43.9	8.59e-09	3.41e-07	8.07
11291	ENSG00000185479	3854	KRT6B	12	52400000	52500000	5500	-	KRT6B	protein_coding	chromosome	keratin 6B [Source:HGNC Symbol;Acc:HGNC:6444]	ENSG00000185479.6	KRT6B	ENST00000252252	0.644	11.1	43.7	9.2e-09	3.63e-07	8.04
3905	ENSG00000119446	92400	RBM18	9	122000000	122000000	27200	-	RBM18	protein_coding	chromosome	RNA binding motif protein 18 [Source:HGNC Symbol;Acc:HGNC:28413]	ENSG00000119446.14	RBM18	c(ENST00000417201, ENST00000483428, ENST00000491850)	1.7	5.85	43.7	9.22e-09	3.63e-07	8.04
1809	ENSG00000100241	6305	SBF1	22	50400000	50500000	30000	-	SBF1	protein_coding	chromosome	SET binding factor 1 [Source:HGNC Symbol;Acc:HGNC:10542]	ENSG00000100241.21	SBF1	c(ENST00000348911, ENST00000380817, ENST00000399627, ENST00000418590, ENST00000470434, ENST00000473724, ENST00000476293, ENST00000477234)	1.38	6.72	43.6	9.36e-09	3.67e-07	8.03
4321	ENSG00000124198	10564	ARFGEF2	20	48900000	49000000	115000	+	ARFGEF2	protein_coding	chromosome	ADP ribosylation factor guanine nucleotide exchange factor 2 [Source:HGNC Symbol;Acc:HGNC:15853]	ENSG00000124198.9	ARFGEF2	c(ENST00000371917, ENST00000493140)	0.879	6.44	43.4	9.83e-09	3.84e-07	8.01
12102	ENSG00000197894	128	ADH5	4	99100000	99100000	17800	-	ADH5	protein_coding	chromosome	alcohol dehydrogenase 5 (class III), chi polypeptide [Source:HGNC Symbol;Acc:HGNC:253]	ENSG00000197894.11	ADH5	c(ENST00000296412, ENST00000502386, ENST00000502590, ENST00000503130, ENST00000505652, ENST00000507102, ENST00000508146, ENST00000508511, ENST00000512604, ENST00000512621, ENST00000512659, ENST00000512991, ENST00000626055)	1.02	7.04	43.4	9.85e-09	3.84e-07	8.01
5568	ENSG00000135932	51719	CAB39	2	231000000	231000000	108000	+	CAB39	protein_coding	chromosome	calcium binding protein 39 [Source:HGNC Symbol;Acc:HGNC:20292]	ENSG00000135932.11	CAB39	c(ENST00000258418, ENST00000409788, ENST00000410084, ENST00000478152, ENST00000484398, ENST00000493540, ENST00000614925)	0.852	8.22	43.3	1.03e-08	4.01e-07	7.99
4842	ENSG00000130175	5589	PRKCSH	19	11400000	11500000	15700	+	PRKCSH	protein_coding	chromosome	protein kinase C substrate 80K-H [Source:HGNC Symbol;Acc:HGNC:9411]	ENSG00000130175.9	PRKCSH	c(ENST00000585325, ENST00000585540, ENST00000586486, ENST00000587290, ENST00000587327, ENST00000587509, ENST00000588269, ENST00000589126, ENST00000589838, ENST00000589990, ENST00000590098, ENST00000591462, ENST00000591510, ENST00000591946, ENST00000592435, ENST00000592445, ENST00000592741, ENST00000593053, ENST00000593101, ENST00000593104)	0.932	6.96	43.2	1.04e-08	4.04e-07	7.98
9016	ENSG00000166913	7529	YWHAB	20	44900000	44900000	22800	+	YWHAB	protein_coding	chromosome	tyrosine 3-monooxygenase/tryptophan 5-monooxygenase activation protein beta [Source:HGNC Symbol;Acc:HGNC:12849]	ENSG00000166913.13	YWHAB	c(ENST00000353703, ENST00000372839, ENST00000428262, ENST00000445830, ENST00000477896, ENST00000479421, ENST00000631616, ENST00000633979)	0.47	8.15	43.3	1.04e-08	4.02e-07	7.98
8597	ENSG00000164402	23176	SEPTIN8	5	133000000	133000000	56400	-	SEPTIN8	protein_coding	chromosome	septin 8 [Source:HGNC Symbol;Acc:HGNC:16511]	ENSG00000164402.14	SEPTIN8	c(ENST00000296873, ENST00000371478, ENST00000371493, ENST00000378699, ENST00000378701, ENST00000378706, ENST00000378719, ENST00000378721, ENST00000414594, ENST00000448933, ENST00000453480, ENST00000458488, ENST00000481030, ENST00000481794, ENST00000492490, ENST00000620483)	1.22	6.05	43	1.12e-08	4.31e-07	7.95
10641	ENSG00000179431	24147	FJX1	11	35600000	35600000	2410	+	FJX1	protein_coding	chromosome	four-jointed box kinase 1 [Source:HGNC Symbol;Acc:HGNC:17166]	ENSG00000179431.7	FJX1	c(ENST00000317811, ENST00000532914)	1.45	5.83	43	1.12e-08	4.33e-07	7.95
9898	ENSG00000172602	27289	RND1	12	48900000	48900000	8730	-	RND1	protein_coding	chromosome	Rho family GTPase 1 [Source:HGNC Symbol;Acc:HGNC:18314]	ENSG00000172602.11	RND1	c(ENST00000309739, ENST00000548445, ENST00000550607, ENST00000551243, ENST00000553260, ENST00000649147)	-2.32	2.63	43	1.13e-08	4.34e-07	7.95
13644	ENSG00000245680	92285	ZNF585B	19	37200000	37200000	36600	-	ZNF585B	protein_coding	chromosome	zinc finger protein 585B [Source:HGNC Symbol;Acc:HGNC:30948]	ENSG00000245680.10	ZNF585B	c(ENST00000392156, ENST00000526705, ENST00000527838, ENST00000531805, ENST00000532828, ENST00000534363, ENST00000586320, ENST00000591273, ENST00000591492)	-2.53	4.06	43	1.14e-08	4.34e-07	7.94
14169	ENSG00000272921	NA		12	4600000	4660000	57700	+	AC005832.4	protein_coding	chromosome	novel protein	ENSG00000272921.1	AC005832.4	ENST00000536588	3.57	3.59	42.9	1.16e-08	4.41e-07	7.94
12637	ENSG00000206324	10554	AGPAT1	CHR_HSCHR6_MHC_QBL_CTG1	32100000	32100000	9880	-	AGPAT1	protein_coding	chromosome	1-acylglycerol-3-phosphate O-acyltransferase 1 [Source:HGNC Symbol;Acc:HGNC:324]	ENSG00000206324.11	AGPAT1	c(ENST00000383294, ENST00000399825, ENST00000399827, ENST00000399829, ENST00000399830, ENST00000399833, ENST00000474400, ENST00000477154)	11.8	5.09	44.4	1.17e-08	4.45e-07	7.93
11418	ENSG00000186350	6256	RXRA	9	134000000	134000000	123000	+	RXRA	protein_coding	chromosome	retinoid X receptor alpha [Source:HGNC Symbol;Acc:HGNC:10477]	ENSG00000186350.12	RXRA	c(ENST00000356384, ENST00000481739, ENST00000484822, ENST00000649020, ENST00000672570)	0.996	5.95	56.7	1.19e-08	4.51e-07	7.92
3848	ENSG00000118640	8673	VAMP8	2	85600000	85600000	20500	+	VAMP8	protein_coding	chromosome	vesicle associated membrane protein 8 [Source:HGNC Symbol;Acc:HGNC:12647]	ENSG00000118640.11	VAMP8	c(ENST00000263864, ENST00000409760, ENST00000432071)	-0.62	6.92	42.8	1.21e-08	4.56e-07	7.92
13403	ENSG00000236438	NA	FAM157A	3	198000000	198000000	69200	+	FAM157A	transcribed_unprocessed_pseudogene	chromosome	family with sequence similarity 157 member A [Source:HGNC Symbol;Acc:HGNC:34079]	ENSG00000236438.7	FAM157A	c(ENST00000437428, ENST00000615155, ENST00000634862)	3.66	3.77	42.8	1.21e-08	4.56e-07	7.92
8412	ENSG00000163683	201895	SMIM14	4	39500000	39600000	92600	-	SMIM14	protein_coding	chromosome	small integral membrane protein 14 [Source:HGNC Symbol;Acc:HGNC:27321]	ENSG00000163683.12	SMIM14	c(ENST00000295958, ENST00000505729, ENST00000507613, ENST00000510628, ENST00000511809, ENST00000512441, ENST00000630374)	-2.56	4.76	42.7	1.24e-08	4.65e-07	7.91
11876	ENSG00000196586	4646	MYO6	6	75700000	75900000	170000	+	MYO6	protein_coding	chromosome	myosin VI [Source:HGNC Symbol;Acc:HGNC:7605]	ENSG00000196586.16	MYO6	c(ENST00000369975, ENST00000369977, ENST00000369981, ENST00000369985, ENST00000430435, ENST00000462633, ENST00000615563, ENST00000627432, ENST00000653423, ENST00000653917, ENST00000660420, ENST00000662184, ENST00000662603, ENST00000663400, ENST00000664209, ENST00000664640, ENST00000671923, ENST00000672093, ENST00000672162)	-1.59	6.76	42.7	1.25e-08	4.67e-07	7.9
12223	ENSG00000198498	55319	TMA16	4	163000000	164000000	26100	+	TMA16	protein_coding	chromosome	translation machinery associated 16 homolog [Source:HGNC Symbol;Acc:HGNC:25638]	ENSG00000198498.10	TMA16	c(ENST00000358572, ENST00000503148, ENST00000506214, ENST00000508268, ENST00000508652, ENST00000509657, ENST00000511562, ENST00000513134, ENST00000513272)	1.34	5.07	56.4	1.26e-08	4.69e-07	7.9
3188	ENSG00000112078	222658	KCTD20	6	36400000	36500000	48400	+	KCTD20	protein_coding	chromosome	potassium channel tetramerization domain containing 20 [Source:HGNC Symbol;Acc:HGNC:21052]	ENSG00000112078.14	KCTD20	c(ENST00000265344, ENST00000373731, ENST00000443316, ENST00000449081, ENST00000460983, ENST00000474988, ENST00000481911, ENST00000483557, ENST00000498267, ENST00000536244)	1.09	5.95	42.6	1.28e-08	4.78e-07	7.89
12035	ENSG00000197497	79788	ZNF665	19	53200000	53200000	34200	-	ZNF665	protein_coding	chromosome	zinc finger protein 665 [Source:HGNC Symbol;Acc:HGNC:25885]	ENSG00000197497.11	ZNF665	c(ENST00000396424, ENST00000596373, ENST00000596564, ENST00000597544, ENST00000598440, ENST00000600412, ENST00000650736)	-2.44	2.58	42.5	1.31e-08	4.84e-07	7.88
12341	ENSG00000198911	6721	SREBF2	22	41800000	41900000	74200	+	SREBF2	protein_coding	chromosome	sterol regulatory element binding transcription factor 2 [Source:HGNC Symbol;Acc:HGNC:11290]	ENSG00000198911.12	SREBF2	c(ENST00000361204, ENST00000424354, ENST00000435061, ENST00000462539, ENST00000463741, ENST00000464119, ENST00000490262, ENST00000491541, ENST00000612482)	1.07	7.24	42.5	1.31e-08	4.84e-07	7.88
13352	ENSG00000234906	344	APOC2	19	44900000	44900000	3600	+	APOC2	protein_coding	chromosome	apolipoprotein C2 [Source:HGNC Symbol;Acc:HGNC:609]	ENSG00000234906.10	APOC2	c(ENST00000252490, ENST00000585786, ENST00000590360, ENST00000591597, ENST00000592257)	-10.5	0.571	44.9	1.31e-08	4.84e-07	7.88
1794	ENSG00000100201	10521	DDX17	22	38500000	38500000	24200	-	DDX17	protein_coding	chromosome	DEAD-box helicase 17 [Source:HGNC Symbol;Acc:HGNC:2740]	ENSG00000100201.21	DDX17	c(ENST00000216019, ENST00000396821, ENST00000403230, ENST00000431312, ENST00000432525, ENST00000467279, ENST00000475004, ENST00000477112, ENST00000479734, ENST00000497196, ENST00000640332, ENST00000640668)	1.1	7.67	42.5	1.32e-08	4.86e-07	7.88
5081	ENSG00000132155	5894	RAF1	3	12600000	12700000	80600	-	RAF1	protein_coding	chromosome	Raf-1 proto-oncogene, serine/threonine kinase [Source:HGNC Symbol;Acc:HGNC:9829]	ENSG00000132155.11	RAF1	c(ENST00000251849, ENST00000416093, ENST00000423275, ENST00000432427, ENST00000442415, ENST00000460610, ENST00000465826, ENST00000471449, ENST00000475353, ENST00000491290, ENST00000492690, ENST00000494557)	0.794	6.66	42.4	1.35e-08	4.96e-07	7.87
7538	ENSG00000155090	7071	KLF10	8	103000000	103000000	6940	-	KLF10	protein_coding	chromosome	Kruppel like factor 10 [Source:HGNC Symbol;Acc:HGNC:11810]	ENSG00000155090.15	KLF10	c(ENST00000285407, ENST00000395884)	0.799	6.82	45.6	1.35e-08	4.96e-07	7.87
5750	ENSG00000137145	55667	DENND4C	9	19200000	19400000	143000	+	DENND4C	protein_coding	chromosome	DENN domain containing 4C [Source:HGNC Symbol;Acc:HGNC:26079]	ENSG00000137145.20	DENND4C	c(ENST00000361024, ENST00000380424, ENST00000380427, ENST00000380437, ENST00000434457, ENST00000494124, ENST00000602442, ENST00000602708, ENST00000602925)	1.19	6.08	42.2	1.44e-08	5.28e-07	7.84
7101	ENSG00000149418	6768	ST14	11	130000000	130000000	50600	+	ST14	protein_coding	chromosome	suppression of tumorigenicity 14 [Source:HGNC Symbol;Acc:HGNC:11344]	ENSG00000149418.11	ST14	c(ENST00000278742, ENST00000524718, ENST00000530376, ENST00000530532)	0.811	7.99	42.2	1.46e-08	5.31e-07	7.84
11438	ENSG00000186496	252884	ZNF396	18	35400000	35400000	10600	-	ZNF396	protein_coding	chromosome	zinc finger protein 396 [Source:HGNC Symbol;Acc:HGNC:18824]	ENSG00000186496.12	ZNF396	c(ENST00000306346, ENST00000585522, ENST00000586585, ENST00000586687, ENST00000587422, ENST00000589332)	-4.28	0.716	42.1	1.49e-08	5.43e-07	7.83
5730	ENSG00000136986	79139	DERL1	8	123000000	123000000	29100	-	DERL1	protein_coding	chromosome	derlin 1 [Source:HGNC Symbol;Acc:HGNC:28454]	ENSG00000136986.10	DERL1	c(ENST00000259512, ENST00000405944, ENST00000419562, ENST00000519018, ENST00000523036, ENST00000524119)	1.17	6.12	42.1	1.5e-08	5.44e-07	7.82
1224	ENSG00000081087	28962	OSTM1	6	108000000	108000000	124000	-	OSTM1	protein_coding	chromosome	osteoclastogenesis associated transmembrane protein 1 [Source:HGNC Symbol;Acc:HGNC:21652]	ENSG00000081087.15	OSTM1	c(ENST00000193322, ENST00000440575, ENST00000467960, ENST00000472669, ENST00000477774, ENST00000492070, ENST00000492130)	1.7	6.12	42	1.51e-08	5.47e-07	7.82
4805	ENSG00000129595	64097	EPB41L4A	5	112000000	112000000	277000	-	EPB41L4A	protein_coding	chromosome	erythrocyte membrane protein band 4.1 like 4A [Source:HGNC Symbol;Acc:HGNC:13278]	ENSG00000129595.13	EPB41L4A	c(ENST00000261486, ENST00000305368, ENST00000507810, ENST00000509342, ENST00000511405, ENST00000511790, ENST00000512395, ENST00000513333, ENST00000514203, ENST00000515047, ENST00000621003)	-1.88	4.64	42	1.51e-08	5.47e-07	7.82
10528	ENSG00000178338	117608	ZNF354B	5	179000000	179000000	28200	+	ZNF354B	protein_coding	chromosome	zinc finger protein 354B [Source:HGNC Symbol;Acc:HGNC:17197]	ENSG00000178338.11	ZNF354B	c(ENST00000322434, ENST00000520377, ENST00000522624, ENST00000522714)	-1.47	3.7	42	1.52e-08	5.47e-07	7.82
5573	ENSG00000135956	55654	TMEM127	2	96200000	96300000	17500	-	TMEM127	protein_coding	chromosome	transmembrane protein 127 [Source:HGNC Symbol;Acc:HGNC:26038]	ENSG00000135956.8	TMEM127	c(ENST00000258439, ENST00000432959, ENST00000435268)	0.967	6.33	42	1.54e-08	5.53e-07	7.81
4037	ENSG00000120696	84078	KBTBD7	13	41200000	41200000	4740	-	KBTBD7	protein_coding	chromosome	kelch repeat and BTB domain containing 7 [Source:HGNC Symbol;Acc:HGNC:25266]	ENSG00000120696.9	KBTBD7	ENST00000379483	2.56	3.91	48.8	1.56e-08	5.6e-07	7.81
6537	ENSG00000143545	5872	RAB13	1	154000000	154000000	4750	-	RAB13	protein_coding	chromosome	RAB13, member RAS oncogene family [Source:HGNC Symbol;Acc:HGNC:9762]	ENSG00000143545.9	RAB13	c(ENST00000368575, ENST00000462680, ENST00000484297, ENST00000495720, ENST00000614713)	-1.15	6.57	41.9	1.57e-08	5.63e-07	7.8
5419	ENSG00000134970	51014	TMED7	5	116000000	116000000	19800	-	TMED7	protein_coding	chromosome	transmembrane p24 trafficking protein 7 [Source:HGNC Symbol;Acc:HGNC:24253]	ENSG00000134970.14	TMED7	c(ENST00000456936, ENST00000503010, ENST00000508420)	1.13	6.51	41.8	1.61e-08	5.73e-07	7.79
10924	ENSG00000182534	439921	MXRA7	17	76700000	76700000	38500	-	MXRA7	protein_coding	chromosome	matrix remodeling associated 7 [Source:HGNC Symbol;Acc:HGNC:7541]	ENSG00000182534.13	MXRA7	c(ENST00000355797, ENST00000375036, ENST00000449428, ENST00000585519, ENST00000588114, ENST00000589082, ENST00000592148)	0.664	7.15	41.8	1.61e-08	5.73e-07	7.79
11832	ENSG00000196396	5770	PTPN1	20	50500000	50600000	74900	+	PTPN1	protein_coding	chromosome	protein tyrosine phosphatase non-receptor type 1 [Source:HGNC Symbol;Acc:HGNC:9642]	ENSG00000196396.10	PTPN1	c(ENST00000371621, ENST00000541713)	0.888	6.69	41.8	1.61e-08	5.73e-07	7.79
3067	ENSG00000111144	4048	LTA4H	12	96000000	96000000	42800	-	LTA4H	protein_coding	chromosome	leukotriene A4 hydrolase [Source:HGNC Symbol;Acc:HGNC:6710]	ENSG00000111144.10	LTA4H	c(ENST00000228740, ENST00000413268, ENST00000537111, ENST00000547393, ENST00000547982, ENST00000548375, ENST00000548852, ENST00000552091, ENST00000552789, ENST00000553041)	0.649	7.22	44.2	1.63e-08	5.78e-07	7.79
1466	ENSG00000089041	5027	P2RX7	12	121000000	121000000	55200	+	P2RX7	protein_coding	chromosome	purinergic receptor P2X 7 [Source:HGNC Symbol;Acc:HGNC:8537]	ENSG00000089041.17	P2RX7	c(ENST00000261826, ENST00000328963, ENST00000535250, ENST00000535600, ENST00000535928, ENST00000537312, ENST00000538011, ENST00000539606, ENST00000539695, ENST00000541022, ENST00000541564, ENST00000541716, ENST00000545434)	-3.84	0.908	41.7	1.67e-08	5.91e-07	7.78
2306	ENSG00000104131	8669	EIF3J	15	44500000	44600000	25900	+	EIF3J	protein_coding	chromosome	eukaryotic translation initiation factor 3 subunit J [Source:HGNC Symbol;Acc:HGNC:3270]	ENSG00000104131.13	EIF3J	c(ENST00000261868, ENST00000424492, ENST00000535391, ENST00000536248, ENST00000558053, ENST00000558227, ENST00000558353)	0.942	7.27	41.7	1.68e-08	5.92e-07	7.77
8874	ENSG00000166145	6692	SPINT1	15	40800000	40900000	14200	+	SPINT1	protein_coding	chromosome	serine peptidase inhibitor, Kunitz type 1 [Source:HGNC Symbol;Acc:HGNC:11246]	ENSG00000166145.14	SPINT1	c(ENST00000344051, ENST00000562057, ENST00000563135, ENST00000563656, ENST00000564375, ENST00000566642, ENST00000566928, ENST00000568200, ENST00000568580, ENST00000568823, ENST00000569589)	1.11	7.22	41.7	1.68e-08	5.92e-07	7.77
12947	ENSG00000221983	7311	UBA52	19	18600000	18600000	5820	+	UBA52	protein_coding	chromosome	ubiquitin A-52 residue ribosomal protein fusion product 1 [Source:HGNC Symbol;Acc:HGNC:12458]	ENSG00000221983.8	UBA52	c(ENST00000430157, ENST00000442744, ENST00000594527, ENST00000595158, ENST00000595683, ENST00000596272, ENST00000596273, ENST00000596304, ENST00000597451, ENST00000598780, ENST00000598814, ENST00000599256, ENST00000599551, ENST00000599595)	-0.471	9.04	41.7	1.69e-08	5.93e-07	7.77
9548	ENSG00000170180	2993	GYPA	4	144000000	144000000	31400	-	GYPA	protein_coding	chromosome	glycophorin A (MNS blood group) [Source:HGNC Symbol;Acc:HGNC:4702]	ENSG00000170180.22	GYPA	c(ENST00000324022, ENST00000360771, ENST00000503627, ENST00000504786, ENST00000508337, ENST00000509346, ENST00000510771, ENST00000512064, ENST00000512789, ENST00000514603, ENST00000535709, ENST00000616983, ENST00000641688, ENST00000642295, ENST00000642713, ENST00000642738, ENST00000643148, ENST00000643254, ENST00000644398, ENST00000646447)	-9.64	0.267	43.6	1.7e-08	5.94e-07	7.77
12586	ENSG00000205730	162073	ITPRIPL2	16	19100000	19100000	7700	+	ITPRIPL2	protein_coding	chromosome	ITPRIP like 2 [Source:HGNC Symbol;Acc:HGNC:27257]	ENSG00000205730.6	ITPRIPL2	c(ENST00000381440, ENST00000566735)	1.72	5.04	90.4	1.7e-08	5.94e-07	7.77
4463	ENSG00000125686	5469	MED1	17	39400000	39500000	47000	-	MED1	protein_coding	chromosome	mediator complex subunit 1 [Source:HGNC Symbol;Acc:HGNC:9234]	ENSG00000125686.12	MED1	c(ENST00000300651, ENST00000394287, ENST00000577831, ENST00000581334, ENST00000584308)	1.01	6.54	41.6	1.71e-08	5.94e-07	7.77
11930	ENSG00000196878	3914	LAMB3	1	210000000	210000000	37600	-	LAMB3	protein_coding	chromosome	laminin subunit beta 3 [Source:HGNC Symbol;Acc:HGNC:6490]	ENSG00000196878.15	LAMB3	c(ENST00000356082, ENST00000367030, ENST00000391911, ENST00000415782, ENST00000455193)	0.876	10	41.6	1.71e-08	5.94e-07	7.77
10449	ENSG00000177570	401474	SAMD12	8	118000000	119000000	433000	-	SAMD12	protein_coding	chromosome	sterile alpha motif domain containing 12 [Source:HGNC Symbol;Acc:HGNC:31750]	ENSG00000177570.14	SAMD12	c(ENST00000314727, ENST00000409003, ENST00000445741, ENST00000453675, ENST00000524796, ENST00000526328, ENST00000526765, ENST00000648422, ENST00000649198, ENST00000649630)	-1.08	4.98	46.1	1.72e-08	5.95e-07	7.77
3309	ENSG00000113300	57472	CNOT6	5	180000000	181000000	84000	+	CNOT6	protein_coding	chromosome	CCR4-NOT transcription complex subunit 6 [Source:HGNC Symbol;Acc:HGNC:14099]	ENSG00000113300.13	CNOT6	c(ENST00000261951, ENST00000393356, ENST00000502447, ENST00000504343, ENST00000507016, ENST00000510148, ENST00000618123)	1.7	5.69	41.5	1.77e-08	6.14e-07	7.75
11954	ENSG00000197016	388566	ZNF470	19	56600000	56600000	21400	+	ZNF470	protein_coding	chromosome	zinc finger protein 470 [Source:HGNC Symbol;Acc:HGNC:22220]	ENSG00000197016.12	ZNF470	c(ENST00000330619, ENST00000391709, ENST00000594953, ENST00000601059, ENST00000601579, ENST00000601902)	-1.84	3.7	41.4	1.82e-08	6.28e-07	7.74
459	ENSG00000041353	5874	RAB27B	18	54700000	54900000	178000	+	RAB27B	protein_coding	chromosome	RAB27B, member RAS oncogene family [Source:HGNC Symbol;Acc:HGNC:9767]	ENSG00000041353.10	RAB27B	c(ENST00000262094, ENST00000586570, ENST00000586594, ENST00000592334)	0.963	6.74	41.3	1.87e-08	6.45e-07	7.73
9982	ENSG00000173214	91749	MFSD4B	6	111000000	111000000	186000	+	MFSD4B	protein_coding	chromosome	major facilitator superfamily domain containing 4B [Source:HGNC Symbol;Acc:HGNC:21053]	ENSG00000173214.6	MFSD4B	c(ENST00000368847, ENST00000444259, ENST00000653951, ENST00000654539, ENST00000658925, ENST00000660710, ENST00000666581, ENST00000671876, ENST00000671883, ENST00000672191, ENST00000672303, ENST00000672494, ENST00000672554, ENST00000672750, ENST00000673024, ENST00000673164, ENST00000673245, ENST00000673446)	-2.3	4.46	41.3	1.89e-08	6.49e-07	7.72
6990	ENSG00000148180	2934	GSN	9	121000000	121000000	125000	+	GSN	protein_coding	chromosome	gelsolin [Source:HGNC Symbol;Acc:HGNC:4620]	ENSG00000148180.19	GSN	c(ENST00000373806, ENST00000373807, ENST00000373808, ENST00000373818, ENST00000373823, ENST00000394353, ENST00000432226, ENST00000434663, ENST00000449733, ENST00000477104, ENST00000477553, ENST00000477863, ENST00000483960, ENST00000485767, ENST00000545652)	0.784	8.59	41.3	1.9e-08	6.5e-07	7.72
14388	ENSG00000276375	NA		10	130000000	130000000	4160	-	AL157712.1	unprocessed_pseudogene	chromosome	zinc finger protein pseudogene	ENSG00000276375.1	AL157712.1	ENST00000620178	-4.8	-0.821	41.3	1.9e-08	6.5e-07	7.72
10963	ENSG00000182899	6165	RPL35A	3	198000000	198000000	6420	+	RPL35A	protein_coding	chromosome	ribosomal protein L35a [Source:HGNC Symbol;Acc:HGNC:10345]	ENSG00000182899.17	RPL35A	c(ENST00000329092, ENST00000429437, ENST00000439255, ENST00000442341, ENST00000448864, ENST00000474640, ENST00000485439, ENST00000496582, ENST00000642148, ENST00000642387, ENST00000647248)	-0.549	9.02	41.2	1.96e-08	6.69e-07	7.71
12180	ENSG00000198242	6147	RPL23A	17	28700000	28700000	4380	+	RPL23A	protein_coding	chromosome	ribosomal protein L23a [Source:HGNC Symbol;Acc:HGNC:10317]	ENSG00000198242.14	RPL23A	c(ENST00000355731, ENST00000394935, ENST00000394938, ENST00000422514, ENST00000472628, ENST00000496182, ENST00000578181, ENST00000580755, ENST00000582736)	-0.621	9.33	41.1	1.99e-08	6.77e-07	7.7
3902	ENSG00000119414	5537	PPP6C	9	125000000	125000000	43400	-	PPP6C	protein_coding	chromosome	protein phosphatase 6 catalytic subunit [Source:HGNC Symbol;Acc:HGNC:9323]	ENSG00000119414.11	PPP6C	c(ENST00000373547, ENST00000415905, ENST00000451402, ENST00000456642)	1.33	6.17	41.1	2.01e-08	6.83e-07	7.7
3010	ENSG00000110400	5818	NECTIN1	11	120000000	120000000	106000	-	NECTIN1	protein_coding	chromosome	nectin cell adhesion molecule 1 [Source:HGNC Symbol;Acc:HGNC:9706]	ENSG00000110400.11	NECTIN1	c(ENST00000264025, ENST00000340882, ENST00000341398, ENST00000524429, ENST00000524510, ENST00000531468, ENST00000532197)	1.12	8.01	41.1	2.04e-08	6.89e-07	7.69
3773	ENSG00000117595	3664	IRF6	1	210000000	210000000	20600	-	IRF6	protein_coding	chromosome	interferon regulatory factor 6 [Source:HGNC Symbol;Acc:HGNC:6121]	ENSG00000117595.12	IRF6	c(ENST00000367021, ENST00000456314, ENST00000464698, ENST00000542854, ENST00000643798)	0.816	9.11	41.1	2.04e-08	6.89e-07	7.69
4278	ENSG00000123636	29994	BAZ2B	2	159000000	160000000	298000	-	BAZ2B	protein_coding	chromosome	bromodomain adjacent to zinc finger domain 2B [Source:HGNC Symbol;Acc:HGNC:963]	ENSG00000123636.18	BAZ2B	c(ENST00000294905, ENST00000343439, ENST00000392782, ENST00000392783, ENST00000426648, ENST00000437839, ENST00000441143, ENST00000467184, ENST00000472953, ENST00000474437, ENST00000482501, ENST00000482503, ENST00000483316, ENST00000485917, ENST00000541068, ENST00000548440, ENST00000551504, ENST00000552327)	-1.44	6.04	41	2.06e-08	6.93e-07	7.69
7988	ENSG00000160229	7617	ZNF66	19	20800000	20800000	33700	+	ZNF66	protein_coding	chromosome	zinc finger protein 66 [Source:HGNC Symbol;Acc:HGNC:13135]	ENSG00000160229.13	ZNF66	c(ENST00000344519, ENST00000360204, ENST00000594534)	-1.89	3.98	40.9	2.17e-08	7.27e-07	7.66
3615	ENSG00000116133	1718	DHCR24	1	54800000	54900000	37600	-	DHCR24	protein_coding	chromosome	24-dehydrocholesterol reductase [Source:HGNC Symbol;Acc:HGNC:2859]	ENSG00000116133.13	DHCR24	c(ENST00000371269, ENST00000436604, ENST00000535035, ENST00000647585, ENST00000647912, ENST00000648182, ENST00000648494, ENST00000648641, ENST00000648712, ENST00000648728, ENST00000649769, ENST00000650362)	0.909	9.59	40.8	2.21e-08	7.41e-07	7.66
12378	ENSG00000203499	642574	IQANK1	8	144000000	144000000	56500	+	IQANK1	protein_coding	chromosome	IQ motif and ankyrin repeat containing 1 [Source:HGNC Symbol;Acc:HGNC:49576]	ENSG00000203499.11	IQANK1	c(ENST00000527139, ENST00000532625, ENST00000533004, ENST00000534089, ENST00000534398)	1.45	5.18	40.8	2.22e-08	7.43e-07	7.65
180	ENSG00000009844	51534	VTA1	6	142000000	142000000	77500	+	VTA1	protein_coding	chromosome	vesicle trafficking 1 [Source:HGNC Symbol;Acc:HGNC:20954]	ENSG00000009844.16	VTA1	c(ENST00000367621, ENST00000367630, ENST00000452973, ENST00000491881, ENST00000620996)	0.86	6.76	40.8	2.24e-08	7.47e-07	7.65
4583	ENSG00000126821	81537	SGPP1	14	63700000	63700000	43800	-	SGPP1	protein_coding	chromosome	sphingosine-1-phosphate phosphatase 1 [Source:HGNC Symbol;Acc:HGNC:17720]	ENSG00000126821.8	SGPP1	ENST00000247225	1.33	5.43	62.5	2.25e-08	7.49e-07	7.65
3378	ENSG00000114030	3836	KPNA1	3	122000000	123000000	93000	-	KPNA1	protein_coding	chromosome	karyopherin subunit alpha 1 [Source:HGNC Symbol;Acc:HGNC:6394]	ENSG00000114030.13	KPNA1	c(ENST00000344337, ENST00000464940, ENST00000465882, ENST00000466923, ENST00000470904, ENST00000476916, ENST00000482287, ENST00000485027, ENST00000493510, ENST00000494339)	1.14	7.11	40.7	2.29e-08	7.61e-07	7.64
9757	ENSG00000171603	22883	CLSTN1	1	9730000	9820000	95500	-	CLSTN1	protein_coding	chromosome	calsyntenin 1 [Source:HGNC Symbol;Acc:HGNC:17447]	ENSG00000171603.17	CLSTN1	c(ENST00000361311, ENST00000377298, ENST00000435891, ENST00000464286, ENST00000477264, ENST00000650348)	1.02	7.81	40.6	2.34e-08	7.76e-07	7.63
147	ENSG00000008086	6792	CDKL5	X	18400000	18700000	228000	+	CDKL5	protein_coding	chromosome	cyclin dependent kinase like 5 [Source:HGNC Symbol;Acc:HGNC:11411]	ENSG00000008086.12	CDKL5	c(ENST00000379989, ENST00000379996, ENST00000463994, ENST00000623364, ENST00000623535, ENST00000623610, ENST00000624700, ENST00000624953, ENST00000635828, ENST00000636046, ENST00000637881, ENST00000673617)	-1.93	4.51	40.6	2.36e-08	7.8e-07	7.63
1000	ENSG00000073605	55876	GSDMB	17	39900000	39900000	15300	-	GSDMB	protein_coding	chromosome	gasdermin B [Source:HGNC Symbol;Acc:HGNC:23690]	ENSG00000073605.18	GSDMB	c(ENST00000309481, ENST00000360317, ENST00000394175, ENST00000394179, ENST00000418519, ENST00000464556, ENST00000468820, ENST00000477054, ENST00000479136, ENST00000486560, ENST00000519429, ENST00000520542, ENST00000522564, ENST00000523371, ENST00000524039)	-2.73	2.77	40.5	2.4e-08	7.9e-07	7.62
5364	ENSG00000134539	3824	KLRD1	12	10200000	10300000	104000	+	KLRD1	protein_coding	chromosome	killer cell lectin like receptor D1 [Source:HGNC Symbol;Acc:HGNC:6378]	ENSG00000134539.17	KLRD1	c(ENST00000336164, ENST00000344825, ENST00000350274, ENST00000381908, ENST00000538997, ENST00000539374, ENST00000539792, ENST00000540271, ENST00000543420, ENST00000543777, ENST00000544747)	-3.33	1.55	40.5	2.4e-08	7.9e-07	7.62
5401	ENSG00000134830	27202	C5AR2	19	47300000	47300000	15200	+	C5AR2	protein_coding	chromosome	complement component 5a receptor 2 [Source:HGNC Symbol;Acc:HGNC:4527]	ENSG00000134830.6	C5AR2	c(ENST00000595464, ENST00000600626)	-2.96	2.17	40.5	2.4e-08	7.9e-07	7.62
14024	ENSG00000265190	653145	ANXA8	10	47500000	47500000	24000	-	ANXA8	protein_coding	chromosome	annexin A8 [Source:HGNC Symbol;Acc:HGNC:546]	ENSG00000265190.6	ANXA8	c(ENST00000577813, ENST00000583448, ENST00000583874, ENST00000583911, ENST00000585281, ENST00000602274, ENST00000602877, ENST00000611843)	0.528	9.57	40.5	2.42e-08	7.93e-07	7.62
5182	ENSG00000132842	8546	AP3B1	5	78000000	78300000	294000	-	AP3B1	protein_coding	chromosome	adaptor related protein complex 3 subunit beta 1 [Source:HGNC Symbol;Acc:HGNC:566]	ENSG00000132842.13	AP3B1	c(ENST00000255194, ENST00000517561, ENST00000517940, ENST00000519295, ENST00000519888, ENST00000520122, ENST00000522901, ENST00000523204)	0.986	6.27	40.5	2.45e-08	8.01e-07	7.61
6262	ENSG00000141279	9520	NPEPPS	17	47500000	47600000	100000	+	NPEPPS	protein_coding	chromosome	aminopeptidase puromycin sensitive [Source:HGNC Symbol;Acc:HGNC:7900]	ENSG00000141279.16	NPEPPS	c(ENST00000322157, ENST00000525007, ENST00000525021, ENST00000525037, ENST00000525048, ENST00000525401, ENST00000526247, ENST00000527298, ENST00000527360, ENST00000527824, ENST00000527964, ENST00000528565, ENST00000528751, ENST00000529602, ENST00000530173, ENST00000530514, ENST00000531486, ENST00000532729, ENST00000533538, ENST00000533573, ENST00000534691, ENST00000534727, ENST00000534807, ENST00…	0.967	7.45	40.5	2.47e-08	8.04e-07	7.61
3886	ENSG00000119314	9991	PTBP3	9	112000000	112000000	116000	-	PTBP3	protein_coding	chromosome	polypyrimidine tract binding protein 3 [Source:HGNC Symbol;Acc:HGNC:10253]	ENSG00000119314.15	PTBP3	c(ENST00000210227, ENST00000334318, ENST00000343327, ENST00000374255, ENST00000374257, ENST00000450374, ENST00000458258, ENST00000487997)	0.906	7.17	40.4	2.49e-08	8.07e-07	7.6
11274	ENSG00000185359	9146	HGS	17	81700000	81700000	19800	+	HGS	protein_coding	chromosome	hepatocyte growth factor-regulated tyrosine kinase substrate [Source:HGNC Symbol;Acc:HGNC:4897]	ENSG00000185359.13	HGS	c(ENST00000329138, ENST00000570355, ENST00000570652, ENST00000571237, ENST00000571518, ENST00000571647, ENST00000571885, ENST00000572392, ENST00000573080, ENST00000573320, ENST00000573949, ENST00000575058, ENST00000575078, ENST00000576087, ENST00000576393, ENST00000576498, ENST00000577012)	1.64	6.38	40.4	2.5e-08	8.1e-07	7.6
2558	ENSG00000105835	10135	NAMPT	7	106000000	106000000	38000	-	NAMPT	protein_coding	chromosome	nicotinamide phosphoribosyltransferase [Source:HGNC Symbol;Acc:HGNC:30092]	ENSG00000105835.12	NAMPT	c(ENST00000222553, ENST00000354289, ENST00000393618, ENST00000417537, ENST00000424768, ENST00000441045, ENST00000463871, ENST00000467730, ENST00000484527, ENST00000486949, ENST00000489358, ENST00000489732, ENST00000491027)	1.4	7.53	40.4	2.51e-08	8.12e-07	7.6
13577	ENSG00000243147	9553	MRPL33	2	27800000	28000000	216000	+	MRPL33	protein_coding	chromosome	mitochondrial ribosomal protein L33 [Source:HGNC Symbol;Acc:HGNC:14487]	ENSG00000243147.8	MRPL33	c(ENST00000296102, ENST00000379666, ENST00000448427, ENST00000472192, ENST00000476552, ENST00000483992)	-1.08	5.06	40.3	2.6e-08	8.36e-07	7.59
187	ENSG00000010244	7756	ZNF207	17	32400000	32400000	31800	+	ZNF207	protein_coding	chromosome	zinc finger protein 207 [Source:HGNC Symbol;Acc:HGNC:12998]	ENSG00000010244.18	ZNF207	c(ENST00000321233, ENST00000342555, ENST00000394670, ENST00000394673, ENST00000394679, ENST00000577324, ENST00000577908, ENST00000578918, ENST00000579416, ENST00000579634, ENST00000579810, ENST00000580759, ENST00000581531, ENST00000582165, ENST00000582705, ENST00000584416, ENST00000584696)	0.657	8.13	40.3	2.61e-08	8.37e-07	7.58
5438	ENSG00000135083	79616	CCNJL	5	160000000	160000000	96300	-	CCNJL	protein_coding	chromosome	cyclin J like [Source:HGNC Symbol;Acc:HGNC:25876]	ENSG00000135083.15	CCNJL	c(ENST00000257536, ENST00000377503, ENST00000393977, ENST00000518764, ENST00000519673, ENST00000520748, ENST00000521643, ENST00000541762, ENST00000643539, ENST00000643836, ENST00000644313, ENST00000644926)	-1.54	3.44	40.2	2.67e-08	8.54e-07	7.57
8257	ENSG00000162909	824	CAPN2	1	224000000	224000000	74400	+	CAPN2	protein_coding	chromosome	calpain 2 [Source:HGNC Symbol;Acc:HGNC:1479]	ENSG00000162909.18	CAPN2	c(ENST00000295006, ENST00000433674, ENST00000434648, ENST00000463997, ENST00000472601, ENST00000474026, ENST00000480581, ENST00000483579, ENST00000487223, ENST00000492565, ENST00000492664, ENST00000498027)	0.523	9.49	40.2	2.68e-08	8.57e-07	7.57
8472	ENSG00000163931	7086	TKT	3	53200000	53300000	31300	-	TKT	protein_coding	chromosome	transketolase [Source:HGNC Symbol;Acc:HGNC:11834]	ENSG00000163931.16	TKT	c(ENST00000296289, ENST00000423516, ENST00000423525, ENST00000450814, ENST00000460243, ENST00000460343, ENST00000461139, ENST00000462138, ENST00000466765, ENST00000469678, ENST00000472528, ENST00000483706, ENST00000487660, ENST00000494523)	0.658	8.44	40.2	2.69e-08	8.57e-07	7.57
7379	ENSG00000153006	285672	SREK1IP1	5	64700000	64800000	50500	-	SREK1IP1	protein_coding	chromosome	SREK1 interacting protein 1 [Source:HGNC Symbol;Acc:HGNC:26716]	ENSG00000153006.16	SREK1IP1	c(ENST00000495198, ENST00000506252, ENST00000510616, ENST00000513458, ENST00000651194)	-2.35	6.11	40.2	2.71e-08	8.61e-07	7.57
7405	ENSG00000153250	5937	RBMS1	2	160000000	160000000	222000	-	RBMS1	protein_coding	chromosome	RNA binding motif single stranded interacting protein 1 [Source:HGNC Symbol;Acc:HGNC:9907]	ENSG00000153250.20	RBMS1	c(ENST00000348849, ENST00000392753, ENST00000409075, ENST00000409289, ENST00000409972, ENST00000428519, ENST00000464200, ENST00000474147, ENST00000474820, ENST00000475103, ENST00000477486, ENST00000477965, ENST00000490637, ENST00000491781, ENST00000492283)	1.05	6.59	40.2	2.71e-08	8.61e-07	7.57
11591	ENSG00000188060	115273	RAB42	1	28600000	28600000	3240	+	RAB42	protein_coding	chromosome	RAB42, member RAS oncogene family [Source:HGNC Symbol;Acc:HGNC:28702]	ENSG00000188060.7	RAB42	c(ENST00000373826, ENST00000465518)	-4.12	-0.499	40.1	2.72e-08	8.62e-07	7.57
6198	ENSG00000140575	8826	IQGAP1	15	90400000	90500000	114000	+	IQGAP1	protein_coding	chromosome	IQ motif containing GTPase activating protein 1 [Source:HGNC Symbol;Acc:HGNC:6110]	ENSG00000140575.13	IQGAP1	c(ENST00000268182, ENST00000558003, ENST00000558491, ENST00000558957, ENST00000559031, ENST00000559674, ENST00000559682, ENST00000559809, ENST00000560020, ENST00000560218, ENST00000560373, ENST00000560418, ENST00000560733, ENST00000560738, ENST00000561086, ENST00000561132, ENST00000561461, ENST00000633485)	0.624	8.53	40.1	2.73e-08	8.63e-07	7.56
11740	ENSG00000189233	389643	NUGGC	8	28000000	28100000	62000	-	NUGGC	protein_coding	chromosome	nuclear GTPase, germinal center associated [Source:HGNC Symbol;Acc:HGNC:33550]	ENSG00000189233.12	NUGGC	c(ENST00000413272, ENST00000418860)	-4.51	-0.183	40.1	2.73e-08	8.63e-07	7.56
3895	ENSG00000119396	51552	RAB14	9	121000000	121000000	44900	-	RAB14	protein_coding	chromosome	RAB14, member RAS oncogene family [Source:HGNC Symbol;Acc:HGNC:16524]	ENSG00000119396.11	RAB14	c(ENST00000373840, ENST00000451303)	0.662	7.11	42.3	2.77e-08	8.72e-07	7.56
11086	ENSG00000183780	148641	SLC35F3	1	234000000	234000000	420000	+	SLC35F3	protein_coding	chromosome	solute carrier family 35 member F3 [Source:HGNC Symbol;Acc:HGNC:23616]	ENSG00000183780.13	SLC35F3	c(ENST00000366617, ENST00000366618)	2.77	4.1	127	2.79e-08	8.76e-07	7.55
10521	ENSG00000178209	5339	PLEC	8	144000000	144000000	61600	-	PLEC	protein_coding	chromosome	plectin [Source:HGNC Symbol;Acc:HGNC:9069]	ENSG00000178209.15	PLEC	c(ENST00000322810, ENST00000345136, ENST00000354589, ENST00000354958, ENST00000356346, ENST00000357649, ENST00000398774, ENST00000436759, ENST00000526416, ENST00000527096, ENST00000527303, ENST00000527816, ENST00000528025, ENST00000528131, ENST00000532346)	0.999	9.56	40	2.82e-08	8.83e-07	7.55
778	ENSG00000066294	8832	CD84	1	161000000	161000000	38400	-	CD84	protein_coding	chromosome	CD84 molecule [Source:HGNC Symbol;Acc:HGNC:1704]	ENSG00000066294.14	CD84	c(ENST00000311224, ENST00000360056, ENST00000368047, ENST00000368048, ENST00000368051, ENST00000368054, ENST00000466767, ENST00000534968)	-4.68	-0.655	40	2.84e-08	8.89e-07	7.55
14172	ENSG00000273136	101060684	NBPF26	1	121000000	121000000	118000	+	NBPF26	protein_coding	chromosome	NBPF member 26 [Source:HGNC Symbol;Acc:HGNC:49571]	ENSG00000273136.7	NBPF26	c(ENST00000609741, ENST00000611287, ENST00000611702, ENST00000615145, ENST00000615219, ENST00000617913, ENST00000619748, ENST00000620612, ENST00000651062, ENST00000652444, ENST00000652763)	-1.52	5.98	39.9	2.98e-08	9.31e-07	7.53
5302	ENSG00000134061	4064	CD180	5	67200000	67200000	17200	-	CD180	protein_coding	chromosome	CD180 molecule [Source:HGNC Symbol;Acc:HGNC:6726]	ENSG00000134061.5	CD180	c(ENST00000256447, ENST00000515027)	-2.64	2.26	39.8	3.04e-08	9.43e-07	7.52
6897	ENSG00000147065	4478	MSN	X	65600000	65700000	154000	+	MSN	protein_coding	chromosome	moesin [Source:HGNC Symbol;Acc:HGNC:7373]	ENSG00000147065.17	MSN	c(ENST00000360270, ENST00000429601, ENST00000439474, ENST00000447323, ENST00000609205, ENST00000609672)	0.394	8.95	39.8	3.04e-08	9.43e-07	7.52
7853	ENSG00000158816	127731	VWA5B1	1	20300000	20400000	64000	+	VWA5B1	protein_coding	chromosome	von Willebrand factor A domain containing 5B1 [Source:HGNC Symbol;Acc:HGNC:26538]	ENSG00000158816.15	VWA5B1	c(ENST00000289815, ENST00000375079, ENST00000467486, ENST00000473325, ENST00000485375, ENST00000525343, ENST00000530722, ENST00000534075)	-3.35	-0.541	39.8	3.04e-08	9.43e-07	7.52
6850	ENSG00000146433	57583	TMEM181	6	159000000	159000000	99000	+	TMEM181	protein_coding	chromosome	transmembrane protein 181 [Source:HGNC Symbol;Acc:HGNC:20958]	ENSG00000146433.8	TMEM181	ENST00000367090	1.07	6.59	39.8	3.05e-08	9.43e-07	7.52
6484	ENSG00000143324	9213	XPR1	1	181000000	181000000	258000	+	XPR1	protein_coding	chromosome	xenotropic and polytropic retrovirus receptor 1 [Source:HGNC Symbol;Acc:HGNC:12827]	ENSG00000143324.14	XPR1	c(ENST00000367589, ENST00000367590, ENST00000464817, ENST00000467345, ENST00000498177)	1.64	4.94	39.7	3.1e-08	9.56e-07	7.51
8368	ENSG00000163513	7048	TGFBR2	3	30600000	30700000	87600	+	TGFBR2	protein_coding	chromosome	transforming growth factor beta receptor 2 [Source:HGNC Symbol;Acc:HGNC:11773]	ENSG00000163513.18	TGFBR2	c(ENST00000295754, ENST00000359013, ENST00000672050, ENST00000672866, ENST00000673203, ENST00000673250)	0.777	8.29	39.7	3.1e-08	9.56e-07	7.51
1055	ENSG00000075407	7587	ZNF37A	10	38100000	38200000	56000	+	ZNF37A	protein_coding	chromosome	zinc finger protein 37A [Source:HGNC Symbol;Acc:HGNC:13102]	ENSG00000075407.18	ZNF37A	c(ENST00000351773, ENST00000361085, ENST00000477790, ENST00000479469, ENST00000498773, ENST00000638053)	1.86	5.23	39.7	3.15e-08	9.69e-07	7.5
7194	ENSG00000150990	57647	DHX37	12	125000000	125000000	42300	-	DHX37	protein_coding	chromosome	DEAH-box helicase 37 [Source:HGNC Symbol;Acc:HGNC:17210]	ENSG00000150990.8	DHX37	c(ENST00000308736, ENST00000507267, ENST00000542400, ENST00000543962, ENST00000544745)	1.38	5.82	39.7	3.16e-08	9.71e-07	7.5
13065	ENSG00000226479	79134	TMEM185B	2	120000000	120000000	5920	-	TMEM185B	protein_coding	chromosome	transmembrane protein 185B [Source:HGNC Symbol;Acc:HGNC:18896]	ENSG00000226479.4	TMEM185B	ENST00000426077	1.66	5.22	67	3.22e-08	9.87e-07	7.49
2141	ENSG00000102401	51566	ARMCX3	X	102000000	102000000	5050	+	ARMCX3	protein_coding	chromosome	armadillo repeat containing X-linked 3 [Source:HGNC Symbol;Acc:HGNC:24065]	ENSG00000102401.20	ARMCX3	c(ENST00000341189, ENST00000467808, ENST00000471229, ENST00000477980, ENST00000479298, ENST00000491568, ENST00000537169)	1.18	5.56	55.7	3.24e-08	9.9e-07	7.49
3124	ENSG00000111665	83461	CDCA3	12	6840000	6850000	7270	-	CDCA3	protein_coding	chromosome	cell division cycle associated 3 [Source:HGNC Symbol;Acc:HGNC:14624]	ENSG00000111665.11	CDCA3	c(ENST00000229265, ENST00000422785, ENST00000446553, ENST00000535406, ENST00000535871, ENST00000536241, ENST00000538862, ENST00000540683, ENST00000544610, ENST00000545368, ENST00000603043, ENST00000604599)	2.81	2.77	56.3	3.24e-08	9.9e-07	7.49
5132	ENSG00000132517	55065	SLC52A1	17	5030000	5050000	19400	-	SLC52A1	protein_coding	chromosome	solute carrier family 52 member 1 [Source:HGNC Symbol;Acc:HGNC:30225]	ENSG00000132517.15	SLC52A1	c(ENST00000254853, ENST00000424747, ENST00000512825, ENST00000573674, ENST00000575919)	-4.76	0.458	39.6	3.26e-08	9.92e-07	7.49
5802	ENSG00000137509	5547	PRCP	11	82800000	83000000	148000	-	PRCP	protein_coding	chromosome	prolylcarboxypeptidase [Source:HGNC Symbol;Acc:HGNC:9344]	ENSG00000137509.11	PRCP	c(ENST00000313010, ENST00000393399, ENST00000524642, ENST00000525772, ENST00000526918, ENST00000527444, ENST00000528082, ENST00000529671, ENST00000531128, ENST00000531283, ENST00000531801, ENST00000532476, ENST00000532709, ENST00000532809, ENST00000533126, ENST00000534264, ENST00000534396, ENST00000534631, ENST00000623464)	-1.02	5.44	41.8	3.3e-08	1e-06	7.48
10575	ENSG00000178913	6879	TAF7	5	141000000	141000000	60600	-	TAF7	protein_coding	chromosome	TATA-box binding protein associated factor 7 [Source:HGNC Symbol;Acc:HGNC:11541]	ENSG00000178913.8	TAF7	c(ENST00000313368, ENST00000624699, ENST00000624761)	1.16	6.16	53.8	3.35e-08	1.02e-06	7.47
11917	ENSG00000196792	29966	STRN3	14	30900000	31000000	133000	-	STRN3	protein_coding	chromosome	striatin 3 [Source:HGNC Symbol;Acc:HGNC:15720]	ENSG00000196792.12	STRN3	c(ENST00000355683, ENST00000357479, ENST00000366206, ENST00000554124, ENST00000554991, ENST00000555152, ENST00000555358, ENST00000556577)	1.51	5.79	39.5	3.35e-08	1.02e-06	7.47
1757	ENSG00000100030	5594	MAPK1	22	21800000	21900000	113000	-	MAPK1	protein_coding	chromosome	mitogen-activated protein kinase 1 [Source:HGNC Symbol;Acc:HGNC:6871]	ENSG00000100030.14	MAPK1	c(ENST00000215832, ENST00000398822, ENST00000491588, ENST00000544786)	1.61	7.26	39.4	3.4e-08	1.03e-06	7.47
10241	ENSG00000175482	57804	POLD4	11	67400000	67400000	6200	-	POLD4	protein_coding	chromosome	DNA polymerase delta 4, accessory subunit [Source:HGNC Symbol;Acc:HGNC:14106]	ENSG00000175482.9	POLD4	c(ENST00000312419, ENST00000524743, ENST00000528087, ENST00000529000, ENST00000529704, ENST00000530584, ENST00000531239, ENST00000532830, ENST00000533429, ENST00000534515, ENST00000539074, ENST00000542982)	-1.63	4.8	39.4	3.42e-08	1.03e-06	7.47
12560	ENSG00000205420	3853	KRT6A	12	52500000	52500000	6080	-	KRT6A	protein_coding	chromosome	keratin 6A [Source:HGNC Symbol;Acc:HGNC:6443]	ENSG00000205420.11	KRT6A	c(ENST00000330722, ENST00000548735, ENST00000549600, ENST00000549754, ENST00000549898)	0.648	14.1	39.4	3.43e-08	1.03e-06	7.46
9318	ENSG00000168615	8754	ADAM9	8	39000000	39100000	108000	+	ADAM9	protein_coding	chromosome	ADAM metallopeptidase domain 9 [Source:HGNC Symbol;Acc:HGNC:216]	ENSG00000168615.12	ADAM9	c(ENST00000379917, ENST00000463437, ENST00000466936, ENST00000468065, ENST00000481058, ENST00000481513, ENST00000481873, ENST00000484143, ENST00000487273)	0.975	8.48	39.4	3.45e-08	1.03e-06	7.46
10786	ENSG00000181126	352962	HLA-V	6	29800000	29800000	6860	+	HLA-V	transcribed_unprocessed_pseudogene	chromosome	major histocompatibility complex, class I, V (pseudogene) [Source:HGNC Symbol;Acc:HGNC:23482]	ENSG00000181126.13	HLA-V	c(ENST00000429037, ENST00000446817, ENST00000457107, ENST00000476601)	-2.66	2.85	39.4	3.45e-08	1.03e-06	7.46
1033	ENSG00000074800	2023	ENO1	1	8860000	8880000	18200	-	ENO1	protein_coding	chromosome	enolase 1 [Source:HGNC Symbol;Acc:HGNC:3350]	ENSG00000074800.16	ENO1	c(ENST00000234590, ENST00000414948, ENST00000464920, ENST00000486051, ENST00000489867, ENST00000492343, ENST00000497492, ENST00000643438, ENST00000645600, ENST00000645609, ENST00000646156, ENST00000646370, ENST00000646660, ENST00000646680, ENST00000646906, ENST00000647408)	0.39	11	39.2	3.61e-08	1.08e-06	7.44
1960	ENSG00000100979	5360	PLTP	20	45900000	45900000	13500	-	PLTP	protein_coding	chromosome	phospholipid transfer protein [Source:HGNC Symbol;Acc:HGNC:9093]	ENSG00000100979.15	PLTP	c(ENST00000354050, ENST00000372420, ENST00000372431, ENST00000420868, ENST00000477313)	0.878	6.56	39.2	3.61e-08	1.08e-06	7.44
7858	ENSG00000158859	9507	ADAMTS4	1	161000000	161000000	14800	-	ADAMTS4	protein_coding	chromosome	ADAM metallopeptidase with thrombospondin type 1 motif 4 [Source:HGNC Symbol;Acc:HGNC:220]	ENSG00000158859.10	ADAMTS4	c(ENST00000367995, ENST00000367996, ENST00000478394)	-3.15	0.769	39.2	3.62e-08	1.08e-06	7.44
10727	ENSG00000180530	8204	NRIP1	21	15000000	15100000	105000	-	NRIP1	protein_coding	chromosome	nuclear receptor interacting protein 1 [Source:HGNC Symbol;Acc:HGNC:8001]	ENSG00000180530.11	NRIP1	c(ENST00000318948, ENST00000400199, ENST00000400202, ENST00000411932, ENST00000637630, ENST00000637963, ENST00000638122)	0.965	6.87	39.2	3.72e-08	1.11e-06	7.43
4614	ENSG00000127334	8445	DYRK2	12	67600000	67700000	17100	+	DYRK2	protein_coding	chromosome	dual specificity tyrosine phosphorylation regulated kinase 2 [Source:HGNC Symbol;Acc:HGNC:3093]	ENSG00000127334.10	DYRK2	c(ENST00000319833, ENST00000344096, ENST00000393555, ENST00000537632, ENST00000542503, ENST00000543747)	2.11	5.22	39.1	3.79e-08	1.12e-06	7.42
5542	ENSG00000135776	23456	ABCB10	1	230000000	230000000	42100	-	ABCB10	protein_coding	chromosome	ATP binding cassette subfamily B member 10 [Source:HGNC Symbol;Acc:HGNC:41]	ENSG00000135776.5	ABCB10	c(ENST00000344517, ENST00000486755, ENST00000498158)	1.29	5.58	39	3.9e-08	1.15e-06	7.41
3786	ENSG00000117682	79947	DHDDS	1	26400000	26500000	39000	+	DHDDS	protein_coding	chromosome	dehydrodolichyl diphosphate synthase subunit [Source:HGNC Symbol;Acc:HGNC:20603]	ENSG00000117682.17	DHDDS	c(ENST00000236342, ENST00000360009, ENST00000374185, ENST00000374186, ENST00000416052, ENST00000427245, ENST00000430232, ENST00000431933, ENST00000434391, ENST00000436153, ENST00000487944, ENST00000525165, ENST00000525326, ENST00000525410, ENST00000525546, ENST00000525682, ENST00000526219, ENST00000526278, ENST00000527611, ENST00000528557, ENST00000529688, ENST00000530781, ENST00000531312, ENST00…	1.73	5.38	39	3.91e-08	1.15e-06	7.41
6617	ENSG00000144048	8446	DUSP11	2	73800000	73800000	18000	-	DUSP11	protein_coding	chromosome	dual specificity phosphatase 11 [Source:HGNC Symbol;Acc:HGNC:3066]	ENSG00000144048.10	DUSP11	c(ENST00000272444, ENST00000443070, ENST00000452812, ENST00000477458, ENST00000480948)	1.17	5.72	49.1	3.94e-08	1.16e-06	7.4
9762	ENSG00000171617	8507	ENC1	5	74600000	74600000	14000	-	ENC1	protein_coding	chromosome	ectodermal-neural cortex 1 [Source:HGNC Symbol;Acc:HGNC:3345]	ENSG00000171617.14	ENC1	c(ENST00000302351, ENST00000508331, ENST00000509127, ENST00000509284, ENST00000510316, ENST00000537006, ENST00000618628, ENST00000651128)	1.09	6.42	38.9	4.01e-08	1.18e-06	7.4
12052	ENSG00000197586	955	ENTPD6	20	25200000	25200000	32400	+	ENTPD6	protein_coding	chromosome	ectonucleoside triphosphate diphosphohydrolase 6 [Source:HGNC Symbol;Acc:HGNC:3368]	ENSG00000197586.13	ENTPD6	c(ENST00000354989, ENST00000360031, ENST00000376652, ENST00000376666, ENST00000417467, ENST00000418890, ENST00000425813, ENST00000427553, ENST00000433259, ENST00000433417, ENST00000435520, ENST00000439162, ENST00000447877, ENST00000463734, ENST00000471478, ENST00000481322, ENST00000485936, ENST00000490187)	0.985	6.6	38.9	4.04e-08	1.19e-06	7.39
5704	ENSG00000136868	1317	SLC31A1	9	113000000	113000000	42900	+	SLC31A1	protein_coding	chromosome	solute carrier family 31 member 1 [Source:HGNC Symbol;Acc:HGNC:11016]	ENSG00000136868.11	SLC31A1	c(ENST00000374212, ENST00000496650)	-1.09	5.99	38.9	4.05e-08	1.19e-06	7.39
10917	ENSG00000182473	23265	EXOC7	17	76100000	76100000	40600	-	EXOC7	protein_coding	chromosome	exocyst complex component 7 [Source:HGNC Symbol;Acc:HGNC:23214]	ENSG00000182473.22	EXOC7	c(ENST00000332065, ENST00000335146, ENST00000357231, ENST00000405068, ENST00000405575, ENST00000406660, ENST00000411744, ENST00000420116, ENST00000442951, ENST00000460476, ENST00000465252, ENST00000467586, ENST00000467929, ENST00000486053, ENST00000494787, ENST00000589210, ENST00000589507, ENST00000591724, ENST00000592559, ENST00000607838, ENST00000634349)	1.47	7.16	38.8	4.1e-08	1.2e-06	7.39
14050	ENSG00000267041	342892	ZNF850	19	36700000	36800000	58400	-	ZNF850	protein_coding	chromosome	zinc finger protein 850 [Source:HGNC Symbol;Acc:HGNC:27994]	ENSG00000267041.6	ZNF850	c(ENST00000589390, ENST00000591344, ENST00000614887)	-2.66	3.44	38.8	4.11e-08	1.2e-06	7.39
4181	ENSG00000122512	5395	PMS2	7	5970000	6010000	38200	-	PMS2	protein_coding	chromosome	PMS1 homolog 2, mismatch repair system component [Source:HGNC Symbol;Acc:HGNC:9122]	ENSG00000122512.16	PMS2	c(ENST00000265849, ENST00000380416, ENST00000382321, ENST00000406569, ENST00000415839, ENST00000441476, ENST00000469652, ENST00000642292, ENST00000642456, ENST00000643595, ENST00000644110)	1.28	5.39	38.8	4.13e-08	1.2e-06	7.38
9325	ENSG00000168685	3575	IL7R	5	35900000	35900000	26900	+	IL7R	protein_coding	chromosome	interleukin 7 receptor [Source:HGNC Symbol;Acc:HGNC:6024]	ENSG00000168685.15	IL7R	c(ENST00000303115, ENST00000505093, ENST00000505875, ENST00000506850, ENST00000508941, ENST00000509668, ENST00000511031, ENST00000511982, ENST00000514217, ENST00000515665)	-6.78	0.734	38.8	4.17e-08	1.21e-06	7.38
3262	ENSG00000112701	26054	SENP6	6	75600000	75700000	117000	+	SENP6	protein_coding	chromosome	SUMO specific peptidase 6 [Source:HGNC Symbol;Acc:HGNC:20944]	ENSG00000112701.18	SENP6	c(ENST00000327284, ENST00000370010, ENST00000424947, ENST00000436928, ENST00000447266, ENST00000474906, ENST00000476060, ENST00000483859, ENST00000485497, ENST00000487548, ENST00000493959, ENST00000503501)	-0.833	6.53	38.8	4.19e-08	1.21e-06	7.38
7473	ENSG00000154240	201134	CEP112	17	65600000	66200000	557000	-	CEP112	protein_coding	chromosome	centrosomal protein 112 [Source:HGNC Symbol;Acc:HGNC:28514]	ENSG00000154240.17	CEP112	c(ENST00000317442, ENST00000392769, ENST00000535342, ENST00000537949, ENST00000577322, ENST00000578878, ENST00000578971, ENST00000580482, ENST00000580624, ENST00000580694, ENST00000581734, ENST00000581739, ENST00000582760, ENST00000582795, ENST00000582861, ENST00000583358, ENST00000583466, ENST00000584627, ENST00000584987, ENST00000585168)	-3.38	1.8	38.8	4.19e-08	1.21e-06	7.38
3025	ENSG00000110651	975	CD81	11	2380000	2400000	21200	+	CD81	protein_coding	chromosome	CD81 molecule [Source:HGNC Symbol;Acc:HGNC:1701]	ENSG00000110651.11	CD81	c(ENST00000263645, ENST00000381036, ENST00000464784, ENST00000468153, ENST00000475945, ENST00000481386, ENST00000481687, ENST00000492252, ENST00000492627, ENST00000493525, ENST00000524805, ENST00000526072, ENST00000527343, ENST00000530239, ENST00000530648, ENST00000531840, ENST00000533417)	0.744	8.29	38.8	4.21e-08	1.22e-06	7.38
11143	ENSG00000184292	4070	TACSTD2	1	58600000	58600000	1820	-	TACSTD2	protein_coding	chromosome	tumor associated calcium signal transducer 2 [Source:HGNC Symbol;Acc:HGNC:11530]	ENSG00000184292.7	TACSTD2	ENST00000371225	0.58	9.06	38.7	4.32e-08	1.25e-06	7.36
7113	ENSG00000149532	79869	CPSF7	11	61400000	61400000	27400	-	CPSF7	protein_coding	chromosome	cleavage and polyadenylation specific factor 7 [Source:HGNC Symbol;Acc:HGNC:30098]	ENSG00000149532.15	CPSF7	c(ENST00000340437, ENST00000394888, ENST00000413184, ENST00000413232, ENST00000439958, ENST00000448745, ENST00000449811, ENST00000450000, ENST00000463244, ENST00000474684, ENST00000477890, ENST00000489728, ENST00000494016, ENST00000535222, ENST00000536145, ENST00000536548, ENST00000537162, ENST00000537641, ENST00000539952, ENST00000541963, ENST00000543545, ENST00000544585, ENST00000544669, ENST00…	1.48	6.17	38.6	4.42e-08	1.27e-06	7.35
9845	ENSG00000172197	154141	MBOAT1	6	20100000	20200000	113000	-	MBOAT1	protein_coding	chromosome	membrane bound O-acyltransferase domain containing 1 [Source:HGNC Symbol;Acc:HGNC:21579]	ENSG00000172197.11	MBOAT1	ENST00000324607	-2.77	1.96	38.6	4.45e-08	1.27e-06	7.35
12078	ENSG00000197769	440738	MAP1LC3C	1	242000000	242000000	3610	-	MAP1LC3C	protein_coding	chromosome	microtubule associated protein 1 light chain 3 gamma [Source:HGNC Symbol;Acc:HGNC:13353]	ENSG00000197769.6	MAP1LC3C	ENST00000357246	-2.43	1.81	38.6	4.49e-08	1.29e-06	7.35
9171	ENSG00000167766	55769	ZNF83	19	52600000	52700000	96400	-	ZNF83	protein_coding	chromosome	zinc finger protein 83 [Source:HGNC Symbol;Acc:HGNC:13158]	ENSG00000167766.18	ZNF83	c(ENST00000301096, ENST00000536937, ENST00000541777, ENST00000545872, ENST00000594682, ENST00000595171, ENST00000595939, ENST00000596440, ENST00000596930, ENST00000597161, ENST00000597597, ENST00000598190, ENST00000598536, ENST00000600457, ENST00000600714, ENST00000601140, ENST00000601237, ENST00000601257, ENST00000602232)	1.11	6.12	38.5	4.57e-08	1.31e-06	7.34
494	ENSG00000047365	116984	ARAP2	4	35900000	36200000	296000	-	ARAP2	protein_coding	chromosome	ArfGAP with RhoGAP domain, ankyrin repeat and PH domain 2 [Source:HGNC Symbol;Acc:HGNC:16924]	ENSG00000047365.12	ARAP2	c(ENST00000303965, ENST00000503225, ENST00000503904, ENST00000505837, ENST00000506189, ENST00000508066, ENST00000511416, ENST00000512804, ENST00000513032, ENST00000618163)	1.28	5.73	38.4	4.71e-08	1.34e-06	7.33
8595	ENSG00000164393	222611	ADGRF2	6	47700000	47700000	41400	+	ADGRF2	protein_coding	chromosome	adhesion G protein-coupled receptor F2 [Source:HGNC Symbol;Acc:HGNC:18991]	ENSG00000164393.8	ADGRF2	c(ENST00000296862, ENST00000398742, ENST00000467205, ENST00000507065)	-3.72	0.22	38.4	4.73e-08	1.35e-06	7.33
6174	ENSG00000140450	91947	ARRDC4	15	98000000	98000000	13100	+	ARRDC4	protein_coding	chromosome	arrestin domain containing 4 [Source:HGNC Symbol;Acc:HGNC:28087]	ENSG00000140450.9	ARRDC4	ENST00000268042	-0.787	8.52	38.4	4.77e-08	1.35e-06	7.32
5562	ENSG00000135919	5270	SERPINE2	2	224000000	224000000	64300	-	SERPINE2	protein_coding	chromosome	serpin family E member 2 [Source:HGNC Symbol;Acc:HGNC:8951]	ENSG00000135919.13	SERPINE2	c(ENST00000258405, ENST00000409304, ENST00000409840, ENST00000423446, ENST00000432738, ENST00000447280, ENST00000454956, ENST00000473202, ENST00000478966, ENST00000489065)	1.14	6.45	38.4	4.78e-08	1.35e-06	7.32
10990	ENSG00000183077	125061	AFMID	17	78200000	78200000	20400	+	AFMID	protein_coding	chromosome	arylformamidase [Source:HGNC Symbol;Acc:HGNC:20910]	ENSG00000183077.15	AFMID	c(ENST00000327898, ENST00000409257, ENST00000585419, ENST00000586542, ENST00000586731, ENST00000587750, ENST00000588199, ENST00000588800, ENST00000589107, ENST00000589256, ENST00000589664, ENST00000591256, ENST00000591538, ENST00000591952, ENST00000592988)	-1.64	4.24	38.3	4.86e-08	1.37e-06	7.31
1388	ENSG00000087077	7205	TRIP6	7	101000000	101000000	6070	+	TRIP6	protein_coding	chromosome	thyroid hormone receptor interactor 6 [Source:HGNC Symbol;Acc:HGNC:12311]	ENSG00000087077.14	TRIP6	c(ENST00000200457, ENST00000417475, ENST00000429658, ENST00000437505, ENST00000463125, ENST00000476870, ENST00000488670, ENST00000496260, ENST00000619988)	1.07	6.58	38.2	5.08e-08	1.43e-06	7.29
11214	ENSG00000184988	113277	TMEM106A	17	43200000	43200000	8210	+	TMEM106A	protein_coding	chromosome	transmembrane protein 106A [Source:HGNC Symbol;Acc:HGNC:28288]	ENSG00000184988.8	TMEM106A	c(ENST00000536052, ENST00000541594, ENST00000586685, ENST00000588659, ENST00000588693, ENST00000592564, ENST00000592649, ENST00000612339)	-3.43	1.31	38.2	5.09e-08	1.43e-06	7.29
12076	ENSG00000197756	6168	RPL37A	2	216000000	217000000	80400	+	RPL37A	protein_coding	chromosome	ribosomal protein L37a [Source:HGNC Symbol;Acc:HGNC:10348]	ENSG00000197756.10	RPL37A	c(ENST00000359681, ENST00000420712, ENST00000427280, ENST00000441179, ENST00000446558, ENST00000456586, ENST00000478153, ENST00000487233, ENST00000490649, ENST00000491306, ENST00000598925, ENST00000600880, ENST00000624436)	-0.419	10	38.2	5.11e-08	1.43e-06	7.29
5794	ENSG00000137492	5612	THAP12	11	76300000	76400000	31200	-	THAP12	protein_coding	chromosome	THAP domain containing 12 [Source:HGNC Symbol;Acc:HGNC:9440]	ENSG00000137492.8	THAP12	c(ENST00000260045, ENST00000525277, ENST00000528993, ENST00000529901, ENST00000531878)	1.28	6.1	38.2	5.12e-08	1.43e-06	7.29
6013	ENSG00000138802	10427	SEC24B	4	109000000	110000000	107000	+	SEC24B	protein_coding	chromosome	SEC24 homolog B, COPII coat complex component [Source:HGNC Symbol;Acc:HGNC:10704]	ENSG00000138802.11	SEC24B	c(ENST00000265175, ENST00000399100, ENST00000504968)	0.912	6.57	38.1	5.17e-08	1.45e-06	7.29
9641	ENSG00000170802	3344	FOXN2	2	48300000	48400000	64700	+	FOXN2	protein_coding	chromosome	forkhead box N2 [Source:HGNC Symbol;Acc:HGNC:5281]	ENSG00000170802.16	FOXN2	c(ENST00000340553, ENST00000413569, ENST00000616844)	1.48	5.05	38.1	5.25e-08	1.46e-06	7.28
9959	ENSG00000173041	340252	ZNF680	7	64500000	64600000	43200	-	ZNF680	protein_coding	chromosome	zinc finger protein 680 [Source:HGNC Symbol;Acc:HGNC:26897]	ENSG00000173041.12	ZNF680	c(ENST00000309683, ENST00000447137, ENST00000470847, ENST00000473601, ENST00000476563)	2.24	3.93	38.1	5.25e-08	1.46e-06	7.28
1985	ENSG00000101144	655	BMP7	20	57200000	57300000	97900	-	BMP7	protein_coding	chromosome	bone morphogenetic protein 7 [Source:HGNC Symbol;Acc:HGNC:1074]	ENSG00000101144.13	BMP7	c(ENST00000395863, ENST00000395864, ENST00000433911, ENST00000450594, ENST00000460817, ENST00000463939, ENST00000476877, ENST00000524700, ENST00000530870)	-3.57	0.786	38	5.38e-08	1.5e-06	7.27
7032	ENSG00000148634	26091	HERC4	10	67900000	68100000	153000	-	HERC4	protein_coding	chromosome	HECT and RLD domain containing E3 ubiquitin protein ligase 4 [Source:HGNC Symbol;Acc:HGNC:24521]	ENSG00000148634.15	HERC4	c(ENST00000277817, ENST00000373700, ENST00000395185, ENST00000395198, ENST00000412272, ENST00000427635, ENST00000460168, ENST00000463478, ENST00000473533, ENST00000480158, ENST00000492996, ENST00000505760, ENST00000506515, ENST00000513996, ENST00000515753)	0.8	7.48	38	5.39e-08	1.5e-06	7.27
4276	ENSG00000123609	9111	NMI	2	151000000	151000000	19400	-	NMI	protein_coding	chromosome	N-myc and STAT interactor [Source:HGNC Symbol;Acc:HGNC:7854]	ENSG00000123609.11	NMI	c(ENST00000243346, ENST00000414946, ENST00000477072, ENST00000491771)	-2.2	2.72	38	5.4e-08	1.5e-06	7.27
2072	ENSG00000101842	340547	VSIG1	X	108000000	108000000	34200	+	VSIG1	protein_coding	chromosome	V-set and immunoglobulin domain containing 1 [Source:HGNC Symbol;Acc:HGNC:28675]	ENSG00000101842.13	VSIG1	c(ENST00000217957, ENST00000415430, ENST00000458383, ENST00000479635, ENST00000485533)	-2.22	2.62	38	5.42e-08	1.5e-06	7.27
11356	ENSG00000185896	3916	LAMP1	13	113000000	113000000	26400	+	LAMP1	protein_coding	chromosome	lysosomal associated membrane protein 1 [Source:HGNC Symbol;Acc:HGNC:6499]	ENSG00000185896.11	LAMP1	c(ENST00000332556, ENST00000471046, ENST00000472564)	0.957	8.34	37.9	5.49e-08	1.52e-06	7.26
6041	ENSG00000139190	6843	VAMP1	12	6460000	6470000	8750	-	VAMP1	protein_coding	chromosome	vesicle associated membrane protein 1 [Source:HGNC Symbol;Acc:HGNC:12642]	ENSG00000139190.16	VAMP1	c(ENST00000361716, ENST00000396308, ENST00000400911, ENST00000535180, ENST00000535927, ENST00000538970, ENST00000539047, ENST00000544432)	10.4	2.97	39.1	5.54e-08	1.53e-06	7.26
7478	ENSG00000154274	55286	C4orf19	4	37500000	37600000	170000	+	C4orf19	protein_coding	chromosome	chromosome 4 open reading frame 19 [Source:HGNC Symbol;Acc:HGNC:25618]	ENSG00000154274.15	C4orf19	c(ENST00000284437, ENST00000381980, ENST00000508175)	-3.37	1.1	37.8	5.64e-08	1.55e-06	7.25
3466	ENSG00000114999	150465	TTL	2	112000000	113000000	59600	+	TTL	protein_coding	chromosome	tubulin tyrosine ligase [Source:HGNC Symbol;Acc:HGNC:21586]	ENSG00000114999.8	TTL	c(ENST00000233336, ENST00000460450, ENST00000476615, ENST00000485537)	1.66	5.67	37.8	5.65e-08	1.55e-06	7.25
14427	ENSG00000276880	122509	IFI27L1	CHR_HSCHR14_7_CTG1	94100000	94100000	22600	+	IFI27L1	protein_coding	chromosome	interferon alpha inducible protein 27 like 1 [Source:HGNC Symbol;Acc:HGNC:19754]	ENSG00000276880.3	IFI27L1	c(ENST00000611681, ENST00000625811, ENST00000625947, ENST00000626435, ENST00000626801, ENST00000627505, ENST00000627570, ENST00000627633, ENST00000627939, ENST00000628436, ENST00000629051, ENST00000629591, ENST00000629798)	2.99	3.55	51.5	5.75e-08	1.57e-06	7.24
10027	ENSG00000173548	257364	SNX33	15	75600000	75700000	14400	+	SNX33	protein_coding	chromosome	sorting nexin 33 [Source:HGNC Symbol;Acc:HGNC:28468]	ENSG00000173548.8	SNX33	c(ENST00000308527, ENST00000569152)	0.919	6.74	37.8	5.79e-08	1.58e-06	7.24
648	ENSG00000060491	11054	OGFR	20	62800000	62800000	9170	+	OGFR	protein_coding	chromosome	opioid growth factor receptor [Source:HGNC Symbol;Acc:HGNC:15768]	ENSG00000060491.16	OGFR	c(ENST00000290291, ENST00000370461, ENST00000450048, ENST00000621591)	1.79	4.81	37.8	5.8e-08	1.58e-06	7.24
10987	ENSG00000183049	57118	CAMK1D	10	12300000	12800000	486000	+	CAMK1D	protein_coding	chromosome	calcium/calmodulin dependent protein kinase ID [Source:HGNC Symbol;Acc:HGNC:19341]	ENSG00000183049.12	CAMK1D	c(ENST00000378845, ENST00000487696, ENST00000615792, ENST00000619168)	-1.89	3.9	37.8	5.8e-08	1.58e-06	7.24
6635	ENSG00000144233	83607	AMMECR1L	2	128000000	128000000	24300	-	AMMECR1L	protein_coding	chromosome	AMMECR1 like [Source:HGNC Symbol;Acc:HGNC:28658]	ENSG00000144233.9	AMMECR1L	c(ENST00000272647, ENST00000393001)	1.11	6.1	37.7	5.9e-08	1.61e-06	7.23
382	ENSG00000030419	22807	IKZF2	2	213000000	213000000	153000	-	IKZF2	protein_coding	chromosome	IKAROS family zinc finger 2 [Source:HGNC Symbol;Acc:HGNC:13177]	ENSG00000030419.16	IKZF2	c(ENST00000342002, ENST00000374319, ENST00000374326, ENST00000412444, ENST00000431520, ENST00000433134, ENST00000434687, ENST00000439848, ENST00000442445, ENST00000451136, ENST00000452786, ENST00000453575, ENST00000457361, ENST00000484040)	1.56	5.84	37.7	5.92e-08	1.61e-06	7.23
2439	ENSG00000105171	10775	POP4	19	29600000	29600000	11000	+	POP4	protein_coding	chromosome	POP4 homolog, ribonuclease P/MRP subunit [Source:HGNC Symbol;Acc:HGNC:30081]	ENSG00000105171.10	POP4	c(ENST00000221770, ENST00000585603, ENST00000586136, ENST00000586173, ENST00000586420, ENST00000586823, ENST00000587232, ENST00000588551, ENST00000590688, ENST00000591061, ENST00000591824, ENST00000592749, ENST00000592759)	1.04	5.25	37.7	5.96e-08	1.61e-06	7.22
11476	ENSG00000186832	3868	KRT16	17	41600000	41600000	6120	-	KRT16	protein_coding	chromosome	keratin 16 [Source:HGNC Symbol;Acc:HGNC:6423]	ENSG00000186832.9	KRT16	c(ENST00000301653, ENST00000588319, ENST00000590990, ENST00000593067)	0.445	10.9	37.6	6.03e-08	1.63e-06	7.22
11674	ENSG00000188732	340277	FAM221A	7	23700000	23700000	23100	+	FAM221A	protein_coding	chromosome	family with sequence similarity 221 member A [Source:HGNC Symbol;Acc:HGNC:27977]	ENSG00000188732.11	FAM221A	c(ENST00000344962, ENST00000409192, ENST00000409653, ENST00000409994, ENST00000429719, ENST00000446234, ENST00000462546, ENST00000483090)	-2.2	2.63	37.6	6.03e-08	1.63e-06	7.22
11445	ENSG00000186532	114826	SMYD4	17	1780000	1830000	51200	-	SMYD4	protein_coding	chromosome	SET and MYND domain containing 4 [Source:HGNC Symbol;Acc:HGNC:21067]	ENSG00000186532.12	SMYD4	c(ENST00000305513, ENST00000476292, ENST00000491788, ENST00000570368, ENST00000571854, ENST00000573937, ENST00000576633)	-1.56	3.67	37.6	6.04e-08	1.63e-06	7.22
2293	ENSG00000103942	9455	HOMER2	15	82800000	83000000	149000	-	HOMER2	protein_coding	chromosome	homer scaffold protein 2 [Source:HGNC Symbol;Acc:HGNC:17513]	ENSG00000103942.13	HOMER2	c(ENST00000304231, ENST00000450735, ENST00000500334, ENST00000558090, ENST00000558552, ENST00000558817, ENST00000560374, ENST00000561345, ENST00000619240, ENST00000619367)	-1.58	5.11	37.6	6.13e-08	1.64e-06	7.21
3232	ENSG00000112378	64065	PERP	6	138000000	138000000	18900	-	PERP	protein_coding	chromosome	p53 apoptosis effector related to PMP22 [Source:HGNC Symbol;Acc:HGNC:17637]	ENSG00000112378.12	PERP	ENST00000421351	0.631	11.8	37.6	6.13e-08	1.64e-06	7.21
363	ENSG00000027001	4285	MIPEP	13	23700000	23900000	159000	-	MIPEP	protein_coding	chromosome	mitochondrial intermediate peptidase [Source:HGNC Symbol;Acc:HGNC:7104]	ENSG00000027001.10	MIPEP	c(ENST00000382172, ENST00000433710, ENST00000464194, ENST00000469167, ENST00000494139)	1.68	4.89	37.6	6.15e-08	1.65e-06	7.21
6685	ENSG00000144730	54756	IL17RD	3	57100000	57200000	80300	-	IL17RD	protein_coding	chromosome	interleukin 17 receptor D [Source:HGNC Symbol;Acc:HGNC:17616]	ENSG00000144730.18	IL17RD	c(ENST00000296318, ENST00000320057, ENST00000463523, ENST00000467210, ENST00000469841, ENST00000479825, ENST00000498471, ENST00000640796)	-2	3.54	37.5	6.31e-08	1.69e-06	7.2
11812	ENSG00000196313	9883	POM121	7	72900000	73000000	72100	+	POM121	protein_coding	chromosome	POM121 transmembrane nucleoporin [Source:HGNC Symbol;Acc:HGNC:19702]	ENSG00000196313.11	POM121	c(ENST00000358357, ENST00000395270, ENST00000434423, ENST00000446813, ENST00000627934)	1.14	6.35	37.5	6.33e-08	1.69e-06	7.2
8682	ENSG00000164934	25879	DCAF13	8	103000000	103000000	28700	+	DCAF13	protein_coding	chromosome	DDB1 and CUL4 associated factor 13 [Source:HGNC Symbol;Acc:HGNC:24535]	ENSG00000164934.14	DCAF13	c(ENST00000297579, ENST00000518554, ENST00000519682, ENST00000521716, ENST00000521971, ENST00000521999, ENST00000611541, ENST00000612750, ENST00000616836, ENST00000618975)	0.888	6.44	42	6.34e-08	1.69e-06	7.2
13456	ENSG00000239254	NA		7	139000000	139000000	1750	-	AC009220.2	processed_pseudogene	chromosome	Male-specific lethal-3 homolog 1 (Msl3l1) pseudogene	ENSG00000239254.1	AC009220.2	ENST00000489759	-4.33	0.209	37.4	6.43e-08	1.71e-06	7.19
9263	ENSG00000168282	4247	MGAT2	14	49600000	49600000	2680	+	MGAT2	protein_coding	chromosome	mannosyl (alpha-1,6-)-glycoprotein beta-1,2-N-acetylglucosaminyltransferase [Source:HGNC Symbol;Acc:HGNC:7045]	ENSG00000168282.6	MGAT2	ENST00000305386	1.12	5.72	37.7	6.49e-08	1.72e-06	7.19
7905	ENSG00000159348	51706	CYB5R1	1	203000000	203000000	5400	-	CYB5R1	protein_coding	chromosome	cytochrome b5 reductase 1 [Source:HGNC Symbol;Acc:HGNC:13397]	ENSG00000159348.13	CYB5R1	c(ENST00000367249, ENST00000446185, ENST00000473599, ENST00000478009, ENST00000482572, ENST00000483915, ENST00000497655)	0.649	7.39	37.4	6.53e-08	1.73e-06	7.18
4911	ENSG00000130713	23404	EXOSC2	9	131000000	131000000	11200	+	EXOSC2	protein_coding	chromosome	exosome component 2 [Source:HGNC Symbol;Acc:HGNC:17097]	ENSG00000130713.16	EXOSC2	c(ENST00000372350, ENST00000372351, ENST00000372352, ENST00000372358, ENST00000430138, ENST00000463488, ENST00000467138, ENST00000490641, ENST00000491115, ENST00000495699, ENST00000546165)	-1.3	5.78	37.4	6.61e-08	1.75e-06	7.18
13491	ENSG00000240280	146771	TCAM1P	17	63800000	63900000	15100	+	TCAM1P	transcribed_unitary_pseudogene	chromosome	testicular cell adhesion molecule 1, pseudogene [Source:HGNC Symbol;Acc:HGNC:30707]	ENSG00000240280.7	TCAM1P	c(ENST00000463377, ENST00000466125, ENST00000469014, ENST00000476374, ENST00000478379, ENST00000482005, ENST00000485295)	-10.1	-1.58	38.2	6.64e-08	1.75e-06	7.18
2448	ENSG00000105220	2821	GPI	19	34400000	34400000	42900	+	GPI	protein_coding	chromosome	glucose-6-phosphate isomerase [Source:HGNC Symbol;Acc:HGNC:4458]	ENSG00000105220.17	GPI	c(ENST00000356487, ENST00000415930, ENST00000586077, ENST00000586392, ENST00000586425, ENST00000587384, ENST00000587521, ENST00000588991, ENST00000589399, ENST00000589504, ENST00000589640, ENST00000589985, ENST00000590362, ENST00000590375, ENST00000591204, ENST00000592144, ENST00000592277, ENST00000642240, ENST00000643067, ENST00000646312, ENST00000647446)	0.707	8.25	37.3	6.78e-08	1.79e-06	7.17
4157	ENSG00000122140	51116	MRPS2	9	135000000	136000000	4690	+	MRPS2	protein_coding	chromosome	mitochondrial ribosomal protein S2 [Source:HGNC Symbol;Acc:HGNC:14495]	ENSG00000122140.11	MRPS2	c(ENST00000241600, ENST00000371785, ENST00000453385, ENST00000462948, ENST00000472852, ENST00000472946, ENST00000485333, ENST00000488610)	1.19	5.39	40.9	6.82e-08	1.79e-06	7.17
2505	ENSG00000105556	54531	MIER2	19	301000	345000	43400	-	MIER2	protein_coding	chromosome	MIER family member 2 [Source:HGNC Symbol;Acc:HGNC:29210]	ENSG00000105556.11	MIER2	c(ENST00000264819, ENST00000586994, ENST00000587966, ENST00000592722, ENST00000619835, ENST00000621180, ENST00000635755)	2.48	4.01	37.2	7e-08	1.84e-06	7.16
11380	ENSG00000186081	3852	KRT5	12	52500000	52500000	5960	-	KRT5	protein_coding	chromosome	keratin 5 [Source:HGNC Symbol;Acc:HGNC:6442]	ENSG00000186081.12	KRT5	c(ENST00000252242, ENST00000546577, ENST00000547890, ENST00000548409, ENST00000549420, ENST00000549511, ENST00000551013, ENST00000551188, ENST00000551275, ENST00000552629, ENST00000552952)	0.577	13.6	37.1	7.08e-08	1.85e-06	7.15
2331	ENSG00000104332	6422	SFRP1	8	41300000	41300000	47500	-	SFRP1	protein_coding	chromosome	secreted frizzled related protein 1 [Source:HGNC Symbol;Acc:HGNC:10776]	ENSG00000104332.12	SFRP1	c(ENST00000220772, ENST00000379845)	0.714	7	40.4	7.09e-08	1.85e-06	7.15
6465	ENSG00000143207	64326	COP1	1	176000000	176000000	262000	-	COP1	protein_coding	chromosome	COP1 E3 ubiquitin ligase [Source:HGNC Symbol;Acc:HGNC:17440]	ENSG00000143207.21	COP1	c(ENST00000308769, ENST00000367666, ENST00000367667, ENST00000367669, ENST00000459744, ENST00000461830, ENST00000474194, ENST00000482305, ENST00000491600, ENST00000498306, ENST00000649803)	-1.02	5.38	37.1	7.1e-08	1.85e-06	7.15
3729	ENSG00000117222	5929	RBBP5	1	205000000	205000000	35900	-	RBBP5	protein_coding	chromosome	RB binding protein 5, histone lysine methyltransferase complex subunit [Source:HGNC Symbol;Acc:HGNC:9888]	ENSG00000117222.14	RBBP5	c(ENST00000264515, ENST00000367164, ENST00000484379)	-1.23	5.11	37.1	7.17e-08	1.87e-06	7.14
4802	ENSG00000129559	4738	NEDD8	14	24200000	24200000	15500	-	NEDD8	protein_coding	chromosome	NEDD8 ubiquitin like modifier [Source:HGNC Symbol;Acc:HGNC:7732]	ENSG00000129559.13	NEDD8	c(ENST00000250495, ENST00000396828, ENST00000524927, ENST00000526430, ENST00000527046, ENST00000531430, ENST00000533242, ENST00000560427)	-0.534	7.13	37.1	7.19e-08	1.87e-06	7.14
8544	ENSG00000164163	6059	ABCE1	4	145000000	145000000	31200	+	ABCE1	protein_coding	chromosome	ATP binding cassette subfamily E member 1 [Source:HGNC Symbol;Acc:HGNC:69]	ENSG00000164163.11	ABCE1	c(ENST00000296577, ENST00000502586, ENST00000502803, ENST00000504292, ENST00000504683, ENST00000506506, ENST00000507193, ENST00000509593, ENST00000510321, ENST00000515678)	0.708	7.92	37	7.33e-08	1.91e-06	7.13
1502	ENSG00000089775	7597	ZBTB25	14	64400000	64500000	56100	-	ZBTB25	protein_coding	chromosome	zinc finger and BTB domain containing 25 [Source:HGNC Symbol;Acc:HGNC:13112]	ENSG00000089775.11	ZBTB25	c(ENST00000394715, ENST00000555220, ENST00000555424, ENST00000608382)	-1.69	3.86	37	7.49e-08	1.94e-06	7.13
7083	ENSG00000149218	23052	ENDOD1	11	95100000	95100000	42800	+	ENDOD1	protein_coding	chromosome	endonuclease domain containing 1 [Source:HGNC Symbol;Acc:HGNC:29129]	ENSG00000149218.5	ENDOD1	ENST00000278505	0.769	6.97	54.2	7.64e-08	1.98e-06	7.12
6158	ENSG00000140350	8125	ANP32A	15	68800000	68800000	42400	-	ANP32A	protein_coding	chromosome	acidic nuclear phosphoprotein 32 family member A [Source:HGNC Symbol;Acc:HGNC:13233]	ENSG00000140350.15	ANP32A	c(ENST00000267918, ENST00000409628, ENST00000465139, ENST00000480858, ENST00000483221, ENST00000483551, ENST00000486054, ENST00000495420, ENST00000495764, ENST00000560303, ENST00000561430)	-1.04	6.57	36.9	7.71e-08	1.99e-06	7.11
4872	ENSG00000130382	4298	MLLT1	19	6210000	6280000	69600	-	MLLT1	protein_coding	chromosome	MLLT1 super elongation complex subunit [Source:HGNC Symbol;Acc:HGNC:7134]	ENSG00000130382.9	MLLT1	c(ENST00000252674, ENST00000585588, ENST00000587473)	1.1	5.47	36.9	7.72e-08	1.99e-06	7.11
11542	ENSG00000187664	404037	HAPLN4	19	19300000	19300000	8050	-	HAPLN4	protein_coding	chromosome	hyaluronan and proteoglycan link protein 4 [Source:HGNC Symbol;Acc:HGNC:31357]	ENSG00000187664.9	HAPLN4	c(ENST00000291481, ENST00000592862)	-2.63	1.84	36.8	7.79e-08	2.01e-06	7.11
4305	ENSG00000124102	5266	PI3	20	45200000	45200000	1640	+	PI3	protein_coding	chromosome	peptidase inhibitor 3 [Source:HGNC Symbol;Acc:HGNC:8947]	ENSG00000124102.5	PI3	ENST00000243924	0.711	7.26	36.8	7.84e-08	2.01e-06	7.11
10561	ENSG00000178726	7056	THBD	20	23000000	23000000	4110	-	THBD	protein_coding	chromosome	thrombomodulin [Source:HGNC Symbol;Acc:HGNC:11784]	ENSG00000178726.6	THBD	ENST00000377103	1.99	4.78	84.9	7.86e-08	2.01e-06	7.1
11935	ENSG00000196917	27198	HCAR1	12	123000000	123000000	4770	-	HCAR1	protein_coding	chromosome	hydroxycarboxylic acid receptor 1 [Source:HGNC Symbol;Acc:HGNC:4532]	ENSG00000196917.6	HCAR1	ENST00000432564	-4.03	0.286	36.8	7.88e-08	2.02e-06	7.1
6620	ENSG00000144063	7851	MALL	2	110000000	110000000	32700	-	MALL	protein_coding	chromosome	mal, T cell differentiation protein like [Source:HGNC Symbol;Acc:HGNC:6818]	ENSG00000144063.3	MALL	c(ENST00000272462, ENST00000424988, ENST00000427178)	0.759	7.31	36.8	7.94e-08	2.03e-06	7.1
3714	ENSG00000117020	10000	AKT3	1	243000000	244000000	363000	-	AKT3	protein_coding	chromosome	AKT serine/threonine kinase 3 [Source:HGNC Symbol;Acc:HGNC:393]	ENSG00000117020.18	AKT3	c(ENST00000263826, ENST00000336199, ENST00000366539, ENST00000366540, ENST00000463991, ENST00000490018, ENST00000491219, ENST00000492957, ENST00000550388, ENST00000552631, ENST00000672238, ENST00000672442, ENST00000672460, ENST00000672578, ENST00000672679, ENST00000673400, ENST00000673466)	-2.13	4.16	36.8	7.96e-08	2.03e-06	7.1
7141	ENSG00000149809	7108	TM7SF2	11	65100000	65100000	4550	+	TM7SF2	protein_coding	chromosome	transmembrane 7 superfamily member 2 [Source:HGNC Symbol;Acc:HGNC:11863]	ENSG00000149809.15	TM7SF2	c(ENST00000279263, ENST00000345348, ENST00000524690, ENST00000524986, ENST00000525385, ENST00000526048, ENST00000526085, ENST00000526809, ENST00000527851, ENST00000527968, ENST00000528026, ENST00000528802, ENST00000529233, ENST00000529292, ENST00000529414, ENST00000529601, ENST00000530650, ENST00000530750, ENST00000530892, ENST00000531029, ENST00000531321, ENST00000532328, ENST00000533646, ENST00…	-1.59	3.76	36.8	8.02e-08	2.04e-06	7.1
9274	ENSG00000168374	378	ARF4	3	57600000	57600000	26900	-	ARF4	protein_coding	chromosome	ADP ribosylation factor 4 [Source:HGNC Symbol;Acc:HGNC:655]	ENSG00000168374.11	ARF4	c(ENST00000303436, ENST00000463880, ENST00000483848, ENST00000486310, ENST00000488156, ENST00000489843, ENST00000493378, ENST00000495354, ENST00000496292)	0.654	7.96	36.7	8.05e-08	2.04e-06	7.09
618	ENSG00000057935	57504	MTA3	2	42500000	42800000	262000	+	MTA3	protein_coding	chromosome	metastasis associated 1 family member 3 [Source:HGNC Symbol;Acc:HGNC:23784]	ENSG00000057935.13	MTA3	c(ENST00000405094, ENST00000405592, ENST00000406652, ENST00000406911, ENST00000407270, ENST00000409019, ENST00000430763, ENST00000433553, ENST00000454356, ENST00000461256, ENST00000467925, ENST00000472767, ENST00000475383, ENST00000478602, ENST00000482875, ENST00000484780, ENST00000490611, ENST00000491314, ENST00000493983)	-1.81	4.72	36.7	8.07e-08	2.05e-06	7.09
4552	ENSG00000126457	3276	PRMT1	19	49700000	49700000	13200	+	PRMT1	protein_coding	chromosome	protein arginine methyltransferase 1 [Source:HGNC Symbol;Acc:HGNC:5187]	ENSG00000126457.21	PRMT1	c(ENST00000391851, ENST00000454376, ENST00000524771, ENST00000525616, ENST00000525915, ENST00000526224, ENST00000527382, ENST00000527412, ENST00000527866, ENST00000528126, ENST00000528623, ENST00000529284, ENST00000529650, ENST00000529836, ENST00000530070, ENST00000530361, ENST00000532489, ENST00000534280, ENST00000534465, ENST00000534676, ENST00000610806)	0.714	6.94	40.7	8.09e-08	2.05e-06	7.09
3338	ENSG00000113580	2908	NR3C1	5	143000000	143000000	158000	-	NR3C1	protein_coding	chromosome	nuclear receptor subfamily 3 group C member 1 [Source:HGNC Symbol;Acc:HGNC:7978]	ENSG00000113580.15	NR3C1	c(ENST00000231509, ENST00000343796, ENST00000394464, ENST00000394466, ENST00000415690, ENST00000424646, ENST00000502500, ENST00000502892, ENST00000503201, ENST00000503701, ENST00000504336, ENST00000504572, ENST00000505058, ENST00000508760, ENST00000510170, ENST00000514699, ENST00000652686)	1.08	6.67	36.7	8.25e-08	2.08e-06	7.08
5170	ENSG00000132773	114034	TOE1	1	45300000	45300000	3920	+	TOE1	protein_coding	chromosome	target of EGR1, exonuclease [Source:HGNC Symbol;Acc:HGNC:15954]	ENSG00000132773.12	TOE1	c(ENST00000372090, ENST00000460057, ENST00000471337, ENST00000477731, ENST00000495703)	3.56	3.44	67.7	8.29e-08	2.09e-06	7.08
9684	ENSG00000171124	2525	FUT3	19	5840000	5850000	8590	-	FUT3	protein_coding	chromosome	fucosyltransferase 3 (Lewis blood group) [Source:HGNC Symbol;Acc:HGNC:4014]	ENSG00000171124.13	FUT3	c(ENST00000303225, ENST00000458379, ENST00000585715, ENST00000587048, ENST00000587183, ENST00000588539, ENST00000589620, ENST00000589714, ENST00000589918, ENST00000593144)	2.32	4.2	36.6	8.36e-08	2.11e-06	7.08
7132	ENSG00000149658	54915	YTHDF1	20	63200000	63200000	20700	-	YTHDF1	protein_coding	chromosome	YTH N6-methyladenosine RNA binding protein 1 [Source:HGNC Symbol;Acc:HGNC:15867]	ENSG00000149658.18	YTHDF1	c(ENST00000370334, ENST00000370339)	1.16	5.82	36.6	8.5e-08	2.14e-06	7.07
9332	ENSG00000168758	54910	SEMA4C	2	96900000	96900000	11000	-	SEMA4C	protein_coding	chromosome	semaphorin 4C [Source:HGNC Symbol;Acc:HGNC:10731]	ENSG00000168758.11	SEMA4C	c(ENST00000305476, ENST00000442264, ENST00000449330, ENST00000467747, ENST00000474420, ENST00000482925)	-1.52	4.21	36.6	8.52e-08	2.14e-06	7.07
7716	ENSG00000157227	4323	MMP14	14	22800000	22800000	12500	+	MMP14	protein_coding	chromosome	matrix metallopeptidase 14 [Source:HGNC Symbol;Acc:HGNC:7160]	ENSG00000157227.13	MMP14	c(ENST00000311852, ENST00000547074, ENST00000547279, ENST00000547596, ENST00000548162, ENST00000548761)	0.975	7.95	36.5	8.6e-08	2.15e-06	7.07
8294	ENSG00000163104	56916	SMARCAD1	4	94200000	94300000	83700	+	SMARCAD1	protein_coding	chromosome	SWI/SNF-related, matrix-associated actin-dependent regulator of chromatin, subfamily a, containing DEAD/H box 1 [Source:HGNC Symbol;Acc:HGNC:18398]	ENSG00000163104.17	SMARCAD1	c(ENST00000354268, ENST00000359052, ENST00000394961, ENST00000457823, ENST00000506089, ENST00000509418, ENST00000510105, ENST00000514232)	1.04	5.96	37.1	8.62e-08	2.16e-06	7.06
1631	ENSG00000094916	23468	CBX5	12	54200000	54300000	49200	-	CBX5	protein_coding	chromosome	chromobox 5 [Source:HGNC Symbol;Acc:HGNC:1555]	ENSG00000094916.16	CBX5	c(ENST00000209875, ENST00000439541, ENST00000547872, ENST00000550411, ENST00000552562, ENST00000618078)	-1.32	5.97	36.5	8.73e-08	2.18e-06	7.06
4311	ENSG00000124145	6385	SDC4	20	45300000	45300000	23100	-	SDC4	protein_coding	chromosome	syndecan 4 [Source:HGNC Symbol;Acc:HGNC:10661]	ENSG00000124145.6	SDC4	ENST00000372733	0.628	8.34	36.5	8.79e-08	2.19e-06	7.06
9637	ENSG00000170786	195814	SDR16C5	8	56300000	56300000	20800	-	SDR16C5	protein_coding	chromosome	short chain dehydrogenase/reductase family 16C member 5 [Source:HGNC Symbol;Acc:HGNC:30311]	ENSG00000170786.12	SDR16C5	c(ENST00000303749, ENST00000396721, ENST00000522671)	4.31	3.12	44.3	8.8e-08	2.19e-06	7.06
11364	ENSG00000185950	8660	IRS2	13	110000000	110000000	33900	-	IRS2	protein_coding	chromosome	insulin receptor substrate 2 [Source:HGNC Symbol;Acc:HGNC:6126]	ENSG00000185950.9	IRS2	ENST00000375856	-1.02	4.01	37.6	8.87e-08	2.2e-06	7.05
6414	ENSG00000142676	6135	RPL11	1	23700000	23700000	5090	+	RPL11	protein_coding	chromosome	ribosomal protein L11 [Source:HGNC Symbol;Acc:HGNC:10301]	ENSG00000142676.14	RPL11	c(ENST00000374550, ENST00000443624, ENST00000458455, ENST00000467075, ENST00000482370, ENST00000643754)	-0.361	10	36.4	8.94e-08	2.22e-06	7.05
3801	ENSG00000117906	5955	RCN2	15	76900000	77000000	22700	+	RCN2	protein_coding	chromosome	reticulocalbin 2 [Source:HGNC Symbol;Acc:HGNC:9935]	ENSG00000117906.14	RCN2	c(ENST00000320963, ENST00000394883, ENST00000394885, ENST00000557805, ENST00000558598, ENST00000560833)	0.916	6.3	36.4	8.97e-08	2.22e-06	7.05
5831	ENSG00000137767	58472	SQOR	15	45600000	45700000	60100	+	SQOR	protein_coding	chromosome	sulfide quinone oxidoreductase [Source:HGNC Symbol;Acc:HGNC:20390]	ENSG00000137767.14	SQOR	c(ENST00000260324, ENST00000561493, ENST00000561735, ENST00000563296, ENST00000565227, ENST00000565997, ENST00000566934, ENST00000568606)	0.732	7	36.4	9.02e-08	2.23e-06	7.04
12500	ENSG00000204695	442191	OR14J1	6	29300000	29300000	11300	+	OR14J1	protein_coding	chromosome	olfactory receptor family 14 subfamily J member 1 [Source:HGNC Symbol;Acc:HGNC:13971]	ENSG00000204695.4	OR14J1	c(ENST00000377160, ENST00000641895)	-2.28	1.85	36.4	9.02e-08	2.23e-06	7.04
413	ENSG00000035403	7414	VCL	10	74000000	74100000	126000	+	VCL	protein_coding	chromosome	vinculin [Source:HGNC Symbol;Acc:HGNC:12665]	ENSG00000035403.17	VCL	c(ENST00000211998, ENST00000372755, ENST00000461383, ENST00000472585, ENST00000478896, ENST00000623461, ENST00000624354)	0.804	7.87	36.4	9.13e-08	2.25e-06	7.04
11916	ENSG00000196787	8969	H2AC11	6	27100000	27100000	2250	+	HIST1H2AG	protein_coding	chromosome	histone cluster 1 H2A family member g [Source:HGNC Symbol;Acc:HGNC:4737]	ENSG00000196787.3	HIST1H2AG	ENST00000359193	-2.6	1.42	36.3	9.27e-08	2.28e-06	7.03
3747	ENSG00000117408	9670	IPO13	1	43900000	44000000	21100	+	IPO13	protein_coding	chromosome	importin 13 [Source:HGNC Symbol;Acc:HGNC:16853]	ENSG00000117408.11	IPO13	c(ENST00000372339, ENST00000372343, ENST00000480902, ENST00000486876, ENST00000489061, ENST00000489773, ENST00000492152)	1.64	6.39	36.3	9.4e-08	2.31e-06	7.03
10490	ENSG00000177951	51272	BET1L	11	168000	207000	39600	-	BET1L	protein_coding	chromosome	Bet1 golgi vesicular membrane trafficking protein like [Source:HGNC Symbol;Acc:HGNC:19348]	ENSG00000177951.17	BET1L	c(ENST00000325147, ENST00000332865, ENST00000382762, ENST00000410108, ENST00000479463, ENST00000486280, ENST00000529614)	1.18	5.79	36.3	9.42e-08	2.31e-06	7.03
4108	ENSG00000121481	6045	RNF2	1	185000000	185000000	57100	+	RNF2	protein_coding	chromosome	ring finger protein 2 [Source:HGNC Symbol;Acc:HGNC:10061]	ENSG00000121481.11	RNF2	c(ENST00000367509, ENST00000367510, ENST00000453650, ENST00000498201)	-1.79	4.77	36.2	9.5e-08	2.33e-06	7.02
13933	ENSG00000260914	NA		16	69300000	69300000	23000	+	AC026464.4	protein_coding	chromosome	novel protein	ENSG00000260914.3	AC026464.4	ENST00000570054	3.57	5.04	36.2	9.6e-08	2.35e-06	7.02
14501	ENSG00000278129	7554	ZNF8	19	58300000	58300000	23800	+	ZNF8	protein_coding	chromosome	zinc finger protein 8 [Source:HGNC Symbol;Acc:HGNC:13154]	ENSG00000278129.2	ZNF8	ENST00000621650	-1.64	3.35	36.2	9.67e-08	2.36e-06	7.01
11532	ENSG00000187605	200424	TET3	2	74000000	74100000	122000	+	TET3	protein_coding	chromosome	tet methylcytosine dioxygenase 3 [Source:HGNC Symbol;Acc:HGNC:28313]	ENSG00000187605.15	TET3	c(ENST00000305799, ENST00000409262, ENST00000475405, ENST00000496886)	1.06	5.82	36.2	9.7e-08	2.36e-06	7.01
6866	ENSG00000146676	5814	PURB	7	44900000	44900000	9230	-	PURB	protein_coding	chromosome	purine rich element binding protein B [Source:HGNC Symbol;Acc:HGNC:9702]	ENSG00000146676.10	PURB	ENST00000395699	1.02	6.22	36.2	9.77e-08	2.38e-06	7.01
6831	ENSG00000146242	7162	TPBG	6	82400000	82400000	7620	+	TPBG	protein_coding	chromosome	trophoblast glycoprotein [Source:HGNC Symbol;Acc:HGNC:12004]	ENSG00000146242.8	TPBG	c(ENST00000369750, ENST00000535040, ENST00000543496)	0.74	7	36.1	9.83e-08	2.39e-06	7.01
2751	ENSG00000107798	3988	LIPA	10	89200000	89400000	201000	-	LIPA	protein_coding	chromosome	lipase A, lysosomal acid type [Source:HGNC Symbol;Acc:HGNC:6617]	ENSG00000107798.18	LIPA	c(ENST00000282673, ENST00000336233, ENST00000371837, ENST00000428800, ENST00000456827, ENST00000463623, ENST00000487618, ENST00000489359)	0.732	6.66	44	1.03e-07	2.49e-06	6.99
8857	ENSG00000166025	154810	AMOTL1	11	94700000	94900000	170000	+	AMOTL1	protein_coding	chromosome	angiomotin like 1 [Source:HGNC Symbol;Acc:HGNC:17811]	ENSG00000166025.18	AMOTL1	c(ENST00000299004, ENST00000317829, ENST00000433060, ENST00000537191, ENST00000539727)	1.33	7.9	36	1.03e-07	2.49e-06	6.99
9257	ENSG00000168256	28511	NKIRAS2	17	42000000	42000000	14300	+	NKIRAS2	protein_coding	chromosome	NFKB inhibitor interacting Ras like 2 [Source:HGNC Symbol;Acc:HGNC:17898]	ENSG00000168256.18	NKIRAS2	c(ENST00000307641, ENST00000316082, ENST00000393879, ENST00000393880, ENST00000393881, ENST00000393885, ENST00000449471, ENST00000462043, ENST00000479407, ENST00000485789, ENST00000491638, ENST00000585955, ENST00000587028, ENST00000587337)	0.907	5.64	36	1.03e-07	2.49e-06	6.99
12783	ENSG00000213988	7643	ZNF90	19	20100000	20100000	49100	+	ZNF90	protein_coding	chromosome	zinc finger protein 90 [Source:HGNC Symbol;Acc:HGNC:13165]	ENSG00000213988.11	ZNF90	c(ENST00000418063, ENST00000469078, ENST00000473524, ENST00000474284, ENST00000484032, ENST00000492328)	-2.31	3.13	36	1.03e-07	2.49e-06	6.99
10261	ENSG00000175662	146691	TOM1L2	17	17800000	18000000	129000	-	TOM1L2	protein_coding	chromosome	target of myb1 like 2 membrane trafficking protein [Source:HGNC Symbol;Acc:HGNC:11984]	ENSG00000175662.17	TOM1L2	c(ENST00000318094, ENST00000379504, ENST00000395739, ENST00000468944, ENST00000478943, ENST00000486413, ENST00000535933, ENST00000537091, ENST00000540946, ENST00000542206, ENST00000577517, ENST00000577794, ENST00000579586, ENST00000581396)	1.27	6.67	35.9	1.06e-07	2.55e-06	6.97
14435	ENSG00000277053	2970	GTF2IP1	7	75200000	75200000	52300	-	GTF2IP1	transcribed_unprocessed_pseudogene	chromosome	general transcription factor IIi pseudogene 1 [Source:HGNC Symbol;Acc:HGNC:4660]	ENSG00000277053.4	GTF2IP1	c(ENST00000611799, ENST00000614592, ENST00000615592, ENST00000616377, ENST00000618412, ENST00000619312, ENST00000620866, ENST00000621948, ENST00000622399, ENST00000622829)	3.15	5.55	35.9	1.06e-07	2.55e-06	6.97
7010	ENSG00000148358	57720	GPR107	9	130000000	130000000	86700	+	GPR107	protein_coding	chromosome	G protein-coupled receptor 107 [Source:HGNC Symbol;Acc:HGNC:17830]	ENSG00000148358.19	GPR107	c(ENST00000347136, ENST00000372406, ENST00000372410, ENST00000415344, ENST00000462907, ENST00000483935, ENST00000493417, ENST00000610997)	2.21	6.77	35.8	1.09e-07	2.61e-06	6.96
9499	ENSG00000169813	3185	HNRNPF	10	43400000	43400000	23600	-	HNRNPF	protein_coding	chromosome	heterogeneous nuclear ribonucleoprotein F [Source:HGNC Symbol;Acc:HGNC:5039]	ENSG00000169813.16	HNRNPF	c(ENST00000337970, ENST00000356053, ENST00000357065, ENST00000443950, ENST00000477108, ENST00000498176, ENST00000544000)	0.456	8.11	35.8	1.09e-07	2.62e-06	6.96
13338	ENSG00000234667	NA	ACTL11P	3	49900000	49900000	3960	-	ACTBP13	unitary_pseudogene	chromosome	ACTB pseudogene 13 [Source:HGNC Symbol;Acc:HGNC:44626]	ENSG00000234667.2	ACTBP13	ENST00000423971	-3.82	0.431	35.8	1.09e-07	2.62e-06	6.96
4154	ENSG00000122068	84248	FYTTD1	3	198000000	198000000	50400	+	FYTTD1	protein_coding	chromosome	forty-two-three domain containing 1 [Source:HGNC Symbol;Acc:HGNC:25407]	ENSG00000122068.13	FYTTD1	c(ENST00000241502, ENST00000412924, ENST00000415708, ENST00000418169, ENST00000424384, ENST00000426031, ENST00000428738, ENST00000492360, ENST00000494309)	1.33	7.18	35.8	1.1e-07	2.62e-06	6.96
8248	ENSG00000162819	148362	BROX	1	223000000	223000000	22600	+	BROX	protein_coding	chromosome	BRO1 domain and CAAX motif containing [Source:HGNC Symbol;Acc:HGNC:26512]	ENSG00000162819.12	BROX	c(ENST00000340934, ENST00000426638, ENST00000469236, ENST00000473962, ENST00000489191, ENST00000496267, ENST00000537020, ENST00000539697, ENST00000612948)	1.3	5.56	35.8	1.1e-07	2.62e-06	6.96
5199	ENSG00000133026	4628	MYH10	17	8470000	8630000	157000	-	MYH10	protein_coding	chromosome	myosin heavy chain 10 [Source:HGNC Symbol;Acc:HGNC:7568]	ENSG00000133026.12	MYH10	c(ENST00000269243, ENST00000360416, ENST00000379980, ENST00000411957, ENST00000459986, ENST00000465458, ENST00000469865, ENST00000472728, ENST00000476737, ENST00000488329, ENST00000584124)	1.7	6.14	35.7	1.12e-07	2.67e-06	6.95
11516	ENSG00000187325	51616	TAF9B	X	78100000	78100000	9900	-	TAF9B	protein_coding	chromosome	TATA-box binding protein associated factor 9b [Source:HGNC Symbol;Acc:HGNC:17306]	ENSG00000187325.5	TAF9B	c(ENST00000341864, ENST00000480681)	1.93	4.13	68.3	1.12e-07	2.66e-06	6.95
11403	ENSG00000186260	57496	MRTFB	16	14100000	14300000	195000	+	MRTFB	protein_coding	chromosome	myocardin related transcription factor B [Source:HGNC Symbol;Acc:HGNC:29819]	ENSG00000186260.16	MRTFB	c(ENST00000318282, ENST00000571589, ENST00000571770, ENST00000572400, ENST00000572567, ENST00000572588, ENST00000573051, ENST00000573434, ENST00000574045, ENST00000574998, ENST00000575537, ENST00000575768, ENST00000575833)	1.48	5.78	35.7	1.13e-07	2.69e-06	6.95
875	ENSG00000069812	54626	HES2	1	6410000	6420000	12300	-	HES2	protein_coding	chromosome	hes family bHLH transcription factor 2 [Source:HGNC Symbol;Acc:HGNC:16005]	ENSG00000069812.11	HES2	c(ENST00000377834, ENST00000377836, ENST00000377837, ENST00000471190, ENST00000487437, ENST00000489730)	0.914	7.71	35.6	1.17e-07	2.76e-06	6.93
6794	ENSG00000145901	10318	TNIP1	5	151000000	151000000	63600	-	TNIP1	protein_coding	chromosome	TNFAIP3 interacting protein 1 [Source:HGNC Symbol;Acc:HGNC:16903]	ENSG00000145901.15	TNIP1	c(ENST00000315050, ENST00000389378, ENST00000517329, ENST00000517504, ENST00000518977, ENST00000519339, ENST00000520695, ENST00000520931, ENST00000521001, ENST00000521423, ENST00000521591, ENST00000521782, ENST00000522100, ENST00000522226, ENST00000522574, ENST00000522926, ENST00000523200, ENST00000523338, ENST00000524280, ENST00000610535, ENST00000610874)	0.963	6.67	35.6	1.17e-07	2.76e-06	6.93
1940	ENSG00000100842	10278	EFS	14	23400000	23400000	9350	-	EFS	protein_coding	chromosome	embryonal Fyn-associated substrate [Source:HGNC Symbol;Acc:HGNC:16898]	ENSG00000100842.13	EFS	c(ENST00000216733, ENST00000351354, ENST00000429593)	2.46	3.27	48.5	1.19e-07	2.82e-06	6.92
7936	ENSG00000159840	7791	ZYX	7	143000000	143000000	9820	+	ZYX	protein_coding	chromosome	zyxin [Source:HGNC Symbol;Acc:HGNC:13200]	ENSG00000159840.16	ZYX	c(ENST00000322764, ENST00000354434, ENST00000392910, ENST00000436448, ENST00000446634, ENST00000449630, ENST00000457235, ENST00000468083, ENST00000477373, ENST00000497119)	0.759	7.13	35.5	1.2e-07	2.83e-06	6.92
12278	ENSG00000198743	6526	SLC5A3	21	34100000	34100000	32700	+	SLC5A3	protein_coding	chromosome	solute carrier family 5 member 3 [Source:HGNC Symbol;Acc:HGNC:11038]	ENSG00000198743.7	SLC5A3	ENST00000381151	1.05	7.3	35.5	1.21e-07	2.86e-06	6.92
6683	ENSG00000144713	6161	RPL32	3	12800000	12800000	7100	-	RPL32	protein_coding	chromosome	ribosomal protein L32 [Source:HGNC Symbol;Acc:HGNC:10336]	ENSG00000144713.13	RPL32	c(ENST00000273223, ENST00000396953, ENST00000396957, ENST00000429711, ENST00000434963, ENST00000435983, ENST00000452606, ENST00000457131)	-0.395	10	35.4	1.23e-07	2.89e-06	6.91
3961	ENSG00000119862	29094	LGALSL	2	64500000	64500000	7410	+	LGALSL	protein_coding	chromosome	galectin like [Source:HGNC Symbol;Acc:HGNC:25012]	ENSG00000119862.13	LGALSL	c(ENST00000238875, ENST00000409537, ENST00000420552, ENST00000462737, ENST00000464281)	1.4	6.54	35.4	1.27e-07	2.97e-06	6.9
12005	ENSG00000197299	641	BLM	15	90700000	90800000	98800	+	BLM	protein_coding	chromosome	BLM RecQ like helicase [Source:HGNC Symbol;Acc:HGNC:1058]	ENSG00000197299.12	BLM	c(ENST00000355112, ENST00000558599, ENST00000558825, ENST00000559282, ENST00000559426, ENST00000559724, ENST00000560136, ENST00000560509, ENST00000560559, ENST00000560821, ENST00000648453)	-1.92	3.5	35.4	1.27e-07	2.97e-06	6.9
798	ENSG00000067048	8653	DDX3Y	Y	12900000	12900000	16400	+	DDX3Y	protein_coding	chromosome	DEAD-box helicase 3 Y-linked [Source:HGNC Symbol;Acc:HGNC:2699]	ENSG00000067048.17	DDX3Y	c(ENST00000336079, ENST00000360160, ENST00000440554, ENST00000454054, ENST00000463199, ENST00000469101, ENST00000472510, ENST00000493363, ENST00000495478)	1.13	6.67	35.3	1.29e-07	3e-06	6.89
1965	ENSG00000100994	5834	PYGB	20	25200000	25300000	49900	+	PYGB	protein_coding	chromosome	glycogen phosphorylase B [Source:HGNC Symbol;Acc:HGNC:9723]	ENSG00000100994.12	PYGB	c(ENST00000216962, ENST00000428458, ENST00000471359)	0.658	9.18	35.3	1.29e-07	3.01e-06	6.89
5191	ENSG00000132915	5145	PDE6A	5	150000000	150000000	86800	-	PDE6A	protein_coding	chromosome	phosphodiesterase 6A [Source:HGNC Symbol;Acc:HGNC:8785]	ENSG00000132915.11	PDE6A	c(ENST00000255266, ENST00000508173, ENST00000512670, ENST00000613228, ENST00000617647)	-2.45	2.46	35.3	1.29e-07	3e-06	6.89
13498	ENSG00000240563	54596	L1TD1	1	62200000	62200000	17500	+	L1TD1	protein_coding	chromosome	LINE1 type transposase domain containing 1 [Source:HGNC Symbol;Acc:HGNC:25595]	ENSG00000240563.2	L1TD1	ENST00000498273	-2.63	2.4	35.3	1.3e-07	3.02e-06	6.89
4493	ENSG00000125844	6238	RRBP1	20	17600000	17700000	68600	-	RRBP1	protein_coding	chromosome	ribosome binding protein 1 [Source:HGNC Symbol;Acc:HGNC:10448]	ENSG00000125844.16	RRBP1	c(ENST00000246043, ENST00000360807, ENST00000377807, ENST00000377813, ENST00000398782, ENST00000455029, ENST00000468428, ENST00000470422, ENST00000495501, ENST00000610403, ENST00000620641)	0.869	7.77	35.3	1.31e-07	3.04e-06	6.88
12527	ENSG00000204991	84501	SPIRE2	16	89800000	89900000	53100	+	SPIRE2	protein_coding	chromosome	spire type actin nucleation factor 2 [Source:HGNC Symbol;Acc:HGNC:30623]	ENSG00000204991.11	SPIRE2	c(ENST00000378247, ENST00000393062, ENST00000561883, ENST00000562029, ENST00000563972, ENST00000564878, ENST00000565103, ENST00000565628, ENST00000566337, ENST00000569108)	-2.59	1.8	35.3	1.31e-07	3.04e-06	6.88
10901	ENSG00000182318	342945	ZSCAN22	19	58300000	58300000	15300	+	ZSCAN22	protein_coding	chromosome	zinc finger and SCAN domain containing 22 [Source:HGNC Symbol;Acc:HGNC:4929]	ENSG00000182318.6	ZSCAN22	ENST00000329665	-2.59	3.19	35.2	1.33e-07	3.06e-06	6.88
12606	ENSG00000206075	5268	SERPINB5	18	63500000	63500000	28100	+	SERPINB5	protein_coding	chromosome	serpin family B member 5 [Source:HGNC Symbol;Acc:HGNC:8949]	ENSG00000206075.14	SERPINB5	c(ENST00000382771, ENST00000424602, ENST00000464346, ENST00000465652, ENST00000489441, ENST00000588986)	0.63	10.9	35.2	1.33e-07	3.08e-06	6.87
4189	ENSG00000122591	84668	FAM126A	7	22900000	23000000	125000	-	FAM126A	protein_coding	chromosome	family with sequence similarity 126 member A [Source:HGNC Symbol;Acc:HGNC:24587]	ENSG00000122591.12	FAM126A	c(ENST00000409763, ENST00000409923, ENST00000421730, ENST00000432176, ENST00000440481, ENST00000465661, ENST00000467005, ENST00000477349, ENST00000498833)	1.45	6.92	35.2	1.35e-07	3.12e-06	6.87
5865	ENSG00000137936	8412	BCAR3	1	93600000	93800000	285000	-	BCAR3	protein_coding	chromosome	BCAR3 adaptor protein, NSP family member [Source:HGNC Symbol;Acc:HGNC:973]	ENSG00000137936.18	BCAR3	c(ENST00000260502, ENST00000370243, ENST00000370244, ENST00000370247, ENST00000433544, ENST00000466632, ENST00000469315, ENST00000479503, ENST00000490377, ENST00000538653, ENST00000539242, ENST00000649852)	0.793	7.51	35.1	1.37e-07	3.16e-06	6.86
5866	ENSG00000137936	723788	BCAR3	1	93600000	93800000	285000	-	BCAR3	protein_coding	chromosome	BCAR3 adaptor protein, NSP family member [Source:HGNC Symbol;Acc:HGNC:973]	ENSG00000137936.18	BCAR3	c(ENST00000260502, ENST00000370243, ENST00000370244, ENST00000370247, ENST00000433544, ENST00000466632, ENST00000469315, ENST00000479503, ENST00000490377, ENST00000538653, ENST00000539242, ENST00000649852)	0.793	7.51	35.1	1.37e-07	3.16e-06	6.86
6072	ENSG00000139496	9818	NUP58	13	25300000	25300000	48200	+	NUP58	protein_coding	chromosome	nucleoporin 58 [Source:HGNC Symbol;Acc:HGNC:20261]	ENSG00000139496.16	NUP58	c(ENST00000381718, ENST00000381736, ENST00000381747, ENST00000394327, ENST00000460326, ENST00000463407, ENST00000465068, ENST00000466694, ENST00000476553, ENST00000477876, ENST00000480187, ENST00000481980, ENST00000490231, ENST00000495460)	0.676	7.14	36.9	1.38e-07	3.18e-06	6.86
3011	ENSG00000110422	10114	HIPK3	11	33300000	33400000	100000	+	HIPK3	protein_coding	chromosome	homeodomain interacting protein kinase 3 [Source:HGNC Symbol;Acc:HGNC:4915]	ENSG00000110422.12	HIPK3	c(ENST00000303296, ENST00000379016, ENST00000456517, ENST00000525975, ENST00000531504, ENST00000534262)	0.892	7.17	35.1	1.39e-07	3.18e-06	6.86
1142	ENSG00000078142	5289	PIK3C3	18	42000000	42100000	133000	+	PIK3C3	protein_coding	chromosome	phosphatidylinositol 3-kinase catalytic subunit type 3 [Source:HGNC Symbol;Acc:HGNC:8974]	ENSG00000078142.13	PIK3C3	c(ENST00000262039, ENST00000398870, ENST00000585528, ENST00000586545, ENST00000587261, ENST00000587328, ENST00000587402, ENST00000588156, ENST00000588631, ENST00000589056, ENST00000589550, ENST00000590013, ENST00000590220, ENST00000591011, ENST00000593098, ENST00000597477, ENST00000639914)	1.43	6.24	35.1	1.4e-07	3.2e-06	6.86
9023	ENSG00000166949	4088	SMAD3	15	67100000	67200000	131000	+	SMAD3	protein_coding	chromosome	SMAD family member 3 [Source:HGNC Symbol;Acc:HGNC:6769]	ENSG00000166949.16	SMAD3	c(ENST00000327367, ENST00000439724, ENST00000537194, ENST00000540846, ENST00000558428, ENST00000558739, ENST00000558763, ENST00000558827, ENST00000558894, ENST00000559092, ENST00000559460, ENST00000559937, ENST00000560175, ENST00000560402, ENST00000560424)	1.6	6.01	35.1	1.4e-07	3.21e-06	6.85
503	ENSG00000047932	57120	GOPC	6	118000000	118000000	42300	-	GOPC	protein_coding	chromosome	golgi associated PDZ and coiled-coil motif containing [Source:HGNC Symbol;Acc:HGNC:17643]	ENSG00000047932.14	GOPC	c(ENST00000052569, ENST00000368498, ENST00000535237)	0.833	6.4	38.3	1.45e-07	3.3e-06	6.84
7492	ENSG00000154473	9184	BUB3	10	123000000	123000000	16100	+	BUB3	protein_coding	chromosome	BUB3 mitotic checkpoint protein [Source:HGNC Symbol;Acc:HGNC:1151]	ENSG00000154473.18	BUB3	c(ENST00000368858, ENST00000368859, ENST00000368865, ENST00000407911, ENST00000481952)	0.728	7.36	34.9	1.46e-07	3.32e-06	6.84
12010	ENSG00000197324	26020	LRP10	14	22900000	22900000	9970	+	LRP10	protein_coding	chromosome	LDL receptor related protein 10 [Source:HGNC Symbol;Acc:HGNC:14553]	ENSG00000197324.9	LRP10	c(ENST00000359591, ENST00000470660, ENST00000546834, ENST00000551466, ENST00000553002)	1.03	6.96	34.9	1.46e-07	3.32e-06	6.84
3869	ENSG00000118985	22936	ELL2	5	95900000	96000000	76800	-	ELL2	protein_coding	chromosome	elongation factor for RNA polymerase II 2 [Source:HGNC Symbol;Acc:HGNC:17064]	ENSG00000118985.16	ELL2	c(ENST00000237853, ENST00000505584, ENST00000506628, ENST00000508694, ENST00000508757, ENST00000513343, ENST00000515020, ENST00000635633)	0.995	8.1	34.9	1.47e-07	3.34e-06	6.83
10746	ENSG00000180773	120103	SLC36A4	11	93100000	93200000	53800	-	SLC36A4	protein_coding	chromosome	solute carrier family 36 member 4 [Source:HGNC Symbol;Acc:HGNC:19660]	ENSG00000180773.15	SLC36A4	c(ENST00000326402, ENST00000524875, ENST00000526735, ENST00000527503, ENST00000527743, ENST00000529184, ENST00000534116)	2.31	3.69	34.9	1.47e-07	3.33e-06	6.83
221	ENSG00000011275	54476	RNF216	7	5620000	5780000	162000	-	RNF216	protein_coding	chromosome	ring finger protein 216 [Source:HGNC Symbol;Acc:HGNC:21698]	ENSG00000011275.18	RNF216	c(ENST00000389900, ENST00000389902, ENST00000411812, ENST00000416985, ENST00000425013, ENST00000469375, ENST00000476345, ENST00000479541, ENST00000484458)	1.09	5.85	34.9	1.48e-07	3.34e-06	6.83
11275	ENSG00000185361	126282	TNFAIP8L1	19	4640000	4660000	16100	+	TNFAIP8L1	protein_coding	chromosome	TNF alpha induced protein 8 like 1 [Source:HGNC Symbol;Acc:HGNC:28279]	ENSG00000185361.9	TNFAIP8L1	c(ENST00000327473, ENST00000536716, ENST00000598107)	-2.3	1.76	34.8	1.51e-07	3.4e-06	6.82
735	ENSG00000065243	5586	PKN2	1	88700000	88800000	152000	+	PKN2	protein_coding	chromosome	protein kinase N2 [Source:HGNC Symbol;Acc:HGNC:9406]	ENSG00000065243.20	PKN2	c(ENST00000316005, ENST00000370513, ENST00000370521, ENST00000436111, ENST00000449189, ENST00000495119)	1.51	6.37	34.8	1.52e-07	3.42e-06	6.82
1358	ENSG00000086061	3301	DNAJA1	9	33000000	33000000	14600	+	DNAJA1	protein_coding	chromosome	DnaJ heat shock protein family (Hsp40) member A1 [Source:HGNC Symbol;Acc:HGNC:5229]	ENSG00000086061.16	DNAJA1	c(ENST00000330899, ENST00000465677, ENST00000495015)	0.509	8.98	34.8	1.52e-07	3.43e-06	6.82
4167	ENSG00000122376	54537	SHLD2	10	87100000	87200000	97300	+	SHLD2	protein_coding	chromosome	shieldin complex subunit 2 [Source:HGNC Symbol;Acc:HGNC:28773]	ENSG00000122376.11	SHLD2	c(ENST00000298784, ENST00000298786, ENST00000437629)	1.43	5.54	34.8	1.52e-07	3.43e-06	6.82
5714	ENSG00000136897	54534	MRPL50	9	101000000	101000000	11000	-	MRPL50	protein_coding	chromosome	mitochondrial ribosomal protein L50 [Source:HGNC Symbol;Acc:HGNC:16654]	ENSG00000136897.8	MRPL50	ENST00000374865	1.45	5.03	66.9	1.53e-07	3.44e-06	6.82
2616	ENSG00000106263	8662	EIF3B	7	2350000	2380000	26700	+	EIF3B	protein_coding	chromosome	eukaryotic translation initiation factor 3 subunit B [Source:HGNC Symbol;Acc:HGNC:3280]	ENSG00000106263.18	EIF3B	c(ENST00000360876, ENST00000397011, ENST00000413917, ENST00000431643, ENST00000463026, ENST00000463229, ENST00000465670, ENST00000466199, ENST00000468250, ENST00000468611, ENST00000475415, ENST00000494658)	0.732	8.02	34.8	1.54e-07	3.44e-06	6.81
5130	ENSG00000132507	1984	EIF5A	17	7310000	7310000	5460	+	EIF5A	protein_coding	chromosome	eukaryotic translation initiation factor 5A [Source:HGNC Symbol;Acc:HGNC:3300]	ENSG00000132507.18	EIF5A	c(ENST00000336452, ENST00000336458, ENST00000355068, ENST00000416016, ENST00000419711, ENST00000571955, ENST00000572815, ENST00000573542, ENST00000573714, ENST00000575001, ENST00000576930)	0.388	9.24	39.2	1.55e-07	3.45e-06	6.81
13451	ENSG00000238227	90120	TMEM250	9	136000000	136000000	4300	-	TMEM250	protein_coding	chromosome	transmembrane protein 250 [Source:HGNC Symbol;Acc:HGNC:31009]	ENSG00000238227.8	TMEM250	c(ENST00000418388, ENST00000447934, ENST00000448040, ENST00000557985, ENST00000561457)	1.15	5.67	51.9	1.55e-07	3.45e-06	6.81
198	ENSG00000010404	3423	IDS	X	149000000	150000000	44100	-	IDS	protein_coding	chromosome	iduronate 2-sulfatase [Source:HGNC Symbol;Acc:HGNC:5389]	ENSG00000010404.18	IDS	c(ENST00000340855, ENST00000370441, ENST00000428056, ENST00000464251, ENST00000466019, ENST00000466323, ENST00000490775, ENST00000521702)	-0.985	6.43	34.7	1.56e-07	3.48e-06	6.81
688	ENSG00000063660	2817	GPC1	2	240000000	240000000	32400	+	GPC1	protein_coding	chromosome	glypican 1 [Source:HGNC Symbol;Acc:HGNC:4449]	ENSG00000063660.9	GPC1	c(ENST00000264039, ENST00000420138, ENST00000425056, ENST00000426280, ENST00000427506, ENST00000455111, ENST00000466624, ENST00000469694, ENST00000495100)	0.726	7.66	34.7	1.58e-07	3.51e-06	6.8
6851	ENSG00000146457	9589	WTAP	6	160000000	160000000	30700	+	WTAP	protein_coding	chromosome	WT1 associated protein [Source:HGNC Symbol;Acc:HGNC:16846]	ENSG00000146457.16	WTAP	c(ENST00000337387, ENST00000358372, ENST00000462110, ENST00000494513, ENST00000614346, ENST00000621533, ENST00000631126, ENST00000650096)	1.05	6.35	34.7	1.58e-07	3.51e-06	6.8
11613	ENSG00000188227	390927	ZNF793	19	37500000	37500000	41800	+	ZNF793	protein_coding	chromosome	zinc finger protein 793 [Source:HGNC Symbol;Acc:HGNC:33115]	ENSG00000188227.13	ZNF793	c(ENST00000445217, ENST00000542455, ENST00000586138, ENST00000586187, ENST00000587143, ENST00000587490, ENST00000587986, ENST00000588578, ENST00000589319, ENST00000627814)	-1.75	4.28	34.7	1.58e-07	3.51e-06	6.8
3165	ENSG00000111859	4739	NEDD9	6	11200000	11400000	199000	-	NEDD9	protein_coding	chromosome	neural precursor cell expressed, developmentally down-regulated 9 [Source:HGNC Symbol;Acc:HGNC:7733]	ENSG00000111859.17	NEDD9	c(ENST00000379433, ENST00000379446, ENST00000397378, ENST00000448183, ENST00000459670, ENST00000461055, ENST00000468612, ENST00000504387, ENST00000504634, ENST00000505589, ENST00000508546, ENST00000508800, ENST00000512665, ENST00000513989, ENST00000514660, ENST00000620854)	-2.44	2.12	34.6	1.61e-07	3.56e-06	6.79
10093	ENSG00000174123	81793	TLR10	4	38800000	38800000	10800	-	TLR10	protein_coding	chromosome	toll like receptor 10 [Source:HGNC Symbol;Acc:HGNC:15634]	ENSG00000174123.11	TLR10	c(ENST00000308973, ENST00000361424, ENST00000502321, ENST00000506111, ENST00000507953, ENST00000508334, ENST00000613579, ENST00000622002)	-9.77	-0.861	35.4	1.62e-07	3.57e-06	6.79
1207	ENSG00000080608	9933	PUM3	9	2720000	2840000	124000	-	PUM3	protein_coding	chromosome	pumilio RNA binding family member 3 [Source:HGNC Symbol;Acc:HGNC:29676]	ENSG00000080608.10	PUM3	c(ENST00000382032, ENST00000397885, ENST00000469168, ENST00000490444)	0.879	6.45	34.6	1.64e-07	3.61e-06	6.79
8388	ENSG00000163596	130026	ICA1L	2	203000000	203000000	98800	-	ICA1L	protein_coding	chromosome	islet cell autoantigen 1 like [Source:HGNC Symbol;Acc:HGNC:14442]	ENSG00000163596.16	ICA1L	c(ENST00000358299, ENST00000392237, ENST00000411681, ENST00000412210, ENST00000416760, ENST00000418208, ENST00000419460, ENST00000420558, ENST00000421334, ENST00000425178, ENST00000432273, ENST00000435143, ENST00000437978, ENST00000438804, ENST00000441547, ENST00000450143, ENST00000454326, ENST00000457524, ENST00000476602, ENST00000484561, ENST00000494560, ENST00000617388)	-2.47	2.66	34.6	1.65e-07	3.65e-06	6.78
3126	ENSG00000111667	8078	USP5	12	6850000	6870000	14500	+	USP5	protein_coding	chromosome	ubiquitin specific peptidase 5 [Source:HGNC Symbol;Acc:HGNC:12628]	ENSG00000111667.13	USP5	c(ENST00000229268, ENST00000389231, ENST00000535080, ENST00000537267, ENST00000541969, ENST00000542087, ENST00000542371)	1.3	6.67	34.6	1.66e-07	3.65e-06	6.78
3211	ENSG00000112249	10973	ASCC3	6	101000000	101000000	373000	-	ASCC3	protein_coding	chromosome	activating signal cointegrator 1 complex subunit 3 [Source:HGNC Symbol;Acc:HGNC:18697]	ENSG00000112249.14	ASCC3	c(ENST00000324696, ENST00000324723, ENST00000369143, ENST00000369162, ENST00000468245, ENST00000518006, ENST00000522650)	0.818	7.5	34.5	1.67e-07	3.67e-06	6.78
6046	ENSG00000139211	347902	AMIGO2	12	47100000	47100000	4240	-	AMIGO2	protein_coding	chromosome	adhesion molecule with Ig like domain 2 [Source:HGNC Symbol;Acc:HGNC:24073]	ENSG00000139211.6	AMIGO2	c(ENST00000266581, ENST00000429635, ENST00000550413)	1.36	5.25	59.2	1.71e-07	3.74e-06	6.77
7105	ENSG00000149480	9219	MTA2	11	62600000	62600000	8650	-	MTA2	protein_coding	chromosome	metastasis associated 1 family member 2 [Source:HGNC Symbol;Acc:HGNC:7411]	ENSG00000149480.7	MTA2	c(ENST00000278823, ENST00000524902, ENST00000526844, ENST00000527204, ENST00000531179, ENST00000531261, ENST00000532239)	0.864	6.82	34.5	1.71e-07	3.75e-06	6.77
8399	ENSG00000163629	5783	PTPN13	4	86600000	86800000	221000	+	PTPN13	protein_coding	chromosome	protein tyrosine phosphatase non-receptor type 13 [Source:HGNC Symbol;Acc:HGNC:9646]	ENSG00000163629.13	PTPN13	c(ENST00000316707, ENST00000411767, ENST00000427191, ENST00000436978, ENST00000502971, ENST00000507902, ENST00000508063, ENST00000511105, ENST00000511467)	0.826	7.36	34.4	1.76e-07	3.85e-06	6.75
9948	ENSG00000172939	9943	OXSR1	3	38200000	38300000	90400	+	OXSR1	protein_coding	chromosome	oxidative stress responsive kinase 1 [Source:HGNC Symbol;Acc:HGNC:8508]	ENSG00000172939.9	OXSR1	c(ENST00000311806, ENST00000426620, ENST00000446845, ENST00000467900, ENST00000483695, ENST00000492714)	1.01	6.97	34.4	1.76e-07	3.85e-06	6.75
7444	ENSG00000153922	1105	CHD1	5	98900000	98900000	75000	-	CHD1	protein_coding	chromosome	chromodomain helicase DNA binding protein 1 [Source:HGNC Symbol;Acc:HGNC:1915]	ENSG00000153922.10	CHD1	c(ENST00000284049, ENST00000414220, ENST00000505657, ENST00000505982, ENST00000508756, ENST00000511067, ENST00000511628, ENST00000512392, ENST00000512844, ENST00000513064, ENST00000514344, ENST00000614616)	-1.82	6.29	34.3	1.78e-07	3.88e-06	6.75
8364	ENSG00000163482	27148	STK36	2	219000000	219000000	30600	+	STK36	protein_coding	chromosome	serine/threonine kinase 36 [Source:HGNC Symbol;Acc:HGNC:17209]	ENSG00000163482.12	STK36	c(ENST00000295709, ENST00000392105, ENST00000414413, ENST00000419433, ENST00000422778, ENST00000424080, ENST00000440309, ENST00000455724, ENST00000462031, ENST00000468026, ENST00000470568, ENST00000473557, ENST00000473681, ENST00000480709, ENST00000486644, ENST00000492486)	2.4	4.59	34.3	1.78e-07	3.88e-06	6.75
4482	ENSG00000125814	63908	NAPB	20	23400000	23400000	47000	-	NAPB	protein_coding	chromosome	NSF attachment protein beta [Source:HGNC Symbol;Acc:HGNC:15751]	ENSG00000125814.17	NAPB	c(ENST00000377026, ENST00000398425, ENST00000432543, ENST00000468128, ENST00000472855, ENST00000487502, ENST00000617876)	-1.75	4.34	34.3	1.8e-07	3.92e-06	6.74
9041	ENSG00000167088	6632	SNRPD1	18	21600000	21600000	21200	+	SNRPD1	protein_coding	chromosome	small nuclear ribonucleoprotein D1 polypeptide [Source:HGNC Symbol;Acc:HGNC:11158]	ENSG00000167088.11	SNRPD1	c(ENST00000300413, ENST00000577906, ENST00000579618, ENST00000582475)	1.23	6.4	34.3	1.81e-07	3.93e-06	6.74
8678	ENSG00000164920	116039	OSR2	8	98900000	99000000	7700	+	OSR2	protein_coding	chromosome	odd-skipped related transciption factor 2 [Source:HGNC Symbol;Acc:HGNC:15830]	ENSG00000164920.9	OSR2	c(ENST00000297565, ENST00000435298, ENST00000457907, ENST00000518199, ENST00000520722, ENST00000520791, ENST00000520951, ENST00000521044, ENST00000522510, ENST00000523368)	-1.68	3.39	34.3	1.83e-07	3.96e-06	6.74
8062	ENSG00000160961	84449	ZNF333	19	14700000	14700000	43900	+	ZNF333	protein_coding	chromosome	zinc finger protein 333 [Source:HGNC Symbol;Acc:HGNC:15624]	ENSG00000160961.12	ZNF333	c(ENST00000292530, ENST00000392987, ENST00000540689, ENST00000594592, ENST00000596285, ENST00000597007, ENST00000597301, ENST00000598161, ENST00000601134, ENST00000601629)	-2.03	2.62	38.6	1.86e-07	4.02e-06	6.73
12561	ENSG00000205423	255919	CNEP1R1	16	50000000	50000000	12700	+	CNEP1R1	protein_coding	chromosome	CTD nuclear envelope phosphatase 1 regulatory subunit 1 [Source:HGNC Symbol;Acc:HGNC:26759]	ENSG00000205423.11	CNEP1R1	c(ENST00000389134, ENST00000427478, ENST00000458059, ENST00000562576, ENST00000565457, ENST00000565556, ENST00000566093, ENST00000566482, ENST00000567712, ENST00000568890, ENST00000569647)	1.72	4.42	34.2	1.87e-07	4.04e-06	6.73
8343	ENSG00000163376	84541	KBTBD8	3	67000000	67000000	12900	+	KBTBD8	protein_coding	chromosome	kelch repeat and BTB domain containing 8 [Source:HGNC Symbol;Acc:HGNC:30691]	ENSG00000163376.11	KBTBD8	c(ENST00000417314, ENST00000460576, ENST00000460784, ENST00000469661, ENST00000484414)	1.94	4.8	34.2	1.89e-07	4.07e-06	6.72
5593	ENSG00000136068	2317	FLNB	3	58000000	58200000	164000	+	FLNB	protein_coding	chromosome	filamin B [Source:HGNC Symbol;Acc:HGNC:3755]	ENSG00000136068.14	FLNB	c(ENST00000295956, ENST00000358537, ENST00000419752, ENST00000429972, ENST00000466455, ENST00000468939, ENST00000470231, ENST00000475487, ENST00000477629, ENST00000481470, ENST00000484981, ENST00000490882, ENST00000491408, ENST00000493452)	1.22	9.89	34.1	1.91e-07	4.12e-06	6.72
290	ENSG00000017483	92745	SLC38A5	X	48500000	48500000	11700	-	SLC38A5	protein_coding	chromosome	solute carrier family 38 member 5 [Source:HGNC Symbol;Acc:HGNC:18070]	ENSG00000017483.15	SLC38A5	c(ENST00000413668, ENST00000416711, ENST00000429543, ENST00000440085, ENST00000441948, ENST00000480105, ENST00000488083, ENST00000494034, ENST00000497336, ENST00000595796, ENST00000615300, ENST00000619100, ENST00000620913, ENST00000622196)	0.877	7.59	34.1	1.92e-07	4.13e-06	6.72
1451	ENSG00000088812	8455	ATRN	20	3470000	3650000	180000	+	ATRN	protein_coding	chromosome	attractin [Source:HGNC Symbol;Acc:HGNC:885]	ENSG00000088812.18	ATRN	c(ENST00000262919, ENST00000446916)	0.681	7.1	50.5	1.93e-07	4.15e-06	6.71
5540	ENSG00000135766	54583	EGLN1	1	231000000	231000000	58500	-	EGLN1	protein_coding	chromosome	egl-9 family hypoxia inducible factor 1 [Source:HGNC Symbol;Acc:HGNC:1232]	ENSG00000135766.9	EGLN1	c(ENST00000366641, ENST00000476717, ENST00000654803, ENST00000658954, ENST00000663780, ENST00000667629, ENST00000670301)	1.45	6.4	34.1	1.93e-07	4.14e-06	6.71
14080	ENSG00000268182	147670	SMIM17	19	56600000	56700000	14100	+	SMIM17	protein_coding	chromosome	small integral membrane protein 17 [Source:HGNC Symbol;Acc:HGNC:27114]	ENSG00000268182.6	SMIM17	c(ENST00000598409, ENST00000600547)	-3.73	0.525	34	1.99e-07	4.26e-06	6.7
1121	ENSG00000077380	1781	DYNC1I2	2	172000000	172000000	61000	+	DYNC1I2	protein_coding	chromosome	dynein cytoplasmic 1 intermediate chain 2 [Source:HGNC Symbol;Acc:HGNC:2964]	ENSG00000077380.15	DYNC1I2	c(ENST00000340296, ENST00000397119, ENST00000409197, ENST00000409317, ENST00000409453, ENST00000409773, ENST00000410079, ENST00000411953, ENST00000412370, ENST00000422646, ENST00000423910, ENST00000425485, ENST00000430778, ENST00000435234, ENST00000438879, ENST00000443458, ENST00000445378, ENST00000452242, ENST00000456808, ENST00000470286, ENST00000471482, ENST00000476551, ENST00000479806, ENST00…	-0.602	7.42	34	2.02e-07	4.32e-06	6.69
4185	ENSG00000122550	55975	KLHL7	7	23100000	23200000	72200	+	KLHL7	protein_coding	chromosome	kelch like family member 7 [Source:HGNC Symbol;Acc:HGNC:15646]	ENSG00000122550.18	KLHL7	c(ENST00000322275, ENST00000339077, ENST00000409689, ENST00000410047, ENST00000414163, ENST00000459661, ENST00000469576, ENST00000469845, ENST00000477076, ENST00000479288, ENST00000479700, ENST00000491352, ENST00000521082)	1.34	5.54	33.9	2.04e-07	4.37e-06	6.69
8165	ENSG00000162368	51727	CMPK1	1	47300000	47400000	45000	+	CMPK1	protein_coding	chromosome	cytidine/uridine monophosphate kinase 1 [Source:HGNC Symbol;Acc:HGNC:18170]	ENSG00000162368.13	CMPK1	c(ENST00000371870, ENST00000371871, ENST00000371873, ENST00000450808, ENST00000471289)	0.744	7.45	33.9	2.06e-07	4.39e-06	6.69
3116	ENSG00000111639	51258	MRPL51	12	6490000	6490000	1960	-	MRPL51	protein_coding	chromosome	mitochondrial ribosomal protein L51 [Source:HGNC Symbol;Acc:HGNC:14044]	ENSG00000111639.8	MRPL51	c(ENST00000229238, ENST00000537701, ENST00000538814, ENST00000540949, ENST00000543164, ENST00000543703, ENST00000543959)	-0.714	6.44	33.8	2.1e-07	4.47e-06	6.68
1164	ENSG00000078808	51150	SDF4	1	1220000	1230000	15200	-	SDF4	protein_coding	chromosome	stromal cell derived factor 4 [Source:HGNC Symbol;Acc:HGNC:24188]	ENSG00000078808.17	SDF4	c(ENST00000263741, ENST00000360001, ENST00000403997, ENST00000459994, ENST00000465727, ENST00000478938, ENST00000494748, ENST00000655486, ENST00000660930)	1.18	6.63	33.8	2.11e-07	4.48e-06	6.68
5008	ENSG00000131435	8572	PDLIM4	5	132000000	132000000	15800	+	PDLIM4	protein_coding	chromosome	PDZ and LIM domain 4 [Source:HGNC Symbol;Acc:HGNC:16501]	ENSG00000131435.13	PDLIM4	c(ENST00000253754, ENST00000379018, ENST00000418373, ENST00000462597, ENST00000463615, ENST00000474421, ENST00000484620)	-1.29	4.71	33.8	2.11e-07	4.48e-06	6.68
8476	ENSG00000163938	26354	GNL3	3	52700000	52700000	13300	+	GNL3	protein_coding	chromosome	G protein nucleolar 3 [Source:HGNC Symbol;Acc:HGNC:29931]	ENSG00000163938.17	GNL3	c(ENST00000394799, ENST00000418458, ENST00000460073, ENST00000462550, ENST00000468146, ENST00000468885, ENST00000474423, ENST00000479230, ENST00000484022, ENST00000492349, ENST00000496254, ENST00000497356)	0.823	7.66	33.8	2.12e-07	4.49e-06	6.67
1930	ENSG00000100784	9252	RPS6KA5	14	90800000	91100000	213000	-	RPS6KA5	protein_coding	chromosome	ribosomal protein S6 kinase A5 [Source:HGNC Symbol;Acc:HGNC:10434]	ENSG00000100784.12	RPS6KA5	c(ENST00000418736, ENST00000536315, ENST00000554206, ENST00000556178, ENST00000556304, ENST00000556594, ENST00000614987, ENST00000648062)	-1.77	3.14	33.7	2.17e-07	4.58e-06	6.66
7789	ENSG00000158106	114822	RHPN1	8	143000000	143000000	15300	+	RHPN1	protein_coding	chromosome	rhophilin Rho GTPase binding protein 1 [Source:HGNC Symbol;Acc:HGNC:19973]	ENSG00000158106.14	RHPN1	c(ENST00000289013, ENST00000522335, ENST00000522899)	2.58	3.58	39.4	2.21e-07	4.67e-06	6.65
9015	ENSG00000166912	54893	MTMR10	15	30900000	31000000	52700	-	MTMR10	protein_coding	chromosome	myotubularin related protein 10 [Source:HGNC Symbol;Acc:HGNC:25999]	ENSG00000166912.17	MTMR10	c(ENST00000435680, ENST00000563714, ENST00000564787, ENST00000565728, ENST00000566338, ENST00000566981, ENST00000567567, ENST00000568547, ENST00000568604, ENST00000568611)	2.29	4.83	33.7	2.21e-07	4.67e-06	6.66
3739	ENSG00000117335	4179	CD46	1	208000000	208000000	43500	+	CD46	protein_coding	chromosome	CD46 molecule [Source:HGNC Symbol;Acc:HGNC:6953]	ENSG00000117335.19	CD46	c(ENST00000322875, ENST00000322918, ENST00000354848, ENST00000357714, ENST00000358170, ENST00000360212, ENST00000367041, ENST00000367042, ENST00000367047, ENST00000462968, ENST00000464082, ENST00000469535, ENST00000471987, ENST00000480003, ENST00000488596, ENST00000490278, ENST00000493796, ENST00000496723, ENST00000636114)	0.668	7.93	33.7	2.22e-07	4.68e-06	6.65
1666	ENSG00000096150	6222	RPS18	CHR_HSCHR6_MHC_QBL_CTG1	33200000	33200000	4500	+	RPS18	protein_coding	chromosome	ribosomal protein S18 [Source:HGNC Symbol;Acc:HGNC:10401]	ENSG00000096150.9	RPS18	c(ENST00000211372, ENST00000464447, ENST00000470852, ENST00000476288, ENST00000477055, ENST00000477733, ENST00000481330, ENST00000489474)	-0.532	10.6	33.7	2.24e-07	4.7e-06	6.65
125	ENSG00000006831	79602	ADIPOR2	12	1690000	1790000	100000	+	ADIPOR2	protein_coding	chromosome	adiponectin receptor 2 [Source:HGNC Symbol;Acc:HGNC:24041]	ENSG00000006831.10	ADIPOR2	c(ENST00000357103, ENST00000535774, ENST00000537190, ENST00000537545, ENST00000540974, ENST00000543456, ENST00000544470)	0.82	7.01	33.6	2.25e-07	4.71e-06	6.65
10623	ENSG00000179240	100506127	GVQW3	11	76400000	76400000	33300	+	GVQW3	protein_coding	chromosome	GVQW motif containing 3 [Source:HGNC Symbol;Acc:HGNC:51239]	ENSG00000179240.11	GVQW3	c(ENST00000321844, ENST00000529331, ENST00000530460, ENST00000531207, ENST00000531785, ENST00000534586, ENST00000607673, ENST00000662483, ENST00000663165, ENST00000667240)	-1.98	3.35	33.6	2.28e-07	4.77e-06	6.64
9129	ENSG00000167615	114823	LENG8	19	54400000	54500000	13200	+	LENG8	protein_coding	chromosome	leukocyte receptor cluster member 8 [Source:HGNC Symbol;Acc:HGNC:15500]	ENSG00000167615.16	LENG8	c(ENST00000326764, ENST00000376514, ENST00000421200, ENST00000436479, ENST00000439657, ENST00000443957, ENST00000462541, ENST00000610347, ENST00000616932)	3.93	6.04	33.6	2.29e-07	4.78e-06	6.64
14028	ENSG00000265491	27246	RNF115	1	146000000	146000000	85200	-	RNF115	protein_coding	chromosome	ring finger protein 115 [Source:HGNC Symbol;Acc:HGNC:18154]	ENSG00000265491.5	RNF115	c(ENST00000539368, ENST00000582693)	-1.14	5.44	33.6	2.29e-07	4.78e-06	6.64
9310	ENSG00000168556	3622	ING2	4	184000000	184000000	7370	+	ING2	protein_coding	chromosome	inhibitor of growth family member 2 [Source:HGNC Symbol;Acc:HGNC:6063]	ENSG00000168556.7	ING2	c(ENST00000302327, ENST00000412117)	-1.83	4.42	33.6	2.31e-07	4.83e-06	6.64
11792	ENSG00000196208	9687	GREB1	2	11500000	11600000	160000	+	GREB1	protein_coding	chromosome	growth regulating estrogen receptor binding 1 [Source:HGNC Symbol;Acc:HGNC:24885]	ENSG00000196208.14	GREB1	c(ENST00000234142, ENST00000263834, ENST00000381483, ENST00000381486, ENST00000389825, ENST00000396123, ENST00000432985, ENST00000470980, ENST00000472040, ENST00000628795)	-3.55	0.626	33.5	2.33e-07	4.84e-06	6.63
4048	ENSG00000120742	27230	SERP1	3	151000000	151000000	61200	-	SERP1	protein_coding	chromosome	stress associated endoplasmic reticulum protein 1 [Source:HGNC Symbol;Acc:HGNC:10759]	ENSG00000120742.11	SERP1	c(ENST00000239944, ENST00000463647, ENST00000479209, ENST00000484608, ENST00000487153, ENST00000490945, ENST00000491195, ENST00000491660)	0.742	7.44	33.5	2.34e-07	4.87e-06	6.63
4941	ENSG00000130826	1736	DKC1	X	155000000	155000000	14900	+	DKC1	protein_coding	chromosome	dyskerin pseudouridine synthase 1 [Source:HGNC Symbol;Acc:HGNC:2890]	ENSG00000130826.18	DKC1	c(ENST00000369550, ENST00000412124, ENST00000413910, ENST00000426673, ENST00000437719, ENST00000452771, ENST00000473552, ENST00000475423, ENST00000475966, ENST00000481062, ENST00000484317, ENST00000492372, ENST00000620277)	0.716	7.34	33.5	2.34e-07	4.86e-06	6.63
7185	ENSG00000150782	3606	IL18	11	112000000	112000000	20800	-	IL18	protein_coding	chromosome	interleukin 18 [Source:HGNC Symbol;Acc:HGNC:5986]	ENSG00000150782.12	IL18	c(ENST00000280357, ENST00000524595, ENST00000525547, ENST00000528832, ENST00000533858, ENST00000534225)	0.693	6.42	33.8	2.36e-07	4.89e-06	6.63
9418	ENSG00000169241	55974	SLC50A1	1	155000000	155000000	3510	+	SLC50A1	protein_coding	chromosome	solute carrier family 50 member 1 [Source:HGNC Symbol;Acc:HGNC:30657]	ENSG00000169241.19	SLC50A1	c(ENST00000303343, ENST00000368401, ENST00000368404, ENST00000368405, ENST00000465546, ENST00000475824, ENST00000479579, ENST00000484027, ENST00000484157, ENST00000488609, ENST00000490276, ENST00000490770, ENST00000506037, ENST00000622581, ENST00000650403)	-1.1	5.7	33.5	2.36e-07	4.89e-06	6.63
10595	ENSG00000178997	161829	EXD1	15	41200000	41200000	48000	-	EXD1	protein_coding	chromosome	exonuclease 3'-5' domain containing 1 [Source:HGNC Symbol;Acc:HGNC:28507]	ENSG00000178997.11	EXD1	c(ENST00000314992, ENST00000458580, ENST00000558396, ENST00000558881, ENST00000559743)	-2.55	1.98	33.4	2.42e-07	5e-06	6.62
2441	ENSG00000105176	8725	URI1	19	29900000	30000000	93000	+	URI1	protein_coding	chromosome	URI1 prefoldin like chaperone [Source:HGNC Symbol;Acc:HGNC:13236]	ENSG00000105176.18	URI1	c(ENST00000360605, ENST00000392271, ENST00000570564, ENST00000570704, ENST00000573052, ENST00000574110, ENST00000574176, ENST00000574233, ENST00000574666, ENST00000574766, ENST00000575242, ENST00000576442, ENST00000585655)	1.19	6.47	33.4	2.43e-07	5.02e-06	6.61
6608	ENSG00000144021	9391	CIAO1	2	96300000	96300000	8020	+	CIAO1	protein_coding	chromosome	cytosolic iron-sulfur assembly component 1 [Source:HGNC Symbol;Acc:HGNC:14280]	ENSG00000144021.3	CIAO1	c(ENST00000272402, ENST00000469320, ENST00000488633, ENST00000491394)	0.992	6.68	33.4	2.46e-07	5.07e-06	6.61
703	ENSG00000064393	28996	HIPK2	7	140000000	140000000	216000	-	HIPK2	protein_coding	chromosome	homeodomain interacting protein kinase 2 [Source:HGNC Symbol;Acc:HGNC:14402]	ENSG00000064393.16	HIPK2	c(ENST00000342645, ENST00000406875, ENST00000428878)	1.02	6.19	33.4	2.48e-07	5.1e-06	6.61
1931	ENSG00000100796	55671	PPP4R3A	14	91500000	91500000	52900	-	PPP4R3A	protein_coding	chromosome	protein phosphatase 4 regulatory subunit 3A [Source:HGNC Symbol;Acc:HGNC:20219]	ENSG00000100796.17	PPP4R3A	c(ENST00000554308, ENST00000554390, ENST00000554511, ENST00000554574, ENST00000554684, ENST00000554943, ENST00000555029, ENST00000555462, ENST00000555470, ENST00000555718, ENST00000557018, ENST00000557382)	1.19	6.39	33.3	2.5e-07	5.14e-06	6.6
6474	ENSG00000143258	27005	USP21	1	161000000	161000000	6270	+	USP21	protein_coding	chromosome	ubiquitin specific peptidase 21 [Source:HGNC Symbol;Acc:HGNC:12620]	ENSG00000143258.16	USP21	c(ENST00000289865, ENST00000368001, ENST00000368002, ENST00000479344, ENST00000482385, ENST00000485277, ENST00000486299, ENST00000487163, ENST00000492950, ENST00000493054)	2.27	4.16	33.3	2.52e-07	5.18e-06	6.6
4806	ENSG00000129625	7905	REEP5	5	113000000	113000000	45900	-	REEP5	protein_coding	chromosome	receptor accessory protein 5 [Source:HGNC Symbol;Acc:HGNC:30077]	ENSG00000129625.13	REEP5	c(ENST00000261482, ENST00000379638, ENST00000474542, ENST00000497856, ENST00000504247, ENST00000511865, ENST00000513339)	0.804	7.38	33.3	2.53e-07	5.2e-06	6.6
244	ENSG00000012660	60481	ELOVL5	6	53300000	53300000	81800	-	ELOVL5	protein_coding	chromosome	ELOVL fatty acid elongase 5 [Source:HGNC Symbol;Acc:HGNC:21308]	ENSG00000012660.14	ELOVL5	c(ENST00000304434, ENST00000370913, ENST00000370918, ENST00000465983, ENST00000485336, ENST00000486973, ENST00000542638)	0.626	6.8	33.7	2.69e-07	5.5e-06	6.57
10281	ENSG00000175893	340481	ZDHHC21	9	14600000	14700000	82400	-	ZDHHC21	protein_coding	chromosome	zinc finger DHHC-type containing 21 [Source:HGNC Symbol;Acc:HGNC:20750]	ENSG00000175893.11	ZDHHC21	c(ENST00000380916, ENST00000497966)	1.75	5.11	33.1	2.69e-07	5.51e-06	6.57
2832	ENSG00000108523	26001	RNF167	17	4940000	4950000	5220	+	RNF167	protein_coding	chromosome	ring finger protein 167 [Source:HGNC Symbol;Acc:HGNC:24544]	ENSG00000108523.15	RNF167	c(ENST00000262482, ENST00000570328, ENST00000570492, ENST00000571365, ENST00000571816, ENST00000572382, ENST00000572430, ENST00000572554, ENST00000573404, ENST00000574548, ENST00000575111, ENST00000575400, ENST00000575524, ENST00000576229, ENST00000576452, ENST00000576965)	-0.72	6.95	33	2.8e-07	5.73e-06	6.55
6993	ENSG00000148218	210	ALAD	9	113000000	113000000	15000	-	ALAD	protein_coding	chromosome	aminolevulinate dehydratase [Source:HGNC Symbol;Acc:HGNC:395]	ENSG00000148218.16	ALAD	c(ENST00000409155, ENST00000445750, ENST00000448137, ENST00000452726, ENST00000464749, ENST00000468504, ENST00000482001, ENST00000482847, ENST00000494848)	2.37	4.21	33	2.84e-07	5.79e-06	6.55
1998	ENSG00000101191	11083	DIDO1	20	62900000	62900000	60200	-	DIDO1	protein_coding	chromosome	death inducer-obliterator 1 [Source:HGNC Symbol;Acc:HGNC:2680]	ENSG00000101191.16	DIDO1	c(ENST00000266070, ENST00000354665, ENST00000370366, ENST00000370368, ENST00000370371, ENST00000395340, ENST00000395343)	0.86	6.27	32.9	2.85e-07	5.81e-06	6.54
6835	ENSG00000146267	84553	FAXC	6	99300000	99400000	78900	-	FAXC	protein_coding	chromosome	failed axon connections homolog, metaxin like GST domain containing [Source:HGNC Symbol;Acc:HGNC:20742]	ENSG00000146267.12	FAXC	c(ENST00000389677, ENST00000461803, ENST00000480148, ENST00000538471)	2.39	3.63	32.9	2.89e-07	5.88e-06	6.54
7382	ENSG00000153037	6728	SRP19	5	113000000	113000000	37200	+	SRP19	protein_coding	chromosome	signal recognition particle 19 [Source:HGNC Symbol;Acc:HGNC:11300]	ENSG00000153037.15	SRP19	c(ENST00000282999, ENST00000391338, ENST00000445150, ENST00000503445, ENST00000504696, ENST00000505459, ENST00000506987, ENST00000506997, ENST00000509024, ENST00000515463, ENST00000515755, ENST00000621420)	1.5	5.92	32.9	2.93e-07	5.96e-06	6.53
7715	ENSG00000157224	9069	CLDN12	7	90400000	90500000	130000	+	CLDN12	protein_coding	chromosome	claudin 12 [Source:HGNC Symbol;Acc:HGNC:2034]	ENSG00000157224.16	CLDN12	c(ENST00000287916, ENST00000394604, ENST00000394605, ENST00000416322, ENST00000427904, ENST00000451941, ENST00000462636, ENST00000476475, ENST00000478752, ENST00000483862, ENST00000485696, ENST00000495768, ENST00000496677, ENST00000498033, ENST00000498326)	1.29	6.1	32.8	2.95e-07	5.98e-06	6.53
1649	ENSG00000095564	9044	BTAF1	10	91900000	92000000	107000	+	BTAF1	protein_coding	chromosome	B-TFIID TATA-box binding protein associated factor 1 [Source:HGNC Symbol;Acc:HGNC:17307]	ENSG00000095564.14	BTAF1	c(ENST00000265990, ENST00000471217, ENST00000476401, ENST00000544642)	0.898	6.6	32.8	2.98e-07	6.03e-06	6.53
5145	ENSG00000132603	51388	NIP7	16	69300000	69300000	5110	+	NIP7	protein_coding	chromosome	nucleolar pre-rRNA processing protein NIP7 [Source:HGNC Symbol;Acc:HGNC:24328]	ENSG00000132603.15	NIP7	c(ENST00000254940, ENST00000254941, ENST00000562131, ENST00000562523, ENST00000563364, ENST00000565034, ENST00000567202, ENST00000569637)	1.06	6.57	32.8	2.99e-07	6.05e-06	6.52
5537	ENSG00000135749	80003	PCNX2	1	233000000	233000000	312000	-	PCNX2	protein_coding	chromosome	pecanex 2 [Source:HGNC Symbol;Acc:HGNC:8736]	ENSG00000135749.19	PCNX2	c(ENST00000258229, ENST00000324142, ENST00000344698, ENST00000429988, ENST00000430153, ENST00000462233, ENST00000462762, ENST00000467336, ENST00000475463, ENST00000484041, ENST00000484347, ENST00000486012, ENST00000488780, ENST00000490102, ENST00000496510, ENST00000496675, ENST00000497623, ENST00000498302, ENST00000517808, ENST00000518351, ENST00000519530, ENST00000520463, ENST00000522067)	-2.09	5.16	32.7	3.06e-07	6.17e-06	6.51
8396	ENSG00000163624	1040	CDS1	4	84600000	84700000	68200	+	CDS1	protein_coding	chromosome	CDP-diacylglycerol synthase 1 [Source:HGNC Symbol;Acc:HGNC:1800]	ENSG00000163624.6	CDS1	c(ENST00000295887, ENST00000511298)	1.04	6.05	32.7	3.07e-07	6.17e-06	6.51
12281	ENSG00000198752	9578	CDC42BPB	14	103000000	103000000	125000	-	CDC42BPB	protein_coding	chromosome	CDC42 binding protein kinase beta [Source:HGNC Symbol;Acc:HGNC:1738]	ENSG00000198752.11	CDC42BPB	c(ENST00000361246, ENST00000558321, ENST00000558867, ENST00000559043, ENST00000559245, ENST00000559790, ENST00000560492, ENST00000561271, ENST00000634889)	1.35	6.76	32.7	3.07e-07	6.17e-06	6.51
12365	ENSG00000198960	54470	ARMCX6	X	102000000	102000000	2880	-	ARMCX6	protein_coding	chromosome	armadillo repeat containing X-linked 6 [Source:HGNC Symbol;Acc:HGNC:26094]	ENSG00000198960.11	ARMCX6	c(ENST00000361910, ENST00000462302, ENST00000467089, ENST00000494624, ENST00000495964, ENST00000497931, ENST00000538627, ENST00000539247)	1.53	5.2	32.7	3.07e-07	6.17e-06	6.51
682	ENSG00000063244	11338	U2AF2	19	55700000	55700000	20600	+	U2AF2	protein_coding	chromosome	U2 small nuclear RNA auxiliary factor 2 [Source:HGNC Symbol;Acc:HGNC:23156]	ENSG00000063244.12	U2AF2	c(ENST00000308924, ENST00000450554, ENST00000587196, ENST00000587275, ENST00000588850, ENST00000590551, ENST00000592867, ENST00000592874)	1.02	7.76	32.7	3.09e-07	6.21e-06	6.51
6736	ENSG00000145287	51316	PLAC8	4	83100000	83100000	47000	-	PLAC8	protein_coding	chromosome	placenta associated 8 [Source:HGNC Symbol;Acc:HGNC:19254]	ENSG00000145287.10	PLAC8	c(ENST00000311507, ENST00000411416, ENST00000426923, ENST00000505406, ENST00000509973, ENST00000515389)	-3.04	0.372	32.7	3.09e-07	6.21e-06	6.51
13777	ENSG00000254901	729991	BORCS8	19	19200000	19200000	15700	-	BORCS8	protein_coding	chromosome	BLOC-1 related complex subunit 8 [Source:HGNC Symbol;Acc:HGNC:37247]	ENSG00000254901.8	BORCS8	c(ENST00000462498, ENST00000462790, ENST00000477565, ENST00000488252, ENST00000494489, ENST00000585679, ENST00000588208, ENST00000591398, ENST00000591566)	1.45	3.76	33.7	3.1e-07	6.21e-06	6.51
2321	ENSG00000104267	760	CA2	8	85500000	85500000	17500	+	CA2	protein_coding	chromosome	carbonic anhydrase 2 [Source:HGNC Symbol;Acc:HGNC:1373]	ENSG00000104267.10	CA2	c(ENST00000285379, ENST00000518231, ENST00000520127, ENST00000520996, ENST00000522742)	1	5.82	32.7	3.12e-07	6.24e-06	6.51
5271	ENSG00000133773	29080	CCDC59	12	82200000	82400000	135000	-	CCDC59	protein_coding	chromosome	coiled-coil domain containing 59 [Source:HGNC Symbol;Acc:HGNC:25005]	ENSG00000133773.12	CCDC59	c(ENST00000256151, ENST00000547758, ENST00000548126, ENST00000550589, ENST00000552377, ENST00000552412, ENST00000552606)	-1.18	4.49	32.7	3.12e-07	6.24e-06	6.51
8432	ENSG00000163743	25898	RCHY1	4	75500000	75500000	35700	-	RCHY1	protein_coding	chromosome	ring finger and CHY zinc finger domain containing 1 [Source:HGNC Symbol;Acc:HGNC:17479]	ENSG00000163743.13	RCHY1	c(ENST00000324439, ENST00000380840, ENST00000504085, ENST00000505105, ENST00000505514, ENST00000507014, ENST00000512567, ENST00000512706, ENST00000513083, ENST00000513257, ENST00000513909, ENST00000514021, ENST00000514589)	1.94	4.35	41.8	3.14e-07	6.27e-06	6.5
11631	ENSG00000188368	284338	PRR19	19	42300000	42300000	8720	+	PRR19	protein_coding	chromosome	proline rich 19 [Source:HGNC Symbol;Acc:HGNC:33728]	ENSG00000188368.9	PRR19	c(ENST00000341747, ENST00000499536, ENST00000595750, ENST00000598490)	-2.88	1.39	32.6	3.21e-07	6.4e-06	6.49
324	ENSG00000023171	57476	GRAMD1B	11	123000000	124000000	269000	+	GRAMD1B	protein_coding	chromosome	GRAM domain containing 1B [Source:HGNC Symbol;Acc:HGNC:29214]	ENSG00000023171.18	GRAMD1B	c(ENST00000322282, ENST00000450171, ENST00000456860, ENST00000525757, ENST00000525945, ENST00000529432, ENST00000529750, ENST00000532581, ENST00000533341, ENST00000534764, ENST00000632815, ENST00000633087, ENST00000633646, ENST00000635736, ENST00000638086, ENST00000638157, ENST00000640939, ENST00000646146)	-2.34	3.13	32.6	3.22e-07	6.42e-06	6.49
2477	ENSG00000105388	1048	CEACAM5	19	41700000	41700000	21200	+	CEACAM5	protein_coding	chromosome	carcinoembryonic antigen related cell adhesion molecule 5 [Source:HGNC Symbol;Acc:HGNC:1817]	ENSG00000105388.15	CEACAM5	c(ENST00000221992, ENST00000398599, ENST00000405816, ENST00000460121, ENST00000595113, ENST00000595403, ENST00000596606, ENST00000615021, ENST00000616453, ENST00000617332)	1.63	4.6	33.5	3.24e-07	6.44e-06	6.49
5834	ENSG00000137801	7057	THBS1	15	39600000	39600000	18400	+	THBS1	protein_coding	chromosome	thrombospondin 1 [Source:HGNC Symbol;Acc:HGNC:11785]	ENSG00000137801.11	THBS1	c(ENST00000260356, ENST00000397591, ENST00000466755, ENST00000484734, ENST00000490247, ENST00000497720, ENST00000559746, ENST00000560894)	0.795	10.1	32.6	3.25e-07	6.44e-06	6.49
7058	ENSG00000148925	84280	BTBD10	11	13400000	13500000	75300	-	BTBD10	protein_coding	chromosome	BTB domain containing 10 [Source:HGNC Symbol;Acc:HGNC:21445]	ENSG00000148925.10	BTBD10	c(ENST00000278174, ENST00000525108, ENST00000525661, ENST00000525864, ENST00000526841, ENST00000527102, ENST00000527858, ENST00000528120, ENST00000529708, ENST00000530907, ENST00000532261)	0.951	6.67	32.5	3.27e-07	6.48e-06	6.49
12599	ENSG00000205929	56245	C21orf62	21	32800000	32800000	23100	-	C21orf62	protein_coding	chromosome	chromosome 21 open reading frame 62 [Source:HGNC Symbol;Acc:HGNC:1305]	ENSG00000205929.11	C21orf62	c(ENST00000382373, ENST00000479548, ENST00000487113, ENST00000490358)	-2.54	1.86	32.5	3.3e-07	6.54e-06	6.48
3931	ENSG00000119681	4053	LTBP2	14	74500000	74600000	114000	-	LTBP2	protein_coding	chromosome	latent transforming growth factor beta binding protein 2 [Source:HGNC Symbol;Acc:HGNC:6715]	ENSG00000119681.12	LTBP2	c(ENST00000261978, ENST00000553939, ENST00000554861, ENST00000556206, ENST00000556690, ENST00000557425)	1.06	6.36	32.5	3.32e-07	6.56e-06	6.48
1362	ENSG00000086159	363	AQP6	12	50000000	50000000	9950	+	AQP6	protein_coding	chromosome	aquaporin 6 [Source:HGNC Symbol;Acc:HGNC:639]	ENSG00000086159.13	AQP6	c(ENST00000315520, ENST00000489786, ENST00000551733, ENST00000615425, ENST00000618286)	-3.2	0.696	32.5	3.35e-07	6.61e-06	6.47
2580	ENSG00000105971	858	CAV2	7	116000000	117000000	221000	+	CAV2	protein_coding	chromosome	caveolin 2 [Source:HGNC Symbol;Acc:HGNC:1528]	ENSG00000105971.15	CAV2	c(ENST00000222693, ENST00000343213, ENST00000393480, ENST00000460222, ENST00000462876, ENST00000465451, ENST00000467035, ENST00000472470, ENST00000477018, ENST00000478226, ENST00000484871, ENST00000485561, ENST00000490906, ENST00000495841, ENST00000498493)	0.927	8.41	32.5	3.35e-07	6.61e-06	6.48
1571	ENSG00000091592	22861	NLRP1	17	5500000	5620000	120000	-	NLRP1	protein_coding	chromosome	NLR family pyrin domain containing 1 [Source:HGNC Symbol;Acc:HGNC:14374]	ENSG00000091592.16	NLRP1	c(ENST00000262467, ENST00000269280, ENST00000345221, ENST00000354411, ENST00000544378, ENST00000571307, ENST00000571451, ENST00000572143, ENST00000572272, ENST00000574406, ENST00000574512, ENST00000576905, ENST00000577119, ENST00000613500, ENST00000617618, ENST00000619223)	-1.08	5.41	32.4	3.37e-07	6.64e-06	6.47
2791	ENSG00000108179	10105	PPIF	10	79300000	79400000	7870	+	PPIF	protein_coding	chromosome	peptidylprolyl isomerase F [Source:HGNC Symbol;Acc:HGNC:9259]	ENSG00000108179.14	PPIF	c(ENST00000225174, ENST00000448165, ENST00000472580, ENST00000492149, ENST00000498681)	0.757	6.77	39.2	3.39e-07	6.66e-06	6.47
12355	ENSG00000198938	4514	MT-CO3	MT	9210	9990	784	+	MT-CO3	protein_coding	chromosome	mitochondrially encoded cytochrome c oxidase III [Source:HGNC Symbol;Acc:HGNC:7422]	ENSG00000198938.2	MT-CO3	ENST00000362079	-1.34	12.8	32.4	3.42e-07	6.71e-06	6.47
297	ENSG00000018610	63932	STEEP1	X	120000000	120000000	27300	-	CXorf56	protein_coding	chromosome	chromosome X open reading frame 56 [Source:HGNC Symbol;Acc:HGNC:26239]	ENSG00000018610.14	CXorf56	c(ENST00000320339, ENST00000469448, ENST00000536133, ENST00000644802)	-1.09	4.8	32.4	3.45e-07	6.78e-06	6.46
12749	ENSG00000213689	11277	TREX1	3	48500000	48500000	1840	+	TREX1	protein_coding	chromosome	three prime repair exonuclease 1 [Source:HGNC Symbol;Acc:HGNC:12269]	ENSG00000213689.14	TREX1	c(ENST00000433541, ENST00000444177, ENST00000456089, ENST00000492235, ENST00000625293, ENST00000635452)	-9.99	1.96	33	3.47e-07	6.8e-06	6.46
11345	ENSG00000185825	10134	BCAP31	X	154000000	154000000	24100	-	BCAP31	protein_coding	chromosome	B cell receptor associated protein 31 [Source:HGNC Symbol;Acc:HGNC:16695]	ENSG00000185825.17	BCAP31	c(ENST00000345046, ENST00000416815, ENST00000423827, ENST00000429550, ENST00000430088, ENST00000442093, ENST00000458587, ENST00000468947, ENST00000645006, ENST00000645377, ENST00000645802, ENST00000646514, ENST00000647529, ENST00000672675)	0.617	7.41	32.3	3.49e-07	6.83e-06	6.46
9398	ENSG00000169139	7336	UBE2V2	8	48000000	48100000	56300	+	UBE2V2	protein_coding	chromosome	ubiquitin conjugating enzyme E2 V2 [Source:HGNC Symbol;Acc:HGNC:12495]	ENSG00000169139.12	UBE2V2	c(ENST00000517630, ENST00000518360, ENST00000520595, ENST00000520809, ENST00000521346, ENST00000521628, ENST00000523111, ENST00000523432)	0.773	6.44	33.3	3.5e-07	6.84e-06	6.46
5346	ENSG00000134363	10468	FST	5	53500000	53500000	6510	+	FST	protein_coding	chromosome	follistatin [Source:HGNC Symbol;Acc:HGNC:3971]	ENSG00000134363.12	FST	c(ENST00000256759, ENST00000396947, ENST00000491717, ENST00000497789, ENST00000504226)	0.92	8.31	32.3	3.54e-07	6.91e-06	6.45
5696	ENSG00000136830	64855	NIBAN2	9	128000000	128000000	73700	-	NIBAN2	protein_coding	chromosome	niban apoptosis regulator 2 [Source:HGNC Symbol;Acc:HGNC:25282]	ENSG00000136830.12	NIBAN2	c(ENST00000373312, ENST00000373314, ENST00000465154, ENST00000468379, ENST00000476091, ENST00000478917, ENST00000484348)	0.755	9.11	32.3	3.58e-07	6.97e-06	6.45
7361	ENSG00000152749	160897	GPR180	13	94600000	94600000	32800	+	GPR180	protein_coding	chromosome	G protein-coupled receptor 180 [Source:HGNC Symbol;Acc:HGNC:28899]	ENSG00000152749.8	GPR180	ENST00000376958	1.08	5.76	32.2	3.62e-07	7.03e-06	6.44
3176	ENSG00000111912	135112	NCOA7	6	126000000	126000000	151000	+	NCOA7	protein_coding	chromosome	nuclear receptor coactivator 7 [Source:HGNC Symbol;Acc:HGNC:21081]	ENSG00000111912.20	NCOA7	c(ENST00000229634, ENST00000368357, ENST00000392477, ENST00000417494, ENST00000419660, ENST00000428318, ENST00000433571, ENST00000438495, ENST00000444128, ENST00000453302, ENST00000487635)	-1.66	5.38	32.2	3.65e-07	7.08e-06	6.44
2561	ENSG00000105855	3696	ITGB8	7	20300000	20400000	85100	+	ITGB8	protein_coding	chromosome	integrin subunit beta 8 [Source:HGNC Symbol;Acc:HGNC:6163]	ENSG00000105855.10	ITGB8	c(ENST00000222573, ENST00000460204, ENST00000477859, ENST00000478974, ENST00000537992)	-0.633	6.55	32.2	3.68e-07	7.13e-06	6.43
4874	ENSG00000130402	81	ACTN4	19	38600000	38700000	83900	+	ACTN4	protein_coding	chromosome	actinin alpha 4 [Source:HGNC Symbol;Acc:HGNC:166]	ENSG00000130402.12	ACTN4	c(ENST00000252699, ENST00000390009, ENST00000424234, ENST00000440400, ENST00000477174, ENST00000489451, ENST00000495553, ENST00000497637, ENST00000586538, ENST00000588618, ENST00000589528)	1.02	9.3	32.2	3.71e-07	7.19e-06	6.43
3970	ENSG00000119917	3437	IFIT3	10	89300000	89300000	13000	+	IFIT3	protein_coding	chromosome	interferon induced protein with tetratricopeptide repeats 3 [Source:HGNC Symbol;Acc:HGNC:5411]	ENSG00000119917.14	IFIT3	c(ENST00000371811, ENST00000371818)	-3.12	0.362	32.2	3.72e-07	7.19e-06	6.43
5092	ENSG00000132294	23167	EFR3A	8	132000000	132000000	110000	+	EFR3A	protein_coding	chromosome	EFR3 homolog A [Source:HGNC Symbol;Acc:HGNC:28970]	ENSG00000132294.15	EFR3A	c(ENST00000254624, ENST00000519656, ENST00000519920, ENST00000520362, ENST00000521940, ENST00000522709, ENST00000523074, ENST00000637848)	0.857	6.66	35.3	3.75e-07	7.23e-06	6.43
11321	ENSG00000185650	677	ZFP36L1	14	68800000	68800000	8590	-	ZFP36L1	protein_coding	chromosome	ZFP36 ring finger protein like 1 [Source:HGNC Symbol;Acc:HGNC:1107]	ENSG00000185650.9	ZFP36L1	c(ENST00000336440, ENST00000439696, ENST00000553375, ENST00000555997, ENST00000557022, ENST00000557086)	1.03	7.12	32.1	3.75e-07	7.23e-06	6.43
14230	ENSG00000274211	30837	SOCS7	17	38400000	38400000	53800	+	SOCS7	protein_coding	chromosome	suppressor of cytokine signaling 7 [Source:HGNC Symbol;Acc:HGNC:29846]	ENSG00000274211.6	SOCS7	c(ENST00000612932, ENST00000613678, ENST00000617360, ENST00000617765, ENST00000665913)	2.36	4.91	32.1	3.79e-07	7.3e-06	6.42
12125	ENSG00000197978	440295	GOLGA6L9	15	82400000	82400000	9140	+	GOLGA6L9	protein_coding	chromosome	golgin A6 family like 9 [Source:HGNC Symbol;Acc:HGNC:37229]	ENSG00000197978.9	GOLGA6L9	c(ENST00000558668, ENST00000618348, ENST00000618706)	3.61	3.66	32.1	3.83e-07	7.36e-06	6.42
1020	ENSG00000074410	771	CA12	15	63300000	63400000	60500	-	CA12	protein_coding	chromosome	carbonic anhydrase 12 [Source:HGNC Symbol;Acc:HGNC:1371]	ENSG00000074410.14	CA12	c(ENST00000178638, ENST00000344366, ENST00000422263, ENST00000558287, ENST00000560293, ENST00000560666)	0.68	8	32.1	3.84e-07	7.37e-06	6.42
104	ENSG00000006451	5898	RALA	7	39600000	39700000	84600	+	RALA	protein_coding	chromosome	RAS like proto-oncogene A [Source:HGNC Symbol;Acc:HGNC:9839]	ENSG00000006451.8	RALA	c(ENST00000005257, ENST00000434466, ENST00000436179, ENST00000466491, ENST00000468201)	0.796	7.99	32	3.91e-07	7.5e-06	6.41
964	ENSG00000072364	27125	AFF4	5	133000000	133000000	88200	-	AFF4	protein_coding	chromosome	AF4/FMR2 family member 4 [Source:HGNC Symbol;Acc:HGNC:17869]	ENSG00000072364.13	AFF4	c(ENST00000265343, ENST00000378593, ENST00000378595, ENST00000421773, ENST00000425658, ENST00000465484, ENST00000477369, ENST00000478588, ENST00000491831)	1.26	7.74	32	3.94e-07	7.54e-06	6.4
6530	ENSG00000143507	11221	DUSP10	1	222000000	222000000	40700	-	DUSP10	protein_coding	chromosome	dual specificity phosphatase 10 [Source:HGNC Symbol;Acc:HGNC:3065]	ENSG00000143507.18	DUSP10	c(ENST00000366899, ENST00000468085, ENST00000477026, ENST00000494642)	-1.29	4.44	32	3.94e-07	7.54e-06	6.4
7059	ENSG00000148926	133	ADM	11	10300000	10300000	2320	+	ADM	protein_coding	chromosome	adrenomedullin [Source:HGNC Symbol;Acc:HGNC:259]	ENSG00000148926.10	ADM	c(ENST00000278175, ENST00000524948, ENST00000525063, ENST00000526492, ENST00000528544, ENST00000528655, ENST00000530439, ENST00000534464)	0.634	8.02	32	3.96e-07	7.57e-06	6.4
7352	ENSG00000152601	4154	MBNL1	3	152000000	152000000	222000	+	MBNL1	protein_coding	chromosome	muscleblind like splicing regulator 1 [Source:HGNC Symbol;Acc:HGNC:6923]	ENSG00000152601.17	MBNL1	c(ENST00000282486, ENST00000282488, ENST00000324196, ENST00000324210, ENST00000355460, ENST00000357472, ENST00000459747, ENST00000460166, ENST00000460591, ENST00000461436, ENST00000463374, ENST00000464596, ENST00000465907, ENST00000466565, ENST00000477171, ENST00000478535, ENST00000485509, ENST00000485910, ENST00000492948, ENST00000493459, ENST00000495875, ENST00000497971, ENST00000498502, ENST00…	0.954	7.17	32	3.98e-07	7.6e-06	6.4
8625	ENSG00000164610	6100	RP9	7	33100000	33100000	14600	-	RP9	protein_coding	chromosome	RP9 pre-mRNA splicing factor [Source:HGNC Symbol;Acc:HGNC:10288]	ENSG00000164610.9	RP9	c(ENST00000297157, ENST00000448915, ENST00000474370, ENST00000492391)	-1.52	3.77	31.9	3.99e-07	7.6e-06	6.4
8064	ENSG00000160991	80228	ORAI2	7	102000000	102000000	23700	+	ORAI2	protein_coding	chromosome	ORAI calcium release-activated calcium modulator 2 [Source:HGNC Symbol;Acc:HGNC:21667]	ENSG00000160991.16	ORAI2	c(ENST00000356387, ENST00000403646, ENST00000468241, ENST00000473939, ENST00000478730, ENST00000482237, ENST00000488996, ENST00000495936, ENST00000498661, ENST00000611770)	-2.28	3.43	31.9	4.03e-07	7.67e-06	6.39
1310	ENSG00000084234	334	APLP2	11	130000000	130000000	76700	+	APLP2	protein_coding	chromosome	amyloid beta precursor like protein 2 [Source:HGNC Symbol;Acc:HGNC:598]	ENSG00000084234.17	APLP2	c(ENST00000263574, ENST00000278756, ENST00000338167, ENST00000345598, ENST00000461918, ENST00000525215, ENST00000525604, ENST00000526330, ENST00000527702, ENST00000528499, ENST00000529235, ENST00000529483, ENST00000529701, ENST00000530132, ENST00000530493, ENST00000532456, ENST00000533195, ENST00000533532, ENST00000533616, ENST00000533618, ENST00000533713, ENST00000533860, ENST00000534001, ENST00…	0.635	9.17	31.9	4.07e-07	7.73e-06	6.39
1574	ENSG00000091651	23594	ORC6	16	46700000	46700000	8750	+	ORC6	protein_coding	chromosome	origin recognition complex subunit 6 [Source:HGNC Symbol;Acc:HGNC:17151]	ENSG00000091651.9	ORC6	c(ENST00000219097, ENST00000563306, ENST00000563599, ENST00000566860, ENST00000567000, ENST00000568364, ENST00000569239, ENST00000570260, ENST00000575571)	-1.27	5.14	31.9	4.07e-07	7.73e-06	6.39
6764	ENSG00000145592	6167	RPL37	5	40800000	40800000	9960	-	RPL37	protein_coding	chromosome	ribosomal protein L37 [Source:HGNC Symbol;Acc:HGNC:10347]	ENSG00000145592.14	RPL37	c(ENST00000274242, ENST00000504562, ENST00000507642, ENST00000508493, ENST00000509877, ENST00000511787)	-0.452	9.57	31.8	4.13e-07	7.83e-06	6.38
6318	ENSG00000141580	56270	WDR45B	17	82600000	82600000	34000	-	WDR45B	protein_coding	chromosome	WD repeat domain 45B [Source:HGNC Symbol;Acc:HGNC:25072]	ENSG00000141580.16	WDR45B	c(ENST00000392325, ENST00000571767, ENST00000571817, ENST00000571835, ENST00000572583, ENST00000573616, ENST00000573656, ENST00000574828, ENST00000576517, ENST00000577774)	0.658	7.06	31.9	4.19e-07	7.93e-06	6.38
2590	ENSG00000106009	221927	BRAT1	7	2540000	2560000	17900	-	BRAT1	protein_coding	chromosome	BRCA1 associated ATM activator 1 [Source:HGNC Symbol;Acc:HGNC:21701]	ENSG00000106009.16	BRAT1	c(ENST00000340611, ENST00000421712, ENST00000467558, ENST00000469750, ENST00000473879, ENST00000493232)	1.76	4.7	31.8	4.25e-07	8.04e-06	6.37
10699	ENSG00000180229	283755	HERC2P3	15	20400000	20500000	127000	-	HERC2P3	transcribed_unprocessed_pseudogene	chromosome	hect domain and RLD 2 pseudogene 3 [Source:HGNC Symbol;Acc:HGNC:4871]	ENSG00000180229.12	HERC2P3	c(ENST00000412154, ENST00000414804, ENST00000424611, ENST00000426501, ENST00000428453, ENST00000429257, ENST00000429926, ENST00000430598, ENST00000437318, ENST00000440441, ENST00000440774, ENST00000454045, ENST00000456027)	2.04	3.5	31.7	4.29e-07	8.1e-06	6.37
5904	ENSG00000138119	26509	MYOF	10	93300000	93500000	176000	-	MYOF	protein_coding	chromosome	myoferlin [Source:HGNC Symbol;Acc:HGNC:3656]	ENSG00000138119.17	MYOF	c(ENST00000358334, ENST00000359263, ENST00000371488, ENST00000371489, ENST00000463743, ENST00000474161, ENST00000475358, ENST00000485212, ENST00000488645)	0.69	9.32	31.7	4.3e-07	8.1e-06	6.37
2750	ENSG00000107796	59	ACTA2	10	88900000	89000000	56300	-	ACTA2	protein_coding	chromosome	actin alpha 2, smooth muscle [Source:HGNC Symbol;Acc:HGNC:130]	ENSG00000107796.13	ACTA2	c(ENST00000224784, ENST00000415557, ENST00000458159, ENST00000480297, ENST00000482085, ENST00000488967)	-2.07	1.93	36.2	4.32e-07	8.13e-06	6.36
9559	ENSG00000170264	84140	FAM161A	2	61800000	61900000	29300	-	FAM161A	protein_coding	chromosome	FAM161 centrosomal protein A [Source:HGNC Symbol;Acc:HGNC:25808]	ENSG00000170264.13	FAM161A	c(ENST00000307507, ENST00000404929, ENST00000405894, ENST00000418113, ENST00000456262, ENST00000478494, ENST00000496369)	-2.46	1.97	31.7	4.36e-07	8.2e-06	6.36
10382	ENSG00000176928	51301	GCNT4	5	75000000	75100000	27400	-	GCNT4	protein_coding	chromosome	glucosaminyl (N-acetyl) transferase 4 [Source:HGNC Symbol;Acc:HGNC:17973]	ENSG00000176928.6	GCNT4	c(ENST00000322348, ENST00000652361)	2.03	3.81	31.7	4.4e-07	8.26e-06	6.36
10848	ENSG00000181915	84890	ADO	10	62800000	62800000	3760	+	ADO	protein_coding	chromosome	2-aminoethanethiol dioxygenase [Source:HGNC Symbol;Acc:HGNC:23506]	ENSG00000181915.5	ADO	ENST00000373783	1.74	4.99	80.1	4.4e-07	8.26e-06	6.36
181	ENSG00000009950	51085	MLXIPL	7	73600000	73600000	31400	-	MLXIPL	protein_coding	chromosome	MLX interacting protein like [Source:HGNC Symbol;Acc:HGNC:12744]	ENSG00000009950.16	MLXIPL	c(ENST00000313375, ENST00000345114, ENST00000354613, ENST00000414749, ENST00000429400, ENST00000434326, ENST00000453275, ENST00000456640, ENST00000467221, ENST00000476404, ENST00000488212)	-3.22	0.706	31.6	4.5e-07	8.43e-06	6.35
4135	ENSG00000121892	23244	PDS5A	4	39800000	40000000	155000	-	PDS5A	protein_coding	chromosome	PDS5 cohesin associated factor A [Source:HGNC Symbol;Acc:HGNC:29088]	ENSG00000121892.15	PDS5A	c(ENST00000303538, ENST00000503396, ENST00000503696, ENST00000503867, ENST00000506262, ENST00000507020, ENST00000507766, ENST00000508625, ENST00000512643, ENST00000513798)	0.695	7.31	31.6	4.5e-07	8.43e-06	6.35
13287	ENSG00000233314	6992	PPP1R11	CHR_HSCHR6_MHC_APD_CTG1	30100000	30100000	3620	+	PPP1R11	protein_coding	chromosome	protein phosphatase 1 regulatory inhibitor subunit 11 [Source:HGNC Symbol;Acc:HGNC:9285]	ENSG00000233314.6	PPP1R11	c(ENST00000414618, ENST00000434591, ENST00000437937, ENST00000441553, ENST00000446310, ENST00000452227)	-2.83	5.45	31.6	4.52e-07	8.44e-06	6.35
1927	ENSG00000100749	7443	VRK1	14	96800000	96900000	134000	+	VRK1	protein_coding	chromosome	VRK serine/threonine kinase 1 [Source:HGNC Symbol;Acc:HGNC:12718]	ENSG00000100749.8	VRK1	c(ENST00000216639, ENST00000553683, ENST00000555067, ENST00000555351, ENST00000555402, ENST00000557222, ENST00000557352)	-1.91	4.29	31.6	4.54e-07	8.48e-06	6.34
12429	ENSG00000204177	399761	BMS1P1	10	46800000	46800000	25300	+	BMS1P1	transcribed_unprocessed_pseudogene	chromosome	BMS1 pseudogene 1 [Source:HGNC Symbol;Acc:HGNC:23649]	ENSG00000204177.10	BMS1P1	c(ENST00000374336, ENST00000580094)	-1.26	3.55	39.5	4.55e-07	8.48e-06	6.34
1230	ENSG00000081277	5317	PKP1	1	201000000	201000000	49500	+	PKP1	protein_coding	chromosome	plakophilin 1 [Source:HGNC Symbol;Acc:HGNC:9023]	ENSG00000081277.12	PKP1	c(ENST00000263946, ENST00000352845, ENST00000367324, ENST00000475988, ENST00000477817)	0.705	9.44	31.5	4.59e-07	8.55e-06	6.34
5508	ENSG00000135540	57224	NHSL1	6	138000000	139000000	271000	-	NHSL1	protein_coding	chromosome	NHS like 1 [Source:HGNC Symbol;Acc:HGNC:21021]	ENSG00000135540.11	NHSL1	c(ENST00000342260, ENST00000343505, ENST00000426841, ENST00000427025, ENST00000468095, ENST00000479393, ENST00000491526, ENST00000533765, ENST00000534376)	2.47	4.42	31.5	4.61e-07	8.57e-06	6.34
395	ENSG00000033050	10061	ABCF2	7	151000000	151000000	15700	-	ABCF2	protein_coding	chromosome	ATP binding cassette subfamily F member 2 [Source:HGNC Symbol;Acc:HGNC:71]	ENSG00000033050.9	ABCF2	c(ENST00000287844, ENST00000441774, ENST00000468073, ENST00000473874, ENST00000477252)	2.01	6.63	31.5	4.64e-07	8.62e-06	6.33
3783	ENSG00000117643	57134	MAN1C1	1	25600000	25800000	169000	+	MAN1C1	protein_coding	chromosome	mannosidase alpha class 1C member 1 [Source:HGNC Symbol;Acc:HGNC:19080]	ENSG00000117643.14	MAN1C1	c(ENST00000263979, ENST00000374329, ENST00000374332, ENST00000473891, ENST00000475314, ENST00000487493, ENST00000496532, ENST00000611903)	-4.78	-0.224	31.5	4.64e-07	8.62e-06	6.33
6289	ENSG00000141458	4864	NPC1	18	23500000	23600000	80300	-	NPC1	protein_coding	chromosome	NPC intracellular cholesterol transporter 1 [Source:HGNC Symbol;Acc:HGNC:7897]	ENSG00000141458.13	NPC1	c(ENST00000269228, ENST00000540608, ENST00000586150, ENST00000586718, ENST00000587163, ENST00000587223, ENST00000588867, ENST00000590301, ENST00000590723, ENST00000591051, ENST00000591075, ENST00000591107, ENST00000591955, ENST00000593280)	-1.12	6.15	31.5	4.68e-07	8.67e-06	6.33
1372	ENSG00000086570	2196	FAT2	5	152000000	152000000	64900	-	FAT2	protein_coding	chromosome	FAT atypical cadherin 2 [Source:HGNC Symbol;Acc:HGNC:3596]	ENSG00000086570.12	FAT2	c(ENST00000261800, ENST00000520200)	0.626	7.52	31.5	4.69e-07	8.68e-06	6.33
1515	ENSG00000090263	51650	MRPS33	7	141000000	141000000	12600	-	MRPS33	protein_coding	chromosome	mitochondrial ribosomal protein S33 [Source:HGNC Symbol;Acc:HGNC:16634]	ENSG00000090263.16	MRPS33	c(ENST00000324787, ENST00000393008, ENST00000467334, ENST00000469351, ENST00000472343, ENST00000484502, ENST00000485202, ENST00000496641, ENST00000496958)	-1.29	5.02	31.4	4.75e-07	8.77e-06	6.32
13949	ENSG00000261652	145788	C15orf65	15	55400000	55400000	10300	+	C15orf65	protein_coding	chromosome	chromosome 15 open reading frame 65 [Source:HGNC Symbol;Acc:HGNC:44654]	ENSG00000261652.3	C15orf65	c(ENST00000569691, ENST00000570794)	-2.68	1.2	31.4	4.8e-07	8.85e-06	6.32
2060	ENSG00000101654	8731	RNMT	18	13700000	13800000	37900	+	RNMT	protein_coding	chromosome	RNA guanine-7 methyltransferase [Source:HGNC Symbol;Acc:HGNC:10075]	ENSG00000101654.17	RNMT	c(ENST00000262173, ENST00000383314, ENST00000543302, ENST00000588417, ENST00000588457, ENST00000589866, ENST00000591746, ENST00000591922, ENST00000592764, ENST00000593007)	1.44	6.13	31.4	4.83e-07	8.9e-06	6.32
8652	ENSG00000164756	169026	SLC30A8	8	117000000	117000000	226000	+	SLC30A8	protein_coding	chromosome	solute carrier family 30 member 8 [Source:HGNC Symbol;Acc:HGNC:20303]	ENSG00000164756.12	SLC30A8	c(ENST00000427715, ENST00000456015, ENST00000518396, ENST00000518521, ENST00000519688, ENST00000520469, ENST00000521035, ENST00000521243, ENST00000524274)	-11.7	-2.72	31.9	4.93e-07	9.07e-06	6.31
1198	ENSG00000080200	131544	CRYBG3	3	97800000	97900000	123000	+	CRYBG3	protein_coding	chromosome	crystallin beta-gamma domain containing 3 [Source:HGNC Symbol;Acc:HGNC:34427]	ENSG00000080200.10	CRYBG3	c(ENST00000389622, ENST00000485253, ENST00000495403)	1.49	5.64	31.3	4.95e-07	9.09e-06	6.31
792	ENSG00000066777	10565	ARFGEF1	8	67200000	67300000	170000	-	ARFGEF1	protein_coding	chromosome	ADP ribosylation factor guanine nucleotide exchange factor 1 [Source:HGNC Symbol;Acc:HGNC:15772]	ENSG00000066777.9	ARFGEF1	c(ENST00000262215, ENST00000517955, ENST00000518230, ENST00000518290, ENST00000518789, ENST00000519436, ENST00000520381, ENST00000522878)	0.734	7.08	31.3	4.96e-07	9.11e-06	6.3
3764	ENSG00000117525	2152	F3	1	94500000	94500000	12600	-	F3	protein_coding	chromosome	coagulation factor III, tissue factor [Source:HGNC Symbol;Acc:HGNC:3541]	ENSG00000117525.14	F3	c(ENST00000334047, ENST00000370207, ENST00000478217, ENST00000480356)	0.913	10.6	31.3	4.98e-07	9.13e-06	6.3
1557	ENSG00000091140	1738	DLD	7	108000000	108000000	40600	+	DLD	protein_coding	chromosome	dihydrolipoamide dehydrogenase [Source:HGNC Symbol;Acc:HGNC:2898]	ENSG00000091140.14	DLD	c(ENST00000205402, ENST00000415325, ENST00000417551, ENST00000437604, ENST00000440410, ENST00000450038, ENST00000451081, ENST00000453354, ENST00000460577, ENST00000478414, ENST00000485066, ENST00000489184, ENST00000494441, ENST00000639772)	0.996	6.62	31.3	5.04e-07	9.23e-06	6.3
12766	ENSG00000213859	147040	KCTD11	17	7350000	7350000	3060	+	KCTD11	protein_coding	chromosome	potassium channel tetramerization domain containing 11 [Source:HGNC Symbol;Acc:HGNC:21302]	ENSG00000213859.6	KCTD11	c(ENST00000333751, ENST00000576980)	0.906	6.54	31.3	5.07e-07	9.28e-06	6.29
7635	ENSG00000156304	57466	SCAF4	21	31700000	31700000	61100	-	SCAF4	protein_coding	chromosome	SR-related CTD associated factor 4 [Source:HGNC Symbol;Acc:HGNC:19304]	ENSG00000156304.15	SCAF4	c(ENST00000286835, ENST00000399804, ENST00000434667, ENST00000467731, ENST00000472318, ENST00000485790)	1.28	5.16	35.7	5.11e-07	9.34e-06	6.29
1538	ENSG00000090776	1947	EFNB1	X	68800000	68800000	13100	+	EFNB1	protein_coding	chromosome	ephrin B1 [Source:HGNC Symbol;Acc:HGNC:3226]	ENSG00000090776.6	EFNB1	ENST00000204961	1.09	7.06	31.2	5.18e-07	9.45e-06	6.29
7017	ENSG00000148426	254427	PROSER2	10	11800000	11900000	48900	+	PROSER2	protein_coding	chromosome	proline and serine rich 2 [Source:HGNC Symbol;Acc:HGNC:23728]	ENSG00000148426.13	PROSER2	c(ENST00000277570, ENST00000379200, ENST00000444604, ENST00000474155, ENST00000622831)	1.33	5.33	31.2	5.19e-07	9.46e-06	6.28
14526	ENSG00000278540	31	ACACA	17	37100000	37400000	322000	-	ACACA	protein_coding	chromosome	acetyl-CoA carboxylase alpha [Source:HGNC Symbol;Acc:HGNC:84]	ENSG00000278540.5	ACACA	c(ENST00000612007, ENST00000612120, ENST00000612895, ENST00000612926, ENST00000613146, ENST00000613776, ENST00000614333, ENST00000614428, ENST00000614438, ENST00000614450, ENST00000614482, ENST00000614789, ENST00000615229, ENST00000616317, ENST00000616352, ENST00000617548, ENST00000617649, ENST00000618053, ENST00000618351, ENST00000618575, ENST00000619245, ENST00000619546, ENST00000621960)	2.01	7.13	31.2	5.19e-07	9.46e-06	6.28
12542	ENSG00000205213	55366	LGR4	11	27400000	27500000	107000	-	LGR4	protein_coding	chromosome	leucine rich repeat containing G protein-coupled receptor 4 [Source:HGNC Symbol;Acc:HGNC:13299]	ENSG00000205213.14	LGR4	c(ENST00000379214, ENST00000389858, ENST00000480977, ENST00000489910, ENST00000527773, ENST00000530658)	1.02	6.43	31.2	5.25e-07	9.54e-06	6.28
9452	ENSG00000169504	25932	CLIC4	1	24700000	24800000	98900	+	CLIC4	protein_coding	chromosome	chloride intracellular channel 4 [Source:HGNC Symbol;Acc:HGNC:13518]	ENSG00000169504.15	CLIC4	c(ENST00000374379, ENST00000488683, ENST00000489758, ENST00000497755)	0.846	7.85	31.1	5.29e-07	9.6e-06	6.28
10110	ENSG00000174276	741	ZNHIT2	11	65100000	65100000	1300	-	ZNHIT2	protein_coding	chromosome	zinc finger HIT-type containing 2 [Source:HGNC Symbol;Acc:HGNC:1177]	ENSG00000174276.7	ZNHIT2	c(ENST00000310597, ENST00000528598)	10.4	2.63	50.1	5.32e-07	9.64e-06	6.27
14632	ENSG00000282540	NA	WHAMMP2	CHR_HSCHR15_4_CTG8	28900000	28900000	21600	+	WHAMMP2	transcribed_unprocessed_pseudogene	chromosome	WAS protein homolog associated with actin, golgi membranes and microtubules pseudogene 2 [Source:HGNC Symbol;Acc:HGNC:32360]	ENSG00000282540.1	WHAMMP2	c(ENST00000631569, ENST00000633839)	10.1	2.69	81.5	5.32e-07	9.64e-06	6.27
11902	ENSG00000196700	57473	ZNF512B	20	64000000	64000000	13200	-	ZNF512B	protein_coding	chromosome	zinc finger protein 512B [Source:HGNC Symbol;Acc:HGNC:29212]	ENSG00000196700.9	ZNF512B	ENST00000369888	1.12	6.24	31.1	5.35e-07	9.68e-06	6.27
11853	ENSG00000196497	79711	IPO4	14	24200000	24200000	8650	-	IPO4	protein_coding	chromosome	importin 4 [Source:HGNC Symbol;Acc:HGNC:19426]	ENSG00000196497.17	IPO4	c(ENST00000354464, ENST00000557996, ENST00000558046, ENST00000558193, ENST00000558233, ENST00000558718, ENST00000558780, ENST00000559253, ENST00000559588, ENST00000559635, ENST00000560155, ENST00000560222, ENST00000560315, ENST00000560798, ENST00000560935, ENST00000561034, ENST00000561090, ENST00000561199, ENST00000561379, ENST00000561462, ENST00000625289)	1.21	5.65	34.2	5.37e-07	9.71e-06	6.27
2030	ENSG00000101384	182	JAG1	20	10600000	10700000	36300	-	JAG1	protein_coding	chromosome	jagged canonical Notch ligand 1 [Source:HGNC Symbol;Acc:HGNC:6188]	ENSG00000101384.12	JAG1	c(ENST00000254958, ENST00000423891, ENST00000488480, ENST00000612857, ENST00000613518, ENST00000617357, ENST00000617965, ENST00000620743, ENST00000622545)	1.03	7.49	31.1	5.43e-07	9.8e-06	6.27
6440	ENSG00000143001	199964	TMEM61	1	55000000	55000000	11700	+	TMEM61	protein_coding	chromosome	transmembrane protein 61 [Source:HGNC Symbol;Acc:HGNC:27296]	ENSG00000143001.5	TMEM61	ENST00000371268	-4.31	0.628	36.7	5.44e-07	9.8e-06	6.26
242	ENSG00000012211	4007	PRICKLE3	X	49200000	49200000	11700	-	PRICKLE3	protein_coding	chromosome	prickle planar cell polarity protein 3 [Source:HGNC Symbol;Acc:HGNC:6645]	ENSG00000012211.13	PRICKLE3	c(ENST00000376310, ENST00000376317, ENST00000432913, ENST00000453382, ENST00000540849, ENST00000599218, ENST00000611313, ENST00000614014)	2.16	3.83	31	5.56e-07	1e-05	6.25
9134	ENSG00000167635	7705	ZNF146	19	36200000	36200000	24200	+	ZNF146	protein_coding	chromosome	zinc finger protein 146 [Source:HGNC Symbol;Acc:HGNC:12931]	ENSG00000167635.11	ZNF146	c(ENST00000443387, ENST00000456324, ENST00000586094, ENST00000587285, ENST00000591063)	0.99	7.19	31	5.56e-07	1e-05	6.26
5159	ENSG00000132680	22889	KHDC4	1	156000000	156000000	21400	-	KHDC4	protein_coding	chromosome	KH domain containing 4, pre-mRNA splicing factor [Source:HGNC Symbol;Acc:HGNC:29145]	ENSG00000132680.11	KHDC4	c(ENST00000368319, ENST00000368320, ENST00000368321, ENST00000465953, ENST00000466520, ENST00000466713, ENST00000478002, ENST00000482337, ENST00000483237, ENST00000491599)	1.49	5.69	31	5.57e-07	1e-05	6.25
10033	ENSG00000173597	27284	SULT1B1	4	69700000	69800000	66800	-	SULT1B1	protein_coding	chromosome	sulfotransferase family 1B member 1 [Source:HGNC Symbol;Acc:HGNC:17845]	ENSG00000173597.9	SULT1B1	c(ENST00000310613, ENST00000510821, ENST00000512870)	-1.63	3.54	30.9	5.63e-07	1.01e-05	6.25
10200	ENSG00000175166	5708	PSMD2	3	184000000	184000000	9850	+	PSMD2	protein_coding	chromosome	proteasome 26S subunit, non-ATPase 2 [Source:HGNC Symbol;Acc:HGNC:9559]	ENSG00000175166.17	PSMD2	c(ENST00000310118, ENST00000417952, ENST00000432855, ENST00000433010, ENST00000435761, ENST00000439383, ENST00000445558, ENST00000459910, ENST00000460628, ENST00000463602, ENST00000466987, ENST00000473991, ENST00000476461, ENST00000485937, ENST00000487475, ENST00000488085, ENST00000491149, ENST00000491494, ENST00000492191, ENST00000496925)	0.571	8.15	30.9	5.63e-07	1.01e-05	6.25
12689	ENSG00000213079	22828	SCAF8	6	155000000	155000000	101000	+	SCAF8	protein_coding	chromosome	SR-related CTD associated factor 8 [Source:HGNC Symbol;Acc:HGNC:20959]	ENSG00000213079.9	SCAF8	c(ENST00000367178, ENST00000367186, ENST00000417268, ENST00000461219, ENST00000464628, ENST00000479234)	1.09	5.67	30.9	5.67e-07	1.01e-05	6.25
32	ENSG00000003400	843	CASP10	2	201000000	201000000	46500	+	CASP10	protein_coding	chromosome	caspase 10 [Source:HGNC Symbol;Acc:HGNC:1500]	ENSG00000003400.14	CASP10	c(ENST00000272879, ENST00000286186, ENST00000313728, ENST00000346817, ENST00000360132, ENST00000374650, ENST00000438843, ENST00000448480, ENST00000460140, ENST00000471191, ENST00000484926, ENST00000485408, ENST00000492363)	-3.21	3.04	30.9	5.68e-07	1.01e-05	6.25
12909	ENSG00000218336	55714	TENM3	4	182000000	183000000	659000	+	TENM3	protein_coding	chromosome	teneurin transmembrane protein 3 [Source:HGNC Symbol;Acc:HGNC:29944]	ENSG00000218336.9	TENM3	c(ENST00000502950, ENST00000507737, ENST00000510504, ENST00000511685, ENST00000512480, ENST00000513201)	4.78	2.75	30.9	5.68e-07	1.01e-05	6.25
5074	ENSG00000132017	90379	DCAF15	19	14000000	14000000	8960	+	DCAF15	protein_coding	chromosome	DDB1 and CUL4 associated factor 15 [Source:HGNC Symbol;Acc:HGNC:25095]	ENSG00000132017.10	DCAF15	c(ENST00000254337, ENST00000585468, ENST00000587307, ENST00000588523, ENST00000591385, ENST00000591802)	2.39	3.74	30.9	5.69e-07	1.01e-05	6.24
9744	ENSG00000171492	55144	LRRC8D	1	89800000	89900000	116000	+	LRRC8D	protein_coding	chromosome	leucine rich repeat containing 8 VRAC subunit D [Source:HGNC Symbol;Acc:HGNC:16992]	ENSG00000171492.14	LRRC8D	c(ENST00000337338, ENST00000394593, ENST00000414841, ENST00000441269, ENST00000525774, ENST00000527156, ENST00000532201)	0.764	6.57	30.9	5.71e-07	1.02e-05	6.24
13539	ENSG00000241878	23761	PISD	22	31600000	31700000	43900	-	PISD	protein_coding	chromosome	phosphatidylserine decarboxylase [Source:HGNC Symbol;Acc:HGNC:8999]	ENSG00000241878.11	PISD	c(ENST00000266095, ENST00000382151, ENST00000397500, ENST00000422020, ENST00000429683, ENST00000431201, ENST00000435900, ENST00000437808, ENST00000439502, ENST00000442379, ENST00000460723, ENST00000473770, ENST00000474017, ENST00000478893, ENST00000479851, ENST00000486675, ENST00000491342)	1.38	5.29	46.3	5.74e-07	1.02e-05	6.24
14177	ENSG00000273274	728116	ZBTB8B	1	32500000	32500000	31600	+	ZBTB8B	protein_coding	chromosome	zinc finger and BTB domain containing 8B [Source:HGNC Symbol;Acc:HGNC:37057]	ENSG00000273274.2	ZBTB8B	ENST00000609129	-2.28	1.95	30.9	5.77e-07	1.02e-05	6.24
647	ENSG00000060339	55749	CCAR1	10	68700000	68800000	71400	+	CCAR1	protein_coding	chromosome	cell division cycle and apoptosis regulator 1 [Source:HGNC Symbol;Acc:HGNC:24236]	ENSG00000060339.14	CCAR1	c(ENST00000265872, ENST00000398676, ENST00000479143, ENST00000480627, ENST00000483264, ENST00000494903, ENST00000536012, ENST00000536391, ENST00000538031, ENST00000539250, ENST00000539539, ENST00000540210, ENST00000541012, ENST00000543225, ENST00000543229, ENST00000543706, ENST00000543719, ENST00000630771)	-1.02	7.24	30.8	5.87e-07	1.04e-05	6.23
3367	ENSG00000113838	55171	TBCCD1	3	187000000	187000000	24500	-	TBCCD1	protein_coding	chromosome	TBCC domain containing 1 [Source:HGNC Symbol;Acc:HGNC:25546]	ENSG00000113838.13	TBCCD1	c(ENST00000338733, ENST00000413695, ENST00000424280, ENST00000430560, ENST00000446782, ENST00000479590)	-1.36	4.37	30.8	5.92e-07	1.05e-05	6.23
7494	ENSG00000154518	518	ATP5MC3	2	175000000	175000000	8350	-	ATP5MC3	protein_coding	chromosome	ATP synthase membrane subunit c locus 3 [Source:HGNC Symbol;Acc:HGNC:843]	ENSG00000154518.9	ATP5MC3	c(ENST00000284727, ENST00000392541, ENST00000409194, ENST00000472782, ENST00000497075)	0.465	7.87	54.7	5.96e-07	1.05e-05	6.22
8059	ENSG00000160953	84939	PWWP3A	19	1350000	1380000	23700	+	PWWP3A	protein_coding	chromosome	PWWP domain containing 3A, DNA repair factor [Source:HGNC Symbol;Acc:HGNC:29641]	ENSG00000160953.16	PWWP3A	c(ENST00000415183, ENST00000585399, ENST00000586067, ENST00000586996, ENST00000587460, ENST00000588810, ENST00000588888, ENST00000590695, ENST00000590866, ENST00000591337, ENST00000591433, ENST00000591453, ENST00000591627, ENST00000591806, ENST00000592374, ENST00000627377, ENST00000652273)	1.68	4.85	30.8	5.98e-07	1.06e-05	6.22
7174	ENSG00000150687	11098	PRSS23	11	86800000	87000000	162000	+	PRSS23	protein_coding	chromosome	serine protease 23 [Source:HGNC Symbol;Acc:HGNC:14370]	ENSG00000150687.12	PRSS23	c(ENST00000280258, ENST00000527521, ENST00000528769, ENST00000531475, ENST00000531521, ENST00000532234, ENST00000532572, ENST00000533880, ENST00000533902)	0.812	7.58	30.8	6e-07	1.06e-05	6.22
9522	ENSG00000169967	10746	MAP3K2	2	127000000	127000000	89700	-	MAP3K2	protein_coding	chromosome	mitogen-activated protein kinase kinase kinase 2 [Source:HGNC Symbol;Acc:HGNC:6854]	ENSG00000169967.16	MAP3K2	c(ENST00000344908, ENST00000409179, ENST00000409947)	1.21	5.8	30.8	6.02e-07	1.06e-05	6.22
12663	ENSG00000206579	114786	XKR4	8	55100000	55500000	440000	+	XKR4	protein_coding	chromosome	XK related 4 [Source:HGNC Symbol;Acc:HGNC:29394]	ENSG00000206579.9	XKR4	c(ENST00000327381, ENST00000518261, ENST00000622811)	-3.06	0.631	30.7	6.05e-07	1.07e-05	6.22
3704	ENSG00000116954	64121	RRAGC	1	38800000	38900000	21600	-	RRAGC	protein_coding	chromosome	Ras related GTP binding C [Source:HGNC Symbol;Acc:HGNC:19902]	ENSG00000116954.8	RRAGC	c(ENST00000373001, ENST00000474456, ENST00000493015, ENST00000496778)	1.09	5.82	30.7	6.22e-07	1.09e-05	6.21
7072	ENSG00000149100	10480	EIF3M	11	32600000	32600000	22500	+	EIF3M	protein_coding	chromosome	eukaryotic translation initiation factor 3 subunit M [Source:HGNC Symbol;Acc:HGNC:24460]	ENSG00000149100.13	EIF3M	c(ENST00000323213, ENST00000524711, ENST00000524896, ENST00000525054, ENST00000525782, ENST00000526267, ENST00000530026, ENST00000531120, ENST00000531186, ENST00000531921, ENST00000532054, ENST00000532444, ENST00000533439)	0.488	7.57	30.7	6.24e-07	1.1e-05	6.2
4423	ENSG00000125354	23157	SEPTIN6	X	120000000	120000000	77600	-	SEPTIN6	protein_coding	chromosome	septin 6 [Source:HGNC Symbol;Acc:HGNC:15848]	ENSG00000125354.23	SEPTIN6	c(ENST00000343984, ENST00000354228, ENST00000354416, ENST00000360156, ENST00000394610, ENST00000460411, ENST00000467310, ENST00000481072, ENST00000489216)	-2.64	2.24	38.7	6.25e-07	1.1e-05	6.2
422	ENSG00000036530	10858	CYP46A1	14	99700000	99700000	43000	+	CYP46A1	protein_coding	chromosome	cytochrome P450 family 46 subfamily A member 1 [Source:HGNC Symbol;Acc:HGNC:2641]	ENSG00000036530.9	CYP46A1	c(ENST00000261835, ENST00000380228, ENST00000554176, ENST00000554611, ENST00000554917, ENST00000556313, ENST00000556822)	-3.67	-0.134	30.6	6.27e-07	1.1e-05	6.2
9094	ENSG00000167468	2879	GPX4	19	1100000	1110000	2870	+	GPX4	protein_coding	chromosome	glutathione peroxidase 4 [Source:HGNC Symbol;Acc:HGNC:4556]	ENSG00000167468.17	GPX4	c(ENST00000354171, ENST00000585362, ENST00000585480, ENST00000587648, ENST00000587932, ENST00000588919, ENST00000589115, ENST00000592940, ENST00000593032, ENST00000611653, ENST00000614791, ENST00000616066, ENST00000622390)	-0.711	6.34	30.6	6.31e-07	1.1e-05	6.2
9428	ENSG00000169288	65008	MRPL1	4	77900000	78000000	90000	+	MRPL1	protein_coding	chromosome	mitochondrial ribosomal protein L1 [Source:HGNC Symbol;Acc:HGNC:14275]	ENSG00000169288.18	MRPL1	c(ENST00000315567, ENST00000502384, ENST00000504901, ENST00000506674, ENST00000511521, ENST00000515625)	-1.06	4.87	33.2	6.35e-07	1.11e-05	6.2
2884	ENSG00000108946	5573	PRKAR1A	17	68500000	68600000	39500	+	PRKAR1A	protein_coding	chromosome	protein kinase cAMP-dependent type I regulatory subunit alpha [Source:HGNC Symbol;Acc:HGNC:9388]	ENSG00000108946.14	PRKAR1A	c(ENST00000358598, ENST00000392710, ENST00000392711, ENST00000536854, ENST00000585427, ENST00000585460, ENST00000585608, ENST00000585815, ENST00000585907, ENST00000585981, ENST00000586397, ENST00000586541, ENST00000588178, ENST00000588188, ENST00000588702, ENST00000589017, ENST00000589228, ENST00000589309, ENST00000589480, ENST00000592194, ENST00000592800)	0.763	7.85	30.6	6.38e-07	1.11e-05	6.2
11781	ENSG00000196154	6275	S100A4	1	154000000	154000000	6520	-	S100A4	protein_coding	chromosome	S100 calcium binding protein A4 [Source:HGNC Symbol;Acc:HGNC:10494]	ENSG00000196154.12	S100A4	c(ENST00000354332, ENST00000368714, ENST00000368715, ENST00000368716, ENST00000468373, ENST00000481009)	-0.654	6.44	30.6	6.39e-07	1.11e-05	6.19
10372	ENSG00000176842	10265	IRX5	16	54900000	54900000	3620	+	IRX5	protein_coding	chromosome	iroquois homeobox 5 [Source:HGNC Symbol;Acc:HGNC:14361]	ENSG00000176842.15	IRX5	c(ENST00000320990, ENST00000394636, ENST00000558597, ENST00000560154, ENST00000620085)	1.54	4.02	30.7	6.41e-07	1.12e-05	6.19
9141	ENSG00000167654	85300	ATCAY	19	3880000	3930000	48200	+	ATCAY	protein_coding	chromosome	ATCAY kinesin light chain interacting caytaxin [Source:HGNC Symbol;Acc:HGNC:779]	ENSG00000167654.18	ATCAY	c(ENST00000450849, ENST00000595916, ENST00000597739, ENST00000598136, ENST00000600960, ENST00000601323)	-2.9	0.668	30.6	6.42e-07	1.12e-05	6.19
9766	ENSG00000171657	27197	GPR82	X	41700000	41700000	5950	+	GPR82	protein_coding	chromosome	G protein-coupled receptor 82 [Source:HGNC Symbol;Acc:HGNC:4533]	ENSG00000171657.6	GPR82	c(ENST00000302548, ENST00000497180)	-3.19	0.408	30.5	6.47e-07	1.12e-05	6.19
781	ENSG00000066422	27107	ZBTB11	3	102000000	102000000	28200	-	ZBTB11	protein_coding	chromosome	zinc finger and BTB domain containing 11 [Source:HGNC Symbol;Acc:HGNC:16740]	ENSG00000066422.5	ZBTB11	c(ENST00000312938, ENST00000461821, ENST00000471673)	0.84	6.04	30.5	6.53e-07	1.13e-05	6.19
3816	ENSG00000118246	22868	FASTKD2	2	207000000	207000000	30800	+	FASTKD2	protein_coding	chromosome	FAST kinase domains 2 [Source:HGNC Symbol;Acc:HGNC:29160]	ENSG00000118246.14	FASTKD2	c(ENST00000236980, ENST00000402774, ENST00000403094, ENST00000418289, ENST00000471788, ENST00000487777)	1.04	6.17	30.5	6.55e-07	1.13e-05	6.18
9873	ENSG00000172380	55970	GNG12	1	67700000	67800000	132000	-	GNG12	protein_coding	chromosome	G protein subunit gamma 12 [Source:HGNC Symbol;Acc:HGNC:19663]	ENSG00000172380.6	GNG12	c(ENST00000370982, ENST00000494936)	0.551	7.65	30.5	6.55e-07	1.13e-05	6.18
4758	ENSG00000129128	60559	SPCS3	4	176000000	176000000	12300	+	SPCS3	protein_coding	chromosome	signal peptidase complex subunit 3 [Source:HGNC Symbol;Acc:HGNC:26212]	ENSG00000129128.13	SPCS3	c(ENST00000503362, ENST00000507001, ENST00000507678, ENST00000513139)	1.19	6.68	30.5	6.63e-07	1.15e-05	6.18
1607	ENSG00000092820	7430	EZR	6	159000000	159000000	53600	-	EZR	protein_coding	chromosome	ezrin [Source:HGNC Symbol;Acc:HGNC:12691]	ENSG00000092820.18	EZR	c(ENST00000337147, ENST00000367075, ENST00000392177, ENST00000476189)	0.616	9.69	30.4	6.7e-07	1.16e-05	6.17
11996	ENSG00000197245	79927	FAM110D	1	26200000	26200000	4880	+	FAM110D	protein_coding	chromosome	family with sequence similarity 110 member D [Source:HGNC Symbol;Acc:HGNC:25860]	ENSG00000197245.6	FAM110D	ENST00000374268	-5.53	-0.842	30.4	6.75e-07	1.16e-05	6.17
5445	ENSG00000135116	8739	HRK	12	117000000	117000000	25300	-	HRK	protein_coding	chromosome	harakiri, BCL2 interacting protein [Source:HGNC Symbol;Acc:HGNC:5185]	ENSG00000135116.9	HRK	c(ENST00000257572, ENST00000550505, ENST00000552092, ENST00000586941)	-4.13	-0.31	30.4	6.78e-07	1.17e-05	6.17
6413	ENSG00000142675	10256	CNKSR1	1	26200000	26200000	12400	+	CNKSR1	protein_coding	chromosome	connector enhancer of kinase suppressor of Ras 1 [Source:HGNC Symbol;Acc:HGNC:19700]	ENSG00000142675.18	CNKSR1	c(ENST00000361530, ENST00000374253, ENST00000465415, ENST00000480348, ENST00000480617, ENST00000481077, ENST00000482227, ENST00000484874, ENST00000524529, ENST00000525687, ENST00000528001, ENST00000528281, ENST00000531150, ENST00000531191)	1.7	4.63	30.4	6.85e-07	1.18e-05	6.16
6669	ENSG00000144591	29926	GMPPA	2	219000000	220000000	8120	+	GMPPA	protein_coding	chromosome	GDP-mannose pyrophosphorylase A [Source:HGNC Symbol;Acc:HGNC:22923]	ENSG00000144591.18	GMPPA	c(ENST00000313597, ENST00000341142, ENST00000358215, ENST00000373908, ENST00000373917, ENST00000435316, ENST00000443704, ENST00000455657, ENST00000480034, ENST00000480506, ENST00000481170, ENST00000496536, ENST00000622191, ENST00000635609)	1.59	4.69	30.4	6.91e-07	1.19e-05	6.16
1520	ENSG00000090372	29888	STRN4	19	46700000	46700000	27500	-	STRN4	protein_coding	chromosome	striatin 4 [Source:HGNC Symbol;Acc:HGNC:15721]	ENSG00000090372.15	STRN4	c(ENST00000263280, ENST00000391910, ENST00000435164, ENST00000539396, ENST00000593979, ENST00000594287, ENST00000594357, ENST00000594581, ENST00000594704, ENST00000594847, ENST00000595357, ENST00000596012, ENST00000596016, ENST00000597021, ENST00000597063, ENST00000598074, ENST00000599231, ENST00000600358, ENST00000600615, ENST00000600710, ENST00000601631, ENST00000601869, ENST00000602223, ENST00…	1.3	6.2	30.3	6.99e-07	1.2e-05	6.16
903	ENSG00000070501	5423	POLB	8	42300000	42400000	33400	+	POLB	protein_coding	chromosome	DNA polymerase beta [Source:HGNC Symbol;Acc:HGNC:9174]	ENSG00000070501.12	POLB	c(ENST00000265421, ENST00000517393, ENST00000518579, ENST00000518925, ENST00000519094, ENST00000519524, ENST00000519771, ENST00000520008, ENST00000521290, ENST00000521418, ENST00000521492, ENST00000522297, ENST00000522610, ENST00000523465, ENST00000524208, ENST00000530566, ENST00000532157)	-1.5	5.06	30.3	7e-07	1.2e-05	6.15
3414	ENSG00000114473	84223	IQCG	3	198000000	198000000	71100	-	IQCG	protein_coding	chromosome	IQ motif containing G [Source:HGNC Symbol;Acc:HGNC:25251]	ENSG00000114473.14	IQCG	c(ENST00000265239, ENST00000416896, ENST00000452735, ENST00000453254, ENST00000455191, ENST00000463651, ENST00000469822, ENST00000473225, ENST00000478903, ENST00000480302, ENST00000485787, ENST00000490748, ENST00000493624)	10.2	2.25	37.8	7.03e-07	1.2e-05	6.15
10111	ENSG00000174282	57659	ZBTB4	17	7460000	7480000	24900	-	ZBTB4	protein_coding	chromosome	zinc finger and BTB domain containing 4 [Source:HGNC Symbol;Acc:HGNC:23847]	ENSG00000174282.12	ZBTB4	c(ENST00000311403, ENST00000380599)	0.806	6.45	30.3	7.04e-07	1.2e-05	6.15
6968	ENSG00000147853	50808	AK3	9	4710000	4740000	32500	-	AK3	protein_coding	chromosome	adenylate kinase 3 [Source:HGNC Symbol;Acc:HGNC:17376]	ENSG00000147853.17	AK3	c(ENST00000359883, ENST00000381809, ENST00000447596, ENST00000611749)	-0.762	6.52	30.3	7.05e-07	1.2e-05	6.15
7146	ENSG00000149926	83723	TLCD3B	16	30000000	30100000	28600	-	TLCD3B	protein_coding	chromosome	TLC domain containing 3B [Source:HGNC Symbol;Acc:HGNC:25295]	ENSG00000149926.13	TLCD3B	c(ENST00000279389, ENST00000380495, ENST00000561666, ENST00000564806, ENST00000567037, ENST00000569508, ENST00000571269)	-10.3	-1.24	30.8	7.11e-07	1.21e-05	6.15
13395	ENSG00000236287	58486	ZBED5	11	10800000	10900000	46700	-	ZBED5	protein_coding	chromosome	zinc finger BED-type containing 5 [Source:HGNC Symbol;Acc:HGNC:30803]	ENSG00000236287.8	ZBED5	c(ENST00000413761, ENST00000432999, ENST00000525350, ENST00000526020, ENST00000526852, ENST00000528289, ENST00000530570, ENST00000533903, ENST00000533925, ENST00000534690)	1.04	5.52	30.3	7.15e-07	1.22e-05	6.15
1270	ENSG00000083067	80036	TRPM3	9	70500000	71400000	918000	-	TRPM3	protein_coding	chromosome	transient receptor potential cation channel subfamily M member 3 [Source:HGNC Symbol;Acc:HGNC:17992]	ENSG00000083067.22	TRPM3	c(ENST00000354500, ENST00000357533, ENST00000358082, ENST00000360823, ENST00000361823, ENST00000377097, ENST00000377101, ENST00000377105, ENST00000377110, ENST00000377111, ENST00000396280, ENST00000396283, ENST00000396285, ENST00000396292, ENST00000408909, ENST00000437699)	-2.83	0.459	30.2	7.2e-07	1.22e-05	6.14
412	ENSG00000035141	84908	FAM136A	2	70300000	70300000	6120	-	FAM136A	protein_coding	chromosome	family with sequence similarity 136 member A [Source:HGNC Symbol;Acc:HGNC:25911]	ENSG00000035141.8	FAM136A	c(ENST00000037869, ENST00000430566, ENST00000438759, ENST00000450256, ENST00000460307, ENST00000498665)	0.777	6.46	48.9	7.29e-07	1.24e-05	6.14
3213	ENSG00000112282	9439	MED23	6	132000000	132000000	54300	-	MED23	protein_coding	chromosome	mediator complex subunit 23 [Source:HGNC Symbol;Acc:HGNC:2372]	ENSG00000112282.18	MED23	c(ENST00000354577, ENST00000368053, ENST00000368058, ENST00000368060, ENST00000368068, ENST00000479213, ENST00000484885, ENST00000489888, ENST00000539158)	1.4	5.61	30.2	7.39e-07	1.25e-05	6.13
7584	ENSG00000155755	65062	TMEM237	2	202000000	202000000	23400	-	TMEM237	protein_coding	chromosome	transmembrane protein 237 [Source:HGNC Symbol;Acc:HGNC:14432]	ENSG00000155755.19	TMEM237	c(ENST00000286196, ENST00000409444, ENST00000409883, ENST00000432684, ENST00000444047, ENST00000463205, ENST00000466641, ENST00000466839, ENST00000471318, ENST00000480124, ENST00000489550, ENST00000495329, ENST00000621467)	1.86	5.32	30.1	7.45e-07	1.26e-05	6.13
7038	ENSG00000148688	10556	RPP30	10	90900000	90900000	36800	+	RPP30	protein_coding	chromosome	ribonuclease P/MRP subunit p30 [Source:HGNC Symbol;Acc:HGNC:17688]	ENSG00000148688.13	RPP30	c(ENST00000277882, ENST00000371703, ENST00000413330, ENST00000414836, ENST00000466462, ENST00000470933, ENST00000479678, ENST00000480406, ENST00000487998, ENST00000489806)	1.13	4.7	30.8	7.57e-07	1.28e-05	6.12
5619	ENSG00000136231	10643	IGF2BP3	7	23300000	23500000	160000	-	IGF2BP3	protein_coding	chromosome	insulin like growth factor 2 mRNA binding protein 3 [Source:HGNC Symbol;Acc:HGNC:28868]	ENSG00000136231.14	IGF2BP3	c(ENST00000258729, ENST00000421467, ENST00000465058, ENST00000466809, ENST00000467592, ENST00000468005, ENST00000468263, ENST00000469723, ENST00000474105, ENST00000476938, ENST00000479504, ENST00000480547, ENST00000491719, ENST00000492771, ENST00000495009, ENST00000497563, ENST00000498363, ENST00000619562)	-2.07	4.27	30.1	7.58e-07	1.28e-05	6.12
5372	ENSG00000134644	9698	PUM1	1	30900000	31100000	134000	-	PUM1	protein_coding	chromosome	pumilio RNA binding family member 1 [Source:HGNC Symbol;Acc:HGNC:14957]	ENSG00000134644.15	PUM1	c(ENST00000257075, ENST00000373741, ENST00000373742, ENST00000373747, ENST00000424085, ENST00000426105, ENST00000440538, ENST00000471894, ENST00000480602, ENST00000490546, ENST00000498419, ENST00000498627, ENST00000524516, ENST00000525843, ENST00000525948, ENST00000525997, ENST00000526128, ENST00000526215, ENST00000527498, ENST00000529846, ENST00000530669, ENST00000531867, ENST00000532678)	0.943	7.07	30	7.74e-07	1.31e-05	6.11
9934	ENSG00000172845	6670	SP3	2	174000000	174000000	84900	-	SP3	protein_coding	chromosome	Sp3 transcription factor [Source:HGNC Symbol;Acc:HGNC:11208]	ENSG00000172845.15	SP3	c(ENST00000310015, ENST00000416195, ENST00000418194, ENST00000418620, ENST00000462904, ENST00000465379, ENST00000483084, ENST00000490182, ENST00000640958, ENST00000650743, ENST00000651846, ENST00000652005)	0.958	6.46	30	7.84e-07	1.32e-05	6.11
10594	ENSG00000178996	112574	SNX18	5	54500000	54500000	28800	+	SNX18	protein_coding	chromosome	sorting nexin 18 [Source:HGNC Symbol;Acc:HGNC:19245]	ENSG00000178996.14	SNX18	c(ENST00000326277, ENST00000343017, ENST00000381410)	1.26	5.14	30	7.87e-07	1.33e-05	6.1
5932	ENSG00000138375	50485	SMARCAL1	2	216000000	216000000	70600	+	SMARCAL1	protein_coding	chromosome	SWI/SNF related, matrix associated, actin dependent regulator of chromatin, subfamily a like 1 [Source:HGNC Symbol;Acc:HGNC:11102]	ENSG00000138375.12	SMARCAL1	c(ENST00000357276, ENST00000358207, ENST00000392128, ENST00000412913, ENST00000425815, ENST00000427645, ENST00000430374, ENST00000434435, ENST00000444508, ENST00000445153, ENST00000479008, ENST00000486983, ENST00000496037)	-2.43	5.08	30	7.92e-07	1.33e-05	6.1
9397	ENSG00000169136	22809	ATF5	19	49900000	49900000	5230	+	ATF5	protein_coding	chromosome	activating transcription factor 5 [Source:HGNC Symbol;Acc:HGNC:790]	ENSG00000169136.11	ATF5	c(ENST00000423777, ENST00000595125, ENST00000596658, ENST00000597227, ENST00000600336)	1.29	5.6	30	7.95e-07	1.34e-05	6.1
12818	ENSG00000214331	NA	PDPR2P	16	74300000	74400000	35800	-	AC009053.1	transcribed_unprocessed_pseudogene	chromosome	pyruvate dehydrogenase phosphatase regulatory subunit (PDPR) pseudogene	ENSG00000214331.8	AC009053.1	c(ENST00000429810, ENST00000563377, ENST00000565724, ENST00000566802, ENST00000568371)	-2.83	1.99	29.9	8.05e-07	1.35e-05	6.09
13938	ENSG00000261150	83481	EPPK1	8	144000000	144000000	21100	-	EPPK1	protein_coding	chromosome	epiplakin 1 [Source:HGNC Symbol;Acc:HGNC:15577]	ENSG00000261150.2	EPPK1	c(ENST00000568225, ENST00000615648)	1.06	5.7	29.9	8.07e-07	1.35e-05	6.09
5151	ENSG00000132640	22903	BTBD3	20	11900000	11900000	35900	+	BTBD3	protein_coding	chromosome	BTB domain containing 3 [Source:HGNC Symbol;Acc:HGNC:15854]	ENSG00000132640.15	BTBD3	c(ENST00000254977, ENST00000378226, ENST00000399006, ENST00000405977, ENST00000422390, ENST00000430557, ENST00000449299, ENST00000450368, ENST00000455911, ENST00000471120, ENST00000473180, ENST00000473416, ENST00000488503, ENST00000618296, ENST00000618918)	1.5	5.29	29.9	8.09e-07	1.36e-05	6.09
1686	ENSG00000099204	3983	ABLIM1	10	114000000	115000000	337000	-	ABLIM1	protein_coding	chromosome	actin binding LIM protein 1 [Source:HGNC Symbol;Acc:HGNC:78]	ENSG00000099204.20	ABLIM1	c(ENST00000277895, ENST00000369252, ENST00000369253, ENST00000369256, ENST00000369266, ENST00000392952, ENST00000392955, ENST00000428430, ENST00000440467, ENST00000466400, ENST00000477638, ENST00000481974, ENST00000485570, ENST00000533213, ENST00000649363, ENST00000651023, ENST00000651092)	0.596	7.64	29.9	8.11e-07	1.36e-05	6.09
9000	ENSG00000166847	84516	DCTN5	16	23600000	23700000	36000	+	DCTN5	protein_coding	chromosome	dynactin subunit 5 [Source:HGNC Symbol;Acc:HGNC:24594]	ENSG00000166847.10	DCTN5	c(ENST00000300087, ENST00000563188, ENST00000563614, ENST00000563998, ENST00000566053, ENST00000566298, ENST00000568272, ENST00000568589)	1.12	7.44	29.9	8.12e-07	1.36e-05	6.09
5727	ENSG00000136944	4010	LMX1B	9	127000000	127000000	86600	+	LMX1B	protein_coding	chromosome	LIM homeobox transcription factor 1 beta [Source:HGNC Symbol;Acc:HGNC:6654]	ENSG00000136944.17	LMX1B	c(ENST00000355497, ENST00000373474, ENST00000526117, ENST00000561065)	-4.16	-1.01	29.9	8.15e-07	1.36e-05	6.09
1359	ENSG00000086062	2683	B4GALT1	9	33100000	33200000	63300	-	B4GALT1	protein_coding	chromosome	beta-1,4-galactosyltransferase 1 [Source:HGNC Symbol;Acc:HGNC:924]	ENSG00000086062.12	B4GALT1	c(ENST00000379731, ENST00000535206)	0.558	7.62	29.9	8.18e-07	1.36e-05	6.09
6556	ENSG00000143641	2590	GALNT2	1	230000000	230000000	224000	+	GALNT2	protein_coding	chromosome	polypeptide N-acetylgalactosaminyltransferase 2 [Source:HGNC Symbol;Acc:HGNC:4124]	ENSG00000143641.10	GALNT2	c(ENST00000366672, ENST00000485438, ENST00000488903, ENST00000492568, ENST00000494106)	0.78	7.29	29.9	8.2e-07	1.37e-05	6.09
3007	ENSG00000110344	9354	UBE4A	11	118000000	118000000	39600	+	UBE4A	protein_coding	chromosome	ubiquitination factor E4A [Source:HGNC Symbol;Acc:HGNC:12499]	ENSG00000110344.9	UBE4A	c(ENST00000252108, ENST00000431736, ENST00000545354)	0.822	6	48.3	8.24e-07	1.37e-05	6.08
5408	ENSG00000134884	55082	ARGLU1	13	107000000	107000000	26500	-	ARGLU1	protein_coding	chromosome	arginine and glutamate rich 1 [Source:HGNC Symbol;Acc:HGNC:25482]	ENSG00000134884.15	ARGLU1	c(ENST00000360629, ENST00000375926, ENST00000400198, ENST00000472226)	0.911	6.88	29.8	8.28e-07	1.38e-05	6.08
2204	ENSG00000103051	25839	COG4	16	70500000	70500000	43000	-	COG4	protein_coding	chromosome	component of oligomeric golgi complex 4 [Source:HGNC Symbol;Acc:HGNC:18620]	ENSG00000103051.19	COG4	c(ENST00000323786, ENST00000393612, ENST00000482252, ENST00000524584, ENST00000526700, ENST00000530160, ENST00000530314, ENST00000534772, ENST00000562200, ENST00000564315, ENST00000564415, ENST00000564653, ENST00000565715, ENST00000567244)	-1.16	5.51	29.8	8.42e-07	1.4e-05	6.07
7771	ENSG00000157916	11079	RER1	1	2390000	2410000	13700	+	RER1	protein_coding	chromosome	retention in endoplasmic reticulum sorting receptor 1 [Source:HGNC Symbol;Acc:HGNC:30309]	ENSG00000157916.20	RER1	c(ENST00000306256, ENST00000378512, ENST00000378513, ENST00000378518, ENST00000443438, ENST00000462129, ENST00000488353, ENST00000493207, ENST00000605895)	0.938	6.95	29.8	8.49e-07	1.41e-05	6.07
11820	ENSG00000196363	11091	WDR5	9	134000000	134000000	24600	+	WDR5	protein_coding	chromosome	WD repeat domain 5 [Source:HGNC Symbol;Acc:HGNC:12757]	ENSG00000196363.9	WDR5	c(ENST00000358625, ENST00000608739, ENST00000608937)	1.18	6.07	29.8	8.5e-07	1.41e-05	6.07
4123	ENSG00000121741	7750	ZMYM2	13	20000000	20100000	133000	+	ZMYM2	protein_coding	chromosome	zinc finger MYM-type containing 2 [Source:HGNC Symbol;Acc:HGNC:12989]	ENSG00000121741.16	ZMYM2	c(ENST00000382870, ENST00000382871, ENST00000382874, ENST00000382881, ENST00000382883, ENST00000468677, ENST00000490152, ENST00000490422, ENST00000494061, ENST00000610343, ENST00000620447)	1.44	6.37	29.7	8.69e-07	1.44e-05	6.06
8692	ENSG00000164975	6619	SNAPC3	9	15400000	15500000	43200	+	SNAPC3	protein_coding	chromosome	small nuclear RNA activating complex polypeptide 3 [Source:HGNC Symbol;Acc:HGNC:11136]	ENSG00000164975.15	SNAPC3	c(ENST00000380799, ENST00000380821, ENST00000421710, ENST00000461041, ENST00000467062, ENST00000490969, ENST00000610884)	0.852	5.75	29.6	8.87e-07	1.47e-05	6.05
9408	ENSG00000169208	26533	OR10G3	14	21600000	21600000	11600	-	OR10G3	protein_coding	chromosome	olfactory receptor family 10 subfamily G member 3 [Source:HGNC Symbol;Acc:HGNC:8171]	ENSG00000169208.2	OR10G3	c(ENST00000303532, ENST00000641040, ENST00000641185, ENST00000641655)	-2.6	1.06	29.6	8.88e-07	1.47e-05	6.05
8136	ENSG00000162062	80178	TEDC2	16	2460000	2460000	4880	+	TEDC2	protein_coding	chromosome	tubulin epsilon and delta complex 2 [Source:HGNC Symbol;Acc:HGNC:25849]	ENSG00000162062.15	TEDC2	c(ENST00000361837, ENST00000483320, ENST00000562253, ENST00000563531, ENST00000565537, ENST00000565716, ENST00000566580, ENST00000567489, ENST00000568753, ENST00000569496, ENST00000569664, ENST00000569665, ENST00000569994)	-2.64	1.61	29.6	8.89e-07	1.47e-05	6.05
11316	ENSG00000185624	5034	P4HB	17	81800000	81900000	17500	-	P4HB	protein_coding	chromosome	prolyl 4-hydroxylase subunit beta [Source:HGNC Symbol;Acc:HGNC:8548]	ENSG00000185624.15	P4HB	c(ENST00000331483, ENST00000415593, ENST00000439918, ENST00000466567, ENST00000467086, ENST00000471535, ENST00000472244, ENST00000473021, ENST00000474712, ENST00000476482, ENST00000477607, ENST00000478034, ENST00000484286, ENST00000570907, ENST00000571507, ENST00000571617, ENST00000573778, ENST00000574007, ENST00000574914, ENST00000575069, ENST00000576052, ENST00000576380, ENST00000576390, ENST00…	0.821	9.23	29.6	8.93e-07	1.47e-05	6.05
7608	ENSG00000156030	91748	MIDEAS	14	73700000	73800000	75200	-	ELMSAN1	protein_coding	chromosome	ELM2 and Myb/SANT domain containing 1 [Source:HGNC Symbol;Acc:HGNC:19853]	ENSG00000156030.13	ELMSAN1	c(ENST00000286523, ENST00000394071, ENST00000421708, ENST00000423556, ENST00000435371, ENST00000451078, ENST00000462716, ENST00000476562, ENST00000478847, ENST00000483269, ENST00000486739)	1.37	6.19	29.6	9.02e-07	1.48e-05	6.04
14137	ENSG00000271503	6352	CCL5	17	35900000	35900000	9300	-	CCL5	protein_coding	chromosome	C-C motif chemokine ligand 5 [Source:HGNC Symbol;Acc:HGNC:10632]	ENSG00000271503.6	CCL5	c(ENST00000603197, ENST00000605140, ENST00000605509, ENST00000651122)	-3.07	4.56	29.6	9.02e-07	1.48e-05	6.04
12688	ENSG00000213073	NA	CHP1P2	6	160000000	160000000	3130	+	AL353625.1	transcribed_processed_pseudogene	chromosome	calcium binding protein P22 (CHP) pseudogene	ENSG00000213073.4	AL353625.1	c(ENST00000366273, ENST00000569097)	-1.55	3.04	29.6	9.03e-07	1.48e-05	6.04
10054	ENSG00000173801	3728	JUP	17	41800000	41800000	32300	-	JUP	protein_coding	chromosome	junction plakoglobin [Source:HGNC Symbol;Acc:HGNC:6207]	ENSG00000173801.17	JUP	c(ENST00000310706, ENST00000393930, ENST00000393931, ENST00000420370, ENST00000424457, ENST00000437187, ENST00000437369, ENST00000449889, ENST00000465293, ENST00000585793, ENST00000589036, ENST00000591690)	0.642	9.72	29.6	9.04e-07	1.48e-05	6.04
14098	ENSG00000269404	6689	SPIB	19	50400000	50400000	12400	+	SPIB	protein_coding	chromosome	Spi-B transcription factor [Source:HGNC Symbol;Acc:HGNC:11242]	ENSG00000269404.7	SPIB	c(ENST00000270632, ENST00000439922, ENST00000594188, ENST00000594685, ENST00000595883, ENST00000596074, ENST00000597855, ENST00000599923)	-4.96	-0.214	29.6	9.07e-07	1.48e-05	6.04
12145	ENSG00000198081	7541	ZBTB14	18	5290000	5300000	8040	-	ZBTB14	protein_coding	chromosome	zinc finger and BTB domain containing 14 [Source:HGNC Symbol;Acc:HGNC:12860]	ENSG00000198081.11	ZBTB14	c(ENST00000357006, ENST00000400143, ENST00000578327, ENST00000582135, ENST00000582388, ENST00000585253, ENST00000614697, ENST00000615385, ENST00000651870)	1.53	4.31	29.6	9.15e-07	1.5e-05	6.04
14651	ENSG00000283050	101926918	GTF2IP12	4	119000000	119000000	49100	-	GTF2IP12	transcribed_unprocessed_pseudogene	chromosome	general transcription factor IIi pseudogene 12 [Source:HGNC Symbol;Acc:HGNC:51723]	ENSG00000283050.2	GTF2IP12	c(ENST00000456547, ENST00000634317, ENST00000635323, ENST00000650915, ENST00000651444, ENST00000652173, ENST00000652280, ENST00000652344)	-1.81	3.82	29.6	9.15e-07	1.5e-05	6.04
81	ENSG00000005700	25998	IBTK	6	82200000	82200000	77800	-	IBTK	protein_coding	chromosome	inhibitor of Bruton tyrosine kinase [Source:HGNC Symbol;Acc:HGNC:17853]	ENSG00000005700.15	IBTK	c(ENST00000306270, ENST00000369751, ENST00000445419, ENST00000471036, ENST00000503400, ENST00000503631, ENST00000505222, ENST00000508381, ENST00000510291, ENST00000610980)	0.729	6.5	34.7	9.17e-07	1.5e-05	6.04
10079	ENSG00000173950	152002	XXYLT1	3	195000000	195000000	203000	-	XXYLT1	protein_coding	chromosome	xyloside xylosyltransferase 1 [Source:HGNC Symbol;Acc:HGNC:26639]	ENSG00000173950.16	XXYLT1	c(ENST00000310380, ENST00000356740, ENST00000418940, ENST00000429994, ENST00000437101, ENST00000455281, ENST00000460582, ENST00000473200, ENST00000476897, ENST00000491138, ENST00000494175, ENST00000496644)	1.29	5.09	46.5	9.17e-07	1.5e-05	6.04
8979	ENSG00000166710	567	B2M	15	44700000	44700000	7390	+	B2M	protein_coding	chromosome	beta-2-microglobulin [Source:HGNC Symbol;Acc:HGNC:914]	ENSG00000166710.20	B2M	c(ENST00000349264, ENST00000544417, ENST00000557901, ENST00000559220, ENST00000559720, ENST00000559907, ENST00000559916, ENST00000560556, ENST00000560681, ENST00000561139, ENST00000561424, ENST00000623550, ENST00000632133, ENST00000648006)	1.24	8.7	29.5	9.23e-07	1.5e-05	6.03
13899	ENSG00000259332	100528021	ST20-MTHFS	15	79800000	79900000	78600	-	ST20-MTHFS	protein_coding	chromosome	ST20-MTHFS readthrough [Source:HGNC Symbol;Acc:HGNC:44655]	ENSG00000259332.3	ST20-MTHFS	c(ENST00000479961, ENST00000494999, ENST00000615374)	-2.97	0.525	29.5	9.23e-07	1.5e-05	6.03
665	ENSG00000062038	1001	CDH3	16	68600000	68700000	86400	+	CDH3	protein_coding	chromosome	cadherin 3 [Source:HGNC Symbol;Acc:HGNC:1762]	ENSG00000062038.14	CDH3	c(ENST00000264012, ENST00000429102, ENST00000542274, ENST00000565453, ENST00000566808, ENST00000567674, ENST00000568292, ENST00000569036, ENST00000569080, ENST00000569117)	0.499	8.94	29.5	9.25e-07	1.5e-05	6.03
8694	ENSG00000164978	318	NUDT2	9	34300000	34300000	14200	+	NUDT2	protein_coding	chromosome	nudix hydrolase 2 [Source:HGNC Symbol;Acc:HGNC:8049]	ENSG00000164978.18	NUDT2	c(ENST00000346365, ENST00000379155, ENST00000379158, ENST00000618590)	-1.74	3.33	29.5	9.3e-07	1.51e-05	6.03
6740	ENSG00000145335	6622	SNCA	4	89700000	89800000	114000	-	SNCA	protein_coding	chromosome	synuclein alpha [Source:HGNC Symbol;Acc:HGNC:11138]	ENSG00000145335.15	SNCA	c(ENST00000336904, ENST00000345009, ENST00000394986, ENST00000394989, ENST00000394991, ENST00000420646, ENST00000502987, ENST00000505199, ENST00000506244, ENST00000506691, ENST00000508895, ENST00000611107, ENST00000618500)	-1.38	4.54	29.5	9.38e-07	1.52e-05	6.03
4732	ENSG00000128833	55930	MYO5C	15	52200000	52300000	103000	-	MYO5C	protein_coding	chromosome	myosin VC [Source:HGNC Symbol;Acc:HGNC:7604]	ENSG00000128833.13	MYO5C	c(ENST00000261839, ENST00000541028, ENST00000558242, ENST00000558479, ENST00000558902, ENST00000559434, ENST00000559459, ENST00000559696, ENST00000560809)	1.22	5.23	29.5	9.4e-07	1.52e-05	6.03
5469	ENSG00000135318	4907	NT5E	6	85400000	85500000	46200	+	NT5E	protein_coding	chromosome	5'-nucleotidase ecto [Source:HGNC Symbol;Acc:HGNC:8021]	ENSG00000135318.12	NT5E	c(ENST00000257770, ENST00000369646, ENST00000369651, ENST00000416334, ENST00000437581)	0.627	7.64	29.5	9.51e-07	1.54e-05	6.02
11448	ENSG00000186575	4771	NF2	22	29600000	29700000	95000	+	NF2	protein_coding	chromosome	neurofibromin 2 [Source:HGNC Symbol;Acc:HGNC:7773]	ENSG00000186575.18	NF2	c(ENST00000334961, ENST00000338641, ENST00000353887, ENST00000361166, ENST00000361452, ENST00000361676, ENST00000397789, ENST00000403435, ENST00000403999, ENST00000413209, ENST00000432151, ENST00000672461, ENST00000672805, ENST00000672896, ENST00000673312)	0.91	5.72	29.4	9.52e-07	1.54e-05	6.02
13270	ENSG00000232593	NA	KANTR	X	53100000	53200000	76800	+	KANTR	protein_coding	chromosome	KDM5C adjacent transcript [Source:HGNC Symbol;Acc:HGNC:49510]	ENSG00000232593.7	KANTR	c(ENST00000366185, ENST00000603385, ENST00000604062, ENST00000604849, ENST00000605526)	-1.89	3.81	29.4	9.53e-07	1.54e-05	6.02
8465	ENSG00000163900	90407	TMEM41A	3	185000000	185000000	22600	-	TMEM41A	protein_coding	chromosome	transmembrane protein 41A [Source:HGNC Symbol;Acc:HGNC:30544]	ENSG00000163900.11	TMEM41A	c(ENST00000296254, ENST00000382227, ENST00000421852, ENST00000467061, ENST00000467520, ENST00000475480, ENST00000484062)	1.04	6.18	29.4	9.57e-07	1.54e-05	6.02
6679	ENSG00000144677	10217	CTDSPL	3	37900000	38000000	123000	+	CTDSPL	protein_coding	chromosome	CTD small phosphatase like [Source:HGNC Symbol;Acc:HGNC:16890]	ENSG00000144677.15	CTDSPL	c(ENST00000273179, ENST00000310189, ENST00000416688, ENST00000435525, ENST00000436654, ENST00000443503, ENST00000447745, ENST00000486978)	1.14	6.76	29.4	9.59e-07	1.54e-05	6.02
3619	ENSG00000116161	27101	CACYBP	1	175000000	175000000	12900	+	CACYBP	protein_coding	chromosome	calcyclin binding protein [Source:HGNC Symbol;Acc:HGNC:30423]	ENSG00000116161.18	CACYBP	c(ENST00000367679, ENST00000405362, ENST00000406752, ENST00000426793, ENST00000461977, ENST00000469173, ENST00000473925, ENST00000483307, ENST00000613570)	1.06	6.81	29.4	9.6e-07	1.54e-05	6.02
3940	ENSG00000119705	81892	SLIRP	14	77700000	77800000	53000	+	SLIRP	protein_coding	chromosome	SRA stem-loop interacting RNA binding protein [Source:HGNC Symbol;Acc:HGNC:20495]	ENSG00000119705.9	SLIRP	c(ENST00000238688, ENST00000553981, ENST00000554074, ENST00000555890, ENST00000556310, ENST00000556375, ENST00000556831, ENST00000556956, ENST00000557342, ENST00000557431, ENST00000557623, ENST00000613856)	-0.932	5.85	29.4	9.64e-07	1.55e-05	6.02
387	ENSG00000031698	6301	SARS1	1	109000000	109000000	24300	+	SARS	protein_coding	chromosome	seryl-tRNA synthetase [Source:HGNC Symbol;Acc:HGNC:10537]	ENSG00000031698.13	SARS	c(ENST00000234677, ENST00000369923, ENST00000468588, ENST00000471705, ENST00000477544, ENST00000482384)	0.785	7.59	29.4	9.68e-07	1.55e-05	6.01
1556	ENSG00000091137	5172	SLC26A4	7	108000000	108000000	57000	+	SLC26A4	protein_coding	chromosome	solute carrier family 26 member 4 [Source:HGNC Symbol;Acc:HGNC:8818]	ENSG00000091137.14	SLC26A4	c(ENST00000440056, ENST00000460748, ENST00000477350, ENST00000480841, ENST00000492030, ENST00000497446, ENST00000644269, ENST00000644846)	-2.85	0.211	29.4	9.68e-07	1.55e-05	6.01
12138	ENSG00000198053	140885	SIRPA	20	1890000	1940000	46400	+	SIRPA	protein_coding	chromosome	signal regulatory protein alpha [Source:HGNC Symbol;Acc:HGNC:9662]	ENSG00000198053.11	SIRPA	c(ENST00000356025, ENST00000358771, ENST00000400068, ENST00000622179)	0.824	6.47	29.4	9.69e-07	1.55e-05	6.01
2601	ENSG00000106086	84725	PLEKHA8	7	30000000	30100000	103000	+	PLEKHA8	protein_coding	chromosome	pleckstrin homology domain containing A8 [Source:HGNC Symbol;Acc:HGNC:30037]	ENSG00000106086.20	PLEKHA8	c(ENST00000258679, ENST00000396257, ENST00000396259, ENST00000440706, ENST00000449726, ENST00000483799, ENST00000498106, ENST00000622102, ENST00000649443)	1.26	4.91	29.4	9.75e-07	1.56e-05	6.01
6374	ENSG00000142224	29949	IL19	1	207000000	207000000	72200	+	IL19	protein_coding	chromosome	interleukin 19 [Source:HGNC Symbol;Acc:HGNC:5990]	ENSG00000142224.16	IL19	c(ENST00000270218, ENST00000340758, ENST00000476097, ENST00000620365, ENST00000656872, ENST00000659997, ENST00000662320)	-5.23	-1.04	29.4	9.76e-07	1.56e-05	6.01
3366	ENSG00000113812	93973	ACTR8	3	53900000	53900000	15100	-	ACTR8	protein_coding	chromosome	actin related protein 8 [Source:HGNC Symbol;Acc:HGNC:14672]	ENSG00000113812.14	ACTR8	c(ENST00000335754, ENST00000482349, ENST00000486794, ENST00000488802, ENST00000495993, ENST00000498740)	1.14	5.32	29.4	9.77e-07	1.56e-05	6.01
13796	ENSG00000255561	91893	FDXACB1	11	112000000	112000000	7190	-	FDXACB1	protein_coding	chromosome	ferredoxin-fold anticodon binding domain containing 1 [Source:HGNC Symbol;Acc:HGNC:25110]	ENSG00000255561.7	FDXACB1	c(ENST00000260257, ENST00000528274, ENST00000531487)	-1.69	2.89	32.8	9.77e-07	1.56e-05	6.01
1512	ENSG00000090061	8812	CCNK	14	99500000	99500000	53900	+	CCNK	protein_coding	chromosome	cyclin K [Source:HGNC Symbol;Acc:HGNC:1596]	ENSG00000090061.17	CCNK	c(ENST00000389879, ENST00000553636, ENST00000553865, ENST00000555049, ENST00000555842, ENST00000555942, ENST00000556641, ENST00000557165, ENST00000557441)	1.33	5.31	29.3	1e-06	1.59e-05	6
3336	ENSG00000113575	5515	PPP2CA	5	134000000	134000000	31700	-	PPP2CA	protein_coding	chromosome	protein phosphatase 2 catalytic subunit alpha [Source:HGNC Symbol;Acc:HGNC:9299]	ENSG00000113575.10	PPP2CA	c(ENST00000231504, ENST00000472253, ENST00000481195, ENST00000495833, ENST00000522385, ENST00000523082)	1.23	7.58	29.3	1e-06	1.59e-05	6
3872	ENSG00000119041	9330	GTF3C3	2	197000000	197000000	36700	-	GTF3C3	protein_coding	chromosome	general transcription factor IIIC subunit 3 [Source:HGNC Symbol;Acc:HGNC:4666]	ENSG00000119041.11	GTF3C3	c(ENST00000263956, ENST00000409364, ENST00000416690, ENST00000435252, ENST00000448087, ENST00000448539, ENST00000451088, ENST00000455546, ENST00000466862, ENST00000470386, ENST00000481098, ENST00000651042)	1.57	5.81	29.3	1e-06	1.59e-05	6
5231	ENSG00000133256	5158	PDE6B	4	626000	671000	45200	+	PDE6B	protein_coding	chromosome	phosphodiesterase 6B [Source:HGNC Symbol;Acc:HGNC:8786]	ENSG00000133256.12	PDE6B	c(ENST00000255622, ENST00000429163, ENST00000460119, ENST00000461490, ENST00000465426, ENST00000467152, ENST00000471824, ENST00000474251, ENST00000476034, ENST00000487902, ENST00000488061, ENST00000496514)	-3.99	-0.838	29.3	1e-06	1.59e-05	6
14122	ENSG00000270672	100463482	MTRNR2L6	7	143000000	143000000	1450	+	MTRNR2L6	protein_coding	chromosome	MT-RNR2 like 6 [Source:HGNC Symbol;Acc:HGNC:37163]	ENSG00000270672.1	MTRNR2L6	ENST00000604952	-6.69	7.91	30.8	1e-06	1.59e-05	6
3215	ENSG00000112293	2822	GPLD1	6	24400000	24500000	70600	-	GPLD1	protein_coding	chromosome	glycosylphosphatidylinositol specific phospholipase D1 [Source:HGNC Symbol;Acc:HGNC:4459]	ENSG00000112293.15	GPLD1	c(ENST00000230036, ENST00000378243, ENST00000474784, ENST00000475417, ENST00000486892, ENST00000492917)	-3.45	0.203	29.3	1.01e-06	1.6e-05	6
8972	ENSG00000166669	80063	ATF7IP2	16	10300000	10500000	157000	+	ATF7IP2	protein_coding	chromosome	activating transcription factor 7 interacting protein 2 [Source:HGNC Symbol;Acc:HGNC:20397]	ENSG00000166669.13	ATF7IP2	c(ENST00000324570, ENST00000356427, ENST00000396559, ENST00000396560, ENST00000535850, ENST00000543967, ENST00000561932, ENST00000562102, ENST00000562396, ENST00000562527, ENST00000564797, ENST00000565450, ENST00000565616, ENST00000566316, ENST00000568027, ENST00000569900, ENST00000569939, ENST00000570163)	-2.93	2.65	29.3	1.02e-06	1.61e-05	5.99
13169	ENSG00000229202	80742	PRR3	CHR_HSCHR6_MHC_SSTO_CTG1	30500000	30600000	6840	+	PRR3	protein_coding	chromosome	proline rich 3 [Source:HGNC Symbol;Acc:HGNC:21149]	ENSG00000229202.10	PRR3	c(ENST00000422639, ENST00000453232, ENST00000464701, ENST00000477408, ENST00000480241, ENST00000498679)	11.6	3.87	30	1.02e-06	1.62e-05	5.99
10425	ENSG00000177311	253461	ZBTB38	3	141000000	141000000	126000	+	ZBTB38	protein_coding	chromosome	zinc finger and BTB domain containing 38 [Source:HGNC Symbol;Acc:HGNC:26636]	ENSG00000177311.11	ZBTB38	c(ENST00000321464, ENST00000441582, ENST00000503809, ENST00000504673, ENST00000506623, ENST00000507657, ENST00000507722, ENST00000509813, ENST00000509842, ENST00000509883, ENST00000510338, ENST00000510726, ENST00000512276, ENST00000512327, ENST00000512769, ENST00000513249, ENST00000513258, ENST00000513570, ENST00000513619, ENST00000514251, ENST00000636289, ENST00000637056, ENST00000637706)	0.815	7.58	29.2	1.03e-06	1.62e-05	5.99
1171	ENSG00000079156	114880	OSBPL6	2	178000000	178000000	208000	+	OSBPL6	protein_coding	chromosome	oxysterol binding protein like 6 [Source:HGNC Symbol;Acc:HGNC:16388]	ENSG00000079156.17	OSBPL6	c(ENST00000190611, ENST00000315022, ENST00000357080, ENST00000359685, ENST00000392505, ENST00000409045, ENST00000409631, ENST00000477097, ENST00000477646)	1.49	4.53	29.2	1.04e-06	1.64e-05	5.98
2370	ENSG00000104695	5516	PPP2CB	8	30800000	30800000	39900	-	PPP2CB	protein_coding	chromosome	protein phosphatase 2 catalytic subunit beta [Source:HGNC Symbol;Acc:HGNC:9300]	ENSG00000104695.13	PPP2CB	c(ENST00000221138, ENST00000518243, ENST00000518532, ENST00000518564, ENST00000520056, ENST00000520334, ENST00000520500, ENST00000522113, ENST00000523023, ENST00000523804)	0.668	7.25	29.2	1.04e-06	1.64e-05	5.98
11277	ENSG00000185385	26333	OR7A17	19	14900000	14900000	7930	-	OR7A17	protein_coding	chromosome	olfactory receptor family 7 subfamily A member 17 [Source:HGNC Symbol;Acc:HGNC:8363]	ENSG00000185385.4	OR7A17	c(ENST00000327462, ENST00000641113, ENST00000642123)	-2.62	1.83	29.2	1.04e-06	1.64e-05	5.98
5087	ENSG00000132254	23647	ARFIP2	11	6470000	6480000	6800	-	ARFIP2	protein_coding	chromosome	ADP ribosylation factor interacting protein 2 [Source:HGNC Symbol;Acc:HGNC:17160]	ENSG00000132254.12	ARFIP2	c(ENST00000254584, ENST00000396777, ENST00000423813, ENST00000445086, ENST00000525235, ENST00000525329, ENST00000529847, ENST00000530410, ENST00000531037, ENST00000614314)	0.696	6.38	29.2	1.05e-06	1.64e-05	5.98
13694	ENSG00000250120	56139	PCDHA10	5	141000000	141000000	156000	+	PCDHA10	protein_coding	chromosome	protocadherin alpha 10 [Source:HGNC Symbol;Acc:HGNC:8664]	ENSG00000250120.8	PCDHA10	c(ENST00000307360, ENST00000506939, ENST00000562220, ENST00000673459)	-4.5	0.599	29.1	1.06e-06	1.66e-05	5.97
14345	ENSG00000275832	57636	ARHGAP23	17	38400000	38500000	93100	+	ARHGAP23	protein_coding	chromosome	Rho GTPase activating protein 23 [Source:HGNC Symbol;Acc:HGNC:29293]	ENSG00000275832.5	ARHGAP23	c(ENST00000614693, ENST00000616767, ENST00000616909, ENST00000617798, ENST00000618325, ENST00000618942, ENST00000619156, ENST00000620325, ENST00000620329, ENST00000620417, ENST00000622683, ENST00000633445)	1.7	6.66	29.2	1.06e-06	1.66e-05	5.98
7901	ENSG00000159322	83440	ADPGK	15	72800000	72800000	34500	-	ADPGK	protein_coding	chromosome	ADP dependent glucokinase [Source:HGNC Symbol;Acc:HGNC:25250]	ENSG00000159322.17	ADPGK	c(ENST00000311669, ENST00000456471, ENST00000562286, ENST00000562621, ENST00000562823, ENST00000563907, ENST00000565814, ENST00000566509, ENST00000567733, ENST00000567941, ENST00000569058, ENST00000569517, ENST00000569534, ENST00000569693)	1.37	6.13	29.1	1.07e-06	1.68e-05	5.97
12669	ENSG00000211460	7247	TSN	2	122000000	122000000	30800	+	TSN	protein_coding	chromosome	translin [Source:HGNC Symbol;Acc:HGNC:12379]	ENSG00000211460.12	TSN	c(ENST00000389682, ENST00000409193, ENST00000455432, ENST00000467324, ENST00000478165, ENST00000481818, ENST00000483698, ENST00000490104, ENST00000490717, ENST00000495112, ENST00000498545, ENST00000536142)	1.12	6.42	29.1	1.07e-06	1.68e-05	5.97
478	ENSG00000044090	9820	CUL7	6	43000000	43100000	16300	-	CUL7	protein_coding	chromosome	cullin 7 [Source:HGNC Symbol;Acc:HGNC:21024]	ENSG00000044090.8	CUL7	c(ENST00000265348, ENST00000478630, ENST00000535468)	1.44	4.96	33.1	1.08e-06	1.68e-05	5.97
1070	ENSG00000075790	55973	BCAP29	7	108000000	108000000	49200	+	BCAP29	protein_coding	chromosome	B cell receptor associated protein 29 [Source:HGNC Symbol;Acc:HGNC:24131]	ENSG00000075790.10	BCAP29	c(ENST00000005259, ENST00000379117, ENST00000379119, ENST00000421217, ENST00000436699, ENST00000442065, ENST00000445771, ENST00000457837, ENST00000465919, ENST00000466094, ENST00000473124, ENST00000479917, ENST00000482371, ENST00000486326, ENST00000490060, ENST00000491150, ENST00000494086)	-1.21	5.76	29.1	1.08e-06	1.69e-05	5.97
4894	ENSG00000130561	6295	SAG	2	233000000	233000000	39200	+	SAG	protein_coding	chromosome	S-antigen visual arrestin [Source:HGNC Symbol;Acc:HGNC:10521]	ENSG00000130561.17	SAG	c(ENST00000409110, ENST00000412969, ENST00000415974, ENST00000447536, ENST00000453143, ENST00000461532, ENST00000462487, ENST00000469222, ENST00000471884, ENST00000473771, ENST00000474206, ENST00000474220, ENST00000476500, ENST00000479450, ENST00000483231, ENST00000492629)	-2.75	1.3	29.1	1.08e-06	1.68e-05	5.97
12736	ENSG00000213593	51075	TMX2	11	57700000	57700000	28400	+	TMX2	protein_coding	chromosome	thioredoxin related transmembrane protein 2 [Source:HGNC Symbol;Acc:HGNC:30739]	ENSG00000213593.10	TMX2	c(ENST00000278422, ENST00000378312, ENST00000524972, ENST00000525035, ENST00000528042, ENST00000528110, ENST00000529403, ENST00000530114, ENST00000533602)	0.707	6.7	29	1.1e-06	1.71e-05	5.96
3186	ENSG00000112053	116369	SLC26A8	6	35900000	36000000	81400	-	SLC26A8	protein_coding	chromosome	solute carrier family 26 member 8 [Source:HGNC Symbol;Acc:HGNC:14468]	ENSG00000112053.14	SLC26A8	c(ENST00000355574, ENST00000394602, ENST00000465492, ENST00000466805, ENST00000469847, ENST00000480663, ENST00000486155, ENST00000490799)	-3.55	-0.294	29	1.11e-06	1.73e-05	5.95
11698	ENSG00000188910	2707	GJB3	1	34800000	34800000	5160	+	GJB3	protein_coding	chromosome	gap junction protein beta 3 [Source:HGNC Symbol;Acc:HGNC:4285]	ENSG00000188910.8	GJB3	c(ENST00000373362, ENST00000373366)	0.734	7.38	29	1.12e-06	1.73e-05	5.95
12666	ENSG00000211451	114814	GNRHR2	1	146000000	146000000	6330	+	GNRHR2	transcribed_unitary_pseudogene	chromosome	gonadotropin releasing hormone receptor 2 (pseudogene) [Source:HGNC Symbol;Acc:HGNC:16341]	ENSG00000211451.12	GNRHR2	c(ENST00000312753, ENST00000361928, ENST00000581100, ENST00000604273, ENST00000619161)	-2.65	1.51	29	1.12e-06	1.73e-05	5.95
3695	ENSG00000116863	54936	ADPRS	1	36100000	36100000	5040	+	ADPRHL2	protein_coding	chromosome	ADP-ribosylhydrolase like 2 [Source:HGNC Symbol;Acc:HGNC:21304]	ENSG00000116863.11	ADPRHL2	ENST00000373178	1.22	5.62	41.6	1.13e-06	1.76e-05	5.95
3046	ENSG00000110852	9976	CLEC2B	12	9850000	9870000	17200	-	CLEC2B	protein_coding	chromosome	C-type lectin domain family 2 member B [Source:HGNC Symbol;Acc:HGNC:2053]	ENSG00000110852.4	CLEC2B	c(ENST00000228438, ENST00000538152, ENST00000539028, ENST00000540743)	-2.37	1.13	28.9	1.14e-06	1.77e-05	5.94
11421	ENSG00000186376	7626	ZNF75D	X	135000000	135000000	95200	-	ZNF75D	protein_coding	chromosome	zinc finger protein 75D [Source:HGNC Symbol;Acc:HGNC:13145]	ENSG00000186376.15	ZNF75D	c(ENST00000370764, ENST00000370766, ENST00000469456, ENST00000494295)	2.23	3.66	44.3	1.14e-06	1.77e-05	5.94
10420	ENSG00000177238	493829	TRIM72	16	31200000	31200000	17400	+	TRIM72	protein_coding	chromosome	tripartite motif containing 72 [Source:HGNC Symbol;Acc:HGNC:32671]	ENSG00000177238.14	TRIM72	c(ENST00000322122, ENST00000613872)	-2.78	1.08	28.9	1.15e-06	1.78e-05	5.94
10535	ENSG00000178401	79962	DNAJC22	12	49300000	49400000	10700	+	DNAJC22	protein_coding	chromosome	DnaJ heat shock protein family (Hsp40) member C22 [Source:HGNC Symbol;Acc:HGNC:25802]	ENSG00000178401.16	DNAJC22	c(ENST00000395069, ENST00000549441, ENST00000551153, ENST00000552651, ENST00000647553)	-3.74	-0.459	28.9	1.15e-06	1.78e-05	5.94
2185	ENSG00000102931	23568	ARL2BP	16	57200000	57300000	8380	+	ARL2BP	protein_coding	chromosome	ADP ribosylation factor like GTPase 2 binding protein [Source:HGNC Symbol;Acc:HGNC:17146]	ENSG00000102931.8	ARL2BP	c(ENST00000219204, ENST00000562023, ENST00000563234, ENST00000565794)	1.17	5.97	28.9	1.17e-06	1.8e-05	5.93
2672	ENSG00000106682	7458	EIF4H	7	74200000	74200000	22900	+	EIF4H	protein_coding	chromosome	eukaryotic translation initiation factor 4H [Source:HGNC Symbol;Acc:HGNC:12741]	ENSG00000106682.14	EIF4H	c(ENST00000265753, ENST00000353999, ENST00000479338, ENST00000489484, ENST00000495187)	0.47	8.68	28.9	1.17e-06	1.8e-05	5.93
1339	ENSG00000085491	29957	SLC25A24	1	108000000	108000000	66800	-	SLC25A24	protein_coding	chromosome	solute carrier family 25 member 24 [Source:HGNC Symbol;Acc:HGNC:20662]	ENSG00000085491.17	SLC25A24	c(ENST00000264128, ENST00000370041, ENST00000565488, ENST00000569674, ENST00000648874)	0.87	6.15	32.1	1.18e-06	1.82e-05	5.93
14115	ENSG00000270367	NA		3	39300000	39300000	1940	+	AC092053.1	processed_pseudogene	chromosome	Adenosine deaminase domain-containing protein 1, pseudogene	ENSG00000270367.1	AC092053.1	ENST00000605787	-4.36	0.511	28.8	1.18e-06	1.81e-05	5.93
8676	ENSG00000164916	221937	FOXK1	7	4680000	4770000	89100	+	FOXK1	protein_coding	chromosome	forkhead box K1 [Source:HGNC Symbol;Acc:HGNC:23480]	ENSG00000164916.11	FOXK1	c(ENST00000328914, ENST00000460979, ENST00000496023)	-1.05	5.73	28.8	1.2e-06	1.84e-05	5.92
4274	ENSG00000123600	79828	METTL8	2	171000000	171000000	117000	-	METTL8	protein_coding	chromosome	methyltransferase like 8 [Source:HGNC Symbol;Acc:HGNC:25856]	ENSG00000123600.19	METTL8	c(ENST00000375258, ENST00000392599, ENST00000392604, ENST00000438609, ENST00000442541, ENST00000442778, ENST00000447486, ENST00000453846, ENST00000460188, ENST00000460539, ENST00000462821, ENST00000463392, ENST00000464491, ENST00000470773, ENST00000477130, ENST00000483284, ENST00000612742, ENST00000638989, ENST00000640734)	1.26	5.84	28.8	1.21e-06	1.85e-05	5.92
3115	ENSG00000111615	11103	KRR1	12	75500000	75500000	20800	-	KRR1	protein_coding	chromosome	KRR1 small subunit processome component homolog [Source:HGNC Symbol;Acc:HGNC:5176]	ENSG00000111615.14	KRR1	c(ENST00000229214, ENST00000438169, ENST00000550023, ENST00000550898, ENST00000551070)	1.96	6.59	28.7	1.23e-06	1.88e-05	5.91
4016	ENSG00000120471	63970	TP53AIP1	11	129000000	129000000	8670	-	TP53AIP1	protein_coding	chromosome	tumor protein p53 regulated apoptosis inducing protein 1 [Source:HGNC Symbol;Acc:HGNC:29984]	ENSG00000120471.15	TP53AIP1	c(ENST00000458238, ENST00000525390, ENST00000527504, ENST00000530777, ENST00000531399, ENST00000602346)	-2.16	3.05	28.7	1.23e-06	1.88e-05	5.91
7043	ENSG00000148734	64106	NPFFR1	10	70200000	70300000	36700	-	NPFFR1	protein_coding	chromosome	neuropeptide FF receptor 1 [Source:HGNC Symbol;Acc:HGNC:17425]	ENSG00000148734.8	NPFFR1	ENST00000277942	-3.04	0.249	28.7	1.23e-06	1.89e-05	5.91
3424	ENSG00000114626	80325	ABTB1	3	128000000	128000000	7990	+	ABTB1	protein_coding	chromosome	ankyrin repeat and BTB domain containing 1 [Source:HGNC Symbol;Acc:HGNC:18275]	ENSG00000114626.18	ABTB1	c(ENST00000232744, ENST00000453791, ENST00000464431, ENST00000466612, ENST00000467179, ENST00000468137, ENST00000474129, ENST00000475042, ENST00000475265, ENST00000478298, ENST00000479280, ENST00000483857, ENST00000491633, ENST00000493365, ENST00000497162)	-2.3	2.36	28.7	1.24e-06	1.89e-05	5.91
9989	ENSG00000173258	158399	ZNF483	9	112000000	112000000	52700	+	ZNF483	protein_coding	chromosome	zinc finger protein 483 [Source:HGNC Symbol;Acc:HGNC:23384]	ENSG00000173258.13	ZNF483	c(ENST00000309235, ENST00000355824, ENST00000358151, ENST00000374374)	-2.27	3.05	28.7	1.24e-06	1.89e-05	5.91
12545	ENSG00000205250	1874	E2F4	16	67200000	67200000	6760	+	E2F4	protein_coding	chromosome	E2F transcription factor 4 [Source:HGNC Symbol;Acc:HGNC:3118]	ENSG00000205250.9	E2F4	c(ENST00000379378, ENST00000561904, ENST00000563238, ENST00000564718, ENST00000565226, ENST00000565849, ENST00000566368, ENST00000567007, ENST00000567228, ENST00000568485, ENST00000568693, ENST00000568839, ENST00000569573)	0.821	6.69	28.7	1.24e-06	1.89e-05	5.91
7009	ENSG00000148357	256158	HMCN2	9	130000000	130000000	168000	+	HMCN2	protein_coding	chromosome	hemicentin 2 [Source:HGNC Symbol;Acc:HGNC:21293]	ENSG00000148357.16	HMCN2	c(ENST00000428715, ENST00000480829, ENST00000487727, ENST00000611173, ENST00000623487, ENST00000624552)	-3.36	1.22	28.7	1.26e-06	1.91e-05	5.9
10170	ENSG00000174891	51319	RSRC1	3	158000000	159000000	440000	+	RSRC1	protein_coding	chromosome	arginine and serine rich coiled-coil 1 [Source:HGNC Symbol;Acc:HGNC:24152]	ENSG00000174891.13	RSRC1	c(ENST00000295930, ENST00000312179, ENST00000464171, ENST00000468344, ENST00000471911, ENST00000471994, ENST00000475278, ENST00000476899, ENST00000477788, ENST00000480119, ENST00000480820, ENST00000482822, ENST00000494002, ENST00000496268, ENST00000611884)	1.48	4.1	31.9	1.26e-06	1.92e-05	5.9
553	ENSG00000051825	10198	MPHOSPH9	12	123000000	123000000	91700	-	MPHOSPH9	protein_coding	chromosome	M-phase phosphoprotein 9 [Source:HGNC Symbol;Acc:HGNC:7215]	ENSG00000051825.15	MPHOSPH9	c(ENST00000302373, ENST00000369865, ENST00000535049, ENST00000536198, ENST00000537854, ENST00000538169, ENST00000538250, ENST00000539024, ENST00000539336, ENST00000539639, ENST00000541076, ENST00000541437, ENST00000541603, ENST00000541823, ENST00000544217, ENST00000545406, ENST00000545556, ENST00000545974, ENST00000563178, ENST00000606320, ENST00000606321, ENST00000606326, ENST00000606704, ENST00…	-2.49	3.26	28.6	1.27e-06	1.93e-05	5.9
3892	ENSG00000119335	6418	SET	9	129000000	129000000	13000	+	SET	protein_coding	chromosome	SET nuclear proto-oncogene [Source:HGNC Symbol;Acc:HGNC:10760]	ENSG00000119335.16	SET	c(ENST00000322030, ENST00000372686, ENST00000372688, ENST00000372692, ENST00000409104, ENST00000454747, ENST00000466009, ENST00000477806, ENST00000480217, ENST00000480536, ENST00000485056)	0.481	8.77	28.6	1.27e-06	1.92e-05	5.9
4192	ENSG00000122643	51251	NT5C3A	7	33000000	33100000	48700	-	NT5C3A	protein_coding	chromosome	5'-nucleotidase, cytosolic IIIA [Source:HGNC Symbol;Acc:HGNC:17820]	ENSG00000122643.21	NT5C3A	c(ENST00000381626, ENST00000405342, ENST00000409467, ENST00000409787, ENST00000449201, ENST00000456458, ENST00000461851, ENST00000464840, ENST00000473083, ENST00000497542, ENST00000610140, ENST00000643244)	1.21	5.23	28.6	1.27e-06	1.93e-05	5.89
13665	ENSG00000248503	NA		X	77900000	78000000	54200	+	AL356235.1	transcribed_processed_pseudogene	chromosome	chromosome 4 open reading frame 46 (C4orf46) pseudogene	ENSG00000248503.2	AL356235.1	c(ENST00000506043, ENST00000602791)	-3.1	0.532	28.6	1.28e-06	1.93e-05	5.89
3912	ENSG00000119523	85365	ALG2	9	99200000	99200000	5520	-	ALG2	protein_coding	chromosome	ALG2 alpha-1,3/1,6-mannosyltransferase [Source:HGNC Symbol;Acc:HGNC:23159]	ENSG00000119523.10	ALG2	c(ENST00000238477, ENST00000319033, ENST00000476832)	1.03	5.76	29	1.29e-06	1.95e-05	5.89
10443	ENSG00000177535	127623	OR2B11	1	247000000	247000000	8990	-	OR2B11	protein_coding	chromosome	olfactory receptor family 2 subfamily B member 11 [Source:HGNC Symbol;Acc:HGNC:31249]	ENSG00000177535.8	OR2B11	c(ENST00000318749, ENST00000641149, ENST00000641527, ENST00000641613)	-3.81	0.111	28.6	1.29e-06	1.95e-05	5.89
13811	ENSG00000256222	100462983	MTRNR2L3	20	57400000	57400000	1050	-	MTRNR2L3	protein_coding	chromosome	MT-RNR2 like 3 [Source:HGNC Symbol;Acc:HGNC:37157]	ENSG00000256222.3	MTRNR2L3	ENST00000543500	-2.96	1.36	28.6	1.29e-06	1.95e-05	5.89
3487	ENSG00000115183	85461	TANC1	2	159000000	159000000	264000	+	TANC1	protein_coding	chromosome	tetratricopeptide repeat, ankyrin repeat and coiled-coil containing 1 [Source:HGNC Symbol;Acc:HGNC:29364]	ENSG00000115183.15	TANC1	c(ENST00000263635, ENST00000464096, ENST00000465963, ENST00000470074, ENST00000496406)	0.907	6.89	28.5	1.32e-06	1.99e-05	5.88
6259	ENSG00000141232	10140	TOB1	17	50900000	50900000	5760	-	TOB1	protein_coding	chromosome	transducer of ERBB2, 1 [Source:HGNC Symbol;Acc:HGNC:11979]	ENSG00000141232.5	TOB1	c(ENST00000268957, ENST00000499247, ENST00000509385)	0.897	5.93	28.5	1.33e-06	2.01e-05	5.88
2508	ENSG00000105576	30000	TNPO2	19	12700000	12700000	24800	-	TNPO2	protein_coding	chromosome	transportin 2 [Source:HGNC Symbol;Acc:HGNC:19998]	ENSG00000105576.15	TNPO2	c(ENST00000356861, ENST00000425528, ENST00000450764, ENST00000585886, ENST00000586775, ENST00000587068, ENST00000587155, ENST00000587654, ENST00000588151, ENST00000588216, ENST00000588484, ENST00000588491, ENST00000589149, ENST00000589337, ENST00000589572, ENST00000589956, ENST00000590781, ENST00000592287)	1.13	7.2	28.5	1.35e-06	2.03e-05	5.87
3579	ENSG00000115839	22930	RAB3GAP1	2	135000000	135000000	124000	+	RAB3GAP1	protein_coding	chromosome	RAB3 GTPase activating protein catalytic subunit 1 [Source:HGNC Symbol;Acc:HGNC:17063]	ENSG00000115839.17	RAB3GAP1	c(ENST00000264158, ENST00000425393, ENST00000442034, ENST00000487003, ENST00000489858, ENST00000497080, ENST00000539493)	0.693	6.87	28.5	1.35e-06	2.03e-05	5.87
11284	ENSG00000185436	163702	IFNLR1	1	24200000	24200000	33800	-	IFNLR1	protein_coding	chromosome	interferon lambda receptor 1 [Source:HGNC Symbol;Acc:HGNC:18584]	ENSG00000185436.12	IFNLR1	c(ENST00000327535, ENST00000327575, ENST00000374418, ENST00000374419, ENST00000374421)	-1.66	4.04	28.5	1.35e-06	2.03e-05	5.87
11508	ENSG00000187193	4501	MT1X	16	56700000	56700000	1730	+	MT1X	protein_coding	chromosome	metallothionein 1X [Source:HGNC Symbol;Acc:HGNC:7405]	ENSG00000187193.9	MT1X	c(ENST00000394485, ENST00000562939, ENST00000564974, ENST00000568370)	-0.708	8.4	28.5	1.35e-06	2.03e-05	5.87
8433	ENSG00000163749	339965	CCDC158	4	76300000	76400000	109000	-	CCDC158	protein_coding	chromosome	coiled-coil domain containing 158 [Source:HGNC Symbol;Acc:HGNC:26374]	ENSG00000163749.17	CCDC158	c(ENST00000388914, ENST00000434846, ENST00000504667, ENST00000504868, ENST00000509851)	-4.41	0.078	28.4	1.37e-06	2.06e-05	5.86
836	ENSG00000068120	80347	COASY	17	42600000	42600000	4810	+	COASY	protein_coding	chromosome	Coenzyme A synthase [Source:HGNC Symbol;Acc:HGNC:29932]	ENSG00000068120.15	COASY	c(ENST00000393818, ENST00000421097, ENST00000585811, ENST00000585909, ENST00000586771, ENST00000587157, ENST00000587214, ENST00000587858, ENST00000588353, ENST00000588757, ENST00000590958, ENST00000591583, ENST00000591753, ENST00000591779)	-1.29	5.59	28.4	1.39e-06	2.08e-05	5.86
5919	ENSG00000138246	23317	DNAJC13	3	132000000	133000000	122000	+	DNAJC13	protein_coding	chromosome	DnaJ heat shock protein family (Hsp40) member C13 [Source:HGNC Symbol;Acc:HGNC:30343]	ENSG00000138246.17	DNAJC13	c(ENST00000260818, ENST00000463038, ENST00000464766, ENST00000471925, ENST00000486798, ENST00000506813, ENST00000509279, ENST00000513822, ENST00000650455)	1.17	6.35	28.4	1.4e-06	2.09e-05	5.85
13	ENSG00000001617	6405	SEMA3F	3	50200000	50200000	34000	+	SEMA3F	protein_coding	chromosome	semaphorin 3F [Source:HGNC Symbol;Acc:HGNC:10728]	ENSG00000001617.12	SEMA3F	c(ENST00000002829, ENST00000413852, ENST00000414301, ENST00000420831, ENST00000426511, ENST00000434342, ENST00000450338, ENST00000470737, ENST00000493743)	1.13	6.82	28.3	1.41e-06	2.1e-05	5.85
3099	ENSG00000111364	57696	DDX55	12	124000000	124000000	18900	+	DDX55	protein_coding	chromosome	DEAD-box helicase 55 [Source:HGNC Symbol;Acc:HGNC:20085]	ENSG00000111364.16	DDX55	c(ENST00000238146, ENST00000354291, ENST00000421670, ENST00000536079, ENST00000538744, ENST00000539934, ENST00000540763, ENST00000541259, ENST00000542286, ENST00000543016, ENST00000544429, ENST00000544738, ENST00000545042)	-1.07	5.35	28.3	1.41e-06	2.11e-05	5.85
897	ENSG00000070404	10272	FSTL3	19	676000	683000	7000	+	FSTL3	protein_coding	chromosome	follistatin like 3 [Source:HGNC Symbol;Acc:HGNC:3973]	ENSG00000070404.10	FSTL3	c(ENST00000166139, ENST00000588773, ENST00000589185, ENST00000591573, ENST00000592058, ENST00000592947, ENST00000605925)	0.744	7.26	28.3	1.42e-06	2.12e-05	5.85
5627	ENSG00000136267	1607	DGKB	7	14100000	15000000	830000	-	DGKB	protein_coding	chromosome	diacylglycerol kinase beta [Source:HGNC Symbol;Acc:HGNC:2850]	ENSG00000136267.13	DGKB	c(ENST00000399322, ENST00000402815, ENST00000403951, ENST00000403963, ENST00000406247, ENST00000407950, ENST00000437998, ENST00000463981, ENST00000464065, ENST00000467449, ENST00000471732, ENST00000477401, ENST00000493142)	-4.92	-0.512	28.3	1.42e-06	2.12e-05	5.85
11227	ENSG00000185043	10519	CIB1	15	90200000	90200000	4070	-	CIB1	protein_coding	chromosome	calcium and integrin binding 1 [Source:HGNC Symbol;Acc:HGNC:16920]	ENSG00000185043.12	CIB1	c(ENST00000328649, ENST00000612800, ENST00000650306)	-0.787	5.48	28.3	1.44e-06	2.15e-05	5.84
1799	ENSG00000100218	27156	RSPH14	22	23100000	23100000	85600	-	RSPH14	protein_coding	chromosome	radial spoke head 14 homolog [Source:HGNC Symbol;Acc:HGNC:13437]	ENSG00000100218.12	RSPH14	c(ENST00000216036, ENST00000406876, ENST00000421213, ENST00000439064, ENST00000452757)	-11.1	-1.93	28.8	1.45e-06	2.16e-05	5.84
6521	ENSG00000143458	126626	GABPB2	1	151000000	151000000	55000	+	GABPB2	protein_coding	chromosome	GA binding protein transcription factor subunit beta 2 [Source:HGNC Symbol;Acc:HGNC:28441]	ENSG00000143458.12	GABPB2	c(ENST00000368916, ENST00000368918, ENST00000462520, ENST00000467551, ENST00000486076, ENST00000489549)	-1.51	4.38	28.3	1.45e-06	2.16e-05	5.84
9285	ENSG00000168418	93107	KCNG4	16	84200000	84200000	21100	-	KCNG4	protein_coding	chromosome	potassium voltage-gated channel modifier subfamily G member 4 [Source:HGNC Symbol;Acc:HGNC:19697]	ENSG00000168418.7	KCNG4	c(ENST00000308251, ENST00000568181)	-3.72	-1.34	28.2	1.46e-06	2.17e-05	5.84
10423	ENSG00000177302	7156	TOP3A	17	18300000	18300000	43600	-	TOP3A	protein_coding	chromosome	DNA topoisomerase III alpha [Source:HGNC Symbol;Acc:HGNC:11992]	ENSG00000177302.15	TOP3A	c(ENST00000321105, ENST00000461127, ENST00000469739, ENST00000472959, ENST00000477508, ENST00000489131, ENST00000493648, ENST00000542570, ENST00000580095, ENST00000580713, ENST00000581536, ENST00000582122, ENST00000582230, ENST00000582981, ENST00000583328, ENST00000583804, ENST00000584582, ENST00000584669, ENST00000584887, ENST00000585031)	1.49	4.9	28.2	1.47e-06	2.18e-05	5.83
4402	ENSG00000124942	79026	AHNAK	11	62400000	62600000	123000	-	AHNAK	protein_coding	chromosome	AHNAK nucleoprotein [Source:HGNC Symbol;Acc:HGNC:347]	ENSG00000124942.14	AHNAK	c(ENST00000257247, ENST00000378024, ENST00000525875, ENST00000528508, ENST00000530124, ENST00000530285, ENST00000531324, ENST00000533365)	0.789	11.4	28.2	1.48e-06	2.2e-05	5.83
10880	ENSG00000182180	51021	MRPS16	10	73200000	73300000	3850	-	MRPS16	protein_coding	chromosome	mitochondrial ribosomal protein S16 [Source:HGNC Symbol;Acc:HGNC:14048]	ENSG00000182180.14	MRPS16	c(ENST00000372940, ENST00000372945, ENST00000471251, ENST00000473427, ENST00000479005)	0.766	6.24	31.6	1.48e-06	2.19e-05	5.83
8895	ENSG00000166226	10576	CCT2	12	69600000	69600000	16100	+	CCT2	protein_coding	chromosome	chaperonin containing TCP1 subunit 2 [Source:HGNC Symbol;Acc:HGNC:1615]	ENSG00000166226.13	CCT2	c(ENST00000299300, ENST00000543146, ENST00000544368, ENST00000546850, ENST00000546859, ENST00000548787, ENST00000549933, ENST00000550010, ENST00000550455, ENST00000550638, ENST00000550653, ENST00000551620, ENST00000551899, ENST00000553169)	0.704	8.29	28.2	1.5e-06	2.22e-05	5.82
2759	ENSG00000107854	80351	TNKS2	10	91800000	91900000	67000	+	TNKS2	protein_coding	chromosome	tankyrase 2 [Source:HGNC Symbol;Acc:HGNC:15677]	ENSG00000107854.6	TNKS2	ENST00000371627	0.805	6.7	28.1	1.51e-06	2.22e-05	5.82
4242	ENSG00000123179	84650	EBPL	13	49700000	49700000	30800	-	EBPL	protein_coding	chromosome	EBP like [Source:HGNC Symbol;Acc:HGNC:18061]	ENSG00000123179.14	EBPL	c(ENST00000242827, ENST00000378268, ENST00000378270, ENST00000378272, ENST00000378284, ENST00000473576, ENST00000495963)	-0.822	5.53	28.1	1.51e-06	2.22e-05	5.82
5506	ENSG00000135535	8763	CD164	6	109000000	109000000	16000	-	CD164	protein_coding	chromosome	CD164 molecule [Source:HGNC Symbol;Acc:HGNC:1632]	ENSG00000135535.17	CD164	c(ENST00000275080, ENST00000310786, ENST00000324953, ENST00000413644, ENST00000415861, ENST00000499860, ENST00000504373, ENST00000506649, ENST00000512212, ENST00000512821)	0.536	7.68	28.2	1.51e-06	2.22e-05	5.82
6094	ENSG00000139645	283373	ANKRD52	12	56200000	56300000	20600	-	ANKRD52	protein_coding	chromosome	ankyrin repeat domain 52 [Source:HGNC Symbol;Acc:HGNC:26614]	ENSG00000139645.10	ANKRD52	c(ENST00000267116, ENST00000548081, ENST00000548241, ENST00000551023)	1.22	6.7	28.1	1.51e-06	2.22e-05	5.82
9035	ENSG00000167037	129049	SGSM1	22	24800000	24900000	121000	+	SGSM1	protein_coding	chromosome	small G protein signaling modulator 1 [Source:HGNC Symbol;Acc:HGNC:29410]	ENSG00000167037.18	SGSM1	c(ENST00000400358, ENST00000400359, ENST00000470591, ENST00000473458, ENST00000480523, ENST00000610372)	-3.43	0.404	28.1	1.51e-06	2.22e-05	5.82
5585	ENSG00000136026	10970	CKAP4	12	106000000	106000000	66400	-	CKAP4	protein_coding	chromosome	cytoskeleton associated protein 4 [Source:HGNC Symbol;Acc:HGNC:16991]	ENSG00000136026.14	CKAP4	c(ENST00000378026, ENST00000552828, ENST00000553039)	0.727	6.9	28.1	1.52e-06	2.23e-05	5.82
5603	ENSG00000136144	55213	RCBTB1	13	49500000	49600000	53600	-	RCBTB1	protein_coding	chromosome	RCC1 and BTB domain containing protein 1 [Source:HGNC Symbol;Acc:HGNC:18243]	ENSG00000136144.12	RCBTB1	c(ENST00000258646, ENST00000378302, ENST00000471984, ENST00000490058)	1.75	4.09	32.8	1.53e-06	2.24e-05	5.81
6628	ENSG00000144182	51601	LIPT1	2	99200000	99200000	8200	+	LIPT1	protein_coding	chromosome	lipoyltransferase 1 [Source:HGNC Symbol;Acc:HGNC:29569]	ENSG00000144182.17	LIPT1	c(ENST00000393471, ENST00000393473, ENST00000415142, ENST00000434566, ENST00000436234, ENST00000449211, ENST00000480170, ENST00000651691)	-2.7	2	28.1	1.53e-06	2.24e-05	5.82
772	ENSG00000066084	57609	DIP2B	12	50500000	50700000	244000	+	DIP2B	protein_coding	chromosome	disco interacting protein 2 homolog B [Source:HGNC Symbol;Acc:HGNC:29284]	ENSG00000066084.13	DIP2B	c(ENST00000301180, ENST00000546719, ENST00000546732, ENST00000549620, ENST00000552328)	0.678	6.77	28.1	1.54e-06	2.25e-05	5.81
161	ENSG00000008405	1407	CRY1	12	107000000	107000000	102000	-	CRY1	protein_coding	chromosome	cryptochrome circadian regulator 1 [Source:HGNC Symbol;Acc:HGNC:2384]	ENSG00000008405.12	CRY1	c(ENST00000008527, ENST00000546722, ENST00000549356, ENST00000550633, ENST00000552790)	1.61	4.5	28.1	1.55e-06	2.26e-05	5.81
1671	ENSG00000096433	3710	ITPR3	6	33600000	33700000	76200	+	ITPR3	protein_coding	chromosome	inositol 1,4,5-trisphosphate receptor type 3 [Source:HGNC Symbol;Acc:HGNC:6182]	ENSG00000096433.11	ITPR3	c(ENST00000374316, ENST00000605930)	0.722	7.87	28.1	1.55e-06	2.26e-05	5.81
1484	ENSG00000089220	5037	PEBP1	12	118000000	118000000	9460	+	PEBP1	protein_coding	chromosome	phosphatidylethanolamine binding protein 1 [Source:HGNC Symbol;Acc:HGNC:8630]	ENSG00000089220.5	PEBP1	c(ENST00000261313, ENST00000542939)	0.538	7.86	28.1	1.56e-06	2.27e-05	5.81
8161	ENSG00000162302	8986	RPS6KA4	11	64400000	64400000	13100	+	RPS6KA4	protein_coding	chromosome	ribosomal protein S6 kinase A4 [Source:HGNC Symbol;Acc:HGNC:10433]	ENSG00000162302.13	RPS6KA4	c(ENST00000334205, ENST00000528057, ENST00000528355, ENST00000530383, ENST00000530504, ENST00000531659, ENST00000532496, ENST00000532885)	1.23	6.83	28.1	1.56e-06	2.27e-05	5.81
10773	ENSG00000181007	284406	ZFP82	19	36400000	36400000	35500	-	ZFP82	protein_coding	chromosome	ZFP82 zinc finger protein [Source:HGNC Symbol;Acc:HGNC:28682]	ENSG00000181007.9	ZFP82	c(ENST00000392161, ENST00000445543, ENST00000590993)	-1.61	2.96	28.1	1.56e-06	2.27e-05	5.81
8100	ENSG00000161558	55260	TMEM143	19	48300000	48400000	31700	-	TMEM143	protein_coding	chromosome	transmembrane protein 143 [Source:HGNC Symbol;Acc:HGNC:25603]	ENSG00000161558.11	TMEM143	c(ENST00000293261, ENST00000377431, ENST00000435956, ENST00000593914, ENST00000595720, ENST00000597370, ENST00000598012, ENST00000598258, ENST00000598926, ENST00000599220, ENST00000600816, ENST00000601332, ENST00000601522)	-3.25	1.22	28.5	1.57e-06	2.28e-05	5.8
2940	ENSG00000109667	56606	SLC2A9	4	9770000	10100000	284000	-	SLC2A9	protein_coding	chromosome	solute carrier family 2 member 9 [Source:HGNC Symbol;Acc:HGNC:13446]	ENSG00000109667.12	SLC2A9	c(ENST00000264784, ENST00000309065, ENST00000481042, ENST00000503280, ENST00000503803, ENST00000505104, ENST00000505506, ENST00000506583, ENST00000506839, ENST00000508585, ENST00000509214, ENST00000512342, ENST00000513129)	1.63	4.38	30.9	1.6e-06	2.32e-05	5.8
4362	ENSG00000124535	56897	WRNIP1	6	2770000	2790000	21600	+	WRNIP1	protein_coding	chromosome	WRN helicase interacting protein 1 [Source:HGNC Symbol;Acc:HGNC:20876]	ENSG00000124535.16	WRNIP1	c(ENST00000380764, ENST00000380769, ENST00000380771, ENST00000380773, ENST00000618555)	0.699	6.33	43.4	1.61e-06	2.33e-05	5.79
11078	ENSG00000183751	10607	TBL3	16	1970000	1980000	10900	+	TBL3	protein_coding	chromosome	transducin beta like 3 [Source:HGNC Symbol;Acc:HGNC:11587]	ENSG00000183751.15	TBL3	c(ENST00000332704, ENST00000561907, ENST00000564171, ENST00000567615, ENST00000568546, ENST00000569628, ENST00000569792, ENST00000615855)	1.41	5.95	28	1.61e-06	2.33e-05	5.79
2686	ENSG00000106823	1842	ECM2	9	92500000	92500000	43100	-	ECM2	protein_coding	chromosome	extracellular matrix protein 2 [Source:HGNC Symbol;Acc:HGNC:3154]	ENSG00000106823.12	ECM2	c(ENST00000344604, ENST00000375540, ENST00000395534, ENST00000444490)	-5.06	0.0941	33.1	1.62e-06	2.34e-05	5.79
12478	ENSG00000204524	390980	ZNF805	19	57200000	57300000	22100	+	ZNF805	protein_coding	chromosome	zinc finger protein 805 [Source:HGNC Symbol;Acc:HGNC:23272]	ENSG00000204524.7	ZNF805	c(ENST00000354309, ENST00000414468)	-1.38	3.59	28	1.62e-06	2.34e-05	5.79
10500	ENSG00000178038	259173	ALS2CL	3	46700000	46700000	24700	-	ALS2CL	protein_coding	chromosome	ALS2 C-terminal like [Source:HGNC Symbol;Acc:HGNC:20605]	ENSG00000178038.17	ALS2CL	c(ENST00000318962, ENST00000383742, ENST00000415953, ENST00000423707, ENST00000431015, ENST00000434140, ENST00000450172, ENST00000473484, ENST00000486301, ENST00000498817)	0.792	7.68	27.9	1.63e-06	2.35e-05	5.79
3950	ENSG00000119760	9913	SUPT7L	2	27700000	27700000	13000	-	SUPT7L	protein_coding	chromosome	SPT7 like, STAGA complex gamma subunit [Source:HGNC Symbol;Acc:HGNC:30632]	ENSG00000119760.16	SUPT7L	c(ENST00000337768, ENST00000404798, ENST00000405491, ENST00000406540, ENST00000464789)	0.913	5.65	47.6	1.65e-06	2.39e-05	5.78
9527	ENSG00000169991	126917	IFFO2	1	18900000	19000000	52400	-	IFFO2	protein_coding	chromosome	intermediate filament family orphan 2 [Source:HGNC Symbol;Acc:HGNC:27006]	ENSG00000169991.11	IFFO2	c(ENST00000355609, ENST00000416166, ENST00000455833)	1.06	6.82	27.9	1.65e-06	2.39e-05	5.78
1662	ENSG00000096070	27154	BRPF3	6	36200000	36200000	36000	+	BRPF3	protein_coding	chromosome	bromodomain and PHD finger containing 3 [Source:HGNC Symbol;Acc:HGNC:14256]	ENSG00000096070.19	BRPF3	c(ENST00000339717, ENST00000357641, ENST00000441123, ENST00000441730, ENST00000446974, ENST00000449261, ENST00000454960, ENST00000527657, ENST00000532330, ENST00000532538, ENST00000534400, ENST00000534694)	2.05	4.9	27.9	1.66e-06	2.4e-05	5.78
4040	ENSG00000120705	2107	ETF1	5	139000000	139000000	37100	-	ETF1	protein_coding	chromosome	eukaryotic translation termination factor 1 [Source:HGNC Symbol;Acc:HGNC:3477]	ENSG00000120705.13	ETF1	c(ENST00000360541, ENST00000499810, ENST00000503014, ENST00000503183, ENST00000506345, ENST00000507939, ENST00000512198, ENST00000514005, ENST00000572514)	0.554	8.05	27.9	1.67e-06	2.41e-05	5.78
7887	ENSG00000159202	65264	UBE2Z	17	48900000	48900000	20600	+	UBE2Z	protein_coding	chromosome	ubiquitin conjugating enzyme E2 Z [Source:HGNC Symbol;Acc:HGNC:25847]	ENSG00000159202.18	UBE2Z	c(ENST00000360943, ENST00000504684, ENST00000506271, ENST00000506498, ENST00000508468, ENST00000511373, ENST00000513342, ENST00000514948)	0.623	7.17	27.9	1.67e-06	2.41e-05	5.78
6101	ENSG00000139697	55206	SBNO1	12	123000000	123000000	75700	-	SBNO1	protein_coding	chromosome	strawberry notch homolog 1 [Source:HGNC Symbol;Acc:HGNC:22973]	ENSG00000139697.14	SBNO1	c(ENST00000267176, ENST00000420886, ENST00000602398)	0.834	6.08	54	1.69e-06	2.42e-05	5.77
10213	ENSG00000175265	23015	GOLGA8A	15	34400000	34400000	58400	-	GOLGA8A	protein_coding	chromosome	golgin A8 family member A [Source:HGNC Symbol;Acc:HGNC:31972]	ENSG00000175265.17	GOLGA8A	c(ENST00000359187, ENST00000432566, ENST00000473125, ENST00000565885, ENST00000569781)	1.11	7.24	27.8	1.69e-06	2.42e-05	5.77
5766	ENSG00000137266	63027	SLC22A23	6	3270000	3460000	188000	-	SLC22A23	protein_coding	chromosome	solute carrier family 22 member 23 [Source:HGNC Symbol;Acc:HGNC:21106]	ENSG00000137266.14	SLC22A23	c(ENST00000380298, ENST00000380302, ENST00000406686, ENST00000433689, ENST00000436008, ENST00000467144, ENST00000467177, ENST00000482874, ENST00000485307, ENST00000490273, ENST00000496753, ENST00000497691)	1.17	5.32	27.8	1.72e-06	2.47e-05	5.76
12811	ENSG00000214210	NA		3	164000000	164000000	860	-	AC084017.1	processed_pseudogene	chromosome	neugrin, neurite outgrowth associated (NGRN) pseudogene	ENSG00000214210.4	AC084017.1	ENST00000483240	-3.51	0.852	27.8	1.73e-06	2.48e-05	5.76
396	ENSG00000033100	54480	CHPF2	7	151000000	151000000	6340	+	CHPF2	protein_coding	chromosome	chondroitin polymerizing factor 2 [Source:HGNC Symbol;Acc:HGNC:29270]	ENSG00000033100.16	CHPF2	c(ENST00000035307, ENST00000465601, ENST00000482173, ENST00000495645)	1.07	6.39	27.8	1.74e-06	2.48e-05	5.76
3942	ENSG00000119711	4329	ALDH6A1	14	74100000	74100000	27600	-	ALDH6A1	protein_coding	chromosome	aldehyde dehydrogenase 6 family member A1 [Source:HGNC Symbol;Acc:HGNC:7179]	ENSG00000119711.13	ALDH6A1	c(ENST00000350259, ENST00000553458, ENST00000553814, ENST00000554231, ENST00000554501, ENST00000555126, ENST00000556852)	-2.19	3.72	27.8	1.74e-06	2.48e-05	5.76
11834	ENSG00000196411	2050	EPHB4	7	101000000	101000000	25000	-	EPHB4	protein_coding	chromosome	EPH receptor B4 [Source:HGNC Symbol;Acc:HGNC:3395]	ENSG00000196411.10	EPHB4	c(ENST00000358173, ENST00000360620, ENST00000467515, ENST00000477446, ENST00000478459, ENST00000487222, ENST00000489808, ENST00000492403, ENST00000492878, ENST00000616502)	0.903	6.83	27.8	1.74e-06	2.48e-05	5.76
10011	ENSG00000173456	79102	RNF26	11	119000000	119000000	2780	+	RNF26	protein_coding	chromosome	ring finger protein 26 [Source:HGNC Symbol;Acc:HGNC:14646]	ENSG00000173456.5	RNF26	ENST00000311413	1.56	4.49	37.7	1.76e-06	2.51e-05	5.75
1217	ENSG00000080910	3080	CFHR2	1	197000000	197000000	15900	+	CFHR2	protein_coding	chromosome	complement factor H related 2 [Source:HGNC Symbol;Acc:HGNC:4890]	ENSG00000080910.13	CFHR2	c(ENST00000367415, ENST00000367421, ENST00000473386, ENST00000476712, ENST00000485647, ENST00000489703, ENST00000496448, ENST00000647617, ENST00000649283, ENST00000649960)	-3.29	0.354	27.7	1.78e-06	2.54e-05	5.75
11357	ENSG00000185900	84197	POMK	8	43100000	43100000	29900	+	POMK	protein_coding	chromosome	protein O-mannose kinase [Source:HGNC Symbol;Acc:HGNC:26267]	ENSG00000185900.10	POMK	c(ENST00000331373, ENST00000518991, ENST00000614426)	2.22	2.5	31.4	1.8e-06	2.57e-05	5.74
499	ENSG00000047621	57102	C12orf4	12	4490000	4540000	50800	-	C12orf4	protein_coding	chromosome	chromosome 12 open reading frame 4 [Source:HGNC Symbol;Acc:HGNC:1184]	ENSG00000047621.12	C12orf4	c(ENST00000261250, ENST00000509318, ENST00000535030, ENST00000535887, ENST00000541014, ENST00000542080, ENST00000544258, ENST00000544697, ENST00000545746)	-1.52	5.09	27.6	1.81e-06	2.57e-05	5.74
7392	ENSG00000153130	60592	SCOC	4	140000000	140000000	128000	+	SCOC	protein_coding	chromosome	short coiled-coil protein [Source:HGNC Symbol;Acc:HGNC:20335]	ENSG00000153130.17	SCOC	c(ENST00000338517, ENST00000394201, ENST00000394203, ENST00000394205, ENST00000502535, ENST00000506322, ENST00000506597, ENST00000510586, ENST00000512749, ENST00000608372, ENST00000614192)	0.569	7.07	38.7	1.81e-06	2.57e-05	5.74
691	ENSG00000063978	6047	RNF4	4	2460000	2630000	163000	+	RNF4	protein_coding	chromosome	ring finger protein 4 [Source:HGNC Symbol;Acc:HGNC:10067]	ENSG00000063978.16	RNF4	c(ENST00000314289, ENST00000502316, ENST00000503123, ENST00000503659, ENST00000504224, ENST00000504782, ENST00000506706, ENST00000507247, ENST00000507784, ENST00000508235, ENST00000509206, ENST00000509258, ENST00000509388, ENST00000511600, ENST00000511843, ENST00000511859, ENST00000511892, ENST00000513284, ENST00000513450, ENST00000513578, ENST00000513643, ENST00000541204)	0.805	6.92	27.6	1.82e-06	2.58e-05	5.74
570	ENSG00000053770	55745	AP5M1	14	57300000	57300000	29800	+	AP5M1	protein_coding	chromosome	adaptor related protein complex 5 subunit mu 1 [Source:HGNC Symbol;Acc:HGNC:20192]	ENSG00000053770.12	AP5M1	c(ENST00000261558, ENST00000431972, ENST00000554213, ENST00000554863, ENST00000554931, ENST00000555448, ENST00000556377, ENST00000556723, ENST00000556995)	1.92	5.67	27.6	1.84e-06	2.62e-05	5.73
6060	ENSG00000139350	121441	NEDD1	12	96900000	97000000	46600	+	NEDD1	protein_coding	chromosome	NEDD1 gamma-tubulin ring complex targeting factor [Source:HGNC Symbol;Acc:HGNC:7723]	ENSG00000139350.11	NEDD1	c(ENST00000266742, ENST00000411739, ENST00000429527, ENST00000457368, ENST00000553609, ENST00000554226, ENST00000555114, ENST00000555806, ENST00000557092, ENST00000557400, ENST00000557454, ENST00000557478, ENST00000557644)	1.16	5.34	27.6	1.86e-06	2.63e-05	5.73
3519	ENSG00000115361	33	ACADL	2	210000000	210000000	38300	-	ACADL	protein_coding	chromosome	acyl-CoA dehydrogenase long chain [Source:HGNC Symbol;Acc:HGNC:88]	ENSG00000115361.8	ACADL	c(ENST00000233710, ENST00000482502, ENST00000482523, ENST00000498120, ENST00000652584)	-2.59	0.37	27.6	1.87e-06	2.64e-05	5.73
8471	ENSG00000163930	8314	BAP1	3	52400000	52400000	9000	-	BAP1	protein_coding	chromosome	BRCA1 associated protein 1 [Source:HGNC Symbol;Acc:HGNC:950]	ENSG00000163930.10	BAP1	c(ENST00000296288, ENST00000460680, ENST00000466093, ENST00000469613, ENST00000470173, ENST00000471532, ENST00000478368, ENST00000483984, ENST00000490804, ENST00000490917, ENST00000615113)	0.934	6.66	27.5	1.88e-06	2.65e-05	5.73
12552	ENSG00000205339	10527	IPO7	11	9380000	9450000	63500	+	IPO7	protein_coding	chromosome	importin 7 [Source:HGNC Symbol;Acc:HGNC:9852]	ENSG00000205339.10	IPO7	c(ENST00000379719, ENST00000527431, ENST00000528833, ENST00000530037, ENST00000531235, ENST00000533233, ENST00000533680, ENST00000630083)	0.609	8.62	27.5	1.88e-06	2.66e-05	5.73
2716	ENSG00000107281	56654	NPDC1	9	137000000	137000000	6720	-	NPDC1	protein_coding	chromosome	neural proliferation, differentiation and control 1 [Source:HGNC Symbol;Acc:HGNC:7899]	ENSG00000107281.10	NPDC1	c(ENST00000371600, ENST00000371601, ENST00000472668, ENST00000485589, ENST00000488145, ENST00000496498)	1.4	5.05	27.5	1.93e-06	2.72e-05	5.72
2096	ENSG00000102024	5358	PLS3	X	116000000	116000000	89700	+	PLS3	protein_coding	chromosome	plastin 3 [Source:HGNC Symbol;Acc:HGNC:9091]	ENSG00000102024.18	PLS3	c(ENST00000289290, ENST00000355899, ENST00000420625, ENST00000466150, ENST00000473026, ENST00000481823, ENST00000489283, ENST00000497870, ENST00000539310, ENST00000626746)	1.24	8.94	27.4	1.95e-06	2.74e-05	5.71
6983	ENSG00000148110	84641	MFSD14B	9	94400000	94500000	86500	+	MFSD14B	protein_coding	chromosome	major facilitator superfamily domain containing 14B [Source:HGNC Symbol;Acc:HGNC:23376]	ENSG00000148110.16	MFSD14B	c(ENST00000375344, ENST00000428393, ENST00000673506)	0.939	6.8	27.4	1.95e-06	2.74e-05	5.71
8063	ENSG00000160972	84988	PPP1R16A	8	144000000	145000000	24200	+	PPP1R16A	protein_coding	chromosome	protein phosphatase 1 regulatory subunit 16A [Source:HGNC Symbol;Acc:HGNC:14941]	ENSG00000160972.9	PPP1R16A	c(ENST00000292539, ENST00000435887, ENST00000526183, ENST00000526564, ENST00000526643, ENST00000528430, ENST00000529009, ENST00000529283, ENST00000532806, ENST00000533088, ENST00000533829)	2	4.77	27.4	1.95e-06	2.74e-05	5.71
11290	ENSG00000185477	285513	GPRIN3	4	89200000	89300000	71400	-	GPRIN3	protein_coding	chromosome	GPRIN family member 3 [Source:HGNC Symbol;Acc:HGNC:27733]	ENSG00000185477.5	GPRIN3	c(ENST00000333209, ENST00000609438)	-9.85	-0.383	27.9	1.95e-06	2.74e-05	5.71
12939	ENSG00000221926	10626	TRIM16	17	15600000	15700000	56400	-	TRIM16	protein_coding	chromosome	tripartite motif containing 16 [Source:HGNC Symbol;Acc:HGNC:17241]	ENSG00000221926.12	TRIM16	c(ENST00000336708, ENST00000416464, ENST00000460728, ENST00000473368, ENST00000473540, ENST00000473659, ENST00000494759, ENST00000577326, ENST00000577372, ENST00000577446, ENST00000577886, ENST00000578237, ENST00000578744, ENST00000579219, ENST00000579272, ENST00000579535, ENST00000579630, ENST00000579843, ENST00000580110, ENST00000580388, ENST00000581200, ENST00000581224, ENST00000582182, ENST00…	0.742	8.32	27.4	1.96e-06	2.74e-05	5.71
3012	ENSG00000110427	25758	KIAA1549L	11	33400000	33700000	298000	+	KIAA1549L	protein_coding	chromosome	KIAA1549 like [Source:HGNC Symbol;Acc:HGNC:24836]	ENSG00000110427.16	KIAA1549L	c(ENST00000265654, ENST00000321505, ENST00000526400, ENST00000658780)	1.03	5.26	27.4	1.99e-06	2.79e-05	5.7
11498	ENSG00000187097	957	ENTPD5	14	74000000	74000000	61400	-	ENTPD5	protein_coding	chromosome	ectonucleoside triphosphate diphosphohydrolase 5 (inactive) [Source:HGNC Symbol;Acc:HGNC:3367]	ENSG00000187097.12	ENTPD5	c(ENST00000334696, ENST00000553284, ENST00000554664, ENST00000555829, ENST00000556108, ENST00000556242, ENST00000557325, ENST00000557681)	1.81	4.83	27.4	1.99e-06	2.79e-05	5.7
11052	ENSG00000183580	23194	FBXL7	5	15500000	15900000	440000	+	FBXL7	protein_coding	chromosome	F-box and leucine rich repeat protein 7 [Source:HGNC Symbol;Acc:HGNC:13604]	ENSG00000183580.10	FBXL7	c(ENST00000329673, ENST00000504595, ENST00000510662)	-1.88	1.85	27.3	2.02e-06	2.82e-05	5.7
3803	ENSG00000117984	1509	CTSD	11	1750000	1760000	11800	-	CTSD	protein_coding	chromosome	cathepsin D [Source:HGNC Symbol;Acc:HGNC:2529]	ENSG00000117984.14	CTSD	c(ENST00000236671, ENST00000367196, ENST00000429746, ENST00000433655, ENST00000438213, ENST00000497544, ENST00000636571, ENST00000636843, ENST00000637158, ENST00000637381, ENST00000637387, ENST00000637815, ENST00000637915, ENST00000637937)	0.605	9.38	27.3	2.04e-06	2.86e-05	5.69
3057	ENSG00000110931	10645	CAMKK2	12	121000000	121000000	60600	-	CAMKK2	protein_coding	chromosome	calcium/calmodulin dependent protein kinase kinase 2 [Source:HGNC Symbol;Acc:HGNC:1470]	ENSG00000110931.19	CAMKK2	c(ENST00000324774, ENST00000337174, ENST00000347034, ENST00000392473, ENST00000392474, ENST00000402834, ENST00000404169, ENST00000412367, ENST00000446440, ENST00000535524, ENST00000538733, ENST00000539380, ENST00000542540, ENST00000543477, ENST00000544485, ENST00000545538, ENST00000652382)	0.924	6.06	31.2	2.05e-06	2.86e-05	5.69
1437	ENSG00000088356	81572	PDRG1	20	31900000	32000000	7710	-	PDRG1	protein_coding	chromosome	p53 and DNA damage regulated 1 [Source:HGNC Symbol;Acc:HGNC:16119]	ENSG00000088356.6	PDRG1	ENST00000202017	1.11	5.44	42.5	2.06e-06	2.87e-05	5.69
9997	ENSG00000173281	79660	PPP1R3B	8	9140000	9150000	15300	-	PPP1R3B	protein_coding	chromosome	protein phosphatase 1 regulatory subunit 3B [Source:HGNC Symbol;Acc:HGNC:14942]	ENSG00000173281.5	PPP1R3B	c(ENST00000310455, ENST00000519699)	12.8	5.7	28	2.06e-06	2.87e-05	5.69
12118	ENSG00000197958	6136	RPL12	9	127000000	127000000	3730	-	RPL12	protein_coding	chromosome	ribosomal protein L12 [Source:HGNC Symbol;Acc:HGNC:10302]	ENSG00000197958.13	RPL12	c(ENST00000361436, ENST00000483598, ENST00000497322, ENST00000497825, ENST00000536368)	-0.367	10.2	27.3	2.06e-06	2.87e-05	5.69
2425	ENSG00000105048	7138	TNNT1	19	55100000	55100000	16500	-	TNNT1	protein_coding	chromosome	troponin T1, slow skeletal type [Source:HGNC Symbol;Acc:HGNC:11948]	ENSG00000105048.17	TNNT1	c(ENST00000291901, ENST00000356783, ENST00000536926, ENST00000585321, ENST00000586282, ENST00000586649, ENST00000587089, ENST00000587465, ENST00000587758, ENST00000588147, ENST00000588426, ENST00000588981, ENST00000589226, ENST00000589745, ENST00000592920, ENST00000593046, ENST00000593194)	-1.24	4.93	27.3	2.07e-06	2.89e-05	5.68
2540	ENSG00000105723	2931	GSK3A	19	42200000	42200000	12400	-	GSK3A	protein_coding	chromosome	glycogen synthase kinase 3 alpha [Source:HGNC Symbol;Acc:HGNC:4616]	ENSG00000105723.12	GSK3A	c(ENST00000222330, ENST00000398249, ENST00000453535, ENST00000493059)	0.864	6.21	27.3	2.08e-06	2.9e-05	5.68
14529	ENSG00000278574	9326	ZNHIT3	CHR_HSCHR17_7_CTG4	36500000	36500000	12700	+	ZNHIT3	protein_coding	chromosome	zinc finger HIT-type containing 3 [Source:HGNC Symbol;Acc:HGNC:12309]	ENSG00000278574.4	ZNHIT3	c(ENST00000613198, ENST00000619649, ENST00000620508, ENST00000631862, ENST00000632245, ENST00000632476, ENST00000633110, ENST00000633117, ENST00000633296, ENST00000633894, ENST00000633937, ENST00000634200)	1.8	4.99	27.3	2.08e-06	2.89e-05	5.68
12386	ENSG00000203705	128387	TATDN3	1	213000000	213000000	25000	+	TATDN3	protein_coding	chromosome	TatD DNase domain containing 3 [Source:HGNC Symbol;Acc:HGNC:27010]	ENSG00000203705.11	TATDN3	c(ENST00000366973, ENST00000366974, ENST00000488246, ENST00000497768, ENST00000525569, ENST00000525574, ENST00000526641, ENST00000526997, ENST00000527693, ENST00000530392, ENST00000530399, ENST00000530441, ENST00000531963, ENST00000532324, ENST00000532433, ENST00000533650, ENST00000606486)	-1.48	4.22	27.2	2.09e-06	2.9e-05	5.68
10852	ENSG00000181982	91050	CCDC149	4	24800000	25000000	174000	-	CCDC149	protein_coding	chromosome	coiled-coil domain containing 149 [Source:HGNC Symbol;Acc:HGNC:25405]	ENSG00000181982.18	CCDC149	c(ENST00000324309, ENST00000389609, ENST00000502801, ENST00000504487, ENST00000507096, ENST00000508236, ENST00000512432, ENST00000635206)	-2.43	3.52	27.2	2.1e-06	2.91e-05	5.68
734	ENSG00000065183	10885	WDR3	1	118000000	118000000	36800	+	WDR3	protein_coding	chromosome	WD repeat domain 3 [Source:HGNC Symbol;Acc:HGNC:12755]	ENSG00000065183.16	WDR3	c(ENST00000349139, ENST00000369441, ENST00000471680, ENST00000487202)	1.3	6.99	27.2	2.14e-06	2.97e-05	5.67
7913	ENSG00000159433	57519	STARD9	15	42600000	42700000	145000	+	STARD9	protein_coding	chromosome	StAR related lipid transfer domain containing 9 [Source:HGNC Symbol;Acc:HGNC:19162]	ENSG00000159433.12	STARD9	c(ENST00000290607, ENST00000562139, ENST00000562619, ENST00000563872, ENST00000564158, ENST00000568493, ENST00000569419)	-2.43	2.39	27.2	2.15e-06	2.97e-05	5.67
1250	ENSG00000082126	58538	MPP4	2	202000000	202000000	53800	-	MPP4	protein_coding	chromosome	membrane palmitoylated protein 4 [Source:HGNC Symbol;Acc:HGNC:13680]	ENSG00000082126.18	MPP4	c(ENST00000315506, ENST00000359962, ENST00000396886, ENST00000409143, ENST00000409474, ENST00000409818, ENST00000428900, ENST00000447335, ENST00000483841, ENST00000486212, ENST00000602867, ENST00000620095)	-3.39	-0.81	27.2	2.16e-06	2.98e-05	5.67
9541	ENSG00000170113	123606	NIPA1	15	22800000	22800000	56700	+	NIPA1	protein_coding	chromosome	NIPA magnesium transporter 1 [Source:HGNC Symbol;Acc:HGNC:17043]	ENSG00000170113.16	NIPA1	c(ENST00000337435, ENST00000437912, ENST00000557930, ENST00000559448, ENST00000560069, ENST00000560105, ENST00000561183)	1.09	5.58	27.2	2.16e-06	2.98e-05	5.67
936	ENSG00000071537	6400	SEL1L	14	81500000	81500000	62300	-	SEL1L	protein_coding	chromosome	SEL1L adaptor subunit of ERAD E3 ubiquitin ligase [Source:HGNC Symbol;Acc:HGNC:10717]	ENSG00000071537.14	SEL1L	c(ENST00000336735, ENST00000554293, ENST00000554744, ENST00000555824, ENST00000555923, ENST00000557372)	0.842	6.77	27.1	2.17e-06	2.99e-05	5.66
3756	ENSG00000117475	8548	BLZF1	1	169000000	169000000	28600	+	BLZF1	protein_coding	chromosome	basic leucine zipper nuclear factor 1 [Source:HGNC Symbol;Acc:HGNC:1065]	ENSG00000117475.14	BLZF1	c(ENST00000329281, ENST00000367807, ENST00000367808, ENST00000420531, ENST00000426663)	0.918	6.12	29.3	2.17e-06	2.99e-05	5.66
7236	ENSG00000151422	2241	FER	5	109000000	109000000	449000	+	FER	protein_coding	chromosome	FER tyrosine kinase [Source:HGNC Symbol;Acc:HGNC:3655]	ENSG00000151422.13	FER	c(ENST00000281092, ENST00000438717, ENST00000502752, ENST00000504143, ENST00000505323, ENST00000509035, ENST00000513676, ENST00000513777, ENST00000618353, ENST00000628534)	-1.91	5.7	27.1	2.18e-06	3e-05	5.66
1921	ENSG00000100714	4522	MTHFD1	14	64400000	64500000	75400	+	MTHFD1	protein_coding	chromosome	methylenetetrahydrofolate dehydrogenase, cyclohydrolase and formyltetrahydrofolate synthetase 1 [Source:HGNC Symbol;Acc:HGNC:7432]	ENSG00000100714.17	MTHFD1	c(ENST00000545908, ENST00000553391, ENST00000553405, ENST00000554057, ENST00000554353, ENST00000554677, ENST00000554739, ENST00000554768, ENST00000555252, ENST00000555709, ENST00000555858, ENST00000556284, ENST00000556771, ENST00000557370, ENST00000557539, ENST00000650853, ENST00000651537, ENST00000651891, ENST00000652179, ENST00000652337, ENST00000652503, ENST00000652509)	-0.904	6.63	27.1	2.19e-06	3.01e-05	5.66
5995	ENSG00000138756	55589	BMP2K	4	78800000	78900000	140000	+	BMP2K	protein_coding	chromosome	BMP2 inducible kinase [Source:HGNC Symbol;Acc:HGNC:18041]	ENSG00000138756.17	BMP2K	c(ENST00000335016, ENST00000389010, ENST00000502613, ENST00000502871, ENST00000505725, ENST00000507670, ENST00000515075, ENST00000628286)	1.44	5.8	27.1	2.21e-06	3.03e-05	5.66
11422	ENSG00000186395	3858	KRT10	17	40800000	40800000	4500	-	KRT10	protein_coding	chromosome	keratin 10 [Source:HGNC Symbol;Acc:HGNC:6413]	ENSG00000186395.8	KRT10	c(ENST00000269576, ENST00000635956)	-1.74	4.16	27.1	2.21e-06	3.03e-05	5.66
1721	ENSG00000099814	283638	CEP170B	14	105000000	105000000	31500	+	CEP170B	protein_coding	chromosome	centrosomal protein 170B [Source:HGNC Symbol;Acc:HGNC:20362]	ENSG00000099814.16	CEP170B	c(ENST00000251181, ENST00000414716, ENST00000453495, ENST00000556508)	1.02	6.77	27.1	2.22e-06	3.04e-05	5.65
3357	ENSG00000113734	662	BNIP1	5	173000000	173000000	19900	+	BNIP1	protein_coding	chromosome	BCL2 interacting protein 1 [Source:HGNC Symbol;Acc:HGNC:1082]	ENSG00000113734.17	BNIP1	c(ENST00000231668, ENST00000351486, ENST00000352523, ENST00000393770, ENST00000519459)	-1.74	3.37	57.6	2.22e-06	3.04e-05	5.65
3422	ENSG00000114554	5361	PLXNA1	3	127000000	127000000	48800	+	PLXNA1	protein_coding	chromosome	plexin A1 [Source:HGNC Symbol;Acc:HGNC:9099]	ENSG00000114554.11	PLXNA1	c(ENST00000393409, ENST00000503234, ENST00000503363, ENST00000505278)	1.36	7.65	27.1	2.22e-06	3.04e-05	5.65
12426	ENSG00000204172	642517	AGAP9	10	47500000	47500000	21800	-	AGAP9	protein_coding	chromosome	ArfGAP with GTPase domain, ankyrin repeat and PH domain 9 [Source:HGNC Symbol;Acc:HGNC:23463]	ENSG00000204172.12	AGAP9	ENST00000452145	-1.53	2.76	27.1	2.22e-06	3.04e-05	5.65
1601	ENSG00000092439	54822	TRPM7	15	50600000	50700000	134000	-	TRPM7	protein_coding	chromosome	transient receptor potential cation channel subfamily M member 7 [Source:HGNC Symbol;Acc:HGNC:17994]	ENSG00000092439.16	TRPM7	c(ENST00000558444, ENST00000560284, ENST00000560516, ENST00000560638, ENST00000560849, ENST00000560955, ENST00000561267, ENST00000561443, ENST00000645282, ENST00000646667)	1.17	5.88	27.1	2.24e-06	3.06e-05	5.65
3306	ENSG00000113272	54974	THG1L	5	158000000	158000000	10000	+	THG1L	protein_coding	chromosome	tRNA-histidine guanylyltransferase 1 like [Source:HGNC Symbol;Acc:HGNC:26053]	ENSG00000113272.14	THG1L	c(ENST00000231198, ENST00000521655, ENST00000523575)	1.77	3.88	27.1	2.24e-06	3.06e-05	5.65
11425	ENSG00000186416	55922	NKRF	X	120000000	120000000	18100	-	NKRF	protein_coding	chromosome	NFKB repressing factor [Source:HGNC Symbol;Acc:HGNC:19374]	ENSG00000186416.15	NKRF	c(ENST00000304449, ENST00000371527, ENST00000487600, ENST00000542113, ENST00000649446)	1.36	4.99	28.3	2.24e-06	3.06e-05	5.65
5756	ENSG00000137177	63971	KIF13A	6	17800000	18000000	228000	-	KIF13A	protein_coding	chromosome	kinesin family member 13A [Source:HGNC Symbol;Acc:HGNC:14566]	ENSG00000137177.20	KIF13A	c(ENST00000259711, ENST00000358380, ENST00000378814, ENST00000378826, ENST00000378843, ENST00000502297, ENST00000502704, ENST00000503342, ENST00000505588, ENST00000506044, ENST00000507576, ENST00000514714, ENST00000636847)	0.798	7.67	27	2.25e-06	3.07e-05	5.65
8867	ENSG00000166123	84706	GPT2	16	46900000	46900000	46900	+	GPT2	protein_coding	chromosome	glutamic--pyruvic transaminase 2 [Source:HGNC Symbol;Acc:HGNC:18062]	ENSG00000166123.14	GPT2	c(ENST00000340124, ENST00000440783, ENST00000562132, ENST00000562801, ENST00000569193)	-1.06	5.74	27	2.26e-06	3.08e-05	5.65
6058	ENSG00000139343	6636	SNRPF	12	95900000	95900000	44900	+	SNRPF	protein_coding	chromosome	small nuclear ribonucleoprotein polypeptide F [Source:HGNC Symbol;Acc:HGNC:11162]	ENSG00000139343.10	SNRPF	c(ENST00000266735, ENST00000549580, ENST00000551316, ENST00000552085, ENST00000553192)	-0.707	5.66	29.8	2.27e-06	3.09e-05	5.64
9862	ENSG00000172320	219982	OR5A1	11	59400000	59500000	14900	+	OR5A1	protein_coding	chromosome	olfactory receptor family 5 subfamily A member 1 [Source:HGNC Symbol;Acc:HGNC:8319]	ENSG00000172320.3	OR5A1	c(ENST00000302030, ENST00000641045)	-4.32	0.0935	27	2.28e-06	3.1e-05	5.64
10902	ENSG00000182324	3770	KCNJ14	19	48500000	48500000	11500	+	KCNJ14	protein_coding	chromosome	potassium voltage-gated channel subfamily J member 14 [Source:HGNC Symbol;Acc:HGNC:6260]	ENSG00000182324.6	KCNJ14	c(ENST00000342291, ENST00000391884)	-3.55	0.427	36.2	2.29e-06	3.11e-05	5.64
8980	ENSG00000166716	9640	ZNF592	15	84700000	84800000	57900	+	ZNF592	protein_coding	chromosome	zinc finger protein 592 [Source:HGNC Symbol;Acc:HGNC:28986]	ENSG00000166716.10	ZNF592	c(ENST00000299927, ENST00000559607, ENST00000560079, ENST00000618477)	1.06	5.34	27.7	2.3e-06	3.12e-05	5.64
10143	ENSG00000174628	124152	IQCK	16	19700000	19900000	142000	+	IQCK	protein_coding	chromosome	IQ motif containing K [Source:HGNC Symbol;Acc:HGNC:28556]	ENSG00000174628.16	IQCK	c(ENST00000308214, ENST00000320394, ENST00000561839, ENST00000561935, ENST00000562762, ENST00000564186, ENST00000564515, ENST00000564955, ENST00000566312, ENST00000568061, ENST00000568126, ENST00000568236, ENST00000568300, ENST00000568387)	2.86	3.1	27	2.32e-06	3.15e-05	5.63
10274	ENSG00000175793	2810	SFN	1	26900000	26900000	1310	+	SFN	protein_coding	chromosome	stratifin [Source:HGNC Symbol;Acc:HGNC:10773]	ENSG00000175793.12	SFN	ENST00000339276	0.454	10.5	26.9	2.33e-06	3.16e-05	5.63
3999	ENSG00000120256	84918	LRP11	6	150000000	150000000	45600	-	LRP11	protein_coding	chromosome	LDL receptor related protein 11 [Source:HGNC Symbol;Acc:HGNC:16936]	ENSG00000120256.11	LRP11	c(ENST00000239367, ENST00000367368, ENST00000463728)	0.922	6.83	26.9	2.35e-06	3.18e-05	5.63
2118	ENSG00000102189	8411	EEA1	12	92800000	92900000	159000	-	EEA1	protein_coding	chromosome	early endosome antigen 1 [Source:HGNC Symbol;Acc:HGNC:3185]	ENSG00000102189.17	EEA1	c(ENST00000322349, ENST00000418984, ENST00000547833, ENST00000549790, ENST00000553019)	1.23	6.48	26.9	2.36e-06	3.19e-05	5.63
10020	ENSG00000173530	8793	TNFRSF10D	8	23100000	23200000	28400	-	TNFRSF10D	protein_coding	chromosome	TNF receptor superfamily member 10d [Source:HGNC Symbol;Acc:HGNC:11907]	ENSG00000173530.6	TNFRSF10D	ENST00000312584	0.767	7	26.9	2.39e-06	3.22e-05	5.62
13715	ENSG00000251192	641339	ZNF674	X	46500000	46500000	47700	-	ZNF674	protein_coding	chromosome	zinc finger protein 674 [Source:HGNC Symbol;Acc:HGNC:17625]	ENSG00000251192.7	ZNF674	c(ENST00000414387, ENST00000453909, ENST00000518708, ENST00000518795, ENST00000521626, ENST00000522017, ENST00000523374)	-2.01	2.85	26.9	2.39e-06	3.23e-05	5.62
2117	ENSG00000102181	83692	CD99L2	X	151000000	151000000	132000	-	CD99L2	protein_coding	chromosome	CD99 molecule like 2 [Source:HGNC Symbol;Acc:HGNC:18237]	ENSG00000102181.21	CD99L2	c(ENST00000346693, ENST00000355149, ENST00000370377, ENST00000418547, ENST00000437787, ENST00000466436, ENST00000491877, ENST00000613030, ENST00000634795)	1.11	5.26	35.4	2.43e-06	3.27e-05	5.62
2212	ENSG00000103111	22879	MON1B	16	77200000	77200000	11600	+	MON1B	protein_coding	chromosome	MON1 homolog B, secretory trafficking associated [Source:HGNC Symbol;Acc:HGNC:25020]	ENSG00000103111.15	MON1B	c(ENST00000248248, ENST00000439557, ENST00000545553, ENST00000563279, ENST00000563612, ENST00000564006, ENST00000566455, ENST00000566963, ENST00000567291, ENST00000569610)	1.07	5.4	26.8	2.45e-06	3.3e-05	5.61
7440	ENSG00000153885	79047	KCTD15	19	33800000	33800000	19800	+	KCTD15	protein_coding	chromosome	potassium channel tetramerization domain containing 15 [Source:HGNC Symbol;Acc:HGNC:23297]	ENSG00000153885.14	KCTD15	c(ENST00000284006, ENST00000430256, ENST00000587559, ENST00000587658, ENST00000588637, ENST00000588881, ENST00000589786, ENST00000590385, ENST00000590771, ENST00000590906, ENST00000592210, ENST00000592363)	1.5	5.34	26.8	2.46e-06	3.3e-05	5.61
9457	ENSG00000169564	5093	PCBP1	2	70100000	70100000	1730	+	PCBP1	protein_coding	chromosome	poly(rC) binding protein 1 [Source:HGNC Symbol;Acc:HGNC:8647]	ENSG00000169564.7	PCBP1	ENST00000303577	0.627	7.37	26.8	2.46e-06	3.3e-05	5.61
8886	ENSG00000166188	57567	ZNF319	16	58000000	58000000	5790	-	ZNF319	protein_coding	chromosome	zinc finger protein 319 [Source:HGNC Symbol;Acc:HGNC:13644]	ENSG00000166188.2	ZNF319	c(ENST00000299237, ENST00000562909)	1.93	3.79	34.9	2.47e-06	3.32e-05	5.61
7884	ENSG00000159176	1465	CSRP1	1	201000000	202000000	25900	-	CSRP1	protein_coding	chromosome	cysteine and glycine rich protein 1 [Source:HGNC Symbol;Acc:HGNC:2469]	ENSG00000159176.14	CSRP1	c(ENST00000340006, ENST00000367306, ENST00000458271, ENST00000471596, ENST00000481851, ENST00000524951, ENST00000526256, ENST00000526317, ENST00000526723, ENST00000527573, ENST00000527662, ENST00000529975, ENST00000530120, ENST00000531916, ENST00000532313, ENST00000532460, ENST00000533188, ENST00000533402, ENST00000533432)	0.595	7.4	26.8	2.48e-06	3.32e-05	5.61
8789	ENSG00000165633	196740	VSTM4	10	49000000	49100000	101000	-	VSTM4	protein_coding	chromosome	V-set and transmembrane domain containing 4 [Source:HGNC Symbol;Acc:HGNC:26470]	ENSG00000165633.13	VSTM4	c(ENST00000298454, ENST00000332853, ENST00000476018)	-3.41	0.305	26.8	2.48e-06	3.33e-05	5.61
3572	ENSG00000115762	55041	PLEKHB2	2	131000000	131000000	249000	+	PLEKHB2	protein_coding	chromosome	pleckstrin homology domain containing B2 [Source:HGNC Symbol;Acc:HGNC:19236]	ENSG00000115762.16	PLEKHB2	c(ENST00000234115, ENST00000403716, ENST00000404460, ENST00000409158, ENST00000409279, ENST00000409612, ENST00000438882, ENST00000439822, ENST00000482225, ENST00000487980, ENST00000628582)	0.584	7.81	26.8	2.49e-06	3.33e-05	5.6
9004	ENSG00000166860	9880	ZBTB39	12	57000000	57000000	7710	-	ZBTB39	protein_coding	chromosome	zinc finger and BTB domain containing 39 [Source:HGNC Symbol;Acc:HGNC:29014]	ENSG00000166860.3	ZBTB39	ENST00000300101	1.64	4.42	26.8	2.49e-06	3.33e-05	5.6
10793	ENSG00000181218	92815	H2AW	1	228000000	228000000	895	-	HIST3H2A	protein_coding	chromosome	histone cluster 3 H2A [Source:HGNC Symbol;Acc:HGNC:20507]	ENSG00000181218.5	HIST3H2A	ENST00000366695	9.83	2.22	77.9	2.49e-06	3.33e-05	5.6
2148	ENSG00000102554	688	KLF5	13	73100000	73100000	22600	+	KLF5	protein_coding	chromosome	Kruppel like factor 5 [Source:HGNC Symbol;Acc:HGNC:6349]	ENSG00000102554.14	KLF5	c(ENST00000377687, ENST00000464404, ENST00000476859, ENST00000477333, ENST00000539231)	0.543	7.27	26.7	2.51e-06	3.36e-05	5.6
3187	ENSG00000112062	1432	MAPK14	6	36000000	36100000	83600	+	MAPK14	protein_coding	chromosome	mitogen-activated protein kinase 14 [Source:HGNC Symbol;Acc:HGNC:6876]	ENSG00000112062.10	MAPK14	c(ENST00000229794, ENST00000229795, ENST00000310795, ENST00000468133, ENST00000472333, ENST00000474429, ENST00000490379, ENST00000491957, ENST00000496250, ENST00000622903)	0.902	6.76	26.7	2.51e-06	3.35e-05	5.6
11308	ENSG00000185567	113146	AHNAK2	14	105000000	105000000	41100	-	AHNAK2	protein_coding	chromosome	AHNAK nucleoprotein 2 [Source:HGNC Symbol;Acc:HGNC:20125]	ENSG00000185567.7	AHNAK2	c(ENST00000333244, ENST00000555122, ENST00000555544, ENST00000557457)	0.698	9.47	26.7	2.53e-06	3.38e-05	5.6
3840	ENSG00000118518	81847	RNF146	6	127000000	127000000	22000	+	RNF146	protein_coding	chromosome	ring finger protein 146 [Source:HGNC Symbol;Acc:HGNC:21336]	ENSG00000118518.15	RNF146	c(ENST00000309649, ENST00000356799, ENST00000368314, ENST00000476956, ENST00000477776, ENST00000480444, ENST00000489534, ENST00000495188, ENST00000608340, ENST00000608991, ENST00000609447, ENST00000609944, ENST00000610153, ENST00000610162, ENST00000616343)	1.38	4.73	26.7	2.54e-06	3.39e-05	5.59
2893	ENSG00000109063	4621	MYH3	17	10600000	10700000	28800	-	MYH3	protein_coding	chromosome	myosin heavy chain 3 [Source:HGNC Symbol;Acc:HGNC:7573]	ENSG00000109063.15	MYH3	c(ENST00000577963, ENST00000579489, ENST00000579928, ENST00000582580, ENST00000583535)	-2.78	1.84	26.7	2.56e-06	3.41e-05	5.59
3398	ENSG00000114346	1894	ECT2	3	173000000	173000000	70800	+	ECT2	protein_coding	chromosome	epithelial cell transforming 2 [Source:HGNC Symbol;Acc:HGNC:3155]	ENSG00000114346.13	ECT2	c(ENST00000232458, ENST00000366090, ENST00000366254, ENST00000392692, ENST00000415665, ENST00000417960, ENST00000426894, ENST00000428567, ENST00000437296, ENST00000438041, ENST00000441497, ENST00000444250, ENST00000460860, ENST00000486027, ENST00000487073, ENST00000540509)	-1.38	6.06	26.7	2.58e-06	3.43e-05	5.59
11400	ENSG00000186212	345079	SOWAHB	4	76900000	76900000	3990	-	SOWAHB	protein_coding	chromosome	sosondowah ankyrin repeat domain family member B [Source:HGNC Symbol;Acc:HGNC:32958]	ENSG00000186212.4	SOWAHB	ENST00000334306	1.57	4.25	27.2	2.6e-06	3.45e-05	5.59
6752	ENSG00000145391	80854	SETD7	4	139000000	140000000	111000	-	SETD7	protein_coding	chromosome	SET domain containing 7, histone lysine methyltransferase [Source:HGNC Symbol;Acc:HGNC:30412]	ENSG00000145391.13	SETD7	c(ENST00000274031, ENST00000404104, ENST00000406354, ENST00000506866, ENST00000515101, ENST00000608795, ENST00000608958)	0.465	7.56	30.2	2.65e-06	3.52e-05	5.58
6229	ENSG00000140943	8720	MBTPS1	16	84100000	84100000	63200	-	MBTPS1	protein_coding	chromosome	membrane bound transcription factor peptidase, site 1 [Source:HGNC Symbol;Acc:HGNC:15456]	ENSG00000140943.17	MBTPS1	c(ENST00000343411, ENST00000561936, ENST00000562788, ENST00000562886, ENST00000562906, ENST00000563231, ENST00000564049, ENST00000564444, ENST00000564643, ENST00000565863, ENST00000567557, ENST00000568051, ENST00000569770, ENST00000569907, ENST00000570012, ENST00000570064)	0.899	6.68	26.6	2.66e-06	3.53e-05	5.57
11906	ENSG00000196715	154807	VKORC1L1	7	65900000	66000000	86500	+	VKORC1L1	protein_coding	chromosome	vitamin K epoxide reductase complex subunit 1 like 1 [Source:HGNC Symbol;Acc:HGNC:21492]	ENSG00000196715.7	VKORC1L1	c(ENST00000360768, ENST00000434382, ENST00000648179, ENST00000648187)	1.33	5.69	26.6	2.66e-06	3.52e-05	5.58
12379	ENSG00000203531	NA		2	223000000	223000000	862	-	AC104772.1	processed_pseudogene	chromosome	C-type lectin domain family 1, member A (CLEC1A) pseudogene	ENSG00000203531.3	AC104772.1	ENST00000444764	-5.7	-2.25	26.6	2.67e-06	3.53e-05	5.57
14297	ENSG00000275052	57223	PPP4R3B	2	55500000	55600000	71600	-	PPP4R3B	protein_coding	chromosome	protein phosphatase 4 regulatory subunit 3B [Source:HGNC Symbol;Acc:HGNC:29267]	ENSG00000275052.5	PPP4R3B	c(ENST00000470801, ENST00000482826, ENST00000611717, ENST00000612688, ENST00000616288, ENST00000616407)	0.8	6.43	26.6	2.67e-06	3.53e-05	5.57
4616	ENSG00000127364	50832	TAS2R4	7	142000000	142000000	2380	+	TAS2R4	protein_coding	chromosome	taste 2 receptor member 4 [Source:HGNC Symbol;Acc:HGNC:14911]	ENSG00000127364.3	TAS2R4	ENST00000247881	-3.87	0.334	26.6	2.68e-06	3.54e-05	5.57
7068	ENSG00000149084	51144	HSD17B12	11	43700000	43900000	176000	+	HSD17B12	protein_coding	chromosome	hydroxysteroid 17-beta dehydrogenase 12 [Source:HGNC Symbol;Acc:HGNC:18646]	ENSG00000149084.13	HSD17B12	c(ENST00000278353, ENST00000395700, ENST00000525736, ENST00000527213, ENST00000527433, ENST00000531185, ENST00000532178, ENST00000533090, ENST00000533802, ENST00000534053, ENST00000636007, ENST00000636722, ENST00000637401, ENST00000638034)	0.714	7.37	26.6	2.68e-06	3.54e-05	5.57
2634	ENSG00000106384	346606	MOGAT3	7	101000000	101000000	6030	-	MOGAT3	protein_coding	chromosome	monoacylglycerol O-acyltransferase 3 [Source:HGNC Symbol;Acc:HGNC:23249]	ENSG00000106384.12	MOGAT3	c(ENST00000223114, ENST00000379423, ENST00000440203, ENST00000649999)	-3.36	-0.843	26.5	2.69e-06	3.55e-05	5.57
8823	ENSG00000165804	51222	ZNF219	14	21100000	21100000	14600	-	ZNF219	protein_coding	chromosome	zinc finger protein 219 [Source:HGNC Symbol;Acc:HGNC:13011]	ENSG00000165804.16	ZNF219	c(ENST00000360947, ENST00000421093, ENST00000451119, ENST00000553296, ENST00000553980, ENST00000554478, ENST00000554923, ENST00000555270, ENST00000555697, ENST00000556101, ENST00000556174, ENST00000556944, ENST00000624093)	-1.22	4.8	26.6	2.69e-06	3.55e-05	5.57
4162	ENSG00000122254	9956	HS3ST2	16	22800000	22900000	102000	+	HS3ST2	protein_coding	chromosome	heparan sulfate-glucosamine 3-sulfotransferase 2 [Source:HGNC Symbol;Acc:HGNC:5195]	ENSG00000122254.7	HS3ST2	c(ENST00000261374, ENST00000473392)	1.53	4.2	39.3	2.74e-06	3.61e-05	5.56
14259	ENSG00000274523	81554	RCC1L	7	75000000	75100000	47100	-	RCC1L	protein_coding	chromosome	RCC1 like [Source:HGNC Symbol;Acc:HGNC:14948]	ENSG00000274523.5	RCC1L	c(ENST00000610322, ENST00000614461, ENST00000615250, ENST00000616051, ENST00000618035, ENST00000618102)	1.19	5.53	26.5	2.78e-06	3.65e-05	5.56
13528	ENSG00000241644	11185	INMT	7	30700000	30800000	59600	+	INMT	protein_coding	chromosome	indolethylamine N-methyltransferase [Source:HGNC Symbol;Acc:HGNC:6069]	ENSG00000241644.2	INMT	c(ENST00000013222, ENST00000409539, ENST00000461246, ENST00000484180)	-2.85	0.618	26.4	2.81e-06	3.69e-05	5.55
6757	ENSG00000145439	84869	CBR4	4	169000000	169000000	147000	-	CBR4	protein_coding	chromosome	carbonyl reductase 4 [Source:HGNC Symbol;Acc:HGNC:25891]	ENSG00000145439.12	CBR4	c(ENST00000306193, ENST00000504480, ENST00000504561, ENST00000506808, ENST00000507752, ENST00000509108, ENST00000510042)	1.7	4.76	26.4	2.83e-06	3.71e-05	5.55
3868	ENSG00000118971	894	CCND2	12	4270000	4310000	31600	+	CCND2	protein_coding	chromosome	cyclin D2 [Source:HGNC Symbol;Acc:HGNC:1583]	ENSG00000118971.8	CCND2	c(ENST00000261254, ENST00000536537, ENST00000536795, ENST00000541542)	1.36	7.71	26.4	2.84e-06	3.72e-05	5.55
12168	ENSG00000198176	7027	TFDP1	13	114000000	114000000	56800	+	TFDP1	protein_coding	chromosome	transcription factor Dp-1 [Source:HGNC Symbol;Acc:HGNC:11749]	ENSG00000198176.13	TFDP1	c(ENST00000375370, ENST00000408980, ENST00000453989, ENST00000464794, ENST00000465174, ENST00000475254, ENST00000494812, ENST00000544902)	0.685	7.22	26.4	2.86e-06	3.75e-05	5.54
[truncated: 13,704 more rows]
