# Supplementary material for: Comparison of Intracellular Transcriptional Response of NHBE Cells to Infection with SARS-CoV-2 Washington and New York Strains
Source: Front Cell Infect Microbiol. 2022 Sep 20;12:1009328. doi: 10.3389/fcimb.2022.1009328 (PMC9530606; doi:10.3389/fcimb.2022.1009328)
Supplement: Supplementary Table 7 — Combined set of most significant differentially expressed genes across viral isolates and time points. [file Table_7.xlsx]

## Sheet: Sheet1
Gene		Washington 6hpi		New York 6hpi		Washington 12hpi		New York 12hpi		Washington 24hpi		New York 24hpi
Ensembl ID	Name	Fold-change	FDR adjusted p-value	Fold-change	FDR adjusted p-value	Fold-change	FDR adjusted p-value	Fold-change	FDR adjusted p-value	Fold-change	FDR adjusted p-value	Fold-change	FDR adjusted p-value
ENSG00000236342	ABCF1									-11.6	0.0148
ENSG00000257767	AC002996.1							-8.05	0.00628
ENSG00000285526	AC020907.6									10.8	0.0365	10.9	0.0353
ENSG00000229119	AC026403.1							-9.02	0.0075
ENSG00000249319	AC068533.4					6.22	0.0131	5.23	0.0243
ENSG00000273291	AC092042.3									-10.8	0.00164	-10.8	0.00158
ENSG00000287542	AC098582.1											11.1	0.0155
ENSG00000244398	AC116533.1							9.15	0.0184
ENSG00000262526	AC120057.2	-8.2	0.0369	-8.2	0.0178
ENSG00000259948	AC124068.1			-4.29	0.011			-7.64	0.000887
ENSG00000262660	AC139530.2					8.47	0.0124	6.35	0.0377
ENSG00000288461	AC270230.1	-10	0.0113	-10	0.00505
ENSG00000280830	ADI1					8.35	0.00418
ENSG00000206324	AGPAT1							-0.454	0.0428	11.8	4.45e-07	11.9	2.46e-07
ENSG00000172482	AGXT									-2.28	0.0456	-9.37	0.000182
ENSG00000259132	AL132780.3			7.09	0.026
ENSG00000259522	AL136295.4									-10.5	8.32e-05	-10.5	4.28e-05
ENSG00000285130	AL358113.1									-11.5	0.0012	-3.53	0.0357
ENSG00000280249	AL691477.1									-4.06	0.000224	-10.5	4.51e-06
ENSG00000249624	AP000295.1											-9.7	0.028
ENSG00000273780	ARHGAP23									-11	0.0364	-11	0.0408
ENSG00000204072	ARMCX7P							-8.31	0.00562
ENSG00000286053	ASDURF			6.05	0.0384
ENSG00000277033	B3GNTL1											-8.66	0.0482
ENSG00000145734	BDP1	10.5	0.0321	9.95	0.0198					-13	0.0393
ENSG00000163633	C4orf36											-8.97	0.00468
ENSG00000274811	CLPTM1L	-8.78	0.0307
ENSG00000269897	COMMD3-BMI1									-11.9	0.000214
ENSG00000204209	DAXX	8.44	0.0419
ENSG00000204209	DAXX									-11.7	0.0372
ENSG00000231617	DAXX			-9.87	0.0223
ENSG00000230624	DDX39B	-8.94	0.00922			8.43	0.0256	7.24	0.0421
ENSG00000198563	DDX39B					-9.09	0.028
ENSG00000225859	DDX39B					-9.52	0.017
ENSG00000242612	DECR2					-8.16	0.0123
ENSG00000257093	DENND11			-9.54	0.00702
ENSG00000103423	DNAJA3					-10.3	0.0171
ENSG00000205609	EIF3CL									-12.1	0.00786
ENSG00000160767	FAM189B									11.2	0.00162	11.9	0.000179
ENSG00000170270	GON7							7.8	0.0218
ENSG00000236011	GPANK1					-8.44	0.00778	-8.44	0.0062
ENSG00000147697	GSDMC					2.86	0.00148	2.24	0.00959
ENSG00000277897	GSTT2			-6.21	0.0483			6.36	0.0334
ENSG00000204228	HSD17B8	-8.22	0.0439
ENSG00000204388	HSPA1B							10	0.00772
ENSG00000281618	IFITM10	8.49	0.0171	7.47	0.028
ENSG00000143624	INTS3											12.4	0.0095
ENSG00000282735	KIAA0355					-8.27	5.51e-05
ENSG00000273574	LENG9	-8.96	0.00233
ENSG00000283780	MAML1									11.5	0.0353	11.6	0.0357
ENSG00000180815	MAP3K15									-10	0.000305	-10	0.000222
ENSG00000125505	MBOAT7									11.5	0.0424
ENSG00000275300	MCCC2	-8.3	0.00485	-8.3	0.00222
ENSG00000225589	MDC1					3.14	0.0017
ENSG00000270672	MTRNR2L6			2.66	0.0101			12.3	2.55e-05	-6.69	1.59e-05
ENSG00000281630	MUC20							6.33	0.0133
ENSG00000072864	NDE1							-10.6	0.00951
ENSG00000281013	NDUFA6									11.3	0.0173
ENSG00000103512	NOMO1			6.1	0.017
ENSG00000226827	NPM1P11											-9.31	0.000667
ENSG00000169752	NRG4	2.85	0.00143
ENSG00000278174	NSF					-9.49	0.00881	-7.99	0.0117	-11.5	0.0359
ENSG00000282522	PKD1P1					3.78	0.0421
ENSG00000276429	PLCH2					-9.16	0.0266
ENSG00000204569	PPP1R10	7.15	0.0165
ENSG00000236560	PPP1R11	10.9	0.00236	10.5	0.00145
ENSG00000236428	PPP1R18	-9.27	0.0139	-9.27	0.00655	-9.84	0.0053
ENSG00000285343	PPP1R3B	-9.34	0.0172	-9.34	0.00792
ENSG00000173281	PPP1R3B			0.867	0.0116			0.81	0.0169	12.8	2.87e-05	12.5	0.000109
ENSG00000229202	PRR3									11.6	1.62e-05	11.4	4.66e-05
ENSG00000233564	PRR3									-13.5	8.78e-05
ENSG00000225748	PRRC2A			6.32	0.0465			7.23	0.0135
ENSG00000166450	PRTG	3.78	0.000568
ENSG00000206298	PSMB8			-8.57	0.0273
ENSG00000206287	RING1	-9.34	0.0157	-9.34	0.00717
ENSG00000236967	RNF39					7.69	0.0124
ENSG00000225338	RPL23AP18			3.36	0.0244
ENSG00000100218	RSPH14									-11.1	2.16e-05	-6.3	0.000209
ENSG00000164756	SLC30A8									-11.7	9.07e-06	-7.07	4.82e-05
ENSG00000278550	SLC43A2									11	0.00538	11	0.00697
ENSG00000206208	TAPBP					5.63	0.00776					3.12	0.0481
ENSG00000142188	TMEM50B							8.57	0.00115
ENSG00000234495	TRIM27											11.8	0.0375
ENSG00000274129	TSEN34	5.09	0.0268	5.02	0.012
ENSG00000235067	TUBB					10.5	0.0208
ENSG00000242515	UGT1A10	6.84	0.00972			-5.05	0.0243
ENSG00000223501	VPS52			-8.94	0.0333			-8.63	0.0428
ENSG00000223618	VPS52							-7.68	0.00418	-10.8	0.0291
ENSG00000257315	ZBED6									10.9	0.0219	11.7	0.00321
ENSG00000236104	ZBTB22	5.15	0.032
ENSG00000274746	ZNF100			7.57	0.0348	-8.91	0.011	-8.91	0.0076
