# Supplementary material for: Comparison of Intracellular Transcriptional Response of NHBE Cells to Infection with SARS-CoV-2 Washington and New York Strains
Source: Front Cell Infect Microbiol. 2022 Sep 20;12:1009328. doi: 10.3389/fcimb.2022.1009328 (PMC9530606; doi:10.3389/fcimb.2022.1009328)
Supplement: Supplementary Table 8 — Significant affected functional terms in the NY isolate (infected vs mock-infected) at 6hpi. [file Table_8.xlsx]

## Sheet: Supplementary_Table_8-camera_dg
GeneSet	NGenes	Correlation	Direction	PValue	FDR
REACTOME_INTERLEUKIN_10_SIGNALING	25	0.0554711	Up	8.62e-09	0.000172125
ONDER_CDH1_TARGETS_3_DN	56	0.0820127	Up	2.83e-08	0.000283044
DAZARD_UV_RESPONSE_CLUSTER_G28	19	0.063145	Up	7.78e-08	0.000427543
LIN_SILENCED_BY_TUMOR_MICROENVIRONMENT	103	0.059551	Up	1.2e-07	0.000427543
GO_DETOXIFICATION_OF_INORGANIC_COMPOUND	11	0.124485	Down	1.38e-07	0.000427543
BLANCO_MELO_BRONCHIAL_EPITHELIAL_CELLS_INFLUENZA_A_DEL_NS1_INFECTION_DN	180	0.0266235	Down	1.43e-07	0.000427543
BROWNE_INTERFERON_RESPONSIVE_GENES	69	0.00212734	Up	1.5e-07	0.000427543
GO_LUNG_VASCULATURE_DEVELOPMENT	4	0.215493	Up	1.93e-07	0.000427885
HECKER_IFNB1_TARGETS	64	0.0154044	Up	1.93e-07	0.000427885
BLANCO_MELO_COVID19_BRONCHIAL_EPITHELIAL_CELLS_SARS_COV_2_INFECTION_UP	138	0.0441835	Up	2.14e-07	0.000427885
BLANCO_MELO_HUMAN_PARAINFLUENZA_VIRUS_3_INFECTION_A594_CELLS_UP	170	0.0158226	Up	2.45e-07	0.000445612
WP_CHOLESTEROL_BIOSYNTHESIS_PATHWAY	17	0.117644	Down	2.81e-07	0.000467157
SCHMIDT_POR_TARGETS_IN_LIMB_BUD_UP	25	0.0951946	Down	4.18e-07	0.000642213
GO_POSITIVE_REGULATION_OF_IMMATURE_T_CELL_PROLIFERATION	3	0.0836624	Up	5.65e-07	0.000806397
HORTON_SREBF_TARGETS	27	0.0828532	Down	6.38e-07	0.000849699
AMIT_SERUM_RESPONSE_240_MCF10A	57	0.124239	Up	7.3e-07	0.000911242
SESTO_RESPONSE_TO_UV_C3	28	0.0339665	Up	8.7e-07	0.00100028
AMIT_SERUM_RESPONSE_120_MCF10A	65	0.0813549	Up	9.01e-07	0.00100028
GO_INTERLEUKIN_1_BINDING	6	0.08053	Up	9.55e-07	0.00100363
CROONQUIST_IL6_DEPRIVATION_DN	93	0.0318182	Down	1.11e-06	0.00110534
ROSTY_CERVICAL_CANCER_PROLIFERATION_CLUSTER	140	0.0340407	Down	1.27e-06	0.00119587
GRAHAM_NORMAL_QUIESCENT_VS_NORMAL_DIVIDING_DN	82	0.0416016	Down	1.32e-06	0.00119587
GO_POSITIVE_REGULATION_OF_PROSTAGLANDIN_BIOSYNTHETIC_PROCESS	5	0.0154638	Up	1.49e-06	0.00126425
REACTOME_METALLOTHIONEINS_BIND_METALS	7	0.327262	Down	1.52e-06	0.00126425
KANG_DOXORUBICIN_RESISTANCE_UP	56	0.0363983	Down	1.79e-06	0.00142013
WP_MEVALONATE_PATHWAY	7	0.0747998	Down	1.85e-06	0.00142013
BIOCARTA_PEPI_PATHWAY	3	0.0367827	Up	2.63e-06	0.00194251
TIAN_TNF_SIGNALING_VIA_NFKB	23	0.10421	Up	3.09e-06	0.00215044
AMIT_EGF_RESPONSE_120_MCF10A	41	0.0820898	Up	3.12e-06	0.00215044
GO_NEGATIVE_REGULATION_OF_P38MAPK_CASCADE	5	0.114098	Up	3.26e-06	0.00217283
ZHOU_CELL_CYCLE_GENES_IN_IR_RESPONSE_6HR	82	0.0403538	Down	3.43e-06	0.00221315
ZHOU_CELL_CYCLE_GENES_IN_IR_RESPONSE_24HR	124	0.0339973	Down	3.77e-06	0.00235327
SIMBULAN_UV_RESPONSE_NORMAL_UP	9	-0.00209504	Up	3.98e-06	0.00240993
DAZARD_UV_RESPONSE_CLUSTER_G2	32	0.0632423	Up	4.26e-06	0.00250517
REACTOME_UNWINDING_OF_DNA	12	0.00443215	Down	5.11e-06	0.00291797
GROSS_HYPOXIA_VIA_ELK3_ONLY_UP	31	0.0315966	Up	5.42e-06	0.00300927
ZHANG_RESPONSE_TO_IKK_INHIBITOR_AND_TNF_UP	210	0.0588099	Up	6.02e-06	0.00317856
BIOCARTA_GRANULOCYTES_PATHWAY	8	-0.0197561	Up	6.05e-06	0.00317856
REACTOME_CHOLESTEROL_BIOSYNTHESIS	26	0.119384	Down	6.21e-06	0.00317856
GO_CALCIUM_INDEPENDENT_CELL_CELL_ADHESION_VIA_PLASMA_MEMBRANE_CELL_ADHESION_MOLECULES	10	-0.0207618	Up	7.05e-06	0.00341237
LIANG_SILENCED_BY_METHYLATION_2	45	0.0461832	Up	7.29e-06	0.00341237
MOSERLE_IFNA_RESPONSE	26	0.0353318	Up	7.34e-06	0.00341237
BLANCO_MELO_BETA_INTERFERON_TREATED_BRONCHIAL_EPITHELIAL_CELLS_UP	352	0.0308751	Up	7.35e-06	0.00341237
WP_OLIGODENDROCYTE_SPECIFICATION_AND_DIFFERENTIATION_LEADING_TO_MYELIN_COMPONENTS_FOR_CNS	15	0.00649531	Up	8.02e-06	0.0036417
EGUCHI_CELL_CYCLE_RB1_TARGETS	22	0.0448413	Down	9.39e-06	0.0041683
WHITEFORD_PEDIATRIC_CANCER_MARKERS	107	0.0438706	Down	1.05e-05	0.00454283
MOLENAAR_TARGETS_OF_CCND1_AND_CDK4_DN	54	0.0330128	Down	1.07e-05	0.00454283
AMIT_EGF_RESPONSE_60_MCF10A	38	0.0763641	Up	1.1e-05	0.0045632
GRAHAM_CML_QUIESCENT_VS_NORMAL_DIVIDING_UP	40	0.0472286	Up	1.16e-05	0.00474639
GO_REGULATION_OF_ADIPONECTIN_SECRETION	6	0.0898007	Up	1.25e-05	0.00497638
GRAHAM_CML_QUIESCENT_VS_CML_DIVIDING_UP	18	0.0490795	Up	1.33e-05	0.00520669
GO_CHEMOKINE_ACTIVITY	15	0.0960131	Up	1.59e-05	0.00604895
ALTEMEIER_RESPONSE_TO_LPS_WITH_MECHANICAL_VENTILATION	84	0.0310629	Up	1.6e-05	0.00604895
GO_POSITIVE_REGULATION_OF_UNSATURATED_FATTY_ACID_BIOSYNTHETIC_PROCESS	6	0.015792	Up	1.73e-05	0.00640531
BLANCO_MELO_COVID19_SARS_COV_2_INFECTION_CALU3_CELLS_UP	252	0.0201003	Up	1.79e-05	0.00642752
SESTO_RESPONSE_TO_UV_C1	77	0.0710538	Up	1.8e-05	0.00642752
LY_AGING_MIDDLE_DN	15	0.0648871	Down	1.87e-05	0.00644875
REACTOME_INTERLEUKIN_1_PROCESSING	7	0.061855	Up	1.87e-05	0.00644875
KEGG_STEROID_BIOSYNTHESIS	18	0.103728	Down	2.21e-05	0.00747759
SCIAN_CELL_CYCLE_TARGETS_OF_TP53_AND_TP73_DN	22	0.0247055	Down	2.47e-05	0.00821742
REACTOME_G1_S_SPECIFIC_TRANSCRIPTION	29	0.015086	Down	2.73e-05	0.00860256
REACTOME_RESPONSE_TO_METAL_IONS	9	0.217908	Down	2.73e-05	0.00860256
HINATA_NFKB_TARGETS_KERATINOCYTE_DN	23	0.111333	Up	2.73e-05	0.00860256
GO_RESPONSE_TO_CHEMOKINE	40	0.0158545	Up	2.76e-05	0.00860256
ZHAN_MULTIPLE_MYELOMA_PR_UP	45	0.0306065	Down	2.84e-05	0.00871601
LEE_EARLY_T_LYMPHOCYTE_UP	96	0.0309075	Down	2.98e-05	0.00882912
ZIRN_TRETINOIN_RESPONSE_UP	16	0.04754	Up	2.98e-05	0.00882912
DUTERTRE_ESTRADIOL_RESPONSE_24HR_UP	308	0.0313332	Down	3.03e-05	0.00882912
GO_CHEMOKINE_RECEPTOR_BINDING	22	0.063958	Up	3.1e-05	0.00882912
SCHOEN_NFKB_SIGNALING	29	0.0829789	Up	3.13e-05	0.00882912
FLORIO_NEOCORTEX_BASAL_RADIAL_GLIA_DN	181	0.0273255	Down	3.14e-05	0.00882912
KONG_E2F3_TARGETS	86	0.0528452	Down	3.34e-05	0.00927609
BLANCO_MELO_COVID19_SARS_COV_2_POS_PATIENT_LUNG_TISSUE_UP	78	0.0253869	Up	3.48e-05	0.00948741
SEKI_INFLAMMATORY_RESPONSE_LPS_UP	64	0.0301264	Up	3.51e-05	0.00948741
BOSCO_EPITHELIAL_DIFFERENTIATION_MODULE	61	0.058897	Up	4.23e-05	0.0112613
GO_ACUTE_PHASE_RESPONSE	25	-0.0036078	Up	4.94e-05	0.0129361
MCMURRAY_TP53_HRAS_COOPERATION_RESPONSE_UP	22	0.00905845	Up	5.05e-05	0.0129361
TOMIDA_METASTASIS_DN	13	0.018478	Up	5.05e-05	0.0129361
WP_CHOLESTEROL_BIOSYNTHESIS_WITH_SKELETAL_DYSPLASIAS	7	0.137285	Down	5.13e-05	0.0129586
WANG_ESOPHAGUS_CANCER_PROGRESSION_UP	7	0.101316	Up	5.3e-05	0.0130271
WONG_ENDMETRIUM_CANCER_UP	16	0.0860314	Up	5.31e-05	0.0130271
BIOCARTA_LYM_PATHWAY	7	0.0219882	Up	5.35e-05	0.0130271
WP_PHOTODYNAMIC_THERAPYINDUCED_NFKB_SURVIVAL_SIGNALING	30	0.0253651	Up	5.75e-05	0.0138396
REACTOME_TIGHT_JUNCTION_INTERACTIONS	16	0.0284046	Up	6.23e-05	0.0148256
LINDSTEDT_DENDRITIC_CELL_MATURATION_A	48	0.024581	Up	6.66e-05	0.0156499
TAVOR_CEBPA_TARGETS_UP	43	0.0479641	Up	6.93e-05	0.0156802
SMID_BREAST_CANCER_NORMAL_LIKE_DN	5	0.144389	Up	7.04e-05	0.0156802
REN_MIF_TARGETS_DN	4	0.0402654	Up	7.1e-05	0.0156802
WP_HYPERTROPHY_MODEL	18	0.0302719	Up	7.16e-05	0.0156802
SEITZ_NEOPLASTIC_TRANSFORMATION_BY_8P_DELETION_UP	61	0.0345699	Up	7.17e-05	0.0156802
GO_CXCR_CHEMOKINE_RECEPTOR_BINDING	9	0.209871	Up	7.21e-05	0.0156802
CHANG_IMMORTALIZED_BY_HPV31_DN	51	0.0463509	Up	7.25e-05	0.0156802
AUJLA_IL22_AND_IL17A_SIGNALING	7	0.0835252	Up	7.33e-05	0.0156802
GO_REGULATION_OF_BRANCHING_INVOLVED_IN_PROSTATE_GLAND_MORPHOGENESIS	5	-0.0581352	Down	7.45e-05	0.0156802
BIOCARTA_MCM_PATHWAY	18	0.0190964	Down	7.61e-05	0.0156802
REACTOME_ACTIVATION_OF_THE_PRE_REPLICATIVE_COMPLEX	32	0.0281175	Down	7.62e-05	0.0156802
PEDERSEN_METASTASIS_BY_ERBB2_ISOFORM_3	17	0.0798184	Up	7.67e-05	0.0156802
KAUFFMANN_MELANOMA_RELAPSE_UP	63	0.029955	Down	7.69e-05	0.0156802
ZHANG_INTERFERON_RESPONSE	21	0.0201224	Up	8.01e-05	0.0158922
HP_CHRONIC_ATROPHIC_GASTRITIS	4	0.185111	Up	8.06e-05	0.0158922
GO_POLYOL_TRANSMEMBRANE_TRANSPORTER_ACTIVITY	3	-0.0767796	Down	8.09e-05	0.0158922
BENNETT_SYSTEMIC_LUPUS_ERYTHEMATOSUS	27	0.010913	Up	8.12e-05	0.0158922
BLANCO_MELO_RESPIRATORY_SYNCYTIAL_VIRUS_INFECTION_A594_CELLS_UP	250	0.0361685	Up	8.23e-05	0.0159574
GO_POLYOL_TRANSPORT	5	0.0668956	Down	9.18e-05	0.0176413
SUNG_METASTASIS_STROMA_DN	51	0.0376284	Down	9.4e-05	0.0176437
GO_PHASIC_SMOOTH_MUSCLE_CONTRACTION	4	-0.0522007	Up	9.4e-05	0.0176437
CROONQUIST_NRAS_SIGNALING_DN	70	0.0458664	Down	9.45e-05	0.0176437
LIANG_SILENCED_BY_METHYLATION_DN	9	0.0461124	Down	9.62e-05	0.0177939
UZONYI_RESPONSE_TO_LEUKOTRIENE_AND_THROMBIN	33	0.0809412	Up	9.88e-05	0.0181135
WP_CYTOKINES_AND_INFLAMMATORY_RESPONSE	13	-0.0366271	Up	0.000100509	0.0182515
GO_FARNESYL_DIPHOSPHATE_METABOLIC_PROCESS	5	0.176503	Down	0.000102951	0.0185265
GO_CELLULAR_HYPOTONIC_RESPONSE	8	0.0658733	Up	0.000105254	0.0187719
GO_DOUBLE_STRAND_BREAK_REPAIR_VIA_BREAK_INDUCED_REPLICATION	12	0.0325253	Down	0.000106904	0.0188974
REACTOME_DNA_STRAND_ELONGATION	32	0.0292791	Down	0.000110827	0.0194191
REACTOME_ACTIVATION_OF_ATR_IN_RESPONSE_TO_REPLICATION_STRESS	38	0.0272741	Down	0.00011598	0.0201453
ZWANG_CLASS_3_TRANSIENTLY_INDUCED_BY_EGF	215	0.0720622	Up	0.000119263	0.0205369
KEGG_TERPENOID_BACKBONE_BIOSYNTHESIS	13	0.0525768	Down	0.000121767	0.0207888
GO_HYPOTONIC_RESPONSE	9	0.0863813	Up	0.000129172	0.0218662
PHONG_TNF_TARGETS_UP	59	0.0708386	Up	0.000131421	0.0219754
SONG_TARGETS_OF_IE86_CMV_PROTEIN	50	0.0408169	Down	0.000132017	0.0219754
GO_DNA_STRAND_ELONGATION_INVOLVED_IN_DNA_REPLICATION	19	0.0408855	Down	0.000134975	0.0222421
GO_ARP2_3_PROTEIN_COMPLEX	11	0.0292084	Up	0.000135847	0.0222421
HINATA_NFKB_TARGETS_FIBROBLAST_UP	79	0.032731	Up	0.000139966	0.0226704
GO_CYTOKINE_ACTIVITY	96	0.0241925	Up	0.000140733	0.0226704
WP_MIRNAS_INVOLVEMENT_IN_THE_IMMUNE_RESPONSE_IN_SEPSIS	32	0.0233605	Up	0.000156741	0.0250472
ISHIDA_E2F_TARGETS	52	0.0724944	Down	0.000158855	0.0251835
WP_CHOLESTEROL_METABOLISM_INCLUDES_BOTH_BLOCH_AND_KANDUTSCHRUSSELL_PATHWAYS	44	0.0789095	Down	0.000161782	0.0253783
REN_BOUND_BY_E2F	60	0.0379204	Down	0.000162702	0.0253783
GO_LATERAL_SPROUTING_FROM_AN_EPITHELIUM	9	-0.00926092	Down	0.000163895	0.0253783
GO_APICOLATERAL_PLASMA_MEMBRANE	16	0.0366701	Up	0.000166615	0.025601
GO_CONVERGENT_EXTENSION_INVOLVED_IN_AXIS_ELONGATION	4	-0.0197934	Down	0.000167943	0.0256081
BIOCARTA_LAIR_PATHWAY	11	0.0130008	Up	0.000172221	0.0258655
WP_CELLS_AND_MOLECULES_INVOLVED_IN_LOCAL_ACUTE_INFLAMMATORY_RESPONSE	11	0.0130008	Up	0.000172221	0.0258655
BURTON_ADIPOGENESIS_3	101	0.0461567	Down	0.000175432	0.0260895
SMID_BREAST_CANCER_LUMINAL_A_DN	18	0.0547773	Down	0.000176325	0.0260895
VERNELL_RETINOBLASTOMA_PATHWAY_UP	71	0.0325096	Down	0.000178026	0.0261475
WP_LTF_DANGER_SIGNAL_RESPONSE_PATHWAY	17	-0.0152416	Up	0.000180022	0.0261696
GO_CADHERIN_BINDING_INVOLVED_IN_CELL_CELL_ADHESION	17	0.14111	Up	0.000180796	0.0261696
HEDVAT_ELF4_TARGETS_UP	9	-0.0253859	Up	0.000184043	0.0263398
NAKAYAMA_SOFT_TISSUE_TUMORS_PCA2_UP	68	0.0498672	Down	0.000184609	0.0263398
GRANDVAUX_IFN_RESPONSE_NOT_VIA_IRF3	13	-0.0079281	Up	0.000192777	0.0272667
KUMAMOTO_RESPONSE_TO_NUTLIN_3A_DN	11	0.0486523	Down	0.000193836	0.0272667
CHUANG_OXIDATIVE_STRESS_RESPONSE_DN	10	0.0340583	Down	0.00019551	0.0273099
KALMA_E2F1_TARGETS	11	0.026044	Down	0.000201742	0.0279848
HP_MICROTIA_THIRD_DEGREE	10	-0.00671992	Down	0.000205682	0.0280345
GO_APOPTOTIC_PROCESS_INVOLVED_IN_HEART_MORPHOGENESIS	4	0.00231731	Up	0.000206859	0.0280345
GO_MELANOSOME_MEMBRANE	8	0.0377761	Up	0.000207135	0.0280345
GO_DNA_REPLICATION_ORIGIN_BINDING	23	0.0419114	Down	0.000208437	0.0280345
SOUCEK_MYC_TARGETS	6	0.0241398	Up	0.000209118	0.0280345
REACTOME_ERYTHROCYTES_TAKE_UP_CARBON_DIOXIDE_AND_RELEASE_OXYGEN	6	0.0146807	Up	0.000215159	0.028652
GO_DNA_REPLICATION_INITIATION	38	0.0204077	Down	0.000220763	0.0292036
REACTOME_G0_AND_EARLY_G1	27	0.0150706	Down	0.000227179	0.0298546
HUPER_BREAST_BASAL_VS_LUMINAL_DN	63	0.0559377	Up	0.000230461	0.0300879
WENG_POR_TARGETS_GLOBAL_UP	12	0.16038	Down	0.000240766	0.0312292
REACTOME_FORMYL_PEPTIDE_RECEPTORS_BIND_FORMYL_PEPTIDES_AND_MANY_OTHER_LIGANDS	4	0.126132	Up	0.000247434	0.031887
GRAHAM_NORMAL_QUIESCENT_VS_NORMAL_DIVIDING_UP	46	0.0350495	Up	0.000250082	0.0320218
GO_REGULATION_OF_EPIDERMAL_GROWTH_FACTOR_ACTIVATED_RECEPTOR_ACTIVITY	26	0.043504	Up	0.000252352	0.0321066
WINZEN_DEGRADED_VIA_KHSRP	89	0.06206	Up	0.000262692	0.0331793
REACTOME_PEPTIDE_LIGAND_BINDING_RECEPTORS	48	0.0298647	Up	0.000264106	0.0331793
GO_POSITIVE_REGULATION_OF_T_HELPER_1_CELL_DIFFERENTIATION	3	0.137015	Up	0.000279541	0.034899
KUWANO_RNA_STABILIZED_BY_NO	7	0.098631	Up	0.000284182	0.035258
GO_NEGATIVE_REGULATION_OF_CHOLESTEROL_STORAGE	8	-0.0173565	Up	0.000312607	0.0385452
GO_REGULATION_OF_CORE_PROMOTER_BINDING	6	0.0966873	Up	0.000319886	0.0391424
DAZARD_UV_RESPONSE_CLUSTER_G24	22	0.0448677	Up	0.000322926	0.0391424
HP_BREAST_APLASIA	14	0.0561063	Down	0.000323329	0.0391424
GO_VITAMIN_A_METABOLIC_PROCESS	3	0.0146778	Up	0.000343409	0.0413228
MAHAJAN_RESPONSE_TO_IL1A_UP	59	0.0313739	Up	0.000354182	0.042364
GO_MCM_COMPLEX	12	0.0244641	Down	0.000359695	0.0427673
GO_SOFT_PALATE_DEVELOPMENT	3	0.0789523	Down	0.000396306	0.0468415
MILICIC_FAMILIAL_ADENOMATOUS_POLYPOSIS_UP	5	0.0645757	Up	0.000400534	0.0470628
HALMOS_CEBPA_TARGETS_UP	41	0.0303494	Up	0.000407953	0.0473471
GO_FEVER_GENERATION	9	-0.0353182	Up	0.000408373	0.0473471
GO_NEGATIVE_REGULATION_OF_LOW_DENSITY_LIPOPROTEIN_PARTICLE_CLEARANCE	4	-0.0145105	Down	0.000410065	0.0473471
GO_MEMBRANE_TO_MEMBRANE_DOCKING	4	0.221001	Up	0.000427864	0.0487219
GO_MORPHOGENESIS_OF_AN_EPITHELIAL_BUD	11	-0.0146142	Down	0.000428249	0.0487219
REACTOME_CHEMOKINE_RECEPTORS_BIND_CHEMOKINES	18	0.0995799	Up	0.000429748	0.0487219
GO_NEGATIVE_REGULATION_OF_LIPASE_ACTIVITY	12	0.105051	Up	0.000432235	0.0487219
GO_ADENYLATE_CYCLASE_BINDING	11	-0.0109948	Up	0.000434168	0.0487219
SOTIRIOU_BREAST_CANCER_GRADE_1_VS_3_UP	150	0.0390671	Down	0.00044169	0.0491796
HALLMARK_INTERFERON_ALPHA_RESPONSE	99	0.0148724	Up	0.00044317	0.0491796
WORSCHECH_TUMOR_REJECTION_UP	31	0.0272324	Up	0.000466724	0.0515072
GO_POSITIVE_REGULATION_OF_HEART_CONTRACTION	23	0.0239614	Up	0.000471494	0.0516744
GILDEA_METASTASIS	25	0.0500161	Up	0.000473413	0.0516744
KAMMINGA_EZH2_TARGETS	39	0.0540547	Down	0.000476732	0.051754
EINAV_INTERFERON_SIGNATURE_IN_CANCER	26	0.000868094	Up	0.000485406	0.0524108
GO_PRE_REPLICATIVE_COMPLEX_ASSEMBLY_INVOLVED_IN_CELL_CYCLE_DNA_REPLICATION	8	0.0423641	Down	0.000517335	0.0555579
COLDREN_GEFITINIB_RESISTANCE_DN	221	0.0451053	Up	0.000522996	0.0558655
GO_DNA_STRAND_ELONGATION	25	0.0472813	Down	0.000526923	0.0559856
HP_ABNORMALITY_OF_THE_TEMPOROMANDIBULAR_JOINT	6	0.0369818	Up	0.000539001	0.0569659
GO_REGULATION_OF_PEPTIDYL_SERINE_PHOSPHORYLATION_OF_STAT_PROTEIN	6	0.0184366	Up	0.000543699	0.05716
WP_DEVELOPMENT_AND_HETEROGENEITY_OF_THE_ILC_FAMILY	18	-0.015679	Up	0.000547032	0.0572092
PUJANA_BREAST_CANCER_WITH_BRCA1_MUTATED_UP	54	0.0325398	Down	0.000557712	0.0579774
ZHENG_RESPONSE_TO_ARSENITE_UP	13	0.0590301	Down	0.000562169	0.0579774
GRANDVAUX_IRF3_TARGETS_UP	12	0.0413058	Up	0.000563785	0.0579774
AIGNER_ZEB1_TARGETS	37	0.105681	Up	0.000565987	0.0579774
GO_POSITIVE_REGULATION_OF_SKELETAL_MUSCLE_TISSUE_REGENERATION	4	0.074462	Up	0.00057433	0.0582347
GO_REGULATION_OF_SKELETAL_MUSCLE_TISSUE_REGENERATION	4	0.074462	Up	0.00057433	0.0582347
ZHENG_IL22_SIGNALING_UP	43	0.0413713	Up	0.000581398	0.0586537
AFFAR_YY1_TARGETS_DN	199	0.0314969	Down	0.000587101	0.0589314
PYEON_HPV_POSITIVE_TUMORS_UP	86	0.0302523	Down	0.000599681	0.0598275
HP_CORONARY_ARTERY_ANEURYSM	5	0.0252337	Down	0.000602019	0.0598275
WP_GASTRIC_CANCER_NETWORK_1	25	0.0308599	Down	0.000615724	0.0608866
FARMER_BREAST_CANCER_CLUSTER_2	33	0.0584384	Down	0.000618808	0.0608901
GO_ANTIMICROBIAL_HUMORAL_IMMUNE_RESPONSE_MEDIATED_BY_ANTIMICROBIAL_PEPTIDE	28	0.101235	Up	0.000637538	0.0624255
NAGASHIMA_EGF_SIGNALING_UP	56	0.0951019	Up	0.000643933	0.0627442
GO_SINGLE_STRANDED_DNA_HELICASE_ACTIVITY	18	0.0216936	Down	0.000648976	0.0627841
GO_PLANAR_CELL_POLARITY_PATHWAY_INVOLVED_IN_AXIS_ELONGATION	4	-0.0602632	Down	0.000650628	0.0627841
TANG_SENESCENCE_TP53_TARGETS_DN	50	0.0534874	Down	0.000656931	0.0630875
GARGALOVIC_RESPONSE_TO_OXIDIZED_PHOSPHOLIPIDS_TURQUOISE_DN	54	0.0193017	Down	0.00068719	0.0651048
GHANDHI_DIRECT_IRRADIATION_UP	91	0.0130234	Up	0.000688893	0.0651048
GO_HEPATOCYTE_APOPTOTIC_PROCESS	11	0.0538618	Up	0.000692008	0.0651048
WHITFIELD_CELL_CYCLE_LITERATURE	44	0.0829759	Down	0.000692983	0.0651048
GO_REGULATION_OF_T_HELPER_1_TYPE_IMMUNE_RESPONSE	17	0.0186471	Up	0.000696399	0.0651048
GO_CELLULAR_RESPONSE_TO_COPPER_ION	21	0.0371438	Down	0.000699152	0.0651048
GROSS_ELK3_TARGETS_DN	26	0.0725312	Up	0.000700753	0.0651048
KOBAYASHI_EGFR_SIGNALING_6HR_DN	19	0.104232	Up	0.000720235	0.0666051
GO_POSITIVE_REGULATION_OF_SECONDARY_METABOLITE_BIOSYNTHETIC_PROCESS	3	0.014868	Up	0.000728195	0.0668742
FRASOR_RESPONSE_TO_SERM_OR_FULVESTRANT_DN	46	0.0379134	Down	0.000729841	0.0668742
MONTERO_THYROID_CANCER_POOR_SURVIVAL_UP	12	0.0211837	Down	0.000734389	0.0669836
GO_NEGATIVE_REGULATION_OF_COLLAGEN_METABOLIC_PROCESS	8	0.110645	Up	0.000738726	0.0670729
GO_ESTABLISHMENT_OF_ENDOTHELIAL_INTESTINAL_BARRIER	11	0.10589	Up	0.000743313	0.067184
GO_NEGATIVE_REGULATION_OF_EPIDERMAL_GROWTH_FACTOR_ACTIVATED_RECEPTOR_ACTIVITY	14	0.0472462	Up	0.000746869	0.0672013
GO_ANTIMICROBIAL_HUMORAL_RESPONSE	54	0.0840645	Up	0.000770646	0.0690299
SHIN_B_CELL_LYMPHOMA_CLUSTER_6	7	0.0654314	Up	0.000779945	0.0695509
HALLMARK_E2F_TARGETS	206	0.0300519	Down	0.000784629	0.0696576
MISSIAGLIA_REGULATED_BY_METHYLATION_DN	117	0.0332259	Down	0.000821779	0.0724836
GO_POSITIVE_REGULATION_OF_EPITHELIAL_CELL_DIFFERENTIATION_INVOLVED_IN_KIDNEY_DEVELOPMENT	3	-0.00407818	Up	0.000823719	0.0724836
WEST_ADRENOCORTICAL_TUMOR_MARKERS_UP	20	0.0246987	Down	0.000844222	0.0735626
XU_HGF_SIGNALING_NOT_VIA_AKT1_48HR_DN	15	0.0241824	Down	0.000845098	0.0735626
GO_CELLULAR_RESPONSE_TO_ZINC_ION	15	0.142882	Down	0.000847028	0.0735626
WP_DNA_REPLICATION	41	0.0360893	Down	0.000856505	0.0740636
YU_MYC_TARGETS_UP	43	0.0550065	Down	0.000904223	0.0778528
MORI_IMMATURE_B_LYMPHOCYTE_DN	89	0.0524401	Down	0.000912303	0.0778926
MALIK_REPRESSED_BY_ESTROGEN	12	0.0434719	Up	0.000914462	0.0778926
JEON_SMAD6_TARGETS_DN	16	0.0422176	Down	0.000916384	0.0778926
BOWIE_RESPONSE_TO_TAMOXIFEN	20	-0.00704458	Up	0.000920715	0.0779292
REACTOME_OAS_ANTIVIRAL_RESPONSE	9	0.0292335	Up	0.000935802	0.078872
WAGSCHAL_EHMT2_TARGETS_UP	4	0.0836972	Up	0.00094814	0.079576
WP_ZINC_HOMEOSTASIS	31	0.0516674	Down	0.000952589	0.0796149
GO_NEGATIVE_REGULATION_OF_PHOSPHOLIPASE_ACTIVITY	7	0.118855	Up	0.000982016	0.0817323
GO_REGULATION_OF_MESENCHYMAL_TO_EPITHELIAL_TRANSITION_INVOLVED_IN_METANEPHROS_MORPHOGENESIS	5	0.0105999	Up	0.000997091	0.0823376
GRAHAM_CML_DIVIDING_VS_NORMAL_QUIESCENT_UP	158	0.0360889	Down	0.000997531	0.0823376
GO_GRANULOCYTE_CHEMOTAXIS	68	0.0419931	Up	0.00105747	0.0869257
XU_HGF_TARGETS_INDUCED_BY_AKT1_6HR	19	0.0668541	Up	0.0010732	0.0878569
GENTILE_UV_HIGH_DOSE_UP	17	0.0652269	Up	0.00108086	0.0881231
FUJII_YBX1_TARGETS_DN	201	0.0262599	Down	0.00109296	0.0887478
BOYAULT_LIVER_CANCER_SUBCLASS_G56_DN	16	0.0264967	Up	0.00110066	0.0890106
GO_PROSTATIC_BUD_FORMATION	6	-0.0601029	Down	0.00111015	0.0892004
GO_BRANCHING_INVOLVED_IN_PROSTATE_GLAND_MORPHOGENESIS	9	0.0491586	Down	0.0011163	0.0892004
KOBAYASHI_EGFR_SIGNALING_24HR_DN	251	0.0347736	Down	0.0011164	0.0892004
GO_ESTABLISHMENT_OF_ENDOTHELIAL_BARRIER	41	0.0665471	Up	0.00113026	0.089948
REICHERT_MITOSIS_LIN9_TARGETS	27	0.0872033	Down	0.00113773	0.0901832
GO_T_HELPER_1_CELL_CYTOKINE_PRODUCTION	5	-0.0426227	Up	0.00115371	0.0903419
GO_POSITIVE_REGULATION_OF_TUMOR_NECROSIS_FACTOR_SECRETION	18	0.0143119	Up	0.00115453	0.0903419
GO_DNA_N_GLYCOSYLASE_ACTIVITY	13	0.019887	Down	0.00115717	0.0903419
HALLMARK_TNFA_SIGNALING_VIA_NFKB	188	0.058275	Up	0.0011605	0.0903419
GO_POSITIVE_REGULATION_OF_HUMORAL_IMMUNE_RESPONSE	9	-0.0256496	Up	0.00116322	0.0903419
GO_CORNIFIED_ENVELOPE	36	0.0814947	Up	0.00116687	0.0903419
HP_ABNORMALITY_OF_CEREBRAL_VEINS	4	0.0792377	Up	0.00120986	0.0933085
HAHTOLA_MYCOSIS_FUNGOIDES_CD4_UP	58	0.0611531	Up	0.00121566	0.0933957
ISHIKAWA_STING_SIGNALING	8	-0.0268716	Up	0.00122795	0.093978
BLANCO_MELO_COVID19_SARS_COV_2_INFECTION_A594_CELLS_UP	66	0.0103303	Up	0.00125732	0.0958587
GO_ANTIBACTERIAL_HUMORAL_RESPONSE	20	0.044645	Up	0.00126458	0.0959449
HP_PREMATURE_ARTERIOSCLEROSIS	6	-0.017633	Down	0.00126806	0.0959449
HALLMARK_INFLAMMATORY_RESPONSE	135	0.0407826	Up	0.00128003	0.096485
WP_IL1_AND_MEGAKARYOCYTES_IN_OBESITY	18	0.067465	Up	0.00132533	0.0995242
WU_APOPTOSIS_BY_CDKN1A_VIA_TP53	51	0.0484783	Down	0.00134577	0.100681
WILLIAMS_ESR2_TARGETS_DN	11	0.0209154	Up	0.00135669	0.100762
AMIT_EGF_RESPONSE_120_HELA	68	0.0605336	Up	0.00135695	0.100762
HP_ANOTIA	10	-0.0098235	Down	0.00139609	0.103047
GHANDHI_BYSTANDER_IRRADIATION_UP	74	0.0193729	Up	0.00139803	0.103047
BIOCARTA_CYTOKINE_PATHWAY	9	-0.00371353	Up	0.00140917	0.103486
HP_ANTERIOR_OPEN_BITE_MALOCCLUSION	6	0.00305595	Up	0.00141537	0.10356
REACTOME_METAL_SEQUESTRATION_BY_ANTIMICROBIAL_PROTEINS	4	0.177328	Up	0.00142628	0.103978
MCDOWELL_ACUTE_LUNG_INJURY_UP	37	0.0837521	Up	0.00146696	0.105814
HALLMARK_KRAS_SIGNALING_UP	147	0.0292848	Up	0.00147301	0.105814
REACTOME_POLO_LIKE_KINASE_MEDIATED_EVENTS	16	0.0418086	Down	0.00147385	0.105814
GO_HEAT_GENERATION	15	-0.00816753	Up	0.00148015	0.105814
SANA_RESPONSE_TO_IFNG_UP	71	0.0118248	Up	0.0014848	0.105814
YAMASHITA_LIVER_CANCER_STEM_CELL_UP	40	0.0480258	Up	0.00148656	0.105814
GO_PEPTIDE_CROSS_LINKING	20	0.0610916	Up	0.00148855	0.105814
HP_ABNORMAL_INTERNAL_CAROTID_ARTERY_MORPHOLOGY	6	0.000206494	Down	0.00150026	0.106268
HALLMARK_INTERFERON_GAMMA_RESPONSE	187	0.019872	Up	0.00151006	0.106585
AMIT_EGF_RESPONSE_240_HELA	58	0.0700814	Up	0.00152107	0.106818
GO_STRUCTURAL_CONSTITUENT_OF_POSTSYNAPTIC_ACTIN_CYTOSKELETON	4	0.122698	Up	0.00152406	0.106818
GO_MELANOSOME_ASSEMBLY	5	0.00923745	Up	0.00154715	0.107275
FERRANDO_HOX11_NEIGHBORS	18	0.00228252	Down	0.00155415	0.107275
GO_INTERLEUKIN_1_RECEPTOR_BINDING	11	0.143308	Up	0.00155636	0.107275
GO_UBIQUITIN_DEPENDENT_SMAD_PROTEIN_CATABOLIC_PROCESS	5	0.0190664	Up	0.00155789	0.107275
REACTOME_KERATINIZATION	70	0.125502	Up	0.00156145	0.107275
ONO_FOXP3_TARGETS_UP	14	0.0122212	Up	0.00156281	0.107275
BILBAN_B_CLL_LPL_DN	35	0.048679	Up	0.00156912	0.10734
HP_CYSTIC_LIVER_DISEASE	31	0.0155318	Down	0.0015961	0.108458
GO_NITRIC_OXIDE_SYNTHASE_BIOSYNTHETIC_PROCESS	15	0.0329648	Up	0.00159632	0.108458
KUROZUMI_RESPONSE_TO_ONCOCYTIC_VIRUS	21	0.032979	Up	0.0016034	0.108569
ODONNELL_TARGETS_OF_MYC_AND_TFRC_DN	47	0.0463227	Down	0.00161828	0.10889
HP_BREECH_PRESENTATION	15	-0.00196001	Down	0.00163105	0.10889
GO_KERATIN_FILAMENT	23	0.137839	Up	0.00163166	0.10889
HELLEBREKERS_SILENCED_DURING_TUMOR_ANGIOGENESIS	67	0.043958	Up	0.00163699	0.10889
GO_KERATINIZATION	79	0.113143	Up	0.00163928	0.10889
WP_RETINOBLASTOMA_GENE_IN_CANCER	86	0.0526812	Down	0.00164084	0.10889
CHEBOTAEV_GR_TARGETS_UP	59	0.0153177	Down	0.00166487	0.109806
RICKMAN_HEAD_AND_NECK_CANCER_C	82	0.0286527	Up	0.00166565	0.109806
SANA_TNF_SIGNALING_UP	78	0.026561	Up	0.00167838	0.110282
ZHOU_INFLAMMATORY_RESPONSE_LPS_UP	253	0.022673	Up	0.00170422	0.111121
WP_TYPE_II_INTERFERON_SIGNALING_IFNG	31	0.0197818	Up	0.00170604	0.111121
GO_POSITIVE_REGULATION_OF_EPIDERMAL_GROWTH_FACTOR_ACTIVATED_RECEPTOR_ACTIVITY	9	0.0287807	Up	0.00170784	0.111121
XU_HGF_SIGNALING_NOT_VIA_AKT1_6HR	28	0.0836289	Up	0.00172426	0.111784
SCIBETTA_KDM5B_TARGETS_DN	83	0.0296866	Down	0.00172923	0.111784
GO_POSITIVE_REGULATION_OF_BLOOD_BRAIN_BARRIER_PERMEABILITY	5	0.0328463	Up	0.00175401	0.112758
GO_ESCRT_III_COMPLEX	11	0.0750832	Up	0.00175558	0.112758
GO_RESPONSE_TO_INTERLEUKIN_18	10	0.0807039	Up	0.00176321	0.112846
REACTOME_SMOOTH_MUSCLE_CONTRACTION	30	0.0515336	Up	0.00176917	0.112846
WP_COVID19_ADVERSE_OUTCOME_PATHWAY	7	-0.0702823	Up	0.0017739	0.112846
BOSCO_INTERFERON_INDUCED_ANTIVIRAL_MODULE	63	0.0065964	Up	0.00179828	0.114034
GO_CYTOKINE_METABOLIC_PROCESS	44	0.027528	Up	0.00181744	0.114732
HINATA_NFKB_TARGETS_KERATINOCYTE_UP	78	0.0583839	Up	0.00182576	0.114732
HP_PRECOCIOUS_ATHEROSCLEROSIS	5	0.0797921	Down	0.00182653	0.114732
ZHU_CMV_8_HR_UP	38	0.0234823	Up	0.00183382	0.114829
GO_RESPONSE_TO_PROTOZOAN	14	0.0127503	Up	0.00187083	0.116781
HP_NARROW_NOSE	13	0.0343989	Down	0.00188112	0.116811
GO_CTF18_RFC_LIKE_COMPLEX	8	0.0112942	Down	0.00188302	0.116811
OSAWA_TNF_TARGETS	8	-0.0307808	Up	0.00189702	0.117316
GO_NEGATIVE_REGULATION_OF_INTERLEUKIN_17_PRODUCTION	8	0.0400687	Up	0.00192489	0.118672
GO_T_HELPER_1_TYPE_IMMUNE_RESPONSE	30	0.0143409	Up	0.00195778	0.120328
HANSON_HRAS_SIGNALING_VIA_NFKB	17	0.0898579	Up	0.00196419	0.120352
AMIT_SERUM_RESPONSE_60_MCF10A	58	0.0869272	Up	0.00198919	0.120924
REACTOME_FORMATION_OF_THE_CORNIFIED_ENVELOPE	69	0.127358	Up	0.00198924	0.120924
REACTOME_EGFR_DOWNREGULATION	28	0.0679564	Up	0.0019917	0.120924
CHICAS_RB1_TARGETS_GROWING	209	0.0385036	Down	0.00200379	0.12102
PUJANA_XPRSS_INT_NETWORK	179	0.0319781	Down	0.00200944	0.12102
GALIE_TUMOR_ANGIOGENESIS	5	-0.024167	Up	0.00201452	0.12102
GO_CORNIFICATION	70	0.129738	Up	0.00201764	0.12102
GO_NEUTROPHIL_APOPTOTIC_PROCESS	6	-0.0473588	Up	0.00202357	0.12102
GO_POSITIVE_REGULATION_OF_LEUKOCYTE_ADHESION_TO_VASCULAR_ENDOTHELIAL_CELL	14	0.00480868	Up	0.00203396	0.121189
REACTOME_INTERLEUKIN_36_PATHWAY	4	0.0504886	Up	0.00203853	0.121189
REACTOME_ACTIVATION_OF_GENE_EXPRESSION_BY_SREBF_SREBP_	45	0.0843052	Down	0.00208732	0.123721
GO_GAS_TRANSPORT	6	-0.00437124	Up	0.00212051	0.125011
GO_XENOBIOTIC_TRANSMEMBRANE_TRANSPORTER_ACTIVITY	20	0.0183809	Down	0.00212158	0.125011
PID_INTEGRIN2_PATHWAY	13	0.0504167	Up	0.0021379	0.125602
HP_ABNORMALITY_OF_THE_DUODENUM	53	0.0166599	Down	0.00215293	0.126114
GO_DNA_DEPENDENT_DNA_REPLICATION	150	0.027493	Down	0.00216682	0.126281
GO_CORNIFIED_ENVELOPE_ASSEMBLY	5	0.0283025	Up	0.00217275	0.126281
GO_NEUTROPHIL_CHEMOTAXIS	51	0.0431779	Up	0.00217556	0.126281
GO_PROTEIN_GLUTAMINE_GAMMA_GLUTAMYLTRANSFERASE_ACTIVITY	3	0.152782	Up	0.00218108	0.126281
BROWNE_HCMV_INFECTION_2HR_UP	27	0.0508073	Up	0.00220866	0.127509
GO_POSITIVE_REGULATION_OF_GRANULOCYTE_CHEMOTAXIS	18	0.0235624	Up	0.00225154	0.129609
GO_POSITIVE_REGULATION_OF_CORE_PROMOTER_BINDING	4	0.104015	Up	0.00226117	0.12979
WHITFIELD_CELL_CYCLE_S	135	0.0346163	Down	0.00226767	0.12979
DAZARD_RESPONSE_TO_UV_NHEK_UP	206	0.0544182	Up	0.00228098	0.130179
GO_REGULATION_OF_CHOLESTEROL_BIOSYNTHETIC_PROCESS	45	0.0909478	Down	0.00230123	0.13096
HP_DACRYOCYSTITIS	5	0.204004	Down	0.00232285	0.131655
GO_CHONDROBLAST_DIFFERENTIATION	3	0.158587	Up	0.00232913	0.131655
REACTOME_TRANSCRIPTION_OF_E2F_TARGETS_UNDER_NEGATIVE_CONTROL_BY_DREAM_COMPLEX	19	0.0139737	Down	0.0023332	0.131655
PEDERSEN_METASTASIS_BY_ERBB2_ISOFORM_1	42	0.0456591	Up	0.00235922	0.132747
BIOCARTA_IL1R_PATHWAY	30	0.0287865	Up	0.00240092	0.134203
GO_NEGATIVE_REGULATION_OF_T_CELL_RECEPTOR_SIGNALING_PATHWAY	15	0.0466797	Up	0.00240135	0.134203
REACTOME_DISEASES_OF_DNA_REPAIR	10	0.0358151	Down	0.00240524	0.134203
GO_POSITIVE_REGULATION_OF_VIRAL_RELEASE_FROM_HOST_CELL	14	0.0890891	Up	0.00244502	0.136043
GO_POSITIVE_REGULATION_OF_FIBROBLAST_GROWTH_FACTOR_PRODUCTION	3	0.0561966	Up	0.00247255	0.13676
ODONNELL_TFRC_TARGETS_DN	113	0.0482808	Down	0.00247644	0.13676
GO_POSITIVE_REGULATION_OF_MYELOID_CELL_APOPTOTIC_PROCESS	7	-0.000818011	Up	0.00247845	0.13676
GO_REGULATION_OF_SYSTEMIC_ARTERIAL_BLOOD_PRESSURE_BY_ENDOTHELIN	4	-0.00350214	Up	0.00249716	0.137402
BIERIE_INFLAMMATORY_RESPONSE_TGFB1	5	0.193073	Up	0.00251168	0.137402
FUJIWARA_PARK2_IN_LIVER_CANCER_UP	6	0.121671	Up	0.00251477	0.137402
GO_POSITIVE_REGULATION_OF_PROTEIN_LOCALIZATION_TO_EARLY_ENDOSOME	6	0.0406078	Up	0.00252041	0.137402
GO_MORPHOGENESIS_OF_AN_EPITHELIAL_FOLD	16	0.0115364	Down	0.00252449	0.137402
GO_POSITIVE_REGULATION_OF_T_HELPER_1_TYPE_IMMUNE_RESPONSE	11	0.0280458	Up	0.00263145	0.142647
WP_SIGNAL_TRANSDUCTION_THROUGH_IL1R	32	0.0245798	Up	0.00263513	0.142647
REACTOME_TRANSCRIPTION_OF_E2F_TARGETS_UNDER_NEGATIVE_CONTROL_BY_P107_RBL1_AND_P130_RBL2_IN_COMPLEX_WITH_HDAC1	16	0.015925	Down	0.00264667	0.142884
REACTOME_BUDDING_AND_MATURATION_OF_HIV_VIRION	29	0.0814745	Up	0.00266775	0.143405
GO_POSITIVE_REGULATION_OF_HEART_RATE	15	-0.00550587	Up	0.00267066	0.143405
GO_ENDOTHELIN_RECEPTOR_SIGNALING_PATHWAY	7	-0.0149344	Up	0.00272204	0.145771
GAURNIER_PSMD4_TARGETS	56	0.019361	Up	0.00276185	0.147335
GO_REGULATION_OF_BLOOD_BRAIN_BARRIER_PERMEABILITY	6	0.0277396	Up	0.00277034	0.147335
REACTOME_SHC1_EVENTS_IN_EGFR_SIGNALING	13	0.0435263	Up	0.00277336	0.147335
GO_REGULATION_OF_MITOTIC_CENTROSOME_SEPARATION	8	0.0251361	Down	0.00281284	0.14876
ROETH_TERT_TARGETS_UP	11	-0.0248888	Up	0.00281509	0.14876
GO_GRANULOCYTE_MIGRATION	79	0.0437398	Up	0.00283346	0.14905
GEISS_RESPONSE_TO_DSRNA_UP	37	0.0534446	Up	0.0028355	0.14905
KYNG_WERNER_SYNDROM_UP	14	0.0460278	Up	0.00286552	0.150233
SANCHEZ_MDM2_TARGETS	10	0.122363	Up	0.00287442	0.150305
REACTOME_E2F_ENABLED_INHIBITION_OF_PRE_REPLICATION_COMPLEX_FORMATION	9	0.00585306	Down	0.00288411	0.150418
GO_LEUKEMIA_INHIBITORY_FACTOR_SIGNALING_PATHWAY	5	0.0331105	Up	0.00293863	0.152862
WP_DNA_IRDAMAGE_AND_CELLULAR_RESPONSE_VIA_ATR	85	0.0192915	Down	0.00296725	0.153765
CORRE_MULTIPLE_MYELOMA_UP	44	0.019711	Up	0.00297139	0.153765
GO_PEPTIDYL_SERINE_DEPHOSPHORYLATION	19	0.0398562	Up	0.00301816	0.154192
NADERI_BREAST_CANCER_PROGNOSIS_UP	43	0.0292119	Down	0.00301993	0.154192
ZWANG_DOWN_BY_2ND_EGF_PULSE	224	0.0181976	Down	0.00302018	0.154192
REACTOME_RHO_GTPASES_ACTIVATE_WASPS_AND_WAVES	33	0.063729	Up	0.00302533	0.154192
MIZUKAMI_HYPOXIA_UP	9	0.0188857	Up	0.00302937	0.154192
REACTOME_IKK_COMPLEX_RECRUITMENT_MEDIATED_BY_RIP1	22	0.0144755	Up	0.00303277	0.154192
GO_NEGATIVE_REGULATION_OF_KERATINOCYTE_DIFFERENTIATION	3	0.203938	Down	0.00303366	0.154192
GO_REGULATION_OF_DNA_DIRECTED_DNA_POLYMERASE_ACTIVITY	9	0.0708034	Down	0.00304932	0.154371
WANG_METHYLATED_IN_BREAST_CANCER	37	0.103505	Up	0.00305264	0.154371
GO_CELL_CYCLE_DNA_REPLICATION_INITIATION	5	0.0477971	Down	0.00306616	0.154663
RAY_ALZHEIMERS_DISEASE	8	-0.0482642	Up	0.0030811	0.155025
SU_THYMUS	9	-0.0338127	Up	0.00315175	0.157954
GO_REGULATION_OF_T_HELPER_1_CELL_CYTOKINE_PRODUCTION	4	-0.0637146	Up	0.00315513	0.157954
LI_WILMS_TUMOR_ANAPLASTIC_UP	17	0.046825	Down	0.00317724	0.158296
REACTOME_LISTERIA_MONOCYTOGENES_ENTRY_INTO_HOST_CELLS	18	0.0558157	Up	0.00317781	0.158296
GO_INTERLEUKIN_2_PRODUCTION	42	0.0349864	Up	0.00321528	0.159764
DEBOSSCHER_NFKB_TARGETS_REPRESSED_BY_GLUCOCORTICOIDS	11	-0.0128411	Up	0.00327366	0.162261
REACTOME_HOMOLOGOUS_DNA_PAIRING_AND_STRAND_EXCHANGE	43	0.0241772	Down	0.00329137	0.162589
GO_DNA_INSERTION_OR_DELETION_BINDING	6	0.127173	Down	0.00329654	0.162589
GROSS_HYPOXIA_VIA_ELK3_DN	134	0.0676556	Up	0.00331933	0.16331
WP_IL10_ANTIINFLAMMATORY_SIGNALING_PATHWAY	9	0.0329717	Up	0.0033511	0.164306
ZERBINI_RESPONSE_TO_SULINDAC_UP	7	-0.0578626	Up	0.00335963	0.164306
GO_PROSTATE_GLANDULAR_ACINUS_MORPHOGENESIS	4	0.192694	Down	0.00336426	0.164306
GO_NEUTROPHIL_CLEARANCE	3	0.102591	Up	0.00338033	0.164688
GO_ANTIMICROBIAL_PEPTIDE_PRODUCTION	3	0.0149569	Up	0.00338861	0.16469
WP_CILIOPATHIES	152	0.0165203	Down	0.00340488	0.165079
REACTOME_RESOLUTION_OF_D_LOOP_STRUCTURES	34	0.0113044	Down	0.00342861	0.165827
LIANG_SILENCED_BY_METHYLATION_UP	24	0.0760074	Up	0.0035056	0.168886
REACTOME_TICAM1_RIP1_MEDIATED_IKK_COMPLEX_RECRUITMENT	19	0.018172	Up	0.00350876	0.168886
GO_REGULATION_OF_PROTEIN_KINASE_C_ACTIVITY	4	0.0342583	Down	0.00352197	0.169114
GO_POSITIVE_REGULATION_OF_NEUROINFLAMMATORY_RESPONSE	9	-0.0487984	Up	0.00353492	0.169328
GO_POSITIVE_REGULATION_OF_STRIATED_MUSCLE_CONTRACTION	8	0.0523573	Up	0.00357461	0.17082
SHEPARD_BMYB_TARGETS	58	0.0397973	Down	0.00360355	0.171792
GO_NEGATIVE_REGULATION_OF_MITOCHONDRIAL_MEMBRANE_PERMEABILITY	5	0.00211661	Up	0.00363903	0.172972
WP_HFE_EFFECT_ON_HEPCIDIN_PRODUCTION	4	0.0562079	Up	0.00364562	0.172972
FARMER_BREAST_CANCER_CLUSTER_1	16	0.0207912	Up	0.00367284	0.173851
PARK_TRETINOIN_RESPONSE_AND_PML_RARA_FUSION	23	0.0572148	Up	0.00372823	0.174987
HP_SPLIT_FOOT	5	0.0336047	Down	0.00372839	0.174987
WILCOX_RESPONSE_TO_PROGESTERONE_UP	134	0.036808	Down	0.00373435	0.174987
GO_POSITIVE_REGULATION_OF_TRANSCRIPTION_REGULATORY_REGION_DNA_BINDING	16	0.0355461	Up	0.00374463	0.174987
REACTOME_TRANSLATION_OF_REPLICASE_AND_ASSEMBLY_OF_THE_REPLICATION_TRANSCRIPTION_COMPLEX	13	0.0697196	Up	0.00374861	0.174987
GO_CONVERGENT_EXTENSION_INVOLVED_IN_GASTRULATION	7	0.0726129	Down	0.00374941	0.174987
XU_RESPONSE_TO_TRETINOIN_AND_NSC682994_UP	14	0.0494406	Up	0.00382541	0.178118
GO_POSITIVE_REGULATION_OF_DEFENSE_RESPONSE_TO_BACTERIUM	8	0.0556213	Up	0.00384205	0.178476
GO_CELL_CYCLE_DNA_REPLICATION	64	0.0417802	Down	0.00385324	0.178581
REACTOME_ENDOSOMAL_SORTING_COMPLEX_REQUIRED_FOR_TRANSPORT_ESCRT_	32	0.0741253	Up	0.00388497	0.179635
SABATES_COLORECTAL_ADENOMA_UP	96	0.0279057	Up	0.00395517	0.182458
GO_INTRAMEMBRANE_LIPID_TRANSPORTER_ACTIVITY	15	-0.00481366	Up	0.00397824	0.1831
HP_SCLEROCORNEA	32	0.0233998	Down	0.0039949	0.183113
REACTOME_IL_6_TYPE_CYTOKINE_RECEPTOR_LIGAND_INTERACTIONS	12	0.0159667	Up	0.00399685	0.183113
GO_POSITIVE_REGULATION_OF_NITRIC_OXIDE_METABOLIC_PROCESS	32	0.0156803	Up	0.00404076	0.184333
WP_REGULATION_OF_SISTER_CHROMATID_SEPARATION_AT_THE_METAPHASEANAPHASE_TRANSITION	15	0.0235341	Down	0.00404193	0.184333
REACTOME_INTERLEUKIN_1_FAMILY_SIGNALING	125	0.0479532	Up	0.00406083	0.184624
GO_REGULATION_OF_CHOLESTEROL_METABOLIC_PROCESS	57	0.076085	Down	0.00406682	0.184624
GO_PSEUDOPODIUM_ORGANIZATION	14	0.0298993	Up	0.00412186	0.185689
WHITFIELD_CELL_CYCLE_G1_S	130	0.0322483	Down	0.00413828	0.185689
MUELLER_COMMON_TARGETS_OF_AML_FUSIONS_DN	24	0.0125007	Up	0.00413926	0.185689
REACTOME_INTERLEUKIN_4_AND_INTERLEUKIN_13_SIGNALING	80	0.0367466	Up	0.00414255	0.185689
KEGG_DNA_REPLICATION	36	0.0424522	Down	0.00414557	0.185689
BIOCARTA_IL10_PATHWAY	12	-0.023029	Up	0.00414605	0.185689
HP_ABNORMAL_COCHLEA_MORPHOLOGY	15	0.0226432	Down	0.00419051	0.187092
PID_FOXM1_PATHWAY	38	0.0380618	Down	0.00419611	0.187092
REACTOME_EGFR_INTERACTS_WITH_PHOSPHOLIPASE_C_GAMMA	8	0.0169195	Up	0.00422612	0.187523
GO_POSITIVE_REGULATION_OF_PHOSPHOLIPID_BIOSYNTHETIC_PROCESS	6	-0.0254975	Up	0.00423261	0.187523
STAMBOLSKY_TARGETS_OF_MUTATED_TP53_DN	46	0.0248852	Up	0.00423845	0.187523
HIRSCH_CELLULAR_TRANSFORMATION_SIGNATURE_UP	239	0.0467373	Up	0.00424333	0.187523
HP_RENAL_STEATOSIS	8	0.0609704	Down	0.00427995	0.188724
GO_REGULATION_OF_HETEROTYPIC_CELL_CELL_ADHESION	22	0.0113215	Up	0.00429689	0.189054
HP_COCHLEAR_MALFORMATION	5	0.0247876	Down	0.00433152	0.190158
HP_HOLOPROSENCEPHALY	52	0.0179736	Down	0.00436851	0.191362
GO_ODONTOBLAST_DIFFERENTIATION	4	0.218873	Down	0.00438713	0.191627
GO_ISOPENTENYL_DIPHOSPHATE_BIOSYNTHETIC_PROCESS	4	0.0985996	Down	0.00439429	0.191627
MEBARKI_HCC_PROGENITOR_FZD8CRD_UP	483	0.0270531	Down	0.004404	0.191627
ZWANG_CLASS_1_TRANSIENTLY_INDUCED_BY_EGF	442	0.0567455	Up	0.00441293	0.191627
BERENJENO_TRANSFORMED_BY_RHOA_FOREVER_DN	29	0.0330087	Up	0.00443634	0.192225
HALLMARK_G2M_CHECKPOINT	193	0.0487608	Down	0.00447667	0.193553
GO_STEROL_BIOSYNTHETIC_PROCESS	68	0.0860622	Down	0.00448836	0.193639
PUJANA_BRCA_CENTERED_NETWORK	128	0.0351769	Down	0.00450394	0.193893
GO_MEIOSIS_I_CELL_CYCLE_PROCESS	87	0.0104694	Down	0.0045514	0.195514
GO_POLY_N_ACETYLLACTOSAMINE_METABOLIC_PROCESS	10	0.0276046	Up	0.00456138	0.195523
GO_TONIC_SMOOTH_MUSCLE_CONTRACTION	7	-0.0325032	Up	0.00458642	0.195886
SMIRNOV_CIRCULATING_ENDOTHELIOCYTES_IN_CANCER_DN	3	-0.0524705	Up	0.00458947	0.195886
GO_CILIARY_TRANSITION_ZONE	55	0.0159311	Down	0.00462361	0.196709
NAGASHIMA_NRG1_SIGNALING_UP	168	0.082623	Up	0.00462845	0.196709
GO_CYTOKINE_RECEPTOR_BINDING	147	0.0297603	Up	0.00465376	0.197204
CHEN_HOXA5_TARGETS_6HR_UP	10	0.022166	Up	0.00466434	0.197204
KONDO_HYPOXIA	4	-0.0774307	Up	0.00466971	0.197204
GO_T_CELL_ACTIVATION_VIA_T_CELL_RECEPTOR_CONTACT_WITH_ANTIGEN_BOUND_TO_MHC_MOLECULE_ON_ANTIGEN_PRESENTING_CELL	6	-0.0172594	Up	0.00469943	0.19804
GO_PSEUDOPODIUM	13	0.0990678	Up	0.00472963	0.198893
CHEN_ETV5_TARGETS_TESTIS	19	0.00561376	Down	0.0047702	0.199911
REACTOME_G2_M_DNA_REPLICATION_CHECKPOINT	5	0.0474567	Down	0.00477383	0.199911
HP_NARROW_NASAL_BRIDGE	26	0.00868791	Down	0.00480915	0.200968
GO_RNA_DNA_HYBRID_RIBONUCLEASE_ACTIVITY	6	0.0523126	Down	0.00482136	0.201058
GO_REGULATION_OF_LEUKOCYTE_ADHESION_TO_VASCULAR_ENDOTHELIAL_CELL	16	0.0292833	Up	0.00485	0.201831
GO_PATCHED_BINDING	5	0.0344437	Down	0.00487117	0.20229
GO_TRANSFERASE_ACTIVITY_TRANSFERRING_ACYL_GROUPS_ACYL_GROUPS_CONVERTED_INTO_ALKYL_ON_TRANSFER	4	0.114438	Down	0.00492764	0.203046
GO_ESCRT_COMPLEX_DISASSEMBLY	10	0.0824905	Up	0.00493137	0.203046
KOBAYASHI_EGFR_SIGNALING_6HR_UP	7	-0.0247728	Down	0.00493413	0.203046
GO_SARCOMERE_ORGANIZATION	27	0.0085102	Up	0.00493945	0.203046
GO_MATERNAL_PROCESS_INVOLVED_IN_PARTURITION	7	-0.0260905	Up	0.00494849	0.203046
HP_ACCESSORY_SPLEEN	21	0.0253553	Down	0.00495442	0.203046
GREENBAUM_E2A_TARGETS_UP	31	0.0616823	Down	0.00496053	0.203046
MCLACHLAN_DENTAL_CARIES_UP	152	0.0223585	Up	0.00497765	0.203331
GO_NEGATIVE_REGULATION_OF_LIPOPROTEIN_LIPASE_ACTIVITY	4	0.137072	Up	0.00499594	0.203354
GO_GLUTAMATE_BINDING	7	-0.0133516	Down	0.00499859	0.203354
ZWANG_CLASS_2_TRANSIENTLY_INDUCED_BY_EGF	42	0.0591304	Up	0.00501275	0.203516
DELLA_RESPONSE_TO_TSA_AND_BUTYRATE	26	0.031114	Up	0.00503583	0.204038
FUJIWARA_PARK2_HEPATOCYTE_PROLIFERATION_UP	5	-0.0210084	Up	0.00506058	0.204626
PID_SYNDECAN_2_PATHWAY	30	0.0562558	Up	0.00507467	0.204715
GU_PDEF_TARGETS_DN	35	0.0977377	Up	0.00509626	0.204715
GO_REGULATION_OF_DNA_DEPENDENT_DNA_REPLICATION	51	0.0300895	Down	0.00509902	0.204715
HP_ABSENT_TESTIS	23	0.00780334	Down	0.0051038	0.204715
REACTOME_CLASS_A_1_RHODOPSIN_LIKE_RECEPTORS_	87	0.0226297	Up	0.00511495	0.204752
PODAR_RESPONSE_TO_ADAPHOSTIN_DN	16	0.186973	Down	0.00513642	0.2052
MARKEY_RB1_ACUTE_LOF_UP	225	0.0426669	Down	0.00514815	0.205258
PID_ATR_PATHWAY	39	0.0210584	Down	0.00520036	0.206554
GO_TUMOR_NECROSIS_FACTOR_BIOSYNTHETIC_PROCESS	20	0.0705369	Up	0.00520133	0.206554
PUJANA_BRCA2_PCC_NETWORK	417	0.0310536	Down	0.00521548	0.206705
REACTOME_CELL_CELL_JUNCTION_ORGANIZATION	40	0.0655758	Up	0.00522611	0.206716
GO_CARNITINE_O_ACYLTRANSFERASE_ACTIVITY	6	-0.0399116	Down	0.00524625	0.206893
HP_TENDON_XANTHOMATOSIS	5	0.0896016	Down	0.00525164	0.206893
GO_VIRION_ASSEMBLY	41	0.0833056	Up	0.00528073	0.206893
GO_POSITIVE_REGULATION_OF_T_HELPER_CELL_DIFFERENTIATION	12	0.0202627	Up	0.00529907	0.206893
HP_APLASIA_HYPOPLASIA_OF_THE_INNER_EAR	5	0.0188533	Down	0.00530221	0.206893
LEE_LIVER_CANCER_E2F1_UP	50	0.0527561	Up	0.00531165	0.206893
PID_IL23_PATHWAY	22	0.0458467	Up	0.00531273	0.206893
GO_NEGATIVE_REGULATION_OF_ERBB_SIGNALING_PATHWAY	49	0.0439357	Up	0.00531345	0.206893
GO_NUCLEOSOME_ASSEMBLY	73	0.0139142	Down	0.00532887	0.20709
HOLLERN_EMT_BREAST_TUMOR_DN	125	0.0743345	Up	0.00534677	0.207382
GO_ENDOTHELIAL_CELL_DEVELOPMENT	55	0.0704467	Up	0.00536053	0.207513
KAMIKUBO_MYELOID_CEBPA_NETWORK	18	0.0813829	Up	0.00537259	0.207577
REACTOME_RESOLUTION_OF_D_LOOP_STRUCTURES_THROUGH_SYNTHESIS_DEPENDENT_STRAND_ANNEALING_SDSA_	26	0.0190696	Down	0.00538765	0.207757
WP_ETHANOL_METABOLISM_RESULTING_IN_PRODUCTION_OF_ROS_BY_CYP2E1	10	-0.00635717	Up	0.00540464	0.207785
GO_POSITIVE_REGULATION_OF_T_CELL_DIFFERENTIATION_IN_THYMUS	7	0.158818	Up	0.00540916	0.207785
GO_ANCHORED_COMPONENT_OF_EXTERNAL_SIDE_OF_PLASMA_MEMBRANE	9	0.067891	Up	0.00542064	0.207826
HP_RADIAL_DEVIATION_OF_THE_HAND	5	-0.0598335	Up	0.00543334	0.207914
KRASNOSELSKAYA_ILF3_TARGETS_UP	33	0.0156595	Up	0.00544583	0.207993
GO_NEGATIVE_REGULATION_OF_MEMBRANE_PERMEABILITY	7	0.0372231	Up	0.00547982	0.208892
PID_FANCONI_PATHWAY	47	0.0242243	Down	0.00549666	0.208923
GO_RESPONSE_TO_INTERLEUKIN_1	161	0.0408077	Up	0.00552573	0.208923
GO_CILIARY_NEUROTROPHIC_FACTOR_RECEPTOR_BINDING	6	-0.0105729	Up	0.00553006	0.208923
SU_TESTIS	56	0.0128769	Down	0.00553244	0.208923
GO_RECEPTOR_REGULATOR_ACTIVITY	222	0.0230686	Up	0.00554838	0.208923
HP_SNORING	4	0.138978	Up	0.00555213	0.208923
GO_SULFUR_AMINO_ACID_TRANSMEMBRANE_TRANSPORTER_ACTIVITY	5	0.00566244	Down	0.00555384	0.208923
GAJATE_RESPONSE_TO_TRABECTEDIN_UP	59	0.0432884	Up	0.0055736	0.209215
GO_CALCITONIN_FAMILY_RECEPTOR_SIGNALING_PATHWAY	3	-0.0841882	Up	0.00558957	0.209215
SCHAEFFER_PROSTATE_DEVELOPMENT_AND_CANCER_BOX5_UP	8	0.0384186	Down	0.00559303	0.209215
GO_POSITIVE_REGULATION_OF_MUSCLE_CONTRACTION	26	0.0790178	Up	0.0056465	0.209318
HP_CORNEAL_SCARRING	10	0.0157484	Down	0.00565091	0.209318
HP_GASTRITIS	14	0.0177138	Up	0.00565119	0.209318
GO_REGULATION_OF_T_HELPER_1_CELL_DIFFERENTIATION	6	-0.0283728	Up	0.00566109	0.209318
HP_ABNORMAL_MANDIBULAR_RAMUS_MORPHOLOGY	5	0.0777272	Up	0.00566146	0.209318
REACTOME_INTERLEUKIN_6_FAMILY_SIGNALING	18	0.0464882	Up	0.00566266	0.209318
GO_CD4_POSITIVE_ALPHA_BETA_T_CELL_CYTOKINE_PRODUCTION	12	0.0273898	Up	0.00566912	0.209318
GO_MUTLALPHA_COMPLEX_BINDING	6	0.0636625	Down	0.00567983	0.209326
LI_WILMS_TUMOR_VS_FETAL_KIDNEY_1_DN	150	0.0342637	Down	0.005717	0.210308
GO_STAT_FAMILY_PROTEIN_BINDING	6	-0.0201003	Up	0.00573523	0.21059
HAN_JNK_SINGALING_UP	29	0.049298	Up	0.00574602	0.210599
GO_UBIQUITIN_INDEPENDENT_PROTEIN_CATABOLIC_PROCESS_VIA_THE_MULTIVESICULAR_BODY_SORTING_PATHWAY	5	0.205475	Up	0.00575746	0.210632
KERLEY_RESPONSE_TO_CISPLATIN_DN	3	-0.114712	Down	0.00577967	0.210701
CROONQUIST_NRAS_VS_STROMAL_STIMULATION_DN	86	0.0368179	Down	0.00578591	0.210701
GO_INFLAMMATORY_CELL_APOPTOTIC_PROCESS	18	0.0089072	Up	0.00579097	0.210701
DAZARD_UV_RESPONSE_CLUSTER_G4	18	0.0960458	Up	0.00582285	0.211475
MISSIAGLIA_REGULATED_BY_METHYLATION_UP	120	0.0740508	Up	0.0058413	0.21176
MARKEY_RB1_CHRONIC_LOF_UP	96	0.0362603	Down	0.00586038	0.211948
GO_NEGATIVE_REGULATION_OF_ANTIGEN_RECEPTOR_MEDIATED_SIGNALING_PATHWAY	18	0.0373763	Up	0.00586771	0.211948
GO_ECTODERM_DEVELOPMENT	20	0.012677	Up	0.00592319	0.213437
REACTOME_HDR_THROUGH_SINGLE_STRAND_ANNEALING_SSA_	38	0.0222563	Down	0.00593031	0.213437
GO_SECONDARY_HEART_FIELD_SPECIFICATION	7	0.0662986	Down	0.00594098	0.213437
MORI_PRE_BI_LYMPHOCYTE_UP	73	0.0454602	Down	0.00600384	0.214996
GO_LEUKOCYTE_CHEMOTAXIS	139	0.0327876	Up	0.00600701	0.214996
GAVIN_FOXP3_TARGETS_CLUSTER_P6	78	0.0342643	Down	0.00601683	0.214996
AMIT_SERUM_RESPONSE_40_MCF10A	29	0.0887149	Up	0.00602743	0.214996
AMIT_DELAYED_EARLY_GENES	18	0.0870336	Up	0.00606089	0.215805
GOUYER_TATI_TARGETS_UP	9	-0.0355112	Up	0.00608949	0.216437
TONKS_TARGETS_OF_RUNX1_RUNX1T1_FUSION_SUSTAINDED_IN_ERYTHROCYTE_UP	44	0.0169845	Up	0.0061094	0.216759
GO_JUN_KINASE_KINASE_KINASE_ACTIVITY	8	0.0207771	Up	0.00614226	0.217538
GO_MITOTIC_NUCLEAR_ENVELOPE_DISASSEMBLY	11	0.0811446	Down	0.00618359	0.218615
STEIN_ESR1_TARGETS	79	0.037724	Down	0.00621994	0.219456
GO_DNA_SECONDARY_STRUCTURE_BINDING	30	0.0375261	Down	0.00622936	0.219456
GO_OVULATION	13	0.0223955	Up	0.0062864	0.221052
REACTOME_PHOSPHORYLATION_OF_EMI1	6	0.14152	Down	0.00630172	0.221052
DAUER_STAT3_TARGETS_UP	40	0.0873165	Up	0.00630788	0.221052
GO_NUCLEAR_REPLICATION_FORK	40	0.0352475	Down	0.00633676	0.221676
GO_NEUTROPHIL_MIGRATION	61	0.0471426	Up	0.00635867	0.222053
GO_PLATELET_DENSE_GRANULE_LUMEN	6	0.131185	Up	0.00637595	0.222268
KEGG_BUTANOATE_METABOLISM	27	0.0144605	Down	0.00646397	0.224944
AMIT_EGF_RESPONSE_240_MCF10A	21	0.068285	Up	0.00647702	0.225006
GO_REGULATION_OF_FEVER_GENERATION	7	-0.0711468	Up	0.00649895	0.225376
HP_ABSENT_NIPPLE	8	0.00678601	Down	0.00651502	0.225542
HAN_JNK_SINGALING_DN	30	0.030703	Up	0.00653269	0.225762
GO_CONVERGENT_EXTENSION	10	0.067221	Down	0.00654893	0.225932
HP_BILATERAL_TALIPES_EQUINOVARUS	10	0.00225874	Down	0.00657776	0.226282
WP_GENES_RELATED_TO_PRIMARY_CILIUM_DEVELOPMENT_BASED_ON_CRISPR	99	0.0197259	Down	0.00658173	0.226282
GO_MYO_INOSITOL_TRANSPORT	3	0.0115589	Down	0.00666012	0.227707
GO_NEGATIVE_REGULATION_OF_LIPOPROTEIN_PARTICLE_CLEARANCE	7	-0.00161915	Down	0.00666055	0.227707
GO_SPECIFIC_GRANULE_LUMEN	48	0.0593761	Up	0.0066694	0.227707
GO_CELLULAR_RESPONSE_TO_CADMIUM_ION	32	0.0351592	Down	0.00667301	0.227707
HP_PATELLAR_APLASIA	16	0.00608349	Down	0.00668213	0.227707
BURTON_ADIPOGENESIS_PEAK_AT_16HR	44	0.0201943	Down	0.00669156	0.227707
GO_REGULATION_OF_INTERLEUKIN_1_MEDIATED_SIGNALING_PATHWAY	5	0.0564767	Up	0.00671377	0.228074
GO_NEGATIVE_REGULATION_OF_ACTIVIN_RECEPTOR_SIGNALING_PATHWAY	8	-0.0317353	Up	0.00672709	0.228139
GO_HISTAMINE_SECRETION	8	0.0529364	Up	0.00679473	0.229989
HP_OLIGOHYDRAMNIOS	98	0.00898359	Down	0.00681763	0.229989
MORI_LARGE_PRE_BII_LYMPHOCYTE_UP	83	0.0525356	Down	0.0068232	0.229989
HP_ABSENT_LACRIMAL_PUNCTUM	4	0.101554	Down	0.00682771	0.229989
BIOCARTA_SPRY_PATHWAY	16	0.0668013	Up	0.00684071	0.230035
GO_CCR6_CHEMOKINE_RECEPTOR_BINDING	3	-0.109963	Up	0.00686144	0.230035
DEBIASI_APOPTOSIS_BY_REOVIRUS_INFECTION_UP	283	0.0479021	Up	0.00686363	0.230035
UROSEVIC_RESPONSE_TO_IMIQUIMOD	22	0.0143214	Up	0.00691625	0.23132
GO_REGULATION_OF_MYOBLAST_FUSION	16	0.00311819	Up	0.00693697	0.23132
DAUER_STAT3_TARGETS_DN	53	0.00701853	Up	0.00693708	0.23132
KEGG_NOD_LIKE_RECEPTOR_SIGNALING_PATHWAY	54	0.0243422	Up	0.00695145	0.23132
GO_REPLICATION_FORK	69	0.0306354	Down	0.00695987	0.23132
BLANCO_MELO_SARS_COV_1_INFECTION_MCR5_CELLS_UP	11	0.0412251	Down	0.00700886	0.232339
GO_REGULATION_OF_SYNCYTIUM_FORMATION_BY_PLASMA_MEMBRANE_FUSION	20	0.00405917	Up	0.00701378	0.232339
GO_DNA_DEPENDENT_DNA_REPLICATION_MAINTENANCE_OF_FIDELITY	43	0.0371706	Down	0.00705602	0.232977
GARGALOVIC_RESPONSE_TO_OXIDIZED_PHOSPHOLIPIDS_MAGENTA_UP	26	0.134083	Up	0.00705637	0.232977
HP_SUPERNUMERARY_SPLEENS	29	0.0294265	Down	0.00709114	0.233494
GO_SERINE_PHOSPHORYLATION_OF_STAT_PROTEIN	9	-0.0225642	Up	0.00709542	0.233494
GO_DNA_DEPENDENT_ATPASE_ACTIVITY	108	0.0212424	Down	0.00712425	0.233685
GO_ZINC_ION_HOMEOSTASIS	30	0.0530562	Down	0.0071246	0.233685
TSAI_DNAJB4_TARGETS_UP	13	0.0568157	Up	0.00715456	0.233939
HP_EPISPADIAS	22	0.0410569	Down	0.00717472	0.233939
ZHOU_CELL_CYCLE_GENES_IN_IR_RESPONSE_2HR	8	0.0139838	Down	0.0071776	0.233939
WP_MIR517_RELATIONSHIP_WITH_ARCN1_AND_USP1	5	0.12664	Up	0.00717921	0.233939
SPIRA_SMOKERS_LUNG_CANCER_UP	35	0.0572887	Up	0.00721315	0.234663
GO_REPLICATION_FORK_PROCESSING	34	0.0304861	Down	0.00729443	0.236921
GO_INTRACILIARY_TRANSPORT_INVOLVED_IN_CILIUM_ASSEMBLY	38	0.0341378	Down	0.00730709	0.236947
GO_ACUTE_INFLAMMATORY_RESPONSE	60	0.0292384	Up	0.00732927	0.237281
RHODES_UNDIFFERENTIATED_CANCER	71	0.0411735	Down	0.00734283	0.237335
FURUKAWA_DUSP6_TARGETS_PCI35_DN	67	0.0185756	Down	0.00742116	0.239199
GO_REGULATION_OF_UNSATURATED_FATTY_ACID_BIOSYNTHETIC_PROCESS	9	-0.00528316	Up	0.00743044	0.239199
HP_PANCREATIC_CYSTS	26	0.0168564	Down	0.00743643	0.239199
GO_LEUKOCYTE_AGGREGATION	13	0.0433999	Up	0.00747593	0.240083
GO_POSITIVE_REGULATION_OF_NEUTROPHIL_MIGRATION	21	0.0254041	Up	0.0075155	0.240842
HP_IRREGULAR_DENTITION	5	0.0717222	Down	0.00753591	0.240842
GO_NEGATIVE_REGULATION_OF_NON_CANONICAL_WNT_SIGNALING_PATHWAY	4	-0.0342634	Down	0.00754323	0.240842
GO_ACTIN_FILAMENT_BASED_TRANSPORT	15	0.0193483	Up	0.00754779	0.240842
GO_INTRACILIARY_TRANSPORT_PARTICLE	25	0.0285952	Down	0.00758128	0.241509
GO_PARTURITION	11	0.0394548	Up	0.00759288	0.241509
GO_POSITIVE_REGULATION_OF_BLOOD_CIRCULATION	38	0.0376015	Up	0.00767236	0.243489
HUMMEL_BURKITTS_LYMPHOMA_DN	14	0.0357085	Up	0.00767951	0.243489
HOFFMANN_LARGE_TO_SMALL_PRE_BII_LYMPHOCYTE_UP	149	0.0400442	Down	0.00771801	0.244125
GO_REGULATION_OF_PHOSPHATIDYLCHOLINE_BIOSYNTHETIC_PROCESS	6	-0.00858312	Up	0.00772401	0.244125
HP_ABNORMALITY_OF_THE_PREPUTIUM	29	0.0080531	Down	0.00778835	0.24577
REACTOME_INTERLEUKIN_1_SIGNALING	100	0.052401	Up	0.00781076	0.246088
OHASHI_AURKA_TARGETS	5	-0.0079512	Down	0.00787228	0.24686
HP_SIDEROBLASTIC_ANEMIA	32	0.00500067	Down	0.00787777	0.24686
GO_BH3_DOMAIN_BINDING	5	0.0935548	Up	0.00788186	0.24686
GO_PEPTIDYL_THREONINE_DEPHOSPHORYLATION	21	0.0696394	Up	0.00788469	0.24686
REACTOME_CDC6_ASSOCIATION_WITH_THE_ORC_ORIGIN_COMPLEX	11	-0.00383334	Down	0.00789844	0.246904
REACTOME_REGULATION_OF_CHOLESTEROL_BIOSYNTHESIS_BY_SREBP_SREBF_	58	0.0818641	Down	0.00795414	0.247873
HOFMANN_MYELODYSPLASTIC_SYNDROM_LOW_RISK_DN	26	0.0595848	Up	0.00795427	0.247873
FISCHER_G1_S_CELL_CYCLE	174	0.0301652	Down	0.0080179	0.249466
WP_CARDIAC_PROGENITOR_DIFFERENTIATION	23	0.00335048	Down	0.00804997	0.250075
ONDER_CDH1_TARGETS_1_DN	167	0.0574061	Up	0.00806694	0.250213
BIOCARTA_RANKL_PATHWAY	13	0.0102538	Up	0.00811451	0.25095
GO_CARBON_DIOXIDE_TRANSPORT	3	0.0515241	Up	0.00811582	0.25095
REACTOME_ANTIMICROBIAL_PEPTIDES	23	0.0338246	Up	0.00815772	0.251856
BECKER_TAMOXIFEN_RESISTANCE_UP	47	0.0373249	Up	0.00823711	0.253571
TONKS_TARGETS_OF_RUNX1_RUNX1T1_FUSION_SUSTAINED_IN_GRANULOCYTE_UP	13	0.0690393	Up	0.00824647	0.253571
LANDIS_BREAST_CANCER_PROGRESSION_UP	44	0.0777539	Up	0.00825137	0.253571
BIOCARTA_SRCRPTP_PATHWAY	10	0.0147866	Down	0.00829863	0.254631
YAO_TEMPORAL_RESPONSE_TO_PROGESTERONE_CLUSTER_9	72	0.0393385	Up	0.00834416	0.255636
GO_SPINAL_CORD_MOTOR_NEURON_CELL_FATE_SPECIFICATION	3	0.000174304	Down	0.0083681	0.255977
GO_NEGATIVE_REGULATION_OF_CELL_ADHESION_MEDIATED_BY_INTEGRIN	9	0.0170866	Down	0.00838608	0.256093
HP_CHRONIC_ACTIVE_HEPATITIS	4	0.0567532	Up	0.00839755	0.256093
HP_NEOPLASM_OF_THE_LARYNX	4	0.0263844	Down	0.00841642	0.256278
GO_POSITIVE_REGULATION_OF_URINE_VOLUME	7	0.0741666	Up	0.00846656	0.257412
BURTON_ADIPOGENESIS_PEAK_AT_2HR	42	0.125499	Up	0.00848936	0.257713
FINETTI_BREAST_CANCER_KINOME_RED	16	0.0855505	Down	0.008508	0.257887
GO_VIRAL_BUDDING_VIA_HOST_ESCRT_COMPLEX	22	0.0841374	Up	0.00853197	0.258221
GO_KERATINOCYTE_DIFFERENTIATION	148	0.095029	Up	0.00861429	0.260318
SAGIV_CD24_TARGETS_DN	44	0.0689012	Up	0.00866444	0.261255
WP_LNCRNAMEDIATED_MECHANISMS_OF_THERAPEUTIC_RESISTANCE	4	-0.0439933	Up	0.00867144	0.261255
GO_DENSE_BODY	5	0.0217933	Up	0.00883789	0.265869
HP_MOLAR_TOOTH_SIGN_ON_MRI	33	0.00749515	Down	0.00886514	0.265972
GO_MYOSIN_HEAVY_CHAIN_BINDING	7	0.00813063	Up	0.00886794	0.265972
GO_SULFUR_COMPOUND_TRANSPORT	43	0.00928272	Down	0.0089257	0.267115
HP_GASTROINTESTINAL_STROMA_TUMOR	10	0.0467336	Up	0.00894504	0.267115
GO_BONE_TRABECULA_FORMATION	8	0.0131485	Down	0.00894617	0.267115
CROMER_TUMORIGENESIS_DN	37	0.0291148	Up	0.00896735	0.267118
KEGG_MISMATCH_REPAIR	23	0.020221	Down	0.0089759	0.267118
REACTOME_INLB_MEDIATED_ENTRY_OF_LISTERIA_MONOCYTOGENES_INTO_HOST_CELL	13	0.0774072	Up	0.0089864	0.267118
HP_RETINAL_FOLD	4	0.0477485	Down	0.00899976	0.267118
GO_SPHINGOSINE_1_PHOSPHATE_RECEPTOR_SIGNALING_PATHWAY	8	0.0544918	Up	0.00906368	0.268215
GO_SULFUR_COMPOUND_TRANSMEMBRANE_TRANSPORTER_ACTIVITY	36	0.000372395	Down	0.00907635	0.268215
GO_SEQUESTERING_OF_IRON_ION	4	0.283142	Up	0.00907702	0.268215
MIZUKAMI_HYPOXIA_DN	4	0.10808	Up	0.00910574	0.268666
GO_CELLULAR_RESPONSE_TO_FOLLICLE_STIMULATING_HORMONE_STIMULUS	8	0.125347	Down	0.00922394	0.271753
GRAHAM_CML_QUIESCENT_VS_NORMAL_QUIESCENT_DN	35	0.0206794	Up	0.00924621	0.272007
WP_EBV_LMP1_SIGNALING	24	0.0209553	Up	0.00930379	0.272624
LINDSTEDT_DENDRITIC_CELL_MATURATION_B	46	0.0418567	Up	0.00931321	0.272624
GO_CELLULAR_RESPONSE_TO_CHOLESTEROL	15	0.0266582	Down	0.00932306	0.272624
GO_FIBRINOLYSIS	13	0.0862278	Up	0.00935785	0.272624
ZHANG_RESPONSE_TO_IKK_INHIBITOR_AND_TNF_DN	97	0.039802	Down	0.00935844	0.272624
HP_SECUNDUM_ATRIAL_SEPTAL_DEFECT	4	2.34e-05	Up	0.00936186	0.272624
GO_ZONULA_ADHERENS	7	0.144218	Up	0.00939456	0.272624
GO_PHOSPHOLIPASE_A2_INHIBITOR_ACTIVITY	5	0.126774	Up	0.00941225	0.272624
GO_REGULATION_OF_T_CELL_RECEPTOR_SIGNALING_PATHWAY	29	0.063574	Up	0.00942351	0.272624
KEGG_BASE_EXCISION_REPAIR	33	0.0287354	Down	0.00942362	0.272624
GO_MAINTENANCE_OF_DNA_METHYLATION	7	-0.0446609	Down	0.00943073	0.272624
HP_RECURRENT_CUTANEOUS_ABSCESS_FORMATION	5	0.04297	Up	0.00944068	0.272624
GRAHAM_CML_DIVIDING_VS_NORMAL_QUIESCENT_DN	78	0.0192988	Up	0.00944461	0.272624
GO_T_HELPER_2_CELL_DIFFERENTIATION	10	-0.000849862	Up	0.00948419	0.273372
WU_HBX_TARGETS_2_DN	13	0.0427524	Up	0.00949929	0.273413
HP_CUTANEOUS_ABSCESS	8	0.0172455	Up	0.00954233	0.273852
GO_T_CELL_ACTIVATION_INVOLVED_IN_IMMUNE_RESPONSE	55	0.0174145	Up	0.00954324	0.273852
ABE_VEGFA_TARGETS_2HR	27	0.0655776	Up	0.00955568	0.273852
GO_REGULATION_OF_RELAXATION_OF_CARDIAC_MUSCLE	3	-0.090409	Down	0.00970502	0.277733
GO_MUSCULAR_SEPTUM_MORPHOGENESIS	4	0.0430575	Down	0.00972931	0.27803
HALLMARK_IL6_JAK_STAT3_SIGNALING	59	0.0374558	Up	0.00975531	0.278375
GO_REGULATION_OF_GRANULOCYTE_CHEMOTAXIS	32	0.0264535	Up	0.00980013	0.279178
STEIN_ESRRA_TARGETS_RESPONSIVE_TO_ESTROGEN_DN	44	0.0647172	Down	0.00981142	0.279178
GO_NEGATIVE_REGULATION_OF_VIRAL_GENOME_REPLICATION	53	0.0227541	Up	0.00986205	0.28022
THEILGAARD_NEUTROPHIL_AT_SKIN_WOUND_UP	71	0.0428283	Up	0.00988339	0.280427
GO_POSITIVE_REGULATION_OF_BICELLULAR_TIGHT_JUNCTION_ASSEMBLY	4	0.134815	Up	0.00992233	0.280685
GO_DNA_HELICASE_ACTIVITY	76	0.0189143	Down	0.00993161	0.280685
SARRIO_EPITHELIAL_MESENCHYMAL_TRANSITION_UP	164	0.0360313	Down	0.00993618	0.280685
ONGUSAHA_BRCA1_TARGETS_DN	10	0.0438943	Up	0.00995121	0.280685
HP_RECURRENT_BACTERIAL_SKIN_INFECTIONS	13	0.0620885	Up	0.00996272	0.280685
HP_CALCINOSIS	9	0.028132	Up	0.010004	0.281451
GENTLES_LEUKEMIC_STEM_CELL_DN	9	-0.0312884	Down	0.010111	0.284061
NEMETH_INFLAMMATORY_RESPONSE_LPS_UP	74	0.0379573	Up	0.0102182	0.286613
GO_REGULATION_OF_PROSTAGLANDIN_SECRETION	10	0.0439672	Up	0.0102305	0.286613
WP_VITAMIN_D_METABOLISM	9	0.0633352	Down	0.0102485	0.286714
BENPORATH_ES_2	29	0.0125788	Down	0.0103445	0.288996
HP_ABNORMAL_PAROTID_GLAND_MORPHOLOGY	6	0.0308731	Down	0.0104257	0.290363
REACTOME_PURINERGIC_SIGNALING_IN_LEISHMANIASIS_INFECTION	20	0.0432185	Up	0.0104301	0.290363
GO_NEGATIVE_REGULATION_OF_FIBROBLAST_MIGRATION	4	0.113556	Up	0.0104371	0.290363
PID_INTEGRIN5_PATHWAY	14	0.0751056	Up	0.0105044	0.291717
GARGALOVIC_RESPONSE_TO_OXIDIZED_PHOSPHOLIPIDS_MAGENTA_DN	11	0.0136707	Down	0.0105149	0.291717
GO_TYPE_III_INTERFERON_PRODUCTION	3	0.172059	Up	0.0105499	0.292279
GO_GROWTH_FACTOR_ACTIVITY	74	0.0321847	Up	0.0106152	0.293681
GO_NUCLEOTIDE_BINDING_OLIGOMERIZATION_DOMAIN_CONTAINING_1_SIGNALING_PATHWAY	4	0.219651	Up	0.0106499	0.293841
HUMMERICH_MALIGNANT_SKIN_TUMOR_UP	14	0.153804	Up	0.0106504	0.293841
GO_SPHINGOLIPID_MEDIATED_SIGNALING_PATHWAY	9	0.0540495	Up	0.0106682	0.293927
GO_PERICENTRIC_HETEROCHROMATIN	18	0.013012	Down	0.0106999	0.294394
SOTIRIOU_BREAST_CANCER_GRADE_1_VS_3_DN	51	0.00476404	Down	0.0107617	0.295687
HP_FACIAL_HYPEROSTOSIS	4	0.148068	Down	0.0108092	0.296585
KEGG_TIGHT_JUNCTION	105	0.040924	Up	0.0109172	0.298773
TONKS_TARGETS_OF_RUNX1_RUNX1T1_FUSION_SUSTAINED_IN_MONOCYTE_DN	3	-0.156134	Up	0.0109188	0.298773
GO_RECEPTOR_ANTAGONIST_ACTIVITY	20	0.0788113	Up	0.010952	0.29927
GO_NEGATIVE_REGULATION_OF_INTERLEUKIN_2_PRODUCTION	20	0.0225956	Up	0.0110101	0.300349
GO_MISMATCH_REPAIR_COMPLEX_BINDING	11	0.030591	Down	0.0110318	0.300349
ONDER_CDH1_TARGETS_3_UP	18	0.0148244	Down	0.0110366	0.300349
GO_RESPONSE_TO_FUNGUS	25	0.0612955	Up	0.0110544	0.300424
HP_ABNORMALITY_OF_CHROMOSOME_STABILITY	47	0.0143352	Down	0.011072	0.300493
GO_AXIAL_MESODERM_DEVELOPMENT	5	-0.0353384	Up	0.0111429	0.302008
GO_ACETYL_COA_METABOLIC_PROCESS	33	0.0255424	Down	0.0112375	0.303679
GO_ESCRT_COMPLEX	28	0.0680988	Up	0.0112376	0.303679
GO_POSITIVE_REGULATION_OF_MYELOID_LEUKOCYTE_MEDIATED_IMMUNITY	22	0.0764001	Up	0.0112502	0.303679
REACTOME_PYRIMIDINE_CATABOLISM	7	0.0594605	Up	0.0113099	0.30488
GO_DICARBOXYLIC_ACID_TRANSMEMBRANE_TRANSPORTER_ACTIVITY	29	-0.00595445	Down	0.011347	0.305196
PID_BARD1_PATHWAY	29	0.0158814	Down	0.0113522	0.305196
MUELLER_METHYLATED_IN_GLIOBLASTOMA	28	0.0814305	Up	0.011431	0.306901
GO_POSITIVE_REGULATION_OF_FATTY_ACID_BIOSYNTHETIC_PROCESS	14	0.00791871	Up	0.0114629	0.307278
GO_SPINAL_CORD_PATTERNING	8	-0.0304351	Down	0.0114786	0.307278
HP_DUODENAL_STENOSIS	25	0.00686218	Down	0.0114912	0.307278
GO_BH_DOMAIN_BINDING	10	0.097143	Up	0.0115808	0.308728
REACTOME_DEFECTIVE_LFNG_CAUSES_SCDO3	4	0.102363	Down	0.011602	0.308728
GO_ACTIN_FILAMENT	90	0.0505716	Up	0.0116107	0.308728
LIEN_BREAST_CARCINOMA_METAPLASTIC_VS_DUCTAL_UP	67	0.0378179	Up	0.0116169	0.308728
GO_FOUR_WAY_JUNCTION_DNA_BINDING	17	0.0235982	Down	0.0116227	0.308728
PID_IL1_PATHWAY	33	0.043835	Up	0.0116491	0.308859
GO_DOUBLE_STRAND_BREAK_REPAIR_VIA_SINGLE_STRAND_ANNEALING	7	-0.0484823	Down	0.0116618	0.308859
GO_REPLICATION_FORK_PROTECTION_COMPLEX	8	0.0334033	Down	0.0116766	0.308859
ANDERSEN_CHOLANGIOCARCINOMA_CLASS2	158	0.0423147	Up	0.0116895	0.308859
GO_REGULATION_OF_EARLY_ENDOSOME_TO_LATE_ENDOSOME_TRANSPORT	18	0.0263372	Up	0.0117259	0.309228
HP_APLASIA_HYPOPLASIA_OF_THE_COLON	5	0.0149133	Up	0.0117474	0.309228
GO_SEROTONIN_UPTAKE	6	-0.0576708	Down	0.011776	0.309228
HP_POSTAXIAL_FOOT_POLYDACTYLY	45	0.0310001	Down	0.0118126	0.309228
ABE_VEGFA_TARGETS_30MIN	16	0.069913	Up	0.0118153	0.309228
KEGG_LEUKOCYTE_TRANSENDOTHELIAL_MIGRATION	79	0.0682849	Up	0.0118179	0.309228
HP_AORTIC_ATHEROSCLEROTIC_LESION	6	0.111622	Down	0.0118394	0.309228
KEGG_PATHOGENIC_ESCHERICHIA_COLI_INFECTION	50	0.118803	Up	0.0118428	0.309228
WP_PATHOGENIC_ESCHERICHIA_COLI_INFECTION	50	0.118803	Up	0.0118428	0.309228
GO_FIBRONECTIN_BINDING	18	0.097585	Up	0.011884	0.309898
WP_TYPE_III_INTERFERON_SIGNALING	7	-0.00626567	Up	0.0119386	0.310448
BILD_HRAS_ONCOGENIC_SIGNATURE	243	0.0720006	Up	0.0119583	0.310448
GO_REGULATION_OF_ANTIMICROBIAL_HUMORAL_RESPONSE	4	0.0636751	Up	0.0119601	0.310448
CHARAFE_BREAST_CANCER_BASAL_VS_MESENCHYMAL_UP	125	0.0860298	Up	0.0119916	0.310448
MARTINELLI_IMMATURE_NEUTROPHIL_DN	7	-0.0709121	Up	0.0120102	0.310448
GO_POSITIVE_REGULATION_OF_ACUTE_INFLAMMATORY_RESPONSE	15	0.0246824	Up	0.0120207	0.310448
ZHU_CMV_24_HR_UP	87	0.0454011	Up	0.0120288	0.310448
REACTOME_DEFECTIVE_CHST3_CAUSES_SEDCJD	4	-0.0243188	Down	0.0120294	0.310448
DORN_ADENOVIRUS_INFECTION_12HR_UP	25	0.0748882	Up	0.0121347	0.312504
HAHTOLA_CTCL_CUTANEOUS	22	0.0403348	Up	0.0121403	0.312504
GO_REGULATION_OF_NEUTROPHIL_CHEMOTAXIS	20	0.0115067	Up	0.0121574	0.31254
GO_RECOMBINATIONAL_REPAIR	130	0.0249684	Down	0.0121871	0.312901
GO_DNA_UNWINDING_INVOLVED_IN_DNA_REPLICATION	17	0.00913007	Down	0.0122105	0.313099
WENG_POR_DOSAGE	17	0.0281039	Up	0.0122597	0.313798
SCHMIDT_POR_TARGETS_IN_LIMB_BUD_DN	6	0.00765439	Up	0.0122761	0.313798
DAZARD_UV_RESPONSE_CLUSTER_G3	17	0.040313	Up	0.0122849	0.313798
HALMOS_CEBPA_TARGETS_DN	38	0.0671686	Up	0.0123399	0.3148
GO_FIBROBLAST_GROWTH_FACTOR_PRODUCTION	5	-0.00144488	Up	0.0124394	0.316394
TAKEDA_TARGETS_OF_NUP98_HOXA9_FUSION_3D_DN	17	0.063894	Up	0.0124398	0.316394
ZHAN_MULTIPLE_MYELOMA_HP_UP	31	0.0131171	Up	0.0124498	0.316394
GO_IMIDAZOLE_CONTAINING_COMPOUND_METABOLIC_PROCESS	6	-0.0605665	Down	0.0124692	0.316394
GO_INSEMINATION	4	-0.0801721	Down	0.0124922	0.316394
GO_REGULATION_OF_VASCULAR_PERMEABILITY	30	0.0325174	Up	0.0125074	0.316394
GO_PHOSPHOLIPID_SCRAMBLASE_ACTIVITY	8	-0.0254652	Up	0.0125248	0.316394
GO_NEGATIVE_REGULATION_OF_DNA_DEPENDENT_DNA_REPLICATION	19	0.0387967	Down	0.0125361	0.316394
GO_CENTROSOME_SEPARATION	15	0.0192427	Down	0.0125449	0.316394
BIOCARTA_BLYMPHOCYTE_PATHWAY	3	-0.0422997	Up	0.0125686	0.3165
REACTOME_P75NTR_SIGNALS_VIA_NF_KB	15	0.0761631	Up	0.0125808	0.3165
GO_CELL_ADHESION_MOLECULE_PRODUCTION	13	-0.012576	Up	0.0126433	0.317673
GO_POSITIVE_REGULATION_OF_MEGAKARYOCYTE_DIFFERENTIATION	7	0.0285884	Down	0.0127826	0.320771
HP_CONGENITAL_HEPATIC_FIBROSIS	41	0.0300524	Down	0.0128808	0.322505
HP_ABNORMAL_ANATOMIC_LOCATION_OF_THE_HEART	85	0.0182251	Down	0.012884	0.322505
NAKAMURA_ADIPOGENESIS_EARLY_UP	57	0.0248271	Down	0.0129122	0.322804
ZHOU_INFLAMMATORY_RESPONSE_FIMA_DN	221	0.0235676	Down	0.0129724	0.323541
JIANG_AGING_HYPOTHALAMUS_UP	42	0.0563288	Up	0.012974	0.323541
SIMBULAN_PARP1_TARGETS_DN	14	0.0803044	Down	0.0131045	0.325226
HP_BROAD_EYEBROW	11	0.00702174	Down	0.0131048	0.325226
HP_LOBAR_HOLOPROSENCEPHALY	16	-0.010812	Down	0.0131198	0.325226
LIU_SMARCA4_TARGETS	36	0.0800582	Up	0.0131225	0.325226
HP_DUPLICATION_INVOLVING_BONES_OF_THE_FEET	99	0.0271972	Down	0.013123	0.325226
GO_REGULATION_OF_URINE_VOLUME	13	0.0494824	Up	0.0131412	0.325274
GO_INTERFERON_GAMMA_MEDIATED_SIGNALING_PATHWAY	94	0.0173193	Up	0.0131725	0.325645
GO_POSITIVE_REGULATION_OF_INTERLEUKIN_2_PRODUCTION	19	0.0531126	Up	0.0132499	0.327152
HP_ABNORMAL_DRINKING_BEHAVIOR	22	0.00832546	Down	0.0132679	0.327194
GO_VITAMIN_B6_METABOLIC_PROCESS	5	0.000732146	Down	0.0132891	0.327311
HP_SUBCORTICAL_HETEROTOPIA	9	1.77e-05	Down	0.0133166	0.327463
PID_FRA_PATHWAY	32	0.0603602	Up	0.013328	0.327463
HP_HYPOPLASTIC_ISCHIA	12	0.013776	Down	0.0133774	0.328272
HP_GASTROSTOMY_TUBE_FEEDING_IN_INFANCY	38	0.00524752	Down	0.0134013	0.328454
GO_NEGATIVE_REGULATION_OF_LIPID_STORAGE	18	0.0209947	Up	0.0135085	0.330677
ZHU_CMV_ALL_UP	108	0.0425027	Up	0.0135563	0.33144
GO_POSITIVE_REGULATION_OF_METALLOPEPTIDASE_ACTIVITY	7	0.0273542	Up	0.013659	0.333542
HEIDENBLAD_AMPLIFIED_IN_SOFT_TISSUE_CANCER	10	0.0613906	Up	0.0137107	0.334042
LEE_LIVER_CANCER_DENA_UP	46	0.0539845	Up	0.0137129	0.334042
GO_REGULATION_OF_EXOSOMAL_SECRETION	15	0.0666959	Up	0.0137296	0.334043
CHEMNITZ_RESPONSE_TO_PROSTAGLANDIN_E2_UP	142	0.0251564	Down	0.0137611	0.33437
GO_POSITIVE_REGULATION_OF_SMOOTH_MUSCLE_CONTRACTION	18	0.0572055	Up	0.0137809	0.33437
RASHI_RESPONSE_TO_IONIZING_RADIATION_2	120	0.0805501	Up	0.0137933	0.33437
RASHI_NFKB1_TARGETS	20	0.067045	Up	0.0138121	0.334421
GO_RESPONSE_TO_INTERFERON_GAMMA	163	0.0263029	Up	0.0138909	0.335705
BIOCARTA_PROTEASOME_PATHWAY	20	0.10939	Up	0.0138988	0.335705
REACTOME_FGFR3_LIGAND_BINDING_AND_ACTIVATION	5	-0.00561666	Up	0.0139545	0.336368
HONRADO_BREAST_CANCER_BRCA1_VS_BRCA2	16	0.0426121	Down	0.0139599	0.336368
GO_PROSTATE_GLANDULAR_ACINUS_DEVELOPMENT	9	0.186159	Down	0.0139912	0.336717
PARK_APL_PATHOGENESIS_UP	11	0.0728297	Up	0.0140264	0.337158
FERREIRA_EWINGS_SARCOMA_UNSTABLE_VS_STABLE_UP	155	0.0276869	Down	0.0140645	0.337666
GO_POSITIVE_REGULATION_OF_STEM_CELL_DIFFERENTIATION	16	-0.0035136	Up	0.0141156	0.338487
CREIGHTON_ENDOCRINE_THERAPY_RESISTANCE_2	323	0.0140072	Down	0.0141741	0.338546
GO_MITOTIC_DNA_REPLICATION	16	0.0312877	Down	0.0141825	0.338546
GO_DNA_REPLICATION_PREINITIATION_COMPLEX	5	0.0284889	Down	0.0141834	0.338546
HP_BROAD_PHILTRUM	18	-0.0145839	Down	0.0142146	0.338546
GO_MAP_KINASE_PHOSPHATASE_ACTIVITY	14	0.0493452	Up	0.0142279	0.338546
GO_SEROTONIN_TRANSPORT	8	0.00395153	Down	0.0142351	0.338546
GO_POSITIVE_REGULATION_OF_CYTOPLASMIC_TRANSPORT	13	0.0265923	Up	0.0142367	0.338546
GO_CHEMOKINE_SECRETION	7	0.0355354	Up	0.014287	0.339248
RUAN_RESPONSE_TO_TNF_TROGLITAZONE_UP	16	0.0100578	Up	0.0143002	0.339248
YAO_TEMPORAL_RESPONSE_TO_PROGESTERONE_CLUSTER_5	22	0.0254519	Up	0.0143813	0.340767
REACTOME_METABOLISM_OF_STEROIDS	124	0.0432911	Down	0.0144326	0.341576
GO_NEUTRAL_AMINO_ACID_TRANSMEMBRANE_TRANSPORTER_ACTIVITY	26	0.03039	Down	0.014464	0.341915
REACTOME_LAGGING_STRAND_SYNTHESIS	20	0.0349619	Down	0.0145436	0.342875
GO_DAMAGED_DNA_BINDING	64	0.0270859	Down	0.0145542	0.342875
GARGALOVIC_RESPONSE_TO_OXIDIZED_PHOSPHOLIPIDS_BLUE_UP	137	0.092575	Up	0.0145878	0.342875
GO_DNA_REPLICATION	264	0.0311629	Down	0.0146061	0.342875
GO_LOW_DENSITY_LIPOPROTEIN_PARTICLE_BINDING	11	0.048662	Down	0.0146074	0.342875
GO_SERINE_FAMILY_AMINO_ACID_METABOLIC_PROCESS	34	0.00864361	Down	0.0146076	0.342875
HP_ABSENT_PHALANGEAL_CREASE	7	0.00510183	Down	0.0146769	0.344097
HP_APLASIA_HYPOPLASIA_OF_THE_UVULA	24	0.0147384	Down	0.0147129	0.344537
MATTHEWS_AP1_TARGETS	15	0.0393243	Up	0.0147373	0.344704
GO_REGULATION_OF_TRANSCRIPTION_INVOLVED_IN_G1_S_TRANSITION_OF_MITOTIC_CELL_CYCLE	32	0.0473736	Down	0.014787	0.344794
GO_INTRACILIARY_TRANSPORT	48	0.0310212	Down	0.0147888	0.344794
BLANCO_MELO_COVID19_SARS_COV_2_INFECTION_CALU3_CELLS_DN	10	0.0453381	Down	0.0147929	0.344794
CLASPER_LYMPHATIC_VESSELS_DURING_METASTASIS_UP	18	0.058019	Up	0.0148647	0.346063
ALCALAY_AML_BY_NPM1_LOCALIZATION_DN	157	0.0226333	Down	0.0148905	0.346261
REACTOME_EPHB_MEDIATED_FORWARD_SIGNALING	39	0.0942566	Up	0.0149202	0.346339
GO_INTERLEUKIN_1_MEDIATED_SIGNALING_PATHWAY	96	0.0518232	Up	0.014944	0.346339
SESTO_RESPONSE_TO_UV_C4	20	0.0964637	Up	0.0149485	0.346339
HP_POROKERATOSIS	5	0.0952158	Down	0.0149722	0.346339
HP_METAPHYSEAL_STRIATIONS	6	0.02101	Down	0.0149925	0.346339
REACTOME_APOPTOTIC_CLEAVAGE_OF_CELL_ADHESION_PROTEINS	13	0.183572	Up	0.0150146	0.346339
HP_LIMITED_ELBOW_FLEXION	5	-0.0608407	Down	0.0150153	0.346339
HP_DUODENAL_ATRESIA	24	0.0203424	Down	0.0150593	0.346878
GO_CELL_ADHESION_MEDIATOR_ACTIVITY	47	0.106703	Up	0.0150733	0.346878
TAKEDA_TARGETS_OF_NUP98_HOXA9_FUSION_16D_UP	112	0.0194012	Up	0.0151376	0.347956
REACTOME_MISMATCH_REPAIR	15	0.0392975	Down	0.0151563	0.347984
GO_DNA_REPLICATION_INDEPENDENT_NUCLEOSOME_ORGANIZATION	38	0.0299683	Down	0.0152026	0.348235
GO_3_5_CYCLIC_AMP_PHOSPHODIESTERASE_ACTIVITY	9	0.00367798	Down	0.0152285	0.348235
GO_ACUTE_INFLAMMATORY_RESPONSE_TO_ANTIGENIC_STIMULUS	10	0.0295445	Up	0.0152332	0.348235
GO_DNA_REPLICATION_CHECKPOINT	17	0.0362817	Down	0.0152369	0.348235
GO_LABYRINTHINE_LAYER_MORPHOGENESIS	16	0.133667	Up	0.0152637	0.348448
GROSS_HYPOXIA_VIA_ELK3_AND_HIF1A_UP	140	0.0585892	Up	0.0153092	0.348638
HP_SLOPING_FOREHEAD	145	0.0221725	Down	0.0153104	0.348638
SCHAEFFER_PROSTATE_DEVELOPMENT_AND_CANCER_BOX6_DN	4	0.0483641	Up	0.0153244	0.348638
WP_HOSTPATHOGEN_INTERACTION_OF_HUMAN_CORONA_VIRUSES_INTERFERON_INDUCTION	33	0.0566285	Up	0.0153422	0.348646
REACTOME_RIP_MEDIATED_NFKB_ACTIVATION_VIA_ZBP1	16	0.0475456	Up	0.0153604	0.348663
NEMETH_INFLAMMATORY_RESPONSE_LPS_DN	25	0.0210328	Down	0.0153829	0.348778
ABBUD_LIF_SIGNALING_1_UP	36	0.035081	Up	0.0154023	0.348821
GO_REGULATION_OF_WATER_LOSS_VIA_SKIN	26	0.0787476	Up	0.0154565	0.348973
REACTOME_PHYSIOLOGICAL_FACTORS	6	0.0362083	Down	0.015458	0.348973
GO_POSITIVE_REGULATION_OF_CYTOKINE_BIOSYNTHETIC_PROCESS	27	0.0238137	Up	0.0154614	0.348973
WP_FTO_OBESITY_VARIANT_MECHANISM	7	-0.0500318	Down	0.0154843	0.349096
GO_INTRACILIARY_RETROGRADE_TRANSPORT	10	0.0252526	Down	0.0155375	0.349115
GO_MODULATION_OF_AGE_RELATED_BEHAVIORAL_DECLINE	8	0.0805279	Up	0.0155393	0.349115
WP_PLATELETMEDIATED_INTERACTIONS_WITH_VASCULAR_AND_CIRCULATING_CELLS	11	0.0240728	Up	0.0155495	0.349115
GO_NEGATIVE_REGULATION_OF_CYTOKINE_BIOSYNTHETIC_PROCESS	6	0.0220863	Up	0.0155551	0.349115
MURAKAMI_UV_RESPONSE_6HR_UP	32	0.0791973	Up	0.0156835	0.35121
LE_EGR2_TARGETS_UP	105	0.0482718	Down	0.015701	0.35121
GO_ICOSANOID_BINDING	4	0.201753	Up	0.0157056	0.35121
SENESE_HDAC1_AND_HDAC2_TARGETS_UP	194	0.0416433	Up	0.0157328	0.35121
HP_ABNORMAL_FINGER_FLEXION_CREASES	9	0.0260052	Down	0.0157363	0.35121
GO_METANEPHRIC_GLOMERULUS_DEVELOPMENT	6	-0.0151339	Down	0.0157943	0.351859
GO_MULTIVESICULAR_BODY_ORGANIZATION	32	0.078118	Up	0.0158006	0.351859
GO_ALPHA_DNA_POLYMERASE_PRIMASE_COMPLEX	5	-0.0754895	Down	0.0159599	0.353913
GO_LIGASE_ACTIVITY_FORMING_PHOSPHORIC_ESTER_BONDS	5	-0.046617	Up	0.0159659	0.353913
HP_ABNORMAL_POSTURING	6	0.0307362	Up	0.0159659	0.353913
WP_LUNG_FIBROSIS	40	0.0165341	Up	0.01598	0.353913
GO_LEPTIN_MEDIATED_SIGNALING_PATHWAY	8	0.0114394	Up	0.0159815	0.353913
GO_EPIDERMAL_CELL_DIFFERENTIATION	196	0.0753055	Up	0.0161311	0.356831
BERENJENO_TRANSFORMED_BY_RHOA_REVERSIBLY_DN	24	0.105476	Up	0.0161517	0.356891
BIOCARTA_SALMONELLA_PATHWAY	4	0.149935	Up	0.016195	0.357102
GHO_ATF5_TARGETS_DN	16	0.124542	Up	0.0162292	0.357102
GO_LEUCINE_IMPORT_ACROSS_PLASMA_MEMBRANE	5	0.00478383	Down	0.016252	0.357102
GO_HEME_TRANSMEMBRANE_TRANSPORTER_ACTIVITY	7	-0.00728371	Down	0.0162777	0.357102
GO_HEME_TRANSPORT	7	-0.00728371	Down	0.0162777	0.357102
ZIRN_TRETINOIN_RESPONSE_WT1_UP	15	0.0241803	Up	0.016293	0.357102
REACTOME_INTERFERON_ALPHA_BETA_SIGNALING	70	0.0204232	Up	0.0163107	0.357102
WIEDERSCHAIN_TARGETS_OF_BMI1_AND_PCGF2	59	0.0591648	Up	0.0163117	0.357102
HP_SEPTO_OPTIC_DYSPLASIA	11	0.010475	Down	0.0163224	0.357102
NABA_SECRETED_FACTORS	142	0.0382136	Up	0.0163444	0.357102
REACTOME_CALCITONIN_LIKE_LIGAND_RECEPTORS	4	-0.0306664	Up	0.0163606	0.357102
GO_PROTEIN_LOCALIZATION_TO_CILIARY_TRANSITION_ZONE	8	-0.00462313	Down	0.0163758	0.357102
JAEGER_METASTASIS_UP	33	0.0242238	Down	0.0164197	0.357471
PLASARI_TGFB1_TARGETS_10HR_UP	158	0.0589715	Up	0.0164284	0.357471
PIEPOLI_LGI1_TARGETS_DN	11	-0.0154701	Up	0.0164811	0.358225
GO_NEGATIVE_REGULATION_OF_PROTEIN_TYROSINE_KINASE_ACTIVITY	26	0.0517264	Up	0.0165435	0.358837
GO_DITERPENOID_BIOSYNTHETIC_PROCESS	6	0.0122582	Up	0.0165451	0.358837
GO_POSITIVE_REGULATION_OF_TYROSINE_PHOSPHORYLATION_OF_STAT_PROTEIN	36	0.0104692	Up	0.0165932	0.359488
HP_POSTAXIAL_HAND_POLYDACTYLY	87	0.0305493	Down	0.0166214	0.35971
GO_BASAL_DENDRITE	4	-0.0207279	Up	0.0166607	0.36017
REACTOME_RUNX1_REGULATES_EXPRESSION_OF_COMPONENTS_OF_TIGHT_JUNCTIONS	6	0.0591094	Up	0.0167303	0.361045
GO_PHOTORECEPTOR_CONNECTING_CILIUM	28	0.0232619	Down	0.0167373	0.361045
REACTOME_RHO_GTPASES_ACTIVATE_PAKS	21	0.0492902	Up	0.0168368	0.3628
HP_PREAXIAL_HAND_POLYDACTYLY	46	0.0257761	Down	0.0168693	0.363108
HP_BROAD_RIBS	14	0.00189181	Down	0.0169631	0.364734
HP_BROAD_FOOT	28	0.031802	Down	0.0169998	0.364741
GO_IMMUNOGLOBULIN_V_D_J_RECOMBINATION	5	-0.00848448	Up	0.0170065	0.364741
GARGALOVIC_RESPONSE_TO_OXIDIZED_PHOSPHOLIPIDS_BLACK_DN	10	0.0362149	Down	0.0170245	0.364741
FOURNIER_ACINAR_DEVELOPMENT_LATE_UP	11	0.064219	Up	0.0170437	0.364741
GO_REGULATION_OF_HISTAMINE_SECRETION_BY_MAST_CELL	4	-0.0716158	Up	0.0170547	0.364741
WP_PPAR_ALPHA_PATHWAY	17	0.0305281	Down	0.0170888	0.364889
BIOCARTA_ATRBRCA_PATHWAY	23	0.0140554	Down	0.0170982	0.364889
GO_CYCLIN_A2_CDK2_COMPLEX	4	-0.155625	Down	0.0171444	0.365485
REACTOME_INLA_MEDIATED_ENTRY_OF_LISTERIA_MONOCYTOGENES_INTO_HOST_CELLS	9	0.0854351	Up	0.017241	0.366231
HP_ABNORMAL_DELIVERY	64	0.00998909	Down	0.0172653	0.366231
GO_L_AMINO_ACID_TRANSMEMBRANE_TRANSPORTER_ACTIVITY	38	0.0263015	Down	0.0172689	0.366231
WP_BASE_EXCISION_REPAIR	31	0.0241708	Down	0.0172719	0.366231
GO_METALLOCARBOXYPEPTIDASE_ACTIVITY	13	-0.0041209	Down	0.0172761	0.366231
GO_NEGATIVE_REGULATION_OF_STEROL_TRANSPORT	7	0.0438248	Down	0.0173292	0.366231
BRUNEAU_HEART_GREAT_VESSELS_AND_VALVULOGENESIS	6	0.0934059	Down	0.0173323	0.366231
GO_BCL_2_FAMILY_PROTEIN_COMPLEX	6	0.167639	Up	0.0173489	0.366231
HP_TACHYPNEA	84	0.00842345	Down	0.0173634	0.366231
GO_REGULATION_OF_CYTOPLASMIC_TRANSPORT	26	0.0235616	Up	0.0173809	0.366231
GO_PYRIMIDINE_NUCLEOSIDE_CATABOLIC_PROCESS	16	0.0573033	Up	0.0173811	0.366231
REACTOME_P75NTR_RECRUITS_SIGNALLING_COMPLEXES	12	0.0648968	Up	0.0174892	0.368122
GO_LIPOPHAGY	7	0.0509105	Up	0.0175293	0.368223
REACTOME_SIGNALING_BY_EGFR_IN_CANCER	24	0.0967774	Up	0.0175584	0.368223
BLANCO_MELO_COVID19_BRONCHIAL_EPITHELIAL_CELLS_SARS_COV_2_INFECTION_DN	51	0.0161562	Down	0.0175648	0.368223
GO_NEGATIVE_REGULATION_OF_MAST_CELL_DEGRANULATION	4	-0.118701	Up	0.0175742	0.368223
PID_PLK1_PATHWAY	45	0.0379944	Down	0.0175909	0.368223
GO_THREONINE_TYPE_ENDOPEPTIDASE_ACTIVITY	21	0.0355993	Up	0.0176046	0.368223
FERRARI_RESPONSE_TO_FENRETINIDE_UP	20	0.140552	Up	0.0176423	0.368271
GO_POSITIVE_REGULATION_OF_COMPLEMENT_ACTIVATION	3	0.0417579	Up	0.0176476	0.368271
HP_APLASTIC_CLAVICLE	17	-0.00011428	Down	0.0176731	0.368271
SHEPARD_CRUSH_AND_BURN_MUTANT_DN	145	0.0405773	Down	0.0176807	0.368271
GO_RESPONSE_TO_LEUCINE	11	0.00180892	Down	0.0177747	0.369843
GO_REGULATION_OF_GOLGI_ORGANIZATION	16	0.0199252	Up	0.0177934	0.369847
REACTOME_BLOOD_GROUP_SYSTEMS_BIOSYNTHESIS	14	-0.00729139	Up	0.0178776	0.37121
GO_ADRENERGIC_RECEPTOR_ACTIVITY	3	0.0505014	Up	0.0179333	0.371595
REACTOME_ADRENOCEPTORS	3	0.0505014	Up	0.0179333	0.371595
HP_PYELONEPHRITIS	8	0.0462103	Down	0.0179748	0.371834
REACTOME_POLYMERASE_SWITCHING	14	0.0151853	Down	0.0179821	0.371834
GO_NEGATIVE_REGULATION_OF_SODIUM_ION_TRANSPORT	14	0.0100082	Down	0.0180176	0.372185
REACTOME_ACTIVATED_NTRK2_SIGNALS_THROUGH_RAS	8	0.0225096	Up	0.0180394	0.372248
GO_SEQUESTERING_OF_METAL_ION	12	0.124356	Up	0.0181528	0.373835
REACTOME_SIGNALING_BY_INTERLEUKINS	353	0.0449633	Up	0.0181537	0.373835
GO_WEIBEL_PALADE_BODY	4	-0.0605438	Up	0.0181741	0.37387
REACTOME_AMINO_ACID_TRANSPORT_ACROSS_THE_PLASMA_MEMBRANE	24	0.0359483	Down	0.0182372	0.374783
BIOCARTA_INFLAM_PATHWAY	13	-0.0240497	Up	0.0182765	0.375204
GO_REGULATION_OF_MEMBRANE_PROTEIN_ECTODOMAIN_PROTEOLYSIS	21	0.0430451	Up	0.0183039	0.375379
GO_POSITIVE_REGULATION_OF_VASCULOGENESIS	8	0.0867904	Up	0.0183578	0.375983
GO_POSITIVE_REGULATION_OF_MEMBRANE_PROTEIN_ECTODOMAIN_PROTEOLYSIS	15	0.00702743	Up	0.0183709	0.375983
RAY_TARGETS_OF_P210_BCR_ABL_FUSION_UP	11	0.0623572	Up	0.0184404	0.377018
GO_POSITIVE_REGULATION_OF_RENAL_SODIUM_EXCRETION	3	0.0794371	Up	0.0184604	0.37704
GO_VIRAL_BUDDING	27	0.0665407	Up	0.0185657	0.378689
KIM_WT1_TARGETS_UP	203	0.0622081	Up	0.0185884	0.378689
REACTOME_DOWNSTREAM_SIGNALING_EVENTS_OF_B_CELL_RECEPTOR_BCR_	80	0.0593358	Up	0.0185979	0.378689
HP_APLASIA_OF_THE_SEMICIRCULAR_CANAL	14	0.068498	Up	0.0186528	0.378808
GO_PROTEIN_TYROSINE_THREONINE_PHOSPHATASE_ACTIVITY	10	0.0687477	Up	0.0186733	0.378808
CHANG_POU5F1_TARGETS_DN	7	0.132732	Up	0.0186776	0.378808
LE_SKI_TARGETS_DN	6	0.0582835	Up	0.0186797	0.378808
GO_HYALURONAN_BIOSYNTHETIC_PROCESS	12	0.099638	Up	0.0187542	0.379829
DORN_ADENOVIRUS_INFECTION_24HR_DN	38	0.0632116	Up	0.0187756	0.379829
RUAN_RESPONSE_TO_TNF_UP	15	-0.0155496	Up	0.0187871	0.379829
GO_NEGATIVE_REGULATION_OF_VIRAL_PROCESS	91	0.0229338	Up	0.0188082	0.379872
GO_SODIUM_ION_TRANSMEMBRANE_TRANSPORTER_ACTIVITY	81	0.0148914	Down	0.0189322	0.381991
GO_MONOCYTE_CHEMOTAXIS	27	0.0508713	Up	0.0190148	0.383271
WOTTON_RUNX_TARGETS_UP	16	0.00037774	Up	0.0190896	0.384389
GO_OXIDOREDUCTASE_ACTIVITY_ACTING_ON_PAIRED_DONORS_WITH_OXIDATION_OF_A_PAIR_OF_DONORS_RESULTING_IN_THE_REDUCTION_OF_MOLECULAR_OXYGEN_TO_TWO_MOLECULES_OF_WATER	5	0.0456769	Down	0.0191392	0.385
HP_AGANGLIONIC_MEGACOLON	95	0.0198577	Down	0.0191917	0.385387
PEDERSEN_TARGETS_OF_611CTF_ISOFORM_OF_ERBB2	70	0.0821258	Up	0.019197	0.385387
GO_SIGNAL_TRANSDUCTION_INVOLVED_IN_G2_DNA_DAMAGE_CHECKPOINT	13	0.0125986	Down	0.0192366	0.385794
HP_GASTROINTESTINAL_ATRESIA	48	0.0458331	Down	0.0192628	0.385933
SHEPARD_BMYB_MORPHOLINO_DN	154	0.0343446	Down	0.0192913	0.386115
SMIRNOV_RESPONSE_TO_IR_2HR_UP	52	0.0540082	Up	0.0193539	0.386982
WORSCHECH_TUMOR_EVASION_AND_TOLEROGENICITY_DN	12	0.0223765	Up	0.0194022	0.387048
KYNG_NORMAL_AGING_UP	15	0.030016	Up	0.019403	0.387048
HP_ABNORMAL_CIRCULATING_MONOCARBOXYLIC_ACID_COCENTRATION	4	-0.00398679	Up	0.0194912	0.387048
VILIMAS_NOTCH1_TARGETS_UP	33	0.00349389	Up	0.0195468	0.387048
GO_LONG_CHAIN_FATTY_ACID_BINDING	9	0.0903901	Up	0.0195515	0.387048
GO_EFFLUX_TRANSMEMBRANE_TRANSPORTER_ACTIVITY	11	-0.0161596	Down	0.0195584	0.387048
GO_NEGATIVE_REGULATION_OF_ACTIVATED_T_CELL_PROLIFERATION	11	0.0736169	Up	0.0195731	0.387048
BIOCARTA_GCR_PATHWAY	14	0.0991168	Up	0.0195858	0.387048
GO_PLASMA_MEMBRANE_TUBULATION	16	0.0514684	Up	0.0195877	0.387048
GO_LENS_FIBER_CELL_MORPHOGENESIS	5	0.0132469	Up	0.0195879	0.387048
SESTO_RESPONSE_TO_UV_C0	121	0.0685971	Up	0.0196004	0.387048
REACTOME_TAK1_ACTIVATES_NFKB_BY_PHOSPHORYLATION_AND_ACTIVATION_OF_IKKS_COMPLEX	31	0.052023	Up	0.0196298	0.387048
HP_NARROW_VERTEBRAL_INTERPEDICULAR_DISTANCE	9	0.0153417	Down	0.0196316	0.387048
GO_DNA_PACKAGING_COMPLEX	18	0.0399186	Down	0.0196523	0.387048
GO_POSITIVE_REGULATION_OF_REACTIVE_OXYGEN_SPECIES_BIOSYNTHETIC_PROCESS	41	0.0174534	Up	0.0196604	0.387048
GO_CELLULAR_RESPONSE_TO_PURINE_CONTAINING_COMPOUND	9	-0.00369807	Down	0.0196694	0.387048
GALINDO_IMMUNE_RESPONSE_TO_ENTEROTOXIN	73	0.0572955	Up	0.0196866	0.387048
XU_HGF_TARGETS_INDUCED_BY_AKT1_48HR_UP	13	0.0492777	Up	0.0197082	0.38709
DELPUECH_FOXO3_TARGETS_UP	68	0.06388	Up	0.0197452	0.387437
HP_RECURRENT_CORNEAL_EROSIONS	11	0.0210998	Down	0.0198041	0.388212
GO_SKELETAL_MUSCLE_CELL_PROLIFERATION	9	0.0267696	Up	0.0199783	0.391241
REACTOME_SIGNALING_BY_FGFR3	32	0.0586056	Up	0.0200321	0.39191
WAGNER_APO2_SENSITIVITY	19	0.0149691	Up	0.020077	0.392405
GO_OXIDOREDUCTASE_ACTIVITY_ACTING_ON_CH_OR_CH2_GROUPS	6	-0.0185291	Down	0.0201033	0.392535
REACTOME_DISEASES_OF_MISMATCH_REPAIR_MMR_	5	0.00817311	Down	0.0201512	0.393086
HP_MANDIBULAR_APLASIA	12	0.00734672	Down	0.0201968	0.393328
GO_RESPONSE_TO_LIGHT_INTENSITY	8	0.0201545	Down	0.0202169	0.393328
LUCAS_HNF4A_TARGETS_DN	5	0.073123	Down	0.0202232	0.393328
GO_RESPONSE_TO_BACTERIUM	406	0.0270278	Up	0.0202601	0.393328
GO_CELLULAR_RESPONSE_TO_STEROL	19	0.0270795	Down	0.020262	0.393328
GO_CELLULAR_RESPONSE_TO_GONADOTROPIN_STIMULUS	13	0.0641503	Down	0.0203275	0.393881
GO_INTRINSIC_COMPONENT_OF_EXTERNAL_SIDE_OF_PLASMA_MEMBRANE	14	0.0448514	Up	0.02033	0.393881
GO_EPIDERMAL_GROWTH_FACTOR_RECEPTOR_BINDING	30	0.0283827	Up	0.0204663	0.395697
ZHANG_GATA6_TARGETS_DN	48	0.0385452	Down	0.0204836	0.395697
GO_POSITIVE_REGULATION_OF_NITRIC_OXIDE_SYNTHASE_BIOSYNTHETIC_PROCESS	11	0.0130405	Up	0.0205129	0.395697
TAKEDA_TARGETS_OF_NUP98_HOXA9_FUSION_10D_UP	131	0.0149094	Up	0.0205264	0.395697
GO_REGULATION_OF_GONADOTROPIN_SECRETION	3	0.145827	Down	0.020529	0.395697
GO_DNA_DAMAGE_INDUCED_PROTEIN_PHOSPHORYLATION	8	0.0327428	Down	0.0205425	0.395697
HASINA_NOL7_TARGETS_UP	11	0.0825961	Up	0.0205885	0.3962
GO_DEFENSE_RESPONSE_TO_FUNGUS	15	0.0747341	Up	0.0206384	0.396778
GO_LEUCINE_TRANSPORT	7	0.00611853	Down	0.0207146	0.39786
GO_BRANCHED_CHAIN_AMINO_ACID_TRANSPORT	10	0.0133287	Down	0.020767	0.398194
HP_VERTEBRAL_ARCH_ANOMALY	12	0.0367769	Down	0.0207719	0.398194
RADAEVA_RESPONSE_TO_IFNA1_UP	52	0.0244378	Up	0.020808	0.398505
MAINA_VHL_TARGETS_UP	9	0.0102207	Up	0.0209257	0.400375
GO_REGULATION_OF_PROTEIN_LOCALIZATION_TO_ENDOSOME	11	0.0501201	Up	0.0210469	0.400879
GO_REGULATION_OF_VIRAL_LIFE_CYCLE	143	0.0313013	Up	0.0210626	0.400879
HP_RECURRENT_ASPERGILLUS_INFECTIONS	4	-0.11131	Up	0.0211025	0.400879
GO_MYELOID_LEUKOCYTE_MIGRATION	124	0.0419067	Up	0.0211053	0.400879
GO_MESENCHYMAL_CELL_DIFFERENTIATION_INVOLVED_IN_KIDNEY_DEVELOPMENT	6	0.0221461	Down	0.0211063	0.400879
SENGUPTA_NASOPHARYNGEAL_CARCINOMA_WITH_LMP1_DN	118	0.0268012	Up	0.021112	0.400879
REACTOME_DECTIN_1_MEDIATED_NONCANONICAL_NF_KB_SIGNALING	61	0.0611571	Up	0.0211366	0.400879
WANG_RESPONSE_TO_GSK3_INHIBITOR_SB216763_DN	341	0.0333551	Down	0.02115	0.400879
COLLIS_PRKDC_REGULATORS	15	0.0684274	Up	0.0211625	0.400879
WINNEPENNINCKX_MELANOMA_METASTASIS_UP	157	0.0352328	Down	0.0211849	0.400879
GO_POSITIVE_REGULATION_OF_SARCOMERE_ORGANIZATION	3	-0.177379	Up	0.0211876	0.400879
GO_PHOSPHATIDYLINOSITOL_3_4_5_TRISPHOSPHATE_BINDING	32	0.0455781	Up	0.0211929	0.400879
RICKMAN_HEAD_AND_NECK_CANCER_A	55	0.0113175	Down	0.0212301	0.40108
HP_ATRESIA_OF_THE_EXTERNAL_AUDITORY_CANAL	41	0.0390531	Down	0.0212437	0.40108
REACTOME_INTERFERON_GAMMA_SIGNALING	99	0.0149361	Up	0.0212992	0.401411
HP_INCREASED_LEVEL_OF_L_FUCOSE_IN_URINE	14	0.0315935	Up	0.0213014	0.401411
REACTOME_MAP2K_AND_MAPK_ACTIVATION	31	0.0706292	Up	0.021379	0.402265
HP_URETHRAL_ATRESIA	21	0.018412	Down	0.021387	0.402265
REACTOME_RESOLUTION_OF_ABASIC_SITES_AP_SITES_	37	0.0333051	Down	0.0214273	0.402644
HP_APLASIA_HYPOPLASIA_OF_THE_BREASTS	43	0.0384546	Down	0.0214538	0.402762
GO_CAMP_CATABOLIC_PROCESS	6	-0.0257787	Down	0.0215954	0.40504
GO_VIRAL_TRANSLATION	15	0.0149874	Up	0.0216733	0.405855
GO_PHAGOSOME_ACIDIFICATION	22	0.0427327	Up	0.0216795	0.405855
GO_MEIOTIC_CHROMOSOME_SEPARATION	17	0.0181736	Down	0.0217474	0.406606
BIOCARTA_RNA_PATHWAY	10	-0.00418752	Up	0.0217603	0.406606
GO_REGULATION_OF_PSEUDOPODIUM_ASSEMBLY	11	0.0618763	Up	0.0218056	0.407072
GO_CONDENSED_CHROMOSOME_OUTER_KINETOCHORE	14	0.0347542	Down	0.0218296	0.40714
HP_CLUBBING_OF_TOES	29	0.00153221	Down	0.0218507	0.407152
XU_HGF_TARGETS_REPRESSED_BY_AKT1_UP	10	0.0462823	Up	0.0219072	0.407825
ZHANG_GATA6_TARGETS_UP	9	0.0711009	Up	0.0219977	0.408749
GO_MITOCHONDRIAL_RESPIRATORY_CHAIN_COMPLEX_IV	10	0.115106	Up	0.0219978	0.408749
GAZDA_DIAMOND_BLACKFAN_ANEMIA_PROGENITOR_UP	44	0.0112502	Up	0.0220425	0.408879
HP_ALACRIMA	9	0.0516787	Down	0.0220457	0.408879
GO_NATURAL_KILLER_CELL_PROLIFERATION	6	-0.0557757	Up	0.0221668	0.410666
WP_RALA_DOWNSTREAM_REGULATED_GENES	12	0.0639754	Up	0.0221832	0.410666
REACTOME_TRAF6_MEDIATED_INDUCTION_OF_TAK1_COMPLEX_WITHIN_TLR4_COMPLEX	15	0.0562537	Up	0.0222677	0.411443
KEGG_PROTEASOME	44	0.0566945	Up	0.0222915	0.411443
GO_CELL_CELL_ADHESION_INVOLVED_IN_GASTRULATION	8	0.144808	Up	0.0223326	0.411443
GO_UBIQUITIN_LIKE_PROTEIN_CONJUGATING_ENZYME_ACTIVITY	39	0.034366	Up	0.0223339	0.411443
GO_DNA_PACKAGING	150	0.02936	Down	0.0223456	0.411443
REACTOME_FCERI_MEDIATED_NF_KB_ACTIVATION	78	0.053521	Up	0.0223487	0.411443
GO_N_ACETYLLACTOSAMINIDE_BETA_1_3_N_ACETYLGLUCOSAMINYLTRANSFERASE_ACTIVITY	9	0.0279625	Up	0.0223867	0.411763
PLASARI_TGFB1_TARGETS_1HR_UP	30	0.0876406	Up	0.0224222	0.412036
GO_CELLULAR_RESPONSE_TO_LEUCINE	9	0.00626345	Down	0.0225309	0.413654
GO_CHROMOSOME_PASSENGER_COMPLEX	6	-0.00945739	Down	0.0225524	0.413668
KEGG_LEISHMANIA_INFECTION	58	0.0209397	Up	0.0226513	0.414494
ZEILSTRA_CD44_TARGETS_DN	13	-0.00965513	Up	0.0226521	0.414494
HP_LYMPHOPROLIFERATIVE_DISORDER	4	0.0675297	Up	0.0226597	0.414494
GO_REGULATION_OF_SUBSTRATE_ADHESION_DEPENDENT_CELL_SPREADING	44	0.0625776	Up	0.022685	0.414576
GO_SULFUR_AMINO_ACID_TRANSPORT	5	-0.0853824	Down	0.0227619	0.415602
BROCKE_APOPTOSIS_REVERSED_BY_IL6	140	0.0484867	Up	0.0228426	0.416695
GO_REGULATION_OF_LOW_DENSITY_LIPOPROTEIN_PARTICLE_CLEARANCE	8	0.0955215	Down	0.0228877	0.416815
GO_NEGATIVE_REGULATION_OF_MORPHOGENESIS_OF_AN_EPITHELIUM	16	-0.000672415	Up	0.0228909	0.416815
GO_REGULATION_OF_CHLORIDE_TRANSPORT	6	0.0836124	Up	0.0230321	0.417455
GO_INNERVATION	17	0.00886985	Down	0.0230339	0.417455
GARGALOVIC_RESPONSE_TO_OXIDIZED_PHOSPHOLIPIDS_BLUE_DN	58	0.0328201	Down	0.0230385	0.417455
GO_KERATINOCYTE_MIGRATION	19	0.0767001	Up	0.0230483	0.417455
HP_SLENDER_LONG_BONE	34	0.0239379	Down	0.0230951	0.417455
RAHMAN_TP53_TARGETS_PHOSPHORYLATED	20	0.118731	Up	0.0231146	0.417455
HP_POSTAXIAL_POLYDACTYLY	114	0.0338185	Down	0.0231176	0.417455
ONDER_CDH1_TARGETS_2_DN	466	0.0757617	Up	0.0231226	0.417455
ZHOU_TNF_SIGNALING_30MIN	51	0.0915508	Up	0.0231438	0.417455
GO_ORIGIN_RECOGNITION_COMPLEX	9	0.00542621	Down	0.0231442	0.417455
SARTIPY_NORMAL_AT_INSULIN_RESISTANCE_UP	28	0.0763488	Up	0.0231607	0.417455
GO_NEGATIVE_REGULATION_OF_ERK1_AND_ERK2_CASCADE	58	0.0522794	Up	0.0231832	0.417455
WP_PHYTOCHEMICAL_ACTIVITY_ON_NRF2_TRANSCRIPTIONAL_ACTIVATION	14	0.0416065	Down	0.0231978	0.417455
GO_RESPONSE_TO_CADMIUM_ION	53	0.0476031	Down	0.0232436	0.417769
HP_MATERNAL_DIABETES	17	0.0438906	Down	0.0232571	0.417769
GO_REGULATION_OF_SOMITOGENESIS	6	0.0731015	Down	0.0233208	0.418539
GO_POSITIVE_REGULATION_OF_T_CELL_CYTOKINE_PRODUCTION	18	0.0425313	Up	0.0233699	0.418625
GO_DISTAL_TUBULE_DEVELOPMENT	8	-0.0167195	Down	0.0233742	0.418625
HP_PROTUBERANT_ABDOMEN	18	0.00248989	Down	0.0233885	0.418625
PID_IL27_PATHWAY	19	0.0218126	Up	0.0234701	0.419536
CONCANNON_APOPTOSIS_BY_EPOXOMICIN_DN	136	0.0252352	Down	0.0235077	0.419536
GO_AXIS_ELONGATION_INVOLVED_IN_SOMITOGENESIS	3	0.0388177	Down	0.0235107	0.419536
KEGG_GLYCOSPHINGOLIPID_BIOSYNTHESIS_LACTO_AND_NEOLACTO_SERIES	20	0.0258347	Up	0.0235234	0.419536
WP_DNA_MISMATCH_REPAIR	23	0.0492468	Down	0.02355	0.419636
KYNG_ENVIRONMENTAL_STRESS_RESPONSE_UP	58	0.0423634	Up	0.023614	0.419849
GO_OXIDIZED_DNA_BINDING	11	-0.000985545	Down	0.0236192	0.419849
GO_MIDBODY_ABSCISSION	17	0.0653306	Up	0.023625	0.419849
MCBRYAN_TERMINAL_END_BUD_DN	5	0.124499	Up	0.0237093	0.420972
WP_THYMIC_STROMAL_LYMPHOPOIETIN_TSLP_SIGNALING_PATHWAY	40	0.0308595	Up	0.0238321	0.422776
GO_MRNA_TRANSCRIPTION	16	0.0713251	Up	0.023919	0.423576
GO_POSITIVE_REGULATION_OF_EARLY_ENDOSOME_TO_LATE_ENDOSOME_TRANSPORT	8	0.040276	Up	0.0239196	0.423576
REACTOME_SIGNALING_BY_EGFR	46	0.0602699	Up	0.0239628	0.423966
HORIUCHI_WTAP_TARGETS_DN	301	0.0454753	Down	0.024004	0.424318
VILLANUEVA_LIVER_CANCER_KRT19_UP	159	0.0402803	Down	0.0240471	0.424705
LIU_VAV3_PROSTATE_CARCINOGENESIS_UP	59	0.0207449	Up	0.0240899	0.424714
GO_STORE_OPERATED_CALCIUM_CHANNEL_ACTIVITY	6	-0.0509148	Down	0.0240902	0.424714
HP_ABSENT_DISTAL_INTERPHALANGEAL_CREASES	4	-0.00758228	Down	0.0241487	0.42537
PID_EPHB_FWD_PATHWAY	37	0.0788406	Up	0.0242101	0.426076
DAZARD_RESPONSE_TO_UV_SCC_UP	104	0.062601	Up	0.0242654	0.42642
GO_ACTIVATION_OF_JNKK_ACTIVITY	10	0.00771222	Up	0.0242723	0.42642
HP_NEPHRONOPHTHISIS	38	0.0222841	Down	0.0243636	0.427383
DORN_ADENOVIRUS_INFECTION_32HR_DN	38	0.0992937	Up	0.0243992	0.427383
WP_STATIN_PATHWAY	18	0.0611967	Down	0.0244053	0.427383
HP_PREAXIAL_POLYDACTYLY	64	0.0311272	Down	0.0244137	0.427383
HP_LOW_BACK_PAIN	6	0.0223326	Down	0.0244341	0.427383
REACTOME_SIGNALING_BY_THE_B_CELL_RECEPTOR_BCR_	102	0.0512522	Up	0.0244568	0.427405
GO_CILIARY_TIP	42	0.0403758	Down	0.0245242	0.427944
HP_OSTEOPOROSIS_OF_VERTEBRAE	9	0.00299107	Down	0.0245491	0.427944
MARTIN_VIRAL_GPCR_SIGNALING_UP	59	0.0283971	Up	0.0245519	0.427944
PID_E2F_PATHWAY	71	0.0476845	Down	0.0246082	0.428551
REACTOME_DEPOSITION_OF_NEW_CENPA_CONTAINING_NUCLEOSOMES_AT_THE_CENTROMERE	28	0.0276961	Down	0.0246666	0.428867
GO_NEGATIVE_REGULATION_OF_INTERLEUKIN_8_PRODUCTION	11	0.0528713	Up	0.0246693	0.428867
REACTOME_CLEC7A_DECTIN_1_SIGNALING	99	0.0538455	Up	0.0247025	0.429072
GO_POSITIVE_REGULATION_OF_SUBSTRATE_ADHESION_DEPENDENT_CELL_SPREADING	29	0.0655325	Up	0.0247875	0.429387
GO_BRANCHING_INVOLVED_IN_LABYRINTHINE_LAYER_MORPHOGENESIS	9	0.189605	Up	0.0247944	0.429387
DAVIES_MULTIPLE_MYELOMA_VS_MGUS_DN	17	0.127545	Up	0.0248146	0.429387
HALLMARK_SPERMATOGENESIS	78	0.00877941	Down	0.024828	0.429387
TAKEDA_TARGETS_OF_NUP98_HOXA9_FUSION_10D_DN	96	0.0271924	Up	0.0248441	0.429387
GO_IMMUNOLOGICAL_SYNAPSE_FORMATION	7	0.0604376	Up	0.0248551	0.429387
GO_POSITIVE_REGULATION_OF_VASCULAR_PERMEABILITY	12	0.0815804	Up	0.0248711	0.429387
LE_NEURONAL_DIFFERENTIATION_DN	18	0.0303583	Down	0.0250086	0.431388
GO_REGULATION_OF_MICROTUBULE_BINDING	10	0.00498956	Up	0.0250393	0.431544
REACTOME_NEGATIVE_REGULATORS_OF_DDX58_IFIH1_SIGNALING	33	0.0356125	Up	0.0251311	0.432346
HP_HYPERECHOGENIC_KIDNEYS	9	0.0805832	Down	0.0251432	0.432346
WESTON_VEGFA_TARGETS_3HR	53	0.0343396	Up	0.0251509	0.432346
WILENSKY_RESPONSE_TO_DARAPLADIB	21	0.0176442	Up	0.0251724	0.432346
GO_VIRAL_RELEASE_FROM_HOST_CELL	40	0.0356647	Up	0.0252268	0.432652
GO_CONVERGENT_EXTENSION_INVOLVED_IN_ORGANOGENESIS	4	0.010094	Down	0.0252335	0.432652
GO_3_5_DNA_HELICASE_ACTIVITY	19	0.0228566	Down	0.0252612	0.432754
CHIBA_RESPONSE_TO_TSA	42	0.0801288	Up	0.0253198	0.433311
GARGALOVIC_RESPONSE_TO_OXIDIZED_PHOSPHOLIPIDS_BLACK_UP	33	0.0835337	Up	0.0253371	0.433311
GO_CYTIDINE_TO_URIDINE_EDITING	8	0.0835702	Up	0.0254211	0.434089
HP_ABNORMALITY_OF_THE_PERIOSTEUM	5	-0.00800215	Up	0.0254274	0.434089
GO_DNA_CLAMP_LOADER_ACTIVITY	10	0.00771726	Down	0.0254573	0.434089
HP_INTESTINAL_ATRESIA	33	0.033106	Down	0.0254694	0.434089
DAVICIONI_RHABDOMYOSARCOMA_PAX_FOXO1_FUSION_DN	8	0.069485	Up	0.0255504	0.434398
LOPES_METHYLATED_IN_COLON_CANCER_UP	19	0.0111875	Down	0.0255609	0.434398
GO_CYTOCHROME_B5_REDUCTASE_ACTIVITY_ACTING_ON_NAD_P_H	7	0.0333772	Up	0.025612	0.434398
GO_FORMATION_OF_CYTOPLASMIC_TRANSLATION_INITIATION_COMPLEX	16	0.0668496	Up	0.0256134	0.434398
GO_NEGATIVE_REGULATION_OF_MACROPHAGE_DERIVED_FOAM_CELL_DIFFERENTIATION	9	-0.013162	Up	0.0256504	0.434398
GO_AMINO_ACID_TRANSMEMBRANE_TRANSPORTER_ACTIVITY	54	0.0249204	Down	0.0256511	0.434398
HP_RENAL_DYSPLASIA	62	0.038194	Down	0.0256683	0.434398
DER_IFN_BETA_RESPONSE_UP	114	0.0378184	Up	0.0257129	0.434398
GO_ORGANIC_ACID_TRANSMEMBRANE_TRANSPORTER_ACTIVITY	107	0.0173629	Down	0.0257155	0.434398
REACTOME_CELL_EXTRACELLULAR_MATRIX_INTERACTIONS	17	0.09441	Up	0.0257155	0.434398
GO_POSITIVE_REGULATION_OF_MICROTUBULE_BINDING	6	-0.0518408	Up	0.0257268	0.434398
HP_LARGE_EARLOBE	17	0.00553417	Down	0.0257768	0.434579
HP_SUPRAVALVULAR_AORTIC_STENOSIS	12	0.0369957	Down	0.025781	0.434579
GO_NEGATIVE_REGULATION_OF_FATTY_ACID_BIOSYNTHETIC_PROCESS	13	0.0184146	Down	0.0258293	0.435011
PHONG_TNF_RESPONSE_VIA_P38_PARTIAL	158	0.0672663	Up	0.0258708	0.435011
REACTOME_NEGATIVE_REGULATION_OF_FGFR3_SIGNALING	21	0.0645524	Up	0.025872	0.435011
GO_REGULATION_OF_RESPONSE_TO_INTERFERON_GAMMA	20	0.0480203	Up	0.0258996	0.435108
GO_NEGATIVE_REGULATION_OF_CYTOSOLIC_CALCIUM_ION_CONCENTRATION	7	0.034489	Down	0.0259649	0.435839
DUTERTRE_ESTRADIOL_RESPONSE_24HR_DN	478	0.0491123	Up	0.0260309	0.436189
WANG_IMMORTALIZED_BY_HOXA9_AND_MEIS1_DN	15	0.0241015	Down	0.0260367	0.436189
GO_CELL_CHEMOTAXIS	184	0.0332361	Up	0.026052	0.436189
GO_RETINOL_BINDING	9	0.0396675	Up	0.0260731	0.436189
FUJIWARA_PARK2_IN_LIVER_CANCER_DN	5	-0.00379998	Up	0.0261302	0.436376
CROSBY_E2F4_TARGETS	6	0.0458359	Down	0.0261627	0.436376
ZHANG_PROLIFERATING_VS_QUIESCENT	45	0.110461	Up	0.0261759	0.436376
HP_HYPERCHOLESTEROLEMIA	35	0.0448885	Down	0.0261817	0.436376
GO_POSITIVE_REGULATION_OF_CELL_CYCLE_G2_M_PHASE_TRANSITION	27	0.0501365	Down	0.0261935	0.436376
GO_REGULATION_OF_MEMBRANE_TUBULATION	5	0.0701244	Up	0.0263022	0.437167
GO_CCR_CHEMOKINE_RECEPTOR_BINDING	8	-0.0388988	Up	0.0263069	0.437167
OSWALD_HEMATOPOIETIC_STEM_CELL_IN_COLLAGEN_GEL_UP	182	0.0396941	Up	0.0263138	0.437167
GO_CELLULAR_RESPONSE_TO_OSMOTIC_STRESS	37	0.0510549	Up	0.0263285	0.437167
HP_HEPATIC_CYSTS	16	0.0510973	Down	0.0263672	0.437216
REACTOME_SYNTHESIS_OF_ACTIVE_UBIQUITIN_ROLES_OF_E1_AND_E2_ENZYMES	30	0.0560353	Up	0.0263838	0.437216
GO_RENAL_SYSTEM_VASCULATURE_MORPHOGENESIS	5	0.100803	Down	0.0264012	0.437216
WENG_POR_TARGETS_LIVER_DN	17	0.0148465	Up	0.026419	0.437216
GO_PRESYNAPTIC_ENDOCYTIC_ZONE_MEMBRANE	6	0.0892374	Up	0.0264443	0.437273
HP_SHORT_MIDDLE_PHALANX_OF_FINGER	30	0.0530998	Down	0.0265126	0.438039
GUTIERREZ_WALDENSTROEMS_MACROGLOBULINEMIA_1_DN	5	0.295466	Up	0.0265544	0.438055
REACTOME_RHO_GTPASES_ACTIVATE_ROCKS	19	0.0730476	Up	0.0265574	0.438055
WP_NETRINUNC5B_SIGNALING_PATHWAY	43	0.0292529	Up	0.0265817	0.438094
GO_HISTONE_SERINE_PHOSPHORYLATION	11	0.0476899	Down	0.026655	0.43894
ACOSTA_PROLIFERATION_INDEPENDENT_MYC_TARGETS_UP	81	0.0476069	Down	0.0267119	0.439208
GO_HOMOLOGOUS_RECOMBINATION	45	0.018708	Down	0.0267153	0.439208
GO_HISTONE_KINASE_ACTIVITY	16	0.0654857	Down	0.0267835	0.439968
REACTOME_SPRY_REGULATION_OF_FGF_SIGNALING	16	0.0691804	Up	0.0268645	0.440515
VECCHI_GASTRIC_CANCER_EARLY_DN	207	0.0175123	Down	0.0268726	0.440515
REACTOME_NEGATIVE_REGULATION_OF_MAPK_PATHWAY	42	0.0622742	Up	0.0268973	0.440515
BIOCARTA_NFKB_PATHWAY	22	0.0390578	Up	0.026905	0.440515
GO_ACIDIC_AMINO_ACID_TRANSMEMBRANE_TRANSPORTER_ACTIVITY	11	0.0031073	Down	0.0269543	0.440666
GO_ATP_DEPENDENT_MICROTUBULE_MOTOR_ACTIVITY_PLUS_END_DIRECTED	11	0.0981096	Down	0.0269584	0.440666
ZHOU_INFLAMMATORY_RESPONSE_LIVE_UP	318	0.0398364	Up	0.0270318	0.441505
BLUM_RESPONSE_TO_SALIRASIB_DN	328	0.0422722	Down	0.027244	0.444174
GO_NEGATIVE_REGULATION_OF_VIRAL_LIFE_CYCLE	77	0.0227395	Up	0.0272521	0.444174
GO_BASE_EXCISION_REPAIR	40	0.0337376	Down	0.0272715	0.444174
REACTOME_MEIOTIC_RECOMBINATION	24	0.0147017	Down	0.0272884	0.444174
GO_NEGATIVE_REGULATION_OF_CALCINEURIN_MEDIATED_SIGNALING	11	0.0681647	Up	0.0273064	0.444174
GO_REGULATION_OF_ICOSANOID_SECRETION	13	0.0397594	Up	0.0273296	0.444189
REACTOME_CONDENSATION_OF_PROMETAPHASE_CHROMOSOMES	15	0.0124825	Down	0.0273733	0.444383
GO_NEGATIVE_REGULATION_OF_B_CELL_DIFFERENTIATION	4	-0.0194714	Down	0.0273938	0.444383
RICKMAN_HEAD_AND_NECK_CANCER_E	67	0.0221456	Up	0.0274083	0.444383
GO_CELLULAR_RESPONSE_TO_PEPTIDOGLYCAN	3	0.0439081	Up	0.0274881	0.445316
HP_YOUNG_ADULT_ONSET	4	0.0934851	Up	0.0275539	0.445639
GO_TORC2_COMPLEX	12	0.092365	Down	0.027562	0.445639
GO_STRUCTURAL_CONSTITUENT_OF_POSTSYNAPSE	9	0.129721	Up	0.027575	0.445639
GO_POSITIVE_REGULATION_OF_PHAGOCYTOSIS_ENGULFMENT	9	0.0277084	Up	0.0277076	0.446461
GO_REGULATION_OF_MEMBRANE_INVAGINATION	9	0.0277084	Up	0.0277076	0.446461
PETROVA_ENDOTHELIUM_LYMPHATIC_VS_BLOOD_UP	105	0.0228044	Down	0.0277099	0.446461
GO_POSITIVE_REGULATION_OF_IMMUNOGLOBULIN_SECRETION	6	0.00349937	Up	0.0277207	0.446461
HP_DIASTASIS_RECTI	14	0.0394714	Down	0.0277376	0.446461
GO_FOREBRAIN_VENTRICULAR_ZONE_PROGENITOR_CELL_DIVISION	3	0.000397744	Down	0.0279216	0.44822
GO_HUMORAL_IMMUNE_RESPONSE	112	0.0381767	Up	0.0279244	0.44822
GO_SMOOTH_MUSCLE_ADAPTATION	3	0.123295	Up	0.0279306	0.44822
SESTO_RESPONSE_TO_UV_C2	57	0.0472527	Up	0.0279366	0.44822
GO_SMOOTHENED_SIGNALING_PATHWAY_INVOLVED_IN_VENTRAL_SPINAL_CORD_PATTERNING	5	0.0210674	Down	0.0279694	0.448386
REACTOME_HDR_THROUGH_HOMOLOGOUS_RECOMBINATION_HRR_	68	0.0292068	Down	0.0279925	0.448397
GO_ARTERY_SMOOTH_MUSCLE_CONTRACTION	5	-0.0714952	Up	0.0280175	0.448436
WP_G13_SIGNALING_PATHWAY	35	0.0750248	Up	0.0281593	0.450346
GO_CILIARY_BASE	26	0.014146	Down	0.0282403	0.451094
HP_DISTAL_RENAL_TUBULAR_ACIDOSIS	4	-0.00958511	Up	0.0283152	0.451094
GO_HISTONE_H3_K9_METHYLATION	37	0.018408	Down	0.0283277	0.451094
WP_SMALL_LIGAND_GPCRS	8	0.0531259	Up	0.0283319	0.451094
GO_NEGATIVE_REGULATION_OF_MUSCLE_CONTRACTION	18	0.0372403	Up	0.0283433	0.451094
GO_NAD_BIOSYNTHESIS_VIA_NICOTINAMIDE_RIBOSIDE_SALVAGE_PATHWAY	13	0.00866625	Up	0.0283503	0.451094
GO_EPIDERMAL_GROWTH_FACTOR_RECEPTOR_SIGNALING_PATHWAY	106	0.0392619	Up	0.0283806	0.451094
REACTOME_G2_PHASE	5	-0.00259063	Down	0.0283867	0.451094
GO_NEGATIVE_REGULATION_OF_TRANSFORMING_GROWTH_FACTOR_BETA_PRODUCTION	7	0.234361	Up	0.0284376	0.451543
HP_APLASIA_HYPOPLASIA_OF_THE_ULNA	56	0.0232637	Down	0.0285093	0.452321
HP_CYSTIC_RENAL_DYSPLASIA	4	0.0424156	Down	0.0285732	0.452976
GO_MITOTIC_DNA_REPLICATION_CHECKPOINT	10	0.00169814	Down	0.028644	0.453738
WESTON_VEGFA_TARGETS	72	0.0277302	Up	0.0287475	0.454884
HP_ABNORMALITY_OF_THE_UVULA	122	0.0216258	Down	0.0287696	0.454884
GO_MAINTENANCE_OF_BLOOD_BRAIN_BARRIER	26	0.124502	Up	0.0287999	0.454884
HP_BROAD_ALVEOLAR_RIDGES	12	0.0469552	Down	0.0288266	0.454884
WANG_METASTASIS_OF_BREAST_CANCER_ESR1_UP	18	0.0523369	Down	0.0288302	0.454884
REACTOME_RUNX1_REGULATES_TRANSCRIPTION_OF_GENES_INVOLVED_IN_DIFFERENTIATION_OF_HSCS	67	0.050784	Up	0.0289666	0.456676
PID_TGFBR_PATHWAY	58	0.0465926	Up	0.028991	0.4567
GO_AMINO_ACID_CATION_SYMPORTER_ACTIVITY	13	-0.00704151	Down	0.0290216	0.456822
GO_PROTEASOME_REGULATORY_PARTICLE_LID_SUBCOMPLEX	7	0.0208714	Up	0.0290523	0.456944
HP_MEDIAN_CLEFT_LIP	22	0.0370717	Down	0.0291254	0.457027
BIOCARTA_MITR_PATHWAY	3	0.223777	Up	0.0291369	0.457027
HP_DIABETES_INSIPIDUS	31	0.0157558	Down	0.0291919	0.457027
APPIERTO_RESPONSE_TO_FENRETINIDE_UP	38	0.0501342	Up	0.0292025	0.457027
GENTILE_UV_RESPONSE_CLUSTER_D5	36	0.0411002	Up	0.0292236	0.457027
MANALO_HYPOXIA_DN	282	0.0363821	Down	0.0292384	0.457027
GO_CELL_PROLIFERATION_IN_BONE_MARROW	5	0.0466003	Down	0.0292612	0.457027
GO_POSITIVE_REGULATION_OF_CELL_PROLIFERATION_IN_BONE_MARROW	5	0.0466003	Down	0.0292612	0.457027
HP_MILD_POSTNATAL_GROWTH_RETARDATION	5	0.0886487	Down	0.0292635	0.457027
REACTOME_SHC1_EVENTS_IN_ERBB4_SIGNALING	11	0.062318	Up	0.0293267	0.457657
MATTIOLI_MGUS_VS_MULTIPLE_MYELOMA	14	0.0646418	Up	0.0293672	0.457931
GO_REGULATION_OF_ALCOHOL_BIOSYNTHETIC_PROCESS	65	0.0702892	Down	0.029402	0.458116
HP_BIRTH_LENGTH_LESS_THAN_3RD_PERCENTILE	12	0.0314033	Down	0.0294683	0.458791
GO_P38MAPK_CASCADE	38	0.051679	Up	0.0297219	0.4621
GO_SOLUTE_SODIUM_SYMPORTER_ACTIVITY	34	0.00405192	Down	0.0297667	0.4621
GO_KINETOCHORE_ORGANIZATION	23	0.0236259	Down	0.0297703	0.4621
GO_LUNG_SACCULE_DEVELOPMENT	7	0.0269232	Up	0.0297734	0.4621
REACTOME_HDR_THROUGH_MMEJ_ALT_NHEJ_	10	0.0175611	Down	0.0298526	0.46297
GO_SISTER_CHROMATID_COHESION	57	0.0350108	Down	0.0299135	0.463228
GO_CELLULAR_RESPONSE_TO_MOLECULE_OF_BACTERIAL_ORIGIN	147	0.0398401	Up	0.0299156	0.463228
GO_PYRIMIDINE_RIBONUCLEOSIDE_METABOLIC_PROCESS	10	0.0749923	Up	0.0299746	0.463782
GO_CUPROUS_ION_BINDING	6	0.0804468	Up	0.0301021	0.465394
GO_HYALURONAN_METABOLIC_PROCESS	27	0.064537	Up	0.0301466	0.465576
HP_APLASIA_HYPOPLASIA_OF_THE_CAPITAL_FEMORAL_EPIPHYSIS	9	0.0717822	Down	0.0301904	0.465576
GO_MONOVALENT_INORGANIC_ANION_HOMEOSTASIS	14	0.0190671	Down	0.0302003	0.465576
GO_INTRACILIARY_TRANSPORT_PARTICLE_A	7	0.0592382	Down	0.0302071	0.465576
REACTOME_TELOMERE_C_STRAND_LAGGING_STRAND_SYNTHESIS	34	0.0246068	Down	0.0302705	0.46598
CHANG_POU5F1_TARGETS_UP	11	0.0187115	Up	0.0303259	0.46598
GO_RESPONSE_TO_FOLLICLE_STIMULATING_HORMONE	12	0.0848028	Down	0.0303736	0.46598
GO_REGULATION_OF_STEROID_BIOSYNTHETIC_PROCESS	78	0.072047	Down	0.0303931	0.46598
GO_DNA_REPLICATION_DEPENDENT_NUCLEOSOME_ORGANIZATION	8	0.0402041	Down	0.030397	0.46598
GO_REGULATION_OF_RETINOIC_ACID_RECEPTOR_SIGNALING_PATHWAY	13	0.0829628	Up	0.0303987	0.46598
GO_NUCLEAR_CHROMOSOME_TELOMERIC_REGION	102	0.032947	Down	0.0304122	0.46598
GO_REGULATION_OF_LEUKOCYTE_MIGRATION	142	0.0326556	Up	0.0304304	0.46598
GO_NEGATIVE_REGULATION_OF_VASCULAR_PERMEABILITY	9	0.0652091	Up	0.0304433	0.46598
HP_APLASIA_HYPOPLASIA_OF_THE_EAR	109	0.0283237	Down	0.0304771	0.466126
GO_NEGATIVE_REGULATION_OF_INTERLEUKIN_1_MEDIATED_SIGNALING_PATHWAY	3	0.0791382	Up	0.0304995	0.466126
GO_NEGATIVE_REGULATION_OF_INTERFERON_GAMMA_PRODUCTION	27	0.0440863	Up	0.0305438	0.466137
GO_INTESTINAL_HEXOSE_ABSORPTION	3	-0.121108	Up	0.0305468	0.466137
HP_ABNORMALITY_OF_THE_CLAVICLE	96	0.0448114	Down	0.0305903	0.46621
SATO_SILENCED_BY_DEACETYLATION_IN_PANCREATIC_CANCER	33	0.045013	Up	0.030608	0.46621
HAHTOLA_SEZARY_SYNDROM_DN	21	-0.00248898	Down	0.0306216	0.46621
GO_CHROMOSOME_SEPARATION	81	0.033059	Down	0.0307078	0.466919
GO_PLASMA_MEMBRANE_TO_ENDOSOME_TRANSPORT	8	0.0662836	Up	0.030715	0.466919
IIZUKA_LIVER_CANCER_PROGRESSION_G1_G2_UP	9	0.0220174	Up	0.0308074	0.467968
HESS_TARGETS_OF_HOXA9_AND_MEIS1_UP	62	0.0305876	Down	0.0308381	0.468072
CHIANG_LIVER_CANCER_SUBCLASS_PROLIFERATION_UP	172	0.036943	Down	0.0308611	0.468072
HP_LYMPHANGIOMA	9	0.0138648	Down	0.0309521	0.468829
HP_POLYCYSTIC_LIVER_DISEASE	7	0.110385	Down	0.030958	0.468829
REACTOME_DNA_METHYLATION	4	0.033873	Down	0.0309832	0.468856
WP_ACTIVATION_OF_NLRP3_INFLAMMASOME_BY_SARSCOV2	6	0.0155874	Up	0.0310854	0.46971
PETROVA_PROX1_TARGETS_UP	23	0.0395624	Down	0.0310867	0.46971
HP_CRANIOFACIAL_ASYMMETRY	5	0.0356667	Down	0.0311394	0.469962
WP_HUMAN_COMPLEMENT_SYSTEM	45	0.0480405	Up	0.0311567	0.469962
GO_DETECTION_OF_VIRUS	6	0.0534908	Up	0.0311745	0.469962
GO_POSITIVE_REGULATION_OF_LEUKOCYTE_APOPTOTIC_PROCESS	23	0.00443782	Up	0.0311975	0.469962
REACTOME_BASE_EXCISION_REPAIR	44	0.028852	Down	0.0312367	0.47005
HP_UPPER_LIMB_UNDERGROWTH	75	0.0273215	Down	0.0312504	0.47005
GO_NEGATIVE_REGULATION_OF_EXOCYTOSIS	28	0.0241996	Up	0.0313023	0.470162
CROONQUIST_NRAS_SIGNALING_UP	22	0.0341921	Up	0.0313049	0.470162
GUO_TARGETS_OF_IRS1_AND_IRS2	89	0.0437461	Down	0.0313585	0.470614
GO_RESPONSE_TO_ZINC_ION	35	0.0583736	Down	0.0314285	0.47131
GO_CELLULAR_RESPONSE_TO_NITROGEN_STARVATION	11	-0.00459672	Up	0.0315867	0.472894
REACTOME_NEGATIVE_REGULATION_OF_FGFR1_SIGNALING	22	0.0556083	Up	0.0316191	0.472894
GO_NIK_NF_KAPPAB_SIGNALING	147	0.045388	Up	0.0316551	0.472894
GO_AMINO_ACID_SODIUM_SYMPORTER_ACTIVITY	10	-0.00393757	Down	0.0316572	0.472894
PARK_TRETINOIN_RESPONSE	6	0.099371	Up	0.0316701	0.472894
SCIAN_INVERSED_TARGETS_OF_TP53_AND_TP73_DN	30	0.0566634	Up	0.0316863	0.472894
GO_METANEPHRIC_S_SHAPED_BODY_MORPHOGENESIS	3	-0.107655	Down	0.0317158	0.472894
HP_SEPSIS	47	0.0349186	Up	0.0317236	0.472894
GO_REGULATION_OF_TRANSCRIPTION_REGULATORY_REGION_DNA_BINDING	37	0.0395277	Up	0.0317799	0.473381
DUTERTRE_ESTRADIOL_RESPONSE_6HR_UP	211	0.0339245	Down	0.0318363	0.473754
GO_DNA_CONFORMATION_CHANGE	269	0.025315	Down	0.0318524	0.473754
SCHAEFFER_SOX9_TARGETS_IN_PROSTATE_DEVELOPMENT_UP	16	0.0416617	Up	0.0319312	0.474573
GO_CELL_PROLIFERATION_IN_FOREBRAIN	15	0.00520798	Down	0.0319931	0.47514
IIZUKA_LIVER_CANCER_PROGRESSION_L1_G1_DN	11	0.0272519	Up	0.0320486	0.475408
GO_HISTIDINE_METABOLIC_PROCESS	4	0.0153225	Down	0.0320898	0.475408
GO_NEGATIVE_REGULATION_OF_MAST_CELL_ACTIVATION_INVOLVED_IN_IMMUNE_RESPONSE	5	-0.0839527	Up	0.032096	0.475408
GO_APICAL_JUNCTION_ASSEMBLY	67	0.0378135	Up	0.0321064	0.475408
HP_MICROSCOPIC_HEMATURIA	11	0.00260716	Down	0.0321674	0.475958
BYSTROEM_CORRELATED_WITH_IL5_UP	29	0.0702983	Up	0.0322204	0.476389
GO_POSITIVE_REGULATION_OF_MONOCYTE_CHEMOTACTIC_PROTEIN_1_PRODUCTION	8	-0.00936161	Up	0.0322812	0.476813
SUBTIL_PROGESTIN_TARGETS	34	0.0306424	Up	0.0323055	0.476813
GO_POSITIVE_REGULATION_OF_SYNAPSE_ASSEMBLY	34	0.020761	Down	0.0323206	0.476813
GO_FLAP_ENDONUCLEASE_ACTIVITY	11	0.0196389	Down	0.0324372	0.478179
GO_REGULATION_OF_NEUTROPHIL_MIGRATION	27	0.0313447	Up	0.0325006	0.478761
ZHOU_TNF_SIGNALING_4HR	51	0.0654737	Up	0.0325664	0.479255
REACTOME_EXTENSION_OF_TELOMERES	50	0.0164491	Down	0.032599	0.479255
GO_REGULATION_OF_PROTEIN_TYROSINE_KINASE_ACTIVITY	72	0.0392333	Up	0.0326219	0.479255
KRASNOSELSKAYA_ILF3_TARGETS_DN	40	0.0495661	Down	0.0326301	0.479255
REACTOME_FOLDING_OF_ACTIN_BY_CCT_TRIC	10	0.106364	Up	0.0327227	0.479814
GO_MONOCYTE_AGGREGATION	6	-0.0480646	Up	0.0327392	0.479814
HP_ABNORMALITY_OF_THE_VESTIBULOCOCHLEAR_NERVE	5	0.0347649	Up	0.0327737	0.479814
HP_SUBMUCOUS_CLEFT_HARD_PALATE	51	0.044423	Down	0.0328013	0.479814
HP_IMPAIRED_TEMPERATURE_SENSATION	7	0.0378907	Up	0.0328221	0.479814
HP_BREAST_HYPOPLASIA	28	0.0235243	Down	0.0328716	0.479814
GO_PRESYNAPTIC_ENDOCYTIC_ZONE	7	0.062973	Up	0.0328965	0.479814
GO_TYPE_5_METABOTROPIC_GLUTAMATE_RECEPTOR_BINDING	3	-0.0297467	Up	0.0329365	0.479814
GO_TUMOR_NECROSIS_FACTOR_SECRETION	25	0.0167217	Up	0.0329758	0.479814
SCIBETTA_KDM5B_TARGETS_UP	20	0.0334107	Up	0.0329813	0.479814
GO_CHONDROCYTE_HYPERTROPHY	5	0.0716807	Up	0.0329844	0.479814
GO_NEGATIVE_REGULATION_OF_HETEROCHROMATIN_ASSEMBLY	4	-0.0868427	Down	0.0329868	0.479814
WP_ENDOTHELIN_PATHWAYS	20	0.0170191	Up	0.0330006	0.479814
HP_SYMPHALANGISM_AFFECTING_THE_PHALANGES_OF_THE_HAND	7	-0.00549699	Down	0.0330045	0.479814
HUMMERICH_BENIGN_SKIN_TUMOR_UP	14	0.152013	Up	0.0331216	0.481167
GO_HOMOLOGOUS_CHROMOSOME_SEGREGATION	37	-0.00190295	Down	0.0331879	0.48178
GO_ACTIVIN_BINDING	13	0.0890118	Up	0.033256	0.482335
BOYLAN_MULTIPLE_MYELOMA_PCA1_DN	8	0.0654729	Up	0.0332745	0.482335
GO_POSITIVE_REGULATION_OF_CYTOKINE_SECRETION	44	0.0169534	Up	0.0333364	0.482539
REACTOME_ACTIVATION_OF_NIMA_KINASES_NEK9_NEK6_NEK7	7	0.0894876	Down	0.0333369	0.482539
REACTOME_TICAM1_TRAF6_DEPENDENT_INDUCTION_OF_TAK1_COMPLEX	11	0.0730575	Up	0.0334006	0.482844
SENGUPTA_NASOPHARYNGEAL_CARCINOMA_UP	276	0.0371521	Down	0.0334283	0.482844
GO_RESPONSE_TO_CISPLATIN	10	-0.00170031	Down	0.0334304	0.482844
GO_SPECIFIC_GRANULE	122	0.0533143	Up	0.033469	0.483052
HP_POLYURIA	15	-0.00462187	Down	0.0335108	0.483305
REACTOME_TGF_BETA_RECEPTOR_SIGNALING_IN_EMT_EPITHELIAL_TO_MESENCHYMAL_TRANSITION_	15	0.144152	Up	0.0335741	0.483417
GO_REGULATION_OF_KERATINOCYTE_MIGRATION	15	0.0559914	Up	0.0335776	0.483417
GO_NATURAL_KILLER_CELL_MEDIATED_IMMUNE_RESPONSE_TO_TUMOR_CELL	7	0.0619355	Up	0.0335911	0.483417
WOOD_EBV_EBNA1_TARGETS_DN	48	0.0430834	Up	0.0336403	0.483777
GO_MATURE_RIBOSOME_ASSEMBLY	6	0.00554667	Up	0.0336962	0.484198
GO_PHYSIOLOGICAL_CARDIAC_MUSCLE_HYPERTROPHY	24	0.0139815	Up	0.0337181	0.484198
REACTOME_CLATHRIN_MEDIATED_ENDOCYTOSIS	125	0.0563775	Up	0.033761	0.484465
GO_HYPEROSMOTIC_RESPONSE	20	0.0237584	Up	0.0338625	0.485573
REACTOME_PARASITE_INFECTION	51	0.046133	Up	0.0339374	0.485879
HEDENFALK_BREAST_CANCER_BRACX_UP	17	0.122884	Up	0.0339407	0.485879
GO_CELL_DIFFERENTIATION_INVOLVED_IN_EMBRYONIC_PLACENTA_DEVELOPMENT	22	0.110745	Up	0.0339568	0.485879
GO_TRANSLATION_PREINITIATION_COMPLEX	18	0.0625628	Up	0.0339968	0.485972
GO_REGULATION_OF_PIGMENT_CELL_DIFFERENTIATION	6	-0.0379651	Down	0.0340119	0.485972
RICKMAN_TUMOR_DIFFERENTIATED_WELL_VS_MODERATELY_DN	97	0.0786975	Up	0.03405	0.486169
BIOCARTA_NTHI_PATHWAY	25	0.0835743	Up	0.03417	0.487392
HALLMARK_COMPLEMENT	155	0.0409613	Up	0.0341845	0.487392
REACTOME_REGULATION_OF_RUNX3_EXPRESSION_AND_ACTIVITY	58	0.0709006	Up	0.0343364	0.489208
REACTOME_TRAF6_MEDIATED_IRF7_ACTIVATION_IN_TLR7_8_OR_9_SIGNALING	13	0.0444507	Up	0.0344013	0.489783
GO_GRANULOCYTE_MACROPHAGE_COLONY_STIMULATING_FACTOR_PRODUCTION	8	-0.00415907	Up	0.0344654	0.489867
GO_POSITIVE_REGULATION_OF_CLATHRIN_DEPENDENT_ENDOCYTOSIS	5	0.0269438	Up	0.0344779	0.489867
GO_LATE_ENDOSOME_TO_VACUOLE_TRANSPORT	26	0.058517	Up	0.0344807	0.489867
REACTOME_POLYMERASE_SWITCHING_ON_THE_C_STRAND_OF_THE_TELOMERE	26	0.0104295	Down	0.034516	0.490019
GO_DNA_RECOMBINATION	248	0.027271	Down	0.0345867	0.490187
HOLLEMAN_ASPARAGINASE_RESISTANCE_B_ALL_UP	27	0.141463	Up	0.0346027	0.490187
REACTOME_NEGATIVE_REGULATION_OF_FGFR4_SIGNALING	20	0.0595109	Up	0.0346113	0.490187
HP_HYPOPLASTIC_PELVIS	12	0.0558091	Down	0.034626	0.490187
SUZUKI_RESPONSE_TO_TSA_AND_DECITABINE_1B	10	0.0200933	Up	0.0347134	0.490962
GO_RESPONSE_TO_MOLECULE_OF_BACTERIAL_ORIGIN	245	0.0343019	Up	0.0347299	0.490962
GO_DOUBLE_STRANDED_METHYLATED_DNA_BINDING	4	-0.085711	Down	0.0347766	0.491275
PID_ECADHERIN_STABILIZATION_PATHWAY	37	0.0800812	Up	0.0348852	0.492461
GO_POSITIVE_REGULATION_OF_RECEPTOR_SIGNALING_PATHWAY_VIA_STAT	48	0.0143065	Up	0.0349217	0.492628
GO_REGULATION_OF_ENDOTHELIAL_CELL_DEVELOPMENT	14	0.0272276	Up	0.0350338	0.492688
HP_OVAL_FACE	9	0.0164123	Down	0.0350383	0.492688
GO_CHORIO_ALLANTOIC_FUSION	5	0.0807839	Up	0.0350813	0.492688
HP_RHIZOMELIA	48	0.0562547	Down	0.0351251	0.492688
GO_SPECIFICATION_OF_SYMMETRY	87	0.0269884	Down	0.0351256	0.492688
GO_RESPONSE_TO_MINERALOCORTICOID	18	0.0456334	Up	0.0351523	0.492688
DER_IFN_ALPHA_RESPONSE_UP	84	0.0307301	Up	0.0351534	0.492688
COWLING_MYCN_TARGETS	29	0.0110611	Up	0.0351735	0.492688
GO_POSITIVE_REGULATION_OF_BROWN_FAT_CELL_DIFFERENTIATION	15	0.00466081	Up	0.035174	0.492688
GO_TELOMERE_MAINTENANCE_VIA_SEMI_CONSERVATIVE_REPLICATION	27	0.0478577	Down	0.0351936	0.492688
GO_PROSTAGLANDIN_SECRETION	11	0.0610017	Up	0.0351973	0.492688
GO_C4_DICARBOXYLATE_TRANSMEMBRANE_TRANSPORTER_ACTIVITY	14	0.021217	Down	0.0352318	0.492826
GO_INTRINSIC_APOPTOTIC_SIGNALING_PATHWAY_IN_RESPONSE_TO_OSMOTIC_STRESS	6	0.0223779	Up	0.0352995	0.493428
HP_BROAD_DISTAL_PHALANX_OF_FINGER	16	0.0382975	Down	0.0353662	0.494014
GO_PROTEASOME_CORE_COMPLEX	21	0.0465528	Up	0.0354108	0.494291
HP_GLOSSOPTOSIS	19	0.0279852	Up	0.0354423	0.494386
GO_AUDITORY_RECEPTOR_CELL_FATE_COMMITMENT	4	0.15778	Down	0.0357154	0.497848
GO_N_ACETYLLACTOSAMINE_SYNTHASE_ACTIVITY	5	0.127293	Up	0.0359464	0.500231
HP_RENAL_CYST	206	0.0224517	Down	0.0359608	0.500231
REACTOME_PCNA_DEPENDENT_LONG_PATCH_BASE_EXCISION_REPAIR	21	0.0407744	Down	0.0359802	0.500231
AMIT_EGF_RESPONSE_40_MCF10A	17	0.0682282	Up	0.0359866	0.500231
VANTVEER_BREAST_CANCER_POOR_PROGNOSIS	40	0.0191891	Down	0.0360383	0.500602
GO_STEROL_METABOLIC_PROCESS	130	0.0558182	Down	0.036131	0.501113
GO_LIPID_TRANSLOCATION	38	0.00448832	Up	0.036138	0.501113
HP_CHYLOTHORAX	8	0.0130834	Down	0.0361504	0.501113
ZHOU_PANCREATIC_ENDOCRINE_PROGENITOR	4	-0.0195895	Down	0.0361768	0.501131
GO_CHROMOSOME_CONDENSATION	28	0.045797	Down	0.0362215	0.501403
GO_CENTROMERE_COMPLEX_ASSEMBLY	41	0.0370743	Down	0.0363626	0.503007
GO_REGULATION_OF_MAST_CELL_ACTIVATION	29	0.0192551	Up	0.0364246	0.5031
GO_TRIGLYCERIDE_METABOLIC_PROCESS	66	0.0215262	Down	0.0364339	0.5031
PID_IL3_PATHWAY	21	0.0561831	Up	0.0364449	0.5031
GO_SPHINGOSINE_1_PHOSPHATE_RECEPTOR_ACTIVITY	6	0.00673848	Up	0.0365461	0.504149
BIOCARTA_REELIN_PATHWAY	5	0.026531	Down	0.0365842	0.504327
GO_REGULATION_OF_RECEPTOR_MEDIATED_ENDOCYTOSIS_INVOLVED_IN_CHOLESTEROL_TRANSPORT	4	0.1544	Down	0.0366232	0.504517
GO_POSITIVE_REGULATION_OF_ADENYLATE_CYCLASE_ACTIVATING_G_PROTEIN_COUPLED_RECEPTOR_SIGNALING_PATHWAY	4	0.0455601	Down	0.0367154	0.505437
ICHIBA_GRAFT_VERSUS_HOST_DISEASE_D7_UP	97	0.0106939	Up	0.0367622	0.50548
AGARWAL_AKT_PATHWAY_TARGETS	9	0.0391648	Up	0.0367691	0.50548
GO_MEIOTIC_CHROMOSOME_SEGREGATION	62	0.00840404	Down	0.0369058	0.506425
GO_IRIS_MORPHOGENESIS	5	0.053221	Down	0.0369136	0.506425
GO_GLUCOSYLCERAMIDE_METABOLIC_PROCESS	8	0.035136	Up	0.0369596	0.506425
GO_PROTEIN_TRANSPORT_ALONG_MICROTUBULE	59	0.0357931	Down	0.0369643	0.506425
REACTOME_GPCR_LIGAND_BINDING	137	0.0184402	Up	0.0369837	0.506425
GO_PYROPHOSPHATE_HYDROLYSIS_DRIVEN_PROTON_TRANSMEMBRANE_TRANSPORTER_ACTIVITY	24	0.0518563	Up	0.0370436	0.506425
FOURNIER_ACINAR_DEVELOPMENT_EARLY_DN	6	0.0427907	Down	0.0370921	0.506425
GO_CELL_CELL_ADHESION_MEDIATED_BY_CADHERIN	26	0.0211114	Up	0.0370966	0.506425
GO_GAMMA_AMINOBUTYRIC_ACID_METABOLIC_PROCESS	5	0.0332508	Down	0.0371446	0.506425
GO_CELL_ADHESIVE_PROTEIN_BINDING_INVOLVED_IN_BUNDLE_OF_HIS_CELL_PURKINJE_MYOCYTE_COMMUNICATION	5	0.460886	Up	0.0371509	0.506425
GO_MYELOID_DENDRITIC_CELL_CYTOKINE_PRODUCTION	7	0.0803838	Up	0.0371877	0.506425
REACTOME_C_TYPE_LECTIN_RECEPTORS_CLRS_	124	0.0482159	Up	0.0372155	0.506425
GO_TIGHT_JUNCTION	105	0.0389658	Up	0.0372214	0.506425
HP_ENCEPHALOCELE	82	0.0234398	Down	0.0372349	0.506425
GO_CHROMATIN_REMODELING_AT_CENTROMERE	31	0.0360358	Down	0.0372423	0.506425
REACTOME_SUPPRESSION_OF_PHAGOSOMAL_MATURATION	12	0.0437765	Up	0.0372434	0.506425
GO_POSITIVE_REGULATION_OF_CYTOSOLIC_CALCIUM_ION_CONCENTRATION_INVOLVED_IN_PHOSPHOLIPASE_C_ACTIVATING_G_PROTEIN_COUPLED_SIGNALING_PATHWAY	13	0.014567	Up	0.0375343	0.509879
HP_DUPLICATED_COLLECTING_SYSTEM	12	0.0191648	Down	0.0375485	0.509879
RICKMAN_TUMOR_DIFFERENTIATED_WELL_VS_POORLY_DN	369	0.0965213	Up	0.0375965	0.510087
IWANAGA_E2F1_TARGETS_INDUCED_BY_SERUM	23	0.0739062	Down	0.037635	0.510087
GO_REGULATION_OF_HISTONE_H3_K9_METHYLATION	20	0.0105482	Down	0.0376532	0.510087
HP_PERIPHERAL_OPACIFICATION_OF_THE_CORNEA	7	0.0205054	Down	0.037666	0.510087
JOSEPH_RESPONSE_TO_SODIUM_BUTYRATE_UP	29	0.130711	Up	0.03776	0.511014
GO_ESTABLISHMENT_OF_PLANAR_POLARITY_INVOLVED_IN_NEURAL_TUBE_CLOSURE	12	0.174411	Down	0.0378045	0.511269
WP_HIPPOYAP_SIGNALING_PATHWAY	22	0.0410364	Up	0.0379094	0.512341
HP_HYPERCOAGULABILITY	10	-0.0208457	Up	0.0379547	0.512607
GO_LEUKOCYTE_ADHESION_TO_VASCULAR_ENDOTHELIAL_CELL	26	0.0546343	Up	0.0380083	0.512984
WP_PROTEASOME_DEGRADATION	75	0.0436673	Up	0.0380461	0.513147
HP_ABNORMAL_HEART_SOUND	17	0.0872613	Down	0.0381113	0.51368
WP_FIBRIN_COMPLEMENT_RECEPTOR_3_SIGNALING_PATHWAY	28	0.0252317	Up	0.0382194	0.514789
HP_PROXIMAL_RENAL_TUBULAR_ACIDOSIS	4	-0.0284008	Up	0.0383377	0.515586
WP_FERROPTOSIS	35	0.0401703	Up	0.0383672	0.515586
GO_THYMOCYTE_MIGRATION	3	0.256667	Up	0.0383769	0.515586
GO_G2_DNA_DAMAGE_CHECKPOINT	34	0.0176015	Down	0.0383818	0.515586
GO_POSITIVE_REGULATION_OF_CELL_MIGRATION_INVOLVED_IN_SPROUTING_ANGIOGENESIS	19	0.0241493	Up	0.0385138	0.517011
REACTOME_REGULATION_OF_RAS_BY_GAPS	68	0.0587598	Up	0.0385807	0.517243
GO_MITOTIC_SPINDLE_MIDZONE	13	0.0308207	Down	0.0385948	0.517243
GO_CALCIUM_DEPENDENT_CYSTEINE_TYPE_ENDOPEPTIDASE_ACTIVITY	10	0.09891	Up	0.0386241	0.517243
GO_CHROMATIN_ASSEMBLY_OR_DISASSEMBLY	141	0.0302777	Down	0.0386346	0.517243
SEMBA_FHIT_TARGETS_DN	9	0.0146228	Down	0.0386856	0.517579
KEGG_EPITHELIAL_CELL_SIGNALING_IN_HELICOBACTER_PYLORI_INFECTION	61	0.0549771	Up	0.0387573	0.518028
GO_CELLULAR_RESPONSE_TO_UV_B	6	0.107832	Up	0.038771	0.518028
GO_POSITIVE_REGULATION_OF_NEUROTRANSMITTER_UPTAKE	3	0.00955356	Up	0.0388157	0.518079
GO_RESPONSE_TO_COPPER_ION	34	0.0309191	Down	0.0388293	0.518079
GO_PUTRESCINE_BIOSYNTHETIC_PROCESS	5	0.0342593	Down	0.0388527	0.518079
HP_INAPPROPRIATE_CRYING	7	0.00267844	Down	0.0389956	0.519637
WP_SOMITOGENESIS_IN_THE_CONTEXT_OF_SPONDYLOCOSTAL_DYSOSTOSIS	8	0.0339025	Down	0.0390479	0.519978
GO_EOSINOPHIL_ACTIVATION	4	0.0442517	Up	0.0390732	0.519978
GO_POSITIVE_REGULATION_OF_TUMOR_NECROSIS_FACTOR_BIOSYNTHETIC_PROCESS	16	0.0603075	Up	0.0392653	0.521549
GO_NEGATIVE_REGULATION_OF_CIRCADIAN_RHYTHM	10	-0.0427474	Down	0.0392948	0.521549
GAVIN_IL2_RESPONSIVE_FOXP3_TARGETS_UP	13	0.0261159	Down	0.0393113	0.521549
VERHAAK_AML_WITH_NPM1_MUTATED_UP	125	0.0203501	Up	0.0393157	0.521549
MIKKELSEN_DEDIFFERENTIATED_STATE_DN	5	0.0269283	Down	0.0393218	0.521549
REACTOME_BIOSYNTHESIS_OF_EPA_DERIVED_SPMS	4	0.14422	Up	0.0394182	0.522465
WP_METABOLISM_OF_SPINGOLIPIDS_IN_ER_AND_GOLGI_APPARATUS	17	0.0640211	Up	0.0394431	0.522465
REACTOME_TNFR2_NON_CANONICAL_NF_KB_PATHWAY	87	0.0368993	Up	0.0395105	0.52301
REACTOME_DISEASES_OF_BASE_EXCISION_REPAIR	5	0.170209	Down	0.039577	0.523201
HP_FUSED_LABIA_MINORA	4	0.00212386	Down	0.0395773	0.523201
GO_PROTEIN_HETEROTETRAMERIZATION	13	0.0376532	Down	0.0396249	0.523484
GO_MKS_COMPLEX	13	0.000171775	Down	0.0397381	0.52426
WUNDER_INFLAMMATORY_RESPONSE_AND_CHOLESTEROL_UP	64	0.0179108	Up	0.0397569	0.52426
GO_COCHLEA_DEVELOPMENT	31	0.0101034	Down	0.0397624	0.52426
MILICIC_FAMILIAL_ADENOMATOUS_POLYPOSIS_DN	3	0.0284697	Up	0.0398255	0.524745
GO_CHROMOSOME_TELOMERIC_REGION	139	0.0291934	Down	0.0399415	0.525927
OHASHI_AURKB_TARGETS	6	0.0629531	Down	0.0399948	0.526282
REACTOME_MEIOSIS	47	0.0154588	Down	0.0401698	0.527844
HP_PSEUDOBULBAR_SIGNS	21	0.0446739	Down	0.0401749	0.527844
GO_Y_FORM_DNA_BINDING	5	-0.0960351	Down	0.040237	0.527844
WP_OVERVIEW_OF_LEUKOCYTEINTRINSIC_HIPPO_PATHWAY_FUNCTIONS	29	0.0656584	Up	0.0402555	0.527844
BIOCARTA_ETC_PATHWAY	10	0.0488314	Up	0.0402654	0.527844
GO_T_CELL_CYTOKINE_PRODUCTION	33	0.0307451	Up	0.0402885	0.527844
PID_AMB2_NEUTROPHILS_PATHWAY	29	0.0377378	Up	0.0403002	0.527844
REACTOME_PROCESSIVE_SYNTHESIS_ON_THE_LAGGING_STRAND	15	0.0454996	Down	0.0403249	0.527844
GO_INNATE_IMMUNE_RESPONSE_ACTIVATING_SIGNAL_TRANSDUCTION	97	0.046307	Up	0.0403629	0.52785
GO_NEGATIVE_REGULATION_OF_KIDNEY_DEVELOPMENT	10	0.00523816	Up	0.0403782	0.52785
HP_CHOANAL_STENOSIS	14	0.0497705	Down	0.0405208	0.529367
BIOCARTA_CELL2CELL_PATHWAY	7	0.00323306	Up	0.0405649	0.529597
VECCHI_GASTRIC_CANCER_ADVANCED_VS_EARLY_UP	134	0.0171906	Down	0.0405914	0.529597
MATHEW_FANCONI_ANEMIA_GENES	11	-0.0107374	Down	0.0406346	0.529671
GO_ATPASE_ACTIVITY_COUPLED_TO_TRANSMEMBRANE_MOVEMENT_OF_IONS_ROTATIONAL_MECHANISM	19	0.0369139	Up	0.0406501	0.529671
HOLLERN_SQUAMOUS_BREAST_TUMOR	118	0.0456862	Up	0.0407079	0.530079
GO_REGULATION_OF_STEROID_METABOLIC_PROCESS	100	0.0540225	Down	0.0408923	0.531891
WP_TNF_RELATED_WEAK_INDUCER_OF_APOPTOSIS_TWEAK_SIGNALING_PATHWAY	41	0.0406975	Up	0.0409004	0.531891
HP_ABNORMALITY_OF_THE_LABIA_MAJORA	35	0.0506018	Down	0.040933	0.531969
GO_POSITIVE_REGULATION_OF_REACTIVE_OXYGEN_SPECIES_METABOLIC_PROCESS	75	0.0374827	Up	0.0410131	0.532663
XU_AKT1_TARGETS_6HR	25	0.0108284	Up	0.0410815	0.532786
GALLUZZI_PERMEABILIZE_MITOCHONDRIA	39	0.0290256	Up	0.0411265	0.532786
GO_POSITIVE_REGULATION_OF_PROTEIN_KINASE_A_SIGNALING	8	0.08635	Up	0.0411493	0.532786
DELYS_THYROID_CANCER_DN	151	0.0211367	Down	0.0411651	0.532786
HP_ABNORMALITY_OF_THE_SELLA_TURCICA	22	0.0189764	Down	0.0411746	0.532786
REACTOME_TRANSCRIPTIONAL_REGULATION_BY_E2F6	40	0.0344301	Down	0.0411825	0.532786
GO_CHRONIC_INFLAMMATORY_RESPONSE	15	0.0337399	Up	0.0412451	0.532914
HP_ABNORMALITY_OF_THE_SKULL_BASE	132	0.0267348	Down	0.0412458	0.532914
GO_CARNITINE_METABOLIC_PROCESS	13	0.00619043	Down	0.0412897	0.533137
GO_POSITIVE_REGULATION_OF_MELANOCYTE_DIFFERENTIATION	3	0.0551119	Down	0.0413674	0.533795
WP_SEROTONIN_TRANSPORTER_ACTIVITY	10	-0.00419087	Up	0.0414446	0.534089
GO_RESPONSE_TO_DSRNA	42	0.0256674	Up	0.0415127	0.534089
WP_SREBF_AND_MIR33_IN_CHOLESTEROL_AND_LIPID_HOMEOSTASIS	16	0.0792822	Down	0.0415228	0.534089
GO_INNER_CELL_MASS_CELL_DIFFERENTIATION	4	0.0441101	Down	0.0415243	0.534089
REACTOME_SIGNALING_BY_HIPPO	22	0.0649121	Up	0.0415299	0.534089
GO_POSITIVE_REGULATION_OF_LEUKOCYTE_CHEMOTAXIS	60	0.0337249	Up	0.0415507	0.534089
GO_NUCLEOSOME_ORGANIZATION	103	0.0272633	Down	0.0416132	0.534549
HOFMANN_MYELODYSPLASTIC_SYNDROM_RISK_UP	19	0.0321317	Up	0.0417678	0.535714
GO_TOR_COMPLEX	15	0.0581917	Down	0.0417726	0.535714
GO_GDP_BINDING	62	0.0739838	Up	0.0417973	0.535714
FUJII_YBX1_TARGETS_UP	39	0.00677081	Up	0.0418331	0.535714
GO_REGULATION_OF_SYMBIOTIC_PROCESS	212	0.0351938	Up	0.041838	0.535714
HP_DECREASED_LACRIMATION	12	0.0326251	Down	0.0420708	0.538349
CHIARETTI_T_ALL_RELAPSE_PROGNOSIS	16	0.0829065	Down	0.0421403	0.538725
GO_PROTEASOMAL_UBIQUITIN_INDEPENDENT_PROTEIN_CATABOLIC_PROCESS	23	0.0578261	Up	0.0421541	0.538725
GO_DEATH_DOMAIN_BINDING	10	0.0672387	Up	0.0421967	0.538736
RASHI_RESPONSE_TO_IONIZING_RADIATION_1	35	0.0526067	Up	0.0422088	0.538736
MISHRA_CARCINOMA_ASSOCIATED_FIBROBLAST_DN	21	0.158664	Up	0.0422737	0.539219
BLANCO_MELO_MERS_COV_INFECTION_MCR5_CELLS_DN	28	0.0560266	Up	0.04236	0.539699
HP_ASYMMETRY_OF_SPINAL_FACET_JOINTS	3	-0.0126697	Down	0.0423653	0.539699
GO_COMPLEX_OF_COLLAGEN_TRIMERS	12	0.0227777	Down	0.0424385	0.540165
KEGG_LYSINE_DEGRADATION	45	0.0356207	Down	0.0425022	0.540165
HP_APLASIA_HYPOPLASIA_OF_THE_LUNGS	102	0.0406209	Down	0.0425189	0.540165
GO_RESPONSE_TO_METHYLMERCURY	5	-0.0561312	Down	0.0425364	0.540165
HP_MILD_GLOBAL_DEVELOPMENTAL_DELAY	26	0.034578	Down	0.0425549	0.540165
GO_ANTEROGRADE_NEURONAL_DENSE_CORE_VESICLE_TRANSPORT	6	0.0068026	Up	0.0425642	0.540165
GO_REGULATION_OF_MEMBRANE_LIPID_DISTRIBUTION	45	0.0112832	Up	0.0426499	0.540842
YAN_ESCAPE_FROM_ANOIKIS	21	0.000855361	Up	0.0426717	0.540842
HP_PANCREATIC_FIBROSIS	19	0.0087352	Down	0.0428717	0.542888
WU_HBX_TARGETS_1_DN	24	0.0455972	Up	0.0428875	0.542888
GO_NOTCH_SIGNALING_INVOLVED_IN_HEART_DEVELOPMENT	10	0.119273	Down	0.0430109	0.544106
HP_EPISODIC_TACHYPNEA	30	0.0267512	Down	0.0430794	0.544628
HP_FAIR_HAIR	11	0.0542861	Down	0.0432035	0.54585
JISON_SICKLE_CELL_DISEASE_UP	163	0.0411148	Up	0.0432505	0.545964
GENTILE_UV_RESPONSE_CLUSTER_D2	37	0.0612387	Up	0.0432782	0.545964
HP_EEG_WITH_POLYSPIKE_WAVE_COMPLEXES	21	-0.0138602	Down	0.0433021	0.545964
GO_NEGATIVE_REGULATION_OF_RESPIRATORY_BURST_INVOLVED_IN_INFLAMMATORY_RESPONSE	3	-0.0167532	Up	0.0433464	0.545964
SA_REG_CASCADE_OF_CYCLIN_EXPR	12	0.0013172	Down	0.0433549	0.545964
HP_MULTICYSTIC_KIDNEY_DYSPLASIA	94	0.0210614	Down	0.0433978	0.545964
GO_CHROMAFFIN_GRANULE_MEMBRANE	5	-0.0391492	Up	0.0434189	0.545964
GO_REGULATION_OF_PROSTATIC_BUD_FORMATION	4	-0.115868	Down	0.0434467	0.545964
HP_ABNORMAL_RENAL_COLLECTING_SYSTEM_MORPHOLOGY	17	0.0228439	Down	0.0434585	0.545964
VALK_AML_CLUSTER_12	21	0.0351014	Up	0.0435221	0.546025
REACTOME_RHO_GTPASES_ACTIVATE_PKNS	31	0.0823705	Up	0.0435348	0.546025
HP_CONE_SHAPED_EPIPHYSIS	61	0.0446109	Down	0.0435861	0.546025
GO_NEGATIVE_REGULATION_OF_EPIDERMAL_CELL_DIFFERENTIATION	10	0.10321	Down	0.0436037	0.546025
REACTOME_PRC2_METHYLATES_HISTONES_AND_DNA	13	0.0275266	Down	0.043625	0.546025
REACTOME_RAS_PROCESSING	23	0.036094	Up	0.0436273	0.546025
GO_REGULATION_OF_VIRAL_GENOME_REPLICATION	91	0.0333373	Up	0.0436845	0.546326
ST_IL_13_PATHWAY	6	-0.0364578	Up	0.0437061	0.546326
GENTLES_LEUKEMIC_STEM_CELL_UP	20	0.00652679	Up	0.0437509	0.546544
HP_STENOSIS_OF_THE_EXTERNAL_AUDITORY_CANAL	22	0.0210346	Down	0.0437935	0.546734
GO_POSITIVE_REGULATION_OF_DEVELOPMENTAL_PIGMENTATION	7	-0.00678529	Down	0.0439469	0.548162
HP_ABSENT_EPIPHYSES	10	0.0727612	Down	0.0439628	0.548162
HP_EDEMA_OF_THE_DORSUM_OF_HANDS	7	-0.044162	Up	0.044	0.548285
HP_URETERAL_DUPLICATION	31	0.0380991	Down	0.0440787	0.548559
ROY_WOUND_BLOOD_VESSEL_DN	20	0.119924	Up	0.0441147	0.548559
GO_INVADOPODIUM_MEMBRANE	4	0.0762504	Up	0.0441294	0.548559
WP_TUMOR_SUPPRESSOR_ACTIVITY_OF_SMARCB1	27	0.0266156	Down	0.044154	0.548559
GO_MODIFIED_AMINO_ACID_TRANSMEMBRANE_TRANSPORTER_ACTIVITY	16	-0.0105358	Down	0.0441593	0.548559
GO_REGULATION_OF_COLLAGEN_METABOLIC_PROCESS	28	0.0649411	Up	0.0442501	0.549345
REACTOME_PREVENTION_OF_PHAGOSOMAL_LYSOSOMAL_FUSION	9	0.0908711	Up	0.0443696	0.549735
GO_REGULATION_OF_DEFENSE_RESPONSE_TO_BACTERIUM	14	0.0390747	Up	0.0444089	0.549735
GO_L_ASPARTATE_TRANSMEMBRANE_TRANSPORT	10	-0.00287085	Down	0.0444089	0.549735
GO_INTERFERON_ALPHA_PRODUCTION	24	0.00363987	Up	0.044416	0.549735
COULOUARN_TEMPORAL_TGFB1_SIGNATURE_UP	107	0.0593395	Up	0.0444191	0.549735
GO_REGULATION_OF_INORGANIC_ANION_TRANSMEMBRANE_TRANSPORT	4	0.217936	Up	0.0444918	0.550017
HP_SHORT_PALPEBRAL_FISSURE	82	0.0225529	Down	0.0445137	0.550017
HP_ABNORMAL_MIDDLE_PHALANX_MORPHOLOGY_OF_THE_HAND	38	0.059097	Down	0.0445245	0.550017
GO_PAM_COMPLEX_TIM23_ASSOCIATED_IMPORT_MOTOR	6	0.0012395	Up	0.0446214	0.550665
GO_POSTSYNAPTIC_ENDOCYTIC_ZONE	7	0.0207455	Up	0.0446322	0.550665
WP_HOMOLOGOUS_RECOMBINATION	13	0.0279002	Down	0.0447788	0.552134
GO_ALPHA_CATENIN_BINDING	8	0.118903	Up	0.0448553	0.552433
MARTIN_NFKB_TARGETS_UP	28	0.00464884	Up	0.0448812	0.552433
GO_NEGATIVE_REGULATION_OF_T_HELPER_1_TYPE_IMMUNE_RESPONSE	6	-0.00144713	Up	0.0449043	0.552433
REACTOME_SHC_MEDIATED_CASCADE_FGFR1	10	0.0185197	Up	0.0449137	0.552433
GO_POSITIVE_REGULATION_OF_NATURAL_KILLER_CELL_MEDIATED_IMMUNITY	22	0.00292513	Up	0.0449552	0.552604
HP_ABNORMAL_RENAL_MEDULLA_MORPHOLOGY	44	0.0279289	Down	0.0450278	0.553155
GO_REGULATION_OF_NIK_NF_KAPPAB_SIGNALING	88	0.0401287	Up	0.0450743	0.553386
FISCHER_G2_M_CELL_CYCLE	243	0.0437337	Down	0.0451742	0.553808
GO_REGULATION_OF_METALLOPEPTIDASE_ACTIVITY	15	0.0743906	Up	0.045223	0.553808
GO_PROTEASOME_CORE_COMPLEX_BETA_SUBUNIT_COMPLEX	13	0.0402339	Up	0.0452342	0.553808
GO_CELLULAR_PROTEIN_CONTAINING_COMPLEX_LOCALIZATION	20	0.0850128	Up	0.0452371	0.553808
GO_HISTAMINE_TRANSPORT	10	0.0368825	Up	0.0452622	0.553808
GO_ENDOPEPTIDASE_COMPLEX	70	0.0600565	Up	0.045275	0.553808
GO_SMOOTHENED_SIGNALING_PATHWAY	113	0.0300192	Down	0.0453422	0.55429
GO_LRR_DOMAIN_BINDING	17	0.0117829	Up	0.0453738	0.554328
CAVARD_LIVER_CANCER_MALIGNANT_VS_BENIGN	23	0.0955373	Up	0.0454008	0.554328
HESS_TARGETS_OF_HOXA9_AND_MEIS1_DN	51	0.0645005	Up	0.0455382	0.555314
GO_NEGATIVE_REGULATION_OF_CALCIUM_ION_IMPORT	8	-0.0339629	Down	0.0455628	0.555314
DORN_ADENOVIRUS_INFECTION_48HR_DN	38	0.0990708	Up	0.0455649	0.555314
REACTOME_LATE_ENDOSOMAL_MICROAUTOPHAGY	31	0.0765871	Up	0.0456021	0.555345
HP_BIRD_LIKE_FACIES	12	0.0499991	Up	0.0456249	0.555345
GO_DETERMINATION_OF_ADULT_LIFESPAN	14	-0.0100072	Down	0.0456509	0.555345
KEGG_CHEMOKINE_SIGNALING_PATHWAY	121	0.0291313	Up	0.0456947	0.55554
GO_CONDENSED_NUCLEAR_CHROMOSOME_KINETOCHORE	17	0.0381497	Down	0.0457573	0.555962
GO_CADHERIN_BINDING	307	0.0867793	Up	0.0458527	0.556782
FRASOR_RESPONSE_TO_ESTRADIOL_DN	66	0.0493227	Up	0.0459333	0.557235
GO_POSITIVE_REGULATION_OF_GRANULOCYTE_MACROPHAGE_COLONY_STIMULATING_FACTOR_PRODUCTION	6	0.021723	Up	0.0459457	0.557235
GO_NEGATIVE_REGULATION_OF_DNA_REPLICATION	32	0.0166322	Down	0.0460474	0.557696
HP_ANTERIOR_PITUITARY_DYSGENESIS	11	0.0266415	Down	0.0460633	0.557696
MCCABE_HOXC6_TARGETS_UP	8	-0.0131301	Down	0.0460675	0.557696
GO_PHAGOSOME_LYSOSOME_FUSION	8	0.04881	Down	0.046109	0.557806
GO_PROTEIN_LOCALIZATION_TO_EARLY_ENDOSOME	9	0.0648857	Up	0.0461415	0.557806
GO_SODIUM_CHANNEL_ACTIVITY	21	0.028677	Down	0.0461605	0.557806
REACTOME_ACTIVATION_OF_RAS_IN_B_CELLS	4	-0.0264223	Up	0.0461883	0.557806
GO_ERBB_3_CLASS_RECEPTOR_BINDING	5	0.00118279	Down	0.0462418	0.558115
GO_STEROID_BIOSYNTHETIC_PROCESS	149	0.0468334	Down	0.0462716	0.558137
REACTOME_DEPOLYMERISATION_OF_THE_NUCLEAR_LAMINA	14	0.0503905	Down	0.046312	0.558287
REACTOME_RESOLUTION_OF_AP_SITES_VIA_THE_MULTIPLE_NUCLEOTIDE_PATCH_REPLACEMENT_PATHWAY	24	0.0422803	Down	0.0463917	0.558911
SHAFFER_IRF4_MULTIPLE_MYELOMA_PROGRAM	35	0.0545538	Up	0.0464814	0.559654
GO_INTRACILIARY_TRANSPORT_PARTICLE_B	17	0.025003	Down	0.0465678	0.560173
CUI_TCF21_TARGETS_2_UP	364	0.032409	Down	0.0465806	0.560173
REACTOME_TFAP2_AP_2_FAMILY_REGULATES_TRANSCRIPTION_OF_CELL_CYCLE_FACTORS	5	-0.072341	Up	0.0466647	0.560762
AMIT_SERUM_RESPONSE_480_MCF10A	36	0.0736456	Up	0.0467235	0.560762
GO_PROTEIN_TRANSPORT_WITHIN_LIPID_BILAYER	8	0.0459782	Up	0.0467371	0.560762
BROWN_MYELOID_CELL_DEVELOPMENT_UP	112	0.0603955	Up	0.0467672	0.560762
WP_TYPE_I_INTERFERON_INDUCTION_AND_SIGNALING_DURING_SARSCOV2_INFECTION	28	0.0488184	Up	0.046802	0.560762
GO_CARBOXYPEPTIDASE_ACTIVITY	24	0.00344363	Down	0.0468455	0.560762
GO_GTP_DEPENDENT_PROTEIN_BINDING	21	0.0544291	Up	0.0468467	0.560762
REACTOME_HEDGEHOG_LIGAND_BIOGENESIS	60	0.0585164	Up	0.0468541	0.560762
GO_REGULATION_OF_ANTIGEN_RECEPTOR_MEDIATED_SIGNALING_PATHWAY	42	0.0569296	Up	0.0470092	0.561648
GO_CHITIN_METABOLIC_PROCESS	3	0.196059	Up	0.047014	0.561648
GO_REGULATION_OF_MYELOID_LEUKOCYTE_MEDIATED_IMMUNITY	43	0.0380975	Up	0.0470268	0.561648
HP_RESPIRATORY_PARALYSIS	3	0.187977	Down	0.047067	0.561648
GO_REGULATION_OF_HEMATOPOIETIC_STEM_CELL_DIFFERENTIATION	69	0.0407995	Up	0.0470687	0.561648
KEGG_VALINE_LEUCINE_AND_ISOLEUCINE_DEGRADATION	42	0.0143813	Down	0.0471135	0.561846
BOQUEST_STEM_CELL_DN	164	0.0292397	Up	0.0471585	0.561905
REACTOME_ACTIVATED_NTRK2_SIGNALS_THROUGH_FRS2_AND_FRS3	10	0.00975222	Up	0.0471747	0.561905
GO_CONDENSED_NUCLEAR_CHROMOSOME_CENTROMERIC_REGION	28	0.0383777	Down	0.0472691	0.562694
IIZUKA_LIVER_CANCER_PROGRESSION_L1_G1_UP	18	0.0211503	Down	0.0473414	0.563218
GO_HISTONE_H3_K9_MODIFICATION	48	0.0230702	Down	0.0473737	0.563268
GO_MAMMARY_GLAND_BRANCHING_INVOLVED_IN_PREGNANCY	4	-0.0114328	Down	0.0475976	0.564317
RIZ_ERYTHROID_DIFFERENTIATION	85	0.0271877	Down	0.0476756	0.564317
REACTOME_ASSEMBLY_OF_THE_HIV_VIRION	17	0.100467	Up	0.0476919	0.564317
GO_POSITIVE_REGULATION_OF_FATTY_ACID_METABOLIC_PROCESS	25	0.01516	Up	0.0477019	0.564317
KERLEY_RESPONSE_TO_CISPLATIN_UP	40	0.0379857	Up	0.0477667	0.564317
REACTOME_JNK_C_JUN_KINASES_PHOSPHORYLATION_AND_ACTIVATION_MEDIATED_BY_ACTIVATED_HUMAN_TAK1	22	0.0705848	Up	0.0477889	0.564317
GO_SKIN_DEVELOPMENT	249	0.0737818	Up	0.0478251	0.564317
GO_NON_MOTILE_CILIUM	95	0.0158176	Down	0.0478578	0.564317
GO_TRANSCYTOSIS	17	0.0788162	Up	0.0478718	0.564317
GO_DEFENSE_RESPONSE_TO_BACTERIUM	127	0.0344976	Up	0.0479045	0.564317
HP_CONGENITAL_NONBULLOUS_ICHTHYOSIFORM_ERYTHRODERMA	11	0.0622198	Up	0.0479062	0.564317
GO_DENTINOGENESIS	5	0.153712	Down	0.047926	0.564317
WP_SIMPLIFIED_DEPICTION_OF_MYD88_DISTINCT_INPUTOUTPUT_PATHWAY	16	0.0688814	Up	0.0479516	0.564317
GO_POSITIVE_REGULATION_OF_RESPONSE_TO_INTERFERON_GAMMA	3	-0.0170358	Up	0.0479582	0.564317
REACTOME_DNA_DOUBLE_STRAND_BREAK_REPAIR	137	0.0271055	Down	0.0479626	0.564317
SCHAEFFER_PROSTATE_DEVELOPMENT_AND_CANCER_BOX5_DN	6	0.0909443	Up	0.0480122	0.564317
REACTOME_HOMOLOGY_DIRECTED_REPAIR	109	0.0290705	Down	0.048073	0.564317
GO_POSITIVE_REGULATION_OF_INTERFERON_ALPHA_PRODUCTION	20	0.00849367	Up	0.0480798	0.564317
WP_TRANSSULFURATION_AND_ONE_CARBON_METABOLISM	29	0.0333539	Down	0.0480829	0.564317
HP_ABNORMALITY_OF_THE_LUMBAR_SPINE	16	0.043333	Down	0.048088	0.564317
JOHNSTONE_PARVB_TARGETS_2_UP	151	0.0516463	Up	0.0480954	0.564317
GO_GLOMERULUS_MORPHOGENESIS	5	0.0242019	Down	0.0481259	0.564317
GO_NEUTRAL_LIPID_METABOLIC_PROCESS	91	0.0210777	Down	0.0481456	0.564317
GO_ANCHORED_COMPONENT_OF_PRESYNAPTIC_MEMBRANE	4	0.0449809	Down	0.0481673	0.564317
PID_BCR_5PATHWAY	56	0.0486048	Up	0.0481809	0.564317
GO_POSITIVE_REGULATION_OF_NATURAL_KILLER_CELL_PROLIFERATION	5	-0.066981	Up	0.0481965	0.564317
GO_REGULATION_OF_SYNAPTIC_TRANSMISSION_DOPAMINERGIC	14	-0.0241886	Up	0.0482396	0.564425
KUMAMOTO_RESPONSE_TO_NUTLIN_3A_UP	9	0.0517778	Down	0.0482622	0.564425
REACTOME_P2Y_RECEPTORS	5	-0.0267587	Down	0.0483756	0.565378
GO_PROTEIN_TRANSPORT_INTO_MEMBRANE_RAFT	5	0.138608	Up	0.0484003	0.565378
GO_MESONEPHRIC_DUCT_DEVELOPMENT	5	-0.0138954	Down	0.0484641	0.565627
REACTOME_ASSEMBLY_OF_THE_ORC_COMPLEX_AT_THE_ORIGIN_OF_REPLICATION	6	-0.0425025	Down	0.0485031	0.565627
VANDESLUIS_COMMD1_TARGETS_GROUP_3_UP	59	0.0599164	Up	0.0485066	0.565627
HP_SHORT_RIBS	53	0.0471511	Down	0.0485402	0.565689
GO_MYOBLAST_MIGRATION	10	0.0521666	Up	0.048596	0.566009
GO_EXTRACELLULAR_VESICLE_BIOGENESIS	21	0.0482159	Up	0.0487827	0.567852
GO_POSITIVE_REGULATION_OF_FEAR_RESPONSE	3	0.0403828	Down	0.0489327	0.568783
GO_CELL_CELL_RECOGNITION	42	0.0460757	Up	0.0489349	0.568783
HOSHIDA_LIVER_CANCER_SURVIVAL_UP	60	0.0257177	Up	0.0489481	0.568783
REACTOME_SHC_MEDIATED_CASCADE_FGFR3	10	0.0305208	Up	0.0489973	0.569024
HP_MITRAL_STENOSIS	15	0.0409815	Down	0.0490569	0.56914
GO_POSITIVE_REGULATION_OF_EPITHELIAL_CELL_PROLIFERATION_INVOLVED_IN_LUNG_MORPHOGENESIS	5	0.0365412	Down	0.049081	0.56914
HP_DEVIATION_OF_THE_THUMB	32	0.0344539	Down	0.0490928	0.56914
REACTOME_SIGNALING_BY_FGFR4	30	0.0563608	Up	0.0492609	0.570757
GO_NEUROTRANSMITTER_TRANSMEMBRANE_TRANSPORTER_ACTIVITY	8	0.00105268	Down	0.0492917	0.570784
KIM_RESPONSE_TO_TSA_AND_DECITABINE_UP	96	0.0440608	Up	0.049361	0.570917
XU_HGF_TARGETS_INDUCED_BY_AKT1_48HR_DN	20	0.0242006	Down	0.04938	0.570917
GO_FRIZZLED_BINDING	25	0.0382342	Down	0.049389	0.570917
GO_POSITIVE_REGULATION_OF_VASCULAR_ENDOTHELIAL_GROWTH_FACTOR_SIGNALING_PATHWAY	5	-0.0637624	Down	0.0494712	0.571537
GO_MITOTIC_CELL_CYCLE_ARREST	16	0.0159824	Up	0.04957	0.571935
GO_PRE_MRNA_INTRONIC_BINDING	12	0.0199527	Up	0.0495825	0.571935
HP_INCISOR_MACRODONTIA	8	0.0117799	Down	0.0497065	0.571935
GO_CHROMATOID_BODY	9	0.0537322	Up	0.0497133	0.571935
GO_LATE_ENDOSOME_TO_VACUOLE_TRANSPORT_VIA_MULTIVESICULAR_BODY_SORTING_PATHWAY	19	0.0382255	Up	0.0497213	0.571935
GO_RESPIRATORY_CHAIN_COMPLEX_II	5	0.0404714	Up	0.0497898	0.571935
GO_SUCCINATE_DEHYDROGENASE_ACTIVITY	5	0.0404714	Up	0.0497898	0.571935
GO_REGULATION_OF_CARDIAC_MUSCLE_CELL_MEMBRANE_POTENTIAL	4	0.119828	Up	0.0497986	0.571935
GO_REGULATION_OF_POSITIVE_CHEMOTAXIS	20	0.0363387	Up	0.0498348	0.571935
REACTOME_DEGRADATION_OF_AXIN	57	0.0655358	Up	0.0498429	0.571935
PID_TCR_CALCIUM_PATHWAY	18	0.030051	Up	0.0498472	0.571935
GO_ICOSATETRAENOIC_ACID_BINDING	5	0.119357	Up	0.0499022	0.571935
HP_APLASIA_HYPOPLASIA_OF_THE_CLAVICLES	41	0.0516979	Down	0.0499037	0.571935
GO_REGULATION_OF_T_CELL_CYTOKINE_PRODUCTION	25	0.0217003	Up	0.0499095	0.571935
REACTOME_MAP3K8_TPL2_DEPENDENT_MAPK1_3_ACTIVATION	16	0.0802543	Up	0.0499352	0.571935
GO_POSITIVE_REGULATION_OF_CHROMOSOME_SEGREGATION	32	0.035944	Down	0.0500036	0.572244
HP_TALIPES_CALCANEOVALGUS	8	-0.00838118	Down	0.0500387	0.572244
GO_POSITIVE_REGULATION_OF_INTERLEUKIN_13_PRODUCTION	9	-0.00997344	Up	0.050078	0.572244
GO_POSITIVE_REGULATION_OF_IMMUNE_EFFECTOR_PROCESS	155	0.0310493	Up	0.0500806	0.572244
HOLLEMAN_PREDNISOLONE_RESISTANCE_B_ALL_DN	7	0.0990569	Up	0.0501314	0.572244
GO_PROTEIN_LOCALIZATION_TO_CELL_CELL_JUNCTION	15	0.132168	Up	0.0501445	0.572244
GO_PROTEIN_LOCALIZATION_TO_ADHERENS_JUNCTION	9	0.0764702	Up	0.0501627	0.572244
GO_TRACHEA_DEVELOPMENT	14	0.0262007	Up	0.0502201	0.572305
REACTOME_SYNTHESIS_SECRETION_AND_INACTIVATION_OF_GLUCAGON_LIKE_PEPTIDE_1_GLP_1_	8	-0.00798535	Up	0.0502253	0.572305
REACTOME_UCH_PROTEINASES	87	0.048609	Up	0.050254	0.572306
HP_THORACOLUMBAR_KYPHOSCOLIOSIS	5	0.0528111	Down	0.0503765	0.573174
FUNG_IL2_TARGETS_WITH_STAT5_BINDING_SITES	5	0.098161	Up	0.0503877	0.573174
GO_POSITIVE_REGULATION_OF_LEUKOCYTE_MIGRATION	93	0.0312333	Up	0.0504557	0.57354
HP_OSTEOMALACIA	15	-0.00460164	Down	0.0504773	0.57354
GO_INTERLEUKIN_1_PRODUCTION	76	0.0285165	Up	0.0505848	0.574157
GO_PEPTIDYL_TYROSINE_DEPHOSPHORYLATION_INVOLVED_IN_INACTIVATION_OF_PROTEIN_KINASE_ACTIVITY	4	-0.149776	Up	0.050589	0.574157
GO_REGULATION_OF_LEUKOCYTE_CHEMOTAXIS	78	0.0333912	Up	0.0506265	0.574255
HP_THORACOLUMBAR_KYPHOSIS	12	0.0509384	Down	0.0506768	0.574299
CLAUS_PGR_POSITIVE_MENINGIOMA_DN	11	0.0795556	Up	0.0507125	0.574299
GO_RESPONSE_TO_VITAMIN_E	9	0.113222	Down	0.0507343	0.574299
GO_DNA_GEOMETRIC_CHANGE	119	0.0235626	Down	0.0507453	0.574299
GO_POSITIVE_REGULATION_OF_CELL_PROLIFERATION_INVOLVED_IN_HEART_MORPHOGENESIS	5	0.00871039	Up	0.0508789	0.575484
HP_BICORNUATE_UTERUS	34	0.0182265	Down	0.0509169	0.575589
HP_RENAL_HYPOPLASIA	86	0.0346571	Down	0.05102	0.576427
WESTON_VEGFA_TARGETS_12HR	17	0.0244404	Up	0.0510988	0.576466
BIOCARTA_TCYTOTOXIC_PATHWAY	3	-0.0500378	Up	0.0511038	0.576466
HP_HYPERGLYCINURIA	11	0.0423891	Down	0.0511266	0.576466
HP_CHROMOSOME_BREAKAGE	26	0.00644311	Down	0.0511388	0.576466
SIG_REGULATION_OF_THE_ACTIN_CYTOSKELETON_BY_RHO_GTPASES	28	0.0942008	Up	0.0511734	0.576531
HP_MEGALOCORNEA	31	0.0443356	Down	0.0512324	0.57687
STAMBOLSKY_BOUND_BY_MUTATED_TP53	13	0.0340888	Down	0.0512724	0.576995
GO_REGULATION_OF_MEMBRANE_REPOLARIZATION_DURING_CARDIAC_MUSCLE_CELL_ACTION_POTENTIAL	3	0.0064727	Up	0.0513041	0.577026
GO_POSITIVE_REGULATION_OF_LAMELLIPODIUM_ASSEMBLY	21	0.061114	Up	0.0514372	0.578199
PID_SYNDECAN_4_PATHWAY	26	0.0359699	Up	0.0516414	0.580167
GO_REGULATION_OF_LENS_FIBER_CELL_DIFFERENTIATION	7	-0.0399004	Up	0.0517444	0.580998
GO_BROWN_FAT_CELL_DIFFERENTIATION	38	0.0136325	Up	0.051832	0.581415
YAGUE_PRETUMOR_DRUG_RESISTANCE_DN	12	0.00347419	Down	0.0518471	0.581415
GO_CONDENSED_CHROMOSOME_CENTROMERIC_REGION	119	0.0271026	Down	0.0518954	0.581415
GO_REGULATION_OF_ERBB_SIGNALING_PATHWAY	82	0.0434616	Up	0.051898	0.581415
TSUNODA_CISPLATIN_RESISTANCE_UP	14	0.0381467	Up	0.0519896	0.582115
GO_MAST_CELL_ACTIVATION	38	0.0269599	Up	0.0520305	0.582246
GO_NEGATIVE_REGULATION_OF_DOUBLE_STRAND_BREAK_REPAIR_VIA_NONHOMOLOGOUS_END_JOINING	7	0.0378901	Down	0.0521064	0.582769
DASU_IL6_SIGNALING_DN	7	0.0384112	Down	0.0521357	0.582769
GARGALOVIC_RESPONSE_TO_OXIDIZED_PHOSPHOLIPIDS_YELLOW_DN	25	0.0307988	Down	0.0521794	0.582769
GO_POSITIVE_REGULATION_OF_INTERLEUKIN_5_PRODUCTION	8	-0.00267374	Up	0.0521939	0.582769
GO_INFLAMMATORY_RESPONSE_TO_ANTIGENIC_STIMULUS	31	0.0499868	Up	0.0523577	0.583513
GO_REGULATION_OF_LIPOPHAGY	5	0.0893647	Up	0.0524012	0.583513
HP_ABNORMAL_LDL_CHOLESTEROL_CONCENTRATION	24	0.0391413	Down	0.0524178	0.583513
GO_NEGATIVE_REGULATION_OF_CALCIUM_MEDIATED_SIGNALING	20	0.0637232	Up	0.0524272	0.583513
GO_INTRA_S_DNA_DAMAGE_CHECKPOINT	17	-0.00085602	Down	0.0524523	0.583513
HP_CUTANEOUS_FINGER_SYNDACTYLY	20	0.103032	Down	0.0524608	0.583513
PUJANA_BREAST_CANCER_LIT_INT_NETWORK	102	0.0294638	Down	0.0524651	0.583513
HP_AMBIGUOUS_GENITALIA	77	0.0416601	Down	0.0527252	0.585881
HP_ABNORMAL_URETER_MORPHOLOGY	99	0.0384602	Down	0.0527367	0.585881
GO_CANONICAL_WNT_SIGNALING_PATHWAY_INVOLVED_IN_OSTEOBLAST_DIFFERENTIATION	3	-0.223613	Down	0.0527793	0.586029
GO_PERIPHERAL_NERVOUS_SYSTEM_NEURON_DIFFERENTIATION	5	0.168971	Down	0.0528886	0.586917
REACTOME_CROSS_PRESENTATION_OF_SOLUBLE_EXOGENOUS_ANTIGENS_ENDOSOMES_	49	0.0544602	Up	0.0529832	0.58764
GO_POSITIVE_REGULATION_OF_TROPHOBLAST_CELL_MIGRATION	6	0.105879	Up	0.0530796	0.588383
GO_DNA_APURINIC_OR_APYRIMIDINIC_SITE_ENDONUCLEASE_ACTIVITY	13	0.053636	Down	0.0531434	0.588763
ZHANG_ANTIVIRAL_RESPONSE_TO_RIBAVIRIN_UP	32	0.0490529	Up	0.053273	0.589846
GO_REGULATION_OF_BICELLULAR_TIGHT_JUNCTION_ASSEMBLY	24	0.0454906	Up	0.0533003	0.589846
REACTOME_DEGRADATION_OF_DVL	57	0.0632362	Up	0.0534176	0.590818
GO_CONDENSED_CHROMOSOME_INNER_KINETOCHORE	5	0.0364627	Down	0.0535015	0.591265
GO_CARDIAC_MUSCLE_TISSUE_REGENERATION	3	0.278474	Up	0.0535173	0.591265
GO_POSITIVE_REGULATION_OF_RESPONSE_TO_EXTERNAL_STIMULUS	375	0.0336302	Up	0.0536116	0.59198
REACTOME_TGF_BETA_RECEPTOR_SIGNALING_ACTIVATES_SMADS	32	0.110491	Up	0.0537248	0.59268
GO_RESPONSE_TO_TUMOR_NECROSIS_FACTOR	246	0.0328815	Up	0.053765	0.59268
GO_PROTEIN_GERANYLGERANYLTRANSFERASE_ACTIVITY	5	-0.00424434	Up	0.0537776	0.59268
WP_FGFR3_SIGNALLING_IN_CHONDROCYTE_PROLIFERATION_AND_TERMINAL_DIFFERENTIATION	23	0.0264374	Up	0.0538201	0.59268
GO_APICAL_JUNCTION_COMPLEX	117	0.0458155	Up	0.0538365	0.59268
HP_POLYDACTYLY	195	0.0351773	Down	0.053853	0.59268
GO_SERTOLI_CELL_DEVELOPMENT	11	0.0135546	Up	0.0539058	0.592886
GO_REGULATION_OF_SISTER_CHROMATID_SEGREGATION	78	0.0461245	Down	0.0539433	0.592886
GO_RESOLUTION_OF_MEIOTIC_RECOMBINATION_INTERMEDIATES	12	0.0363511	Down	0.0539743	0.592886
JI_RESPONSE_TO_FSH_UP	64	0.0308034	Down	0.0539905	0.592886
HP_INTERVERTEBRAL_SPACE_NARROWING	4	-0.0522724	Down	0.0540225	0.592912
WP_PHOTODYNAMIC_THERAPYINDUCED_HIF1_SURVIVAL_SIGNALING	33	0.070448	Up	0.0540529	0.59292
GO_CATALYTIC_ACTIVITY_ACTING_ON_DNA	193	0.0287979	Down	0.0541796	0.593423
GO_CELLULAR_RESPONSE_TO_BIOTIC_STIMULUS	169	0.0395429	Up	0.0541799	0.593423
GNATENKO_PLATELET_SIGNATURE	37	0.129165	Up	0.0541879	0.593423
HP_CAROTID_ARTERY_STENOSIS	5	0.131099	Up	0.0543495	0.594867
GO_HYPEROSMOTIC_SALINITY_RESPONSE	9	0.00527767	Up	0.054483	0.596001
REACTOME_FOXO_MEDIATED_TRANSCRIPTION_OF_OXIDATIVE_STRESS_METABOLIC_AND_NEURONAL_GENES	20	0.0107315	Down	0.0545483	0.596026
PID_TRKR_PATHWAY	54	0.0567288	Up	0.0545491	0.596026
SMID_BREAST_CANCER_RELAPSE_IN_BRAIN_UP	27	0.0573972	Down	0.0545748	0.596026
GO_MAST_CELL_GRANULE	11	0.0412875	Up	0.0546863	0.596743
REACTOME_INTERFERON_SIGNALING	193	0.0232061	Up	0.0547216	0.596743
MOROSETTI_FACIOSCAPULOHUMERAL_MUSCULAR_DISTROPHY_DN	8	0.00262278	Up	0.0547301	0.596743
GO_CELL_TRAILING_EDGE	16	-0.00294745	Up	0.0547684	0.596835
REACTOME_FATTY_ACYL_COA_BIOSYNTHESIS	37	0.0294054	Down	0.0547995	0.596848
GO_FATTY_ACID_DERIVATIVE_TRANSPORT	27	0.0192289	Up	0.054877	0.597355
GO_REGULATION_OF_HYALURONAN_BIOSYNTHETIC_PROCESS	7	0.0632892	Up	0.0549262	0.597355
HP_ABNORMALITY_OF_THE_MIDDLE_PHALANX_OF_THE_5TH_FINGER	13	0.0478921	Down	0.0549472	0.597355
GO_ANAPHASE_PROMOTING_COMPLEX_BINDING	8	0.0943686	Down	0.0549656	0.597355
GO_INTERLEUKIN_21_MEDIATED_SIGNALING_PATHWAY	5	0.0223881	Up	0.0550512	0.597652
WANG_BARRETTS_ESOPHAGUS_DN	25	0.0729761	Up	0.0551533	0.597652
GO_CLASS_I_DNA_APURINIC_OR_APYRIMIDINIC_SITE_ENDONUCLEASE_ACTIVITY	7	0.102408	Down	0.0551559	0.597652
GO_EPIDERMIS_DEVELOPMENT	290	0.0638443	Up	0.0551607	0.597652
GO_RENAL_SYSTEM_VASCULATURE_DEVELOPMENT	19	0.0403884	Down	0.0552275	0.597652
GO_REGULATION_OF_RIBONUCLEASE_ACTIVITY	10	0.03461	Up	0.0552335	0.597652
GO_RETINAL_BIPOLAR_NEURON_DIFFERENTIATION	3	0.0413211	Down	0.0552924	0.597652
HP_NASAL_OBSTRUCTION	3	0.00419507	Down	0.0553065	0.597652
GO_REGULATION_OF_BILE_ACID_BIOSYNTHETIC_PROCESS	4	0.0900079	Down	0.0553285	0.597652
LANDIS_ERBB2_BREAST_TUMORS_324_UP	143	0.065235	Up	0.0553487	0.597652
WP_G1_TO_S_CELL_CYCLE_CONTROL	65	0.0277752	Down	0.0553594	0.597652
REACTOME_STABILIZATION_OF_P53	58	0.0649888	Up	0.0553998	0.597652
GO_CONDENSED_NUCLEAR_CHROMOSOME	73	0.0300372	Down	0.055413	0.597652
GO_TOLERANCE_INDUCTION	20	-0.00569987	Up	0.0554327	0.597652
GO_VIRAL_GENOME_REPLICATION	114	0.0363238	Up	0.0554704	0.597652
GO_UBIQUITIN_LIKE_PROTEIN_SPECIFIC_PROTEASE_ACTIVITY	17	0.0442615	Up	0.0554717	0.597652
REACTOME_EPH_EPHRIN_SIGNALING	85	0.061516	Up	0.0555525	0.598201
YAMASHITA_METHYLATED_IN_PROSTATE_CANCER	38	0.0338686	Up	0.0555932	0.598315
GO_ESTABLISHMENT_OF_PLANAR_POLARITY_OF_EMBRYONIC_EPITHELIUM	13	0.174502	Down	0.0557991	0.600208
GO_REGULATION_OF_TRANSFORMING_GROWTH_FACTOR_BETA_ACTIVATION	6	0.0438476	Up	0.0559239	0.601227
GO_INTERSTRAND_CROSS_LINK_REPAIR	55	0.0254428	Down	0.0559625	0.601319
GO_CALCIUM_DEPENDENT_CELL_CELL_ADHESION_VIA_PLASMA_MEMBRANE_CELL_ADHESION_MOLECULES	22	0.00780784	Down	0.0560019	0.601418
GO_ACETYL_COA_HYDROLASE_ACTIVITY	4	-0.0124523	Up	0.0561128	0.602285
GO_REGULATION_OF_PHOSPHOLIPASE_ACTIVITY	46	0.0471404	Up	0.0561589	0.602456
REACTOME_JOSEPHIN_DOMAIN_DUBS	11	0.11956	Up	0.056254	0.603153
HP_BONE_SPICULE_PIGMENTATION_OF_THE_RETINA	16	0.0128334	Down	0.0565328	0.605817
REACTOME_NEGATIVE_REGULATION_OF_NOTCH4_SIGNALING	56	0.0701614	Up	0.0566373	0.606611
GO_POSITIVE_REGULATION_OF_OSTEOBLAST_PROLIFERATION	6	0.116763	Up	0.0566703	0.606639
TAVAZOIE_METASTASIS	64	0.0383507	Up	0.0567411	0.606884
LINDGREN_BLADDER_CANCER_CLUSTER_2A_UP	6	0.11803	Up	0.0567539	0.606884
GO_CELLULAR_RESPONSE_TO_X_RAY	10	0.00117065	Down	0.0568935	0.608051
GO_INTEGRAL_COMPONENT_OF_PRESYNAPTIC_ACTIVE_ZONE_MEMBRANE	10	-0.00757473	Down	0.0569793	0.608643
GO_CENTRIOLE_CENTRIOLE_COHESION	13	-0.0233296	Down	0.0570413	0.608979
GO_CITRATE_METABOLIC_PROCESS	5	0.225542	Down	0.0570753	0.609016
WP_ATM_SIGNALING_NETWORK_IN_DEVELOPMENT_AND_DISEASE	45	0.0355867	Down	0.0571224	0.609194
REACTOME_CD28_DEPENDENT_PI3K_AKT_SIGNALING	19	0.0191435	Down	0.0572598	0.610333
HP_MORPHOLOGICAL_ABNORMALITY_OF_THE_VESTIBULE_OF_THE_INNER_EAR	19	0.0285384	Up	0.0573214	0.610443
GO_NEGATIVE_REGULATION_OF_NEUROTRANSMITTER_TRANSPORT	11	0.00775884	Down	0.057371	0.610443
BIOCARTA_S1P_PATHWAY	8	0.100574	Down	0.0573994	0.610443
HP_ABNORMAL_CIRCULATING_CHOLESTEROL_CONCENTRATION	66	0.0483832	Down	0.0574254	0.610443
WP_OMEGA3OMEGA6_FA_SYNTHESIS	12	-0.0052521	Down	0.0574312	0.610443
KYNG_ENVIRONMENTAL_STRESS_RESPONSE_NOT_BY_4NQO_IN_WS	42	0.0315882	Up	0.0574837	0.610443
BIOCARTA_MAL_PATHWAY	18	0.0324415	Up	0.057484	0.610443
GO_POTASSIUM_ION_EXPORT_ACROSS_PLASMA_MEMBRANE	3	0.122675	Up	0.0575289	0.610548
HP_GINGIVITIS	16	0.0258604	Up	0.057555	0.610548
GO_CELLULAR_DEFENSE_RESPONSE	25	0.0304232	Up	0.0575993	0.610693
GO_SISTER_CHROMATID_SEGREGATION	183	0.0343659	Down	0.0577538	0.611875
REACTOME_RAF_INDEPENDENT_MAPK1_3_ACTIVATION	22	0.0346891	Up	0.0577721	0.611875
GO_NEGATIVE_REGULATION_OF_ACTIN_FILAMENT_BUNDLE_ASSEMBLY	22	0.0730314	Up	0.0578535	0.612273
GO_LEUKOCYTE_MEDIATED_CYTOTOXICITY	81	0.0233794	Up	0.0578709	0.612273
GO_REGULATION_OF_FATTY_ACID_TRANSPORT	18	0.0410931	Up	0.0579131	0.612304
GO_INTRINSIC_COMPONENT_OF_PRESYNAPTIC_ACTIVE_ZONE_MEMBRANE	12	-0.0109759	Down	0.0579436	0.612304
HALLMARK_CHOLESTEROL_HOMEOSTASIS	71	0.0717197	Down	0.0580255	0.612304
HP_FETAL_AKINESIA_SEQUENCE	15	0.0175659	Down	0.0580501	0.612304
GO_CONDENSIN_COMPLEX	8	0.0691144	Down	0.0580519	0.612304
ABDELMOHSEN_ELAVL4_TARGETS	13	0.0384221	Up	0.0580578	0.612304
PID_S1P_META_PATHWAY	19	0.0832879	Up	0.0581663	0.613125
GO_DIGESTIVE_TRACT_MORPHOGENESIS	26	0.0373633	Down	0.0582157	0.613322
HP_SHALLOW_ORBITS	19	0.0450082	Down	0.0582615	0.613481
GO_NEGATIVE_REGULATION_OF_IMMATURE_T_CELL_PROLIFERATION	4	-0.00571983	Down	0.0583138	0.61354
REACTOME_TCR_SIGNALING	107	0.040257	Up	0.0583285	0.61354
MCBRYAN_PUBERTAL_BREAST_5_6WK_UP	108	0.0347493	Up	0.0584058	0.614029
HP_ABNORMALITY_OF_THE_AUDITORY_CANAL	59	0.0377042	Down	0.0584533	0.614206
GO_LYMPHOCYTE_MIGRATION	65	0.0311245	Up	0.0585216	0.614314
GO_POSITIVE_REGULATION_OF_INFLAMMATORY_RESPONSE	99	0.0307353	Up	0.058532	0.614314
GO_MEMBRANE_DISASSEMBLY	15	0.0826417	Down	0.0585559	0.614314
GO_PHOTORECEPTOR_CELL_MAINTENANCE	24	0.000768197	Down	0.0586873	0.61537
REACTOME_NITRIC_OXIDE_STIMULATES_GUANYLATE_CYCLASE	13	-0.00214929	Down	0.058736	0.615557
GO_CALCIUM_ION_EXPORT_ACROSS_PLASMA_MEMBRANE	5	9.4e-05	Down	0.0587819	0.61563
GO_IMMATURE_T_CELL_PROLIFERATION	8	0.00684002	Up	0.0588264	0.61563
GO_ENDODEOXYRIBONUCLEASE_ACTIVITY	38	0.0351371	Down	0.0588475	0.61563
GO_REGULATION_OF_TRANSLATIONAL_INITIATION_IN_RESPONSE_TO_STRESS	14	0.0678437	Up	0.0589207	0.61563
HP_INCREASED_NUCHAL_TRANSLUCENCY	26	0.0184327	Down	0.0589252	0.61563
LEE_LIVER_CANCER_ACOX1_UP	56	0.0613171	Up	0.0589279	0.61563
HP_HYPERLIPOPROTEINEMIA	21	0.0404538	Down	0.0590572	0.616549
GO_ENTRY_OF_BACTERIUM_INTO_HOST_CELL	15	0.104335	Up	0.0590776	0.616549
BURTON_ADIPOGENESIS_9	76	0.0346279	Up	0.0592343	0.617386
GO_PHAGOLYSOSOME	4	0.0430129	Up	0.0592889	0.617386
GO_TERTIARY_GRANULE_MEMBRANE	51	0.0543917	Up	0.0593056	0.617386
GO_PROTOPORPHYRINOGEN_IX_METABOLIC_PROCESS	10	-9.82e-05	Down	0.0593062	0.617386
BARIS_THYROID_CANCER_UP	22	0.0630755	Up	0.0593123	0.617386
GO_REGULATION_OF_CELL_GROWTH_INVOLVED_IN_CARDIAC_MUSCLE_CELL_DEVELOPMENT	19	0.0131358	Up	0.0594194	0.617858
HP_EXTERNAL_EAR_MALFORMATION	79	0.0242889	Down	0.0594195	0.617858
GO_EMBRYONIC_PLACENTA_MORPHOGENESIS	20	0.117992	Up	0.0595303	0.618688
GO_ECTOPIC_GERM_CELL_PROGRAMMED_CELL_DEATH	6	-0.0343275	Up	0.0596861	0.619985
GO_CONDENSED_CHROMOSOME	193	0.0313045	Down	0.0597289	0.620107
ABBUD_LIF_SIGNALING_2_UP	10	0.019995	Up	0.059772	0.620161
WP_INHIBITION_OF_EXOSOME_BIOGENESIS_AND_SECRETION_BY_MANUMYCIN_A_IN_CRPC_CELLS	19	0.0274077	Up	0.0598212	0.620161
HP_ACUTE_COLITIS	3	-0.0249184	Up	0.0598273	0.620161
HP_DEFORMED_TARSAL_BONES	6	0.0277557	Down	0.0600354	0.620966
GO_INTERLEUKIN_2_RECEPTOR_BINDING	3	0.042785	Up	0.0600637	0.620966
GO_NEGATIVE_REGULATION_OF_MONOCYTE_CHEMOTAXIS	4	0.197323	Up	0.0600802	0.620966
HP_ABNORMAL_LUNG_LOBATION	33	0.0355117	Down	0.0600982	0.620966
GO_CALCIUM_DEPENDENT_PROTEIN_BINDING	54	0.0704557	Up	0.0601131	0.620966
GO_POSITIVE_REGULATION_OF_STEM_CELL_POPULATION_MAINTENANCE	7	0.0357549	Down	0.0601134	0.620966
HP_JUVENILE_MYELOMONOCYTIC_LEUKEMIA	6	0.00767581	Up	0.060147	0.620966
GO_CHROMAFFIN_GRANULE	7	0.0153811	Up	0.0601537	0.620966
PID_ERBB1_DOWNSTREAM_PATHWAY	102	0.0612073	Up	0.0602944	0.622013
GO_REGULATION_OF_ACUTE_INFLAMMATORY_RESPONSE	23	0.035347	Up	0.0603554	0.622013
CORRE_MULTIPLE_MYELOMA_DN	39	0.0235051	Down	0.0603601	0.622013
PID_RAC1_PATHWAY	52	0.0508073	Up	0.0603796	0.622013
GO_INTERLEUKIN_17_PRODUCTION	21	0.0822615	Up	0.0605534	0.623127
GO_DEFENSE_RESPONSE_TO_VIRUS	200	0.0266095	Up	0.0605896	0.623127
REACTOME_SENSING_OF_DNA_DOUBLE_STRAND_BREAKS	6	-0.0135983	Down	0.0606482	0.623127
GO_CHLORIDE_CHANNEL_COMPLEX	22	0.00714862	Up	0.0606792	0.623127
REACTOME_CHROMOSOME_MAINTENANCE	95	0.0204371	Down	0.060682	0.623127
HP_ABNORMALITY_OF_ALKALINE_PHOSPHATASE_LEVEL	58	0.0144583	Down	0.0607062	0.623127
HP_STAGE_5_CHRONIC_KIDNEY_DISEASE	70	0.0200315	Down	0.0607179	0.623127
GO_ALCOHOL_BIOSYNTHETIC_PROCESS	128	0.0590401	Down	0.060759	0.623127
GO_COMPARTMENT_PATTERN_SPECIFICATION	6	0.0227341	Down	0.0607685	0.623127
GO_NEGATIVE_REGULATION_OF_MAST_CELL_ACTIVATION	6	-0.0587543	Up	0.0608319	0.623357
HP_ABSENT_EARLOBE	12	0.0351206	Down	0.0608582	0.623357
GO_POSITIVE_REGULATION_OF_AUTOPHAGOSOME_MATURATION	6	0.00144819	Up	0.0608879	0.623357
HP_CAUDAL_APPENDAGE	3	0.163445	Down	0.0609158	0.623357
EHRLICH_ICF_SYNDROM_UP	9	-0.000302408	Up	0.06102	0.623655
BOYAULT_LIVER_CANCER_SUBCLASS_G5_DN	26	0.0339411	Up	0.0610571	0.623655
HP_EEG_WITH_SPIKE_WAVE_COMPLEXES	49	0.00870829	Down	0.0610822	0.623655
WP_JOUBERT_SYNDROME	71	0.0196991	Down	0.0610834	0.623655
HP_CONGENITAL_DIAPHRAGMATIC_HERNIA	67	0.0449238	Down	0.061101	0.623655
GROSS_HYPOXIA_VIA_HIF1A_DN	96	0.0755274	Up	0.0611516	0.62371
GO_NEGATIVE_REGULATION_OF_LAMELLIPODIUM_ORGANIZATION	4	0.187549	Down	0.0611688	0.62371
HUANG_FOXA2_TARGETS_DN	34	0.0483179	Up	0.0612175	0.623789
GO_DOUBLE_STRAND_BREAK_REPAIR	238	0.0260225	Down	0.0612594	0.623789
HP_ABNORMALITY_OF_THE_DIAPHRAGM	79	0.0370729	Down	0.0612742	0.623789
WP_SARS_CORONAVIRUS_AND_INNATE_IMMUNITY	17	0.0375602	Up	0.0613226	0.623789
GO_NEGATIVE_REGULATION_OF_HEXOKINASE_ACTIVITY	4	-0.0372998	Down	0.0613328	0.623789
GO_HEART_FIELD_SPECIFICATION	10	0.0187458	Down	0.061409	0.623993
REACTOME_RHO_GTPASES_ACTIVATE_NADPH_OXIDASES	18	0.0681431	Up	0.0614153	0.623993
GO_NUCLEOSIDE_BISPHOSPHATE_METABOLIC_PROCESS	120	0.0173651	Down	0.0614522	0.624051
GERY_CEBP_TARGETS	113	0.0610134	Up	0.0615306	0.624509
PID_RAS_PATHWAY	24	0.0384004	Up	0.0615599	0.624509
GO_NEGATIVE_REGULATION_OF_CYTOKINE_PRODUCTION	200	0.0280639	Up	0.0615996	0.624595
HP_ABNORMALITY_OF_THE_INTERVERTEBRAL_DISK	36	0.0193883	Down	0.061689	0.624947
HP_OCCIPITAL_ENCEPHALOCELE	28	0.0285575	Down	0.061697	0.624947
GO_NEGATIVE_REGULATION_OF_SYNAPTIC_PLASTICITY	4	0.0170671	Down	0.0617531	0.624947
LEE_LIVER_CANCER_HEPATOBLAST	15	0.150743	Up	0.0617595	0.624947
GO_MYOSIN_V_BINDING	14	0.0875988	Up	0.0617928	0.624968
GARGALOVIC_RESPONSE_TO_OXIDIZED_PHOSPHOLIPIDS_RED_UP	16	0.0524019	Down	0.0618925	0.625659
HP_HORIZONTAL_RIBS	13	0.0846937	Down	0.061963	0.626055
GO_EPITHELIAL_CELL_MORPHOGENESIS	28	0.072332	Up	0.0620412	0.626454
GO_PRONEPHROS_DEVELOPMENT	5	0.101427	Down	0.0621064	0.626454
GO_TRANSFORMING_GROWTH_FACTOR_BETA_PRODUCTION	28	0.0334151	Up	0.0621954	0.626454
TAKADA_GASTRIC_CANCER_COPY_NUMBER_DN	16	0.0320888	Down	0.0622053	0.626454
GO_HISTONE_DEPHOSPHORYLATION	6	-0.0255696	Down	0.0622307	0.626454
GO_POSITIVE_REGULATION_OF_GASTRULATION	5	0.050917	Down	0.062247	0.626454
GO_POSITIVE_REGULATION_OF_CAMP_DEPENDENT_PROTEIN_KINASE_ACTIVITY	5	0.00928922	Up	0.0622574	0.626454
ONO_AML1_TARGETS_UP	13	0.058807	Up	0.0622736	0.626454
HP_DEFORMED_SELLA_TURCICA	13	0.0286187	Down	0.0622847	0.626454
HALLMARK_IL2_STAT5_SIGNALING	160	0.040379	Up	0.0623833	0.626793
GO_CELL_JUNCTION_MAINTENANCE	23	0.0561203	Up	0.0624053	0.626793
REACTOME_ENDOGENOUS_STEROLS	18	0.0167922	Down	0.0624126	0.626793
GO_CELLULAR_AMINO_ACID_CATABOLIC_PROCESS	89	0.0242701	Down	0.0624566	0.62692
HP_ABNORMAL_CIRCULATING_SERINE_CONCENTRATION	5	0.0392326	Down	0.06256	0.627561
BIOCARTA_INTRINSIC_PATHWAY	10	0.00245975	Down	0.0625833	0.627561
SATO_SILENCED_BY_METHYLATION_IN_PANCREATIC_CANCER_2	34	0.0406266	Up	0.0626537	0.627684
REACTOME_CROSSLINKING_OF_COLLAGEN_FIBRILS	14	-0.0205431	Down	0.0626585	0.627684
VISALA_RESPONSE_TO_HEAT_SHOCK_AND_AGING_DN	12	0.109448	Up	0.0628562	0.629349
HP_FACIAL_CAPILLARY_HEMANGIOMA	7	0.0707189	Down	0.0629479	0.629856
BLUM_RESPONSE_TO_SALIRASIB_UP	245	0.0423618	Up	0.0629698	0.629856
TERAMOTO_OPN_TARGETS_CLUSTER_3	7	0.0394825	Down	0.0630136	0.62996
JIANG_AGING_CEREBRAL_CORTEX_UP	26	0.0855534	Up	0.0630433	0.62996
[truncated: 17,976 more rows]
