# Supplementary material for: Comparison of Intracellular Transcriptional Response of NHBE Cells to Infection with SARS-CoV-2 Washington and New York Strains
Source: Front Cell Infect Microbiol. 2022 Sep 20;12:1009328. doi: 10.3389/fcimb.2022.1009328 (PMC9530606; doi:10.3389/fcimb.2022.1009328)
Supplement: Supplementary Table 9 — Significant affected functional terms in the NY isolate (infected vs mock-infected) at 12hpi. [file Table_9.xlsx]

## Sheet: Supplementary_Table_9-camera_dg
GeneSet	NGenes	Correlation	Direction	PValue	FDR
GO_DETOXIFICATION_OF_INORGANIC_COMPOUND	11	0.12797	Down	3.3e-08	0.000353439
WP_CHOLESTEROL_BIOSYNTHESIS_PATHWAY	17	0.130173	Down	4.85e-08	0.000353439
SCHMIDT_POR_TARGETS_IN_LIMB_BUD_UP	25	0.10436	Down	5.31e-08	0.000353439
HORTON_SREBF_TARGETS	27	0.0844187	Down	1.24e-07	0.00061774
REACTOME_METALLOTHIONEINS_BIND_METALS	7	0.334681	Down	4.62e-07	0.00184407
WP_MEVALONATE_PATHWAY	7	0.0991557	Down	5.91e-07	0.00196719
REACTOME_RESPONSE_TO_METAL_IONS	9	0.224638	Down	9.43e-07	0.00268988
MOSERLE_IFNA_RESPONSE	26	0.0505468	Up	1.21e-06	0.00302108
REACTOME_CHOLESTEROL_BIOSYNTHESIS	26	0.12738	Down	1.54e-06	0.00340784
GO_CALCIUM_INDEPENDENT_CELL_CELL_ADHESION_VIA_PLASMA_MEMBRANE_CELL_ADHESION_MOLECULES	10	0.00252288	Up	2.02e-06	0.00403018
WENG_POR_TARGETS_GLOBAL_UP	12	0.156162	Down	3.78e-06	0.00687014
BLANCO_MELO_COVID19_SARS_COV_2_INFECTION_CALU3_CELLS_UP	252	0.0209508	Up	4.13e-06	0.00687793
HECKER_IFNB1_TARGETS	64	0.0247592	Up	6.06e-06	0.0093061
GO_FARNESYL_DIPHOSPHATE_METABOLIC_PROCESS	5	0.156399	Down	8.44e-06	0.0111799
AMIT_SERUM_RESPONSE_120_MCF10A	65	0.0708676	Up	8.81e-06	0.0111799
REACTOME_TIGHT_JUNCTION_INTERACTIONS	16	0.0366336	Up	8.96e-06	0.0111799
KEGG_STEROID_BIOSYNTHESIS	18	0.118962	Down	1.04e-05	0.0119654
BOWIE_RESPONSE_TO_TAMOXIFEN	20	0.00616615	Up	1.08e-05	0.0119654
BLANCO_MELO_BETA_INTERFERON_TREATED_BRONCHIAL_EPITHELIAL_CELLS_UP	352	0.0290565	Up	1.28e-05	0.013182
ZHENG_RESPONSE_TO_ARSENITE_UP	13	0.034716	Down	1.37e-05	0.013182
GO_CXCR_CHEMOKINE_RECEPTOR_BINDING	9	0.150017	Up	1.39e-05	0.013182
AMIT_DELAYED_EARLY_GENES	18	0.101687	Up	1.54e-05	0.0140272
SIMBULAN_UV_RESPONSE_NORMAL_UP	9	-0.00635291	Up	1.63e-05	0.0141691
GRANDVAUX_IFN_RESPONSE_NOT_VIA_IRF3	13	-0.0143576	Up	1.95e-05	0.0156387
TIAN_TNF_SIGNALING_VIA_NFKB	23	0.0983107	Up	1.96e-05	0.0156387
GO_CELLULAR_RESPONSE_TO_COPPER_ION	21	0.0455167	Down	2.14e-05	0.0164237
GO_CHEMOKINE_RECEPTOR_BINDING	22	0.0549406	Up	2.39e-05	0.0176635
GO_POSITIVE_REGULATION_OF_T_HELPER_1_CELL_DIFFERENTIATION	3	0.239552	Up	2.55e-05	0.0181687
GAUTSCHI_SRC_SIGNALING	8	0.16108	Up	2.83e-05	0.0189004
LIN_SILENCED_BY_TUMOR_MICROENVIRONMENT	103	0.0530247	Up	2.84e-05	0.0189004
WANG_ESOPHAGUS_CANCER_PROGRESSION_UP	7	0.0594202	Up	3.89e-05	0.0250703
BLANCO_MELO_HUMAN_PARAINFLUENZA_VIRUS_3_INFECTION_A594_CELLS_UP	170	0.0178989	Up	4.47e-05	0.0278992
GO_BOX_C_D_SNORNP_COMPLEX	6	0.0288205	Down	5.46e-05	0.0327925
ZHANG_RESPONSE_TO_IKK_INHIBITOR_AND_TNF_UP	210	0.0566867	Up	5.58e-05	0.0327925
KEGG_TERPENOID_BACKBONE_BIOSYNTHESIS	13	0.0530063	Down	6.1e-05	0.0332321
GO_CELLULAR_RESPONSE_TO_ZINC_ION	15	0.123891	Down	6.15e-05	0.0332321
AMIT_EGF_RESPONSE_60_MCF10A	38	0.0683687	Up	6.18e-05	0.0332321
GO_LUNG_VASCULATURE_DEVELOPMENT	4	0.236777	Up	6.36e-05	0.0332321
BLANCO_MELO_COVID19_BRONCHIAL_EPITHELIAL_CELLS_SARS_COV_2_INFECTION_UP	138	0.0401227	Up	6.49e-05	0.0332321
ISHIKAWA_STING_SIGNALING	8	-0.0327137	Up	7e-05	0.0341409
GO_APICOLATERAL_PLASMA_MEMBRANE	16	0.0381376	Up	7.02e-05	0.0341409
WP_CHOLESTEROL_BIOSYNTHESIS_WITH_SKELETAL_DYSPLASIAS	7	0.14621	Down	7.18e-05	0.0341409
GRAHAM_CML_QUIESCENT_VS_CML_DIVIDING_UP	18	0.0398541	Up	7.66e-05	0.0347859
GO_REGULATION_OF_T_HELPER_1_CELL_DIFFERENTIATION	6	-0.0108601	Up	7.66e-05	0.0347859
SUNG_METASTASIS_STROMA_DN	51	0.0326282	Down	7.94e-05	0.0352326
GO_CHEMOKINE_ACTIVITY	15	0.101188	Up	8.31e-05	0.0360754
SEKI_INFLAMMATORY_RESPONSE_LPS_UP	64	0.0280671	Up	0.000100919	0.0421132
DAZARD_UV_RESPONSE_CLUSTER_G28	19	0.0208665	Up	0.000101997	0.0421132
ALTEMEIER_RESPONSE_TO_LPS_WITH_MECHANICAL_VENTILATION	84	0.0338028	Up	0.000103306	0.0421132
GO_RESPONSE_TO_INTERLEUKIN_18	10	0.0600897	Up	0.000121682	0.0486119
GO_PHASIC_SMOOTH_MUSCLE_CONTRACTION	4	0.0014193	Up	0.000126615	0.0495911
GEISS_RESPONSE_TO_DSRNA_UP	37	0.0543267	Up	0.000133128	0.0510997
PODAR_RESPONSE_TO_ADAPHOSTIN_DN	16	0.18879	Down	0.000135584	0.0510997
KERLEY_RESPONSE_TO_CISPLATIN_DN	3	-0.102421	Down	0.000149244	0.0552064
BROWNE_INTERFERON_RESPONSIVE_GENES	69	0.00488527	Up	0.00015201	0.0552073
REACTOME_SIGNALING_BY_BMP	21	0.0484708	Up	0.000159383	0.0568515
GO_POSITIVE_REGULATION_OF_T_HELPER_CELL_DIFFERENTIATION	12	0.0305642	Up	0.000177396	0.0617854
WP_CHOLESTEROL_METABOLISM_INCLUDES_BOTH_BLOCH_AND_KANDUTSCHRUSSELL_PATHWAYS	44	0.0822118	Down	0.000179402	0.0617854
ZHANG_INTERFERON_RESPONSE	21	0.0336722	Up	0.000207543	0.0702655
EINAV_INTERFERON_SIGNATURE_IN_CANCER	26	-0.00740974	Up	0.000211794	0.0705096
SESTO_RESPONSE_TO_UV_C1	77	0.0675651	Up	0.000221222	0.0724413
PHONG_TNF_TARGETS_UP	59	0.0680566	Up	0.000231679	0.073835
SEITZ_NEOPLASTIC_TRANSFORMATION_BY_8P_DELETION_UP	61	0.041532	Up	0.000232871	0.073835
GO_NEGATIVE_REGULATION_OF_P38MAPK_CASCADE	5	0.133601	Up	0.000238777	0.0745245
WP_MIR517_RELATIONSHIP_WITH_ARCN1_AND_USP1	5	0.136714	Up	0.000245913	0.075571
BLANCO_MELO_COVID19_SARS_COV_2_POS_PATIENT_LUNG_TISSUE_UP	78	0.0241772	Up	0.000251019	0.0759712
KUWANO_RNA_STABILIZED_BY_NO	7	0.0569462	Up	0.000266802	0.0795427
GO_RESPONSE_TO_CHEMOKINE	40	0.015352	Up	0.000294582	0.0863163
BENNETT_SYSTEMIC_LUPUS_ERYTHEMATOSUS	27	0.010256	Up	0.000298164	0.0863163
GO_NEUTROPHIL_APOPTOTIC_PROCESS	6	-0.000437555	Up	0.00031075	0.0886746
WORSCHECH_TUMOR_EVASION_AND_TOLEROGENICITY_DN	12	0.0199656	Up	0.000327377	0.0921037
LIANG_SILENCED_BY_METHYLATION_2	45	0.0384507	Up	0.00035027	0.0962051
ZHENG_IL22_SIGNALING_UP	43	0.0426415	Up	0.000353838	0.0962051
HP_OVAL_FACE	9	0.00972077	Down	0.000356404	0.0962051
SCHLESINGER_METHYLATED_IN_COLON_CANCER	5	-0.00790975	Down	0.00038471	0.102461
GO_TRANSFERASE_ACTIVITY_TRANSFERRING_ACYL_GROUPS_ACYL_GROUPS_CONVERTED_INTO_ALKYL_ON_TRANSFER	4	0.113341	Down	0.00039293	0.103259
ZWANG_CLASS_3_TRANSIENTLY_INDUCED_BY_EGF	215	0.0690193	Up	0.000403105	0.103259
GO_REGULATION_OF_T_HELPER_1_TYPE_IMMUNE_RESPONSE	17	0.0353881	Up	0.000403214	0.103259
DAUER_STAT3_TARGETS_DN	53	0.00611165	Up	0.000415019	0.103287
AUJLA_IL22_AND_IL17A_SIGNALING	7	0.102466	Up	0.000426252	0.103287
BLANCO_MELO_RESPIRATORY_SYNCYTIAL_VIRUS_INFECTION_A594_CELLS_UP	250	0.0355376	Up	0.00042892	0.103287
HALMOS_CEBPA_TARGETS_DN	38	0.0590494	Up	0.000435529	0.103287
ZIRN_TRETINOIN_RESPONSE_UP	16	0.0438229	Up	0.000437684	0.103287
WP_TYPE_II_INTERFERON_SIGNALING_IFNG	31	0.0273548	Up	0.000438968	0.103287
ONDER_CDH1_TARGETS_3_DN	56	0.065727	Up	0.000439518	0.103287
GO_PROTEASOME_CORE_COMPLEX_ALPHA_SUBUNIT_COMPLEX	7	0.039605	Up	0.000460415	0.106939
YAO_TEMPORAL_RESPONSE_TO_PROGESTERONE_CLUSTER_3	11	-0.0115201	Up	0.000481778	0.109946
GESERICK_TERT_TARGETS_DN	19	0.13618	Up	0.000485275	0.109946
GO_POSITIVE_REGULATION_OF_ODONTOGENESIS	6	0.05883	Up	0.0004935	0.109946
BIOCARTA_PEPI_PATHWAY	3	0.0265241	Up	0.000495376	0.109946
BOSCO_INTERFERON_INDUCED_ANTIVIRAL_MODULE	63	0.00805036	Up	0.000529695	0.116271
WP_ZINC_HOMEOSTASIS	31	0.0475248	Down	0.000565829	0.122852
REACTOME_CHEMOKINE_RECEPTORS_BIND_CHEMOKINES	18	0.114803	Up	0.000585281	0.125709
VILIMAS_NOTCH1_TARGETS_UP	33	0.0026098	Up	0.000600298	0.127563
GO_REGULATION_OF_INTERLEUKIN_1_MEDIATED_SIGNALING_PATHWAY	5	0.0514178	Up	0.000626586	0.131748
GO_TORC1_COMPLEX	8	0.00297505	Down	0.000635424	0.132214
GO_RESPONSE_TO_COPPER_ION	34	0.0318288	Down	0.000663777	0.13669
REN_MIF_TARGETS_DN	4	-0.013174	Up	0.000689927	0.140141
GROSS_ELK3_TARGETS_DN	26	0.0615417	Up	0.000694566	0.140141
BOWIE_RESPONSE_TO_EXTRACELLULAR_MATRIX	20	0.00271597	Up	0.000711932	0.140903
SCHOEN_NFKB_SIGNALING	29	0.0595635	Up	0.00071245	0.140903
REACTOME_INTERLEUKIN_10_SIGNALING	25	0.057678	Up	0.00071993	0.140986
HALLMARK_INTERFERON_ALPHA_RESPONSE	99	0.0169107	Up	0.000733527	0.142254
GROSS_HYPOXIA_VIA_ELK3_ONLY_UP	31	0.0342435	Up	0.000750789	0.144202
TAVOR_CEBPA_TARGETS_UP	43	0.0526088	Up	0.00077652	0.146981
HP_PRECOCIOUS_ATHEROSCLEROSIS	5	0.0845325	Down	0.000779975	0.146981
TSAI_DNAJB4_TARGETS_UP	13	0.0616433	Up	0.000789898	0.14746
GRAHAM_CML_QUIESCENT_VS_NORMAL_DIVIDING_UP	40	0.0317346	Up	0.000819237	0.151521
MOROSETTI_FACIOSCAPULOHUMERAL_MUSCULAR_DISTROPHY_UP	14	0.018915	Up	0.000832129	0.152493
HALMOS_CEBPA_TARGETS_UP	41	0.0288473	Up	0.000847431	0.153886
GO_REGULATION_OF_PEPTIDYL_SERINE_PHOSPHORYLATION_OF_STAT_PROTEIN	6	0.000207816	Up	0.000861907	0.154395
NAGASHIMA_EGF_SIGNALING_UP	56	0.0819667	Up	0.000872872	0.154395
GO_TYPE_III_INTERFERON_PRODUCTION	3	0.208286	Up	0.000876067	0.154395
HP_AORTIC_ATHEROSCLEROTIC_LESION	6	0.109629	Down	0.000881151	0.154395
GO_T_HELPER_2_CELL_DIFFERENTIATION	10	0.00606547	Up	0.000941785	0.163292
CHEN_HOXA5_TARGETS_6HR_UP	10	0.0178269	Up	0.000949305	0.163292
GO_RDNA_BINDING	6	0.00202559	Down	0.000956456	0.163292
BLANCO_MELO_COVID19_SARS_COV_2_INFECTION_A594_CELLS_UP	66	0.0138444	Up	0.00097481	0.165015
HALLMARK_INTERFERON_GAMMA_RESPONSE	187	0.0187224	Up	0.00100948	0.168877
DEBIASI_APOPTOSIS_BY_REOVIRUS_INFECTION_UP	283	0.0498966	Up	0.00101453	0.168877
CASTELLANO_HRAS_AND_NRAS_TARGETS_DN	8	-0.00468004	Up	0.00105267	0.172625
HP_HYPERCOAGULABILITY	10	-0.0245197	Up	0.00106003	0.172625
HP_HYPOPLASTIC_PELVIS	12	0.0518288	Down	0.00106297	0.172625
XU_HGF_TARGETS_INDUCED_BY_AKT1_6HR	19	0.0793722	Up	0.00108227	0.174341
GO_POSITIVE_REGULATION_OF_HEART_RATE	15	0.0122879	Up	0.00110997	0.176422
HP_TENDON_XANTHOMATOSIS	5	0.0954372	Down	0.00111285	0.176422
PLASARI_TGFB1_TARGETS_1HR_UP	30	0.0856516	Up	0.00112358	0.17672
HP_PREMATURE_ARTERIOSCLEROSIS	6	-0.0168695	Down	0.00116407	0.181659
GHANDHI_BYSTANDER_IRRADIATION_UP	74	0.0181048	Up	0.00117807	0.182419
LINDSTEDT_DENDRITIC_CELL_MATURATION_A	48	0.0287854	Up	0.00120002	0.1831
KEGG_BUTANOATE_METABOLISM	27	0.0131006	Down	0.001207	0.1831
PEDERSEN_METASTASIS_BY_ERBB2_ISOFORM_3	17	0.0837947	Up	0.00121071	0.1831
DEBOSSCHER_NFKB_TARGETS_REPRESSED_BY_GLUCOCORTICOIDS	11	-0.0261077	Up	0.00121914	0.1831
BIOCARTA_STEM_PATHWAY	4	0.0067897	Up	0.00127927	0.188321
GO_NUCLEOTIDE_BINDING_OLIGOMERIZATION_DOMAIN_CONTAINING_1_SIGNALING_PATHWAY	4	0.309416	Up	0.00128075	0.188321
GO_LEUKEMIA_INHIBITORY_FACTOR_SIGNALING_PATHWAY	5	0.000770314	Up	0.00128219	0.188321
BARRIER_CANCER_RELAPSE_TUMOR_SAMPLE_UP	14	0.0687869	Up	0.00133069	0.194018
GO_DNA_REPLICATION_INITIATION	38	0.0191692	Down	0.0013423	0.194293
REACTOME_PEPTIDE_LIGAND_BINDING_RECEPTORS	48	0.0540038	Up	0.00138078	0.198425
GO_INTERLEUKIN_1_BINDING	6	0.0510115	Up	0.00139361	0.198838
HP_ABNORMALITY_OF_THE_PERIOSTEUM	5	-0.00663037	Up	0.00141007	0.19976
ROETH_TERT_TARGETS_UP	11	-0.0247584	Up	0.00147692	0.207757
HP_BUDD_CHIARI_SYNDROME	4	0.0581043	Up	0.00150187	0.209422
SHIN_B_CELL_LYMPHOMA_CLUSTER_6	7	0.0201451	Up	0.00151313	0.209422
HP_METAPHYSEAL_STRIATIONS	6	0.0119927	Down	0.00152021	0.209422
BOSCO_EPITHELIAL_DIFFERENTIATION_MODULE	61	0.0661888	Up	0.00156661	0.214336
GO_POSITIVE_REGULATION_OF_T_HELPER_1_TYPE_IMMUNE_RESPONSE	11	0.0522383	Up	0.00160013	0.217432
HP_INCISOR_MACRODONTIA	8	0.00702143	Down	0.001635	0.22067
BILBAN_B_CLL_LPL_DN	35	0.0442308	Up	0.00165342	0.221658
HP_CORONARY_ARTERY_ANEURYSM	5	0.00279311	Down	0.00170207	0.226659
GO_MCM_COMPLEX	12	0.0181252	Down	0.001842	0.243669
DAZARD_UV_RESPONSE_CLUSTER_G2	32	0.0456696	Up	0.00198658	0.261066
GO_REGULATION_OF_T_HELPER_CELL_DIFFERENTIATION	19	0.059762	Up	0.00204485	0.266966
WP_CYTOKINES_AND_INFLAMMATORY_RESPONSE	13	-0.0162118	Up	0.00207555	0.26711
SPIRA_SMOKERS_LUNG_CANCER_UP	35	0.0590839	Up	0.00208469	0.26711
TAKEDA_TARGETS_OF_NUP98_HOXA9_FUSION_3D_UP	134	0.0313395	Up	0.00208606	0.26711
GO_PRERIBOSOME_LARGE_SUBUNIT_PRECURSOR	23	0.064579	Down	0.0021737	0.273623
REACTOME_PTK6_EXPRESSION	5	0.0312422	Down	0.00217388	0.273623
LE_SKI_TARGETS_DN	6	0.0782143	Up	0.00218785	0.273623
GO_PHOSPHOLIPASE_A2_INHIBITOR_ACTIVITY	5	0.147153	Up	0.00219172	0.273623
REACTOME_METAL_SEQUESTRATION_BY_ANTIMICROBIAL_PROTEINS	4	0.164702	Up	0.00221716	0.27508
GO_ISOPENTENYL_DIPHOSPHATE_BIOSYNTHETIC_PROCESS	4	0.110548	Down	0.00225221	0.277703
KRASNOSELSKAYA_ILF3_TARGETS_UP	33	0.0214582	Up	0.00231815	0.283693
MCMURRAY_TP53_HRAS_COOPERATION_RESPONSE_UP	22	0.0123243	Up	0.0023335	0.283693
GO_NITRIC_OXIDE_SYNTHASE_BIOSYNTHETIC_PROCESS	15	0.0387136	Up	0.00234339	0.283693
GO_REGULATION_OF_T_HELPER_2_CELL_DIFFERENTIATION	8	-0.00738633	Up	0.00244749	0.294297
BROCKE_APOPTOSIS_REVERSED_BY_IL6	140	0.0466779	Up	0.0024803	0.294297
WP_STATIN_PATHWAY	18	0.0612061	Down	0.00249402	0.294297
GO_CELLULAR_RESPONSE_TO_CADMIUM_ION	32	0.0353612	Down	0.00249656	0.294297
TONKS_TARGETS_OF_RUNX1_RUNX1T1_FUSION_SUSTAINED_IN_GRANULOCYTE_UP	13	0.0793699	Up	0.00252039	0.294297
HAN_JNK_SINGALING_UP	29	0.0429177	Up	0.00252582	0.294297
GHANDHI_BYSTANDER_IRRADIATION_DN	10	-0.000951387	Up	0.00254459	0.294297
SESTO_RESPONSE_TO_UV_C3	28	0.0160221	Up	0.00256311	0.294297
COLDREN_GEFITINIB_RESISTANCE_DN	221	0.0463604	Up	0.00256359	0.294297
GO_STEROL_BIOSYNTHETIC_PROCESS	68	0.0872653	Down	0.0025875	0.295345
GO_CHONDROBLAST_DIFFERENTIATION	3	0.0446176	Up	0.00261704	0.296432
GO_NEUTROPHIL_CLEARANCE	3	0.121234	Up	0.0026267	0.296432
REACTOME_ACTIVATION_OF_GENE_EXPRESSION_BY_SREBF_SREBP_	45	0.0853847	Down	0.00265144	0.297542
GO_POSITIVE_REGULATION_OF_BLOOD_BRAIN_BARRIER_PERMEABILITY	5	0.0279438	Up	0.00271214	0.302654
AMIT_SERUM_RESPONSE_240_MCF10A	57	0.124871	Up	0.00279201	0.309835
GO_POSITIVE_REGULATION_OF_HEART_CONTRACTION	23	0.03597	Up	0.0028201	0.311224
MCDOWELL_ACUTE_LUNG_INJURY_UP	37	0.081147	Up	0.00288678	0.314251
GO_POSITIVE_REGULATION_OF_NITRIC_OXIDE_SYNTHASE_BIOSYNTHETIC_PROCESS	11	0.0213185	Up	0.0028978	0.314251
SA_REG_CASCADE_OF_CYCLIN_EXPR	12	-0.0108894	Down	0.00290834	0.314251
HP_DACRYOCYSTITIS	5	0.211459	Down	0.00291537	0.314251
CHANG_IMMORTALIZED_BY_HPV31_DN	51	0.0460607	Up	0.00293191	0.314251
GENTILE_UV_RESPONSE_CLUSTER_D2	37	0.0654232	Up	0.00294192	0.314251
MARSHALL_VIRAL_INFECTION_RESPONSE_DN	18	0.0312492	Up	0.00297455	0.315933
GO_REGULATION_OF_CHOLESTEROL_BIOSYNTHETIC_PROCESS	45	0.0912663	Down	0.00298931	0.315933
TAKEDA_TARGETS_OF_NUP98_HOXA9_FUSION_3D_DN	17	0.0548412	Up	0.00302403	0.316654
BLANCO_MELO_INFLUENZA_A_INFECTION_A594_CELLS_UP	37	0.0472575	Up	0.00302783	0.316654
GO_RESPONSE_TO_LAMINAR_FLUID_SHEAR_STRESS	14	0.038743	Up	0.00310444	0.321735
UZONYI_RESPONSE_TO_LEUKOTRIENE_AND_THROMBIN	33	0.0567833	Up	0.00310863	0.321735
HE_PTEN_TARGETS_DN	6	0.00392998	Up	0.00320092	0.329579
OSAWA_TNF_TARGETS	8	-0.0194108	Up	0.00331397	0.339469
BLANCO_MELO_COVID19_SARS_COV_2_LOW_MOI_INFECTION_A594_ACE2_EXPRESSING_CELLS_UP	119	0.0565209	Up	0.00336338	0.342773
SOUCEK_MYC_TARGETS	6	-0.0139326	Up	0.00345619	0.350444
REACTOME_UNWINDING_OF_DNA	12	0.00774029	Down	0.00352891	0.35601
PIEPOLI_LGI1_TARGETS_DN	11	-0.00669244	Up	0.00371753	0.364016
HP_APLASIA_HYPOPLASIA_OF_THE_THYMUS	31	0.0190439	Down	0.00373502	0.364016
REACTOME_CHREBP_ACTIVATES_METABOLIC_GENE_EXPRESSION	9	0.00516701	Down	0.00374211	0.364016
TAKEDA_TARGETS_OF_NUP98_HOXA9_FUSION_10D_UP	131	0.0168687	Up	0.00376491	0.364016
BOYAULT_LIVER_CANCER_SUBCLASS_G56_DN	16	0.0236967	Up	0.00376952	0.364016
DAZARD_UV_RESPONSE_CLUSTER_G24	22	0.0500909	Up	0.00377033	0.364016
BLANCO_MELO_COVID19_SARS_COV_2_INFECTION_A594_ACE2_EXPRESSING_CELLS_UP	395	0.0321125	Up	0.00377834	0.364016
GO_PHAGOSOME_LYSOSOME_FUSION	8	0.0463664	Down	0.00377918	0.364016
GO_POSITIVE_REGULATION_OF_MYELOID_CELL_APOPTOTIC_PROCESS	7	0.0181151	Up	0.00377926	0.364016
ONGUSAHA_BRCA1_TARGETS_DN	10	0.0360474	Up	0.00379051	0.364016
GO_CCR_CHEMOKINE_RECEPTOR_BINDING	8	-0.055415	Up	0.0038602	0.368342
HALLMARK_TNFA_SIGNALING_VIA_NFKB	188	0.054075	Up	0.00387243	0.368342
FUJIWARA_PARK2_IN_LIVER_CANCER_DN	5	-0.0099803	Up	0.00390367	0.369554
WP_HYPERTROPHY_MODEL	18	0.014076	Up	0.00393271	0.370546
GO_MYOBLAST_MIGRATION	10	0.0572848	Up	0.00398727	0.372118
HP_ABNORMAL_INTERNAL_CAROTID_ARTERY_MORPHOLOGY	6	-0.00623434	Down	0.00400076	0.372118
GO_REGULATION_OF_CHOLESTEROL_METABOLIC_PROCESS	57	0.0766167	Down	0.00400527	0.372118
STAMBOLSKY_TARGETS_OF_MUTATED_TP53_DN	46	0.022537	Up	0.00403475	0.373121
WP_VITAMIN_DSENSITIVE_CALCIUM_SIGNALING_IN_DEPRESSION	24	0.0336604	Down	0.00412437	0.378972
GO_PRE_REPLICATIVE_COMPLEX_ASSEMBLY_INVOLVED_IN_CELL_CYCLE_DNA_REPLICATION	8	0.0284788	Down	0.00413596	0.378972
GO_CONVERGENT_EXTENSION_INVOLVED_IN_AXIS_ELONGATION	4	-0.0452573	Down	0.00420649	0.383014
GO_SPINAL_CORD_MOTOR_NEURON_CELL_FATE_SPECIFICATION	3	-0.016998	Down	0.00421842	0.383014
WINZEN_DEGRADED_VIA_KHSRP	89	0.0544367	Up	0.00430505	0.389084
DUTERTRE_ESTRADIOL_RESPONSE_24HR_DN	478	0.050756	Up	0.00433783	0.389084
HP_ABNORMALITY_OF_VENOUS_PHYSIOLOGY	5	0.138621	Up	0.00436361	0.389084
HP_ORTHOKERATOSIS	8	0.00612262	Up	0.00436475	0.389084
GO_T_HELPER_1_TYPE_IMMUNE_RESPONSE	30	0.0236107	Up	0.00438267	0.389084
HINATA_NFKB_TARGETS_KERATINOCYTE_DN	23	0.0946985	Up	0.00441409	0.390139
PID_IL23_PATHWAY	22	0.0499344	Up	0.00452065	0.397797
GO_REGULATION_OF_BRANCHING_INVOLVED_IN_PROSTATE_GLAND_MORPHOGENESIS	5	-0.0233903	Down	0.00471254	0.408325
WP_DEVELOPMENT_AND_HETEROGENEITY_OF_THE_ILC_FAMILY	18	-0.0146154	Up	0.00474183	0.408325
AMIT_SERUM_RESPONSE_60_MCF10A	58	0.0812452	Up	0.00474866	0.408325
HINATA_NFKB_TARGETS_FIBROBLAST_UP	79	0.0304677	Up	0.00474923	0.408325
AMIT_EGF_RESPONSE_40_HELA	41	0.0672227	Up	0.0047512	0.408325
GO_CORNIFIED_ENVELOPE	36	0.0855046	Up	0.00476294	0.408325
GO_HISTONE_H4_R3_METHYLATION	6	0.0061849	Down	0.0050009	0.426893
SUBTIL_PROGESTIN_TARGETS	34	0.0334984	Up	0.00503792	0.428223
NIKOLSKY_BREAST_CANCER_8Q12_Q22_AMPLICON	97	0.0486671	Up	0.00510893	0.432419
HP_HEINZ_BODIES	3	-0.0321959	Down	0.00514268	0.433439
GO_AXIS_ELONGATION_INVOLVED_IN_SOMITOGENESIS	3	-0.0405947	Down	0.00520202	0.435358
ZERBINI_RESPONSE_TO_SULINDAC_UP	7	-0.054942	Up	0.00520904	0.435358
GO_PEPTIDYL_SERINE_DEPHOSPHORYLATION	19	0.042107	Up	0.00528653	0.439994
BIOCARTA_MCM_PATHWAY	18	0.0126831	Down	0.00533053	0.441815
GO_RESPONSE_TO_VITAMIN_E	9	0.0985219	Down	0.00539497	0.445308
HP_CORNEAL_SCARRING	10	0.012625	Down	0.00546637	0.44917
VISALA_RESPONSE_TO_HEAT_SHOCK_AND_AGING_DN	12	0.113014	Up	0.0055108	0.44917
REACTOME_DISPLACEMENT_OF_DNA_GLYCOSYLASE_BY_APEX1	9	0.00821291	Down	0.00552613	0.44917
GO_NEURAL_CREST_FORMATION	10	0.044229	Down	0.00553171	0.44917
COLLER_MYC_TARGETS_DN	4	0.0941662	Up	0.00560614	0.453371
HP_VERTEBRAL_HYPOPLASIA	27	0.0285799	Down	0.00564212	0.454441
FERRARI_RESPONSE_TO_FENRETINIDE_UP	20	0.123373	Up	0.00572357	0.458698
MAHAJAN_RESPONSE_TO_IL1A_UP	59	0.0340348	Up	0.00576099	0.458698
GO_NEGATIVE_REGULATION_OF_DOUBLE_STRAND_BREAK_REPAIR_VIA_NONHOMOLOGOUS_END_JOINING	7	0.0371349	Down	0.00576386	0.458698
GO_NEGATIVE_REGULATION_OF_TYPE_2_IMMUNE_RESPONSE	7	0.0549448	Up	0.00580097	0.459819
HP_ABNORMALITY_OF_IMMUNE_SERUM_PROTEIN_PHYSIOLOGY	13	-0.00784566	Up	0.00585481	0.462252
GO_LOW_DENSITY_LIPOPROTEIN_PARTICLE_BINDING	11	0.0540842	Down	0.00590631	0.464482
SANA_TNF_SIGNALING_UP	78	0.029299	Up	0.00595538	0.465657
REACTOME_METABOLISM_OF_STEROIDS	124	0.0416703	Down	0.00598189	0.465657
GO_POSITIVE_REGULATION_OF_CD4_POSITIVE_ALPHA_BETA_T_CELL_DIFFERENTIATION	16	0.0629127	Up	0.00599347	0.465657
GO_ANTIMICROBIAL_HUMORAL_IMMUNE_RESPONSE_MEDIATED_BY_ANTIMICROBIAL_PEPTIDE	28	0.0851332	Up	0.0060145	0.465657
JIANG_AGING_HYPOTHALAMUS_UP	42	0.0592751	Up	0.0060595	0.466121
GROSS_HYPOXIA_VIA_ELK3_DN	134	0.0666034	Up	0.00606715	0.466121
GO_OXIDOREDUCTASE_ACTIVITY_ACTING_ON_PAIRED_DONORS_WITH_INCORPORATION_OR_REDUCTION_OF_MOLECULAR_OXYGEN_NAD_P_H_AS_ONE_DONOR_AND_INCORPORATION_OF_ONE_ATOM_OF_OXYGEN	30	0.00853182	Down	0.00609313	0.466323
HP_SUPRAVALVULAR_AORTIC_STENOSIS	12	0.0510037	Down	0.00615046	0.468914
GO_INTRAMEMBRANE_LIPID_TRANSPORTER_ACTIVITY	15	-0.00423721	Up	0.00620759	0.47147
REACTOME_FORMYL_PEPTIDE_RECEPTORS_BIND_FORMYL_PEPTIDES_AND_MANY_OTHER_LIGANDS	4	0.125144	Up	0.00638792	0.483328
GO_ANTIMICROBIAL_HUMORAL_RESPONSE	54	0.0703317	Up	0.00645269	0.486387
HP_CHOLESTATIC_LIVER_DISEASE	9	0.0377145	Down	0.0064915	0.487473
GO_REGULATION_OF_DNA_DEPENDENT_DNA_REPLICATION_INITIATION	7	0.0126532	Down	0.00656121	0.489386
BIOCARTA_LYM_PATHWAY	7	0.00616549	Up	0.00656597	0.489386
GO_NEGATIVE_REGULATION_OF_KERATINOCYTE_DIFFERENTIATION	3	0.222748	Down	0.00662681	0.492084
BIOCARTA_RNA_PATHWAY	10	-0.00265734	Up	0.00666469	0.493064
GO_POSITIVE_REGULATION_OF_INTERFERON_ALPHA_PRODUCTION	20	0.0108665	Up	0.00689142	0.507721
HP_BROAD_HALLUX_PHALANX	14	-0.00746022	Down	0.00691364	0.507721
HP_POROKERATOSIS	5	0.103979	Down	0.00708074	0.518087
GO_GRANULOCYTE_CHEMOTAXIS	68	0.0423615	Up	0.00713307	0.518591
GO_CELL_CYCLE_DNA_REPLICATION_INITIATION	5	0.0473105	Down	0.00715126	0.518591
SMID_BREAST_CANCER_RELAPSE_IN_PLEURA_DN	23	0.00891851	Up	0.00716551	0.518591
GO_VITAMIN_BIOSYNTHETIC_PROCESS	17	-0.00650997	Down	0.0072066	0.519298
WAGSCHAL_EHMT2_TARGETS_UP	4	0.0783774	Up	0.00723873	0.519298
GO_REGULATION_OF_CD4_POSITIVE_ALPHA_BETA_T_CELL_DIFFERENTIATION	28	0.0814241	Up	0.0072645	0.519298
PLASARI_TGFB1_SIGNALING_VIA_NFIC_10HR_UP	39	0.017654	Up	0.007287	0.519298
NEWMAN_ERCC6_TARGETS_UP	20	0.0793628	Up	0.00730527	0.519298
GO_NEUTROPHIL_HOMEOSTASIS	10	-0.00358093	Up	0.00739505	0.523816
HALLMARK_MYC_TARGETS_V2	58	0.102126	Down	0.00749913	0.528573
GO_INFLAMMATORY_CELL_APOPTOTIC_PROCESS	18	0.0154171	Up	0.00753437	0.528573
RASHI_NFKB1_TARGETS	20	0.06965	Up	0.00756027	0.528573
GARGALOVIC_RESPONSE_TO_OXIDIZED_PHOSPHOLIPIDS_MAGENTA_UP	26	0.117122	Up	0.00756805	0.528573
GO_NEGATIVE_REGULATION_OF_PATHWAY_RESTRICTED_SMAD_PROTEIN_PHOSPHORYLATION	9	-0.00775436	Up	0.00768233	0.534685
GO_CELLULAR_RESPONSE_TO_CHOLESTEROL	15	0.025358	Down	0.00777988	0.538953
LEE_LIVER_CANCER_E2F1_UP	50	0.0566371	Up	0.00781538	0.538953
GO_PSEUDOPODIUM_ORGANIZATION	14	0.0237491	Up	0.00782625	0.538953
REACTOME_ANTIMICROBIAL_PEPTIDES	23	0.0233615	Up	0.00786117	0.538953
GO_DETECTION_OF_VIRUS	6	0.0820658	Up	0.00790517	0.538953
GO_MAINTENANCE_OF_DNA_METHYLATION	7	-0.0430906	Down	0.00790554	0.538953
BROWNE_HCMV_INFECTION_2HR_UP	27	0.0399147	Up	0.00802315	0.54511
WP_SREBF_AND_MIR33_IN_CHOLESTEROL_AND_LIPID_HOMEOSTASIS	16	0.0809739	Down	0.00812587	0.550218
FARMER_BREAST_CANCER_CLUSTER_1	16	0.0306062	Up	0.00816583	0.551055
GO_ESTABLISHMENT_OF_ENDOTHELIAL_INTESTINAL_BARRIER	11	0.106787	Up	0.00824358	0.554429
GO_3_5_DNA_HELICASE_ACTIVITY	19	0.0170168	Down	0.00828085	0.555067
GO_HISTONE_H2A_PHOSPHORYLATION	5	-0.0226092	Down	0.00841735	0.5574
WP_MIRNAS_INVOLVEMENT_IN_THE_IMMUNE_RESPONSE_IN_SEPSIS	32	0.0241061	Up	0.00841972	0.5574
BLANCO_MELO_COVID19_SARS_COV_2_INFECTION_A594_ACE2_EXPRESSING_CELLS_RUXOLITINIB_UP	342	0.0419658	Up	0.00842428	0.5574
IIZUKA_LIVER_CANCER_PROGRESSION_G1_G2_UP	9	0.0171852	Up	0.00842728	0.5574
HP_THORACIC_AORTA_CALCIFICATION	3	0.0694109	Up	0.00847728	0.558857
GO_CALCIUM_RELEASE_CHANNEL_ACTIVITY	14	0.0263203	Down	0.00853404	0.560748
HALLMARK_KRAS_SIGNALING_UP	147	0.0256333	Up	0.00857964	0.561516
ZHOU_INFLAMMATORY_RESPONSE_LPS_UP	253	0.0229661	Up	0.00860195	0.561516
GO_NADP_BINDING	46	0.0432569	Down	0.00869849	0.563239
GO_CELLULAR_RESPONSE_TO_HEPARIN	4	0.170407	Down	0.00871293	0.563239
GO_RESPONSE_TO_HEPARIN	4	0.170407	Down	0.00871293	0.563239
GO_GRANULAR_COMPONENT	5	0.130547	Down	0.00891995	0.574761
TOMIDA_METASTASIS_DN	13	0.0160795	Up	0.00900409	0.578317
HP_HYPOPLASTIC_ISCHIA	12	0.0131438	Down	0.00909108	0.582033
GO_INOSITOL_1_4_5_TRISPHOSPHATE_BINDING	7	-0.00655251	Down	0.0091282	0.582543
GO_ZINC_ION_HOMEOSTASIS	30	0.0558986	Down	0.00918187	0.584101
FUJIWARA_PARK2_HEPATOCYTE_PROLIFERATION_UP	5	-0.0389017	Up	0.00924086	0.584244
KUROZUMI_RESPONSE_TO_ONCOCYTIC_VIRUS	21	0.0314007	Up	0.0092426	0.584244
REACTOME_PTK6_REGULATES_CELL_CYCLE	6	0.0214299	Down	0.00931903	0.587216
TONKS_TARGETS_OF_RUNX1_RUNX1T1_FUSION_SUSTAINDED_IN_ERYTHROCYTE_UP	44	0.0154872	Up	0.00936244	0.588097
GO_POSITIVE_REGULATION_OF_VASCULOGENESIS	8	0.0808962	Up	0.00947491	0.591585
HINATA_NFKB_TARGETS_KERATINOCYTE_UP	78	0.058245	Up	0.0094772	0.591585
GO_TONIC_SMOOTH_MUSCLE_CONTRACTION	7	0.0567371	Up	0.00956908	0.595459
GO_LONG_CHAIN_FATTY_ACID_BINDING	9	0.103195	Up	0.00964778	0.596842
HALLMARK_IL6_JAK_STAT3_SIGNALING	59	0.0396437	Up	0.00965106	0.596842
ZHU_CMV_24_HR_UP	87	0.0475815	Up	0.00977113	0.602402
REACTOME_CELL_CELL_JUNCTION_ORGANIZATION	40	0.0685465	Up	0.00989089	0.604359
LINDSTEDT_DENDRITIC_CELL_MATURATION_B	46	0.0427116	Up	0.00992421	0.604359
RICKMAN_HEAD_AND_NECK_CANCER_E	67	0.0209739	Up	0.0099364	0.604359
GO_HEPATIC_STELLATE_CELL_ACTIVATION	6	-0.00476638	Up	0.00994712	0.604359
GRANDVAUX_IRF3_TARGETS_UP	12	0.0606936	Up	0.00995935	0.604359
HP_ABNORMALITY_OF_THE_EXTRINSIC_PATHWAY	12	0.0147091	Down	0.0099844	0.604359
GO_ICOSANOID_BINDING	4	0.211856	Up	0.0100461	0.606258
WP_BONE_MORPHOGENIC_PROTEIN_BMP_SIGNALLING_AND_REGULATION	12	0.0799272	Up	0.010095	0.60737
MUELLER_COMMON_TARGETS_OF_AML_FUSIONS_DN	24	0.0144965	Up	0.0102088	0.608689
GO_DIPHOSPHOINOSITOL_POLYPHOSPHATE_METABOLIC_PROCESS	4	0.0849359	Down	0.0102517	0.608689
GO_ENDOPOLYPHOSPHATASE_ACTIVITY	4	0.0849359	Down	0.0102517	0.608689
GO_REGULATION_OF_CORE_PROMOTER_BINDING	6	0.0665553	Up	0.0102672	0.608689
GO_REGULATION_OF_ALCOHOL_BIOSYNTHETIC_PROCESS	65	0.0681677	Down	0.0102693	0.608689
DAUER_STAT3_TARGETS_UP	40	0.0830359	Up	0.0103796	0.61341
GO_CELLULAR_RESPONSE_TO_STEROL	19	0.0266	Down	0.0104614	0.616423
GO_G_PROTEIN_BETA_GAMMA_SUBUNIT_COMPLEX	4	0.0847362	Up	0.0105064	0.616515
WP_ETHANOL_METABOLISM_RESULTING_IN_PRODUCTION_OF_ROS_BY_CYP2E1	10	-0.012622	Up	0.0105247	0.616515
GO_LIGASE_ACTIVITY_FORMING_CARBON_OXYGEN_BONDS	24	0.0289973	Down	0.0105726	0.617506
GO_REGULATION_OF_BLOOD_BRAIN_BARRIER_PERMEABILITY	6	0.0262281	Up	0.0106542	0.620457
REACTOME_ERYTHROCYTES_TAKE_UP_CARBON_DIOXIDE_AND_RELEASE_OXYGEN	6	-0.00174183	Up	0.0107523	0.621648
WP_HFE_EFFECT_ON_HEPCIDIN_PRODUCTION	4	0.0251815	Up	0.010756	0.621648
GO_POSITIVE_REGULATION_OF_NEUROINFLAMMATORY_RESPONSE	9	-0.0377707	Up	0.010768	0.621648
GO_VOLUNTARY_MUSCULOSKELETAL_MOVEMENT	7	0.0386101	Down	0.0108464	0.62349
HP_SPLIT_FOOT	5	0.0380997	Down	0.0108623	0.62349
GO_POSITIVE_REGULATION_OF_RESPONSE_TO_INTERFERON_GAMMA	3	-0.0226236	Up	0.0109805	0.626305
GO_T_CELL_ACTIVATION_INVOLVED_IN_IMMUNE_RESPONSE	55	0.0168321	Up	0.0109857	0.626305
GO_PHAGOLYSOSOME_ASSEMBLY	12	0.0253716	Down	0.0110054	0.626305
GO_CYTOKINE_ACTIVITY	96	0.0245157	Up	0.0111927	0.631632
GO_MATURATION_OF_5_8S_RRNA_FROM_TRICISTRONIC_RRNA_TRANSCRIPT_SSU_RRNA_5_8S_RRNA_LSU_RRNA	25	0.0551833	Down	0.0111949	0.631632
BARRIER_COLON_CANCER_RECURRENCE_UP	39	0.0249462	Up	0.0112064	0.631632
WP_VITAMIN_D_METABOLISM	9	0.0617946	Down	0.0112502	0.631632
WP_OLIGODENDROCYTE_SPECIFICATION_AND_DIFFERENTIATION_LEADING_TO_MYELIN_COMPONENTS_FOR_CNS	15	0.00761061	Up	0.0112805	0.631632
DELLA_RESPONSE_TO_TSA_AND_BUTYRATE	26	0.0314083	Up	0.0112887	0.631632
GO_LABYRINTHINE_LAYER_BLOOD_VESSEL_DEVELOPMENT	20	0.0723467	Up	0.0113821	0.635074
JI_RESPONSE_TO_FSH_UP	64	0.0297864	Down	0.0114176	0.635282
GO_REGULATION_OF_STEROID_METABOLIC_PROCESS	100	0.0532957	Down	0.0115791	0.641281
GO_NEGATIVE_REGULATION_OF_LOW_DENSITY_LIPOPROTEIN_PARTICLE_CLEARANCE	4	0.0127874	Down	0.0115896	0.641281
HP_REDUCED_ANTITHROMBIN_III_ACTIVITY	10	0.0198478	Down	0.0116473	0.642691
GO_NEGATIVE_REGULATION_OF_HAIR_CYCLE	5	-0.0332132	Up	0.0117067	0.643482
HAHTOLA_MYCOSIS_FUNGOIDES_CD4_UP	58	0.0572481	Up	0.011726	0.643482
BLANCO_MELO_COVID19_SARS_COV_2_INFECTION_CALU3_CELLS_DN	10	0.0291088	Down	0.0117606	0.643576
GO_APOPTOTIC_PROCESS_INVOLVED_IN_HEART_MORPHOGENESIS	4	-0.0947781	Up	0.0117922	0.643576
GO_NEGATIVE_REGULATION_OF_BLOOD_VESSEL_ENDOTHELIAL_CELL_PROLIFERATION_INVOLVED_IN_SPROUTING_ANGIOGENESIS	5	0.133327	Up	0.0118843	0.644584
GO_SERINE_PHOSPHORYLATION_OF_STAT_PROTEIN	9	-0.0239084	Up	0.0119029	0.644584
WP_LUNG_FIBROSIS	40	0.0187845	Up	0.0120293	0.644584
GO_TIGHT_JUNCTION	105	0.0402685	Up	0.0120505	0.644584
MAINA_VHL_TARGETS_UP	9	0.0215124	Up	0.012055	0.644584
REACTOME_SYNTHESIS_SECRETION_AND_DEACYLATION_OF_GHRELIN	7	0.0809007	Up	0.0120642	0.644584
GO_MANGANESE_ION_TRANSMEMBRANE_TRANSPORT	8	-0.000124707	Up	0.0120688	0.644584
GO_MANGANESE_ION_TRANSMEMBRANE_TRANSPORTER_ACTIVITY	8	-0.000124707	Up	0.0120688	0.644584
GO_STEM_CELL_FATE_COMMITMENT	3	0.289237	Down	0.0121435	0.646845
GO_REGULATION_OF_T_HELPER_1_CELL_CYTOKINE_PRODUCTION	4	-0.0415776	Up	0.0122078	0.648538
XU_RESPONSE_TO_TRETINOIN_AND_NSC682994_UP	14	0.0486171	Up	0.0124096	0.657512
SMID_BREAST_CANCER_NORMAL_LIKE_DN	5	0.166553	Up	0.0125178	0.66149
PARK_APL_PATHOGENESIS_UP	11	0.0731256	Up	0.0126047	0.664322
GO_INTRINSIC_COMPONENT_OF_POSTSYNAPTIC_MEMBRANE	39	0.0221966	Down	0.0126641	0.664563
GO_REGULATION_OF_STEROID_BIOSYNTHETIC_PROCESS	78	0.0709221	Down	0.0126758	0.664563
GO_NEGATIVE_REGULATION_OF_LIPID_STORAGE	18	0.0205791	Up	0.0127831	0.668296
KEGG_GLYCOSAMINOGLYCAN_DEGRADATION	17	0.0468883	Down	0.0128175	0.668296
REACTOME_REGULATION_OF_CHOLESTEROL_BIOSYNTHESIS_BY_SREBP_SREBF_	58	0.0831753	Down	0.0128914	0.668296
GO_RAGE_RECEPTOR_BINDING	9	0.0610262	Up	0.0129013	0.668296
GO_CYSTEINE_TYPE_ENDOPEPTIDASE_ACTIVITY_INVOLVED_IN_APOPTOTIC_SIGNALING_PATHWAY	8	0.0270518	Up	0.0129143	0.668296
FUNG_IL2_SIGNALING_2	6	0.0729569	Down	0.0129559	0.668719
BECKER_TAMOXIFEN_RESISTANCE_UP	47	0.0365817	Up	0.013038	0.670166
GOUYER_TATI_TARGETS_UP	9	-0.0441691	Up	0.013051	0.670166
GO_T_HELPER_1_CELL_CYTOKINE_PRODUCTION	5	-0.0390377	Up	0.013089	0.670393
GO_REGULATION_OF_COMPLEMENT_DEPENDENT_CYTOTOXICITY	4	0.148623	Up	0.0131499	0.671789
HP_PSEUDOBULBAR_SIGNS	21	0.0448412	Down	0.0133178	0.676779
GO_NEGATIVE_REGULATION_OF_T_HELPER_CELL_DIFFERENTIATION	11	0.0621986	Up	0.0133654	0.676779
GO_HYALURONIC_ACID_BINDING	10	-0.00594013	Down	0.0133797	0.676779
GO_REGULATION_OF_SYSTEMIC_ARTERIAL_BLOOD_PRESSURE_BY_ENDOTHELIN	4	0.0518317	Up	0.0134081	0.676779
GO_ADENYLATE_CYCLASE_BINDING	11	-0.0149789	Up	0.013417	0.676779
KIM_MYC_AMPLIFICATION_TARGETS_DN	92	0.0246144	Up	0.013511	0.679541
GO_NEGATIVE_REGULATION_OF_CHONDROCYTE_PROLIFERATION	3	0.134727	Up	0.0135398	0.679541
WP_THE_HUMAN_IMMUNE_RESPONSE_TO_TUBERCULOSIS	30	0.0118986	Up	0.0136083	0.680422
GO_ENDONUCLEOLYTIC_CLEAVAGE_IN_ITS1_TO_SEPARATE_SSU_RRNA_FROM_5_8S_RRNA_AND_LSU_RRNA_FROM_TRICISTRONIC_RRNA_TRANSCRIPT_SSU_RRNA_5_8S_RRNA_LSU_RRNA	10	0.109663	Down	0.0136255	0.680422
AIGNER_ZEB1_TARGETS	37	0.110614	Up	0.0137159	0.68323
SHARMA_PILOCYTIC_ASTROCYTOMA_LOCATION_UP	24	0.0124456	Up	0.0138043	0.684217
REACTOME_INTERLEUKIN_6_FAMILY_SIGNALING	18	0.0367426	Up	0.013805	0.684217
GO_STAT_FAMILY_PROTEIN_BINDING	6	-0.020778	Up	0.0138697	0.684217
GRAHAM_CML_DIVIDING_VS_NORMAL_QUIESCENT_DN	78	0.0180957	Up	0.0139466	0.684217
WORSCHECH_TUMOR_REJECTION_UP	31	0.0291229	Up	0.0139481	0.684217
GO_PROTEIN_PHOSPHATASE_TYPE_1_COMPLEX	15	0.035076	Up	0.0139704	0.684217
GO_MPP7_DLG1_LIN7_COMPLEX	4	-0.0225643	Up	0.014002	0.684217
GO_REGULATION_OF_VASCULOGENESIS	12	0.0856585	Up	0.014042	0.684217
GO_ACTIN_FILAMENT_BASED_TRANSPORT	15	0.0200986	Up	0.014044	0.684217
KOBAYASHI_RESPONSE_TO_ROMIDEPSIN	18	0.0288203	Up	0.0142614	0.693116
MIZUKAMI_HYPOXIA_UP	9	0.0289735	Up	0.0143292	0.693906
REACTOME_SMOOTH_MUSCLE_CONTRACTION	30	0.0524305	Up	0.0144064	0.693906
GRAHAM_CML_DIVIDING_VS_NORMAL_DIVIDING_UP	5	0.11912	Up	0.0144272	0.693906
GO_GERM_CELL_MIGRATION	4	0.0715117	Up	0.0144432	0.693906
LANDEMAINE_LUNG_METASTASIS	18	0.0139701	Up	0.0144517	0.693906
GO_RNA_DNA_HYBRID_RIBONUCLEASE_ACTIVITY	6	0.0487661	Down	0.014486	0.693906
GO_ACTIN_POLYMERIZATION_DEPENDENT_CELL_MOTILITY	6	0.0345116	Up	0.0145443	0.694571
SEIDEN_ONCOGENESIS_BY_MET	89	0.100569	Up	0.0145695	0.694571
GARGALOVIC_RESPONSE_TO_OXIDIZED_PHOSPHOLIPIDS_GREEN_DN	24	0.0299095	Down	0.0146885	0.69644
GO_GAS_TRANSPORT	6	-0.0150079	Up	0.0147022	0.69644
GO_POSITIVE_REGULATION_OF_EPITHELIAL_CELL_DIFFERENTIATION_INVOLVED_IN_KIDNEY_DEVELOPMENT	3	0.0244767	Up	0.0147133	0.69644
HP_NARROW_NOSE	13	0.0209049	Down	0.0147765	0.697232
GO_FATTY_ACID_BINDING	22	0.0777733	Up	0.0147998	0.697232
GO_POSITIVE_REGULATION_OF_TUMOR_NECROSIS_FACTOR_SECRETION	18	0.0346258	Up	0.0149251	0.701479
GO_REGULATION_OF_OOCYTE_MATURATION	6	0.0787746	Down	0.0149796	0.701857
WONG_ENDMETRIUM_CANCER_UP	16	0.0740996	Up	0.0150221	0.701857
ZHANG_GATA6_TARGETS_UP	9	0.0962794	Up	0.0150572	0.701857
MAINA_VHL_TARGETS_DN	13	0.0909416	Up	0.0150737	0.701857
GHANDHI_DIRECT_IRRADIATION_UP	91	0.0133091	Up	0.0151198	0.70237
HP_RESPIRATORY_ARREST	10	0.0578534	Down	0.0152361	0.706127
KAMIKUBO_MYELOID_CEBPA_NETWORK	18	0.090144	Up	0.0153519	0.709848
GO_ICOSATETRAENOIC_ACID_BINDING	5	0.132111	Up	0.0154241	0.711539
HP_ABNORMALITY_OF_BLADDER_MORPHOLOGY	38	0.02577	Down	0.0155589	0.715563
GO_ESTABLISHMENT_OF_CENTROSOME_LOCALIZATION	9	0.070822	Up	0.015583	0.715563
COLIN_PILOCYTIC_ASTROCYTOMA_VS_GLIOBLASTOMA_UP	26	0.0673584	Down	0.0158087	0.721415
GO_AXIS_ELONGATION	22	0.0169442	Down	0.0158171	0.721415
GO_MONOOXYGENASE_ACTIVITY	55	0.0157911	Down	0.0158188	0.721415
CHEN_HOXA5_TARGETS_9HR_DN	40	0.0743206	Down	0.0159715	0.72672
WIEDERSCHAIN_TARGETS_OF_BMI1_AND_PCGF2	59	0.0600744	Up	0.0160915	0.730516
GO_STEROID_BIOSYNTHETIC_PROCESS	149	0.0454465	Down	0.0161438	0.73123
DAZARD_RESPONSE_TO_UV_SCC_UP	104	0.0674563	Up	0.016222	0.73141
GO_SNORNA_BINDING	32	0.085524	Down	0.0162507	0.73141
REACTOME_P75NTR_SIGNALS_VIA_NF_KB	15	0.0785351	Up	0.0162576	0.73141
MARTIN_NFKB_TARGETS_UP	28	0.00694719	Up	0.0163491	0.733872
GO_GRANULOCYTE_MIGRATION	79	0.0425944	Up	0.0164835	0.73718
GO_NEGATIVE_REGULATION_OF_MORPHOGENESIS_OF_AN_EPITHELIUM	16	0.000650566	Up	0.0164966	0.73718
GENTILE_UV_RESPONSE_CLUSTER_D1	17	0.0598371	Up	0.0166433	0.742076
GARGALOVIC_RESPONSE_TO_OXIDIZED_PHOSPHOLIPIDS_YELLOW_DN	25	0.027064	Down	0.016772	0.745556
GO_MLL1_2_COMPLEX	34	0.0048705	Down	0.016796	0.745556
GRAHAM_NORMAL_QUIESCENT_VS_NORMAL_DIVIDING_UP	46	0.0249279	Up	0.0169989	0.752286
GO_RESPONSE_TO_CADMIUM_ION	53	0.0468601	Down	0.0170452	0.752286
GO_DNA_REPLICATION_ORIGIN_BINDING	23	0.0472326	Down	0.0170606	0.752286
HP_SNORING	4	0.154729	Up	0.0171801	0.753712
HALLMARK_INFLAMMATORY_RESPONSE	135	0.0410332	Up	0.0171858	0.753712
GO_ATPASE_COUPLED_INTRAMEMBRANE_LIPID_TRANSPORTER_ACTIVITY	7	-0.00227199	Up	0.0172347	0.753712
GO_NEGATIVE_REGULATION_OF_TRANSLATIONAL_ELONGATION	5	-0.0780619	Up	0.0172439	0.753712
WU_HBX_TARGETS_1_UP	13	0.109242	Up	0.0172949	0.754291
GENTILE_UV_HIGH_DOSE_UP	17	0.0548872	Up	0.017401	0.757264
DE_YY1_TARGETS_UP	13	0.0187954	Up	0.0175194	0.759933
MARKEY_RB1_CHRONIC_LOF_UP	96	0.0369432	Down	0.0175571	0.759933
PID_INTEGRIN2_PATHWAY	13	0.0296811	Up	0.0175764	0.759933
GO_DOUBLE_STRAND_BREAK_REPAIR_VIA_BREAK_INDUCED_REPLICATION	12	0.0419089	Down	0.0176251	0.760392
GO_TUMOR_NECROSIS_FACTOR_BIOSYNTHETIC_PROCESS	20	0.0714411	Up	0.0177219	0.762921
GO_CARBON_DIOXIDE_TRANSPORT	3	0.0619526	Up	0.017807	0.764934
GARGALOVIC_RESPONSE_TO_OXIDIZED_PHOSPHOLIPIDS_BROWN_UP	14	0.0786021	Down	0.0178702	0.766002
TAKEDA_TARGETS_OF_NUP98_HOXA9_FUSION_16D_UP	112	0.0203258	Up	0.0179679	0.768094
SASAI_RESISTANCE_TO_NEOPLASTIC_TRANSFROMATION	49	0.0354695	Up	0.0179959	0.768094
GO_RENAL_WATER_TRANSPORT	4	0.00490728	Down	0.0180718	0.769689
GO_GLYCOGEN_BINDING	8	-0.0106459	Up	0.0181217	0.770174
GO_INTERFERON_ALPHA_PRODUCTION	24	0.00967659	Up	0.0182259	0.770762
NIKOLSKY_BREAST_CANCER_21Q22_AMPLICON	14	-0.000268222	Down	0.0182474	0.770762
MALTA_CURATED_STEMNESS_MARKERS	15	-0.0274322	Down	0.0182795	0.770762
GENTLES_LEUKEMIC_STEM_CELL_UP	20	0.0137896	Up	0.0183665	0.770762
GO_POSITIVE_REGULATION_OF_CD4_POSITIVE_ALPHA_BETA_T_CELL_ACTIVATION	20	0.0651814	Up	0.0183868	0.770762
WESTON_VEGFA_TARGETS_12HR	17	0.0282556	Up	0.0183965	0.770762
GO_AMINOACYL_TRNA_EDITING_ACTIVITY	10	-9.38e-05	Down	0.0184443	0.770762
GO_AMINOACYL_TRNA_METABOLISM_INVOLVED_IN_TRANSLATIONAL_FIDELITY	10	-9.38e-05	Down	0.0184443	0.770762
CHEN_HOXA5_TARGETS_9HR_UP	216	0.0494718	Up	0.0184856	0.770876
WP_NUCLEOTIDE_GPCRS	5	0.0321112	Down	0.0185385	0.771049
HP_RECURRENT_CORNEAL_EROSIONS	11	0.0256656	Down	0.0185669	0.771049
GO_RESPONSE_TO_PROTOZOAN	14	0.017248	Up	0.0186774	0.773683
BERENJENO_TRANSFORMED_BY_RHOA_REVERSIBLY_DN	24	0.0961151	Up	0.0187564	0.773683
REACTOME_CHYLOMICRON_CLEARANCE	4	0.190617	Down	0.0187902	0.773683
RORIE_TARGETS_OF_EWSR1_FLI1_FUSION_UP	35	0.0251449	Up	0.0188145	0.773683
GO_NEGATIVE_REGULATION_OF_NIK_NF_KAPPAB_SIGNALING	16	0.0121428	Up	0.0188388	0.773683
GO_MELANOSOME_ASSEMBLY	5	0.0157163	Up	0.0188649	0.773683
GO_PRERIBOSOME_SMALL_SUBUNIT_PRECURSOR	15	0.12978	Down	0.0189015	0.773683
REACTOME_RUNX1_REGULATES_EXPRESSION_OF_COMPONENTS_OF_TIGHT_JUNCTIONS	6	0.0529874	Up	0.018988	0.774767
REACTOME_PTK6_REGULATES_PROTEINS_INVOLVED_IN_RNA_PROCESSING	4	0.0064066	Down	0.0190903	0.774767
GO_ENDONUCLEOLYTIC_CLEAVAGE_INVOLVED_IN_RRNA_PROCESSING	16	0.0908725	Down	0.0191537	0.774767
GO_PRERIBOSOME	80	0.0782389	Down	0.0191686	0.774767
GO_POSITIVE_REGULATION_OF_INTERFERON_BETA_PRODUCTION	34	0.0157629	Up	0.0191785	0.774767
WP_HEME_BIOSYNTHESIS	8	-0.0137313	Down	0.0191796	0.774767
GO_HISTONE_ARGININE_METHYLATION	9	0.0461419	Down	0.0192967	0.774767
BIOCARTA_TH1TH2_PATHWAY	9	0.0278449	Up	0.0193284	0.774767
HP_BREAST_HYPOPLASIA	28	0.0254913	Down	0.0194208	0.774767
KIM_MYCN_AMPLIFICATION_TARGETS_DN	98	0.0232635	Up	0.0194462	0.774767
GO_SOMITE_ROSTRAL_CAUDAL_AXIS_SPECIFICATION	6	0.0401573	Up	0.0194556	0.774767
GO_PEPTIDE_CROSS_LINKING	20	0.06017	Up	0.0194992	0.774767
GO_COENZYME_A_METABOLIC_PROCESS	17	-0.00987405	Down	0.0195066	0.774767
GO_CD4_POSITIVE_ALPHA_BETA_T_CELL_DIFFERENTIATION	46	0.0406244	Up	0.0195847	0.774767
GO_RNA_PHOSPHODIESTER_BOND_HYDROLYSIS_ENDONUCLEOLYTIC	78	0.0379583	Down	0.0196797	0.774767
GO_HISTAMINE_SECRETION	8	0.0214443	Up	0.0197287	0.774767
HP_IMPAIRED_DISTAL_TACTILE_SENSATION	4	0.0145474	Down	0.0197318	0.774767
CLASPER_LYMPHATIC_VESSELS_DURING_METASTASIS_UP	18	0.0568853	Up	0.0197579	0.774767
REACTOME_HYALURONAN_UPTAKE_AND_DEGRADATION	10	0.0262583	Down	0.0198233	0.774767
TING_SILENCED_BY_DICER	23	0.0152129	Up	0.0199115	0.774767
XU_AKT1_TARGETS_6HR	25	0.0115118	Up	0.0199485	0.774767
BIOCARTA_ION_PATHWAY	4	0.0020326	Down	0.0200223	0.774767
WP_PENTOSE_PHOSPHATE_METABOLISM	7	0.0319645	Down	0.0200877	0.774767
REACTOME_ACTIVATION_OF_THE_PRE_REPLICATIVE_COMPLEX	32	0.024729	Down	0.0201016	0.774767
GO_CELLULAR_RESPONSE_TO_FOLLICLE_STIMULATING_HORMONE_STIMULUS	8	0.1212	Down	0.0202019	0.774767
GO_BONE_TRABECULA_FORMATION	8	0.00978867	Down	0.0202272	0.774767
GARGALOVIC_RESPONSE_TO_OXIDIZED_PHOSPHOLIPIDS_BLUE_UP	137	0.0920459	Up	0.020241	0.774767
GO_REGULATION_OF_PSEUDOPODIUM_ASSEMBLY	11	0.0597625	Up	0.0202605	0.774767
HP_BLADDER_DIVERTICULUM	16	0.0161105	Down	0.0203323	0.774767
RAY_TARGETS_OF_P210_BCR_ABL_FUSION_UP	11	0.0595947	Up	0.020351	0.774767
GO_REGULATION_OF_RESPONSE_TO_INTERFERON_GAMMA	20	0.0536376	Up	0.0203572	0.774767
REACTOME_MUCOPOLYSACCHARIDOSES	11	0.035569	Down	0.0203802	0.774767
WP_PPAR_ALPHA_PATHWAY	17	0.033294	Down	0.0203821	0.774767
GO_TUMOR_NECROSIS_FACTOR_SECRETION	25	0.0286877	Up	0.0203894	0.774767
CHANG_POU5F1_TARGETS_UP	11	0.0116045	Up	0.0203924	0.774767
GO_CONVERGENT_EXTENSION	10	0.07439	Down	0.0204975	0.774767
GO_ARP2_3_PROTEIN_COMPLEX	11	0.0310926	Up	0.0206001	0.774767
KEGG_BASE_EXCISION_REPAIR	33	0.0275325	Down	0.0206385	0.774767
WP_METABOLIC_REPROGRAMMING_IN_COLON_CANCER	41	0.0883475	Down	0.0207252	0.774767
ZHOU_PANCREATIC_ENDOCRINE_PROGENITOR	4	-0.0220563	Down	0.0207565	0.774767
GO_SIGNAL_PEPTIDASE_COMPLEX	5	0.103037	Up	0.0207588	0.774767
GO_ONCOSTATIN_M_MEDIATED_SIGNALING_PATHWAY	4	0.00526489	Up	0.0207751	0.774767
GO_ONCOSTATIN_M_RECEPTOR_ACTIVITY	4	0.00526489	Up	0.0207751	0.774767
MANNE_COVID19_NONICU_VS_HEALTHY_DONOR_PLATELETS_DN	141	0.0170956	Up	0.0208384	0.774767
BIOCARTA_IL22BP_PATHWAY	9	0.00668855	Up	0.0208626	0.774767
ZHENG_FOXP3_TARGETS_IN_T_LYMPHOCYTE_UP	9	0.0068845	Up	0.0208902	0.774767
GO_SORTING_ENDOSOME	5	0.154536	Down	0.020897	0.774767
HP_LIMB_PAIN	11	0.0385174	Down	0.0209066	0.774767
GO_DEPYRIMIDINATION	8	-0.000601606	Down	0.0209105	0.774767
HP_RECURRENT_CUTANEOUS_ABSCESS_FORMATION	5	0.0395458	Up	0.0209156	0.774767
IGLESIAS_E2F_TARGETS_DN	6	-0.02858	Down	0.0209426	0.774767
HP_XANTHOMATOSIS	18	0.0252368	Down	0.0209449	0.774767
ZHANG_GATA6_TARGETS_DN	48	0.039615	Down	0.0210092	0.775708
TONKS_TARGETS_OF_RUNX1_RUNX1T1_FUSION_HSC_UP	162	0.0332012	Up	0.0211386	0.779049
GO_CELLULAR_AMINO_ACID_CATABOLIC_PROCESS	89	0.0238648	Down	0.0212429	0.781314
GO_ALPHA_BETA_T_CELL_ACTIVATION_INVOLVED_IN_IMMUNE_RESPONSE	38	0.0317812	Up	0.0212783	0.781314
GO_T_CELL_DIFFERENTIATION_INVOLVED_IN_IMMUNE_RESPONSE	40	0.0302971	Up	0.0213375	0.782047
GO_ALCOHOL_BIOSYNTHETIC_PROCESS	128	0.0571525	Down	0.0215137	0.787062
GO_FIBRINOLYSIS	13	0.0877572	Up	0.0215867	0.788288
PID_INTEGRIN5_PATHWAY	14	0.0600731	Up	0.0216537	0.789294
MARTORIATI_MDM4_TARGETS_NEUROEPITHELIUM_DN	91	0.012831	Up	0.0217176	0.79018
GO_CITRATE_METABOLIC_PROCESS	5	0.23013	Down	0.0218843	0.791195
ROVERSI_GLIOMA_LOH_REGIONS	28	0.0346498	Up	0.0219015	0.791195
GO_INTRACELLULAR_LIGAND_GATED_ION_CHANNEL_ACTIVITY	16	0.0301436	Down	0.0219356	0.791195
HP_MACRODONTIA	19	0.0733326	Down	0.021939	0.791195
HP_DIAPHRAGMATIC_EVENTRATION	8	0.000487981	Up	0.0219446	0.791195
GO_NEGATIVE_REGULATION_OF_T_HELPER_1_TYPE_IMMUNE_RESPONSE	6	0.00284092	Up	0.0219831	0.791195
GO_NEUTROPHIL_CHEMOTAXIS	51	0.0446485	Up	0.022124	0.794735
HALLMARK_CHOLESTEROL_HOMEOSTASIS	71	0.0688939	Down	0.0221611	0.794735
GO_PYRIMIDINE_NUCLEOTIDE_CATABOLIC_PROCESS	12	0.0346149	Down	0.0222466	0.796372
GO_MDA_5_SIGNALING_PATHWAY	10	0.0221735	Up	0.0224922	0.798208
UROSEVIC_RESPONSE_TO_IMIQUIMOD	22	0.0154577	Up	0.0225087	0.798208
PLASARI_TGFB1_SIGNALING_VIA_NFIC_1HR_UP	23	0.0183343	Down	0.0225272	0.798208
GO_POSITIVE_REGULATION_OF_WOUND_HEALING	42	0.0706377	Up	0.0226078	0.798208
GO_DIADENOSINE_POLYPHOSPHATE_CATABOLIC_PROCESS	5	0.032719	Down	0.0226647	0.798208
GO_HISTONE_ARGININE_N_METHYLTRANSFERASE_ACTIVITY	7	0.0722278	Down	0.0226862	0.798208
HP_THICKENED_RIBS	6	0.0968799	Down	0.0226963	0.798208
GO_NEGATIVE_REGULATION_OF_OLIGODENDROCYTE_DIFFERENTIATION	11	0.0474563	Up	0.0226975	0.798208
GO_REGULATION_OF_ADIPONECTIN_SECRETION	6	0.170234	Up	0.0227	0.798208
GO_ARGININE_BINDING	4	-0.0427492	Down	0.0227263	0.798208
GO_NEGATIVE_REGULATION_OF_SYNAPTIC_PLASTICITY	4	0.00792142	Down	0.0227374	0.798208
BIOCARTA_MALATEX_PATHWAY	8	0.0120426	Down	0.0228091	0.79903
REACTOME_NUCLEOTIDE_LIKE_PURINERGIC_RECEPTORS	6	-0.0512225	Down	0.0228409	0.79903
GO_SULFUR_COMPOUND_CATABOLIC_PROCESS	37	0.0293517	Down	0.0229189	0.800359
GO_CALCITONIN_FAMILY_RECEPTOR_SIGNALING_PATHWAY	3	-0.0915635	Up	0.0229727	0.800838
GO_NEGATIVE_REGULATION_OF_PLASMINOGEN_ACTIVATION	4	0.387422	Down	0.0230293	0.800864
GO_STEROL_METABOLIC_PROCESS	130	0.0564812	Down	0.0230619	0.800864
GO_ISOPRENOID_BIOSYNTHETIC_PROCESS	23	0.0469255	Down	0.0230937	0.800864
HIRSCH_CELLULAR_TRANSFORMATION_SIGNATURE_UP	239	0.0459552	Up	0.0233118	0.807025
GO_EPIDIDYMIS_DEVELOPMENT	4	0.300543	Down	0.0234777	0.811361
HP_PAROXYSMAL_DYSKINESIA	3	0.120724	Down	0.0235275	0.811499
HP_ABNORMALITY_OF_THE_TEMPOROMANDIBULAR_JOINT	6	0.0916889	Up	0.0236317	0.811499
GO_RESPONSE_TO_IRON_ION	27	0.0286758	Down	0.0236402	0.811499
GO_SULFURIC_ESTER_HYDROLASE_ACTIVITY	14	0.00211866	Down	0.0236839	0.811499
PHONG_TNF_TARGETS_DN	7	0.173059	Up	0.0237495	0.811499
SANA_RESPONSE_TO_IFNG_UP	71	0.0113282	Up	0.0237657	0.811499
GO_POSITIVE_REGULATION_OF_STEROID_HORMONE_SECRETION	5	0.010763	Down	0.0237661	0.811499
HP_RENAL_STEATOSIS	8	0.0496044	Down	0.0238278	0.812218
GO_PHOSPHOLIPASE_INHIBITOR_ACTIVITY	9	0.0990849	Up	0.0239233	0.813299
HP_NIGHT_SWEATS	7	0.00479032	Up	0.0240212	0.813299
MARSON_FOXP3_TARGETS_STIMULATED_UP	21	0.0102446	Up	0.0240865	0.813299
LAIHO_COLORECTAL_CANCER_SERRATED_UP	111	0.0899892	Up	0.0241154	0.813299
GO_TRANSFERASE_ACTIVITY_TRANSFERRING_ALDEHYDE_OR_KETONIC_GROUPS	3	0.12338	Down	0.0241158	0.813299
HP_CORNEAL_ULCERATION	6	0.168442	Down	0.0242068	0.813299
REACTOME_SYNTHESIS_OF_15_EICOSATETRAENOIC_ACID_DERIVATIVES	5	0.188534	Down	0.0242103	0.813299
SMID_BREAST_CANCER_RELAPSE_IN_LUNG_DN	12	0.0388744	Down	0.0242755	0.813299
NEWMAN_ERCC6_TARGETS_DN	27	0.0126538	Up	0.0243193	0.813299
GO_G_PROTEIN_BETA_SUBUNIT_BINDING	9	0.0699072	Up	0.0243433	0.813299
GO_POSITIVE_REGULATION_OF_OSTEOBLAST_PROLIFERATION	6	0.142213	Up	0.0243448	0.813299
REACTOME_THE_CANONICAL_RETINOID_CYCLE_IN_RODS_TWILIGHT_VISION_	13	-0.0196528	Down	0.0243481	0.813299
WELCSH_BRCA1_TARGETS_DN	156	0.0554196	Down	0.0244562	0.814701
MCCOLLUM_GELDANAMYCIN_RESISTANCE_DN	5	-0.0198646	Down	0.0244716	0.814701
GO_POSITIVE_REGULATION_OF_GASTRULATION	5	0.0491315	Down	0.0245952	0.8168
REACTOME_ACTIVATION_OF_CASPASES_THROUGH_APOPTOSOME_MEDIATED_CLEAVAGE	6	0.136066	Up	0.0246164	0.8168
KEGG_TGF_BETA_SIGNALING_PATHWAY	71	0.0327532	Up	0.0247947	0.820519
WP_ID_SIGNALING_PATHWAY	13	0.0351374	Up	0.0248462	0.820519
GO_FAT_SOLUBLE_VITAMIN_BIOSYNTHETIC_PROCESS	12	-0.0194886	Down	0.0248518	0.820519
HP_EXSTROPHY	5	0.0657032	Down	0.0250082	0.824322
GO_SARCOMERE_ORGANIZATION	27	0.00949822	Up	0.0250805	0.825344
REACTOME_METABOLISM_OF_FAT_SOLUBLE_VITAMINS	28	0.0455614	Down	0.0252024	0.827991
GO_APICAL_JUNCTION_COMPLEX	117	0.04658	Up	0.0253067	0.829194
GO_VITAMIN_D_METABOLIC_PROCESS	15	-0.0229916	Down	0.0253221	0.829194
REACTOME_TICAM1_DEPENDENT_ACTIVATION_OF_IRF3_IRF7	13	0.0159391	Up	0.0253673	0.829315
GO_SKELETAL_MUSCLE_CELL_PROLIFERATION	9	0.022495	Up	0.0254437	0.829821
GO_POSITIVE_REGULATION_OF_DEFENSE_RESPONSE_TO_VIRUS_BY_HOST	19	0.0210356	Up	0.0255195	0.829821
FERRANDO_HOX11_NEIGHBORS	18	-0.00519353	Down	0.0255725	0.829821
GO_NEGATIVE_REGULATION_OF_MEIOTIC_CELL_CYCLE	11	0.0368857	Up	0.0256063	0.829821
GO_ANTIBACTERIAL_HUMORAL_RESPONSE	20	0.0288723	Up	0.0256727	0.829821
HP_HEPARAN_SULFATE_EXCRETION_IN_URINE	8	0.031584	Down	0.0257372	0.829821
REACTOME_DISEASES_ASSOCIATED_WITH_GLYCOSYLATION_PRECURSOR_BIOSYNTHESIS	22	0.0430222	Down	0.0257979	0.829821
YAO_TEMPORAL_RESPONSE_TO_PROGESTERONE_CLUSTER_9	72	0.0389909	Up	0.0258081	0.829821
GO_DNA_N_GLYCOSYLASE_ACTIVITY	13	0.0286306	Down	0.0258271	0.829821
TAKEDA_TARGETS_OF_NUP98_HOXA9_FUSION_10D_DN	96	0.0264774	Up	0.0258804	0.829821
GO_PYRIMIDINE_DEOXYRIBONUCLEOTIDE_METABOLIC_PROCESS	17	0.0213822	Down	0.0259294	0.829821
GO_NUCLEAR_LAMINA	11	0.0229864	Down	0.0259471	0.829821
WP_ESTROGEN_METABOLISM	9	0.0319095	Down	0.0260032	0.829821
REACTOME_GPCR_LIGAND_BINDING	137	0.0229088	Up	0.0260138	0.829821
HP_URINARY_GLYCOSAMINOGLYCAN_EXCRETION	16	0.038471	Down	0.0260323	0.829821
HP_PAROXYSMAL_SUPRAVENTRICULAR_TACHYCARDIA	3	0.0253834	Up	0.0260498	0.829821
GO_POSITIVE_REGULATION_OF_LEUKOCYTE_APOPTOTIC_PROCESS	23	0.00744068	Up	0.026089	0.829821
GO_CYTOKINE_METABOLIC_PROCESS	44	0.0283534	Up	0.0261896	0.831248
GO_ENDOLYSOSOME_MEMBRANE	14	0.0146797	Down	0.0262171	0.831248
GO_REGULATION_OF_DOPAMINE_SECRETION	15	0.0176385	Down	0.0263533	0.834241
GO_ENDOTHELIAL_CELL_MORPHOGENESIS	10	0.0601287	Up	0.0264713	0.835478
HP_BILATERAL_TALIPES_EQUINOVARUS	10	-0.00372617	Down	0.026497	0.835478
ZIRN_TRETINOIN_RESPONSE_DN	5	-0.053721	Down	0.0265411	0.835478
GO_CHORIO_ALLANTOIC_FUSION	5	0.0539168	Up	0.0265606	0.835478
BENPORATH_ES_2	29	0.0102699	Down	0.0266561	0.835478
GO_RESPONSE_TO_ZINC_ION	35	0.0512302	Down	0.026678	0.835478
GO_PLANAR_CELL_POLARITY_PATHWAY_INVOLVED_IN_AXIS_ELONGATION	4	-0.0924527	Down	0.0266931	0.835478
GO_CCR5_CHEMOKINE_RECEPTOR_BINDING	4	-0.0179245	Up	0.0267269	0.835478
GO_ENUCLEATE_ERYTHROCYTE_DIFFERENTIATION	7	0.0164504	Up	0.0268661	0.837977
REACTOME_P75NTR_RECRUITS_SIGNALLING_COMPLEXES	12	0.0695739	Up	0.0269186	0.837977
REACTOME_LINOLEIC_ACID_LA_METABOLISM	7	-0.0180354	Down	0.0269327	0.837977
GO_POSITIVE_REGULATION_OF_CAMP_DEPENDENT_PROTEIN_KINASE_ACTIVITY	5	0.0262226	Down	0.0271507	0.843444
GO_CCR6_CHEMOKINE_RECEPTOR_BINDING	3	-0.132289	Up	0.027289	0.844178
HP_OSTEOPOROSIS_OF_VERTEBRAE	9	-0.0111156	Down	0.0272939	0.844178
GO_POSITIVE_REGULATION_OF_NEUROTRANSMITTER_UPTAKE	3	-0.000217078	Up	0.0273011	0.844178
KEGG_TIGHT_JUNCTION	105	0.0406097	Up	0.0273751	0.845158
EGUCHI_CELL_CYCLE_RB1_TARGETS	22	0.0225148	Down	0.0276277	0.850944
GO_BLOOD_VESSEL_ENDOTHELIAL_CELL_PROLIFERATION_INVOLVED_IN_SPROUTING_ANGIOGENESIS	15	0.0253887	Up	0.0276625	0.850944
GO_PLATELET_DENSE_TUBULAR_NETWORK	7	0.0596267	Down	0.0276903	0.850944
GO_PHOSPHATIDYLINOSITOL_3_4_5_TRISPHOSPHATE_BINDING	32	0.0408611	Up	0.0278137	0.852438
HP_INCREASED_LEVEL_OF_L_FUCOSE_IN_URINE	14	0.032068	Up	0.0278392	0.852438
GO_PROSTATE_GLANDULAR_ACINUS_DEVELOPMENT	9	0.200141	Down	0.0278669	0.852438
HP_ECTOPIC_ANUS	47	0.0249138	Down	0.0281437	0.858402
HANN_RESISTANCE_TO_BCL2_INHIBITOR_UP	21	0.0395057	Down	0.0281479	0.858402
GO_UBIQUITIN_LIKE_PROTEIN_CONJUGATING_ENZYME_ACTIVITY	39	0.0390602	Up	0.0282196	0.859277
GO_INNER_CELL_MASS_CELL_DIFFERENTIATION	4	0.0507634	Down	0.0283765	0.86274
SA_FAS_SIGNALING	8	0.0384366	Up	0.0284323	0.863124
GO_TRICARBOXYLIC_ACID_METABOLIC_PROCESS	13	0.0486204	Down	0.0286057	0.863877
GO_DNA_APURINIC_OR_APYRIMIDINIC_SITE_ENDONUCLEASE_ACTIVITY	13	0.0584054	Down	0.0286379	0.863877
GO_BASE_EXCISION_REPAIR_AP_SITE_FORMATION	10	0.0339535	Down	0.0286656	0.863877
HP_NONCOMPACTION_CARDIOMYOPATHY	8	0.0292685	Up	0.0286666	0.863877
GO_NEGATIVE_REGULATION_OF_MACROPHAGE_DERIVED_FOAM_CELL_DIFFERENTIATION	9	-0.00359471	Up	0.0286734	0.863877
GO_LIGAND_GATED_CALCIUM_CHANNEL_ACTIVITY	16	0.0259516	Down	0.0290143	0.872718
HP_MESANGIAL_ABNORMALITY	14	0.0178119	Down	0.029129	0.872718
GO_SMALL_SUBUNIT_PROCESSOME	41	0.0585681	Down	0.0291326	0.872718
FRASOR_RESPONSE_TO_SERM_OR_FULVESTRANT_DN	46	0.0295052	Down	0.0292267	0.872718
ACOSTA_PROLIFERATION_INDEPENDENT_MYC_TARGETS_UP	81	0.0465333	Down	0.0292818	0.872718
GALI_TP53_TARGETS_APOPTOTIC_UP	8	0.0531189	Up	0.0293206	0.872718
HP_ABNORMAL_LDL_CHOLESTEROL_CONCENTRATION	24	0.0388575	Down	0.0293555	0.872718
REACTOME_TICAM1_RIP1_MEDIATED_IKK_COMPLEX_RECRUITMENT	19	0.018557	Up	0.0293559	0.872718
GO_CLEAVAGE_INVOLVED_IN_RRNA_PROCESSING	28	0.0684159	Down	0.02936	0.872718
RASHI_RESPONSE_TO_IONIZING_RADIATION_2	120	0.0800117	Up	0.0295578	0.87635
GO_RNA_POLYMERASE_I_CORE_BINDING	6	0.0159215	Down	0.0295883	0.87635
GO_ADENYLATE_CYCLASE_ACTIVATING_ADRENERGIC_RECEPTOR_SIGNALING_PATHWAY_INVOLVED_IN_HEART_PROCESS	5	0.0633558	Down	0.0296138	0.87635
GO_NEGATIVE_REGULATION_OF_COMPLEMENT_ACTIVATION	5	-0.0139882	Up	0.0296888	0.877268
HP_RECURRENT_MYCOBACTERIAL_INFECTIONS	7	0.0221008	Up	0.0298343	0.879867
FOSTER_TOLERANT_MACROPHAGE_DN	386	0.0403872	Up	0.0299157	0.879867
REACTOME_INTERLEUKIN_4_AND_INTERLEUKIN_13_SIGNALING	80	0.0376898	Up	0.0299326	0.879867
DEBIASI_APOPTOSIS_BY_REOVIRUS_INFECTION_DN	275	0.055449	Down	0.030008	0.879867
REACTOME_HEME_BIOSYNTHESIS	11	0.0239727	Down	0.0300229	0.879867
HP_VAGINAL_FISTULA	21	0.0292146	Down	0.0301201	0.879867
WP_LIVER_X_RECEPTOR_PATHWAY	6	0.009959	Down	0.0302359	0.879867
GO_MONOCYTE_CHEMOTAXIS	27	0.0515793	Up	0.0303155	0.879867
ZHU_CMV_ALL_UP	108	0.0427992	Up	0.0303317	0.879867
TSAI_DNAJB4_TARGETS_DN	6	0.0890063	Down	0.0303576	0.879867
GO_REGULATION_OF_PROTEIN_KINASE_C_ACTIVITY	4	0.0385927	Down	0.0303581	0.879867
HP_APLASIA_HYPOPLASIA_OF_THE_BREASTS	43	0.0385648	Down	0.0304346	0.879867
GO_1_PHOSPHATIDYLINOSITOL_3_KINASE_REGULATOR_ACTIVITY	12	0.0131048	Up	0.0304384	0.879867
BORLAK_LIVER_CANCER_EGF_UP	51	0.0530658	Up	0.0304516	0.879867
HP_APLASIA_OF_THE_SEMICIRCULAR_CANAL	14	0.0662137	Up	0.0305488	0.879867
HP_LOWER_EYELID_COLOBOMA	5	0.0282091	Down	0.0306087	0.879867
GO_RRNA_5_END_PROCESSING	5	0.182793	Down	0.0307093	0.879867
GO_RECEPTOR_ANTAGONIST_ACTIVITY	20	0.079215	Up	0.0307553	0.879867
GO_GABA_ERGIC_SYNAPSE	41	0.00907799	Down	0.0307564	0.879867
KEGG_AMINOACYL_TRNA_BIOSYNTHESIS	24	0.0135122	Down	0.0307831	0.879867
STARK_BRAIN_22Q11_DELETION	8	0.0114267	Down	0.0308653	0.879867
DONATO_CELL_CYCLE_TRETINOIN	6	-0.00537007	Up	0.0308838	0.879867
REACTOME_CALCITONIN_LIKE_LIGAND_RECEPTORS	4	-0.0327717	Up	0.0308853	0.879867
ZHAN_MULTIPLE_MYELOMA_LB_UP	39	0.019048	Up	0.0309043	0.879867
HP_ABNORMALITY_OF_THE_ANUS	147	0.025259	Down	0.0309363	0.879867
AMIT_EGF_RESPONSE_40_MCF10A	17	0.0592407	Up	0.0309705	0.879867
GO_VITAMIN_K_METABOLIC_PROCESS	7	0.00547917	Down	0.0309897	0.879867
REACTOME_A_TETRASACCHARIDE_LINKER_SEQUENCE_IS_REQUIRED_FOR_GAG_SYNTHESIS	18	0.0535451	Down	0.0310101	0.879867
HP_ANOSMIA	22	0.0130595	Down	0.0311763	0.883328
GO_LUNG_SACCULE_DEVELOPMENT	7	0.0404283	Up	0.0312615	0.884488
REACTOME_G2_PHASE	5	0.0427824	Down	0.0313418	0.885507
MANALO_HYPOXIA_DN	282	0.0360094	Down	0.0314156	0.886338
GAJATE_RESPONSE_TO_TRABECTEDIN_DN	17	0.0164806	Down	0.0315646	0.889285
NIKOLSKY_BREAST_CANCER_20P13_AMPLICON	3	0.383659	Down	0.0318679	0.895869
GO_URINARY_TRACT_SMOOTH_MUSCLE_CONTRACTION	4	0.0916038	Down	0.031888	0.895869
GO_BASE_EXCISION_REPAIR	40	0.0306114	Down	0.0320787	0.899959
WP_BASE_EXCISION_REPAIR	31	0.0207577	Down	0.0321521	0.900756
MIZUKAMI_HYPOXIA_DN	4	0.0556735	Up	0.0323283	0.904422
GO_NEGATIVE_REGULATION_OF_EPIDERMAL_GROWTH_FACTOR_ACTIVATED_RECEPTOR_ACTIVITY	14	0.0520102	Up	0.0323912	0.904915
REACTOME_SIGNALING_BY_HIPPO	22	0.0729107	Up	0.0325292	0.907502
LEE_LIVER_CANCER_MYC_E2F1_UP	48	0.022771	Up	0.0327994	0.912208
GO_SULFUR_AMINO_ACID_CATABOLIC_PROCESS	12	0.00896263	Down	0.0328603	0.912208
GAJATE_RESPONSE_TO_TRABECTEDIN_UP	59	0.0441903	Up	0.0329357	0.912208
BERENJENO_ROCK_SIGNALING_NOT_VIA_RHOA_UP	21	0.0472252	Down	0.0330939	0.912208
GO_G_PROTEIN_COUPLED_PURINERGIC_RECEPTOR_SIGNALING_PATHWAY	4	-0.0241165	Down	0.0332683	0.912208
HP_RECURRENT_ABSCESS_FORMATION	7	0.0158679	Up	0.033386	0.912208
DER_IFN_ALPHA_RESPONSE_UP	84	0.0311102	Up	0.0333872	0.912208
HP_FRAGILE_SKIN	20	0.0801421	Down	0.0334887	0.912208
GO_XENOBIOTIC_TRANSMEMBRANE_TRANSPORTER_ACTIVITY	20	0.022255	Down	0.0334957	0.912208
GAUSSMANN_MLL_AF4_FUSION_TARGETS_D_DN	7	0.0225593	Down	0.033564	0.912208
GARGALOVIC_RESPONSE_TO_OXIDIZED_PHOSPHOLIPIDS_BLACK_UP	33	0.0792739	Up	0.0336184	0.912208
GO_PHOSPHATIDYLINOSITOL_3_KINASE_REGULATORY_SUBUNIT_BINDING	8	0.0868561	Up	0.0336861	0.912208
HP_SCALING_SKIN	21	0.0535893	Up	0.033693	0.912208
GO_EOSINOPHIL_ACTIVATION	4	0.0246046	Up	0.0337381	0.912208
HP_FLAT_FOREHEAD	11	0.0319037	Down	0.0337789	0.912208
GARGALOVIC_RESPONSE_TO_OXIDIZED_PHOSPHOLIPIDS_TURQUOISE_UP	76	0.0668016	Up	0.0337814	0.912208
GO_THIAMINE_PYROPHOSPHATE_BINDING	5	-0.0660733	Down	0.0338609	0.912208
GO_VASCULAR_TRANSPORT	8	0.0723962	Down	0.0338898	0.912208
HP_ABNORMALITY_OF_CEREBRAL_VEINS	4	0.134115	Up	0.0339019	0.912208
HUPER_BREAST_BASAL_VS_LUMINAL_DN	63	0.056511	Up	0.0339298	0.912208
HU_ANGIOGENESIS_DN	32	0.0637835	Up	0.0339951	0.912208
NIKOLSKY_BREAST_CANCER_1Q21_AMPLICON	35	0.0322162	Down	0.0340315	0.912208
WP_OXIDATIVE_DAMAGE	34	0.0398532	Up	0.03409	0.912208
PID_IL4_2PATHWAY	39	0.0244871	Up	0.0341023	0.912208
REACTOME_ACTIVATED_NTRK2_SIGNALS_THROUGH_CDK5	5	0.0158806	Up	0.0341048	0.912208
HP_ELEVATED_CIRCULATING_LONG_CHAIN_FATTY_ACID_CONCENTRATION	5	-0.0366378	Down	0.0341423	0.912208
GO_DNA_HELICASE_COMPLEX	16	0.0261561	Down	0.0341452	0.912208
GO_RESPONSE_TO_FLUID_SHEAR_STRESS	31	0.0417305	Up	0.0342658	0.912208
GO_GLYCERALDEHYDE_3_PHOSPHATE_DEHYDROGENASE_NADPLUS_NON_PHOSPHORYLATING_ACTIVITY	6	0.0516848	Down	0.0342791	0.912208
IIZUKA_LIVER_CANCER_PROGRESSION_G2_G3_UP	22	0.0204039	Up	0.0343815	0.912208
GO_PROTOPORPHYRINOGEN_IX_METABOLIC_PROCESS	10	-0.00246658	Down	0.0344247	0.912208
WP_METAPATHWAY_BIOTRANSFORMATION_PHASE_I_AND_II	101	0.0182991	Down	0.0344352	0.912208
BIOCARTA_LAIR_PATHWAY	11	0.00860362	Up	0.0344866	0.912208
WP_CELLS_AND_MOLECULES_INVOLVED_IN_LOCAL_ACUTE_INFLAMMATORY_RESPONSE	11	0.00860362	Up	0.0344866	0.912208
WENDT_COHESIN_TARGETS_UP	32	0.0688969	Up	0.0345047	0.912208
HP_ABNORMAL_WAIST_TO_HIP_RATIO	20	0.00837946	Down	0.0345311	0.912208
GO_HYPOTONIC_RESPONSE	9	0.112035	Up	0.0345536	0.912208
GO_LIGASE_ACTIVITY_FORMING_PHOSPHORIC_ESTER_BONDS	5	-0.0561419	Up	0.0345801	0.912208
GERY_CEBP_TARGETS	113	0.0603093	Up	0.0345884	0.912208
GO_GAS_HOMEOSTASIS	10	0.00818036	Down	0.0345914	0.912208
GO_PROTEIN_K29_LINKED_DEUBIQUITINATION	5	0.0675059	Up	0.0346873	0.912208
HP_SHALLOW_ACETABULAR_FOSSAE	5	-0.0274009	Up	0.0347462	0.912208
GO_NEGATIVE_REGULATION_OF_HYPOXIA_INDUCED_INTRINSIC_APOPTOTIC_SIGNALING_PATHWAY	5	0.162331	Down	0.0348214	0.912208
WENG_POR_TARGETS_LIVER_UP	30	0.097425	Down	0.0348584	0.912208
GO_HEXOSAMINIDASE_ACTIVITY	13	0.115361	Down	0.0348666	0.912208
GO_TOR_COMPLEX	15	0.0571117	Down	0.0348927	0.912208
DUTERTRE_ESTRADIOL_RESPONSE_6HR_DN	82	0.0423439	Up	0.0349264	0.912208
GO_RESPONSE_TO_ERYTHROPOIETIN	4	0.274916	Down	0.0349592	0.912208
HP_THYROID_HYPOPLASIA	8	0.108646	Down	0.0349953	0.912208
MILICIC_FAMILIAL_ADENOMATOUS_POLYPOSIS_UP	5	0.0657735	Up	0.0350641	0.912208
GO_GDP_MANNOSE_METABOLIC_PROCESS	8	0.0616571	Down	0.0351293	0.912208
GO_CARBONYL_REDUCTASE_NADPH_ACTIVITY	4	0.119544	Down	0.0351486	0.912208
HP_MYOFIBRILLAR_MYOPATHY	9	-0.0155254	Up	0.0351678	0.912208
GO_LABYRINTHINE_LAYER_MORPHOGENESIS	16	0.120559	Up	0.0351952	0.912208
WP_DEGRADATION_PATHWAY_OF_SPHINGOLIPIDS_INCLUDING_DISEASES	12	0.0349411	Down	0.0352297	0.912208
GO_NEGATIVE_REGULATION_OF_TRANSCRIPTION_REGULATORY_REGION_DNA_BINDING	15	0.0461275	Up	0.0352602	0.912208
HERNANDEZ_ABERRANT_MITOSIS_BY_DOCETACEL_4NM_UP	13	0.0896688	Up	0.035301	0.912208
HP_HYPERLIPOPROTEINEMIA	21	0.0409006	Down	0.0354513	0.914909
GO_AMINO_ACID_BINDING	37	0.0159732	Down	0.0355515	0.915423
GO_LIPID_TRANSPORT_ACROSS_BLOOD_BRAIN_BARRIER	6	0.0342512	Down	0.0355981	0.915423
WANG_RESPONSE_TO_GSK3_INHIBITOR_SB216763_DN	341	0.0322261	Down	0.0356712	0.915423
CORRE_MULTIPLE_MYELOMA_UP	44	0.0224831	Up	0.0357773	0.915423
HP_CUTANEOUS_ABSCESS	8	0.013095	Up	0.0357793	0.915423
REACTOME_CLASS_A_1_RHODOPSIN_LIKE_RECEPTORS_	87	0.0315826	Up	0.0358333	0.915423
HP_ABNORMALITY_OF_HEAD_BLOOD_VESSEL	61	0.037972	Down	0.0358345	0.915423
HP_CHRONIC_ACTIVE_HEPATITIS	4	0.031892	Up	0.0358418	0.915423
MULLIGAN_NTF3_SIGNALING_VIA_INSR_AND_IGF1R_UP	20	0.114327	Down	0.0359453	0.915423
GO_UBIQUITIN_LIGASE_INHIBITOR_ACTIVITY	5	0.184442	Up	0.0359495	0.915423
REACTOME_TRANSPORT_OF_FATTY_ACIDS	3	-0.0379588	Down	0.0360105	0.915423
GO_ARYLSULFATASE_ACTIVITY	11	-0.0085697	Down	0.0360595	0.915423
BIOCARTA_INFLAM_PATHWAY	13	-0.0239217	Up	0.0361028	0.915423
REACTOME_INTERLEUKIN_6_SIGNALING	10	0.0756254	Up	0.0361128	0.915423
KYNG_DNA_DAMAGE_BY_4NQO_OR_GAMMA_RADIATION	15	-0.0119477	Down	0.0363276	0.9197
NIKOLSKY_BREAST_CANCER_7Q21_Q22_AMPLICON	54	0.0141464	Up	0.036385	0.919987
SENGUPTA_NASOPHARYNGEAL_CARCINOMA_WITH_LMP1_DN	118	0.0281247	Up	0.0365251	0.922363
JIANG_TIP30_TARGETS_UP	44	0.0554119	Up	0.0367128	0.924591
WP_CARDIAC_PROGENITOR_DIFFERENTIATION	23	0.00674596	Down	0.0369487	0.924591
HP_MISSING_RIBS	35	0.0128881	Down	0.0369957	0.924591
HP_RHEUMATOID_FACTOR_POSITIVE	5	-0.0480408	Up	0.0370823	0.924591
YAMASHITA_LIVER_CANCER_STEM_CELL_UP	40	0.0424334	Up	0.0370977	0.924591
REACTOME_IKK_COMPLEX_RECRUITMENT_MEDIATED_BY_RIP1	22	0.0147078	Up	0.0371194	0.924591
REACTOME_FGFR3_LIGAND_BINDING_AND_ACTIVATION	5	-0.011428	Up	0.0371214	0.924591
GO_SIGNAL_RECOGNITION_PARTICLE	8	0.0516816	Up	0.0371795	0.924591
GO_CADHERIN_BINDING_INVOLVED_IN_CELL_CELL_ADHESION	17	0.138966	Up	0.0372956	0.924591
PID_AMB2_NEUTROPHILS_PATHWAY	29	0.0372576	Up	0.0373187	0.924591
HP_FLARING_OF_RIB_CAGE	4	0.00945921	Down	0.0373192	0.924591
SCHMIDT_POR_TARGETS_IN_LIMB_BUD_DN	6	0.0289801	Up	0.0373446	0.924591
GO_NEGATIVE_REGULATION_OF_INTERLEUKIN_8_PRODUCTION	11	0.0584817	Up	0.0373516	0.924591
BLANCO_MELO_COVID19_SARS_COV_2_INFECTION_A594_CELLS_DN	44	0.0246143	Down	0.0373672	0.924591
GO_POSITIVE_REGULATION_OF_CLATHRIN_DEPENDENT_ENDOCYTOSIS	5	0.0411169	Up	0.037377	0.924591
DORSAM_HOXA9_TARGETS_UP	36	0.0380728	Up	0.0374819	0.924591
REACTOME_INTERFERON_ALPHA_BETA_SIGNALING	70	0.0220413	Up	0.0375589	0.924591
HP_CHOANAL_STENOSIS	14	0.0476682	Down	0.0375614	0.924591
GO_POSITIVE_REGULATION_OF_SARCOMERE_ORGANIZATION	3	-0.0769769	Up	0.037591	0.924591
HP_AQUEDUCTAL_STENOSIS	17	0.00867675	Down	0.0376785	0.924591
MARIADASON_RESPONSE_TO_BUTYRATE_CURCUMIN_SULINDAC_TSA_1	8	0.0548876	Down	0.0377695	0.924591
MAHADEVAN_IMATINIB_RESISTANCE_DN	7	-0.0345162	Up	0.037782	0.924591
HP_APLASIA_HYPOPLASIA_INVOLVING_THE_VERTEBRAL_COLUMN	52	0.0322656	Down	0.0377916	0.924591
GO_POSITIVE_REGULATION_OF_IMMUNOGLOBULIN_SECRETION	6	0.00650626	Up	0.0378574	0.924591
GO_M7G_5_PPPN_DIPHOSPHATASE_ACTIVITY	7	0.0658951	Down	0.0379081	0.924591
GO_REGULATION_OF_CD4_POSITIVE_ALPHA_BETA_T_CELL_ACTIVATION	41	0.0663269	Up	0.0379182	0.924591
GO_NEGATIVE_REGULATION_OF_CD4_POSITIVE_ALPHA_BETA_T_CELL_DIFFERENTIATION	15	0.106388	Up	0.0379438	0.924591
ZWANG_CLASS_2_TRANSIENTLY_INDUCED_BY_EGF	42	0.0591469	Up	0.0379714	0.924591
GO_INVADOPODIUM_MEMBRANE	4	0.0777695	Up	0.0379893	0.924591
GO_ARTERY_SMOOTH_MUSCLE_CONTRACTION	5	0.019395	Up	0.0380412	0.924591
ELVIDGE_HYPOXIA_BY_DMOG_DN	52	0.0657885	Down	0.0380578	0.924591
GO_MYD88_INDEPENDENT_TOLL_LIKE_RECEPTOR_SIGNALING_PATHWAY	32	0.00450929	Up	0.0380945	0.924591
GO_PROTEIN_NEDDYLATION	15	0.0440537	Up	0.0381823	0.925596
HP_MULTIPLE_RENAL_CYSTS	33	0.0481204	Down	0.0382552	0.92624
STARK_HYPPOCAMPUS_22Q11_DELETION_DN	19	0.0947318	Down	0.0384977	0.930982
REACTOME_CREATINE_METABOLISM	7	0.0782637	Down	0.0385741	0.931002
GO_ORGANIC_HYDROXY_COMPOUND_BIOSYNTHETIC_PROCESS	190	0.0422112	Down	0.0386144	0.931002
GO_NEGATIVE_REGULATION_OF_SODIUM_ION_TRANSPORT	14	0.0131239	Down	0.0386383	0.931002
HP_ABSENT_LACRIMAL_PUNCTUM	4	0.100605	Down	0.038713	0.931678
GO_WEIBEL_PALADE_BODY	4	-0.0563208	Up	0.0388083	0.932847
GO_FRUCTOSE_BINDING	4	0.113183	Down	0.0388602	0.932972
HP_RETICULAR_HYPERPIGMENTATION	6	-0.00383966	Down	0.0389548	0.93412
REACTOME_PTK6_PROMOTES_HIF1A_STABILIZATION	6	-0.0333704	Down	0.0390688	0.934803
LIM_MAMMARY_LUMINAL_PROGENITOR_UP	42	0.0123433	Up	0.0391134	0.934803
WP_LET7_INHIBITION_OF_ES_CELL_REPROGRAMMING	5	-0.0739566	Down	0.0391344	0.934803
REACTOME_RMTS_METHYLATE_HISTONE_ARGININES	30	0.0432209	Down	0.0391977	0.934803
GO_OXIDOREDUCTASE_ACTIVITY_ACTING_ON_THE_CH_NH_GROUP_OF_DONORS_NAD_OR_NADP_AS_ACCEPTOR	18	0.0260068	Down	0.0392567	0.934803
REACTOME_SIGNALING_BY_PDGFRA_TRANSMEMBRANE_JUXTAMEMBRANE_AND_KINASE_DOMAIN_MUTANTS	11	0.0312007	Up	0.0392641	0.934803
GO_REGULATION_OF_MIDBRAIN_DOPAMINERGIC_NEURON_DIFFERENTIATION	4	0.0301898	Down	0.0393988	0.936415
GO_NEGATIVE_REGULATION_OF_LIPOPROTEIN_LIPASE_ACTIVITY	4	0.130792	Up	0.0394255	0.936415
REACTOME_NEGATIVE_REGULATORS_OF_DDX58_IFIH1_SIGNALING	33	0.0360669	Up	0.0394943	0.936935
GO_BRANCHING_INVOLVED_IN_LABYRINTHINE_LAYER_MORPHOGENESIS	9	0.18938	Up	0.0396829	0.938957
HP_ADDUCTED_THUMB	58	0.0209732	Down	0.0397202	0.938957
GO_RESPONSE_TO_FOLIC_ACID	6	0.0371968	Down	0.0397206	0.938957
GO_URONIC_ACID_METABOLIC_PROCESS	11	-0.00659877	Down	0.0398738	0.941464
HP_LARGE_ILIAC_WINGS	5	-0.0310788	Down	0.0400133	0.942202
REACTOME_INTERLEUKIN_1_FAMILY_SIGNALING	125	0.0495383	Up	0.0400325	0.942202
HP_LOWER_LIMB_PAIN	8	0.0495855	Down	0.0401293	0.942202
HP_EPIDERMAL_ACANTHOSIS	34	0.0711175	Up	0.0402183	0.942202
HP_INCREASED_LDL_CHOLESTEROL_CONCENTRATION	19	0.048782	Down	0.0402498	0.942202
WU_ALZHEIMER_DISEASE_UP	10	0.0305868	Down	0.0402713	0.942202
JOHANSSON_BRAIN_CANCER_EARLY_VS_LATE_DN	37	0.087589	Down	0.0403008	0.942202
HP_RETINAL_ARTERIOLAR_TORTUOSITY	21	0.0311021	Down	0.0403521	0.942202
WP_HIJACK_OF_UBIQUITINATION_BY_SARSCOV2	8	0.0462976	Up	0.0403749	0.942202
GO_POSITIVE_REGULATION_OF_BLOOD_CIRCULATION	38	0.0439896	Up	0.0404114	0.942202
SANSOM_APC_TARGETS_REQUIRE_MYC	215	0.0371417	Down	0.0404239	0.942202
DER_IFN_BETA_RESPONSE_UP	114	0.0384234	Up	0.0405349	0.943535
GO_AMINOGLYCAN_CATABOLIC_PROCESS	44	0.0420313	Down	0.0406338	0.943535
GO_SIGNAL_RECOGNITION_PARTICLE_ENDOPLASMIC_RETICULUM_TARGETING	6	0.0579097	Up	0.0406697	0.943535
MATZUK_MATERNAL_EFFECT	3	-0.290856	Up	0.040776	0.943535
PUIFFE_INVASION_INHIBITED_BY_ASCITES_DN	144	0.056107	Up	0.0407865	0.943535
KEGG_VALINE_LEUCINE_AND_ISOLEUCINE_DEGRADATION	42	0.0135092	Down	0.0407866	0.943535
GO_POLYSACCHARIDE_BINDING	14	0.00535843	Up	0.0408117	0.943535
FARMER_BREAST_CANCER_CLUSTER_3	16	0.125546	Up	0.0410306	0.946725
GO_REGULATION_OF_KERATINOCYTE_MIGRATION	15	0.0486543	Up	0.0410445	0.946725
HP_RETINAL_ATROPHY	50	0.0206383	Down	0.0411686	0.946977
HP_DECREASED_LYMPHOCYTE_APOPTOSIS	4	0.120545	Up	0.0412386	0.946977
GO_CARD_DOMAIN_BINDING	15	0.0437057	Up	0.0414878	0.946977
GO_NEGATIVE_REGULATION_OF_VIRAL_GENOME_REPLICATION	53	0.0255176	Up	0.0415029	0.946977
GO_POSITIVE_REGULATION_OF_GLIAL_CELL_MIGRATION	6	0.0154264	Up	0.0415475	0.946977
RADAEVA_RESPONSE_TO_IFNA1_UP	52	0.024841	Up	0.0415915	0.946977
GO_POSITIVE_REGULATION_OF_RESPONSE_TO_CYTOKINE_STIMULUS	55	0.0221482	Up	0.0416022	0.946977
GO_COMPLEMENT_DEPENDENT_CYTOTOXICITY	6	0.0341909	Up	0.0416301	0.946977
PODAR_RESPONSE_TO_ADAPHOSTIN_UP	138	0.0714572	Up	0.0416939	0.946977
GO_POSITIVE_REGULATION_OF_MAINTENANCE_OF_SISTER_CHROMATID_COHESION	4	-0.00255232	Up	0.0417387	0.946977
GO_ENDOCANNABINOID_SIGNALING_PATHWAY	6	0.0656525	Down	0.0417396	0.946977
GO_REGULATION_OF_INOSITOL_TRISPHOSPHATE_BIOSYNTHETIC_PROCESS	3	0.0485992	Up	0.0417411	0.946977
GO_LYMPHOCYTE_AGGREGATION	4	0.0272671	Down	0.0417602	0.946977
BIOCARTA_SRCRPTP_PATHWAY	10	0.0161052	Down	0.0417671	0.946977
WP_TCA_CYCLE_AND_DEFICIENCY_OF_PYRUVATE_DEHYDROGENASE_COMPLEX_PDHC	15	0.00351378	Down	0.0418428	0.946977
GO_FAT_SOLUBLE_VITAMIN_METABOLIC_PROCESS	28	0.0224714	Down	0.0418712	0.946977
GO_PROLACTIN_SECRETION	5	-0.0363389	Up	0.0418824	0.946977
HP_ABNORMAL_FACTOR_IX_ACTIVITY	4	0.0348023	Down	0.0419088	0.946977
REACTOME_TRANSPORT_OF_CONNEXONS_TO_THE_PLASMA_MEMBRANE	12	0.325237	Down	0.0420054	0.947618
GO_LSM1_7_PAT1_COMPLEX	6	0.0461407	Up	0.0420391	0.947618
GO_INO80_TYPE_COMPLEX	26	0.0346453	Down	0.0420794	0.947618
GO_THIRD_VENTRICLE_DEVELOPMENT	5	-0.0465164	Down	0.042163	0.948431
HP_POLYURIA	15	-0.00350566	Down	0.0423758	0.950903
GO_HYALURONAN_CATABOLIC_PROCESS	14	0.0298097	Down	0.0424011	0.950903
GO_NEGATIVE_REGULATION_OF_NON_CANONICAL_WNT_SIGNALING_PATHWAY	4	-0.00193715	Down	0.0424443	0.950903
HP_ABNORMAL_MANDIBULAR_RAMUS_MORPHOLOGY	5	0.0949049	Up	0.0424999	0.950903
GARGALOVIC_RESPONSE_TO_OXIDIZED_PHOSPHOLIPIDS_LIGHTYELLOW_UP	11	0.0918734	Up	0.0425688	0.950903
REACTOME_BH3_ONLY_PROTEINS_ASSOCIATE_WITH_AND_INACTIVATE_ANTI_APOPTOTIC_BCL_2_MEMBERS	9	0.0124914	Up	0.0426936	0.950903
GO_HEPATOCYTE_DIFFERENTIATION	9	0.0241074	Up	0.0427245	0.950903
GO_EXTRINSIC_COMPONENT_OF_ENDOSOME_MEMBRANE	10	0.0194131	Up	0.0427358	0.950903
GO_NEGATIVE_REGULATION_OF_MEMBRANE_PERMEABILITY	7	0.0129126	Up	0.0427878	0.950903
YAO_TEMPORAL_RESPONSE_TO_PROGESTERONE_CLUSTER_4	10	0.0869921	Down	0.0428007	0.950903
GO_NEGATIVE_REGULATION_OF_BONE_REMODELING	11	0.0170294	Down	0.0428887	0.950903
REACTOME_MRNA_DECAY_BY_5_TO_3_EXORIBONUCLEASE	16	0.0347806	Up	0.0429081	0.950903
HP_AXILLARY_FRECKLING	6	-0.0619393	Down	0.042912	0.950903
HP_HYPERCALCIURIA	26	0.0224436	Down	0.0429709	0.950903
XU_GH1_EXOGENOUS_TARGETS_DN	66	0.0180287	Up	0.0429931	0.950903
GO_NITRIC_OXIDE_MEDIATED_SIGNAL_TRANSDUCTION	16	0.0268477	Down	0.0430346	0.950903
GO_ALPHA_AMINO_ACID_CATABOLIC_PROCESS	70	0.0184866	Down	0.0432431	0.951427
HP_PREMATURE_CORONARY_ARTERY_ATHEROSCLEROSIS	11	0.0428538	Down	0.0432615	0.951427
GO_NEUTROPHIL_MIGRATION	61	0.0461016	Up	0.0432996	0.951427
GO_PLACENTA_BLOOD_VESSEL_DEVELOPMENT	31	0.0759987	Up	0.0433548	0.951427
GO_FRUCTOSE_METABOLIC_PROCESS	11	0.0628668	Down	0.0434833	0.951427
HORIUCHI_WTAP_TARGETS_UP	272	0.0184343	Up	0.0435049	0.951427
YAN_ESCAPE_FROM_ANOIKIS	21	0.00146411	Up	0.0435246	0.951427
REACTOME_POU5F1_OCT4_SOX2_NANOG_REPRESS_GENES_RELATED_TO_DIFFERENTIATION	7	-0.0316961	Down	0.043527	0.951427
GO_MOTOR_BEHAVIOR	6	-0.0319702	Down	0.043565	0.951427
LOPES_METHYLATED_IN_COLON_CANCER_UP	19	0.00158635	Down	0.0438356	0.951427
WP_METABOLIC_PATHWAY_OF_LDL_HDL_AND_TG_INCLUDING_DISEASES	10	0.143062	Down	0.0438381	0.951427
GO_STEROID_HORMONE_SECRETION	12	0.00557816	Down	0.0438404	0.951427
GO_NEGATIVE_REGULATION_OF_VASCULAR_PERMEABILITY	9	0.0657904	Up	0.0439419	0.951427
HP_SHUFFLING_GAIT	27	0.00837644	Down	0.0439669	0.951427
GO_ENDONUCLEOLYTIC_CLEAVAGE_IN_5_ETS_OF_TRICISTRONIC_RRNA_TRANSCRIPT_SSU_RRNA_5_8S_RRNA_LSU_RRNA	8	0.130961	Down	0.0439819	0.951427
REACTOME_POST_CHAPERONIN_TUBULIN_FOLDING_PATHWAY	18	0.0720523	Down	0.0440593	0.951427
HP_TRISMUS	11	0.0380299	Down	0.0441628	0.951427
GO_REGULATION_OF_RECEPTOR_MEDIATED_ENDOCYTOSIS_INVOLVED_IN_CHOLESTEROL_TRANSPORT	4	0.167734	Down	0.044169	0.951427
KEGG_NOD_LIKE_RECEPTOR_SIGNALING_PATHWAY	54	0.0274658	Up	0.0441711	0.951427
GO_T_HELPER_1_CELL_DIFFERENTIATION	14	0.0296881	Up	0.0442258	0.951427
GO_CHROMATIN_ASSEMBLY_OR_DISASSEMBLY	141	0.030502	Down	0.0442298	0.951427
MANNE_COVID19_ICU_VS_HEALTHY_DONOR_PLATELETS_UP	109	0.0483693	Down	0.0442476	0.951427
SCIAN_CELL_CYCLE_TARGETS_OF_TP53_AND_TP73_DN	22	0.0207139	Down	0.0442622	0.951427
HP_MIDLINE_DEFECT_OF_THE_NOSE	11	0.0018288	Down	0.0443154	0.951427
GO_POSITIVE_REGULATION_OF_TYROSINE_PHOSPHORYLATION_OF_STAT_PROTEIN	36	0.00620874	Up	0.0443199	0.951427
GO_PROTON_TRANSPORTING_ATP_SYNTHASE_COMPLEX_COUPLING_FACTOR_F_O	13	0.117852	Up	0.0443572	0.951427
GO_PURINE_NUCLEOBASE_BIOSYNTHETIC_PROCESS	12	-0.00862119	Down	0.0443809	0.951427
ZHANG_RESPONSE_TO_CANTHARIDIN_UP	13	0.0708458	Up	0.044392	0.951427
GO_CANONICAL_WNT_SIGNALING_PATHWAY_INVOLVED_IN_REGULATION_OF_CELL_PROLIFERATION	6	-0.0170023	Down	0.0445008	0.952736
GO_CONVERGENT_EXTENSION_INVOLVED_IN_GASTRULATION	7	0.0915903	Down	0.0446023	0.953229
WP_GLYCOSAMINOGLYCAN_DEGRADATION	15	0.0613723	Down	0.0446776	0.953229
GO_RESPONSE_TO_NICOTINE	29	0.0086193	Up	0.0446844	0.953229
GO_ENZYME_DIRECTED_RRNA_PSEUDOURIDINE_SYNTHESIS	6	0.217598	Down	0.0447147	0.953229
COULOUARN_TEMPORAL_TGFB1_SIGNATURE_UP	107	0.0604487	Up	0.0447898	0.953601
HP_SPONDYLOEPIMETAPHYSEAL_DYSPLASIA	12	0.0294138	Down	0.0448323	0.953601
GO_LIPASE_INHIBITOR_ACTIVITY	11	0.0607706	Up	0.0448957	0.953601
GO_DIADENOSINE_POLYPHOSPHATE_METABOLIC_PROCESS	6	0.0485355	Down	0.0449231	0.953601
HP_LUMBAR_HYPERLORDOSIS	55	0.0320527	Down	0.045017	0.954579
WP_MACROPHAGE_MARKERS	7	0.0108435	Down	0.0451126	0.954823
GO_ACETYLCHOLINE_BINDING	4	0.00783179	Up	0.0451241	0.954823
MCLACHLAN_DENTAL_CARIES_UP	152	0.0209051	Up	0.0452934	0.956441
HP_DYSTROPHIC_TOENAIL	18	0.0593268	Down	0.0453433	0.956441
REACTOME_NEGATIVE_REGULATION_OF_TCF_DEPENDENT_SIGNALING_BY_WNT_LIGAND_ANTAGONISTS	8	0.048371	Down	0.0453442	0.956441
HP_APLASIA_HYPOPLASIA_OF_THE_NASAL_SEPTUM	4	0.053704	Up	0.0454443	0.956518
HP_ABNORMALITY_OF_GLYCOSPHINGOLIPID_METABOLISM	6	0.130669	Down	0.0456387	0.956518
GO_CYTOKINE_RECEPTOR_BINDING	147	0.0299471	Up	0.0456647	0.956518
GO_STEROID_METABOLIC_PROCESS	240	0.0371288	Down	0.0456818	0.956518
GO_NEURAL_CREST_CELL_DIFFERENTIATION	66	0.0158723	Down	0.045699	0.956518
REACTOME_SYNTHESIS_OF_ACTIVE_UBIQUITIN_ROLES_OF_E1_AND_E2_ENZYMES	30	0.061746	Up	0.0457381	0.956518
REACTOME_SYNTHESIS_OF_PYROPHOSPHATES_IN_THE_CYTOSOL	9	0.0445582	Down	0.0457435	0.956518
BIOCARTA_IFNG_PATHWAY	6	-0.0150792	Up	0.0457494	0.956518
KRISHNAN_FURIN_TARGETS_UP	6	0.0790187	Down	0.0457788	0.956518
GO_CELLULAR_HYPOTONIC_RESPONSE	8	0.09391	Up	0.0458375	0.956744
ZWANG_CLASS_1_TRANSIENTLY_INDUCED_BY_EGF	442	0.0565104	Up	0.0459209	0.956746
GO_REGULATION_OF_ODONTOGENESIS	15	0.0193206	Up	0.0459357	0.956746
GUO_TARGETS_OF_IRS1_AND_IRS2	89	0.0426675	Down	0.0459813	0.956746
GO_REGULATION_OF_XENOPHAGY	6	0.0159701	Up	0.0460558	0.9573
KEGG_COMPLEMENT_AND_COAGULATION_CASCADES	32	0.0280751	Up	0.0461224	0.957598
GO_HYDROLASE_ACTIVITY_ACTING_ON_ETHER_BONDS	10	0.0261456	Down	0.0461661	0.957598
BIOCARTA_MITR_PATHWAY	3	0.122135	Up	0.0462971	0.958895
GO_7S_RNA_BINDING	7	0.024414	Up	0.0463647	0.958895
CLAUS_PGR_POSITIVE_MENINGIOMA_DN	11	0.0778837	Up	0.0464093	0.958895
HP_CHRONIC_ATROPHIC_GASTRITIS	4	0.187795	Up	0.046452	0.958895
WP_OVERVIEW_OF_LEUKOCYTEINTRINSIC_HIPPO_PATHWAY_FUNCTIONS	29	0.0712145	Up	0.0464686	0.958895
KYNG_WERNER_SYNDROM_UP	14	0.0470103	Up	0.0466037	0.96069
MCBRYAN_PUBERTAL_BREAST_5_6WK_UP	108	0.0360143	Up	0.046767	0.962981
GO_ACID_THIOL_LIGASE_ACTIVITY	19	-0.00260759	Down	0.0468112	0.962981
GO_MITOCHONDRIAL_PROTEIN_CATABOLIC_PROCESS	5	0.0714366	Up	0.0469436	0.963756
GO_CARBON_CARBON_LYASE_ACTIVITY	42	0.00404909	Down	0.0469454	0.963756
GO_ISOPRENOID_METABOLIC_PROCESS	93	0.027789	Down	0.0471509	0.96698
REACTOME_TFAP2_AP_2_FAMILY_REGULATES_TRANSCRIPTION_OF_CELL_CYCLE_FACTORS	5	-0.0773185	Up	0.0472036	0.967068
GO_POSITIVE_REGULATION_OF_CHOLESTEROL_METABOLIC_PROCESS	7	-0.0223227	Down	0.0472773	0.967585
GO_LACRIMAL_GLAND_DEVELOPMENT	4	0.135151	Down	0.047384	0.967866
HP_APLASIA_HYPOPLASIA_INVOLVING_THE_PELVIS	53	0.0345052	Down	0.047462	0.967866
GO_CYTOPLASMIC_SEQUESTERING_OF_NF_KAPPAB	7	0.0310653	Up	0.0474916	0.967866
KEGG_PORPHYRIN_AND_CHLOROPHYLL_METABOLISM	24	0.0199471	Down	0.0475539	0.967866
REACTOME_TRAF6_MEDIATED_IRF7_ACTIVATION_IN_TLR7_8_OR_9_SIGNALING	13	0.0428629	Up	0.0475667	0.967866
NAKAMURA_ADIPOGENESIS_EARLY_UP	57	0.0196379	Down	0.0476408	0.967866
GO_NEGATIVE_REGULATION_OF_VASOCONSTRICTION	6	-0.0162609	Up	0.0477354	0.967866
BIOCARTA_AHSP_PATHWAY	7	0.0292081	Down	0.0477472	0.967866
GO_DNA_UNWINDING_INVOLVED_IN_DNA_REPLICATION	17	0.00468078	Down	0.0477701	0.967866
GO_ENDOLYSOSOME	20	0.0300322	Down	0.0477771	0.967866
GARGALOVIC_RESPONSE_TO_OXIDIZED_PHOSPHOLIPIDS_BLACK_DN	10	0.0247878	Down	0.047824	0.967866
REACTOME_FOLDING_OF_ACTIN_BY_CCT_TRIC	10	0.106591	Up	0.0479319	0.968259
REACTOME_TRNA_MODIFICATION_IN_THE_NUCLEUS_AND_CYTOSOL	41	0.0330136	Down	0.0479701	0.968259
KEGG_TRYPTOPHAN_METABOLISM	26	0.0209789	Down	0.0480183	0.968259
KEGG_CYTOKINE_CYTOKINE_RECEPTOR_INTERACTION	120	0.0255535	Up	0.0480814	0.968259
HP_ABNORMALITY_OF_EPIDERMAL_MORPHOLOGY	57	0.0561593	Up	0.0480858	0.968259
HP_HAMMERTOE	31	0.0403205	Down	0.0482107	0.968573
GO_NEGATIVE_REGULATION_OF_INTERLEUKIN_1_MEDIATED_SIGNALING_PATHWAY	3	0.0741664	Up	0.0482331	0.968573
LEI_HOXC8_TARGETS_DN	13	0.0302928	Up	0.0482468	0.968573
ABDELMOHSEN_ELAVL4_TARGETS	13	0.0390597	Up	0.0484186	0.969324
PID_NFKAPPAB_CANONICAL_PATHWAY	24	0.0655552	Up	0.0484296	0.969324
GO_PROTEIN_GLUTAMINE_GAMMA_GLUTAMYLTRANSFERASE_ACTIVITY	3	0.146464	Up	0.0484298	0.969324
GO_RESPONSE_TO_PEPTIDOGLYCAN	8	0.0448405	Up	0.0485587	0.970932
SOTIRIOU_BREAST_CANCER_GRADE_1_VS_3_DN	51	0.00382373	Down	0.0487742	0.974157
DASU_IL6_SIGNALING_SCAR_DN	15	0.0856736	Up	0.0488176	0.974157
WEST_ADRENOCORTICAL_TUMOR_MARKERS_UP	20	0.0279857	Down	0.04888	0.97443
GO_OXIDOREDUCTASE_ACTIVITY_ACTING_ON_PAIRED_DONORS_WITH_OXIDATION_OF_A_PAIR_OF_DONORS_RESULTING_IN_THE_REDUCTION_OF_MOLECULAR_OXYGEN_TO_TWO_MOLECULES_OF_WATER	5	0.0450525	Down	0.0489996	0.975839
GO_CELLULAR_RESPONSE_TO_MINERALOCORTICOID_STIMULUS	4	-0.0241699	Up	0.0490564	0.975998
GO_CD4_POSITIVE_ALPHA_BETA_T_CELL_CYTOKINE_PRODUCTION	12	0.0333157	Up	0.0491707	0.977298
GO_COA_TRANSFERASE_ACTIVITY	5	-0.0131096	Down	0.049341	0.978519
GO_CORTICOTROPIN_RELEASING_HORMONE_RECEPTOR_BINDING	3	0.0603831	Down	0.0493653	0.978519
HP_FACIAL_CAPILLARY_HEMANGIOMA	7	0.0609795	Down	0.0493791	0.978519
REACTOME_THE_ACTIVATION_OF_ARYLSULFATASES	10	0.0269144	Down	0.0494692	0.979153
HP_IMPAIRED_TACTILE_SENSATION	11	0.0899991	Down	0.0495137	0.979153
GO_NEGATIVE_REGULATION_OF_HAIR_FOLLICLE_DEVELOPMENT	4	0.00183008	Up	0.0495952	0.979153
GO_HMG_BOX_DOMAIN_BINDING	7	0.0220647	Up	0.0496072	0.979153
MALIK_REPRESSED_BY_ESTROGEN	12	0.0679795	Up	0.0497838	0.98167
GO_EMBRYONIC_PROCESS_INVOLVED_IN_FEMALE_PREGNANCY	4	-0.0435121	Up	0.0499914	0.984791
GO_NEGATIVE_REGULATION_OF_HISTONE_H3_K4_METHYLATION	5	0.0374096	Down	0.0502431	0.987582
GO_MICROGLIAL_CELL_PROLIFERATION	4	-0.0724211	Up	0.050318	0.987582
GO_DOUBLE_STRANDED_METHYLATED_DNA_BINDING	4	-0.0910588	Down	0.0503416	0.987582
NIKOLSKY_BREAST_CANCER_10Q22_AMPLICON	9	0.0235826	Down	0.0505588	0.987582
GO_PROTOPORPHYRINOGEN_IX_BIOSYNTHETIC_PROCESS	8	0.0147417	Down	0.0505656	0.987582
BERENJENO_TRANSFORMED_BY_RHOA_REVERSIBLY_UP	7	0.0256497	Down	0.0505835	0.987582
GO_POSITIVE_REGULATION_OF_HISTONE_UBIQUITINATION	5	-0.0141521	Down	0.0505854	0.987582
WP_TCELL_RECEPTOR_AND_COSTIMULATORY_SIGNALING	21	0.0435026	Up	0.0507003	0.987582
PRAMOONJAGO_SOX4_TARGETS_DN	49	0.0632445	Down	0.0507909	0.987582
HP_CHERRY_RED_SPOT_OF_THE_MACULA	15	0.0467684	Down	0.0507984	0.987582
HP_CORNEAL_NEOVASCULARIZATION	15	0.0938596	Down	0.0508036	0.987582
GO_REGULATION_OF_TRANSLATIONAL_ELONGATION	18	-0.00503088	Up	0.0508339	0.987582
GO_OXYGEN_METABOLIC_PROCESS	3	0.00865011	Down	0.0508751	0.987582
GO_NEGATIVE_REGULATION_OF_MYOTUBE_DIFFERENTIATION	9	-0.00805483	Up	0.0509028	0.987582
GO_CHEMOKINE_SECRETION	7	0.0339015	Up	0.0509327	0.987582
GO_OXIDOREDUCTASE_ACTIVITY_ACTING_ON_THE_CH_NH_GROUP_OF_DONORS	23	0.0215322	Down	0.0509327	0.987582
GO_LEUKOCYTE_MIGRATION_INVOLVED_IN_INFLAMMATORY_RESPONSE	6	0.0858547	Up	0.0509736	0.987582
GO_RESPONSE_TO_GRANULOCYTE_MACROPHAGE_COLONY_STIMULATING_FACTOR	8	0.0447513	Up	0.0510495	0.988095
GO_REGULATION_OF_OOGENESIS	7	0.100849	Down	0.0511324	0.98824
WP_CELLULAR_PROTEOSTASIS	6	0.0672313	Up	0.0512474	0.98824
KRIGE_AMINO_ACID_DEPRIVATION	24	0.0350332	Up	0.0513211	0.98824
WP_NUCLEOTIDEBINDING_OLIGOMERIZATION_DOMAIN_NOD_PATHWAY	37	0.0198103	Up	0.0513485	0.98824
HP_CENTRAL_DIABETES_INSIPIDUS	4	-0.0470517	Down	0.0513589	0.98824
HP_DELAYED_EPIPHYSEAL_OSSIFICATION	10	0.0307148	Down	0.0514544	0.98824
WP_OMEGA9_FA_SYNTHESIS	13	0.0478095	Down	0.0516834	0.98824
CADWELL_ATG16L1_TARGETS_UP	60	0.00689923	Up	0.0517412	0.98824
SMIRNOV_RESPONSE_TO_IR_2HR_UP	52	0.0533257	Up	0.051759	0.98824
GO_POTASSIUM_ION_EXPORT_ACROSS_PLASMA_MEMBRANE	3	0.12841	Up	0.0517749	0.98824
HP_CRYPTOPHTHALMOS	4	-0.0544124	Down	0.0517807	0.98824
GO_C_PALMITOYLTRANSFERASE_ACTIVITY	5	0.0181387	Up	0.0517941	0.98824
GO_CANNABINOID_SIGNALING_PATHWAY	7	0.0377448	Down	0.0518214	0.98824
GO_COLLAGEN_TRIMER	32	0.0218303	Down	0.0518396	0.98824
REACTOME_RRNA_MODIFICATION_IN_THE_NUCLEUS_AND_CYTOSOL	68	0.0610886	Down	0.0519055	0.98824
BEIER_GLIOMA_STEM_CELL_UP	27	0.0280749	Up	0.0519267	0.98824
GO_NEGATIVE_REGULATION_OF_CYTOPLASMIC_TRANSLATION	7	0.0977426	Up	0.051947	0.98824
GENTILE_UV_RESPONSE_CLUSTER_D5	36	0.0429658	Up	0.0520049	0.98824
GO_CELLULAR_RESPONSE_TO_PEPTIDOGLYCAN	3	-0.0402982	Up	0.0520828	0.98824
WIERENGA_STAT5A_TARGETS_GROUP2	37	0.054536	Up	0.0521324	0.98824
HP_DECREASED_CIRCULATING_IGA_LEVEL	25	0.0402683	Down	0.0521644	0.98824
INGRAM_SHH_TARGETS_UP	101	0.0199096	Up	0.0521937	0.98824
HP_ABNORMAL_LARGE_INTESTINE_PHYSIOLOGY	45	0.0324454	Down	0.0522391	0.98824
GO_PROLINE_METABOLIC_PROCESS	8	0.0396983	Down	0.0522909	0.98824
HP_STATUS_EPILEPTICUS	97	0.0162032	Down	0.0523306	0.98824
REACTOME_MITOCHONDRIAL_TRNA_AMINOACYLATION	20	0.0141849	Down	0.0523433	0.98824
GO_NEGATIVE_REGULATION_OF_CIRCADIAN_RHYTHM	10	-0.0479209	Down	0.0525126	0.9905
HOLLERN_SOLID_NODULAR_BREAST_TUMOR_UP	7	-0.00978588	Up	0.0526665	0.990751
GO_POSITIVE_REGULATION_OF_OOGENESIS	4	0.140005	Down	0.0526955	0.990751
GO_NEGATIVE_REGULATION_OF_TISSUE_REMODELING	17	0.0277798	Down	0.0527348	0.990751
GO_NEGATIVE_REGULATION_OF_IMMUNOGLOBULIN_PRODUCTION	8	-0.00520577	Up	0.0527609	0.990751
ONDER_CDH1_SIGNALING_VIA_CTNNB1	73	0.0244047	Up	0.0528312	0.990751
GO_INTRAMOLECULAR_OXIDOREDUCTASE_ACTIVITY_TRANSPOSING_C_C_BONDS	11	0.0344125	Down	0.0528625	0.990751
HP_FINGERNAIL_DYSPLASIA	9	0.124094	Down	0.0529216	0.990751
GO_OSTEOCLAST_FUSION	6	0.121382	Down	0.0529525	0.990751
GO_SPLICEOSOMAL_TRI_SNRNP_COMPLEX_ASSEMBLY	16	0.0220141	Down	0.0530011	0.990751
GO_HISTAMINE_RECEPTOR_ACTIVITY	3	0.0767171	Up	0.0530611	0.990751
REACTOME_DAG_AND_IP3_SIGNALING	32	0.0291752	Down	0.0532532	0.990751
KEGG_ARACHIDONIC_ACID_METABOLISM	35	0.0278787	Down	0.0533008	0.990751
GO_EUKARYOTIC_TRANSLATION_INITIATION_FACTOR_2_COMPLEX	5	0.0213256	Up	0.0533515	0.990751
THEILGAARD_NEUTROPHIL_AT_SKIN_WOUND_UP	71	0.0444132	Up	0.0533867	0.990751
REACTOME_DISEASES_ASSOCIATED_WITH_GLYCOSAMINOGLYCAN_METABOLISM	28	0.0627174	Down	0.053422	0.990751
ABBUD_LIF_SIGNALING_2_UP	10	0.015239	Up	0.0534265	0.990751
HP_ABSENT_NIPPLE	8	0.0255842	Down	0.0535116	0.990751
GO_P38MAPK_CASCADE	38	0.0519864	Up	0.0535521	0.990751
HP_LARGE_EARLOBE	17	0.00344348	Down	0.0535655	0.990751
GO_GROWTH_PLATE_CARTILAGE_DEVELOPMENT	14	0.00729925	Down	0.0535821	0.990751
HP_PILI_CANALICULI	8	-0.0530219	Down	0.0536294	0.990751
GO_NEGATIVE_REGULATION_OF_NITRIC_OXIDE_METABOLIC_PROCESS	12	0.0421019	Down	0.0536577	0.990751
TAKEDA_TARGETS_OF_NUP98_HOXA9_FUSION_8D_UP	109	0.019215	Up	0.0536667	0.990751
GO_BRANCHING_INVOLVED_IN_PROSTATE_GLAND_MORPHOGENESIS	9	0.069644	Down	0.0537481	0.991338
HP_SHORT_FOURTH_METATARSAL	8	0.0406367	Down	0.0538637	0.992349
BIOCARTA_SALMONELLA_PATHWAY	4	0.156494	Up	0.0539452	0.992349
REACTOME_VISUAL_PHOTOTRANSDUCTION	56	0.014286	Down	0.0539643	0.992349
HP_MULTIPLE_SUTURE_CRANIOSYNOSTOSIS	10	0.100495	Down	0.0540256	0.992349
GO_OXIDOREDUCTASE_ACTIVITY_ACTING_ON_PAIRED_DONORS_WITH_INCORPORATION_OR_REDUCTION_OF_MOLECULAR_OXYGEN	115	0.021659	Down	0.0540514	0.992349
KORKOLA_TERATOMA	28	0.0448365	Up	0.0542218	0.99298
GO_NEGATIVE_REGULATION_OF_ALPHA_BETA_T_CELL_DIFFERENTIATION	17	0.111395	Up	0.0542585	0.99298
GO_NATURAL_KILLER_CELL_LECTIN_LIKE_RECEPTOR_BINDING	16	0.00172272	Up	0.0542611	0.99298
GO_POSITIVE_REGULATION_OF_CIRCADIAN_RHYTHM	8	0.0670825	Up	0.0542846	0.99298
GO_AMPA_GLUTAMATE_RECEPTOR_COMPLEX	11	-0.0106772	Down	0.0543737	0.993701
HP_11_PAIRS_OF_RIBS	24	0.00524813	Down	0.0546988	0.998174
HP_SEVERE_SHORT_LIMB_DWARFISM	4	0.017917	Up	0.0547184	0.998174
HP_CORTICAL_CATARACT	4	-0.0462722	Down	0.0548342	0.999373
HP_HYPOKETOTIC_HYPOGLYCEMIA	12	0.00164573	Down	0.0549278	0.999617
GO_GLIAL_CELL_FATE_COMMITMENT	8	-0.0435062	Down	0.0551138	0.999617
HP_MILD_MICROCEPHALY	11	-0.000232405	Up	0.0553495	0.999617
OUELLET_OVARIAN_CANCER_INVASIVE_VS_LMP_UP	118	0.0701712	Up	0.0554454	0.999617
NAGASHIMA_NRG1_SIGNALING_UP	168	0.0781019	Up	0.0555404	0.999617
GO_ACETYLCHOLINE_RECEPTOR_ACTIVITY	8	-0.000569551	Up	0.0556022	0.999617
GO_CALCIUM_ION_TRANSMEMBRANE_TRANSPORT_VIA_HIGH_VOLTAGE_GATED_CALCIUM_CHANNEL	9	-0.000636845	Down	0.055633	0.999617
GO_INTRINSIC_COMPONENT_OF_SYNAPTIC_MEMBRANE	60	0.0248941	Down	0.0557156	0.999617
WP_STEROL_REGULATORY_ELEMENTBINDING_PROTEINS_SREBP_SIGNALLING	66	0.0811358	Down	0.0557359	0.999617
MATTHEWS_AP1_TARGETS	15	0.0212637	Up	0.0558054	0.999617
ANDERSEN_CHOLANGIOCARCINOMA_CLASS2	158	0.0421843	Up	0.0558735	0.999617
HP_BREECH_PRESENTATION	15	0.00753999	Down	0.055933	0.999617
GO_POSITIVE_REGULATION_OF_AUTOPHAGOSOME_MATURATION	6	-0.00696606	Down	0.0560567	0.999617
HOLLERN_PAPILLARY_BREAST_TUMOR	16	0.0511152	Up	0.056206	0.999617
GENTILE_UV_RESPONSE_CLUSTER_D4	53	0.0865986	Up	0.0562427	0.999617
WP_SARS_CORONAVIRUS_AND_INNATE_IMMUNITY	17	0.0412505	Up	0.0563767	0.999617
GO_HIGH_DENSITY_LIPOPROTEIN_PARTICLE_CLEARANCE	7	-0.0378969	Down	0.0563939	0.999617
HP_ROUGH_BONE_TRABECULATION	20	0.00895228	Down	0.0564175	0.999617
GO_SEQUESTERING_OF_METAL_ION	12	0.116008	Up	0.0564445	0.999617
BYSTRYKH_HEMATOPOIESIS_STEM_CELL_RUNX1	5	0.0801201	Up	0.0565191	0.999617
REACTOME_ACTIVATION_OF_IRF3_IRF7_MEDIATED_BY_TBK1_IKK_EPSILON	17	0.0191831	Up	0.0565316	0.999617
GO_HISTONE_H3_K9_TRIMETHYLATION	16	-0.000947706	Down	0.0566086	0.999617
REACTOME_POLB_DEPENDENT_LONG_PATCH_BASE_EXCISION_REPAIR	7	0.00849417	Down	0.0570095	0.999617
GO_HEXOSE_PHOSPHATE_TRANSPORT	5	-0.0752789	Down	0.0570982	0.999617
GO_CEREBELLAR_GRANULAR_LAYER_MORPHOGENESIS	6	-0.0387152	Down	0.0571859	0.999617
REACTOME_KERATINIZATION	70	0.125943	Up	0.0572237	0.999617
GO_POSITIVE_REGULATION_OF_RESPONSE_TO_WOUNDING	50	0.0669614	Up	0.0572415	0.999617
GO_ASTRAL_MICROTUBULE_ORGANIZATION	10	0.142318	Up	0.0572572	0.999617
RAY_ALZHEIMERS_DISEASE	8	-0.0553695	Up	0.0572832	0.999617
GO_MATURATION_OF_5_8S_RRNA	36	0.0499823	Down	0.0572982	0.999617
GO_NUCLEOTIDE_BINDING_OLIGOMERIZATION_DOMAIN_CONTAINING_2_SIGNALING_PATHWAY	17	0.137935	Up	0.0573587	0.999617
HP_ABNORMALITY_OF_URINE_CALCIUM_CONCENTRATION	27	0.0230641	Down	0.0573924	0.999617
FINAK_BREAST_CANCER_SDPP_SIGNATURE	7	0.0836451	Up	0.0575493	0.999617
ICHIBA_GRAFT_VERSUS_HOST_DISEASE_D7_UP	97	0.0112831	Up	0.057608	0.999617
BRUECKNER_TARGETS_OF_MIRLET7A3_UP	95	0.0637263	Up	0.0576305	0.999617
HP_BIFID_TONGUE	21	0.0466705	Down	0.0576589	0.999617
GO_REGULATION_OF_AMINO_ACID_IMPORT_ACROSS_PLASMA_MEMBRANE	10	0.0778329	Up	0.0577026	0.999617
HP_BREAST_APLASIA	14	0.0609616	Down	0.0577459	0.999617
GO_RESPONSE_TO_CISPLATIN	10	-0.00675302	Down	0.0579035	0.999617
HP_IRREGULAR_MENSTRUATION	19	0.0718033	Down	0.057916	0.999617
GO_CARDIAC_MUSCLE_TISSUE_REGENERATION	3	0.281346	Up	0.0579681	0.999617
AMIT_EGF_RESPONSE_120_HELA	68	0.0564485	Up	0.0579747	0.999617
GO_NEGATIVE_REGULATION_OF_MONOCYTE_CHEMOTAXIS	4	0.200256	Up	0.0580501	0.999617
GO_ENDORIBONUCLEASE_ACTIVITY	61	0.03014	Down	0.0580705	0.999617
HP_LICHENIFICATION	7	0.000644926	Up	0.0582339	0.999617
PID_IL3_PATHWAY	21	0.0606716	Up	0.0582872	0.999617
GO_HISTAMINE_PRODUCTION_INVOLVED_IN_INFLAMMATORY_RESPONSE	6	0.0182736	Up	0.0583024	0.999617
GO_NOTOCHORD_MORPHOGENESIS	5	-0.00927627	Up	0.0583077	0.999617
BIOCARTA_GRANULOCYTES_PATHWAY	8	-0.0298099	Up	0.0583128	0.999617
HANSON_HRAS_SIGNALING_VIA_NFKB	17	0.0847396	Up	0.0583143	0.999617
GO_MITOCHONDRIAL_RESPIRATORY_CHAIN_COMPLEX_IV	10	0.11958	Up	0.0583395	0.999617
GO_ATRIOVENTRICULAR_VALVE_DEVELOPMENT	21	0.096158	Up	0.0584027	0.999617
HP_MACULAR_SCAR	7	-0.0785575	Down	0.0584222	0.999617
BOYAULT_LIVER_CANCER_SUBCLASS_G2	27	0.0212655	Down	0.0584233	0.999617
GENTILE_UV_HIGH_DOSE_DN	282	0.0619482	Up	0.0584917	0.999617
BERENJENO_TRANSFORMED_BY_RHOA_FOREVER_UP	12	-0.00257011	Up	0.0585046	0.999617
HP_ABNORMAL_PAROTID_GLAND_MORPHOLOGY	6	0.0289108	Down	0.0585857	0.999617
GO_MAINTENANCE_OF_APICAL_BASAL_CELL_POLARITY	6	0.0246626	Up	0.0585897	0.999617
HP_ANENCEPHALY	55	0.0227504	Down	0.0586168	0.999617
GO_REGULATION_OF_ADENYLATE_CYCLASE_ACTIVATING_ADRENERGIC_RECEPTOR_SIGNALING_PATHWAY_INVOLVED_IN_HEART_PROCESS	3	0.282905	Down	0.0586833	0.999617
RAFFEL_VEGFA_TARGETS_DN	4	0.0611948	Up	0.0587025	0.999617
HP_CHRONIC_MUCOCUTANEOUS_CANDIDIASIS	15	0.0172708	Up	0.0587059	0.999617
TAKEDA_TARGETS_OF_NUP98_HOXA9_FUSION_8D_DN	136	0.0256169	Up	0.0587068	0.999617
GO_MITOCHONDRIAL_RESPIRASOME_ASSEMBLY	6	0.167625	Up	0.0587221	0.999617
GO_POSITIVE_REGULATION_OF_CORTICOSTEROID_HORMONE_SECRETION	4	0.0577605	Down	0.0587504	0.999617
GO_POSITIVE_REGULATION_OF_MACROPHAGE_ACTIVATION	14	0.00720576	Up	0.0587647	0.999617
GAURNIER_PSMD4_TARGETS	56	0.0216371	Up	0.0588749	0.999617
SESTO_RESPONSE_TO_UV_C0	121	0.0693467	Up	0.0589449	0.999617
BIOCARTA_IL17_PATHWAY	6	-0.0671079	Up	0.0591714	0.999617
GO_SEQUESTERING_OF_ZINC_ION	7	0.0945546	Up	0.059376	0.999617
GO_FERROUS_IRON_BINDING	19	0.00175145	Down	0.0594207	0.999617
HASEGAWA_TUMORIGENESIS_BY_RET_C634R	6	0.0388062	Up	0.0595093	0.999617
HP_SECONDARY_AMENORRHEA	37	0.0554658	Down	0.0595873	0.999617
GO_MYOFIBRIL_ASSEMBLY	38	0.0231157	Up	0.0596606	0.999617
HOLLEMAN_DAUNORUBICIN_B_ALL_UP	9	0.00788045	Down	0.0596706	0.999617
REACTOME_SIGNALING_BY_TGFB_FAMILY_MEMBERS	91	0.0638876	Up	0.0597819	0.999617
HP_SUBMUCOUS_CLEFT_HARD_PALATE	51	0.0440321	Down	0.0598789	0.999617
GO_ER_OVERLOAD_RESPONSE	12	0.0222486	Up	0.0599702	0.999617
HP_PERIPHERAL_OPACIFICATION_OF_THE_CORNEA	7	0.0242044	Down	0.0599752	0.999617
GO_GLUCOSYLTRANSFERASE_ACTIVITY	17	-0.0206721	Up	0.060138	0.999617
GO_NEGATIVE_REGULATION_OF_MEMBRANE_POTENTIAL	11	0.047748	Up	0.0601437	0.999617
GO_NEGATIVE_REGULATION_OF_RECEPTOR_BINDING	10	0.0581503	Down	0.0602548	0.999617
GO_LONG_CHAIN_FATTY_ACID_METABOLIC_PROCESS	79	0.0219695	Down	0.0603356	0.999617
GO_CORNIFICATION	70	0.129869	Up	0.0603715	0.999617
HP_PROGRESSIVE_SPASTIC_QUADRIPLEGIA	8	0.0342381	Down	0.0603827	0.999617
GO_REGULATION_OF_CELLULAR_PH_REDUCTION	4	0.00964629	Up	0.0605088	0.999617
GO_NEGATIVE_REGULATION_OF_SMAD_PROTEIN_COMPLEX_ASSEMBLY	3	-0.105512	Up	0.0605394	0.999617
LE_SKI_TARGETS_UP	16	0.111613	Down	0.0605865	0.999617
SABATES_COLORECTAL_ADENOMA_UP	96	0.0284291	Up	0.0606128	0.999617
GO_POSITIVE_REGULATION_OF_ACTIN_FILAMENT_DEPOLYMERIZATION	9	0.0293784	Up	0.0607495	0.999617
GO_AEROBIC_ELECTRON_TRANSPORT_CHAIN	19	0.0609814	Up	0.0607516	0.999617
WP_COVID19_ADVERSE_OUTCOME_PATHWAY	7	-0.0483262	Up	0.0607831	0.999617
REACTOME_DEFECTIVE_B4GALT7_CAUSES_EDS_PROGEROID_TYPE	13	0.0410929	Down	0.0608113	0.999617
PHONG_TNF_RESPONSE_VIA_P38_PARTIAL	158	0.067745	Up	0.060825	0.999617
HP_URETHRAL_ATRESIA	21	0.0099796	Down	0.0609435	0.999617
PID_IFNG_PATHWAY	38	0.0688823	Up	0.0610205	0.999617
GO_ACETYL_COA_METABOLIC_PROCESS	33	0.0260173	Down	0.0610225	0.999617
GO_SENSORY_PERCEPTION_OF_BITTER_TASTE	5	0.0215635	Down	0.0610226	0.999617
GO_LEUKOCYTE_CHEMOTAXIS	139	0.0347126	Up	0.0611243	0.999617
REACTOME_TP53_REGULATES_TRANSCRIPTION_OF_DEATH_RECEPTORS_AND_LIGANDS	12	-0.00519309	Down	0.0611265	0.999617
GO_HISTONE_PHOSPHORYLATION	36	0.0373541	Down	0.0611338	0.999617
GO_REGULATION_OF_TYPE_2_IMMUNE_RESPONSE	19	0.022163	Up	0.0611412	0.999617
GO_INTRINSIC_COMPONENT_OF_POSTSYNAPTIC_DENSITY_MEMBRANE	16	0.0594756	Down	0.0611459	0.999617
GO_MALE_GENITALIA_DEVELOPMENT	10	0.0187018	Down	0.0611752	0.999617
HP_ABNORMAL_EPIPHYSEAL_OSSIFICATION	46	0.0369625	Down	0.0611893	0.999617
IKEDA_MIR30_TARGETS_UP	111	0.0619533	Up	0.0612178	0.999617
GO_CELLULAR_RESPONSE_TO_EPINEPHRINE_STIMULUS	8	-0.0255938	Down	0.0612277	0.999617
GO_I_SMAD_BINDING	14	0.102913	Up	0.0614185	0.999617
HP_DYSMENORRHEA	11	0.101913	Down	0.0614576	0.999617
HP_ANAL_ATRESIA	104	0.0240617	Down	0.0615382	0.999617
GO_NUCLEOLUS_ORGANIZATION	7	0.0318572	Down	0.0615555	0.999617
GO_CORTICOSTEROID_HORMONE_SECRETION	8	0.00836655	Down	0.0615617	0.999617
REACTOME_FCERI_MEDIATED_NF_KB_ACTIVATION	78	0.0549981	Up	0.0615839	0.999617
JONES_TCOF1_TARGETS	5	0.134704	Up	0.0616183	0.999617
GO_DENTINOGENESIS	5	0.127912	Down	0.0616256	0.999617
GO_GANGLIOSIDE_CATABOLIC_PROCESS	9	-7.99e-05	Down	0.0616289	0.999617
GO_MITOTIC_SPINDLE_ASTRAL_MICROTUBULE	8	0.0473774	Up	0.0617246	0.999617
WU_HBX_TARGETS_2_UP	24	0.0541137	Up	0.0617676	0.999617
GO_LYSOSOMAL_LUMEN	83	0.0536195	Down	0.0617683	0.999617
GO_LABYRINTHINE_LAYER_DEVELOPMENT	40	0.0863029	Up	0.061877	0.999617
HP_ABNORMAL_CIRCULATING_CHOLESTEROL_CONCENTRATION	66	0.0492778	Down	0.0618928	0.999617
DORSAM_HOXA9_TARGETS_DN	29	0.0460538	Up	0.0619293	0.999617
GO_MEMBRANE_FISSION	13	-0.00506137	Up	0.0619486	0.999617
HOFFMAN_CLOCK_TARGETS_DN	4	0.136685	Up	0.0619966	0.999617
JIANG_AGING_CEREBRAL_CORTEX_UP	26	0.0863634	Up	0.0620456	0.999617
GO_TRANSCRIPTION_PREINITIATION_COMPLEX	9	0.0514387	Up	0.0620685	0.999617
HP_FETAL_AKINESIA_SEQUENCE	15	0.0252228	Down	0.0621277	0.999617
WP_IL1_AND_MEGAKARYOCYTES_IN_OBESITY	18	0.0664642	Up	0.062223	0.999617
WU_HBX_TARGETS_2_DN	13	0.0283887	Up	0.0622475	0.999617
HP_SLENDER_LONG_BONE	34	0.0235343	Down	0.0623107	0.999617
AMIT_EGF_RESPONSE_120_MCF10A	41	0.0691893	Up	0.0623134	0.999617
HP_APLASIA_HYPOPLASIA_OF_THE_CLAVICLES	41	0.0500719	Down	0.0624342	0.999617
GO_IRIS_MORPHOGENESIS	5	0.0743368	Down	0.0625204	0.999617
MITSIADES_RESPONSE_TO_APLIDIN_UP	403	0.0435426	Up	0.0625527	0.999617
GALIE_TUMOR_ANGIOGENESIS	5	-0.0868555	Up	0.0626013	0.999617
HP_ABNORMALITY_OF_LIPOPROTEIN_CHOLESTEROL_CONCENTRATION	29	0.0345926	Down	0.0626291	0.999617
HP_XANTHELASMA	7	0.0806617	Down	0.062632	0.999617
MCCOLLUM_GELDANAMYCIN_RESISTANCE_UP	9	0.0491471	Down	0.0626394	0.999617
GO_NEGATIVE_REGULATION_OF_CALCIUM_ION_IMPORT	8	-0.0262187	Down	0.0627755	0.999617
GO_NEGATIVE_REGULATION_OF_CHOLESTEROL_STORAGE	8	-0.00719935	Up	0.0629198	0.999617
SCHLOSSER_MYC_TARGETS_AND_SERUM_RESPONSE_UP	50	0.100406	Down	0.0630717	0.999617
CHARAFE_BREAST_CANCER_BASAL_VS_MESENCHYMAL_UP	125	0.083547	Up	0.0631077	0.999617
GO_PROTEIN_LIPID_COMPLEX_BINDING	17	0.084976	Down	0.0631442	0.999617
PACHER_TARGETS_OF_IGF1_AND_IGF2_UP	29	0.026495	Up	0.0631476	0.999617
GO_NEGATIVE_REGULATION_OF_OXIDOREDUCTASE_ACTIVITY	20	0.0177022	Down	0.0632224	0.999617
HALLMARK_COMPLEMENT	155	0.0391609	Up	0.0633103	0.999617
BIOCARTA_LYMPHOCYTE_PATHWAY	5	-0.000842456	Up	0.063343	0.999617
BIOCARTA_MONOCYTE_PATHWAY	5	-0.000842456	Up	0.063343	0.999617
REACTOME_FORMATION_OF_THE_CORNIFIED_ENVELOPE	69	0.128476	Up	0.0633531	0.999617
GO_FATTY_ACID_DERIVATIVE_TRANSPORT	27	0.0152016	Up	0.063368	0.999617
CHUANG_OXIDATIVE_STRESS_RESPONSE_DN	10	0.00195127	Down	0.0634152	0.999617
GO_HETEROCHROMATIN_ORGANIZATION	49	0.0438306	Down	0.0634979	0.999617
GO_NUCLEOBASE_BIOSYNTHETIC_PROCESS	20	0.00146371	Down	0.0635076	0.999617
GO_OLIGOPEPTIDE_BINDING	10	0.0726681	Down	0.0636143	0.999617
BIOCARTA_MTA3_PATHWAY	15	0.12757	Down	0.0636204	0.999617
VILLANUEVA_LIVER_CANCER_KRT19_DN	45	0.0405769	Down	0.0636246	0.999617
REACTOME_NF_KB_IS_ACTIVATED_AND_SIGNALS_SURVIVAL	12	0.0680588	Up	0.0637874	0.999617
HP_ABNORMAL_LUNG_LOBATION	33	0.032118	Down	0.0637986	0.999617
REACTOME_RHO_GTPASES_ACTIVATE_CIT	19	0.0523244	Up	0.0644497	0.999617
ZWANG_EGF_PERSISTENTLY_DN	54	0.0310029	Down	0.0644788	0.999617
GO_DICARBOXYLIC_ACID_METABOLIC_PROCESS	77	0.0171128	Down	0.0645249	0.999617
HP_NONKETOTIC_HYPOGLYCEMIA	8	0.0685351	Down	0.0645805	0.999617
GO_MYOSIN_HEAVY_CHAIN_BINDING	7	0.0151468	Up	0.064618	0.999617
SMIRNOV_CIRCULATING_ENDOTHELIOCYTES_IN_CANCER_DN	3	-0.0507229	Up	0.0646699	0.999617
HUMMEL_BURKITTS_LYMPHOMA_DN	14	0.0340388	Up	0.0646731	0.999617
GO_POSITIVE_REGULATION_OF_STEM_CELL_DIFFERENTIATION	16	-0.00547301	Up	0.0647326	0.999617
HP_CHOROIDAL_NEOVASCULARIZATION	13	0.0482492	Down	0.0647884	0.999617
GO_RESPIRATORY_CHAIN_COMPLEX_IV	16	0.115094	Up	0.0647934	0.999617
HP_BROAD_RIBS	14	0.00313004	Down	0.0648192	0.999617
HP_SLENDER_TOE	6	0.0516811	Up	0.064913	0.999617
BLANCO_MELO_BRONCHIAL_EPITHELIAL_CELLS_INFLUENZA_A_DEL_NS1_INFECTION_DN	180	0.0216146	Down	0.0649723	0.999617
GO_GLYOXYLATE_METABOLIC_PROCESS	8	0.0802752	Down	0.0650196	0.999617
HP_DIFFUSE_MESANGIAL_SCLEROSIS	11	0.0167738	Down	0.0650661	0.999617
GO_RECEPTOR_MEDIATED_ENDOCYTOSIS_INVOLVED_IN_CHOLESTEROL_TRANSPORT	6	0.173435	Down	0.0650838	0.999617
HP_DUPLICATED_COLLECTING_SYSTEM	12	0.0203749	Down	0.0650999	0.999617
HP_CONGENITAL_HIP_DISLOCATION	64	0.0334733	Down	0.0651679	0.999617
HP_OSTEOMALACIA	15	0.00457015	Down	0.0652227	0.999617
HP_HOLOPROSENCEPHALY	52	0.0127973	Down	0.0653359	0.999617
GO_REGULATION_OF_PLASMINOGEN_ACTIVATION	8	0.203066	Down	0.0653509	0.999617
GO_GLUCURONOSYLTRANSFERASE_ACTIVITY	15	0.0800405	Down	0.0654476	0.999617
REACTOME_RESOLUTION_OF_ABASIC_SITES_AP_SITES_	37	0.026293	Down	0.0655841	0.999617
GO_U3_SNORNA_BINDING	10	0.0860855	Down	0.0656474	0.999617
HP_HYPERACUSIS	14	0.0559717	Down	0.0657396	0.999617
GO_RESPONSE_TO_EPINEPHRINE	10	-4.97e-05	Down	0.06574	0.999617
HP_LONG_TOE	24	0.0250938	Down	0.0657634	0.999617
GO_PROTEASOMAL_UBIQUITIN_INDEPENDENT_PROTEIN_CATABOLIC_PROCESS	23	0.0625856	Up	0.0659432	0.999617
GO_REGULATION_OF_ADENYLATE_CYCLASE_ACTIVATING_G_PROTEIN_COUPLED_RECEPTOR_SIGNALING_PATHWAY	9	0.0255898	Down	0.0659691	0.999617
BLANCO_MELO_BRONCHIAL_EPITHELIAL_CELLS_INFLUENZA_A_INFECTION_UP	128	0.0366642	Up	0.0662672	0.999617
DELPUECH_FOXO3_TARGETS_UP	68	0.0636535	Up	0.0663665	0.999617
GO_METHYL_CPG_BINDING	20	0.0419595	Down	0.0663819	0.999617
BOSCO_ALLERGEN_INDUCED_TH2_ASSOCIATED_MODULE	106	0.0193102	Up	0.0663873	0.999617
GO_REGULATION_OF_GONADOTROPIN_SECRETION	3	0.114242	Down	0.0663991	0.999617
NADERI_BREAST_CANCER_PROGNOSIS_DN	14	0.0382379	Up	0.066404	0.999617
HP_EXTRAMEDULLARY_HEMATOPOIESIS	12	-0.00865103	Up	0.0664126	0.999617
HEDVAT_ELF4_TARGETS_UP	9	-0.016256	Up	0.0664429	0.999617
REACTOME_ELEVATION_OF_CYTOSOLIC_CA2_LEVELS	10	0.0379495	Down	0.0664885	0.999617
KEGG_FRUCTOSE_AND_MANNOSE_METABOLISM	30	0.0637946	Down	0.0665177	0.999617
HP_DEEP_VENOUS_THROMBOSIS	9	0.0399849	Up	0.0666523	0.999617
ABRAMSON_INTERACT_WITH_AIRE	42	0.0711116	Down	0.0666961	0.999617
REACTOME_G_BETA_GAMMA_SIGNALLING_THROUGH_CDC42	12	0.053309	Up	0.0667636	0.999617
REACTOME_EFFECTS_OF_PIP2_HYDROLYSIS	20	0.0433417	Down	0.0668158	0.999617
GO_FRUCTOSE_1_6_BISPHOSPHATE_METABOLIC_PROCESS	6	0.115147	Down	0.066821	0.999617
REACTOME_NGF_STIMULATED_TRANSCRIPTION	32	0.0496417	Up	0.0668723	0.999617
HP_ABNORMAL_TRABECULAR_BONE_MORPHOLOGY	26	0.0125173	Down	0.0668837	0.999617
KANG_GLIS3_TARGETS	12	0.00373258	Down	0.0669009	0.999617
GO_NEGATIVE_REGULATION_OF_COLLAGEN_METABOLIC_PROCESS	8	0.113368	Up	0.066901	0.999617
ZHU_CMV_8_HR_UP	38	0.0214776	Up	0.0669808	0.999617
GO_DISTAL_TUBULE_DEVELOPMENT	8	-0.0187521	Down	0.0671372	0.999617
GO_LAMIN_FILAMENT	5	0.0641023	Down	0.0671373	0.999617
WP_GLUTATHIONE_METABOLISM	16	0.0362368	Down	0.0671394	0.999617
HP_HYPOPLASIA_OF_THE_IRIS	21	0.0266821	Down	0.0672104	0.999617
GO_CILIARY_NEUROTROPHIC_FACTOR_RECEPTOR_BINDING	6	-0.0269679	Up	0.0672899	0.999617
REACTOME_KERATAN_SULFATE_DEGRADATION	7	0.0262639	Down	0.0672913	0.999617
REACTOME_INTERLEUKIN_1_SIGNALING	100	0.0533145	Up	0.0672968	0.999617
GO_REGULATION_OF_HISTAMINE_SECRETION_BY_MAST_CELL	4	-0.123004	Up	0.067344	0.999617
HP_HYPERCHOLESTEROLEMIA	35	0.0450996	Down	0.0674577	0.999617
YAO_TEMPORAL_RESPONSE_TO_PROGESTERONE_CLUSTER_16	60	0.0283247	Down	0.0674608	0.999617
GO_PLATELET_DENSE_TUBULAR_NETWORK_MEMBRANE	6	0.0409495	Down	0.0675439	0.999617
GO_HISTAMINE_TRANSPORT	10	0.0117486	Up	0.0676223	0.999617
GO_CATALYTIC_ACTIVITY_ACTING_ON_A_TRNA	109	0.0313345	Down	0.0678464	0.999617
TIEN_INTESTINE_PROBIOTICS_2HR_DN	87	0.0313749	Up	0.0679866	0.999617
GO_ORGANIC_ACID_CATABOLIC_PROCESS	223	0.0268064	Down	0.0679901	0.999617
GO_NEGATIVE_REGULATION_OF_HETEROCHROMATIN_ASSEMBLY	4	-0.00906158	Down	0.0679929	0.999617
GO_KERATAN_SULFATE_CATABOLIC_PROCESS	6	0.0740707	Down	0.0680523	0.999617
GUTIERREZ_MULTIPLE_MYELOMA_UP	38	0.0526639	Up	0.0683171	0.999617
REACTOME_RAS_PROCESSING	23	0.0383965	Up	0.0683446	0.999617
WEBER_METHYLATED_HCP_IN_SPERM_DN	6	-0.0299263	Down	0.0683488	0.999617
SAENZ_DETOX_PATHWAY_AND_CARCINOGENESIS_DN	8	-0.0152745	Down	0.0683526	0.999617
GO_NEGATIVE_REGULATION_OF_INTRACELLULAR_ESTROGEN_RECEPTOR_SIGNALING_PATHWAY	11	0.0406406	Down	0.0686661	0.999617
GO_GLYCOLIPID_CATABOLIC_PROCESS	18	0.0372751	Down	0.0686986	0.999617
DAZARD_RESPONSE_TO_UV_NHEK_UP	206	0.0515982	Up	0.0687481	0.999617
HESS_TARGETS_OF_HOXA9_AND_MEIS1_DN	51	0.0626491	Up	0.068815	0.999617
GO_DNA_PACKAGING	150	0.0289681	Down	0.0689533	0.999617
CAFFAREL_RESPONSE_TO_THC_DN	33	0.0977525	Down	0.0689573	0.999617
WP_UNFOLDED_PROTEIN_RESPONSE	24	0.053406	Up	0.0690312	0.999617
GO_SPINAL_CORD_MOTOR_NEURON_DIFFERENTIATION	17	0.0893845	Down	0.0692107	0.999617
HP_PLATYBASIA	15	0.0377324	Down	0.06931	0.999617
GO_CHEMOKINE_C_C_MOTIF_LIGAND_5_PRODUCTION	7	0.140763	Down	0.0693426	0.999617
GO_C_X3_C_CHEMOKINE_BINDING	3	0.131744	Up	0.0693546	0.999617
GO_POSITIVE_REGULATION_OF_ANION_TRANSMEMBRANE_TRANSPORT	7	0.138616	Up	0.0693939	0.999617
WP_SELECTIVE_EXPRESSION_OF_CHEMOKINE_RECEPTORS_DURING_TCELL_POLARIZATION	13	0.0138103	Up	0.0694471	0.999617
WESTON_VEGFA_TARGETS	72	0.0263612	Up	0.0694967	0.999617
GO_FRUCTOSE_TRANSMEMBRANE_TRANSPORT	3	0.0286658	Down	0.0695	0.999617
KEGG_PENTOSE_PHOSPHATE_PATHWAY	20	0.0910382	Down	0.069539	0.999617
GO_NEGATIVE_REGULATION_OF_LIPOPROTEIN_PARTICLE_CLEARANCE	7	0.00334161	Down	0.06959	0.999617
BIOCARTA_D4GDI_PATHWAY	10	0.0501944	Up	0.0696517	0.999617
GO_REGULATION_OF_ALPHA_BETA_T_CELL_DIFFERENTIATION	40	0.0633446	Up	0.0696659	0.999617
GO_SMALL_NUCLEOLAR_RIBONUCLEOPROTEIN_COMPLEX	23	0.0604174	Down	0.0697066	0.999617
YAO_TEMPORAL_RESPONSE_TO_PROGESTERONE_CLUSTER_5	22	0.0216597	Up	0.069782	0.999617
GO_PHOSPHATASE_COMPLEX	54	0.0435068	Up	0.0698116	0.999617
HP_CALCIFIC_STIPPLING	5	-0.0644332	Down	0.069825	0.999617
HP_RETINAL_DEGENERATION	147	0.0240893	Down	0.0698272	0.999617
GO_CHROMATIN_DISASSEMBLY	17	0.0362968	Down	0.0699217	0.999617
GO_APICAL_JUNCTION_ASSEMBLY	67	0.0374099	Up	0.0699867	0.999617
GO_HIGH_DENSITY_LIPOPROTEIN_PARTICLE_REMODELING	11	0.0329837	Down	0.0701815	0.999617
HESSON_TUMOR_SUPPRESSOR_CLUSTER_3P21_3	6	0.0961855	Down	0.0702295	0.999617
SATO_SILENCED_BY_DEACETYLATION_IN_PANCREATIC_CANCER	33	0.0436683	Up	0.070264	0.999617
MARTINEZ_RESPONSE_TO_TRABECTEDIN_UP	65	0.103161	Up	0.0703249	0.999617
HP_RHIZOMELIA	48	0.0561533	Down	0.070364	0.999617
WP_SLEEP_REGULATION	11	0.0639545	Down	0.0703999	0.999617
HP_LIMB_MYOCLONUS	9	0.00752457	Down	0.0704027	0.999617
GO_REGULATION_OF_VASCULAR_PERMEABILITY	30	0.0330141	Up	0.0704647	0.999617
BAFNA_MUC4_TARGETS_UP	3	0.239374	Down	0.0704831	0.999617
GO_KERATINIZATION	79	0.113153	Up	0.0704937	0.999617
HP_DYSOSTOSIS_MULTIPLEX	24	0.0182481	Down	0.0705522	0.999617
GO_R2TP_COMPLEX	5	-0.0919506	Down	0.0705889	0.999617
GO_PENTOSE_PHOSPHATE_SHUNT_NON_OXIDATIVE_BRANCH	5	-0.00881423	Down	0.0706084	0.999617
REACTOME_CLASS_B_2_SECRETIN_FAMILY_RECEPTORS_	42	0.0210138	Up	0.0706228	0.999617
GO_GLUCOSE_6_PHOSPHATE_METABOLIC_PROCESS	20	0.052177	Down	0.0706397	0.999617
HP_HORIZONTAL_RIBS	13	0.0765906	Down	0.0706467	0.999617
GO_RESPONSE_TO_INTERFERON_BETA	23	0.0459419	Up	0.0706516	0.999617
GO_ACTIVATION_OF_MAPKKK_ACTIVITY	14	-0.0328589	Up	0.070688	0.999617
REACTOME_DEGRADATION_OF_AXIN	57	0.0667736	Up	0.0707329	0.999617
GO_PROTON_TRANSPORTING_ATP_SYNTHASE_COMPLEX	21	0.123098	Up	0.0707637	0.999617
NEMETH_INFLAMMATORY_RESPONSE_LPS_UP	74	0.0357945	Up	0.0707664	0.999617
ITO_PTTG1_TARGETS_DN	9	0.0826058	Down	0.070767	0.999617
REACTOME_INTERLEUKIN_36_PATHWAY	4	0.0752283	Up	0.0710397	0.999617
HP_DECREASED_CERVICAL_SPINE_MOBILITY	7	0.00546532	Down	0.0710608	0.999617
GO_ADHERENS_JUNCTION_MAINTENANCE	7	0.0988839	Up	0.0710691	0.999617
HP_AGANGLIONIC_MEGACOLON	95	0.0179987	Down	0.0711802	0.999617
GO_TERPENOID_BIOSYNTHETIC_PROCESS	11	0.0294344	Down	0.0711982	0.999617
GO_SERINE_FAMILY_AMINO_ACID_CATABOLIC_PROCESS	9	-0.0342754	Down	0.0713219	0.999617
IWANAGA_E2F1_TARGETS_INDUCED_BY_SERUM	23	0.0781491	Up	0.0714062	0.999617
GO_MULTINUCLEAR_OSTEOCLAST_DIFFERENTIATION	7	0.0963393	Down	0.071475	0.999617
GO_NEGATIVE_REGULATION_OF_VITAMIN_D_BIOSYNTHETIC_PROCESS	4	-0.0285134	Down	0.071488	0.999617
GO_RESPONSE_TO_STEROL	25	0.0608287	Down	0.0715643	0.999617
GRAHAM_CML_QUIESCENT_VS_NORMAL_QUIESCENT_DN	35	0.0188983	Up	0.0716074	0.999617
HP_FLAT_ACETABULAR_ROOF	20	0.0331905	Down	0.0716239	0.999617
MYLLYKANGAS_AMPLIFICATION_HOT_SPOT_12	13	0.00672476	Down	0.0716351	0.999617
REACTOME_SMAC_XIAP_REGULATED_APOPTOTIC_RESPONSE	7	0.10508	Up	0.0716582	0.999617
HP_MALE_HYPOGONADISM	19	0.0378572	Down	0.0721339	0.999617
RANKIN_ANGIOGENIC_TARGETS_OF_VHL_HIF2A_UP	4	0.0862378	Down	0.0721419	0.999617
KEGG_PROTEIN_EXPORT	23	0.0688182	Up	0.0722045	0.999617
HP_ANORECTAL_ANOMALY	219	0.0266291	Down	0.0722872	0.999617
GO_PREFOLDIN_COMPLEX	7	0.0593488	Up	0.0722962	0.999617
GO_VASCULOGENESIS_INVOLVED_IN_CORONARY_VASCULAR_MORPHOGENESIS	3	-0.0200964	Down	0.0723067	0.999617
GO_C4_DICARBOXYLATE_TRANSMEMBRANE_TRANSPORTER_ACTIVITY	14	0.0260035	Down	0.0723571	0.999617
CREIGHTON_ENDOCRINE_THERAPY_RESISTANCE_5	448	0.0456789	Up	0.072407	0.999617
HP_APLASIA_HYPOPLASIA_OF_THE_RIBS	92	0.0362996	Down	0.0725452	0.999617
WP_OXYSTEROLS_DERIVED_FROM_CHOLESTEROL	11	0.0278868	Down	0.0725825	0.999617
HP_INCREASED_MEAN_CORPUSCULAR_VOLUME	12	0.0681522	Up	0.0726705	0.999617
GO_SWR1_COMPLEX	12	0.0405313	Down	0.0727079	0.999617
GROSS_HYPOXIA_VIA_HIF1A_DN	96	0.0752666	Up	0.072709	0.999617
REACTOME_ASYMMETRIC_LOCALIZATION_OF_PCP_PROTEINS	64	0.0592042	Up	0.0727451	0.999617
GO_MESONEPHRIC_DUCT_DEVELOPMENT	5	-0.0174717	Down	0.0727549	0.999617
KEGG_CHEMOKINE_SIGNALING_PATHWAY	121	0.0286223	Up	0.0729212	0.999617
GO_NEGATIVE_REGULATION_OF_T_CELL_RECEPTOR_SIGNALING_PATHWAY	15	0.0453623	Up	0.0729791	0.999617
GO_NEGATIVE_REGULATION_OF_OXIDATIVE_STRESS_INDUCED_INTRINSIC_APOPTOTIC_SIGNALING_PATHWAY	19	0.0639642	Down	0.0729861	0.999617
HP_APLASIA_HYPOPLASIA_OF_THE_PUBIC_BONE	13	0.0477411	Down	0.073037	0.999617
BERENJENO_TRANSFORMED_BY_RHOA_FOREVER_DN	29	0.0234394	Up	0.073144	0.999617
LINDGREN_BLADDER_CANCER_CLUSTER_2A_UP	6	0.0922742	Down	0.0732303	0.999617
GO_NEGATIVE_REGULATION_OF_CARDIAC_MUSCLE_CONTRACTION	4	-0.0348834	Up	0.0733262	0.999617
HP_ANOPHTHALMIA	51	0.0253411	Down	0.0735309	0.999617
GO_INTERLEUKIN_21_MEDIATED_SIGNALING_PATHWAY	5	0.0228909	Up	0.0736335	0.999617
GO_CHAPERONIN_CONTAINING_T_COMPLEX	9	0.0997652	Up	0.0737178	0.999617
MYLLYKANGAS_AMPLIFICATION_HOT_SPOT_21	4	-0.0562798	Down	0.0737611	0.999617
HP_HYPERINTENSITY_OF_CEREBRAL_WHITE_MATTER_ON_MRI	23	0.0797987	Down	0.0738724	0.999617
GO_EMBRYONIC_CAMERA_TYPE_EYE_FORMATION	9	0.0449573	Up	0.0739646	0.999617
GO_REGULATION_OF_EPIDERMAL_GROWTH_FACTOR_ACTIVATED_RECEPTOR_ACTIVITY	26	0.0461555	Up	0.073967	0.999617
GO_NEGATIVE_REGULATION_OF_TYPE_B_PANCREATIC_CELL_APOPTOTIC_PROCESS	4	0.0516915	Down	0.0739706	0.999617
GO_TRIGLYCERIDE_METABOLIC_PROCESS	66	0.0222447	Down	0.0741184	0.999617
GO_NUCLEOSOME_ASSEMBLY	73	0.0134612	Down	0.0741774	0.999617
QI_PLASMACYTOMA_UP	185	0.0319854	Up	0.0741945	0.999617
HP_MYOSITIS	25	0.010954	Up	0.0742293	0.999617
GO_PEROXISOME_PROLIFERATOR_ACTIVATED_RECEPTOR_SIGNALING_PATHWAY	17	0.0402578	Down	0.0742334	0.999617
REACTOME_FORMATION_OF_ATP_BY_CHEMIOSMOTIC_COUPLING	18	0.122061	Up	0.0742562	0.999617
LUI_THYROID_CANCER_CLUSTER_4	10	-0.0100991	Down	0.0743132	0.999617
GO_VESICLE_FUSION_WITH_GOLGI_APPARATUS	8	0.101361	Up	0.0743248	0.999617
GO_RESPONSE_TO_DSRNA	42	0.0245202	Up	0.0743395	0.999617
GO_GALACTOSIDE_BINDING	7	-0.00606745	Down	0.0743834	0.999617
HP_ABNORMAL_HEPATIC_IRON_CONCENTRATION	4	-0.00364693	Down	0.0744856	0.999617
DUTERTRE_ESTRADIOL_RESPONSE_24HR_UP	308	0.0264541	Down	0.0745245	0.999617
GO_POSITIVE_REGULATION_OF_CHOLESTEROL_STORAGE	4	-0.0384718	Down	0.0745736	0.999617
HP_PROLONGED_BLEEDING_AFTER_DENTAL_EXTRACTION	4	-0.033534	Up	0.0746551	0.999617
HP_PROLONGED_BLEEDING_AFTER_SURGERY	4	-0.033534	Up	0.0746551	0.999617
HP_PROLONGED_BLEEDING_FOLLOWING_CIRCUMCISION	4	-0.033534	Up	0.0746551	0.999617
GO_RESPONSE_TO_INTERLEUKIN_1	161	0.0389979	Up	0.0746858	0.999617
REACTOME_SYNTHESIS_SECRETION_AND_INACTIVATION_OF_GLUCAGON_LIKE_PEPTIDE_1_GLP_1_	8	-0.0134994	Up	0.0747358	0.999617
GO_RIGHTING_REFLEX	5	0.0279951	Up	0.0747476	0.999617
HP_APLASIA_HYPOPLASIA_OF_THE_SACRUM	8	0.057312	Down	0.0747682	0.999617
HP_TONGUE_ATROPHY	10	0.0370649	Down	0.0748087	0.999617
RAMJAUN_APOPTOSIS_BY_TGFB1_VIA_MAPK1_DN	8	0.0597892	Down	0.0749115	0.999617
REACTOME_DDX58_IFIH1_MEDIATED_INDUCTION_OF_INTERFERON_ALPHA_BETA	63	0.0433659	Up	0.0750026	0.999617
GO_RESPONSE_TO_HYDROXYUREA	13	0.0156419	Down	0.0752271	0.999617
GO_MONOCYTE_ACTIVATION	9	-0.0465987	Down	0.0752582	0.999617
GO_INTERLEUKIN_1_MEDIATED_SIGNALING_PATHWAY	96	0.0529055	Up	0.0753194	0.999617
GO_THREONINE_TYPE_ENDOPEPTIDASE_ACTIVITY	21	0.0393577	Up	0.0756349	0.999617
GALINDO_IMMUNE_RESPONSE_TO_ENTEROTOXIN	73	0.0606316	Up	0.0756762	0.999617
REACTOME_REGULATION_OF_IFNG_SIGNALING	14	0.0481452	Up	0.0756819	0.999617
HP_CALCINOSIS	9	0.0329335	Up	0.0757476	0.999617
GO_EPIDERMAL_GROWTH_FACTOR_RECEPTOR_BINDING	30	0.0301218	Up	0.0757605	0.999617
GO_NEGATIVE_REGULATION_OF_UBIQUITIN_PROTEIN_TRANSFERASE_ACTIVITY	15	0.103747	Up	0.0757829	0.999617
GO_NEUTRAL_LIPID_METABOLIC_PROCESS	91	0.0210694	Down	0.0758972	0.999617
HP_ACHOLIC_STOOLS	4	0.0450342	Down	0.0759913	0.999617
HP_MORPHOLOGICAL_ABNORMALITY_OF_THE_VESTIBULE_OF_THE_INNER_EAR	19	0.0268368	Up	0.0760709	0.999617
HP_SECUNDUM_ATRIAL_SEPTAL_DEFECT	4	0.0206452	Up	0.0762417	0.999617
FUJII_YBX1_TARGETS_UP	39	0.00709378	Up	0.0762607	0.999617
GO_TRNA_METHYLTRANSFERASE_COMPLEX	5	0.14373	Down	0.0763925	0.999617
PICCALUGA_ANGIOIMMUNOBLASTIC_LYMPHOMA_DN	127	0.0634867	Up	0.0763973	0.999617
FULCHER_INFLAMMATORY_RESPONSE_LECTIN_VS_LPS_DN	381	0.0261525	Up	0.0764332	0.999617
HP_GAIT_IMBALANCE	43	0.0246362	Down	0.0764716	0.999617
REACTOME_DOWNREGULATION_OF_SMAD2_3_SMAD4_TRANSCRIPTIONAL_ACTIVITY	23	0.0832572	Up	0.0765815	0.999617
GO_INTERFERON_BETA_PRODUCTION	50	0.0199261	Up	0.0766276	0.999617
SAKAI_CHRONIC_HEPATITIS_VS_LIVER_CANCER_UP	90	0.056065	Up	0.0767007	0.999617
REACTOME_ACTIVATION_OF_ATR_IN_RESPONSE_TO_REPLICATION_STRESS	38	0.0204084	Down	0.0767045	0.999617
WEBER_METHYLATED_HCP_IN_FIBROBLAST_DN	10	0.0214787	Down	0.0767601	0.999617
GO_POLYOL_TRANSMEMBRANE_TRANSPORTER_ACTIVITY	3	-0.0277969	Down	0.0768057	0.999617
HP_HEMIATROPHY	4	-0.0194717	Down	0.0768078	0.999617
HAHTOLA_CTCL_CUTANEOUS	22	0.0375354	Up	0.0769327	0.999617
HP_EDEMA_OF_THE_DORSUM_OF_HANDS	7	-0.0398921	Up	0.0769893	0.999617
HP_THORACOLUMBAR_KYPHOSCOLIOSIS	5	0.0582384	Down	0.0770138	0.999617
WP_EXERCISEINDUCED_CIRCADIAN_REGULATION	43	0.0722315	Up	0.0771278	0.999617
GO_DNA_DEPENDENT_DNA_REPLICATION	150	0.0255551	Down	0.0772644	0.999617
GO_CELLULAR_RESPONSE_TO_NITROGEN_STARVATION	11	-0.00554211	Up	0.077304	0.999617
AFFAR_YY1_TARGETS_DN	199	0.0296807	Down	0.0775183	0.999617
GO_DETOXIFICATION	95	0.0444317	Down	0.0775369	0.999617
VANDESLUIS_COMMD1_TARGETS_GROUP_4_DN	6	0.0322696	Down	0.0778409	0.999617
GARGALOVIC_RESPONSE_TO_OXIDIZED_PHOSPHOLIPIDS_GREY_UP	17	0.0564839	Up	0.0778764	0.999617
PID_IL27_PATHWAY	19	0.0235511	Up	0.0779142	0.999617
GO_POSITIVE_REGULATION_OF_HOMOTYPIC_CELL_CELL_ADHESION	9	-0.0237826	Up	0.0779507	0.999617
GO_POSITIVE_REGULATION_OF_FIBROBLAST_GROWTH_FACTOR_PRODUCTION	3	0.0266701	Up	0.0779955	0.999617
GO_AROMATIC_AMINO_ACID_FAMILY_METABOLIC_PROCESS	22	0.0368403	Down	0.0779968	0.999617
HP_HYPOPLASTIC_FACIAL_BONES	36	0.0195284	Down	0.0780059	0.999617
WP_STEROID_BIOSYNTHESIS	5	0.0291038	Down	0.0780232	0.999617
PETRETTO_LEFT_VENTRICLE_MASS_QTL_CIS_DN	10	0.0227065	Down	0.0780554	0.999617
GO_LEPTIN_MEDIATED_SIGNALING_PATHWAY	8	0.0277058	Up	0.0780993	0.999617
GO_REPLICATION_FORK_PROTECTION_COMPLEX	8	0.0537816	Down	0.0781282	0.999617
GO_REGULATION_OF_TRANSCRIPTION_REGULATORY_REGION_DNA_BINDING	37	0.0438963	Up	0.0781683	0.999617
GO_NEGATIVE_REGULATION_OF_DENDRITIC_SPINE_MORPHOGENESIS	5	0.0132517	Up	0.0781857	0.999617
REACTOME_RUNX1_REGULATES_TRANSCRIPTION_OF_GENES_INVOLVED_IN_DIFFERENTIATION_OF_HSCS	67	0.051281	Up	0.0782498	0.999617
GO_REGULATION_OF_ENDOCYTIC_RECYCLING	11	0.0643012	Down	0.0783415	0.999617
HP_FACIAL_CLEFT	14	0.0682265	Down	0.0784427	0.999617
HP_PAROXYSMAL_DYSTONIA	5	-0.0239042	Down	0.0785554	0.999617
HP_AXILLARY_PTERYGIUM	7	0.126976	Down	0.0786358	0.999617
GO_NADPH_REGENERATION	17	0.0338123	Down	0.0787187	0.999617
GO_DEOXYRIBONUCLEASE_I_ACTIVITY	4	-0.00852385	Down	0.0787555	0.999617
GO_NEGATIVE_REGULATION_OF_HISTONE_METHYLATION	20	0.0394812	Down	0.0788694	0.999617
JIANG_TIP30_TARGETS_DN	21	0.107671	Down	0.078978	0.999617
GO_ANTRAL_OVARIAN_FOLLICLE_GROWTH	6	0.0609214	Up	0.0789843	0.999617
GO_INTRINSIC_COMPONENT_OF_PRESYNAPTIC_MEMBRANE	33	0.00861108	Down	0.0790023	0.999617
BURTON_ADIPOGENESIS_PEAK_AT_2HR	42	0.114747	Up	0.0792199	0.999617
GO_CD4_POSITIVE_ALPHA_BETA_T_CELL_ACTIVATION	63	0.0414479	Up	0.0792283	0.999617
REACTOME_DOWNSTREAM_SIGNALING_EVENTS_OF_B_CELL_RECEPTOR_BCR_	80	0.0599797	Up	0.0793886	0.999617
HP_RELATIVE_MACROCEPHALY	30	0.0516037	Down	0.0795266	0.999617
HP_PSYCHOTIC_EPISODES	5	0.0187561	Down	0.079665	0.999617
GO_CYTOPLASMIC_PATTERN_RECOGNITION_RECEPTOR_SIGNALING_PATHWAY	70	0.0505796	Up	0.0796824	0.999617
WESTON_VEGFA_TARGETS_3HR	53	0.0342844	Up	0.0796834	0.999617
GO_LENS_MORPHOGENESIS_IN_CAMERA_TYPE_EYE	16	0.072209	Down	0.079746	0.999617
ODONNELL_TFRC_TARGETS_UP	258	0.018668	Up	0.0798112	0.999617
GO_UBIQUITIN_PROTEIN_TRANSFERASE_INHIBITOR_ACTIVITY	6	0.177598	Up	0.079835	0.999617
REACTOME_DNA_STRAND_ELONGATION	32	0.0213236	Down	0.0800088	0.999617
MATZUK_SPERMATOGONIA	11	-0.00355454	Up	0.0800696	0.999617
GO_PHOSPHOLIPID_TRANSPORTER_ACTIVITY	39	0.0304392	Up	0.080132	0.999617
GO_SIALIC_ACID_TRANSPORT	3	0.00653942	Up	0.0801582	0.999617
BIOCARTA_ACH_PATHWAY	8	-0.000281115	Up	0.0801978	0.999617
GO_TYPE_2_IMMUNE_RESPONSE	23	0.0286793	Up	0.0802373	0.999617
GO_CYSTEINE_TYPE_ENDOPEPTIDASE_ACTIVITY_INVOLVED_IN_APOPTOTIC_PROCESS	12	0.0253211	Up	0.0802436	0.999617
FRASOR_RESPONSE_TO_ESTRADIOL_UP	24	0.023142	Down	0.080392	0.999617
GO_POSITIVE_REGULATION_OF_NK_T_CELL_ACTIVATION	3	0.184254	Up	0.0804206	0.999617
GO_POSITIVE_REGULATION_OF_DNA_DEPENDENT_DNA_REPLICATION	12	0.0201567	Down	0.0805391	0.999617
WP_PHOTODYNAMIC_THERAPYINDUCED_UNFOLDED_PROTEIN_RESPONSE	24	0.106268	Up	0.0806509	0.999617
HP_ABNORMAL_TRACHEA_MORPHOLOGY	105	0.0239923	Down	0.0807261	0.999617
GO_HUMORAL_IMMUNE_RESPONSE	112	0.0346986	Up	0.0807546	0.999617
GO_REGULATION_OF_CELL_MATURATION	17	0.011153	Down	0.0808376	0.999617
GO_ALPHA_LINOLENIC_ACID_METABOLIC_PROCESS	12	0.0139209	Down	0.0808947	0.999617
REACTOME_ALPHA_LINOLENIC_OMEGA3_AND_LINOLEIC_OMEGA6_ACID_METABOLISM	12	0.0139209	Down	0.0808947	0.999617
HP_ULNAR_DEVIATION_OF_THE_WRIST	9	0.0295805	Down	0.0809128	0.999617
GO_CELLULAR_RESPONSE_TO_GONADOTROPIN_STIMULUS	13	0.0548173	Down	0.0809836	0.999617
REACTOME_SIGNALING_BY_SCF_KIT	38	0.0359138	Up	0.0810109	0.999617
HP_APLASIA_HYPOPLASIA_AFFECTING_THE_ANTERIOR_SEGMENT_OF_THE_EYE	95	0.0166613	Down	0.0810359	0.999617
BUCKANOVICH_T_LYMPHOCYTE_HOMING_ON_TUMOR_UP	15	0.00228586	Up	0.0810516	0.999617
DACOSTA_ERCC3_ALLELE_XPCS_VS_TTD_DN	27	0.0178574	Up	0.0810781	0.999617
GO_PURINE_NUCLEOBASE_METABOLIC_PROCESS	18	0.0121155	Down	0.0811135	0.999617
GO_CHROMOSOME_MOVEMENT_TOWARDS_SPINDLE_POLE	6	0.0361478	Up	0.0811472	0.999617
GO_FLIPPASE_ACTIVITY	3	0.321983	Up	0.0811514	0.999617
HP_POLYCYTHEMIA	14	0.0177713	Down	0.0812334	0.999617
HP_IMPAIRED_TEMPERATURE_SENSATION	7	0.0343953	Up	0.0815507	0.999617
GO_XENOPHAGY	9	0.0100522	Up	0.0815658	0.999617
GO_POSITIVE_REGULATION_OF_PROTEIN_DEPOLYMERIZATION	12	0.0290205	Up	0.0816443	0.999617
GO_NEGATIVE_REGULATION_OF_MAST_CELL_DEGRANULATION	4	-0.0595784	Up	0.0817834	0.999617
GO_POSITIVE_REGULATION_OF_LYASE_ACTIVITY	13	0.00975253	Down	0.0817944	0.999617
HP_PROGRESSIVE_MACROCEPHALY	5	0.0107142	Up	0.0818051	0.999617
ONDER_CDH1_TARGETS_1_DN	167	0.0535491	Up	0.0819575	0.999617
GEISS_RESPONSE_TO_DSRNA_DN	13	0.0189715	Down	0.0820078	0.999617
REACTOME_NRIF_SIGNALS_CELL_DEATH_FROM_THE_NUCLEUS	15	0.0801511	Up	0.0820145	0.999617
HP_IMPAIRED_T_CELL_FUNCTION	21	0.0790165	Down	0.0820852	0.999617
REACTOME_PHYSIOLOGICAL_FACTORS	6	0.0492514	Down	0.0821061	0.999617
HP_ABNORMAL_VERTEBRAL_SEGMENTATION_AND_FUSION	7	0.0130046	Down	0.0821404	0.999617
HP_AMBIGUOUS_GENITALIA_FEMALE	3	0.0125449	Down	0.0822612	0.999617
GO_POSITIVE_REGULATION_OF_EPITHELIAL_CELL_PROLIFERATION_INVOLVED_IN_WOUND_HEALING	4	0.33191	Up	0.082475	0.999617
KEGG_OTHER_GLYCAN_DEGRADATION	19	0.021063	Down	0.0825354	0.999617
REACTOME_ZINC_EFFLUX_AND_COMPARTMENTALIZATION_BY_THE_SLC30_FAMILY	6	0.0159599	Down	0.0825733	0.999617
GO_POSITIVE_REGULATION_OF_MACROPHAGE_DIFFERENTIATION	11	0.0162456	Up	0.0826194	0.999617
AMIT_EGF_RESPONSE_60_HELA	48	0.0691538	Up	0.0826208	0.999617
GO_TYPE_II_PNEUMOCYTE_DIFFERENTIATION	4	-0.092988	Up	0.0827398	0.999617
HOLLERN_SOLID_NODULAR_BREAST_TUMOR_DN	25	0.00941323	Up	0.0827507	0.999617
DAZARD_UV_RESPONSE_CLUSTER_G1	56	0.0950301	Up	0.0827738	0.999617
GO_REGULATION_OF_CHAPERONE_MEDIATED_PROTEIN_FOLDING	5	0.0081763	Up	0.0828241	0.999617
GO_LONG_CHAIN_FATTY_ACID_TRANSPORTER_ACTIVITY	13	0.0510193	Down	0.0828685	0.999617
GO_NEGATIVE_REGULATION_OF_CYTOKINE_PRODUCTION_INVOLVED_IN_INFLAMMATORY_RESPONSE	11	0.0696403	Down	0.0829	0.999617
REACTOME_HEPARAN_SULFATE_HEPARIN_HS_GAG_METABOLISM	40	0.0588891	Down	0.082935	0.999617
GO_CRANIAL_NERVE_FORMATION	4	0.114467	Up	0.0829567	0.999617
HOELZEL_NF1_TARGETS_DN	71	0.0164483	Up	0.0829701	0.999617
GO_MRNA_CIS_SPLICING_VIA_SPLICEOSOME	31	0.0553581	Down	0.0831278	0.999617
GO_GLUTAMATE_METABOLIC_PROCESS	26	0.0201262	Down	0.0831342	0.999617
GROSS_HYPOXIA_VIA_ELK3_AND_HIF1A_UP	140	0.0564431	Up	0.0833854	0.999617
GO_CENTRIOLE_CENTRIOLE_COHESION	13	-0.0232444	Down	0.0837387	0.999617
GO_CELL_PROLIFERATION_IN_BONE_MARROW	5	0.0439554	Down	0.0837488	0.999617
GO_POSITIVE_REGULATION_OF_CELL_PROLIFERATION_IN_BONE_MARROW	5	0.0439554	Down	0.0837488	0.999617
GO_SUBSTRATE_INDEPENDENT_TELENCEPHALIC_TANGENTIAL_MIGRATION	3	0.0699667	Down	0.0837872	0.999617
GO_OXIDOREDUCTASE_ACTIVITY_ACTING_ON_CH_OH_GROUP_OF_DONORS	104	0.0395636	Down	0.0839497	0.999617
KRIEG_HYPOXIA_VIA_KDM3A	51	0.0523611	Up	0.0840664	0.999617
REACTOME_BUDDING_AND_MATURATION_OF_HIV_VIRION	29	0.0861383	Up	0.0842166	0.999617
HP_MYELOMENINGOCELE	15	0.0542746	Down	0.0843869	0.999617
MONNIER_POSTRADIATION_TUMOR_ESCAPE_DN	356	0.035751	Up	0.0844017	0.999617
BURTON_ADIPOGENESIS_PEAK_AT_16HR	44	0.0216507	Down	0.0844081	0.999617
MATZUK_STEROIDOGENESIS	4	0.0169487	Down	0.0844241	0.999617
FUNG_IL2_TARGETS_WITH_STAT5_BINDING_SITES_T1	4	0.081292	Down	0.0844618	0.999617
GO_OXIDOREDUCTASE_ACTIVITY_ACTING_ON_THE_CH_NH2_GROUP_OF_DONORS	8	-0.0273515	Down	0.0844885	0.999617
HOOI_ST7_TARGETS_DN	95	0.0207837	Up	0.0845106	0.999617
GO_POSITIVE_REGULATION_OF_VASCULAR_WOUND_HEALING	3	0.00759072	Up	0.0845259	0.999617
HOWLIN_CITED1_TARGETS_1_DN	34	0.0717467	Up	0.0845391	0.999617
GO_TETRAPYRROLE_BIOSYNTHETIC_PROCESS	25	0.0430009	Down	0.0846199	0.999617
GO_POSITIVE_REGULATION_OF_RECEPTOR_CATABOLIC_PROCESS	6	0.029075	Down	0.0846366	0.999617
SUH_COEXPRESSED_WITH_ID1_AND_ID2_UP	16	0.1203	Up	0.0846616	0.999617
HP_ABNORMAL_CIRCULATING_LONG_CHAIN_FATTY_ACID_CONCENTRATION	17	0.0327933	Down	0.0846814	0.999617
HP_NEONATAL_BREATHING_DYSREGULATION	5	-0.0108182	Up	0.0847661	0.999617
HP_MENINGOCELE	41	0.0571956	Down	0.0848218	0.999617
BHATI_G2M_ARREST_BY_2METHOXYESTRADIOL_UP	107	0.026904	Up	0.0848235	0.999617
BIOCARTA_PCAF_PATHWAY	13	0.0780626	Up	0.0848317	0.999617
NIKOLSKY_BREAST_CANCER_16P13_AMPLICON	82	0.0897926	Down	0.0848365	0.999617
ST_IL_13_PATHWAY	6	-0.0323824	Up	0.0850254	0.999617
GO_POSITIVE_REGULATION_OF_CHEMOKINE_C_C_MOTIF_LIGAND_5_PRODUCTION	3	-0.0236962	Down	0.0850463	0.999617
GO_INTERCELLULAR_BRIDGE	61	0.0302544	Down	0.0851257	0.999617
GO_DNA_MODIFICATION	100	0.0285994	Down	0.0851481	0.999617
HP_THORACIC_KYPHOSIS	35	0.0293677	Down	0.0851486	0.999617
CUI_TCF21_TARGETS_2_UP	364	0.0333563	Down	0.0851664	0.999617
GO_GATOR1_COMPLEX	6	0.000946068	Down	0.0852049	0.999617
KEGG_GLYCEROLIPID_METABOLISM	42	0.0237511	Down	0.0852209	0.999617
GO_TRANSFORMING_GROWTH_FACTOR_BETA_PRODUCTION	28	0.0332798	Up	0.0852483	0.999617
GO_INTERFERON_GAMMA_MEDIATED_SIGNALING_PATHWAY	94	0.0184529	Up	0.0853455	0.999617
HP_ABNORMAL_VERTEBRAL_MORPHOLOGY	308	0.0377879	Down	0.085349	0.999617
GO_RRNA_PSEUDOURIDINE_SYNTHESIS	10	0.111117	Down	0.085401	0.999617
GO_REGULATION_OF_CELLULAR_RESPIRATION	25	0.0342044	Down	0.0854369	0.999617
HP_HEMIVERTEBRAE	38	0.0317254	Down	0.08544	0.999617
HP_FLAT_FACE	77	0.0340067	Down	0.0855009	0.999617
HP_ABNORMAL_EYELID_PHYSIOLOGY	25	0.0255157	Down	0.0855736	0.999617
HP_THIN_NAIL	14	-0.0166004	Up	0.0856241	0.999617
HP_ABNORMAL_TISSUE_METABOLITE_CONCENTRATION	26	0.0611023	Down	0.0856517	0.999617
WP_MAMMARY_GLAND_DEVELOPMENT_PATHWAY_INVOLUTION_STAGE_4_OF_4	10	0.028739	Up	0.0856649	0.999617
HP_OMPHALOCELE	51	0.0293682	Down	0.085678	0.999617
GO_GLUTAMINE_FAMILY_AMINO_ACID_BIOSYNTHETIC_PROCESS	15	0.0314744	Down	0.0858259	0.999617
MARSHALL_VIRAL_INFECTION_RESPONSE_UP	8	0.0473734	Up	0.0858829	0.999617
REACTOME_SIGNALING_BY_FGFR3	32	0.0591891	Up	0.0861157	0.999617
WP_RALA_DOWNSTREAM_REGULATED_GENES	12	0.0661186	Up	0.0861331	0.999617
HOLLERN_EMT_BREAST_TUMOR_DN	125	0.073553	Up	0.0861393	0.999617
GO_CALCIUM_DEPENDENT_CELL_CELL_ADHESION_VIA_PLASMA_MEMBRANE_CELL_ADHESION_MOLECULES	22	0.00405262	Down	0.086456	0.999617
GO_MAINTENANCE_OF_BLOOD_BRAIN_BARRIER	26	0.121089	Up	0.0864741	0.999617
WP_TRYPTOPHAN_METABOLISM	27	0.0286927	Down	0.0864875	0.999617
HP_HYPOPLASTIC_VERTEBRAL_BODIES	16	0.027616	Down	0.0864875	0.999617
GO_MESENCHYMAL_STEM_CELL_PROLIFERATION	4	0.136711	Down	0.0864902	0.999617
HP_UNILATERAL_PRIMARY_PULMONARY_DYSGENESIS	5	0.172363	Down	0.0864973	0.999617
GO_SINGLE_STRANDED_DNA_HELICASE_ACTIVITY	18	0.0160704	Down	0.0865092	0.999617
DER_IFN_GAMMA_RESPONSE_UP	82	0.0338394	Up	0.0865116	0.999617
GO_LIPID_TRANSLOCATION	38	0.00246548	Up	0.0865793	0.999617
HP_NEONATAL_ASPHYXIA	6	0.0367923	Down	0.0867121	0.999617
SCHUHMACHER_MYC_TARGETS_UP	76	0.0713837	Down	0.0867182	0.999617
CAFFAREL_RESPONSE_TO_THC_8HR_5_UP	13	0.0400383	Up	0.0867281	0.999617
GO_NEURON_INTRINSIC_APOPTOTIC_SIGNALING_PATHWAY_IN_RESPONSE_TO_OXIDATIVE_STRESS	8	0.074751	Down	0.0867369	0.999617
GO_NEGATIVE_REGULATION_OF_OSTEOBLAST_PROLIFERATION	7	-0.0232657	Down	0.0867993	0.999617
HP_PROLINURIA	4	0.0336154	Down	0.086877	0.999617
GO_PROTEIN_DNA_COMPLEX_DISASSEMBLY	17	0.0189665	Down	0.0870234	0.999617
REACTOME_EPHB_MEDIATED_FORWARD_SIGNALING	39	0.0911667	Up	0.0870801	0.999617
GO_RNA_ADENYLYLTRANSFERASE_ACTIVITY	4	-0.0397608	Up	0.0870929	0.999617
GO_NEGATIVE_REGULATION_OF_MONOCYTE_DIFFERENTIATION	4	-0.0126709	Down	0.087093	0.999617
HP_DIASTEMA	18	0.0758019	Down	0.0870999	0.999617
HOLLERN_SQUAMOUS_BREAST_TUMOR	118	0.0466926	Up	0.0871053	0.999617
HP_LIMITED_EXTRAOCULAR_MOVEMENTS	12	0.00227202	Down	0.0872153	0.999617
HP_HAMARTOMA_OF_TONGUE	18	0.020374	Up	0.0872928	0.999617
HP_DIASTASIS_RECTI	14	0.0363508	Down	0.0873247	0.999617
WP_TGIF_DISRUPTION_OF_SHH_SIGNALING	5	0.221578	Up	0.0874848	0.999617
GO_3_CHLOROALLYL_ALDEHYDE_DEHYDROGENASE_ACTIVITY	4	0.0964645	Down	0.0875446	0.999617
HP_OCCIPITAL_MENINGOCELE	10	0.134601	Down	0.0875495	0.999617
HP_ABNORMAL_FORM_OF_THE_VERTEBRAL_BODIES	246	0.037611	Down	0.0875686	0.999617
GO_ALCOHOL_DEHYDROGENASE_NAD_P_PLUS_ACTIVITY	4	-0.0770272	Up	0.0876453	0.999617
BIOCARTA_CD40_PATHWAY	14	0.0817497	Up	0.0877171	0.999617
GO_MYOSIN_V_BINDING	14	0.0784837	Up	0.0878416	0.999617
RICKMAN_HEAD_AND_NECK_CANCER_C	82	0.0246418	Up	0.0879048	0.999617
HP_OPEN_BITE	37	0.0470443	Down	0.0879109	0.999617
GO_CALCIUM_ION_REGULATED_EXOCYTOSIS_OF_NEUROTRANSMITTER	13	-0.00749893	Down	0.0879343	0.999617
HP_HAND_OLIGODACTYLY	10	0.0472181	Down	0.0879369	0.999617
GO_MANGANESE_ION_TRANSPORT	10	-0.00786183	Up	0.0879513	0.999617
LOPEZ_EPITHELIOID_MESOTHELIOMA	15	0.0511878	Up	0.0879559	0.999617
GO_TORC2_COMPLEX	12	0.0910859	Down	0.0880422	0.999617
HP_RECURRENT_INFECTION_OF_THE_GASTROINTESTINAL_TRACT	21	0.00558617	Up	0.0880639	0.999617
HP_POSTERIOR_EMBRYOTOXON	40	0.0685975	Down	0.088079	0.999617
GO_90S_PRERIBOSOME	30	0.132875	Down	0.0881271	0.999617
GRAESSMANN_RESPONSE_TO_MC_AND_SERUM_DEPRIVATION_UP	166	0.0239065	Up	0.08818	0.999617
HP_ABSENCE_OF_PUBERTAL_DEVELOPMENT	14	0.0525258	Down	0.0882179	0.999617
GO_DOPAMINE_TRANSPORT	22	0.0125195	Down	0.0882382	0.999617
ST_JNK_MAPK_PATHWAY	39	0.040541	Up	0.0883507	0.999617
HP_MULTIPLE_ENCHONDROMATOSIS	6	-0.0251492	Down	0.0884522	0.999617
REACTOME_PLATELET_ADHESION_TO_EXPOSED_COLLAGEN	8	-0.0061232	Up	0.0885447	0.999617
SMID_BREAST_CANCER_RELAPSE_IN_PLEURA_UP	3	0.182996	Down	0.0886551	0.999617
GO_OXIDOREDUCTASE_ACTIVITY_ACTING_ON_A_SULFUR_GROUP_OF_DONORS_NAD_P_AS_ACCEPTOR	11	0.0927225	Up	0.0887165	0.999617
CASTELLANO_HRAS_TARGETS_UP	4	0.123491	Down	0.0887181	0.999617
GO_HISTONE_SERINE_PHOSPHORYLATION	11	0.0399908	Down	0.0887855	0.999617
HP_EEG_WITH_SPIKE_WAVE_COMPLEXES_3_5_HZ_	6	-0.0218667	Down	0.0888765	0.999617
BIOCARTA_RAB_PATHWAY	11	0.0834719	Up	0.0888902	0.999617
GO_NEGATIVE_REGULATION_OF_DNA_BINDING	42	0.0398604	Up	0.0889381	0.999617
GO_PROTEASOME_CORE_COMPLEX	21	0.0513585	Up	0.0889841	0.999617
GO_PROTON_TRANSPORTING_TWO_SECTOR_ATPASE_COMPLEX_ASSEMBLY	13	-0.00219072	Down	0.089031	0.999617
HP_ABNORMAL_LIBIDO	11	0.118868	Down	0.0890496	0.999617
BIOCARTA_SPPA_PATHWAY	12	0.0158392	Down	0.0890597	0.999617
STREICHER_LSM1_TARGETS_UP	41	0.0493807	Up	0.0890778	0.999617
YIH_RESPONSE_TO_ARSENITE_C1	21	0.113489	Up	0.0891621	0.999617
GO_ALPHA_AMINO_ACID_BIOSYNTHETIC_PROCESS	62	0.0227203	Down	0.0892962	0.999617
GO_NOTOCHORD_DEVELOPMENT	11	0.0140112	Up	0.0893074	0.999617
GO_SPERM_ANNULUS	4	0.0852845	Up	0.0893403	0.999617
REACTOME_REGULATION_OF_RUNX3_EXPRESSION_AND_ACTIVITY	58	0.072696	Up	0.0893781	0.999617
GO_EXODEOXYRIBONUCLEASE_ACTIVITY	19	0.0351213	Down	0.08938	0.999617
GO_VALINE_METABOLIC_PROCESS	7	-0.0265305	Down	0.0893818	0.999617
REACTOME_CHONDROITIN_SULFATE_DERMATAN_SULFATE_METABOLISM	40	0.0730997	Down	0.0894188	0.999617
GO_NEGATIVE_REGULATION_OF_DENDRITE_MORPHOGENESIS	12	0.0649729	Up	0.089429	0.999617
ST_INTERFERON_GAMMA_PATHWAY	7	0.0216225	Up	0.0894894	0.999617
GO_SMALL_NUCLEOLAR_RIBONUCLEOPROTEIN_COMPLEX_ASSEMBLY	13	-0.0264053	Down	0.0894973	0.999617
HP_BROAD_PHALANX_OF_THE_TOES	32	0.0157291	Down	0.0895583	0.999617
ELVIDGE_HIF1A_AND_HIF2A_TARGETS_UP	39	0.0555702	Down	0.0895915	0.999617
APPIERTO_RESPONSE_TO_FENRETINIDE_UP	38	0.0494763	Up	0.0896134	0.999617
GO_AMINO_ACID_CATION_SYMPORTER_ACTIVITY	13	-0.00585609	Down	0.0896744	0.999617
RODRIGUES_THYROID_CARCINOMA_DN	74	0.0627793	Up	0.0897291	0.999617
HP_PILI_TORTI	11	0.0625817	Up	0.0897476	0.999617
GO_MATURATION_OF_SSU_RRNA_FROM_TRICISTRONIC_RRNA_TRANSCRIPT_SSU_RRNA_5_8S_RRNA_LSU_RRNA	42	0.0931575	Down	0.0898121	0.999617
GO_HEPATOCYTE_APOPTOTIC_PROCESS	11	0.0581605	Up	0.0898592	0.999617
WP_GPCRS_CLASS_C_METABOTROPIC_GLUTAMATE_PHEROMONE	8	-0.0477619	Up	0.0899593	0.999617
GO_3_KETO_STEROL_REDUCTASE_ACTIVITY	5	-0.0770467	Down	0.0899753	0.999617
GO_DNA_HELICASE_ACTIVITY	76	0.0172956	Down	0.0900657	0.999617
GO_ACTIN_DEPENDENT_ATPASE_ACTIVITY	15	0.0393976	Up	0.0901055	0.999617
HP_ORTHOSTATIC_HYPOTENSION	31	0.00872955	Down	0.0901149	0.999617
GO_REGULATION_OF_COLLAGEN_METABOLIC_PROCESS	28	0.0710633	Up	0.0902075	0.999617
GO_AUTOCRINE_SIGNALING	7	0.0446095	Up	0.0904562	0.999617
KEGG_ASCORBATE_AND_ALDARATE_METABOLISM	10	-0.015671	Down	0.0905395	0.999617
KYNG_DNA_DAMAGE_BY_4NQO_OR_UV	54	0.0655082	Up	0.0906067	0.999617
REACTOME_G_PROTEIN_MEDIATED_EVENTS	41	0.0330011	Down	0.0907301	0.999617
GO_SNRNA_PROCESSING	26	0.00974794	Down	0.0908028	0.999617
WANG_THOC1_TARGETS_DN	7	0.0735095	Down	0.0908555	0.999617
GO_OPTIC_CUP_MORPHOGENESIS_INVOLVED_IN_CAMERA_TYPE_EYE_DEVELOPMENT	5	0.0314887	Up	0.0908988	0.999617
YANG_BREAST_CANCER_ESR1_LASER_UP	27	0.0313275	Down	0.0909028	0.999617
BERNARD_PPAPDC1B_TARGETS_UP	33	0.0460057	Up	0.0909162	0.999617
REACTOME_SIGNALING_BY_THE_B_CELL_RECEPTOR_BCR_	102	0.0517772	Up	0.0909177	0.999617
GO_REGULATION_OF_AUTOPHAGOSOME_MATURATION	12	0.0740274	Down	0.0909586	0.999617
BIOCARTA_IRES_PATHWAY	7	0.039828	Down	0.0909638	0.999617
GO_MYD88_DEPENDENT_TOLL_LIKE_RECEPTOR_SIGNALING_PATHWAY	30	0.039848	Up	0.0909673	0.999617
GO_CELLULAR_RESPONSE_TO_X_RAY	10	0.00799175	Down	0.0910042	0.999617
ABE_VEGFA_TARGETS	13	-0.00385861	Up	0.091048	0.999617
HP_ABNORMAL_CIRCULATING_IGA_LEVEL	39	0.0373306	Down	0.0910945	0.999617
HP_APLASIA_HYPOPLASIA_INVOLVING_BONES_OF_THE_THORAX	135	0.0405049	Down	0.0911537	0.999617
GO_SMOOTH_MUSCLE_CELL_MATRIX_ADHESION	8	-0.0118688	Down	0.0911604	0.999617
HP_ABNORMAL_DELIVERY	64	0.0109872	Down	0.0912707	0.999617
GO_POSITIVE_REGULATION_OF_ADENYLATE_CYCLASE_ACTIVATING_G_PROTEIN_COUPLED_RECEPTOR_SIGNALING_PATHWAY	4	0.0849467	Down	0.0913476	0.999617
GO_PEPTIDYL_ARGININE_METHYLATION_TO_ASYMMETRICAL_DIMETHYL_ARGININE	5	0.194147	Down	0.0913712	0.999617
GO_PROTEIN_ARGININE_OMEGA_N_ASYMMETRIC_METHYLTRANSFERASE_ACTIVITY	5	0.194147	Down	0.0913712	0.999617
HP_GENERALIZED_EDEMA	12	-0.00630787	Up	0.0914011	0.999617
GO_MAMMALIAN_OOGENESIS_STAGE	4	-0.000139331	Up	0.0914041	0.999617
HP_INCREASED_LAXITY_OF_ANKLES	6	0.0707494	Down	0.0914923	0.999617
KEGG_PROTEASOME	44	0.0589048	Up	0.091534	0.999617
GO_OLIGOSACCHARIDE_CATABOLIC_PROCESS	13	0.0188694	Down	0.0915578	0.999617
HP_MEGALOCORNEA	31	0.0470156	Down	0.0916186	0.999617
WP_COMPLEMENT_AND_COAGULATION_CASCADES	31	0.0303909	Up	0.0916198	0.999617
GO_CHROMOSOME_PASSENGER_COMPLEX	6	-0.0358031	Down	0.0916519	0.999617
HP_SHORT_RIBS	53	0.0466506	Down	0.0917068	0.999617
GO_RESPONSE_TO_BACTERIUM	406	0.0275975	Up	0.0917106	0.999617
HP_BROAD_PHILTRUM	18	-0.0157104	Down	0.0917121	0.999617
GO_AROMATIC_AMINO_ACID_FAMILY_CATABOLIC_PROCESS	13	0.019895	Down	0.091779	0.999617
GO_TERPENOID_METABOLIC_PROCESS	75	0.0265923	Down	0.0918551	0.999617
GO_ONE_CARBON_METABOLIC_PROCESS	31	0.0223058	Down	0.0918683	0.999617
GO_REGULATION_OF_LOW_DENSITY_LIPOPROTEIN_PARTICLE_CLEARANCE	8	0.113268	Down	0.0918964	0.999617
HP_ABNORMAL_SERUM_INTERFERON_LEVEL	9	-0.00640116	Up	0.091941	0.999617
CROONQUIST_STROMAL_STIMULATION_UP	45	0.0658847	Up	0.0919703	0.999617
GO_EMBRYONIC_HINDLIMB_MORPHOGENESIS	21	0.0327687	Down	0.0920411	0.999617
HP_HYPOPLASIA_OF_THE_EAR_CARTILAGE	11	0.0282868	Down	0.0920871	0.999617
PID_BMP_PATHWAY	37	0.0518009	Up	0.0922583	0.999617
GO_NUCLEOSOME_ORGANIZATION	103	0.0267816	Down	0.0923637	0.999617
GO_FIBROBLAST_ACTIVATION	9	0.0297456	Up	0.0923689	0.999617
GO_NEGATIVE_REGULATION_OF_INTRINSIC_APOPTOTIC_SIGNALING_PATHWAY_IN_RESPONSE_TO_DNA_DAMAGE	30	0.00943568	Down	0.0923794	0.999617
WP_OMEGA3OMEGA6_FA_SYNTHESIS	12	-0.0028446	Down	0.0925115	0.999617
GO_NEGATIVE_REGULATION_OF_DNA_REPAIR	35	0.016114	Down	0.0925814	0.999617
GO_PRE_SNORNP_COMPLEX	9	-0.0109084	Down	0.0926729	0.999617
WP_ENDOPLASMIC_RETICULUM_STRESS_RESPONSE_IN_CORONAVIRUS_INFECTION	44	0.0204002	Up	0.0926764	0.999617
HP_ABNORMAL_BOWEL_SOUNDS	10	-0.0386357	Up	0.0927253	0.999617
GO_PROSTATE_GLANDULAR_ACINUS_MORPHOGENESIS	4	0.235682	Down	0.0928476	0.999617
GO_NEGATIVE_REGULATION_OF_TUBULIN_DEACETYLATION	4	0.0290877	Up	0.0929353	0.999617
GO_POSITIVE_REGULATION_OF_INTRINSIC_APOPTOTIC_SIGNALING_PATHWAY_BY_P53_CLASS_MEDIATOR	5	0.396681	Up	0.0929652	0.999617
REACTOME_SIGNALING_BY_KIT_IN_DISEASE	18	0.0209225	Up	0.0929973	0.999617
YAO_TEMPORAL_RESPONSE_TO_PROGESTERONE_CLUSTER_8	43	0.0478034	Up	0.0930638	0.999617
FOSTER_TOLERANT_MACROPHAGE_UP	128	0.0309196	Up	0.0931647	0.999617
GO_REGULATION_OF_PEROXISOME_PROLIFERATOR_ACTIVATED_RECEPTOR_SIGNALING_PATHWAY	10	0.0254864	Down	0.0931885	0.999617
GO_INTERLEUKIN_6_MEDIATED_SIGNALING_PATHWAY	17	0.0622169	Up	0.0933153	0.999617
HP_FACIAL_HEMANGIOMA	14	0.0596553	Down	0.0933658	0.999617
REACTOME_REGULATION_OF_RUNX2_EXPRESSION_AND_ACTIVITY	71	0.047829	Up	0.0933752	0.999617
GOUYER_TATI_TARGETS_DN	14	0.0699739	Down	0.0933826	0.999617
GO_MAMMARY_GLAND_DUCT_MORPHOGENESIS	29	0.0261901	Down	0.0934557	0.999617
REACTOME_DISEASES_OF_GLYCOSYLATION	113	0.033499	Down	0.093493	0.999617
GO_POSITIVE_REGULATION_OF_PROTEIN_CATABOLIC_PROCESS_IN_THE_VACUOLE	4	0.138521	Down	0.0935073	0.999617
REACTOME_DECTIN_1_MEDIATED_NONCANONICAL_NF_KB_SIGNALING	61	0.0625326	Up	0.0936743	0.999617
GO_ARACHIDONIC_ACID_METABOLIC_PROCESS	38	0.0310143	Down	0.0937471	0.999617
AKL_HTLV1_INFECTION_DN	53	0.0387423	Up	0.0937784	0.999617
GO_ARYLESTERASE_ACTIVITY	3	-0.105962	Up	0.0937932	0.999617
NIKOLSKY_BREAST_CANCER_20Q11_AMPLICON	30	0.0343061	Down	0.0938006	0.999617
SEIDEN_MET_SIGNALING	20	0.0805014	Up	0.0938584	0.999617
GO_L_ASPARTATE_TRANSMEMBRANE_TRANSPORTER_ACTIVITY	8	0.0174144	Down	0.0939223	0.999617
HP_ILEUS	8	0.120572	Down	0.0939467	0.999617
WP_THYMIC_STROMAL_LYMPHOPOIETIN_TSLP_SIGNALING_PATHWAY	40	0.0305848	Up	0.0939836	0.999617
GO_MAGNESIUM_ION_TRANSMEMBRANE_TRANSPORTER_ACTIVITY	16	0.0521767	Up	0.094016	0.999617
GO_POSITIVE_REGULATION_OF_NEUROBLAST_PROLIFERATION	15	0.0535085	Down	0.0940804	0.999617
KIM_PTEN_TARGETS_UP	17	0.0469256	Up	0.0942468	0.999617
WP_PROTEOGLYCAN_BIOSYNTHESIS	16	0.05326	Down	0.094286	0.999617
GO_GLYCOSIDE_METABOLIC_PROCESS	17	0.0648929	Down	0.094359	0.999617
GO_CILIARY_NEUROTROPHIC_FACTOR_RECEPTOR_ACTIVITY	5	0.0534041	Up	0.0943604	0.999617
GO_CILIARY_BASE	26	0.0121625	Down	0.094591	0.999617
HP_HIATUS_HERNIA	23	0.0131131	Down	0.0945943	0.999617
REACTOME_DCC_MEDIATED_ATTRACTIVE_SIGNALING	12	0.0149166	Up	0.0946154	0.999617
HP_LOSS_OF_PURKINJE_CELLS_IN_THE_CEREBELLAR_VERMIS	4	0.0883265	Down	0.0946265	0.999617
HP_SYNOSTOSIS_OF_CARPALS_TARSALS	33	0.0330781	Down	0.0947209	0.999617
GO_TRANSCRIPTION_FACTOR_TFTC_COMPLEX	16	0.0508573	Down	0.0947484	0.999617
GO_CELL_DIFFERENTIATION_IN_SPINAL_CORD	22	0.0698355	Down	0.0948271	0.999617
SCHMAHL_PDGF_SIGNALING	9	0.161254	Up	0.094899	0.999617
GO_TOLL_LIKE_RECEPTOR_2_SIGNALING_PATHWAY	14	0.106794	Up	0.0951219	0.999617
GO_EMBRYONIC_FORELIMB_MORPHOGENESIS	22	0.0361664	Down	0.0952213	0.999617
GO_PYRIMIDINE_NUCLEOTIDE_SUGAR_TRANSMEMBRANE_TRANSPORTER_ACTIVITY	9	0.00778695	Up	0.0954982	0.999617
PID_TGFBR_PATHWAY	58	0.0463108	Up	0.0955143	0.999617
REACTOME_NTRK2_ACTIVATES_RAC1	4	0.00482431	Up	0.0956119	0.999617
GO_MITOTIC_CELL_CYCLE_ARREST	16	0.015509	Up	0.0956656	0.999617
GO_INTRACILIARY_TRANSPORT_PARTICLE_B_BINDING	5	0.141037	Down	0.0957153	0.999617
GO_RESPONSE_TO_INTERFERON_GAMMA	163	0.0264706	Up	0.0958781	0.999617
HP_ABNORMALITY_OF_THE_PHARYNX	125	0.0276451	Down	0.0960636	0.999617
WANG_LMO4_TARGETS_DN	342	0.0408856	Up	0.096096	0.999617
VARELA_ZMPSTE24_TARGETS_UP	39	0.0517705	Up	0.0961537	0.999617
DACOSTA_ERCC3_ALLELE_XPCS_VS_TTD_UP	18	0.0854357	Down	0.0962593	0.999617
GO_MITOCHONDRIAL_RIBOSOME_ASSEMBLY	6	0.0831336	Down	0.09627	0.999617
HP_VISUAL_HALLUCINATIONS	19	-0.00326695	Down	0.0963042	0.999617
GO_GLYCINE_METABOLIC_PROCESS	12	-0.0333695	Down	0.0963159	0.999617
WP_LNCRNAMEDIATED_MECHANISMS_OF_THERAPEUTIC_RESISTANCE	4	-0.0494135	Up	0.0963926	0.999617
KEGG_ARGININE_AND_PROLINE_METABOLISM	43	0.0412419	Down	0.0964329	0.999617
GO_NEGATIVE_REGULATION_OF_ADENYLATE_CYCLASE_ACTIVITY	10	0.00270552	Up	0.0965066	0.999617
GRABARCZYK_BCL11B_TARGETS_UP	67	0.0653374	Up	0.0965527	0.999617
HP_OVERLAPPING_FINGERS	24	0.0528249	Down	0.0966027	0.999617
ACEVEDO_LIVER_CANCER_WITH_H3K27ME3_UP	162	0.0225512	Up	0.0966094	0.999617
GO_POSITIVE_REGULATION_OF_NATURAL_KILLER_CELL_MEDIATED_IMMUNE_RESPONSE_TO_TUMOR_CELL	5	0.0134131	Up	0.0967366	0.999617
HP_BROAD_TOE	48	0.0328768	Down	0.0968019	0.999617
PID_IL5_PATHWAY	11	0.0370043	Up	0.0968774	0.999617
GO_NADPH_BINDING	16	0.00649168	Down	0.0968845	0.999617
DAZARD_UV_RESPONSE_CLUSTER_G4	18	0.102494	Up	0.0969269	0.999617
BIOCARTA_NKT_PATHWAY	12	0.0269968	Up	0.097235	0.999617
NAKAMURA_ADIPOGENESIS_EARLY_DN	28	0.0584271	Up	0.0973993	0.999617
BIOCARTA_EICOSANOID_PATHWAY	12	0.021304	Down	0.0974651	0.999617
CHANG_POU5F1_TARGETS_DN	7	0.129592	Up	0.0974788	0.999617
ZHENG_FOXP3_TARGETS_IN_THYMUS_UP	180	0.0567247	Up	0.0975671	0.999617
GO_POSITIVE_REGULATION_OF_RIG_I_SIGNALING_PATHWAY	7	0.113287	Up	0.0976499	0.999617
BURTON_ADIPOGENESIS_9	76	0.0340498	Up	0.0978288	0.999617
GO_HISTONE_KINASE_ACTIVITY	16	0.0544567	Down	0.0981726	0.999617
GO_GENITALIA_MORPHOGENESIS	4	0.0419119	Down	0.0981825	0.999617
GO_CATECHOLAMINE_SECRETION	23	0.0213033	Down	0.09823	0.999617
LE_EGR2_TARGETS_DN	90	0.0410257	Down	0.098317	0.999617
KEGG_RNA_DEGRADATION	64	0.0242306	Up	0.0984932	0.999617
GO_MIDBRAIN_DOPAMINERGIC_NEURON_DIFFERENTIATION	13	0.0192996	Down	0.0985459	0.999617
HP_ABNORMALITY_OF_THE_THORACIC_SPINE	64	0.031062	Down	0.0987451	0.999617
BIOCARTA_CALCINEURIN_PATHWAY	17	0.0841883	Up	0.0988957	0.999617
DAZARD_UV_RESPONSE_CLUSTER_G3	17	0.0391001	Up	0.098912	0.999617
TURASHVILI_BREAST_LOBULAR_CARCINOMA_VS_LOBULAR_NORMAL_DN	52	0.0343173	Up	0.0989446	0.999617
GO_NEGATIVE_REGULATION_OF_STRIATED_MUSCLE_CONTRACTION	5	-0.0161263	Up	0.0990029	0.999617
WALLACE_JAK2_TARGETS_UP	23	0.0552326	Down	0.0990528	0.999617
GO_NEGATIVE_REGULATION_OF_OXIDATIVE_STRESS_INDUCED_NEURON_INTRINSIC_APOPTOTIC_SIGNALING_PATHWAY	5	0.114967	Down	0.0990612	0.999617
REACTOME_DISSOLUTION_OF_FIBRIN_CLOT	10	0.215464	Up	0.0990869	0.999617
DAVICIONI_RHABDOMYOSARCOMA_PAX_FOXO1_FUSION_DN	8	0.0630156	Up	0.09923	0.999617
HP_ABSENT_HYPOPLASTIC_PARANASAL_SINUSES	8	0.106929	Down	0.0992837	0.999617
SHIN_B_CELL_LYMPHOMA_CLUSTER_1	5	0.0277111	Up	0.0993076	0.999617
HP_ABNORMALITY_OF_ALKALINE_PHOSPHATASE_LEVEL	58	0.01399	Down	0.0993799	0.999617
GO_TRNA_AMINOACYLATION_FOR_MITOCHONDRIAL_PROTEIN_TRANSLATION	7	0.0407785	Down	0.0994311	0.999617
HP_CHRONIC_LUNG_DISEASE	16	0.0211889	Down	0.0994847	0.999617
REACTOME_INLB_MEDIATED_ENTRY_OF_LISTERIA_MONOCYTOGENES_INTO_HOST_CELL	13	0.0764503	Up	0.0995624	0.999617
GO_RESPONSE_TO_PROSTAGLANDIN_E	17	0.0236958	Down	0.0995651	0.999617
GO_MYOSIN_II_BINDING	10	0.0690115	Down	0.0996256	0.999617
GO_NEGATIVE_REGULATION_OF_HUMORAL_IMMUNE_RESPONSE	7	-0.00387868	Up	0.099748	0.999617
WP_GENOTOXICITY_PATHWAY	52	0.0396361	Up	0.099843	0.999617
REACTOME_CA_DEPENDENT_EVENTS	28	0.0332956	Down	0.0998437	0.999617
GO_ALCOHOL_METABOLIC_PROCESS	303	0.0371991	Down	0.0998556	0.999617
OUILLETTE_CLL_13Q14_DELETION_UP	68	0.0264285	Up	0.0998746	0.999617
BIOCARTA_ATM_PATHWAY	20	0.0488242	Up	0.0999273	0.999617
GO_ACETYLCHOLINE_GATED_CATION_SELECTIVE_CHANNEL_ACTIVITY	6	-0.0253209	Up	0.0999863	0.999617
GO_INTERSTITIAL_MATRIX	8	0.034194	Up	0.100059	0.999617
REACTOME_RHO_GTPASES_ACTIVATE_WASPS_AND_WAVES	33	0.0649463	Up	0.100077	0.999617
GO_RRNA_MODIFICATION	39	0.0323751	Down	0.100193	0.999617
GO_POSITIVE_REGULATION_OF_TUMOR_NECROSIS_FACTOR_BIOSYNTHETIC_PROCESS	16	0.0597741	Up	0.100222	0.999617
GO_RESPONSE_TO_PHORBOL_13_ACETATE_12_MYRISTATE	4	0.0185728	Down	0.100349	0.999617
KUROZUMI_RESPONSE_TO_ONCOCYTIC_VIRUS_AND_CYCLIC_RGD	3	-0.156902	Up	0.100495	0.999617
ZWANG_EGF_PERSISTENTLY_UP	29	0.0654727	Down	0.100513	0.999617
GAUSSMANN_MLL_AF4_FUSION_TARGETS_F_DN	28	0.0235291	Up	0.100533	0.999617
ABBUD_LIF_SIGNALING_1_UP	36	0.0355335	Up	0.100558	0.999617
GO_PROTEIN_MATURATION_BY_4FE_4S_CLUSTER_TRANSFER	5	-0.0546598	Up	0.100563	0.999617
SHIN_B_CELL_LYMPHOMA_CLUSTER_5	11	-0.00944326	Up	0.100607	0.999617
GO_EPITHELIAL_CELL_MORPHOGENESIS	28	0.0736142	Up	0.100752	0.999617
TONKS_TARGETS_OF_RUNX1_RUNX1T1_FUSION_ERYTHROCYTE_UP	132	0.0333089	Up	0.100779	0.999617
HP_PROLONGED_BLEEDING_FOLLOWING_PROCEDURE	5	-0.0250946	Up	0.100788	0.999617
HP_SUBUNGUAL_HYPERKERATOSIS	4	-0.0397725	Up	0.100827	0.999617
GO_PROTEIN_TAG	11	0.187735	Up	0.100847	0.999617
BIOCARTA_CDC42RAC_PATHWAY	7	0.228486	Up	0.100995	0.999617
GO_NEURON_DEATH_IN_RESPONSE_TO_HYDROGEN_PEROXIDE	4	0.108347	Down	0.101071	0.999617
GO_PHOSPHATIDYLINOSITOL_3_KINASE_COMPLEX	23	0.0462936	Up	0.101079	0.999617
HP_PERSISTENCE_OF_HEMOGLOBIN_F	5	0.286352	Up	0.101085	0.999617
GO_CHOLESTEROL_CATABOLIC_PROCESS	7	0.0342734	Down	0.101189	0.999617
HP_FEMALE_HYPOGONADISM	13	0.103906	Down	0.101205	0.999617
GO_POSITIVE_REGULATION_OF_MYOBLAST_PROLIFERATION	6	0.0259038	Up	0.101384	0.999617
MARKEY_RB1_CHRONIC_LOF_DN	79	0.0368622	Up	0.101399	0.999617
GO_NEGATIVE_REGULATION_OF_SPROUTING_ANGIOGENESIS	23	0.0257897	Up	0.101479	0.999617
GINESTIER_BREAST_CANCER_ZNF217_AMPLIFIED_DN	340	0.0590197	Down	0.101523	0.999617
GO_REGULATION_OF_STEM_CELL_POPULATION_MAINTENANCE	29	0.0286817	Down	0.101626	0.999617
GO_VITAMIN_B6_BINDING	41	0.00809635	Down	0.101709	0.999617
GO_CELL_CELL_JUNCTION_MAINTENANCE	11	0.0479975	Up	0.101716	0.999617
GO_TOLL_LIKE_RECEPTOR_4_SIGNALING_PATHWAY	25	0.0238673	Up	0.101788	0.999617
NIKOLSKY_BREAST_CANCER_15Q26_AMPLICON	17	0.0275852	Up	0.101849	0.999617
GO_PROTEIN_PHOSPHATASE_TYPE_2A_COMPLEX	20	0.0579506	Up	0.101909	0.999617
ANDERSEN_LIVER_CANCER_KRT19_UP	42	0.0721799	Up	0.101921	0.999617
HP_PATELLAR_DISLOCATION	39	0.0423713	Down	0.101937	0.999617
BIOCARTA_FEEDER_PATHWAY	6	0.0661459	Down	0.101943	0.999617
HP_WIDE_CRANIAL_SUTURES	17	0.0461143	Down	0.101992	0.999617
GO_THYMOCYTE_MIGRATION	3	0.188617	Up	0.102053	0.999617
FAELT_B_CLL_WITH_VH3_21_UP	54	0.0561859	Down	0.102092	0.999617
GO_REGULATION_OF_PHOSPHOLIPID_CATABOLIC_PROCESS	6	-0.0135344	Down	0.102114	0.999617
SAKAI_TUMOR_INFILTRATING_MONOCYTES_DN	75	0.069338	Up	0.102116	0.999617
PID_FRA_PATHWAY	32	0.058813	Up	0.102185	0.999617
GO_MRNA_CLEAVAGE_INVOLVED_IN_MRNA_PROCESSING	13	0.030037	Down	0.102228	0.999617
GO_REGULATION_OF_VITAMIN_D_BIOSYNTHETIC_PROCESS	9	-0.0367024	Down	0.10236	0.999617
KENNY_CTNNB1_TARGETS_UP	43	0.0331804	Up	0.10251	0.999617
HP_APLASIA_OF_THE_MIDDLE_PHALANX_OF_THE_HAND	5	0.222436	Down	0.102543	0.999617
HP_RECTAL_ABSCESS	7	0.0217837	Down	0.102624	0.999617
HP_TRACHEAL_STENOSIS	20	0.0423553	Down	0.102664	0.999617
GO_NATURAL_KILLER_CELL_MEDIATED_IMMUNE_RESPONSE_TO_TUMOR_CELL	7	0.0548432	Up	0.102677	0.999617
HP_INTRACRANIAL_CYSTIC_LESION	142	0.0244772	Down	0.102714	0.999617
GO_PROSTAGLANDIN_TRANSPORT	14	0.0294985	Up	0.102766	0.999617
REACTOME_ERYTHROPOIETIN_ACTIVATES_RAS	13	0.0276984	Up	0.102926	0.999617
REACTOME_RUNX1_REGULATES_TRANSCRIPTION_OF_GENES_INVOLVED_IN_DIFFERENTIATION_OF_KERATINOCYTES	8	0.0732377	Up	0.102956	0.999617
GO_NEGATIVE_REGULATION_OF_MAST_CELL_ACTIVATION_INVOLVED_IN_IMMUNE_RESPONSE	5	-0.0467584	Up	0.103074	0.999617
WP_NOCGMPPKG_MEDIATED_NEUROPROTECTION	28	0.0103796	Up	0.10316	0.999617
GO_REGULATION_OF_HYDROGEN_PEROXIDE_METABOLIC_PROCESS	18	0.015905	Down	0.103165	0.999617
HUTTMANN_B_CLL_POOR_SURVIVAL_DN	49	0.0199732	Up	0.103179	0.999617
GO_POLY_N_ACETYLLACTOSAMINE_METABOLIC_PROCESS	10	0.0287806	Up	0.10322	0.999617
HP_INTERMITTENT_DIARRHEA	20	0.0025599	Up	0.103324	0.999617
GO_EMBRYONIC_VISCEROCRANIUM_MORPHOGENESIS	9	0.0227811	Down	0.103328	0.999617
WP_DEVELOPMENT_OF_PULMONARY_DENDRITIC_CELLS_AND_MACROPHAGE_SUBSETS	6	0.00938344	Up	0.103372	0.999617
HP_PARANOIA	13	0.067433	Down	0.103509	0.999617
GO_NEGATIVE_REGULATION_OF_CENTROSOME_CYCLE	14	0.0243929	Down	0.103622	0.999617
GO_L_ASPARTATE_TRANSMEMBRANE_TRANSPORT	10	-0.00435142	Down	0.103625	0.999617
DORN_ADENOVIRUS_INFECTION_12HR_UP	25	0.0905795	Up	0.103636	0.999617
GO_NEUROENDOCRINE_CELL_DIFFERENTIATION	4	0.0640918	Up	0.103678	0.999617
GO_METANEPHRIC_GLOMERULUS_DEVELOPMENT	6	-0.000869897	Down	0.10374	0.999617
HP_TRICUSPID_ATRESIA	10	0.0639154	Down	0.103748	0.999617
REACTOME_NR1H2_AND_NR1H3_MEDIATED_SIGNALING	43	0.0492189	Down	0.103831	0.999617
HP_ABSENT_PALMAR_CREASE	5	0.067917	Down	0.103918	0.999617
GO_NEGATIVE_REGULATION_OF_FATTY_ACID_METABOLIC_PROCESS	23	0.00843039	Down	0.103985	0.999617
SUZUKI_RESPONSE_TO_TSA_AND_DECITABINE_1B	10	0.0379923	Up	0.104064	0.999617
REACTOME_METABOLISM_OF_PORPHYRINS	20	0.0277559	Down	0.104099	0.999617
HP_INCREASED_TOTAL_BILIRUBIN	10	0.0133	Down	0.104132	0.999617
REACTOME_SYNTHESIS_OF_12_EICOSATETRAENOIC_ACID_DERIVATIVES	5	0.125781	Down	0.104202	0.999617
HP_ABNORMALITY_OF_THE_RIBS	207	0.0336667	Down	0.104262	0.999617
GO_GLUTATHIONE_DISULFIDE_OXIDOREDUCTASE_ACTIVITY	5	0.0778349	Up	0.10427	0.999617
HELLEBREKERS_SILENCED_DURING_TUMOR_ANGIOGENESIS	67	0.0417976	Up	0.104298	0.999617
GO_METHYLATED_HISTONE_BINDING	63	0.0428685	Down	0.104322	0.999617
HP_ULNAR_DEVIATION_OF_THE_2ND_FINGER	3	0.141379	Up	0.104359	0.999617
GO_MODULATION_BY_HOST_OF_SYMBIONT_MOLECULAR_FUNCTION	4	0.272404	Up	0.104366	0.999617
TIEN_INTESTINE_PROBIOTICS_6HR_DN	172	0.0402148	Up	0.104422	0.999617
HP_THIN_RIBS	29	0.0118039	Down	0.104433	0.999617
GO_NEGATIVE_REGULATION_OF_CENTRIOLE_REPLICATION	9	0.0206272	Down	0.10444	0.999617
GROSS_HYPOXIA_VIA_HIF1A_ONLY	7	0.138713	Up	0.104467	0.999617
GO_PURINE_NUCLEOSIDE_CATABOLIC_PROCESS	7	0.0155484	Down	0.104508	0.999617
KASLER_HDAC7_TARGETS_1_DN	16	0.0599299	Down	0.104547	0.999617
DUTERTRE_ESTRADIOL_RESPONSE_6HR_UP	211	0.0326313	Down	0.104583	0.999617
HP_UNEXPLAINED_FEVERS	11	0.0375845	Up	0.104631	0.999617
GO_VOLTAGE_GATED_CALCIUM_CHANNEL_COMPLEX	21	0.00101188	Down	0.104639	0.999617
GO_HYDROXYMETHYL_FORMYL_AND_RELATED_TRANSFERASE_ACTIVITY	9	-0.0431127	Down	0.104643	0.999617
WILLIAMS_ESR1_TARGETS_DN	6	0.065648	Up	0.104702	0.999617
GO_RESPONSE_TO_STILBENOID	4	-0.111157	Down	0.104725	0.999617
GO_PHOSPHORYLATED_CARBOHYDRATE_DEPHOSPHORYLATION	15	0.000309225	Up	0.104735	0.999617
GO_REGULATION_OF_LIPID_BIOSYNTHETIC_PROCESS	160	0.0448226	Down	0.104775	0.999617
RORIE_TARGETS_OF_EWSR1_FLI1_FUSION_DN	13	0.000242059	Down	0.104808	0.999617
BIOCARTA_PROTEASOME_PATHWAY	20	0.115681	Up	0.10481	0.999617
HP_INCREASED_SKULL_OSSIFICATION	6	0.0971089	Down	0.104812	0.999617
GO_PROTEIN_TRANSPORT_INTO_MEMBRANE_RAFT	5	0.138768	Up	0.104822	0.999617
VERHAAK_AML_WITH_NPM1_MUTATED_UP	125	0.022295	Up	0.104857	0.999617
GO_NUCLEOTIDE_BINDING_DOMAIN_LEUCINE_RICH_REPEAT_CONTAINING_RECEPTOR_SIGNALING_PATHWAY	40	0.0708537	Up	0.104885	0.999617
LIN_MELANOMA_COPY_NUMBER_DN	42	0.0396287	Up	0.104922	0.999617
GO_INTRINSIC_COMPONENT_OF_POSTSYNAPTIC_SPECIALIZATION_MEMBRANE	19	0.0365742	Down	0.1051	0.999617
HP_SPONDYLOMETAPHYSEAL_DYSPLASIA	9	-0.00666375	Down	0.105215	0.999617
REACTOME_ACTIVATED_NTRK2_SIGNALS_THROUGH_RAS	8	0.0318313	Up	0.105219	0.999617
WP_REGULATION_OF_MICROTUBULE_CYTOSKELETON	41	0.0468324	Up	0.105225	0.999617
GO_REGULATION_OF_SARCOMERE_ORGANIZATION	5	-0.0417032	Up	0.105265	0.999617
IRITANI_MAD1_TARGETS_UP	10	0.0385325	Up	0.105312	0.999617
REACTOME_GAP_JUNCTION_ASSEMBLY	21	0.186841	Down	0.105319	0.999617
WP_HUMAN_COMPLEMENT_SYSTEM	45	0.0489671	Up	0.105322	0.999617
REACTOME_SHC1_EVENTS_IN_ERBB4_SIGNALING	11	0.065179	Up	0.105359	0.999617
GO_MONONUCLEAR_CELL_MIGRATION	45	0.0437302	Up	0.10538	0.999617
REACTOME_VLDLR_INTERNALISATION_AND_DEGRADATION	14	0.0427759	Down	0.105488	0.999617
GO_REGULATION_OF_POSTSYNAPTIC_CYTOSOLIC_CALCIUM_ION_CONCENTRATION	6	0.0619067	Down	0.105548	0.999617
REACTOME_PHASE_I_FUNCTIONALIZATION_OF_COMPOUNDS	63	0.014637	Down	0.105601	0.999617
HP_NEPHROLITHIASIS	70	0.0402334	Down	0.105671	0.999617
GO_UV_DAMAGE_EXCISION_REPAIR	12	-0.00572122	Down	0.105723	0.999617
GO_REGULATION_OF_MUCUS_SECRETION	6	0.0200777	Down	0.1058	0.999617
HP_SUPERNUMERARY_NIPPLE	32	0.0328923	Down	0.105927	0.999617
GO_REGULATION_OF_ANTIGEN_PROCESSING_AND_PRESENTATION_OF_PEPTIDE_ANTIGEN	5	0.0266205	Down	0.105961	0.999617
REACTOME_P2Y_RECEPTORS	5	-0.0330244	Down	0.10604	0.999617
REACTOME_G1_S_SPECIFIC_TRANSCRIPTION	29	0.00879808	Down	0.106225	0.999617
GO_NEGATIVE_REGULATION_OF_INTRACELLULAR_STEROID_HORMONE_RECEPTOR_SIGNALING_PATHWAY	29	0.0750151	Down	0.106371	0.999617
GO_NEGATIVE_REGULATION_OF_KIDNEY_DEVELOPMENT	10	0.00919893	Up	0.106382	0.999617
SENGUPTA_NASOPHARYNGEAL_CARCINOMA_WITH_LMP1_UP	321	0.0461765	Up	0.106417	0.999617
GO_PROTON_EXPORTING_ATPASE_ACTIVITY_PHOSPHORYLATIVE_MECHANISM	11	0.0579895	Up	0.106449	0.999617
MANNE_COVID19_COMBINED_COHORT_VS_HEALTHY_DONOR_PLATELETS_DN	139	0.0126985	Up	0.106478	0.999617
HP_EEG_WITH_SPIKE_WAVE_COMPLEXES	49	0.00762682	Down	0.106512	0.999617
HP_SHALLOW_ANTERIOR_CHAMBER	11	-0.0127388	Down	0.106548	0.999617
GO_LIPOXYGENASE_PATHWAY	9	0.0526152	Down	0.106589	0.999617
REACTOME_SIGNALING_BY_LEPTIN	10	0.0291866	Up	0.106613	0.999617
GO_ENDOPLASMIC_RETICULUM_PALMITOYLTRANSFERASE_COMPLEX	8	0.0658834	Up	0.106621	0.999617
WATANABE_COLON_CANCER_MSI_VS_MSS_UP	21	0.0379638	Down	0.106672	0.999617
SASAI_TARGETS_OF_CXCR6_AND_PTCH1_UP	8	-0.0247519	Up	0.106675	0.999617
GO_RESPONSE_TO_TUMOR_NECROSIS_FACTOR	246	0.0323346	Up	0.106759	0.999617
PEREZ_TP63_TARGETS	295	0.0489285	Up	0.106772	0.999617
GO_PLASMA_MEMBRANE_PHOSPHOLIPID_SCRAMBLING	14	0.000963727	Up	0.106902	0.999617
VART_KSHV_INFECTION_ANGIOGENIC_MARKERS_UP	106	0.0313612	Up	0.106905	0.999617
GO_INNERVATION	17	0.0113976	Down	0.106913	0.999617
GO_NEURAL_CREST_CELL_MIGRATION	39	0.0133882	Down	0.107091	0.999617
HP_EUNUCHOID_HABITUS	10	0.0559687	Down	0.107116	0.999617
GO_MONOACYLGLYCEROL_BIOSYNTHETIC_PROCESS	4	0.0163811	Down	0.107159	0.999617
SMITH_TERT_TARGETS_DN	83	0.0613809	Down	0.107202	0.999617
YIH_RESPONSE_TO_ARSENITE_C2	13	0.057684	Up	0.107367	0.999617
GO_BEHAVIORAL_RESPONSE_TO_NICOTINE	5	-0.0275189	Up	0.107403	0.999617
ZHAN_MULTIPLE_MYELOMA_PR_DN	43	0.0344887	Up	0.107579	0.999617
JACKSON_DNMT1_TARGETS_DN	18	0.148251	Down	0.107584	0.999617
GO_NEGATIVE_REGULATION_OF_RETINOIC_ACID_RECEPTOR_SIGNALING_PATHWAY	5	0.122795	Up	0.107587	0.999617
GO_PHOSPHATIDYLETHANOLAMINE_BINDING	10	0.109066	Down	0.107636	0.999617
HP_CARDIORESPIRATORY_ARREST	5	0.116759	Down	0.107659	0.999617
GO_TRANSLATIONAL_READTHROUGH	9	-0.0180513	Up	0.10773	0.999617
GO_OPIOID_RECEPTOR_SIGNALING_PATHWAY	5	0.0965853	Down	0.107867	0.999617
DANG_REGULATED_BY_MYC_UP	68	0.0558819	Down	0.107872	0.999617
HP_ABNORMAL_FINGER_FLEXION_CREASES	9	0.0347268	Down	0.108086	0.999617
[truncated: 17,976 more rows]
