# Supplementary material for: Comparison of Intracellular Transcriptional Response of NHBE Cells to Infection with SARS-CoV-2 Washington and New York Strains
Source: Front Cell Infect Microbiol. 2022 Sep 20;12:1009328. doi: 10.3389/fcimb.2022.1009328 (PMC9530606; doi:10.3389/fcimb.2022.1009328)
Supplement: Supplementary Table 10 — Significant affected functional terms in the NY isolate (infected vs mock-infected) at 24hpi. [file Table_10.xlsx]

## Sheet: Supplementary_Table_10-camera_d
GeneSet	NGenes	Correlation	Direction	PValue	FDR
HP_POLYARTICULAR_ARTHROPATHY	7	-0.0661438	Down	0.000337401	0.988401
GO_INTEGRAL_COMPONENT_OF_PRESYNAPTIC_ACTIVE_ZONE_MEMBRANE	10	0.00443398	Up	0.000403419	0.988401
REACTOME_ACTIVATION_OF_THE_PHOTOTRANSDUCTION_CASCADE	6	0.0835272	Down	0.000423305	0.988401
GO_REGULATION_OF_PEPTIDYL_TYROSINE_AUTOPHOSPHORYLATION	4	0.100685	Up	0.000424619	0.988401
GO_CYTOPLASMIC_SIDE_OF_ROUGH_ENDOPLASMIC_RETICULUM_MEMBRANE	5	0.171148	Down	0.00150481	0.988401
GO_REGULATION_OF_NITRIC_OXIDE_MEDIATED_SIGNAL_TRANSDUCTION	7	0.0173237	Up	0.00175248	0.988401
HP_ULCERATIVE_COLITIS	6	0.00449066	Down	0.00176449	0.988401
HP_INTESTINAL_PSEUDO_OBSTRUCTION	21	0.0435571	Down	0.00185462	0.988401
HP_LOW_LEVELS_OF_VITAMIN_D	6	0.0817134	Down	0.0026134	0.988401
HP_MACROCYTIC_ANEMIA	45	0.0840463	Down	0.00263401	0.988401
GO_REGULATION_OF_THE_FORCE_OF_HEART_CONTRACTION	15	0.0853877	Up	0.00270014	0.988401
HP_RHIZOMELIC_ARM_SHORTENING	6	0.0621173	Down	0.00272246	0.988401
GO_DETOXIFICATION_OF_INORGANIC_COMPOUND	11	0.144095	Down	0.00286723	0.988401
HP_PATCHY_CHANGES_OF_BONE_MINERAL_DENSITY	6	-0.0525138	Up	0.00289075	0.988401
GO_SENSORY_PERCEPTION_OF_CHEMICAL_STIMULUS	63	0.0532021	Down	0.00291324	0.988401
GO_GROWTH_CONE_MEMBRANE	5	0.0313514	Up	0.00293024	0.988401
HE_PTEN_TARGETS_DN	6	0.0762005	Up	0.00312858	0.988401
GO_PHOTORECEPTOR_OUTER_SEGMENT_MEMBRANE	9	0.0435505	Down	0.00320889	0.988401
GO_L_METHIONINE_SALVAGE_FROM_METHYLTHIOADENOSINE	6	-0.0180577	Up	0.00328426	0.988401
GO_MITOCHONDRIAL_RESPIRATORY_CHAIN_COMPLEX_III_ASSEMBLY	10	0.0293548	Down	0.00346065	0.988401
GO_INTRINSIC_COMPONENT_OF_PRESYNAPTIC_ACTIVE_ZONE_MEMBRANE	12	-0.00510021	Up	0.00381421	0.988401
HP_ERYTHROID_HYPOPLASIA	8	0.144613	Down	0.00383123	0.988401
GO_POSITIVE_REGULATION_OF_CELL_MIGRATION_BY_VASCULAR_ENDOTHELIAL_GROWTH_FACTOR_SIGNALING_PATHWAY	5	-0.0595837	Up	0.00398654	0.988401
HOLLEMAN_VINCRISTINE_RESISTANCE_B_ALL_DN	16	0.205228	Down	0.0041967	0.988401
GO_PROTEIN_HEXAMERIZATION	8	0.0499253	Up	0.00419791	0.988401
REACTOME_OLFACTORY_SIGNALING_PATHWAY	43	0.102318	Down	0.00422222	0.988401
GO_REGULATION_OF_INWARD_RECTIFIER_POTASSIUM_CHANNEL_ACTIVITY	3	0.346104	Up	0.00422479	0.988401
GO_CYTOSOLIC_SMALL_RIBOSOMAL_SUBUNIT	50	0.238514	Down	0.00429879	0.988401
GO_L_SERINE_TRANSMEMBRANE_TRANSPORTER_ACTIVITY	6	0.0452555	Up	0.00447902	0.988401
REACTOME_METALLOTHIONEINS_BIND_METALS	7	0.389914	Down	0.0045155	0.988401
GO_UV_DAMAGE_EXCISION_REPAIR	12	0.0034155	Down	0.00464394	0.988401
GO_CHAPERONIN_CONTAINING_T_COMPLEX	9	0.0928732	Up	0.00468402	0.988401
GO_REGULATION_OF_MAST_CELL_ACTIVATION_INVOLVED_IN_IMMUNE_RESPONSE	23	0.00905927	Down	0.00476522	0.988401
REACTOME_FOLDING_OF_ACTIN_BY_CCT_TRIC	10	0.100124	Up	0.00476862	0.988401
GO_GLYCOGEN_GRANULE	8	-0.034912	Up	0.00478926	0.988401
GO_POSITIVE_REGULATION_OF_INTRINSIC_APOPTOTIC_SIGNALING_PATHWAY_BY_P53_CLASS_MEDIATOR	5	0.416137	Down	0.00484784	0.988401
HP_COLLECTIONISM	8	0.0155466	Up	0.0048512	0.988401
GOERING_BLOOD_HDL_CHOLESTEROL_QTL_CIS	5	0.238717	Down	0.00494041	0.988401
HP_ELEVATED_C_REACTIVE_PROTEIN_LEVEL	18	0.0116751	Down	0.0050795	0.988401
REACTOME_EUKARYOTIC_TRANSLATION_ELONGATION	98	0.381601	Down	0.00509608	0.988401
HP_PATELLAR_SUBLUXATION	5	0.143193	Up	0.00530433	0.988401
PID_RHODOPSIN_PATHWAY	12	-0.00298835	Down	0.00535408	0.988401
GO_REGULATION_OF_ENTRY_OF_BACTERIUM_INTO_HOST_CELL	7	0.136348	Up	0.0055041	0.988401
GO_DETECTION_OF_STIMULUS_INVOLVED_IN_SENSORY_PERCEPTION	69	0.0613036	Down	0.00551319	0.988401
HP_VITILIGO	20	0.112574	Down	0.00555968	0.988401
GO_REGULATION_OF_EXECUTION_PHASE_OF_APOPTOSIS	33	0.0576882	Down	0.00560291	0.988401
ZHENG_RESPONSE_TO_ARSENITE_UP	13	0.0549019	Down	0.00568446	0.988401
GO_ALCOHOL_DEHYDROGENASE_NAD_P_PLUS_ACTIVITY	4	-0.0734128	Up	0.00571359	0.988401
REACTOME_SELENOAMINO_ACID_METABOLISM	111	0.278476	Down	0.00575584	0.988401
GO_DETECTION_OF_STIMULUS	185	0.0197801	Down	0.00576959	0.988401
GO_AMINO_ACID_SALVAGE	7	0.00155881	Up	0.00583098	0.988401
GO_SENSORY_PERCEPTION_OF_SMELL	46	0.0958511	Down	0.00583104	0.988401
KEGG_RIBOSOME	92	0.38515	Down	0.0060975	0.988401
GO_NEGATIVE_REGULATION_OF_EXECUTION_PHASE_OF_APOPTOSIS	19	0.110297	Down	0.00641654	0.988401
HOLLEMAN_VINCRISTINE_RESISTANCE_ALL_DN	19	0.217891	Down	0.00646753	0.988401
HP_EPISODIC_HYPERTENSION	6	-0.0152623	Up	0.00651246	0.988401
REACTOME_PROCESSING_OF_INTRONLESS_PRE_MRNAS	19	0.0411763	Up	0.00681637	0.988401
REACTOME_RESPONSE_OF_EIF2AK4_GCN2_TO_AMINO_ACID_DEFICIENCY	106	0.319508	Down	0.00685462	0.988401
HP_HYPERTENSION_ASSOCIATED_WITH_PHEOCHROMOCYTOMA	17	0.0263728	Up	0.00686268	0.988401
GO_POSITIVE_REGULATION_OF_FIBROBLAST_GROWTH_FACTOR_RECEPTOR_SIGNALING_PATHWAY	5	0.00446444	Up	0.0069418	0.988401
GO_TRANS_SYNAPTIC_SIGNALING_BY_TRANS_SYNAPTIC_COMPLEX	6	0.00618673	Up	0.00707191	0.988401
GO_MYOTUBE_DIFFERENTIATION_INVOLVED_IN_SKELETAL_MUSCLE_REGENERATION	5	0.102267	Up	0.0071081	0.988401
WP_CYTOPLASMIC_RIBOSOMAL_PROTEINS	94	0.360486	Down	0.00716212	0.988401
HP_EEG_WITH_CONTINUOUS_SLOW_ACTIVITY	7	0.117751	Up	0.0072504	0.988401
HP_FOCAL_T2_HYPERINTENSE_BRAINSTEM_LESION	34	0.0396145	Down	0.00726047	0.988401
GO_SMALL_RIBOSOMAL_SUBUNIT	78	0.140369	Down	0.00736373	0.988401
GO_CYTOSOLIC_RIBOSOME	110	0.289139	Down	0.0076319	0.988401
GO_5S_RRNA_BINDING	11	0.0600739	Down	0.00771988	0.988401
KONDO_PROSTATE_CANCER_WITH_H3K27ME3	52	0.0297825	Down	0.00794631	0.988401
WACKER_HYPOXIA_TARGETS_OF_VHL	11	0.0849042	Up	0.00796159	0.988401
GO_COTRANSLATIONAL_PROTEIN_TARGETING_TO_MEMBRANE	105	0.301032	Down	0.00804691	0.988401
GO_POSITIVE_REGULATION_OF_RETINOIC_ACID_RECEPTOR_SIGNALING_PATHWAY	5	0.00941848	Up	0.00814971	0.988401
HP_OPTIC_NEUROPATHY	53	0.0754347	Down	0.00825115	0.988401
HP_LOW_PLASMA_CITRULLINE	8	0.805843	Down	0.00828223	0.988401
GO_OLFACTORY_RECEPTOR_ACTIVITY	36	0.175397	Down	0.00835576	0.988401
HP_ABNORMAL_CIRCULATING_CITRULLINE_CONCENTRATION	11	0.551682	Down	0.00849867	0.988401
HP_AXONAL_DEGENERATION_REGENERATION	7	0.0671378	Up	0.00851128	0.988401
CHNG_MULTIPLE_MYELOMA_HYPERPLOID_UP	55	0.199224	Down	0.00851911	0.988401
GO_REGULATION_OF_INTERLEUKIN_18_PRODUCTION	4	0.0101866	Down	0.00854796	0.988401
GO_L_TYPE_VOLTAGE_GATED_CALCIUM_CHANNEL_COMPLEX	5	0.0173052	Down	0.00855659	0.988401
GO_PROTEIN_LOCALIZATION_TO_NUCLEAR_BODY	12	0.138913	Up	0.00879499	0.988401
HP_LACK_OF_INSIGHT	8	0.0836302	Up	0.00925722	0.988401
REACTOME_MET_INTERACTS_WITH_TNS_PROTEINS	4	0.0532528	Up	0.00926133	0.988401
REACTOME_REGULATION_OF_GENE_EXPRESSION_IN_BETA_CELLS	8	0.00386937	Down	0.00931041	0.988401
ZHENG_FOXP3_TARGETS_IN_THYMUS_DN	10	0.014417	Down	0.00931059	0.988401
REACTOME_NONSENSE_MEDIATED_DECAY_NMD_	120	0.254452	Down	0.00938859	0.988401
GO_ESTABLISHMENT_OF_PROTEIN_LOCALIZATION_TO_ENDOPLASMIC_RETICULUM	119	0.255672	Down	0.00941317	0.988401
REACTOME_SYNTHESIS_OF_PIPS_AT_THE_ER_MEMBRANE	5	0.0478251	Up	0.00942629	0.988401
REACTOME_TRANSPORT_OF_MATURE_MRNAS_DERIVED_FROM_INTRONLESS_TRANSCRIPTS	42	0.0300001	Up	0.00943038	0.988401
CHNG_MULTIPLE_MYELOMA_HYPERPLOID_DN	30	0.0308521	Up	0.00943609	0.988401
GO_POSITIVE_REGULATION_OF_HIGH_VOLTAGE_GATED_CALCIUM_CHANNEL_ACTIVITY	4	-0.063958	Down	0.00945666	0.988401
GO_DNA_STRAND_RENATURATION	8	0.0398233	Down	0.00964859	0.988401
GO_STRUCTURAL_CONSTITUENT_OF_RIBOSOME	163	0.184369	Down	0.00973911	0.988401
WP_MITOCHONDRIAL_COMPLEX_I_ASSEMBLY_MODEL_OXPHOS_SYSTEM	59	0.0604057	Down	0.00978089	0.988401
HP_DEFECTIVE_DNA_REPAIR_AFTER_ULTRAVIOLET_RADIATION_DAMAGE	12	0.0414853	Down	0.0098544	0.988401
REACTOME_SRP_DEPENDENT_COTRANSLATIONAL_PROTEIN_TARGETING_TO_MEMBRANE	117	0.275901	Down	0.00990055	0.988401
HP_INABILITY_TO_WALK_BY_CHILDHOOD_ADOLESCENCE	5	-0.0119157	Up	0.00991017	0.988401
GO_OSTEOCLAST_FUSION	6	0.0850799	Up	0.00993681	0.988401
REACTOME_COMPLEX_I_BIOGENESIS	58	0.0684234	Down	0.00996605	0.988401
HP_ABNORMAL_SPEECH_PROSODY	19	0.0758108	Down	0.0100206	0.988401
GO_POSITIVE_REGULATION_OF_RESPIRATORY_BURST	4	0.0447905	Down	0.0100481	0.988401
GO_MACROPHAGE_FUSION	3	-0.0711606	Up	0.0100652	0.988401
HP_ARACHNOID_HEMANGIOMATOSIS	15	0.0307897	Up	0.0100869	0.988401
HP_NEVUS_FLAMMEUS_OF_THE_FOREHEAD	5	-0.0144456	Up	0.0101772	0.988401
GO_POLYSOMAL_RIBOSOME	31	0.273171	Down	0.010381	0.988401
GO_MKS_COMPLEX	13	-0.00315459	Down	0.0104531	0.988401
GO_CYTOSOLIC_LARGE_RIBOSOMAL_SUBUNIT	55	0.4001	Down	0.010482	0.988401
HP_PROXIMAL_TUBULOPATHY	45	0.0823411	Down	0.0105462	0.988401
HP_PARAGANGLIOMA	22	0.0137866	Up	0.0105967	0.988401
GO_POSITIVE_REGULATION_OF_ESTABLISHMENT_OF_PROTEIN_LOCALIZATION_TO_TELOMERE	10	0.157838	Up	0.0107726	0.988401
YANAGISAWA_LUNG_CANCER_RECURRENCE	7	0.127897	Down	0.0107766	0.988401
GO_POSITIVE_REGULATION_OF_LIPOPOLYSACCHARIDE_MEDIATED_SIGNALING_PATHWAY	8	0.0668673	Down	0.0107855	0.988401
REACTOME_MATURATION_OF_SPIKE_PROTEIN	6	0.0520676	Up	0.0107917	0.988401
HP_PHEOCHROMOCYTOMA	20	0.0334972	Up	0.0108382	0.988401
HP_FLUSHING	21	-0.000941832	Up	0.0110435	0.988401
GO_EXECUTION_PHASE_OF_APOPTOSIS	75	0.0101956	Down	0.0111148	0.988401
REACTOME_PHASE_0_RAPID_DEPOLARISATION	19	0.00867485	Down	0.0111583	0.988401
HP_LACTICACIDURIA	9	0.520649	Down	0.0111974	0.988401
HP_RECURRENT_PANCREATITIS	11	0.431313	Down	0.011219	0.988401
HP_MULTIPLE_GLOMERULAR_CYSTS	8	0.747887	Down	0.011223	0.988401
HP_ELEVATED_CALCITONIN	17	0.0484228	Up	0.0113771	0.988401
HP_EPISODIC_VOMITING	26	0.134537	Down	0.0114436	0.988401
HP_SCARRING_ALOPECIA_OF_SCALP	13	0.216579	Up	0.0115388	0.988401
GO_PROTEIN_LOCALIZATION_TO_ENDOPLASMIC_RETICULUM	144	0.171742	Down	0.0115808	0.988401
HP_FOCAL_IMPAIRED_AWARENESS_SEIZURE	38	0.0142179	Down	0.01163	0.988401
GO_RAGE_RECEPTOR_BINDING	9	0.0638491	Down	0.0116965	0.988401
GO_NUCLEAR_TRANSCRIBED_MRNA_CATABOLIC_PROCESS_NONSENSE_MEDIATED_DECAY	130	0.199298	Down	0.0117551	0.988401
GO_FIBRONECTIN_BINDING	18	0.130995	Up	0.0118009	0.988401
GO_ASYMMETRIC_STEM_CELL_DIVISION	8	0.0468645	Down	0.0119504	0.988401
GO_REGULATION_OF_MAST_CELL_ACTIVATION	29	0.0226275	Down	0.0119628	0.988401
REACTOME_SYNTHESIS_OF_PIPS_AT_THE_GOLGI_MEMBRANE	15	0.0374929	Up	0.0119738	0.988401
HP_HYPERALDOSTERONISM	9	-0.015708	Down	0.0119848	0.988401
HP_SEGMENTAL_PERIPHERAL_DEMYELINATION_REMYELINATION	14	0.235365	Down	0.0120348	0.988401
GO_ENDODERMAL_CELL_FATE_COMMITMENT	11	-0.0367661	Down	0.0121208	0.988401
MIKKELSEN_NPC_WITH_LCP_H3K27ME3	3	-0.0752523	Down	0.0121421	0.988401
GO_XENOBIOTIC_DETOXIFICATION_BY_TRANSMEMBRANE_EXPORT_ACROSS_THE_PLASMA_MEMBRANE	7	-0.0529883	Down	0.0121586	0.988401
BIOCARTA_CPSF_PATHWAY	10	0.027877	Up	0.0122371	0.988401
HP_ABNORMALITY_OF_MIDBRAIN_MORPHOLOGY	51	0.00165492	Down	0.0124164	0.988401
HP_CONGENITAL_LOCALIZED_ABSENCE_OF_SKIN	8	0.172282	Up	0.012627	0.988401
KEGG_OLFACTORY_TRANSDUCTION	55	0.0717474	Down	0.0129702	0.988401
GO_REGULATION_OF_CELL_FATE_SPECIFICATION	8	0.0231534	Up	0.0129815	0.988401
HP_EEG_WITH_FOCAL_SPIKE_WAVES	4	0.0384733	Down	0.013027	0.988401
GO_REGULATION_OF_HIGH_VOLTAGE_GATED_CALCIUM_CHANNEL_ACTIVITY	10	-0.00138552	Down	0.0130466	0.988401
HP_LEBER_OPTIC_ATROPHY	10	0.873859	Down	0.0130934	0.988401
HP_STUTTERING	10	0.331712	Down	0.0131349	0.988401
GO_NADH_DEHYDROGENASE_COMPLEX_ASSEMBLY	68	0.0580771	Down	0.0131879	0.988401
HP_ABNORMAL_PERIFOLLICULAR_MORPHOLOGY	3	0.136758	Up	0.0132181	0.988401
HP_ALLERGIC_RHINITIS	7	0.0687071	Down	0.0132909	0.988401
GO_NADH_DEHYDROGENASE_ACTIVITY	49	0.0849622	Down	0.0132925	0.988401
WP_LET7_INHIBITION_OF_ES_CELL_REPROGRAMMING	5	-0.0260636	Down	0.013331	0.988401
HP_HEMANGIOBLASTOMA	18	0.0396887	Up	0.0135201	0.988401
REACTOME_NOSTRIN_MEDIATED_ENOS_TRAFFICKING	4	0.116392	Up	0.0135621	0.988401
HP_MACROSCOPIC_HEMATURIA	3	0.197742	Down	0.0135656	0.988401
GO_REGULATION_OF_PROTEIN_LOCALIZATION_TO_CHROMOSOME_TELOMERIC_REGION	13	0.128449	Up	0.0136057	0.988401
GO_UBIQUITIN_LIGASE_INHIBITOR_ACTIVITY	5	0.222575	Down	0.0137182	0.988401
GO_C_TERMINAL_PROTEIN_LIPIDATION	5	-0.039781	Down	0.0139046	0.988401
HP_ABNORMALITY_OF_VITAMIN_D_METABOLISM	13	0.0223464	Down	0.0139751	0.988401
HP_ELONGATED_SUPERIOR_CEREBELLAR_PEDUNCLE	8	0.0352527	Down	0.0141457	0.988401
GO_INTRAMOLECULAR_OXIDOREDUCTASE_ACTIVITY_INTERCONVERTING_ALDOSES_AND_KETOSES	8	0.0812045	Up	0.0141819	0.988401
BILANGES_SERUM_AND_RAPAMYCIN_SENSITIVE_GENES	70	0.26898	Down	0.0143034	0.988401
REACTOME_ANCHORING_FIBRIL_FORMATION	13	0.00335446	Up	0.0143798	0.988401
HP_RENAL_SALT_WASTING	7	0.053	Down	0.0145291	0.988401
GO_PROTON_TRANSPORTING_TWO_SECTOR_ATPASE_COMPLEX_PROTON_TRANSPORTING_DOMAIN	22	0.0925957	Down	0.0146157	0.988401
GO_REGULATION_OF_MIDBRAIN_DOPAMINERGIC_NEURON_DIFFERENTIATION	4	0.0636024	Up	0.0146297	0.988401
GO_ZINC_ION_HOMEOSTASIS	30	0.0513299	Down	0.0146796	0.988401
BIOCARTA_S1P_PATHWAY	8	0.167772	Up	0.0147528	0.988401
REACTOME_FORMATION_OF_TUBULIN_FOLDING_INTERMEDIATES_BY_CCT_TRIC	19	0.176518	Up	0.0147621	0.988401
REACTOME_EUKARYOTIC_TRANSLATION_INITIATION	124	0.25352	Down	0.0148539	0.988401
GO_RIBOSOMAL_SUBUNIT	189	0.148238	Down	0.0150882	0.988401
HP_FLUCTUATIONS_IN_CONSCIOUSNESS	17	0.176935	Down	0.0151408	0.988401
HP_TIBIAL_TORSION	11	0.0416295	Down	0.0152994	0.988401
WP_MAMMARY_GLAND_DEVELOPMENT_PATHWAY_PREGNANCY_AND_LACTATION_STAGE_3_OF_4	26	0.0683093	Up	0.0153223	0.988401
HP_RETINAL_TELANGIECTASIA	18	0.245995	Down	0.0153637	0.988401
HP_RETINAL_ARTERIAL_TORTUOSITY	11	0.591781	Down	0.0155227	0.988401
GO_MRNA_CLEAVAGE_INVOLVED_IN_MRNA_PROCESSING	13	0.0305491	Up	0.0156857	0.988401
HP_PERIPHERAL_DEMYELINATION	38	0.0361839	Down	0.0157357	0.988401
HP_ABNORMALITY_OF_URINE_CATECHOLAMINE_CONCENTRATION	18	0.00191402	Up	0.01575	0.988401
GO_HEPARAN_SULFATE_PROTEOGLYCAN_BINDING	10	0.00911096	Up	0.0157553	0.988401
GO_RESPONSE_TO_ANGIOTENSIN	20	0.0274826	Up	0.0157941	0.988401
REACTOME_G_ALPHA_S_SIGNALLING_EVENTS	95	0.0242461	Down	0.0158163	0.988401
HP_ESOPHAGEAL_ULCERATION	4	-0.0118287	Up	0.0158333	0.988401
HP_SOFT_TISSUE_NEOPLASM	5	0.0724089	Up	0.0158631	0.988401
HP_SYRINGOMYELIA	19	0.0504968	Up	0.0158655	0.988401
GO_REGULATION_OF_MESODERM_DEVELOPMENT	9	-0.00808336	Up	0.0158727	0.988401
HP_PORTAL_VEIN_THROMBOSIS	9	0.063568	Up	0.0159825	0.988401
GO_MODIFIED_AMINO_ACID_TRANSPORT	20	0.0244536	Up	0.0159873	0.988401
GO_MULTINUCLEAR_OSTEOCLAST_DIFFERENTIATION	7	0.0695411	Up	0.0160373	0.988401
GO_POLYPEPTIDE_N_ACETYLGALACTOSAMINYLTRANSFERASE_ACTIVITY	15	-0.00135392	Up	0.0161677	0.988401
HP_JOINT_SWELLING	22	0.00972467	Down	0.0162621	0.988401
HP_RECURRENT_CORNEAL_EROSIONS	11	0.0471947	Up	0.0163341	0.988401
HP_EPISODIC_RESPIRATORY_DISTRESS	11	0.277382	Down	0.0165063	0.988401
BIOCARTA_ATRBRCA_PATHWAY	23	0.00836568	Down	0.0165773	0.988401
HP_ROD_CONE_DYSTROPHY	135	0.0160709	Down	0.0166009	0.988401
HP_INFANTILE_SPASMS	46	0.0318712	Down	0.0166041	0.988401
GO_L_HISTIDINE_TRANSMEMBRANE_TRANSPORTER_ACTIVITY	4	0.0758545	Up	0.0166126	0.988401
GO_REGULATION_OF_GAP_JUNCTION_ASSEMBLY	3	-0.0913555	Up	0.0166983	0.988401
HP_MIXED_DEMYELINATING_AND_AXONAL_POLYNEUROPATHY	9	0.463702	Down	0.0168151	0.988401
GO_HAIR_FOLLICLE_MATURATION	14	0.0831251	Up	0.0169051	0.988401
GO_OXYGEN_METABOLIC_PROCESS	3	0.0605325	Down	0.0169161	0.988401
WP_MITOCHONDRIAL_CIII_ASSEMBLY	16	0.103705	Down	0.0169321	0.988401
REACTOME_REGULATION_OF_INNATE_IMMUNE_RESPONSES_TO_CYTOSOLIC_DNA	12	0.0102636	Down	0.0170228	0.988401
HP_CLONIC_SEIZURE	21	-0.000682696	Down	0.0172639	0.988401
GO_C_X3_C_CHEMOKINE_BINDING	3	0.186609	Up	0.0172711	0.988401
GO_HIGH_VOLTAGE_GATED_CALCIUM_CHANNEL_ACTIVITY	6	0.00747842	Down	0.0174961	0.988401
HP_RETINAL_HAMARTOMA	21	0.0331572	Up	0.0175784	0.988401
HP_SPASTIC_GAIT	52	0.0236694	Up	0.0176273	0.988401
GO_CARBOHYDRATE_MEDIATED_SIGNALING	8	-0.00388054	Down	0.0176673	0.988401
GO_NEGATIVE_REGULATION_OF_UBIQUITIN_PROTEIN_LIGASE_ACTIVITY	8	0.12436	Down	0.0176687	0.988401
HP_ABNORMAL_MITOCHONDRIA_IN_MUSCLE_TISSUE	41	0.0930451	Down	0.0176713	0.988401
GO_NEUTRAL_LIPID_CATABOLIC_PROCESS	29	0.0157086	Down	0.0177585	0.988401
HP_MITOCHONDRIAL_RESPIRATORY_CHAIN_DEFECTS	17	0.304253	Down	0.0178495	0.988401
HP_CENTROCECAL_SCOTOMA	12	0.624014	Down	0.0181844	0.988401
HP_ABNORMAL_BRAIN_LACTATE_LEVEL_BY_MRS	14	0.29053	Down	0.018267	0.988401
MANN_RESPONSE_TO_AMIFOSTINE_UP	19	0.0255678	Down	0.0183401	0.988401
GO_FASCIA_ADHERENS	6	0.361927	Up	0.0184831	0.988401
SESTO_RESPONSE_TO_UV_C2	57	0.0533417	Up	0.0186112	0.988401
HP_CENTRAL_SCOTOMA	30	0.084583	Down	0.0186284	0.988401
HP_DISTAL_ARTHROGRYPOSIS	11	0.0541013	Up	0.018739	0.988401
HP_ABNORMAL_BRAINSTEM_MRI_SIGNAL_INTENSITY	41	0.0324511	Down	0.0187643	0.988401
GO_REGULATION_OF_SYNAPSE_MATURATION	9	0.032358	Up	0.018833	0.988401
REACTOME_MET_RECEPTOR_ACTIVATION	3	0.283345	Up	0.0189162	0.988401
GO_POSITIVE_REGULATION_OF_BLOOD_VESSEL_ENDOTHELIAL_CELL_PROLIFERATION_INVOLVED_IN_SPROUTING_ANGIOGENESIS	4	-0.0357295	Up	0.0189676	0.988401
HP_EPISODIC_HYPERHIDROSIS	20	0.0197824	Up	0.0190998	0.988401
GO_NADH_DEHYDROGENASE_COMPLEX	53	0.0772435	Down	0.0191477	0.988401
GOUYER_TATI_TARGETS_UP	9	-0.0406067	Down	0.01921	0.988401
GO_PROTEIN_TARGETING_TO_MEMBRANE	187	0.132148	Down	0.0193161	0.988401
GO_SERINE_TRANSMEMBRANE_TRANSPORTER_ACTIVITY	8	0.0654678	Up	0.0193684	0.988401
REACTOME_ACTIVATION_OF_BAD_AND_TRANSLOCATION_TO_MITOCHONDRIA_	17	0.0653914	Up	0.0194301	0.988401
GO_REGULATION_OF_ESTABLISHMENT_OF_PROTEIN_LOCALIZATION_TO_CHROMOSOME	12	0.133519	Up	0.0196171	0.988401
GO_NEGATIVE_REGULATION_OF_ANOIKIS	15	0.102543	Up	0.0197418	0.988401
REACTOME_TFAP2_AP_2_FAMILY_REGULATES_TRANSCRIPTION_OF_GROWTH_FACTORS_AND_THEIR_RECEPTORS	9	0.100737	Up	0.0198624	0.988401
REACTOME_REGULATION_OF_EXPRESSION_OF_SLITS_AND_ROBOS	170	0.16619	Down	0.0198876	0.988401
GO_POSITIVE_REGULATION_OF_TELOMERASE_RNA_LOCALIZATION_TO_CAJAL_BODY	15	0.056061	Up	0.0199442	0.988401
CHICAS_RB1_TARGETS_LOW_SERUM	88	0.0477998	Down	0.0201213	0.988401
REACTOME_REDUCTION_OF_CYTOSOLIC_CA_LEVELS	6	0.0931779	Up	0.0202075	0.988401
REACTOME_NS1_MEDIATED_EFFECTS_ON_HOST_PATHWAYS	40	0.0361584	Up	0.0202441	0.988401
HP_ANTERIOR_UVEITIS	12	0.00728439	Down	0.0203643	0.988401
GO_ATP_ACTIVATED_INWARD_RECTIFIER_POTASSIUM_CHANNEL_ACTIVITY	3	0.324249	Down	0.0204547	0.988401
HP_ALLERGY	18	0.0291418	Down	0.020478	0.988401
GO_REGULATION_OF_INTRINSIC_APOPTOTIC_SIGNALING_PATHWAY_BY_P53_CLASS_MEDIATOR	30	0.0151256	Down	0.0205739	0.988401
HP_HYPERVENTILATION	21	0.0837504	Down	0.020746	0.988401
HP_UNDETECTABLE_ELECTRORETINOGRAM	13	-0.025573	Down	0.0208174	0.988401
GO_TRIGLYCERIDE_CATABOLIC_PROCESS	18	0.00562594	Down	0.020828	0.988401
REACTOME_METHIONINE_SALVAGE_PATHWAY	7	-0.010488	Up	0.0208307	0.988401
GO_ATP_SYNTHESIS_COUPLED_ELECTRON_TRANSPORT	97	0.068157	Down	0.0209204	0.988401
HP_MITTEN_DEFORMITY	8	0.217091	Up	0.0210047	0.988401
REACTOME_TRNA_PROCESSING_IN_THE_NUCLEUS	62	0.0231267	Up	0.0211452	0.988401
GO_POSITIVE_REGULATION_OF_SIGNAL_TRANSDUCTION_BY_P53_CLASS_MEDIATOR	21	0.0451366	Down	0.02117	0.988401
KORKOLA_EMBRYONAL_CARCINOMA	13	-0.0286628	Down	0.0212357	0.988401
VANDESLUIS_COMMD1_TARGETS_GROUP_4_DN	6	0.0507846	Down	0.0213358	0.988401
BIOCARTA_RHODOPSIN_PATHWAY	5	0.0356669	Down	0.0213814	0.988401
HP_CHRONIC_MYELOGENOUS_LEUKEMIA	6	0.334525	Up	0.0214036	0.988401
REACTOME_PHASE_2_PLATEAU_PHASE	9	0.0431355	Down	0.0214197	0.988401
HP_CONCENTRIC_HYPERTROPHIC_CARDIOMYOPATHY	9	0.64186	Down	0.0215724	0.988401
YAMANAKA_GLIOBLASTOMA_SURVIVAL_UP	7	0.119279	Up	0.0215748	0.988401
HP_MITOCHONDRIAL_MYOPATHY	56	0.0727265	Down	0.021604	0.988401
HP_SCOTOMA	45	0.0501409	Down	0.021635	0.988401
HP_HETEROTAXY	7	0.0871292	Up	0.0217405	0.988401
GO_CATION_CHANNEL_COMPLEX	103	0.0207317	Down	0.0217773	0.988401
GO_EUKARYOTIC_TRANSLATION_INITIATION_FACTOR_4F_COMPLEX	12	0.0871583	Up	0.0218093	0.988401
HP_MIGRAINE	109	0.0326094	Down	0.0219543	0.988401
GO_PROTEIN_INSERTION_INTO_MITOCHONDRIAL_MEMBRANE_INVOLVED_IN_APOPTOTIC_SIGNALING_PATHWAY	31	0.0390137	Up	0.0219803	0.988401
GO_DETECTION_OF_MECHANICAL_STIMULUS_INVOLVED_IN_SENSORY_PERCEPTION_OF_SOUND	6	0.0548785	Down	0.0220379	0.988401
GO_ZONA_PELLUCIDA_RECEPTOR_COMPLEX	8	0.0641478	Up	0.0221222	0.988401
GO_ODORANT_BINDING	6	0.0692402	Down	0.0221751	0.988401
HP_ABNORMAL_WAIST_TO_HIP_RATIO	20	0.00327756	Down	0.0222071	0.988401
HP_COMPLEX_FEBRILE_SEIZURE	6	0.0164743	Down	0.022213	0.988401
PID_INTEGRIN_A4B1_PATHWAY	30	0.0764857	Up	0.0222448	0.988401
FERRANDO_HOX11_NEIGHBORS	18	-0.00630847	Down	0.0222739	0.988401
REACTOME_THE_PHOTOTRANSDUCTION_CASCADE	20	0.0267048	Down	0.022302	0.988401
GO_GLUTAMINE_TRANSPORT	7	0.0399302	Up	0.0223563	0.988401
GO_L_GLUTAMINE_TRANSMEMBRANE_TRANSPORTER_ACTIVITY	7	0.0399302	Up	0.0223563	0.988401
GO_ALANINE_TRANSPORT	12	0.0167419	Up	0.0224105	0.988401
GO_REGULATION_OF_WNT_SIGNALING_PATHWAY_INVOLVED_IN_HEART_DEVELOPMENT	4	0.0327949	Up	0.0226741	0.988401
DELASERNA_TARGETS_OF_MYOD_AND_SMARCA4	4	-0.0260688	Down	0.0226767	0.988401
GO_ENTRY_OF_BACTERIUM_INTO_HOST_CELL	15	0.132413	Up	0.022776	0.988401
GO_RIBOSOME	232	0.113315	Down	0.0229924	0.988401
GO_CELLULAR_RESPONSE_TO_ZINC_ION	15	0.162985	Down	0.0230227	0.988401
REACTOME_TRANSPORT_OF_THE_SLBP_DEPENDANT_MATURE_MRNA	35	0.0321483	Up	0.0231556	0.988401
HP_SPINAL_CORD_LESION	26	0.036353	Up	0.023264	0.988401
GO_POSITIVE_REGULATION_OF_VASCULAR_ASSOCIATED_SMOOTH_MUSCLE_CELL_DIFFERENTIATION	4	0.00857043	Down	0.0232996	0.988401
GO_SERINE_TRANSPORT	7	0.0641488	Up	0.0233098	0.988401
RICKMAN_HEAD_AND_NECK_CANCER_D	19	0.00332863	Down	0.0234055	0.988401
GO_LARGE_RIBOSOMAL_SUBUNIT	114	0.150163	Down	0.0234096	0.988401
REACTOME_RESPONSE_TO_METAL_IONS	9	0.244311	Down	0.02343	0.988401
GO_SULFURTRANSFERASE_ACTIVITY	10	0.0163104	Down	0.0234952	0.988401
HP_ORTHOSTATIC_HYPOTENSION	31	0.00893079	Up	0.0235299	0.988401
HP_ABNORMALITY_OF_THE_VESTIBULOCOCHLEAR_NERVE	5	0.11768	Up	0.0235529	0.988401
HP_ALEXIA	6	0.146469	Up	0.0235817	0.988401
GO_HOMOCYSTEINE_METABOLIC_PROCESS	12	-0.0178188	Down	0.023648	0.988401
GO_TRNA_CYTOSINE_METHYLTRANSFERASE_ACTIVITY	9	-0.00801535	Up	0.0236952	0.988401
HP_ECCHYMOSIS	25	0.031763	Up	0.0239308	0.988401
HP_ABNORMAL_CIRCULATING_PYRUVATE_FAMILY_AMINO_ACID_CONCENTRATION	29	0.0633273	Down	0.0240687	0.988401
BIOCARTA_MCALPAIN_PATHWAY	13	0.184672	Up	0.0242034	0.988401
GO_NEGATIVE_REGULATION_OF_LONG_TERM_SYNAPTIC_POTENTIATION	6	0.159665	Up	0.024246	0.988401
PID_P38_MK2_PATHWAY	20	0.112817	Up	0.0243045	0.988401
GO_REGULATION_OF_STORE_OPERATED_CALCIUM_ENTRY	12	-0.0328951	Down	0.024307	0.988401
GO_PROTEIN_LOCALIZATION_TO_NUCLEOPLASM	14	0.0936389	Up	0.0243403	0.988401
HP_CONGENITAL_STATIONARY_NIGHT_BLINDNESS	9	0.0595784	Down	0.0245377	0.988401
GO_TRACHEA_FORMATION	6	0.0193076	Up	0.0245449	0.988401
GO_STORE_OPERATED_CALCIUM_ENTRY	17	-0.0105354	Down	0.024609	0.988401
HP_CEREBRAL_CORTICAL_HEMIATROPHY	6	0.0445621	Up	0.0246418	0.988401
GO_MITOCHONDRIAL_ELECTRON_TRANSPORT_NADH_TO_UBIQUINONE	57	0.0792069	Down	0.0247431	0.988401
HP_HYPERACTIVE_RENIN_ANGIOTENSIN_SYSTEM	4	-0.00748212	Down	0.0247869	0.988401
HP_ANTINUCLEAR_ANTIBODY_POSITIVITY	19	0.00382822	Down	0.0249051	0.988401
HP_ABNORMAL_MAST_CELL_MORPHOLOGY	5	0.159451	Up	0.0249869	0.988401
HP_ANAPHYLACTIC_SHOCK	5	0.159451	Up	0.0249869	0.988401
GO_SIALYLATION	16	-0.00543643	Down	0.025077	0.988401
GO_SIALYLTRANSFERASE_ACTIVITY	16	-0.00543643	Down	0.025077	0.988401
GO_TAT_PROTEIN_BINDING	13	-0.00525909	Up	0.0250981	0.988401
GO_BLOOD_VESSEL_ENDOTHELIAL_CELL_PROLIFERATION_INVOLVED_IN_SPROUTING_ANGIOGENESIS	15	0.0287631	Up	0.0252215	0.988401
HP_GENERALIZED_HYPERREFLEXIA	10	0.0563847	Down	0.0253689	0.988401
GO_REGULATION_OF_CHROMATIN_BINDING	22	0.0989341	Up	0.0254356	0.988401
HP_VENTRICULAR_PREEXCITATION	21	0.246127	Down	0.0255721	0.988401
HP_PHOTOSENSITIVE_MYOCLONIC_SEIZURE	6	0.00262957	Down	0.0256403	0.988401
HP_REDUCED_FACTOR_XII_ACTIVITY	5	0.00173876	Up	0.0256482	0.988401
HP_INCREASED_CIRCULATING_RENIN_LEVEL	7	-0.0427542	Down	0.0257073	0.988401
GO_RESPIRATORY_ELECTRON_TRANSPORT_CHAIN	114	0.0615774	Down	0.0257771	0.988401
GO_INTERLEUKIN_18_PRODUCTION	5	0.0095169	Down	0.0258844	0.988401
HP_ABNORMALITY_OF_RENIN_ANGIOTENSIN_SYSTEM	10	-0.0214922	Down	0.0259505	0.988401
GO_HIPPOCAMPAL_MOSSY_FIBER_TO_CA3_SYNAPSE	21	0.00559643	Up	0.026018	0.988401
COLLER_MYC_TARGETS_UP	23	0.0849701	Up	0.0261504	0.988401
REACTOME_DNA_STRAND_ELONGATION	32	0.0178516	Down	0.0261863	0.988401
HP_IRIDOCYCLITIS	4	-0.00741392	Down	0.026219	0.988401
GO_REGULATION_OF_CARDIAC_MUSCLE_CELL_ACTION_POTENTIAL_INVOLVED_IN_REGULATION_OF_CONTRACTION	6	0.0013885	Up	0.0262402	0.988401
GO_PHOSPHATIDIC_ACID_TRANSFER_ACTIVITY	6	0.0499147	Up	0.0263533	0.988401
REACTOME_BLOOD_GROUP_SYSTEMS_BIOSYNTHESIS	14	-0.00533518	Down	0.0263813	0.988401
HP_IMPAIRED_VISUOSPATIAL_CONSTRUCTIVE_COGNITION	19	0.0888574	Down	0.0263904	0.988401
REACTOME_LTC4_CYSLTR_MEDIATED_IL4_PRODUCTION	4	-0.0481781	Down	0.0265053	0.988401
HP_HYPERCONVEX_FINGERNAILS	9	0.140765	Up	0.0265622	0.988401
HP_ABNORMAL_SUBSTANTIA_NIGRA_MORPHOLOGY	15	-0.0135831	Down	0.0266522	0.988401
GO_EMBRYONIC_PROCESS_INVOLVED_IN_FEMALE_PREGNANCY	4	-0.0247481	Up	0.0266819	0.988401
GO_REGULATION_OF_DENDRITIC_SPINE_MAINTENANCE	7	0.106872	Up	0.0266945	0.988401
HP_DEMYELINATING_PERIPHERAL_NEUROPATHY	36	0.0299982	Down	0.0267104	0.988401
GO_ATP_DEPENDENT_MICROTUBULE_MOTOR_ACTIVITY_MINUS_END_DIRECTED	10	0.0311846	Down	0.0267324	0.988401
GO_POSITIVE_REGULATION_OF_TRANSFORMING_GROWTH_FACTOR_BETA1_PRODUCTION	5	0.0822999	Up	0.0267434	0.988401
GO_SODIUM_CHANNEL_COMPLEX	10	0.0270298	Down	0.0267785	0.988401
GO_ANNEALING_HELICASE_ACTIVITY	7	0.0401458	Down	0.026919	0.988401
MIKKELSEN_IPS_ICP_WITH_H3K4ME3_AND_H327ME3	55	0.0108124	Down	0.0269319	0.988401
HP_CARDIAC_CONDUCTION_ABNORMALITY	80	0.0324843	Down	0.0270462	0.988401
GO_LARGE_RIBOSOMAL_SUBUNIT_RRNA_BINDING	5	0.110153	Down	0.0272311	0.988401
HP_RENAL_CORTICAL_CYSTS	15	0.0437588	Down	0.027244	0.988401
GO_ANGIOTENSIN_ACTIVATED_SIGNALING_PATHWAY	9	0.00794842	Up	0.0272493	0.988401
HP_STATUS_EPILEPTICUS_WITHOUT_PROMINENT_MOTOR_SYMPTOMS	8	0.065284	Down	0.0272901	0.988401
RANKIN_ANGIOGENIC_TARGETS_OF_VHL_HIF2A_DN	5	0.156329	Up	0.0273975	0.988401
GO_POSITIVE_REGULATION_OF_UNSATURATED_FATTY_ACID_BIOSYNTHETIC_PROCESS	6	-0.00852276	Up	0.0274425	0.988401
GO_OXIDOREDUCTASE_ACTIVITY_ACTING_ON_NAD_P_H_QUINONE_OR_SIMILAR_COMPOUND_AS_ACCEPTOR	62	0.0773589	Down	0.0275076	0.988401
GO_REGULATION_OF_THYROID_HORMONE_MEDIATED_SIGNALING_PATHWAY	3	0.0738616	Down	0.0275454	0.988401
GO_PROGRAMMED_CELL_DEATH_IN_RESPONSE_TO_REACTIVE_OXYGEN_SPECIES	10	-0.0270014	Up	0.0275689	0.988401
GO_POSITIVE_REGULATION_OF_PROSTAGLANDIN_BIOSYNTHETIC_PROCESS	5	-0.0262788	Up	0.027593	0.988401
LI_WILMS_TUMOR_VS_FETAL_KIDNEY_2_DN	36	0.071616	Up	0.0278016	0.988401
ABE_INNER_EAR	32	0.109443	Down	0.0278635	0.988401
GO_NEGATIVE_REGULATION_OF_KERATINOCYTE_PROLIFERATION	13	0.096593	Up	0.0280472	0.988401
GO_MRNA_CLEAVAGE_AND_POLYADENYLATION_SPECIFICITY_FACTOR_COMPLEX	18	0.0535902	Up	0.0281023	0.988401
HP_APLASIA_HYPOPLASIA_OF_THE_MIDDLE_PHALANGES_OF_THE_TOES	4	0.0133288	Up	0.0281339	0.988401
GO_POSTSYNAPTIC_NEUROTRANSMITTER_RECEPTOR_ACTIVITY	21	0.0198188	Down	0.0282133	0.988401
REACTOME_INFLUENZA_INFECTION	163	0.159651	Down	0.0282334	0.988401
GO_REGULATION_OF_RNA_EXPORT_FROM_NUCLEUS	16	0.0869373	Up	0.0284194	0.988401
REACTOME_TELOMERE_C_STRAND_LAGGING_STRAND_SYNTHESIS	34	0.0197112	Down	0.0285181	0.988401
HASINA_NOL7_TARGETS_DN	11	0.0962855	Up	0.028633	0.988401
GO_REGULATION_OF_THE_FORCE_OF_HEART_CONTRACTION_BY_CHEMICAL_SIGNAL	4	-0.0452867	Up	0.0286402	0.988401
HP_TINNITUS	42	0.036296	Up	0.0287115	0.988401
BIOCARTA_UCALPAIN_PATHWAY	10	0.214894	Up	0.0287951	0.988401
HP_RESTRICTIVE_BEHAVIOR	9	0.049817	Up	0.0288154	0.988401
GO_CELL_CELL_ADHESION_MEDIATED_BY_INTEGRIN	13	0.00781678	Up	0.0288589	0.988401
WP_ACETYLCHOLINE_SYNTHESIS	4	-0.0471748	Up	0.028868	0.988401
GO_POLYSOME	64	0.109836	Down	0.0289717	0.988401
GO_REGULATION_OF_FIBRINOLYSIS	6	0.0990634	Up	0.0291063	0.988401
HP_GENERALIZED_CLONIC_SEIZURE	19	-0.0102651	Down	0.0291842	0.988401
GO_CUL4B_RING_E3_UBIQUITIN_LIGASE_COMPLEX	5	-0.0306776	Down	0.0292948	0.988401
BIOCARTA_CELL2CELL_PATHWAY	7	0.0385982	Up	0.0293096	0.988401
GO_MRNA_CLEAVAGE_FACTOR_COMPLEX	22	0.069201	Up	0.0293238	0.988401
SMID_BREAST_CANCER_RELAPSE_IN_PLEURA_UP	3	0.247304	Up	0.0293632	0.988401
GO_ASTROCYTE_PROJECTION	10	0.0387172	Up	0.0293673	0.988401
GO_CILIARY_TRANSITION_ZONE	55	0.0124522	Down	0.0294587	0.988401
JI_RESPONSE_TO_FSH_DN	53	0.123643	Up	0.0297397	0.988401
HP_FOCAL_AWARE_SEIZURE	12	0.0162724	Down	0.0297892	0.988401
GO_PROTON_TRANSPORTING_ATP_SYNTHASE_COMPLEX_COUPLING_FACTOR_F_O	13	0.143982	Down	0.0299379	0.988401
HP_SINGLE_NARIS	4	-0.112384	Down	0.0300485	0.988401
GO_REGULATION_OF_NUCLEOBASE_CONTAINING_COMPOUND_TRANSPORT	18	0.0925314	Up	0.0301983	0.988401
HP_SENILE_PLAQUES	10	0.121271	Up	0.0304654	0.988401
WP_ATM_SIGNALING_PATHWAY	41	0.0145616	Down	0.0305306	0.988401
GO_HISTONE_THREONINE_KINASE_ACTIVITY	6	0.0870927	Down	0.0305778	0.988401
GO_HISTONE_THREONINE_PHOSPHORYLATION	6	0.0870927	Down	0.0305778	0.988401
GO_L_HISTIDINE_TRANSMEMBRANE_TRANSPORT	5	0.0260186	Up	0.0306251	0.988401
GO_NEGATIVE_REGULATION_OF_CYTOSOLIC_CALCIUM_ION_CONCENTRATION	7	0.0572013	Up	0.03069	0.988401
WP_GANGLIO_SPHINGOLIPID_METABOLISM	9	-0.0207377	Down	0.0307185	0.988401
HP_ABNORMALITY_OF_THE_CEREBELLAR_PEDUNCLE	11	0.0184643	Down	0.0307524	0.988401
BIOCARTA_ERBB3_PATHWAY	4	0.051939	Up	0.0307682	0.988401
GO_REGULATION_OF_UNSATURATED_FATTY_ACID_BIOSYNTHETIC_PROCESS	9	-0.0159126	Up	0.0308095	0.988401
AMIT_EGF_RESPONSE_20_MCF10A	13	0.161203	Up	0.0308114	0.988401
ALONSO_METASTASIS_DN	19	0.0328002	Down	0.0308118	0.988401
HP_ABNORMALITY_OF_KREBS_CYCLE_METABOLISM	15	0.111171	Down	0.0308383	0.988401
GO_SECRETORY_GRANULE_LOCALIZATION	9	0.0477648	Up	0.0308406	0.988401
GO_POSITIVE_REGULATION_OF_ENDOTHELIAL_CELL_APOPTOTIC_PROCESS	15	0.0368944	Up	0.0308592	0.988401
GO_CELL_PROLIFERATION_INVOLVED_IN_METANEPHROS_DEVELOPMENT	6	0.0268144	Down	0.0309566	0.988401
HP_GENERALIZED_NON_CONVULSIVE_STATUS_EPILEPTICUS_WITHOUT_COMA	6	0.144809	Down	0.0310722	0.988401
HP_PALMAR_HYPERHIDROSIS	14	0.221966	Up	0.0311033	0.988401
MIKKELSEN_PLURIPOTENT_STATE_UP	7	0.0425499	Down	0.0312178	0.988401
BIOCARTA_IRES_PATHWAY	7	0.0504022	Up	0.0312603	0.988401
GO_PYRIMIDINE_DIMER_REPAIR	9	0.0466296	Down	0.0313043	0.988401
GO_PHOSPHORIC_DIESTER_HYDROLASE_ACTIVITY	64	0.00979729	Down	0.0313435	0.988401
HP_SUBSTANTIA_NIGRA_GLIOSIS	10	-0.000364038	Down	0.0315406	0.988401
HP_HAMARTOMA_OF_THE_EYE	26	0.0320388	Up	0.0315453	0.988401
HP_ABNORMALITY_OF_THE_DISTAL_PHALANX_OF_THE_HALLUX	6	0.18407	Up	0.0315489	0.988401
GO_TONGUE_DEVELOPMENT	15	-0.000750691	Up	0.0317057	0.988401
POMEROY_MEDULLOBLASTOMA_DESMOPLASIC_VS_CLASSIC_DN	52	0.0543679	Down	0.0317878	0.988401
HP_ANODONTIA	12	0.0604276	Up	0.0318851	0.988401
GO_RECEPTOR_ANTAGONIST_ACTIVITY	20	0.0524766	Down	0.0320033	0.988401
GO_REGULATION_OF_CELLULAR_PH_REDUCTION	4	0.0167035	Up	0.0320109	0.988401
GO_RESPONSE_TO_DISACCHARIDE	4	0.0500057	Down	0.0320216	0.988401
REACTOME_REGULATION_OF_TP53_EXPRESSION_AND_DEGRADATION	41	0.0292414	Down	0.0320445	0.988401
GO_SEQUESTERING_OF_IRON_ION	4	0.276829	Down	0.0320956	0.988401
WIKMAN_ASBESTOS_LUNG_CANCER_UP	16	0.0968464	Up	0.0321475	0.988401
HP_ANKYLOGLOSSIA	11	0.0996655	Up	0.0321761	0.988401
KEGG_CARDIAC_MUSCLE_CONTRACTION	49	0.0561946	Down	0.0322881	0.988401
WONG_ENDMETRIUM_CANCER_DN	36	0.00306113	Down	0.032337	0.988401
HP_REDUCED_SUBCUTANEOUS_ADIPOSE_TISSUE	20	0.032659	Up	0.0324978	0.988401
GO_MODIFIED_AMINO_ACID_TRANSMEMBRANE_TRANSPORTER_ACTIVITY	16	0.0105012	Up	0.032518	0.988401
GO_G_PROTEIN_COUPLED_RECEPTOR_SIGNALING_PATHWAY_INVOLVED_IN_HEART_PROCESS	8	0.0939842	Up	0.0325519	0.988401
GO_ACTIVATION_OF_STORE_OPERATED_CALCIUM_CHANNEL_ACTIVITY	5	-0.0259877	Down	0.0325879	0.988401
GO_POSITIVE_REGULATION_OF_STORE_OPERATED_CALCIUM_CHANNEL_ACTIVITY	5	-0.0259877	Down	0.0325879	0.988401
HP_FOCAL_CLONIC_SEIZURE	7	0.0225371	Down	0.0327003	0.988401
SESTO_RESPONSE_TO_UV_C5	47	0.116901	Up	0.0328023	0.988401
HP_ODONTOGENIC_NEOPLASM	7	0.0400875	Up	0.0328926	0.988401
GO_RNA_CAP_BINDING	18	0.0555699	Up	0.0330099	0.988401
HOFMANN_MYELODYSPLASTIC_SYNDROM_HIGH_RISK_UP	10	0.0371375	Up	0.0330775	0.988401
GO_LUNG_LOBE_DEVELOPMENT	5	0.11991	Up	0.0331334	0.988401
GO_REGULATION_OF_DNA_DEMETHYLATION	5	0.214189	Up	0.0332929	0.988401
GO_DNA_LIGATION	17	0.0209641	Down	0.0333062	0.988401
GO_MYOBLAST_FUSION_INVOLVED_IN_SKELETAL_MUSCLE_REGENERATION	3	0.307336	Up	0.033316	0.988401
GO_MITOCHONDRIAL_RESPIRATORY_CHAIN_COMPLEX_ASSEMBLY	105	0.0472059	Down	0.0335203	0.988401
GO_RESPONSE_TO_ZINC_ION	35	0.0615989	Down	0.0335495	0.988401
HP_STROKE_LIKE_EPISODE	14	0.212933	Down	0.0335845	0.988401
GO_PHOSPHATIDYLINOSITOL_KINASE_ACTIVITY	14	0.00583067	Up	0.0336086	0.988401
GO_PRESYNAPTIC_ACTIVE_ZONE_MEMBRANE	22	0.016953	Up	0.0338093	0.988401
GO_CELL_PROLIFERATION_IN_MIDBRAIN	4	0.140713	Up	0.0339058	0.988401
GO_UBIQUITIN_PROTEIN_TRANSFERASE_INHIBITOR_ACTIVITY	6	0.196836	Down	0.0339318	0.988401
REACTOME_DEFECTIVE_B4GALT7_CAUSES_EDS_PROGEROID_TYPE	13	0.0566412	Up	0.0339784	0.988401
GO_COPII_COATED_VESICLE_CARGO_LOADING	15	0.0554435	Up	0.0339922	0.988401
GO_VOLTAGE_GATED_CALCIUM_CHANNEL_COMPLEX	21	0.00390183	Down	0.0340343	0.988401
GO_LYMPHOCYTE_MIGRATION_INTO_LYMPHOID_ORGANS	3	-0.10701	Down	0.0340541	0.988401
GO_NEGATIVE_REGULATION_OF_CHROMATIN_BINDING	9	0.151995	Up	0.0342621	0.988401
BIOCARTA_ACH_PATHWAY	8	-0.0135894	Up	0.034306	0.988401
GO_DNA_LIGATION_INVOLVED_IN_DNA_REPAIR	8	-0.0338235	Down	0.0343583	0.988401
GO_RIBOSOMAL_SMALL_SUBUNIT_ASSEMBLY	20	0.188861	Down	0.0344537	0.988401
REACTOME_PTK6_REGULATES_RHO_GTPASES_RAS_GTPASE_AND_MAP_KINASES	15	0.0822741	Up	0.034471	0.988401
REACTOME_EGR2_AND_SOX10_MEDIATED_INITIATION_OF_SCHWANN_CELL_MYELINATION	22	0.0787821	Up	0.0346322	0.988401
HP_VAGINAL_FISTULA	21	0.0312127	Down	0.0346499	0.988401
GO_MAINTENANCE_OF_BLOOD_BRAIN_BARRIER	26	0.143291	Up	0.0346517	0.988401
HP_JERKY_HEAD_MOVEMENTS	8	0.0121481	Up	0.0346962	0.988401
NIKOLSKY_OVERCONNECTED_IN_BREAST_CANCER	18	-0.00741562	Down	0.0347236	0.988401
GO_NEGATIVE_REGULATION_OF_FIBROBLAST_APOPTOTIC_PROCESS	6	0.112603	Up	0.0347273	0.988401
GO_GAP_JUNCTION_ASSEMBLY	10	0.0932229	Up	0.0347376	0.988401
GO_PEPTIDYL_SERINE_DEPHOSPHORYLATION	19	0.0546657	Up	0.0348394	0.988401
GO_CYTOSKELETON_OF_PRESYNAPTIC_ACTIVE_ZONE	3	0.00433394	Down	0.0348431	0.988401
GO_PRESYNAPTIC_CYTOSKELETON	3	0.00433394	Down	0.0348431	0.988401
HP_HYPOTHERMIA	21	0.121813	Down	0.0349115	0.988401
HP_CERVICAL_CORD_COMPRESSION	4	-0.0320073	Down	0.0349301	0.988401
HP_INCREASED_SERUM_PYRUVATE	45	0.0471591	Down	0.0350431	0.988401
HP_TYPE_II_DIABETES_MELLITUS	121	0.0166969	Down	0.0350432	0.988401
GO_VESICLE_CARGO_LOADING	21	0.0558224	Up	0.0350515	0.988401
GO_NEURON_RECOGNITION	33	0.046157	Up	0.0351088	0.988401
HP_SENSORIMOTOR_NEUROPATHY	58	0.0285881	Down	0.0351208	0.988401
GO_INTRINSIC_COMPONENT_OF_POSTSYNAPTIC_DENSITY_MEMBRANE	16	0.0731157	Up	0.0351309	0.988401
GO_ENERGY_COUPLED_PROTON_TRANSMEMBRANE_TRANSPORT_AGAINST_ELECTROCHEMICAL_GRADIENT	5	0.525726	Down	0.0352136	0.988401
KEGG_OXIDATIVE_PHOSPHORYLATION	122	0.0831614	Down	0.0353124	0.988401
SARTIPY_BLUNTED_BY_INSULIN_RESISTANCE_DN	17	0.012852	Down	0.0353561	0.988401
WP_MITOCHONDRIAL_CIV_ASSEMBLY	35	0.0382289	Down	0.0355101	0.988401
HP_ASTROCYTOSIS	17	0.0303537	Up	0.0355766	0.988401
GO_NEGATIVE_REGULATION_OF_MAST_CELL_ACTIVATION	6	-0.0477377	Down	0.0356573	0.988401
GO_EFFLUX_TRANSMEMBRANE_TRANSPORTER_ACTIVITY	11	-0.0168126	Up	0.0357971	0.988401
REACTOME_METABOLISM_OF_AMINE_DERIVED_HORMONES	6	0.241882	Down	0.0358926	0.988401
GO_MAP_KINASE_SCAFFOLD_ACTIVITY	11	0.0568315	Up	0.0359513	0.988401
GO_PHOSPHATIDYLINOSITOL_PHOSPHORYLATION	50	0.0388741	Up	0.0359877	0.988401
GO_DITERPENOID_BIOSYNTHETIC_PROCESS	6	0.0488169	Up	0.0360193	0.988401
GO_SENSORY_PERCEPTION	288	0.0142658	Down	0.0361914	0.988401
MARSON_FOXP3_TARGETS_STIMULATED_UP	21	0.019088	Up	0.0362187	0.988401
HP_LOWER_EYELID_COLOBOMA	5	-0.00874712	Down	0.0362208	0.988401
HP_PAROXYSMAL_INVOLUNTARY_EYE_MOVEMENTS	35	0.042368	Down	0.0362283	0.988401
HP_CHILLS	11	0.0162399	Down	0.0362985	0.988401
REACTOME_SIGNALING_BY_ROBO_RECEPTORS	211	0.123276	Down	0.0363551	0.988401
GO_TELOMERASE_RNA_LOCALIZATION	20	0.0511601	Up	0.0363777	0.988401
HP_DISTAL_PERIPHERAL_SENSORY_NEUROPATHY	13	0.254549	Down	0.0363781	0.988401
GO_G_QUADRUPLEX_DNA_BINDING	11	0.0776231	Down	0.0364076	0.988401
GO_ANNULATE_LAMELLAE	6	0.0463768	Up	0.036585	0.988401
REACTOME_TP53_REGULATES_TRANSCRIPTION_OF_DEATH_RECEPTORS_AND_LIGANDS	12	0.00918414	Up	0.036687	0.988401
HP_SLOW_DECREASE_IN_VISUAL_ACUITY	27	0.0599845	Down	0.0369158	0.988401
GO_AROMATIC_AMINO_ACID_TRANSMEMBRANE_TRANSPORTER_ACTIVITY	9	0.057711	Up	0.0369346	0.988401
GO_NEGATIVE_REGULATION_OF_FIBRINOLYSIS	4	0.158462	Up	0.0369954	0.988401
HP_BLURRED_VISION	24	0.137654	Down	0.0370487	0.988401
HINATA_NFKB_TARGETS_KERATINOCYTE_DN	23	0.0883071	Up	0.0370606	0.988401
HP_EPIGASTRIC_PAIN	5	-0.0260033	Up	0.0371863	0.988401
GO_NEUTROPHIL_DIFFERENTIATION	6	0.0203377	Up	0.0373821	0.988401
GO_FAS_SIGNALING_PATHWAY	5	-0.0264357	Up	0.0374569	0.988401
REACTOME_POLYMERASE_SWITCHING_ON_THE_C_STRAND_OF_THE_TELOMERE	26	0.00854951	Down	0.0375438	0.988401
GO_RESPIRATORY_CHAIN_COMPLEX	83	0.0872764	Down	0.0376135	0.988401
HP_MYELOPROLIFERATIVE_DISORDER	10	0.184967	Up	0.0377016	0.988401
GO_POSITIVE_REGULATION_OF_MYELOID_CELL_APOPTOTIC_PROCESS	7	0.0182747	Up	0.0377297	0.988401
STAMBOLSKY_TARGETS_OF_MUTATED_TP53_UP	41	0.0323216	Up	0.0377661	0.988401
GO_PRESYNAPTIC_ACTIVE_ZONE_ORGANIZATION	4	0.00246975	Up	0.0378399	0.988401
KANG_DOXORUBICIN_RESISTANCE_DN	20	0.094793	Up	0.0378463	0.988401
ZHAN_MULTIPLE_MYELOMA_CD2_DN	44	0.0577688	Up	0.0379159	0.988401
WP_OXIDATIVE_PHOSPHORYLATION	62	0.0932889	Down	0.0379374	0.988401
REACTOME_MODULATION_BY_MTB_OF_HOST_IMMUNE_SYSTEM	7	0.164705	Down	0.0379672	0.988401
HP_PROGRESSIVE_EXTERNAL_OPHTHALMOPLEGIA	28	0.0759743	Down	0.0379761	0.988401
STARK_BRAIN_22Q11_DELETION	8	0.0150957	Up	0.0380574	0.988401
PID_S1P_S1P1_PATHWAY	18	0.0780736	Up	0.0381736	0.988401
HP_FIBROSARCOMA	8	0.0161778	Up	0.0382406	0.988401
ZIRN_TRETINOIN_RESPONSE_DN	5	-0.032103	Up	0.0382647	0.988401
GO_REGULATION_OF_ER_ASSOCIATED_UBIQUITIN_DEPENDENT_PROTEIN_CATABOLIC_PROCESS	9	0.177163	Up	0.0385023	0.988401
GO_RESPIRASOME	98	0.0835685	Down	0.038636	0.988401
GO_STRUCTURAL_MOLECULE_ACTIVITY_CONFERRING_ELASTICITY	6	0.0696454	Up	0.0386964	0.988401
GO_CELLULAR_RESPONSE_TO_AMYLOID_BETA	33	0.0158691	Up	0.0387038	0.988401
GO_OXIDATIVE_PHOSPHORYLATION	142	0.071892	Down	0.0387152	0.988401
AUJLA_IL22_AND_IL17A_SIGNALING	7	0.0462992	Down	0.0387435	0.988401
GO_EPHRIN_RECEPTOR_BINDING	22	0.123109	Up	0.0387569	0.988401
GO_RECEPTOR_DIFFUSION_TRAPPING	3	-0.0310262	Down	0.0387834	0.988401
GAZDA_DIAMOND_BLACKFAN_ANEMIA_MYELOID_UP	28	0.0506063	Up	0.0387896	0.988401
HP_FETAL_DISTRESS	39	0.0510368	Down	0.0388005	0.988401
HP_SICK_SINUS_SYNDROME	15	0.0251611	Down	0.0388466	0.988401
HP_ABNORMAL_ST_SEGMENT	15	0.0360662	Down	0.0388951	0.988401
REACTOME_RESPIRATORY_ELECTRON_TRANSPORT_ATP_SYNTHESIS_BY_CHEMIOSMOTIC_COUPLING_AND_HEAT_PRODUCTION_BY_UNCOUPLING_PROTEINS_	125	0.0728926	Down	0.0389015	0.988401
GO_MYELOID_DENDRITIC_CELL_DIFFERENTIATION	7	0.00881791	Up	0.0389404	0.988401
GO_GROOMING_BEHAVIOR	7	0.0484004	Down	0.0391709	0.988401
GO_U3_SNORNA_BINDING	10	0.0737883	Up	0.0392328	0.988401
GO_MAST_CELL_MEDIATED_IMMUNITY	32	0.0200155	Down	0.0392629	0.988401
SCHLOSSER_MYC_TARGETS_AND_SERUM_RESPONSE_DN	48	0.096873	Up	0.0392839	0.988401
HP_NEONATAL_DEATH	18	0.0432612	Up	0.0393109	0.988401
GO_SEQUESTERING_OF_METAL_ION	12	0.0994328	Down	0.0393875	0.988401
GO_AEROBIC_ELECTRON_TRANSPORT_CHAIN	19	0.0678282	Down	0.0394817	0.988401
HP_TRANSPOSITION_OF_THE_GREAT_ARTERIES	14	0.0323258	Up	0.0395437	0.988401
REACTOME_TRANSLATION	283	0.0995944	Down	0.0395896	0.988401
GO_MRNA_PSEUDOURIDINE_SYNTHESIS	5	0.0866348	Up	0.0396278	0.988401
WP_ELECTRON_TRANSPORT_CHAIN_OXPHOS_SYSTEM_IN_MITOCHONDRIA	104	0.0985342	Down	0.0396559	0.988401
HP_ABNORMAL_ERYTHROCYTE_ENZYME_LEVEL	4	0.317471	Down	0.0398565	0.988401
GO_MODULATION_OF_AGE_RELATED_BEHAVIORAL_DECLINE	8	0.106763	Up	0.0398575	0.988401
GO_REGULATION_OF_RAC_PROTEIN_SIGNAL_TRANSDUCTION	16	0.0469515	Up	0.0399279	0.988401
CERVERA_SDHB_TARGETS_1_DN	21	0.0106215	Down	0.0399665	0.988401
GO_VIRAL_GENE_EXPRESSION	205	0.0983079	Down	0.0399809	0.988401
GO_SKELETAL_MUSCLE_TISSUE_REGENERATION	27	0.102969	Up	0.040103	0.988401
REACTOME_ACTIVATION_OF_THE_MRNA_UPON_BINDING_OF_THE_CAP_BINDING_COMPLEX_AND_EIFS_AND_SUBSEQUENT_BINDING_TO_43S	66	0.172916	Down	0.0401465	0.988401
MYLLYKANGAS_AMPLIFICATION_HOT_SPOT_25	5	-0.00975712	Up	0.0401749	0.988401
HP_DERMAL_TRANSLUCENCY	10	0.0749786	Up	0.0402683	0.988401
GO_RETROMER_COMPLEX_BINDING	6	0.074054	Up	0.0402779	0.988401
HP_PAROXYSMAL_BURSTS_OF_LAUGHTER	4	0.0612314	Up	0.0403597	0.988401
HP_PALPITATIONS	52	0.054071	Up	0.0403769	0.988401
GO_POSITIVE_REGULATION_OF_PROTEIN_CATABOLIC_PROCESS_IN_THE_VACUOLE	4	0.151335	Up	0.040401	0.988401
HP_PATELLAR_APLASIA	16	0.0233967	Down	0.0404684	0.988401
BIOCARTA_IGF1R_PATHWAY	21	0.0660686	Up	0.0404874	0.988401
GO_RECEPTOR_INHIBITOR_ACTIVITY	25	0.0412923	Down	0.040489	0.988401
HP_FOCAL_HEMICLONIC_SEIZURE	5	-0.017841	Down	0.0405424	0.988401
PID_WNT_SIGNALING_PATHWAY	19	0.0447271	Up	0.0405965	0.988401
GO_NEUROPEPTIDE_SIGNALING_PATHWAY	24	0.0263096	Down	0.0405986	0.988401
GO_NUCLEAR_LOCALIZATION_SEQUENCE_BINDING	23	0.118978	Up	0.0406172	0.988401
HP_ABNORMALITY_OF_ABDOMINAL_SITUS	3	0.0488222	Up	0.0406455	0.988401
GO_MEMBRANE_DEPOLARIZATION_DURING_CARDIAC_MUSCLE_CELL_ACTION_POTENTIAL	15	0.00616075	Down	0.0407076	0.988401
GO_CELLULAR_RESPONSE_TO_MINERALOCORTICOID_STIMULUS	4	0.0398983	Up	0.0407718	0.988401
SCHAEFFER_PROSTATE_DEVELOPMENT_AND_CANCER_BOX2_DN	8	0.0548389	Up	0.0408824	0.988401
GO_AMIDE_TRANSMEMBRANE_TRANSPORTER_ACTIVITY	50	0.0146751	Up	0.0409328	0.988401
FLORIO_NEOCORTEX_BASAL_RADIAL_GLIA_UP	248	0.0292869	Down	0.0410353	0.988401
BIOCARTA_ECM_PATHWAY	17	0.162967	Up	0.0410586	0.988401
MEINHOLD_OVARIAN_CANCER_LOW_GRADE_DN	19	0.064163	Up	0.0411323	0.988401
GO_GROWTH_HORMONE_SECRETION	9	-0.00021415	Up	0.041327	0.988401
HP_OLIGODONTIA	43	0.087822	Up	0.0413957	0.988401
GO_EXTRACELLULAR_MATRIX_CONSTITUENT_CONFERRING_ELASTICITY	4	0.061534	Up	0.04142	0.988401
HP_MILIA	18	0.208085	Up	0.0414689	0.988401
GO_PROTEIN_LOCALIZATION_TO_CHROMOSOME_TELOMERIC_REGION	30	0.029896	Up	0.0414778	0.988401
WP_METHIONINE_DE_NOVO_AND_SALVAGE_PATHWAY	21	0.0221514	Up	0.0415375	0.988401
GO_SEPTIN_CYTOSKELETON	11	0.00306938	Up	0.0415511	0.988401
HP_ANIRIDIA	33	0.0186644	Up	0.0417265	0.988401
GO_KINOCILIUM	6	-0.0191247	Down	0.0417319	0.988401
HP_EPIPHORA	11	0.0445597	Up	0.0418884	0.988401
BILANGES_SERUM_RESPONSE_TRANSLATION	29	0.194098	Down	0.0418982	0.988401
MATZUK_EARLY_ANTRAL_FOLLICLE	11	0.0316153	Up	0.0419495	0.988401
GO_NEUROTRANSMITTER_RECEPTOR_ACTIVITY	33	0.0288186	Down	0.0420902	0.988401
HP_DECREASED_ACTIVITY_OF_MITOCHONDRIAL_COMPLEX_I	41	0.0561112	Down	0.0422671	0.988401
GO_PROTEIN_LOCALIZATION_TO_CILIARY_TRANSITION_ZONE	8	-0.00538991	Down	0.0422728	0.988401
HP_NUMEROUS_PIGMENTED_FRECKLES	8	0.0510868	Down	0.0422926	0.988401
GO_TERMINATION_OF_RNA_POLYMERASE_II_TRANSCRIPTION	35	0.0426539	Up	0.0423872	0.988401
GO_MRNA_CLEAVAGE	23	0.0201892	Up	0.0423886	0.988401
HP_MITOCHONDRIAL_INHERITANCE	29	0.152028	Down	0.042396	0.988401
ANDERSEN_LIVER_CANCER_KRT19_UP	42	0.0619967	Down	0.0424375	0.988401
GO_REGULATION_OF_ANOIKIS	21	0.066513	Up	0.0425597	0.988401
REACTOME_APOPTOTIC_CLEAVAGE_OF_CELL_ADHESION_PROTEINS	13	0.227487	Up	0.0425959	0.988401
GO_REGULATION_OF_VENTRICULAR_CARDIAC_MUSCLE_CELL_ACTION_POTENTIAL	10	0.206269	Up	0.0427662	0.988401
GO_MESODERMAL_CELL_DIFFERENTIATION	20	0.0877334	Up	0.0428659	0.988401
REACTOME_DEFECTIVE_EXT2_CAUSES_EXOSTOSES_2	11	0.125177	Up	0.0428727	0.988401
REACTOME_TICAM1_DEPENDENT_ACTIVATION_OF_IRF3_IRF7	13	0.00978555	Down	0.0430948	0.988401
VANDESLUIS_COMMD1_TARGETS_GROUP_2_UP	13	0.0346009	Up	0.0432401	0.988401
GO_FEMALE_MATING_BEHAVIOR	5	0.0576863	Down	0.0432838	0.988401
GO_REGULATION_OF_BARBED_END_ACTIN_FILAMENT_CAPPING	4	0.212423	Up	0.0433953	0.988401
BIOCARTA_REELIN_PATHWAY	5	0.0439353	Up	0.0435297	0.988401
HP_SPASTIC_DYSARTHRIA	21	0.0201936	Up	0.0436216	0.988401
GO_CONVERGENT_EXTENSION_INVOLVED_IN_AXIS_ELONGATION	4	0.0102711	Up	0.0436597	0.988401
REACTOME_METABOLISM_OF_FAT_SOLUBLE_VITAMINS	28	0.0472473	Up	0.0436697	0.988401
VERNELL_RETINOBLASTOMA_PATHWAY_DN	21	0.126967	Up	0.0437668	0.988401
GO_RESPONSE_TO_LEAD_ION	19	0.0570671	Up	0.0439435	0.988401
GO_PYRIMIDINE_NUCLEOTIDE_SUGAR_TRANSMEMBRANE_TRANSPORTER_ACTIVITY	9	0.0457946	Up	0.0440016	0.988401
REACTOME_LAMININ_INTERACTIONS	25	0.0921525	Up	0.0440414	0.988401
IGLESIAS_E2F_TARGETS_DN	6	-0.0278001	Down	0.044203	0.988401
HP_INTERSTITIAL_PNEUMONITIS	4	-0.000907767	Down	0.0443439	0.988401
HP_JUNCTIONAL_SPLIT	6	0.60602	Up	0.044355	0.988401
SCIAN_INVERSED_TARGETS_OF_TP53_AND_TP73_UP	7	0.0423587	Down	0.0443667	0.988401
GO_OXIDATIVE_DEMETHYLATION	13	0.0295364	Up	0.0444716	0.988401
WP_ZINC_HOMEOSTASIS	31	0.0445056	Down	0.0444881	0.988401
GO_NEGATIVE_REGULATION_OF_PATHWAY_RESTRICTED_SMAD_PROTEIN_PHOSPHORYLATION	9	-0.000427209	Up	0.0445021	0.988401
POMEROY_MEDULLOBLASTOMA_PROGNOSIS_DN	44	0.0981268	Down	0.0445111	0.988401
HP_RECTAL_FISTULA	17	0.0464931	Down	0.0446652	0.988401
HP_BONE_SPICULE_PIGMENTATION_OF_THE_RETINA	16	0.00743252	Down	0.0446947	0.988401
PID_GLYPICAN_1PATHWAY	20	0.068978	Up	0.0448087	0.988401
REACTOME_PRESYNAPTIC_DEPOLARIZATION_AND_CALCIUM_CHANNEL_OPENING	6	-0.0110106	Down	0.0450039	0.988401
GO_S_ADENOSYLMETHIONINE_METABOLIC_PROCESS	14	0.0214049	Up	0.0451134	0.988401
GO_SMALL_RIBOSOMAL_SUBUNIT_RRNA_BINDING	10	0.0674819	Down	0.0451213	0.988401
REACTOME_PROCESSING_OF_CAPPED_INTRONLESS_PRE_MRNA	28	0.03277	Up	0.0451233	0.988401
GO_POSITIVE_REGULATION_OF_DNA_DEMETHYLATION	3	0.312713	Up	0.0452574	0.988401
HP_POSTURAL_INSTABILITY	46	0.00413484	Down	0.0452828	0.988401
GO_PROTEIN_ARGININE_OMEGA_N_MONOMETHYLTRANSFERASE_ACTIVITY	5	-0.0110995	Up	0.0452942	0.988401
REACTOME_METABOLISM_OF_AMINO_ACIDS_AND_DERIVATIVES	314	0.0743344	Down	0.0453577	0.988401
MYLLYKANGAS_AMPLIFICATION_HOT_SPOT_8	11	0.0158413	Up	0.0454511	0.988401
GO_CYSTEINE_METABOLIC_PROCESS	12	0.0215981	Down	0.0454936	0.988401
GO_MAST_CELL_ACTIVATION	38	0.0297656	Down	0.0455561	0.988401
GO_DIVALENT_METAL_ION_EXPORT	9	0.0265845	Up	0.0455731	0.988401
GO_OUTER_DYNEIN_ARM_ASSEMBLY	8	0.00273719	Down	0.0455845	0.988401
CARDOSO_RESPONSE_TO_GAMMA_RADIATION_AND_3AB	13	0.0240139	Up	0.0455864	0.988401
GO_LATERAL_PLASMA_MEMBRANE	58	0.0596069	Up	0.0456929	0.988401
GO_REGULATION_OF_NEURON_PROJECTION_REGENERATION	22	0.0548363	Up	0.0457548	0.988401
PID_EPHA_FWDPATHWAY	20	0.092428	Up	0.0458579	0.988401
GO_CYCLIC_NUCLEOTIDE_PHOSPHODIESTERASE_ACTIVITY	15	0.00628454	Down	0.0458763	0.988401
REACTOME_MET_PROMOTES_CELL_MOTILITY	33	0.0876565	Up	0.0459532	0.988401
REACTOME_RESPIRATORY_ELECTRON_TRANSPORT	103	0.0706133	Down	0.0460408	0.988401
GO_DENSE_CORE_GRANULE_TRANSPORT	7	0.0376857	Up	0.0462925	0.988401
GO_MRE11_COMPLEX	7	-0.0494121	Down	0.0463678	0.988401
GO_EXTRACELLULAR_LIGAND_GATED_ION_CHANNEL_ACTIVITY	23	0.051001	Down	0.0464539	0.988401
LUDWICZEK_TREATING_IRON_OVERLOAD	4	-0.0850811	Down	0.046454	0.988401
GO_G2_DNA_DAMAGE_CHECKPOINT	34	0.0120652	Down	0.046547	0.988401
GO_RNA_DNA_HYBRID_RIBONUCLEASE_ACTIVITY	6	0.0559828	Down	0.0465773	0.988401
REACTOME_SIGNALING_BY_MRAS_COMPLEX_MUTANTS	8	0.0641595	Up	0.0467682	0.988401
HP_SMALL_PITUITARY_GLAND	5	0.0341133	Up	0.0467903	0.988401
GO_PROLINE_METABOLIC_PROCESS	8	0.0242101	Up	0.0472666	0.988401
GO_POLYSOME_BINDING	5	0.0257543	Down	0.0473514	0.988401
HP_MOTOR_APHASIA	7	0.101654	Up	0.0473775	0.988401
HP_DYSLEXIA	18	0.0217049	Up	0.0474788	0.988401
BIOCARTA_P53HYPOXIA_PATHWAY	21	0.0507491	Down	0.0475111	0.988401
HALLMARK_ANGIOGENESIS	24	0.054702	Up	0.047523	0.988401
HP_ANOMIA	5	0.0660878	Up	0.0475333	0.988401
GO_OXIDOREDUCTASE_ACTIVITY_ACTING_ON_OTHER_NITROGENOUS_COMPOUNDS_AS_DONORS	3	0.0941126	Down	0.047605	0.988401
GO_GERMINAL_CENTER_B_CELL_DIFFERENTIATION	3	0.152392	Down	0.0476337	0.988401
GO_MICROVILLUS_ORGANIZATION	19	0.0850471	Up	0.0476534	0.988401
GO_PHOTORECEPTOR_CELL_OUTER_SEGMENT_ORGANIZATION	10	-0.0194346	Down	0.0476623	0.988401
HP_BULBAR_SIGNS	25	0.0513119	Down	0.0477578	0.988401
HP_POSTURAL_TREMOR	39	0.0488546	Down	0.0480684	0.988401
HP_NEOPLASM_OF_THE_SMALL_INTESTINE	14	0.013853	Up	0.0481164	0.988401
GO_POSITIVE_REGULATION_OF_ER_ASSOCIATED_UBIQUITIN_DEPENDENT_PROTEIN_CATABOLIC_PROCESS	7	0.234142	Up	0.0481574	0.988401
GO_CHLORIDE_CHANNEL_REGULATOR_ACTIVITY	13	0.0337923	Down	0.0481778	0.988401
INAMURA_LUNG_CANCER_SCC_DN	9	0.0392646	Up	0.0482056	0.988401
GO_LIPOPROTEIN_PARTICLE_RECEPTOR_BINDING	19	0.139623	Up	0.0483105	0.988401
MEBARKI_HCC_PROGENITOR_WNT_DN	56	0.0146813	Down	0.0483377	0.988401
GO_TRANSPORTER_COMPLEX	164	0.0152092	Down	0.048342	0.988401
HP_PATCHY_PALMOPLANTAR_KERATODERMA	5	0.3865	Up	0.0483654	0.988401
HP_ABNORMALITY_OF_NAIL_COLOR	18	0.155973	Up	0.0483665	0.988401
NUTT_GBM_VS_AO_GLIOMA_DN	38	0.0794317	Down	0.0484873	0.988401
HP_FLAT_NASAL_ALAE	8	-0.0123525	Down	0.0485291	0.988401
GO_INTRINSIC_COMPONENT_OF_POSTSYNAPTIC_SPECIALIZATION_MEMBRANE	19	0.0446172	Up	0.0485465	0.988401
GO_REGULATION_OF_HISTAMINE_SECRETION_BY_MAST_CELL	4	-0.0940673	Down	0.0485979	0.988401
HP_CENTRAL_SLEEP_APNEA	13	0.0210613	Up	0.048611	0.988401
GO_RESPONSE_TO_INSECTICIDE	7	-0.0607517	Down	0.0487208	0.988401
PID_EPHRINB_REV_PATHWAY	20	0.105643	Up	0.0487563	0.988401
GO_CANONICAL_WNT_SIGNALING_PATHWAY_INVOLVED_IN_HEART_DEVELOPMENT	3	-0.0393899	Up	0.048992	0.988401
GO_SKELETAL_MUSCLE_CELL_PROLIFERATION	9	0.0259076	Up	0.0490785	0.988401
GO_REGULATION_OF_INTESTINAL_ABSORPTION	3	0.129462	Down	0.0491172	0.988401
HP_ABNORMAL_CIRCULATING_CARBOHYDRATE_CONCENTRATION	53	0.0451681	Down	0.0492145	0.988401
REACTOME_GLYCOLYSIS	62	0.070738	Up	0.0492918	0.988401
HP_ABNORMAL_NUMBER_OF_ERYTHROID_PRECURSORS	15	0.0599587	Down	0.0493691	0.988401
HP_PSYCHOTIC_MENTATION	10	0.439701	Down	0.0494008	0.988401
HP_INCREASED_CSF_LACTATE	90	0.0543401	Down	0.04952	0.988401
WP_SYNTHESIS_AND_DEGRADATION_OF_KETONE_BODIES	5	0.0599008	Down	0.0495923	0.988401
GO_INOSITOL_TRISPHOSPHATE_BIOSYNTHETIC_PROCESS	5	-0.0384796	Down	0.0496717	0.988401
GO_PROTON_TRANSPORTING_ATP_SYNTHASE_ACTIVITY_ROTATIONAL_MECHANISM	18	0.156036	Down	0.0497356	0.988401
HUANG_DASATINIB_RESISTANCE_UP	81	0.0859328	Up	0.0498426	0.988401
REACTOME_REGULATION_OF_GLUCOKINASE_BY_GLUCOKINASE_REGULATORY_PROTEIN	29	0.025066	Up	0.0499515	0.988401
HP_LIVER_ABSCESS	5	-0.0523424	Up	0.0499741	0.988401
HP_METAPHYSEAL_SCLEROSIS	7	0.0694916	Up	0.0500932	0.988401
HP_INCREASED_ADIPOSE_TISSUE	6	0.0306821	Down	0.050156	0.988401
GO_PLASMA_MEMBRANE_RAFT_ASSEMBLY	9	0.014335	Up	0.0502055	0.988401
GO_CHLORIDE_CHANNEL_INHIBITOR_ACTIVITY	8	0.0534098	Down	0.0504035	0.988401
GO_POSITIVE_REGULATION_OF_CELL_CYCLE_CHECKPOINT	9	0.0684973	Up	0.0504094	0.988401
GO_PROSTHETIC_GROUP_METABOLIC_PROCESS	5	0.0898979	Down	0.0504225	0.988401
REACTOME_MOLYBDENUM_COFACTOR_BIOSYNTHESIS	5	0.0898979	Down	0.0504225	0.988401
PECE_MAMMARY_STEM_CELL_UP	143	0.133942	Down	0.0507672	0.988401
HP_PROGRESSIVE_PERIPHERAL_NEUROPATHY	5	0.0166272	Up	0.0508289	0.988401
FLORIO_HUMAN_NEOCORTEX	18	0.109894	Down	0.050852	0.988401
GO_MITOCHONDRIAL_ELECTRON_TRANSPORT_UBIQUINOL_TO_CYTOCHROME_C	14	0.092	Down	0.0510398	0.988401
GO_NEGATIVE_REGULATION_OF_TRIGLYCERIDE_METABOLIC_PROCESS	5	0.0404098	Down	0.0511278	0.988401
REACTOME_TRANSPORT_OF_CONNEXONS_TO_THE_PLASMA_MEMBRANE	12	0.35712	Up	0.0511575	0.988401
REACTOME_ANTIMICROBIAL_PEPTIDES	23	0.0180432	Down	0.0511963	0.988401
PID_INSULIN_GLUCOSE_PATHWAY	23	0.0815053	Up	0.0512583	0.988401
LANG_MYB_FAMILY_TARGETS	26	0.122886	Up	0.0512641	0.988401
HP_VEGETATIVE_STATE	5	0.0185039	Up	0.051319	0.988401
GO_POSITIVE_REGULATION_OF_LONG_TERM_NEURONAL_SYNAPTIC_PLASTICITY	3	0.166776	Up	0.0514585	0.988401
HP_ESOPHAGEAL_STRICTURE	14	0.0460046	Up	0.0514862	0.988401
GO_DYNEIN_INTERMEDIATE_CHAIN_BINDING	21	0.042404	Down	0.0514894	0.988401
WP_LDLRAD4_AND_WHAT_WE_KNOW_ABOUT_IT	6	0.162134	Up	0.051539	0.988401
GO_MYO_INOSITOL_TRANSPORT	3	0.163036	Up	0.0516749	0.988401
HP_INCREASED_SKULL_OSSIFICATION	6	0.155337	Up	0.0517017	0.988401
GO_1_4_ALPHA_OLIGOGLUCAN_PHOSPHORYLASE_ACTIVITY	5	0.14471	Up	0.0517114	0.988401
HP_LOW_SELF_ESTEEM	8	0.0483331	Up	0.0517215	0.988401
GO_NUCLEAR_TRANSCRIBED_MRNA_CATABOLIC_PROCESS	220	0.092704	Down	0.0517875	0.988401
GO_ZYMOGEN_GRANULE_MEMBRANE	8	0.0835875	Up	0.051818	0.988401
GO_NEGATIVE_REGULATION_OF_TYPE_B_PANCREATIC_CELL_APOPTOTIC_PROCESS	4	0.0765418	Up	0.0518355	0.988401
REACTOME_CLASS_C_3_METABOTROPIC_GLUTAMATE_PHEROMONE_RECEPTORS_	8	-0.0179014	Down	0.0518717	0.988401
HP_THYROID_HYPOPLASIA	8	0.113009	Down	0.0519362	0.988401
GO_POSITIVE_REGULATION_OF_NON_CANONICAL_WNT_SIGNALING_PATHWAY	10	0.0571399	Up	0.0520793	0.988401
BIOCARTA_GATA3_PATHWAY	9	0.0500368	Up	0.0520992	0.988401
GO_NEGATIVE_REGULATION_OF_SYNAPSE_ORGANIZATION	13	0.008295	Up	0.0521112	0.988401
HP_PERSEVERATION	15	0.0855989	Up	0.0523189	0.988401
HP_ABNORMALITY_OF_THE_PONS	47	0.0267033	Down	0.0524171	0.988401
GO_ESTABLISHMENT_OF_PROTEIN_LOCALIZATION_TO_TELOMERE	17	0.0487484	Up	0.0527588	0.988401
GO_ACETYLCHOLINE_RECEPTOR_ACTIVITY	8	0.0104939	Down	0.0528498	0.988401
GO_INTRINSIC_COMPONENT_OF_PRESYNAPTIC_MEMBRANE	33	0.00270871	Up	0.0528615	0.988401
HP_ABNORMAL_BRAIN_POSITRON_EMISSION_TOMOGRAPHY	26	0.0628257	Up	0.0528892	0.988401
GO_POSITIVE_REGULATION_OF_TELOMERE_MAINTENANCE_VIA_TELOMERE_LENGTHENING	40	0.02862	Up	0.0530344	0.988401
HP_CEPHALOHEMATOMA	3	0.104793	Up	0.0530901	0.988401
REACTOME_COOPERATION_OF_PREFOLDIN_AND_TRIC_CCT_IN_ACTIN_AND_TUBULIN_FOLDING	26	0.117533	Up	0.0531772	0.988401
REACTOME_RUNX3_REGULATES_CDKN1A_TRANSCRIPTION	7	0.0246751	Down	0.0531796	0.988401
WP_NAD_METABOLISM_SIRTUINS_AND_AGING	10	0.0027132	Up	0.0532799	0.988401
MARCHINI_TRABECTEDIN_RESISTANCE_DN	44	0.073679	Up	0.0533717	0.988401
GO_TRANSPOSITION_RNA_MEDIATED	5	0.0605836	Down	0.0535853	0.988401
GO_RESPONSE_TO_ACIDIC_PH	14	0.0105082	Down	0.0536105	0.988401
GO_MRNA_MODIFICATION	21	0.0723072	Up	0.0536127	0.988401
SUMI_HNF4A_TARGETS	19	0.00374884	Down	0.0537877	0.988401
VERRECCHIA_RESPONSE_TO_TGFB1_C4	11	0.0699659	Up	0.0537881	0.988401
REACTOME_SIGNALING_BY_TGF_BETA_RECEPTOR_COMPLEX_IN_CANCER	8	0.103695	Up	0.0538405	0.988401
REACTOME_REGULATION_OF_LOCALIZATION_OF_FOXO_TRANSCRIPTION_FACTORS	12	0.0777591	Up	0.0538539	0.988401
GO_GLUCOCORTICOID_RECEPTOR_BINDING	14	0.0774381	Up	0.0538879	0.988401
GO_RESPONSE_TO_MACROPHAGE_COLONY_STIMULATING_FACTOR	8	-0.0015993	Down	0.0539155	0.988401
REACTOME_YAP1_AND_WWTR1_TAZ_STIMULATED_GENE_EXPRESSION	11	0.136995	Up	0.0539421	0.988401
HP_PHTHISIS_BULBI	12	0.0402957	Up	0.0539625	0.988401
GO_POTASSIUM_CHANNEL_COMPLEX	39	0.0443771	Down	0.0539709	0.988401
REACTOME_MISCELLANEOUS_TRANSPORT_AND_BINDING_EVENTS	21	0.0624985	Up	0.0540241	0.988401
GO_GUANOSINE_CONTAINING_COMPOUND_BIOSYNTHETIC_PROCESS	12	0.0735884	Down	0.0540419	0.988401
KEGG_PARKINSONS_DISEASE	119	0.0725554	Down	0.0542313	0.988401
GO_REGULATION_OF_LEUKOCYTE_DEGRANULATION	38	0.0178296	Down	0.0543248	0.988401
GO_FEMALE_PRONUCLEUS	7	0.0714708	Up	0.0543652	0.988401
REACTOME_IMMUNOREGULATORY_INTERACTIONS_BETWEEN_A_LYMPHOID_AND_A_NON_LYMPHOID_CELL	81	0.00841759	Down	0.0544832	0.988401
HP_PSEUDOEPIPHYSES	10	0.0720828	Up	0.054589	0.988401
HP_ORAL_MUCOSAL_BLISTERS	12	0.44546	Up	0.0546681	0.988401
HP_SPINAL_CORD_TUMOR	10	0.0375672	Up	0.0547077	0.988401
REACTOME_FORMATION_OF_ATP_BY_CHEMIOSMOTIC_COUPLING	18	0.138545	Down	0.054725	0.988401
GO_ER_RETENTION_SEQUENCE_BINDING	4	-0.0480873	Down	0.0548318	0.988401
HP_DECREASED_SERUM_CERULOPLASMIN	6	0.166637	Up	0.0549029	0.988401
LIANG_HEMATOPOIESIS_STEM_CELL_NUMBER_QTL	13	-0.0121222	Down	0.0549539	0.988401
IKEDA_MIR133_TARGETS_UP	44	0.0688919	Up	0.0549935	0.988401
HP_PERIMEMBRANOUS_VENTRICULAR_SEPTAL_DEFECT	10	0.0395928	Up	0.0550467	0.988401
HP_RAGGED_RED_MUSCLE_FIBERS	41	0.106674	Down	0.0550552	0.988401
VISALA_AGING_LYMPHOCYTE_UP	6	0.00297001	Down	0.055061	0.988401
GO_BLOOD_VESSEL_MATURATION	5	-0.00842288	Down	0.0551131	0.988401
GO_DENSE_CORE_GRANULE_MEMBRANE	4	0.131835	Down	0.0551346	0.988401
GO_SCHWANN_CELL_MIGRATION	3	0.102514	Up	0.0552304	0.988401
GO_RESPONSE_TO_COPPER_ION	34	0.0367884	Down	0.0552438	0.988401
GO_REGULATION_OF_TRIGLYCERIDE_CATABOLIC_PROCESS	6	-0.034476	Down	0.0553718	0.988401
GO_CELLULAR_RESPONSE_TO_GAMMA_RADIATION	29	0.00833283	Down	0.0554345	0.988401
GO_ESTABLISHMENT_OF_ENDOTHELIAL_INTESTINAL_BARRIER	11	0.126125	Up	0.0554388	0.988401
GO_NEGATIVE_REGULATION_OF_CHONDROCYTE_DIFFERENTIATION	14	0.00199441	Up	0.0554931	0.988401
GO_TERPENOID_BIOSYNTHETIC_PROCESS	11	0.056351	Up	0.0555842	0.988401
HP_GENERALIZED_LIPODYSTROPHY	5	-0.00900592	Up	0.0556406	0.988401
ONDER_CDH1_TARGETS_3_UP	18	0.0156129	Down	0.0556455	0.988401
HP_GASTROINTESTINAL_DYSMOTILITY	56	0.0235743	Down	0.0556623	0.988401
REACTOME_TRANSLOCATION_OF_SLC2A4_GLUT4_TO_THE_PLASMA_MEMBRANE	62	0.108854	Up	0.0557155	0.988401
GO_MODIFICATION_OF_POSTSYNAPTIC_STRUCTURE	17	0.0894012	Up	0.0557975	0.988401
GO_EXCITATORY_EXTRACELLULAR_LIGAND_GATED_ION_CHANNEL_ACTIVITY	12	0.0383472	Down	0.055802	0.988401
GO_CGMP_BINDING	5	-0.0141356	Down	0.0558052	0.988401
BIOCARTA_INTEGRIN_PATHWAY	32	0.115765	Up	0.0558688	0.988401
GO_POSITIVE_REGULATION_OF_RESPONSE_TO_INTERFERON_GAMMA	3	0.0147027	Up	0.0558831	0.988401
GO_ENUCLEATE_ERYTHROCYTE_DIFFERENTIATION	7	0.00738953	Up	0.0559517	0.988401
TAGHAVI_NEOPLASTIC_TRANSFORMATION	10	0.0501529	Up	0.0559679	0.988401
REACTOME_PROCESSIVE_SYNTHESIS_ON_THE_C_STRAND_OF_THE_TELOMERE	19	0.0563206	Down	0.0559733	0.988401
GO_RESPONSE_TO_ERYTHROPOIETIN	4	0.293142	Down	0.0560638	0.988401
GO_RECEPTOR_MEDIATED_VIRION_ATTACHMENT_TO_HOST_CELL	4	0.0638844	Up	0.0561318	0.988401
GO_G_PROTEIN_COUPLED_RECEPTOR_ACTIVITY	173	0.0183807	Down	0.0561792	0.988401
REACTOME_TRANSCRIPTIONAL_REGULATION_BY_THE_AP_2_TFAP2_FAMILY_OF_TRANSCRIPTION_FACTORS	28	0.0732101	Up	0.0562232	0.988401
REACTOME_NUCLEAR_PORE_COMPLEX_NPC_DISASSEMBLY	35	0.0299276	Up	0.0563651	0.988401
GO_TELOMERIC_DNA_BINDING	35	0.0433034	Down	0.0564431	0.988401
HP_ABNORMAL_CSF_METABOLITE_LEVEL	107	0.0466093	Down	0.056447	0.988401
GO_ANTEROGRADE_NEURONAL_DENSE_CORE_VESICLE_TRANSPORT	6	0.0216552	Up	0.0564496	0.988401
REACTOME_MET_ACTIVATES_PTK2_SIGNALING	22	0.113044	Up	0.0564516	0.988401
HP_ADRENOCORTICOTROPIC_HORMONE_DEFICIENCY	6	0.0119119	Down	0.0564898	0.988401
GO_RHODOPSIN_MEDIATED_SIGNALING_PATHWAY	16	0.0626176	Down	0.0566275	0.988401
GO_REGULATION_OF_NEUTROPHIL_CHEMOTAXIS	20	0.022322	Down	0.0566526	0.988401
GO_COMPLEMENT_RECEPTOR_MEDIATED_SIGNALING_PATHWAY	3	0.00108472	Down	0.0566829	0.988401
GO_PHOTORECEPTOR_DISC_MEMBRANE	7	0.127988	Down	0.0567868	0.988401
GO_METALLOCHAPERONE_ACTIVITY	6	0.106759	Down	0.0568156	0.988401
BIOCARTA_CFTR_PATHWAY	8	0.0963563	Up	0.0568961	0.988401
HP_MULTIPLE_RENAL_CYSTS	33	0.0527774	Up	0.0569102	0.988401
HP_MYOCLONIC_SEIZURE	95	0.0234199	Down	0.0569286	0.988401
GENTILE_UV_RESPONSE_CLUSTER_D5	36	0.0494029	Up	0.0571002	0.988401
HP_PERSISTENCE_OF_PRIMARY_TEETH	12	0.0928956	Up	0.057111	0.988401
GO_TRANSLATIONAL_INITIATION	192	0.128273	Down	0.0571315	0.988401
GO_COPPER_ION_BINDING	40	0.0237825	Down	0.0571698	0.988401
GO_ACYLGLYCEROL_LIPASE_ACTIVITY	14	0.0246629	Down	0.0572437	0.988401
GO_LEUKOCYTE_MIGRATION_INVOLVED_IN_INFLAMMATORY_RESPONSE	6	0.0788411	Down	0.05732	0.988401
GO_ISOLEUCINE_METABOLIC_PROCESS	4	0.0231247	Down	0.0573356	0.988401
GO_PROLACTIN_SECRETION	5	-0.0285813	Up	0.057337	0.988401
HP_GENERALIZED_HYPERKERATOSIS	18	0.108547	Up	0.0573811	0.988401
GO_TRANSFORMING_GROWTH_FACTOR_BETA1_PRODUCTION	8	0.0754533	Up	0.0574115	0.988401
GO_PRIMARY_AMINO_COMPOUND_BIOSYNTHETIC_PROCESS	4	0.2258	Down	0.0574189	0.988401
HP_TACHYPNEA	84	0.0056243	Down	0.0575962	0.988401
GO_REGULATION_OF_BLOOD_BRAIN_BARRIER_PERMEABILITY	6	0.056842	Up	0.0576151	0.988401
GO_REGULATION_OF_VASOCONSTRICTION	31	0.020526	Up	0.0576529	0.988401
HP_ABNORMALITY_OF_VITAMIN_A_METABOLISM	3	-0.142068	Down	0.05769	0.988401
HP_LOW_LEVELS_OF_VITAMIN_A	3	-0.142068	Down	0.05769	0.988401
WP_METABOLIC_REPROGRAMMING_IN_COLON_CANCER	41	0.0909112	Up	0.0576903	0.988401
HP_JUVENILE_RHEUMATOID_ARTHRITIS	7	0.00597291	Down	0.057707	0.988401
FIGUEROA_AML_METHYLATION_CLUSTER_3_DN	23	0.0664049	Up	0.0577615	0.988401
GO_CENTRAL_REGION_OF_GROWTH_CONE	7	0.067723	Up	0.0578017	0.988401
HP_APLASIA_OF_THE_PHALANGES_OF_THE_HAND	10	0.0294443	Up	0.0578126	0.988401
HP_HYPEROXALURIA	5	-0.0725602	Down	0.0579337	0.988401
GO_SMAD_PROTEIN_COMPLEX_ASSEMBLY	11	0.0493752	Up	0.0579376	0.988401
GENTILE_UV_RESPONSE_CLUSTER_D6	32	0.0628559	Up	0.0579504	0.988401
GO_MODIFICATION_OF_POSTSYNAPTIC_ACTIN_CYTOSKELETON	12	0.101718	Up	0.0579739	0.988401
AMIT_SERUM_RESPONSE_240_MCF10A	57	0.132854	Up	0.0579848	0.988401
GO_MUSCLE_MYOSIN_COMPLEX	5	-0.0249345	Down	0.0580213	0.988401
REACTOME_TELOMERE_C_STRAND_SYNTHESIS_INITIATION	13	-0.00176677	Down	0.0580361	0.988401
GO_NEUROTRANSMITTER_RECEPTOR_ACTIVITY_INVOLVED_IN_REGULATION_OF_POSTSYNAPTIC_MEMBRANE_POTENTIAL	18	0.0149486	Down	0.0580483	0.988401
GO_MICROVILLUS_ASSEMBLY	16	0.0840732	Up	0.0580719	0.988401
FARMER_BREAST_CANCER_CLUSTER_3	16	0.160363	Up	0.0580823	0.988401
XU_GH1_EXOGENOUS_TARGETS_UP	26	-0.000184885	Down	0.0581537	0.988401
GO_HISTONE_H4_DEACETYLATION	11	0.0197021	Up	0.0584451	0.988401
GO_CHAPERONE_COMPLEX	23	0.0849205	Up	0.0585736	0.988401
GO_NCRNA_EXPORT_FROM_NUCLEUS	37	0.0335132	Up	0.0586673	0.988401
HOLLEMAN_ASPARAGINASE_RESISTANCE_ALL_UP	25	0.0441538	Down	0.0587541	0.988401
REACTOME_RHO_GTPASES_ACTIVATE_IQGAPS	22	0.169476	Up	0.0587609	0.988401
REACTOME_DCC_MEDIATED_ATTRACTIVE_SIGNALING	12	0.0400509	Up	0.0587685	0.988401
BROWNE_INTERFERON_RESPONSIVE_GENES	69	0.0020507	Down	0.0587919	0.988401
HP_HEMOGLOBINURIA	10	0.00801194	Up	0.0588512	0.988401
GO_POSITIVE_REGULATION_OF_SECONDARY_METABOLITE_BIOSYNTHETIC_PROCESS	3	0.112988	Up	0.0591117	0.988401
GO_REGULATION_OF_MITOTIC_CENTROSOME_SEPARATION	8	2.55e-05	Down	0.0591718	0.988401
GO_SERINE_FAMILY_AMINO_ACID_CATABOLIC_PROCESS	9	-0.0267832	Down	0.0592166	0.988401
HP_BONE_CYST	22	0.0724299	Up	0.0592228	0.988401
GO_CATION_CHANNEL_ACTIVITY	157	0.0227321	Down	0.0593525	0.988401
GO_HEMIDESMOSOME_ASSEMBLY	12	0.468869	Up	0.0594246	0.988401
HP_CEREBRAL_WHITE_MATTER_HYPOPLASIA	6	0.218098	Up	0.0594608	0.988401
GO_TORC1_COMPLEX	8	-0.00406111	Up	0.0594635	0.988401
REACTOME_THYROXINE_BIOSYNTHESIS	4	0.298966	Down	0.0595468	0.988401
HP_RECURRENT_HAEMOPHILUS_INFLUENZAE_INFECTIONS	4	-0.0792313	Down	0.0596453	0.988401
GO_RESPIRATORY_CHAIN_COMPLEX_II	5	0.0230647	Up	0.0597728	0.988401
GO_SUCCINATE_DEHYDROGENASE_ACTIVITY	5	0.0230647	Up	0.0597728	0.988401
GO_POSITIVE_REGULATION_OF_NEURON_PROJECTION_REGENERATION	6	0.0166781	Up	0.0598097	0.988401
HP_DUPLICATION_OF_THE_DISTAL_PHALANX_OF_HAND	11	0.0256167	Up	0.0598736	0.988401
GO_CUTICULAR_PLATE	5	0.0188864	Up	0.0600604	0.988401
GO_DORSAL_VENTRAL_AXIS_SPECIFICATION	9	0.0692079	Up	0.0600618	0.988401
GO_MACROPHAGE_COLONY_STIMULATING_FACTOR_SIGNALING_PATHWAY	3	-0.0821102	Down	0.0601253	0.988401
GO_NEGATIVE_REGULATION_OF_MAST_CELL_ACTIVATION_INVOLVED_IN_IMMUNE_RESPONSE	5	-0.0892097	Down	0.060274	0.988401
GO_HRD1P_UBIQUITIN_LIGASE_ERAD_L_COMPLEX	6	0.123668	Up	0.0603338	0.988401
HP_DEPRESSED_NASAL_RIDGE	99	0.0265943	Down	0.0603568	0.988401
HAHTOLA_CTCL_PATHOGENESIS	7	0.0178788	Down	0.0605322	0.988401
HP_PERSISTENT_LEFT_SUPERIOR_VENA_CAVA	6	0.104062	Up	0.0605375	0.988401
GO_KERATINOCYTE_DIFFERENTIATION	148	0.0933263	Up	0.0606547	0.988401
HP_POOR_EYE_CONTACT	69	0.0298121	Down	0.0606737	0.988401
REACTOME_FGFR2_LIGAND_BINDING_AND_ACTIVATION	6	-0.0433055	Up	0.0606912	0.988401
GO_PROTEIN_C_LINKED_GLYCOSYLATION	4	0.0267006	Up	0.060759	0.988401
GO_PHOSPHOLIPID_TRANSPORTER_ACTIVITY	39	0.0346419	Up	0.0607948	0.988401
SCHEIDEREIT_IKK_TARGETS	16	0.125058	Up	0.0608454	0.988401
HP_ABNORMALITY_OF_DNA_REPAIR	16	0.0424836	Down	0.060898	0.988401
HOLLERN_ADENOMYOEPITHELIAL_BREAST_TUMOR	17	-0.0121569	Down	0.060932	0.988401
GO_BUBBLE_DNA_BINDING	8	0.0210739	Down	0.0609449	0.988401
GOERING_BLOOD_HDL_CHOLESTEROL_QTL_TRANS	10	0.0175541	Down	0.0610006	0.988401
HP_UNDETECTABLE_LIGHT_AND_DARK_ADAPTED_ELECTRORETINOGRAM	7	0.0521069	Down	0.0610185	0.988401
GO_POSITIVE_REGULATION_OF_HYDROGEN_PEROXIDE_INDUCED_CELL_DEATH	5	-0.0146	Up	0.0610665	0.988401
GO_SIGNAL_RECOGNITION_PARTICLE	8	0.041438	Up	0.0611552	0.988401
IVANOVA_HEMATOPOIESIS_STEM_CELL_SHORT_TERM	17	0.016138	Down	0.0612928	0.988401
PID_PI3K_PLC_TRK_PATHWAY	33	0.0689834	Up	0.0613882	0.988401
GO_DRUG_TRANSPORT	8	-0.00105808	Up	0.0615319	0.988401
GO_REGULATION_OF_CILIUM_MOVEMENT	15	0.00496021	Down	0.0615454	0.988401
REACTOME_RRNA_PROCESSING	215	0.108786	Down	0.0616067	0.988401
TIEN_INTESTINE_PROBIOTICS_6HR_UP	53	0.205543	Down	0.0616768	0.988401
HP_PROGRESSIVE_PROXIMAL_MUSCLE_WEAKNESS	18	0.0648869	Up	0.0617173	0.988401
HP_PALMOPLANTAR_HYPERHIDROSIS	10	0.117359	Up	0.061746	0.988401
GO_UTP_METABOLIC_PROCESS	9	0.093324	Down	0.0618841	0.988401
HALLMARK_SPERMATOGENESIS	78	0.00720847	Down	0.0621131	0.988401
GO_VASCULAR_ENDOTHELIAL_GROWTH_FACTOR_ACTIVATED_RECEPTOR_ACTIVITY	4	0.0549651	Down	0.0621148	0.988401
REACTOME_FORMYL_PEPTIDE_RECEPTORS_BIND_FORMYL_PEPTIDES_AND_MANY_OTHER_LIGANDS	4	0.114255	Up	0.0621225	0.988401
ELVIDGE_HYPOXIA_DN	144	0.0755061	Up	0.0622224	0.988401
HP_GENERALIZED_ONSET_MOTOR_SEIZURE	106	0.0157984	Down	0.0622708	0.988401
HP_ATLANTOAXIAL_DISLOCATION	11	0.0700754	Up	0.0623876	0.988401
GO_GATED_CHANNEL_ACTIVITY	149	0.0170853	Down	0.0624233	0.988401
GO_REGULATION_OF_STORE_OPERATED_CALCIUM_CHANNEL_ACTIVITY	7	0.0224376	Down	0.0624256	0.988401
HP_STOMATOCYTOSIS	7	-0.0138688	Down	0.0624549	0.988401
GO_TRANSMITTER_GATED_CHANNEL_ACTIVITY	17	0.0635533	Down	0.0624554	0.988401
GO_POSITIVE_REGULATION_OF_T_HELPER_1_CELL_DIFFERENTIATION	3	0.112858	Up	0.0624744	0.988401
GO_NUCLEOTIDE_EXCISION_REPAIR_DNA_INCISION	44	0.0325672	Down	0.0624778	0.988401
HP_FOCAL_MOTOR_SEIZURE	23	0.00890484	Down	0.0624793	0.988401
GO_DE_NOVO_IMP_BIOSYNTHETIC_PROCESS	7	0.0518682	Up	0.0626255	0.988401
GO_REGULATION_OF_B_CELL_DIFFERENTIATION	20	0.00339222	Up	0.0627277	0.988401
GO_NEGATIVE_REGULATION_OF_RESPONSE_TO_INTERFERON_GAMMA	5	-0.0408851	Down	0.0627437	0.988401
HP_LOSS_OF_SUBCUTANEOUS_ADIPOSE_TISSUE_IN_LIMBS	10	0.107652	Up	0.0628915	0.988401
HP_GINGIVAL_BLEEDING	33	0.0402707	Up	0.0629627	0.988401
GO_RRNA_BINDING	69	0.064953	Down	0.0629661	0.988401
GO_RNA_POLYMERASE_III_GENERAL_TRANSCRIPTION_INITIATION_FACTOR_ACTIVITY	5	-0.0181273	Up	0.0629851	0.988401
GARGALOVIC_RESPONSE_TO_OXIDIZED_PHOSPHOLIPIDS_PURPLE_DN	8	0.0541123	Up	0.0630453	0.988401
GO_POSITIVE_REGULATION_OF_HYDROGEN_PEROXIDE_MEDIATED_PROGRAMMED_CELL_DEATH	4	-0.0597876	Up	0.0630631	0.988401
GO_CELLULAR_CARBOHYDRATE_CATABOLIC_PROCESS	37	0.0567309	Up	0.0631882	0.988401
GO_CELL_ADHESIVE_PROTEIN_BINDING_INVOLVED_IN_BUNDLE_OF_HIS_CELL_PURKINJE_MYOCYTE_COMMUNICATION	5	0.464206	Up	0.0631956	0.988401
GO_TROPONIN_COMPLEX	4	-0.0254652	Down	0.0632898	0.988401
HP_LEUKONYCHIA	11	0.0697871	Up	0.063383	0.988401
GO_VALINE_METABOLIC_PROCESS	7	-0.0265828	Down	0.063391	0.988401
GO_POSITIVE_REGULATION_OF_ENDOTHELIAL_CELL_CHEMOTAXIS_BY_VEGF_ACTIVATED_VASCULAR_ENDOTHELIAL_GROWTH_FACTOR_RECEPTOR_SIGNALING_PATHWAY	3	0.0208443	Up	0.0634112	0.988401
GO_CHEMOREPULSION_OF_AXON	4	-0.0048121	Up	0.063486	0.988401
GO_THYROID_HORMONE_BINDING	6	0.203364	Up	0.0634878	0.988401
HP_HYPOPLASTIC_HIPPOCAMPUS	6	-0.00249956	Up	0.0636104	0.988401
GO_REGULATION_OF_T_CELL_DIFFERENTIATION_IN_THYMUS	18	0.0359876	Down	0.0636756	0.988401
GO_POSITIVE_REGULATION_OF_RESPONSE_TO_EXTRACELLULAR_STIMULUS	3	0.0610843	Down	0.0637516	0.988401
GO_GOLGI_RIBBON_FORMATION	14	0.104371	Up	0.063783	0.988401
REACTOME_ALPHA_OXIDATION_OF_PHYTANATE	6	-0.0369499	Down	0.0638257	0.988401
GO_PHOTORECEPTOR_INNER_SEGMENT	34	0.00858536	Down	0.0638539	0.988401
SESTO_RESPONSE_TO_UV_C4	20	0.101883	Up	0.0638828	0.988401
GO_ACUTE_INFLAMMATORY_RESPONSE_TO_ANTIGENIC_STIMULUS	10	0.0140212	Down	0.0638906	0.988401
GO_TRIGEMINAL_NERVE_MORPHOGENESIS	4	0.0711628	Up	0.063921	0.988401
GO_POSITIVE_REGULATION_OF_MACROPHAGE_ACTIVATION	14	0.000380409	Up	0.0639364	0.988401
HP_ABNORMAL_ASTROCYTE_MORPHOLOGY	33	0.0236708	Up	0.0639395	0.988401
REACTOME_PROCESSIVE_SYNTHESIS_ON_THE_LAGGING_STRAND	15	0.0431695	Down	0.0641191	0.988401
HP_ABNORMAL_UPPER_MOTOR_NEURON_MORPHOLOGY	20	0.0588311	Up	0.0642162	0.988401
GO_FLAVONOID_METABOLIC_PROCESS	11	-0.00966013	Down	0.0642361	0.988401
WP_GPCRS_CLASS_A_RHODOPSINLIKE	64	0.033408	Down	0.0643112	0.988401
GO_ACETYLCHOLINE_GATED_CHANNEL_COMPLEX	7	0.0106225	Down	0.0643369	0.988401
REACTOME_TRAFFICKING_OF_AMPA_RECEPTORS	24	-0.000925131	Down	0.0643994	0.988401
HP_ABNORMAL_DRINKING_BEHAVIOR	22	0.0144254	Down	0.0644388	0.988401
GO_RESPONSE_TO_AMYLOID_BETA	37	0.0138427	Up	0.0644624	0.988401
VALK_AML_CLUSTER_12	21	0.0426886	Up	0.0645279	0.988401
MCCABE_HOXC6_TARGETS_CANCER_UP	23	0.0216148	Up	0.0645835	0.988401
GO_RESPIRATORY_CHAIN_COMPLEX_III	13	0.151006	Down	0.064758	0.988401
REACTOME_NEPHRIN_FAMILY_INTERACTIONS	17	0.108835	Up	0.0647674	0.988401
GO_REGULATION_OF_KERATINOCYTE_PROLIFERATION	29	0.104366	Up	0.0649041	0.988401
DANG_MYC_TARGETS_DN	31	0.109439	Up	0.064958	0.988401
GO_PROLINE_BIOSYNTHETIC_PROCESS	6	-0.0332479	Up	0.0649786	0.988401
HP_LOBAR_HOLOPROSENCEPHALY	16	-0.01164	Down	0.0649844	0.988401
GO_POSITIVE_REGULATION_OF_T_HELPER_2_CELL_CYTOKINE_PRODUCTION	3	0.106027	Up	0.0650158	0.988401
GO_REGULATION_OF_T_HELPER_2_CELL_CYTOKINE_PRODUCTION	3	0.106027	Up	0.0650158	0.988401
GO_TELOMERIC_D_LOOP_DISASSEMBLY	9	0.00422281	Down	0.0650489	0.988401
GO_NEGATIVE_REGULATION_OF_SUBSTRATE_ADHESION_DEPENDENT_CELL_SPREADING	13	0.124714	Up	0.065169	0.988401
HP_PHOTOPSIA	5	0.200611	Up	0.0654205	0.988401
HP_TYPE_I_DIABETES_MELLITUS	31	0.0475101	Down	0.0654209	0.988401
GO_RESPONSE_TO_MUSCLE_INACTIVITY	6	0.141672	Up	0.0655725	0.988401
GO_NEGATIVE_REGULATION_OF_RNA_POLYMERASE_II_REGULATORY_REGION_SEQUENCE_SPECIFIC_DNA_BINDING	5	-0.0453651	Down	0.0656199	0.988401
ODONNELL_TARGETS_OF_MYC_AND_TFRC_UP	66	0.0246604	Down	0.0656729	0.988401
GO_REGULATION_OF_FIBROBLAST_GROWTH_FACTOR_RECEPTOR_SIGNALING_PATHWAY	25	0.0243866	Up	0.0658046	0.988401
GO_REGULATION_OF_CELL_JUNCTION_ASSEMBLY	146	0.0524634	Up	0.0659424	0.988401
WP_EXTRACELLULAR_VESICLEMEDIATED_SIGNALING_IN_RECIPIENT_CELLS	24	0.104839	Up	0.0659511	0.988401
GO_WHITE_FAT_CELL_DIFFERENTIATION	10	0.0318172	Up	0.0660497	0.988401
GO_OXALATE_TRANSPORT	7	0.026643	Down	0.0660835	0.988401
GO_PROTON_CHANNEL_ACTIVITY	20	0.13303	Down	0.066155	0.988401
GO_ACETYLCHOLINE_BINDING	4	0.0665295	Down	0.066162	0.988401
GO_NEGATIVE_REGULATION_OF_AUTOPHAGOSOME_ASSEMBLY	13	0.0484266	Down	0.0661705	0.988401
GO_NLS_BEARING_PROTEIN_IMPORT_INTO_NUCLEUS	18	0.0502695	Up	0.0661778	0.988401
BONOME_OVARIAN_CANCER_POOR_SURVIVAL_DN	23	0.0278534	Up	0.0663585	0.988401
HP_GENERALIZED_CEREBRAL_ATROPHY_HYPOPLASIA	10	0.0371222	Down	0.0663609	0.988401
REACTOME_CHK1_CHK2_CDS1_MEDIATED_INACTIVATION_OF_CYCLIN_B_CDK1_COMPLEX	14	0.096376	Up	0.0664092	0.988401
HP_DYSCALCULIA	15	0.0426976	Up	0.0664428	0.988401
HP_VENTRICULAR_ARRHYTHMIA	67	0.0397747	Down	0.0664747	0.988401
GO_KERATINOCYTE_MIGRATION	19	0.0798602	Up	0.0664811	0.988401
REACTOME_ACTIVATION_OF_NOXA_AND_TRANSLOCATION_TO_MITOCHONDRIA	5	0.0396865	Down	0.0664996	0.988401
BOYAULT_LIVER_CANCER_SUBCLASS_G23_DN	6	-0.0595017	Up	0.0665512	0.988401
GO_LAMIN_BINDING	17	0.0404302	Up	0.0665655	0.988401
GO_NEGATIVE_REGULATION_OF_SYNAPTIC_PLASTICITY	4	0.0443726	Up	0.0665883	0.988401
REACTOME_ACTIVATED_NTRK2_SIGNALS_THROUGH_CDK5	5	0.00309097	Up	0.0666809	0.988401
GO_WNT_SIGNALING_PATHWAY_INVOLVED_IN_HEART_DEVELOPMENT	6	0.0560981	Up	0.0666843	0.988401
GO_REELIN_MEDIATED_SIGNALING_PATHWAY	6	0.05926	Up	0.0667699	0.988401
HP_PANCREATIC_CALCIFICATION	3	0.234341	Down	0.0667779	0.988401
GO_BRANCHING_INVOLVED_IN_LABYRINTHINE_LAYER_MORPHOGENESIS	9	0.204287	Up	0.0667898	0.988401
WP_ANGIOGENESIS	19	0.0798302	Up	0.0668135	0.988401
GO_MYOFIBROBLAST_DIFFERENTIATION	4	0.0260816	Up	0.0668158	0.988401
GO_REGULATION_OF_MYOFIBROBLAST_DIFFERENTIATION	4	0.0260816	Up	0.0668158	0.988401
HP_WOOLLY_HAIR	19	0.0379285	Up	0.0668506	0.988401
REACTOME_PI_METABOLISM	75	0.0425651	Up	0.0668689	0.988401
GO_COMMISSURAL_NEURON_AXON_GUIDANCE	10	0.0490944	Up	0.06693	0.988401
GO_DNA_DEALKYLATION	28	0.0213397	Up	0.0669347	0.988401
GO_AROMATIC_AMINO_ACID_TRANSPORT	12	0.0435645	Up	0.0669519	0.988401
PID_IGF1_PATHWAY	30	0.0749307	Up	0.0669898	0.988401
GO_POSITIVE_REGULATION_OF_TROPHOBLAST_CELL_MIGRATION	6	0.119453	Up	0.0671235	0.988401
GO_NUCLEAR_MEMBRANE_ORGANIZATION	5	0.246539	Up	0.0671633	0.988401
WANG_METHYLATED_IN_BREAST_CANCER	37	0.0972874	Up	0.0671729	0.988401
HP_DIAPHYSEAL_SCLEROSIS	6	0.000813719	Up	0.0672027	0.988401
GO_NEGATIVE_REGULATION_OF_LIPID_CATABOLIC_PROCESS	18	-0.0128731	Down	0.0672757	0.988401
GO_METALLOAMINOPEPTIDASE_ACTIVITY	18	0.0343505	Up	0.0673458	0.988401
GO_WIDE_PORE_CHANNEL_ACTIVITY	17	0.0996396	Up	0.067391	0.988401
GO_THALAMUS_DEVELOPMENT	5	0.000319233	Down	0.0674304	0.988401
HP_ENCEPHALOPATHY	216	0.0251716	Down	0.0674631	0.988401
WILLIAMS_ESR1_TARGETS_DN	6	0.0450287	Up	0.0676008	0.988401
GO_NUCLEAR_BODY_ORGANIZATION	13	0.112475	Up	0.0677963	0.988401
HP_PROGRESSIVE_ENCEPHALOPATHY	12	-0.00712459	Down	0.0679508	0.988401
GO_CYTOCHROME_COMPLEX	28	0.108076	Down	0.0679742	0.988401
GO_POSITIVE_REGULATION_OF_CATION_CHANNEL_ACTIVITY	42	0.020092	Down	0.0680033	0.988401
HP_MORNING_MYOCLONIC_JERKS	8	-0.0322923	Down	0.0682072	0.988401
MIZUKAMI_HYPOXIA_UP	9	0.038287	Up	0.0683019	0.988401
GO_GLUCOSE_6_PHOSPHATE_METABOLIC_PROCESS	20	0.056009	Up	0.0683964	0.988401
KIM_LIVER_CANCER_POOR_SURVIVAL_UP	21	0.207353	Up	0.0684001	0.988401
GO_NEGATIVE_REGULATION_OF_PINOCYTOSIS	5	0.0542908	Up	0.0686228	0.988401
GO_RESPONSE_TO_MANGANESE_ION	15	0.0559002	Up	0.0686274	0.988401
GO_EXTRACELLULAR_MATRIX_BINDING	39	0.0979669	Up	0.0686348	0.988401
HP_MUSCLE_ABNORMALITY_RELATED_TO_MITOCHONDRIAL_DYSFUNCTION	70	0.0605763	Down	0.0687012	0.988401
GO_PROTEIN_LOCALIZATION_TO_ENDOSOME	24	0.0829318	Up	0.0687168	0.988401
HP_OCCIPITAL_MENINGOCELE	10	0.147039	Up	0.068734	0.988401
GO_GAP_JUNCTION	18	0.0635475	Up	0.0687421	0.988401
GO_PROTON_TRANSPORTING_V_TYPE_ATPASE_V0_DOMAIN	9	0.0720509	Down	0.0687575	0.988401
SIMBULAN_UV_RESPONSE_IMMORTALIZED_DN	31	0.142367	Up	0.0687677	0.988401
REACTOME_APOPTOTIC_CLEAVAGE_OF_CELLULAR_PROTEINS	38	0.087793	Up	0.068832	0.988401
HP_AUTOIMMUNE_ANTIBODY_POSITIVITY	28	0.0132241	Down	0.0688371	0.988401
LIAN_LIPA_TARGETS_6M	45	0.0235064	Down	0.0689396	0.988401
HP_APLASIA_HYPOPLASIA_OF_THE_THYROID_GLAND	10	0.0872143	Down	0.0690603	0.988401
HP_BROAD_CHIN	6	-0.0776426	Down	0.0690692	0.988401
GO_ALVEOLAR_LAMELLAR_BODY	5	0.0103282	Up	0.0692033	0.988401
GO_REGULATION_OF_MICROVILLUS_LENGTH	3	0.14245	Up	0.0692131	0.988401
HP_LIMITED_KNEE_EXTENSION	12	0.0328173	Down	0.0692471	0.988401
STREICHER_LSM1_TARGETS_DN	17	0.080494	Up	0.0692762	0.988401
GO_REGULATION_OF_CYSTEINE_TYPE_ENDOPEPTIDASE_ACTIVITY_INVOLVED_IN_EXECUTION_PHASE_OF_APOPTOSIS	4	-0.0354832	Down	0.0693159	0.988401
SIMBULAN_UV_RESPONSE_NORMAL_DN	34	0.146291	Up	0.0693232	0.988401
GO_POSITIVE_REGULATION_OF_MITOPHAGY	11	0.0690494	Up	0.0694752	0.988401
HP_ABNORMALITY_OF_BODY_MASS_INDEX	5	0.0582882	Down	0.0695902	0.988401
GUENTHER_GROWTH_SPHERICAL_VS_ADHERENT_DN	26	0.165792	Up	0.0696113	0.988401
GO_PROTEIN_LOCALIZATION_TO_CYTOPLASMIC_STRESS_GRANULE	7	0.00141898	Down	0.0696388	0.988401
BIOCARTA_CSK_PATHWAY	9	-0.00215238	Up	0.0696861	0.988401
GO_POTASSIUM_CHANNEL_ACTIVITY	41	0.0301843	Down	0.0697089	0.988401
REACTOME_SIGNALING_BY_HIPPO	22	0.0887965	Up	0.0700534	0.988401
REACTOME_NON_INTEGRIN_MEMBRANE_ECM_INTERACTIONS	50	0.0993743	Up	0.0700875	0.988401
GO_POSITIVE_REGULATION_OF_ENDOCYTIC_RECYCLING	5	0.182884	Down	0.0701023	0.988401
GO_SYNAPSE_MATURATION	15	0.0600578	Up	0.0701882	0.988401
GO_PRESYNAPTIC_CYTOSOL	10	0.0749574	Up	0.0701908	0.988401
REACTOME_POU5F1_OCT4_SOX2_NANOG_REPRESS_GENES_RELATED_TO_DIFFERENTIATION	7	-0.0218919	Down	0.0703126	0.988401
GO_CELLULAR_RESPONSE_TO_MECHANICAL_STIMULUS	63	0.0546858	Up	0.0703165	0.988401
GAVIN_IL2_RESPONSIVE_FOXP3_TARGETS_DN	3	0.128658	Up	0.0703322	0.988401
GO_POSITIVE_REGULATION_OF_CD4_POSITIVE_ALPHA_BETA_T_CELL_PROLIFERATION	4	0.16865	Up	0.0705263	0.988401
GO_REGULATION_OF_PLASMINOGEN_ACTIVATION	8	0.181514	Up	0.0705921	0.988401
GO_BIOLOGICAL_PHASE	7	0.0894322	Up	0.0705983	0.988401
GO_HAIR_CYCLE_PHASE	7	0.0894322	Up	0.0705983	0.988401
GO_CALCIUM_ION_EXPORT_ACROSS_PLASMA_MEMBRANE	5	0.00890489	Up	0.0706046	0.988401
HP_DISSEMINATED_INTRAVASCULAR_COAGULATION	17	0.0279607	Up	0.0706528	0.988401
GO_AGGRESOME_ASSEMBLY	5	0.0556463	Up	0.0707164	0.988401
GO_POSITIVE_REGULATION_OF_SIGNALING_RECEPTOR_ACTIVITY	23	0.0133988	Up	0.0707782	0.988401
PID_INTEGRIN3_PATHWAY	29	0.131723	Up	0.0707801	0.988401
REACTOME_EPHB_MEDIATED_FORWARD_SIGNALING	39	0.0932693	Up	0.0708707	0.988401
HP_PSEUDOARTHROSIS	8	0.080035	Up	0.0709513	0.988401
GO_NEGATIVE_REGULATION_OF_OXIDATIVE_STRESS_INDUCED_NEURON_DEATH	18	0.033399	Down	0.0711532	0.988401
GO_STRESS_GRANULE_DISASSEMBLY	5	0.215043	Up	0.0711682	0.988401
GO_POSITIVE_REGULATION_OF_EPITHELIAL_CELL_APOPTOTIC_PROCESS	26	0.0336706	Up	0.0711761	0.988401
GO_POSITIVE_REGULATION_OF_OSTEOBLAST_PROLIFERATION	6	0.148029	Up	0.0712279	0.988401
HP_ENURESIS	9	0.0565135	Down	0.071251	0.988401
HP_ABNORMAL_SARCOMERE_MORPHOLOGY	4	0.015657	Up	0.0712777	0.988401
HP_PROGRESSIVE_PSYCHOMOTOR_DETERIORATION	10	0.0245275	Up	0.071355	0.988401
GO_1_PHOSPHATIDYLINOSITOL_4_KINASE_ACTIVITY	6	-0.0533352	Up	0.0714085	0.988401
GO_IMMUNOGLOBULIN_BINDING	8	0.0617389	Down	0.0714452	0.988401
GO_CELL_DIFFERENTIATION_INVOLVED_IN_PHENOTYPIC_SWITCHING	3	-0.121956	Down	0.0715163	0.988401
GO_PLATELET_ALPHA_GRANULE_MEMBRANE	12	0.0968918	Up	0.0715352	0.988401
GO_THREONINE_CATABOLIC_PROCESS	3	-0.00247082	Down	0.0716917	0.988401
GO_INNER_MITOCHONDRIAL_MEMBRANE_PROTEIN_COMPLEX	140	0.0749941	Down	0.0717626	0.988401
GO_GLYCINE_METABOLIC_PROCESS	12	-0.0324436	Down	0.0717724	0.988401
GO_OVULATION_FROM_OVARIAN_FOLLICLE	4	0.247523	Up	0.0718206	0.988401
HP_TONIC_SEIZURE	31	0.0244681	Down	0.0719015	0.988401
GO_NEGATIVE_REGULATION_OF_AMYLOID_BETA_FORMATION	12	0.00230149	Down	0.0719616	0.988401
GO_ARP2_3_COMPLEX_BINDING	12	0.0402512	Up	0.0719928	0.988401
GO_LUTEOLYSIS	5	0.0057821	Up	0.0720232	0.988401
HP_CRANIAL_NERVE_COMPRESSION	30	0.031027	Up	0.0720319	0.988401
GAVIN_IL2_RESPONSIVE_FOXP3_TARGETS_UP	13	0.057511	Up	0.0720783	0.988401
HP_EEG_WITH_GENERALIZED_SLOW_ACTIVITY	9	0.0407018	Up	0.0720961	0.988401
HP_SPOTTY_HYPERPIGMENTATION	5	-0.0463757	Down	0.0722377	0.988401
BIOCARTA_MYOSIN_PATHWAY	10	0.0645555	Down	0.0723103	0.988401
GO_REGULATION_OF_HISTONE_DEACETYLASE_ACTIVITY	8	0.00103265	Up	0.0724185	0.988401
GO_PH_ELEVATION	4	0.00816584	Down	0.0724839	0.988401
GO_GAMMA_TUBULIN_LARGE_COMPLEX	9	0.0268078	Down	0.0725289	0.988401
HP_SUPERNUMERARY_MAXILLARY_INCISOR	5	0.212904	Up	0.0725885	0.988401
GO_NEGATIVE_REGULATION_OF_PROTEIN_LOCALIZATION_TO_MEMBRANE	24	0.0725493	Up	0.0726135	0.988401
GO_ASTRAL_MICROTUBULE_ORGANIZATION	10	0.173943	Up	0.0726748	0.988401
GO_NEGATIVE_REGULATION_OF_ORGANELLE_ASSEMBLY	35	0.0266984	Down	0.0727123	0.988401
GO_THREONINE_METABOLIC_PROCESS	4	0.0317838	Down	0.072725	0.988401
GO_DNA_REPLICATION_SYNTHESIS_OF_RNA_PRIMER	5	0.00409146	Down	0.0727429	0.988401
GO_REGULATION_OF_MESODERMAL_CELL_DIFFERENTIATION	4	0.0601227	Up	0.0728411	0.988401
GO_REGULATION_OF_MESODERM_FORMATION	4	0.0601227	Up	0.0728411	0.988401
HP_PREAXIAL_FOOT_POLYDACTYLY	13	0.068573	Up	0.0728412	0.988401
GO_INSULIN_LIKE_GROWTH_FACTOR_RECEPTOR_BINDING	13	0.126743	Up	0.0728783	0.988401
PID_LIS1_PATHWAY	25	0.0483239	Up	0.0728932	0.988401
HP_ESOPHAGEAL_NEOPLASM	14	0.0234602	Up	0.0729273	0.988401
GO_VOLTAGE_GATED_CATION_CHANNEL_ACTIVITY	53	0.0286124	Down	0.0729379	0.988401
GO_NERVOUS_SYSTEM_PROCESS_INVOLVED_IN_REGULATION_OF_SYSTEMIC_ARTERIAL_BLOOD_PRESSURE	6	-0.0722693	Down	0.0729471	0.988401
GO_POSITIVE_REGULATION_OF_CELL_JUNCTION_ASSEMBLY	66	0.0371187	Up	0.0729905	0.988401
GO_CELLULAR_RESPONSE_TO_UV_C	6	0.00701288	Down	0.0729988	0.988401
GO_NEGATIVE_REGULATION_OF_PROTEIN_LOCALIZATION_TO_CELL_PERIPHERY	21	0.0965966	Up	0.0730502	0.988401
HP_ABNORMAL_METABOLIC_BRAIN_IMAGING_BY_MRS	25	0.108845	Down	0.0731877	0.988401
GO_POSITIVE_REGULATION_OF_CHROMATIN_BINDING	12	0.0603366	Up	0.0732342	0.988401
GO_KERATINOCYTE_PROLIFERATION	38	0.0877338	Up	0.0732904	0.988401
HP_CONCAVE_NAIL	12	0.0387924	Down	0.0733703	0.988401
REACTOME_EXTENSION_OF_TELOMERES	50	0.0128251	Down	0.0734316	0.988401
GO_REGULATION_OF_SYNAPSE_ASSEMBLY	57	0.0377868	Up	0.0734721	0.988401
GO_REGULATION_OF_LIPOPOLYSACCHARIDE_MEDIATED_SIGNALING_PATHWAY	21	0.0576786	Down	0.0735856	0.988401
GO_EXCRETION	32	0.0324557	Down	0.0736533	0.988401
GO_POSITIVE_REGULATION_OF_CHOLESTEROL_STORAGE	4	0.0115451	Up	0.0736762	0.988401
GO_SODIUM_ION_EXPORT_ACROSS_PLASMA_MEMBRANE	9	-0.000643291	Up	0.0736819	0.988401
GO_INTRACILIARY_TRANSPORT_PARTICLE_B	17	0.0332393	Down	0.0737483	0.988401
HP_SMALL_EARLOBE	16	0.0966122	Up	0.0737581	0.988401
HOLLEMAN_PREDNISOLONE_RESISTANCE_ALL_DN	6	0.0727067	Up	0.0739584	0.988401
DACOSTA_UV_RESPONSE_VIA_ERCC3_XPCS_UP	24	0.00937344	Down	0.0739895	0.988401
GO_SKIN_DEVELOPMENT	249	0.0780348	Up	0.0739954	0.988401
GO_REGULATION_OF_KERATINOCYTE_MIGRATION	15	0.0589211	Up	0.0740829	0.988401
GO_NEGATIVE_REGULATION_OF_ALCOHOL_BIOSYNTHETIC_PROCESS	10	0.111223	Up	0.0741397	0.988401
REACTOME_UNWINDING_OF_DNA	12	-0.00095716	Down	0.0741683	0.988401
REACTOME_NOTCH4_ACTIVATION_AND_TRANSMISSION_OF_SIGNAL_TO_THE_NUCLEUS	10	0.0828783	Up	0.0743074	0.988401
GO_HEPARIN_METABOLIC_PROCESS	6	-0.0390354	Down	0.0744987	0.988401
GO_NEGATIVE_REGULATION_OF_LOW_DENSITY_LIPOPROTEIN_PARTICLE_CLEARANCE	4	0.105161	Up	0.07451	0.988401
GO_POSITIVE_REGULATION_OF_GROWTH_HORMONE_SECRETION	3	-0.0581527	Up	0.074652	0.988401
GO_TYPE_5_METABOTROPIC_GLUTAMATE_RECEPTOR_BINDING	3	0.097001	Up	0.0746534	0.988401
VETTER_TARGETS_OF_PRKCA_AND_ETS1_UP	16	0.0828385	Up	0.0747074	0.988401
GO_CORONARY_ARTERY_MORPHOGENESIS	7	0.162089	Up	0.0747099	0.988401
HP_BARRETT_ESOPHAGUS	3	-0.057181	Up	0.0747492	0.988401
HP_ONYCHOGRYPOSIS	18	0.254408	Up	0.0747789	0.988401
HP_LATE_ONSET	19	0.0430007	Down	0.0748495	0.988401
REACTOME_ARMS_MEDIATED_ACTIVATION	5	0.116868	Up	0.074869	0.988401
HP_LIMITED_NECK_RANGE_OF_MOTION	6	-0.0335545	Down	0.0749293	0.988401
GO_CELLULAR_RESPONSE_TO_COPPER_ION	21	0.0400492	Down	0.0749399	0.988401
DORN_ADENOVIRUS_INFECTION_32HR_UP	8	-0.0160429	Down	0.0749441	0.988401
GO_POSITIVE_REGULATION_OF_STEROL_TRANSPORT	21	0.0964895	Up	0.0750407	0.988401
GO_PROTON_TRANSPORTING_ATP_SYNTHASE_COMPLEX	21	0.131411	Down	0.075066	0.988401
PID_ARF6_PATHWAY	27	0.116562	Up	0.0750818	0.988401
GO_DEFENSE_RESPONSE_TO_GRAM_NEGATIVE_BACTERIUM	28	0.0150405	Down	0.0751656	0.988401
REACTOME_LAGGING_STRAND_SYNTHESIS	20	0.0239209	Down	0.0751904	0.988401
HP_LIMITED_WRIST_MOVEMENT	6	0.0644288	Down	0.0754176	0.988401
GO_REGULATION_OF_PHOSPHOLIPASE_A2_ACTIVITY	9	0.144136	Up	0.0754585	0.988401
HP_COLITIS	30	0.0134612	Down	0.0756323	0.988401
MEBARKI_HCC_PROGENITOR_WNT_DN_BLOCKED_BY_FZD8CRD	41	0.0134948	Down	0.075649	0.988401
GO_HISTONE_ARGININE_N_METHYLTRANSFERASE_ACTIVITY	7	0.0722474	Up	0.075683	0.988401
HP_DECREASED_CIRCULATING_TOTAL_IGM	17	0.0178746	Down	0.0757228	0.988401
GO_LOW_DENSITY_LIPOPROTEIN_PARTICLE_RECEPTOR_BINDING	18	0.140521	Up	0.0758218	0.988401
GO_NEGATIVE_REGULATION_OF_REACTIVE_OXYGEN_SPECIES_BIOSYNTHETIC_PROCESS	24	0.0404026	Up	0.0758284	0.988401
KEGG_TASTE_TRANSDUCTION	16	0.0183095	Down	0.076025	0.988401
REACTOME_RA_BIOSYNTHESIS_PATHWAY	15	0.0414088	Up	0.0762338	0.988401
HP_PLATYBASIA	15	0.0443469	Up	0.0763904	0.988401
GO_POSITIVE_REGULATION_OF_CALCIUM_ION_TRANSMEMBRANE_TRANSPORTER_ACTIVITY	30	0.0262924	Down	0.0764651	0.988401
REACTOME_SUMOYLATION_OF_SUMOYLATION_PROTEINS	34	0.0316762	Up	0.0764842	0.988401
GO_GLOBAL_GENOME_NUCLEOTIDE_EXCISION_REPAIR	30	0.0381015	Down	0.0764895	0.988401
REACTOME_CHROMOSOME_MAINTENANCE	95	0.017609	Down	0.0767307	0.988401
GO_TRACHEA_MORPHOGENESIS	9	0.0366789	Up	0.0768212	0.988401
GO_POSITIVE_REGULATION_OF_IMMUNOGLOBULIN_SECRETION	6	0.0352096	Up	0.0768515	0.988401
GO_INOSITOL_TRISPHOSPHATE_METABOLIC_PROCESS	9	0.0034828	Down	0.0768595	0.988401
HP_PEG_SHAPED_MAXILLARY_LATERAL_INCISORS	10	0.135815	Up	0.0769136	0.988401
REACTOME_SIGNALING_BY_BRAF_AND_RAF_FUSIONS	55	0.0645647	Up	0.0770848	0.988401
JI_CARCINOGENESIS_BY_KRAS_AND_STK11_UP	12	0.174155	Up	0.0770863	0.988401
HP_CHRONIC_PULMONARY_OBSTRUCTION	23	0.0138321	Up	0.0771716	0.988401
HP_SHORT_FACE	6	0.0414543	Down	0.0772235	0.988401
GO_BARBED_END_ACTIN_FILAMENT_CAPPING	21	0.0515838	Up	0.0773069	0.988401
MIKKELSEN_ES_LCP_WITH_H3K27ME3	3	-0.0266038	Down	0.0774017	0.988401
SCHUHMACHER_MYC_TARGETS_UP	76	0.0711101	Up	0.0774126	0.988401
ABRAMSON_INTERACT_WITH_AIRE	42	0.0752719	Up	0.0774575	0.988401
GO_NEGATIVE_REGULATION_OF_RECEPTOR_SIGNALING_PATHWAY_VIA_JAK_STAT	19	0.0509026	Up	0.077459	0.988401
GO_NEGATIVE_REGULATION_OF_RECEPTOR_SIGNALING_PATHWAY_VIA_STAT	19	0.0509026	Up	0.077459	0.988401
GO_NUCLEAR_PORE_ORGANIZATION	14	0.0708403	Up	0.0775231	0.988401
GO_POSITIVE_REGULATION_OF_MONOCYTE_CHEMOTAXIS	11	0.067159	Down	0.0775884	0.988401
HP_INCREASED_HEMOGLOBIN	5	0.102529	Up	0.0776281	0.988401
HP_LONG_NOSE	26	0.0228668	Up	0.0776423	0.988401
GO_NEGATIVE_REGULATION_OF_TELOMERASE_ACTIVITY	11	0.0331654	Down	0.0780602	0.988401
HP_IMPAIRED_NEUTROPHIL_BACTERICIDAL_ACTIVITY	5	0.0739768	Up	0.0780925	0.988401
HP_GASTROINTESTINAL_STROMA_TUMOR	10	0.0453301	Up	0.0781251	0.988401
HP_ABNORMAL_FULL_FIELD_ELECTRORETINOGRAM	24	0.0411313	Down	0.0782089	0.988401
REACTOME_LGI_ADAM_INTERACTIONS	6	0.0543907	Down	0.0782363	0.988401
GO_VOLTAGE_GATED_CALCIUM_CHANNEL_ACTIVITY	20	0.00155449	Down	0.0783186	0.988401
GO_NUCLEOTIDE_EXCISION_REPAIR_DNA_DUPLEX_UNWINDING	26	0.0384884	Down	0.0783221	0.988401
GO_NEGATIVE_REGULATION_OF_ENDOTHELIAL_CELL_DIFFERENTIATION	7	0.0172376	Up	0.0783253	0.988401
HP_PLANTAR_HYPERKERATOSIS	38	0.167768	Up	0.0783848	0.988401
GO_PEPTIDYL_ARGININE_N_METHYLATION	11	0.0695366	Up	0.0785155	0.988401
GO_PROTEIN_ARGININE_N_METHYLTRANSFERASE_ACTIVITY	11	0.0695366	Up	0.0785155	0.988401
GO_PYRIMIDINE_RIBONUCLEOTIDE_METABOLIC_PROCESS	20	0.0368305	Down	0.0787134	0.988401
REACTOME_A_TETRASACCHARIDE_LINKER_SEQUENCE_IS_REQUIRED_FOR_GAG_SYNTHESIS	18	0.0596559	Up	0.0787354	0.988401
GO_LIGAND_GATED_ION_CHANNEL_ACTIVITY	60	0.0231846	Down	0.078749	0.988401
HALLMARK_PANCREAS_BETA_CELLS	18	0.00889895	Down	0.0788878	0.988401
HP_HYPERGONADOTROPIC_HYPOGONADISM	45	0.0267266	Up	0.0789356	0.988401
GO_NUCLEOTIDE_EXCISION_REPAIR_PREINCISION_COMPLEX_ASSEMBLY	34	0.039455	Down	0.0789434	0.988401
DAVIES_MULTIPLE_MYELOMA_VS_MGUS_UP	7	0.0412954	Up	0.0790031	0.988401
REACTOME_TRANSCRIPTIONAL_REGULATION_OF_WHITE_ADIPOCYTE_DIFFERENTIATION	75	0.0415205	Up	0.079086	0.988401
PID_A6B1_A6B4_INTEGRIN_PATHWAY	46	0.111112	Up	0.0791329	0.988401
HP_GINGIVAL_RECESSION	5	0.0679257	Up	0.0791374	0.988401
GO_POSITIVE_REGULATION_OF_GLUCOKINASE_ACTIVITY	4	0.0265691	Up	0.0791925	0.988401
HP_METRORRHAGIA	16	0.0384933	Up	0.0792678	0.988401
GO_GLUTAMATERGIC_SYNAPSE	237	0.0418217	Up	0.0792811	0.988401
OSADA_ASCL1_TARGETS_UP	33	0.010734	Down	0.0793074	0.988401
GO_CELL_COMMUNICATION_BY_ELECTRICAL_COUPLING_INVOLVED_IN_CARDIAC_CONDUCTION	19	0.0572494	Up	0.0793441	0.988401
HP_ABNORMALITY_OF_THE_SPINOCEREBELLAR_TRACTS	8	0.088743	Down	0.0794467	0.988401
GO_MHC_CLASS_II_PROTEIN_COMPLEX_BINDING	13	0.119987	Up	0.0794577	0.988401
GO_OXIDOREDUCTASE_ACTIVITY_ACTING_ON_PAIRED_DONORS_WITH_INCORPORATION_OR_REDUCTION_OF_MOLECULAR_OXYGEN_REDUCED_PTERIDINE_AS_ONE_DONOR_AND_INCORPORATION_OF_ONE_ATOM_OF_OXYGEN	4	0.0231709	Down	0.0795056	0.988401
NABA_BASEMENT_MEMBRANES	28	0.0304076	Up	0.0795107	0.988401
REACTOME_RECYCLING_PATHWAY_OF_L1	40	0.103611	Up	0.0795152	0.988401
GO_CELLULAR_RESPONSE_TO_ESTRADIOL_STIMULUS	24	0.0167598	Up	0.0795599	0.988401
GO_CILIARY_ROOTLET	9	0.10043	Up	0.0798069	0.988401
BLANCO_MELO_COVID19_SARS_COV_2_POS_PATIENT_LUNG_TISSUE_UP	78	0.0224813	Down	0.0798194	0.988401
GO_VOLTAGE_GATED_SODIUM_CHANNEL_COMPLEX	5	0.0394778	Down	0.0798926	0.988401
PID_PDGFRB_PATHWAY	120	0.0687786	Up	0.0799518	0.988401
GO_MUSCLE_HYPERTROPHY_IN_RESPONSE_TO_STRESS	15	0.0675869	Up	0.0800087	0.988401
GO_REGULATION_OF_APPETITE	9	0.00947226	Down	0.0800166	0.988401
TAKADA_GASTRIC_CANCER_COPY_NUMBER_DN	16	0.0434536	Up	0.0801282	0.988401
GO_POSITIVE_REGULATION_OF_MONONUCLEAR_CELL_MIGRATION	17	0.0254713	Down	0.0801402	0.988401
GO_POSITIVE_REGULATION_OF_CHOLESTEROL_EFFLUX	16	0.0762193	Up	0.0801488	0.988401
GO_CARDIAC_MUSCLE_CELL_CARDIAC_MUSCLE_CELL_ADHESION	6	0.360506	Up	0.0802585	0.988401
HP_DYSURIA	13	0.060015	Down	0.0802773	0.988401
HP_DYSGRAPHIA	37	0.0765692	Up	0.0803148	0.988401
GO_HEXOSE_TRANSMEMBRANE_TRANSPORTER_ACTIVITY	11	0.0811026	Up	0.0803309	0.988401
HP_PALATE_FISTULA	8	0.22527	Up	0.0804231	0.988401
GO_FERRIC_IRON_BINDING	6	0.0457714	Down	0.0804523	0.988401
GO_OXIDOREDUCTASE_ACTIVITY_ACTING_ON_NAD_P_H	97	0.0573156	Down	0.0804712	0.988401
GO_G_QUADRUPLEX_DNA_UNWINDING	8	0.032803	Down	0.0804957	0.988401
GO_SCARNA_LOCALIZATION_TO_CAJAL_BODY	5	0.194035	Up	0.0805032	0.988401
NIKOLSKY_BREAST_CANCER_19Q13.1_AMPLICON	21	0.040281	Down	0.0805105	0.988401
GO_C2H2_ZINC_FINGER_DOMAIN_BINDING	14	0.0223569	Up	0.0806191	0.988401
SHAFFER_IRF4_TARGETS_IN_ACTIVATED_B_LYMPHOCYTE	79	0.0676914	Up	0.0806497	0.988401
REACTOME_ACTIVATION_OF_ATR_IN_RESPONSE_TO_REPLICATION_STRESS	38	0.0186133	Down	0.080882	0.988401
GO_IRON_ION_TRANSMEMBRANE_TRANSPORTER_ACTIVITY	10	0.0204892	Down	0.0808885	0.988401
HP_NEUROENDOCRINE_NEOPLASM	32	0.0442949	Up	0.0809951	0.988401
HP_FETAL_POLYURIA	3	-0.00966612	Down	0.0810505	0.988401
REACTOME_GAP_JUNCTION_ASSEMBLY	21	0.204284	Up	0.0811063	0.988401
HP_BIFID_NASAL_TIP	7	0.0700322	Up	0.0811665	0.988401
AMIT_EGF_RESPONSE_240_MCF10A	21	0.0695807	Up	0.0812429	0.988401
REACTOME_METALLOPROTEASE_DUBS	19	0.0239824	Down	0.0812648	0.988401
HP_UROGENITAL_FISTULA	30	0.032455	Down	0.0812759	0.988401
GO_ASPARTATE_FAMILY_AMINO_ACID_CATABOLIC_PROCESS	18	0.0266274	Down	0.0813733	0.988401
REACTOME_CATION_COUPLED_CHLORIDE_COTRANSPORTERS	5	-0.0397617	Up	0.0814246	0.988401
KEGG_O_GLYCAN_BIOSYNTHESIS	25	0.0146259	Up	0.081478	0.988401
REACTOME_RAF_ACTIVATION	33	0.0614392	Up	0.0815316	0.988401
GO_PROTEIN_LINEAR_POLYUBIQUITINATION	5	-0.0182772	Down	0.0815346	0.988401
GO_AUTOPHAGY_OF_NUCLEUS	14	0.00372868	Down	0.0816047	0.988401
HP_DEVIATION_OF_THE_2ND_FINGER	8	0.089315	Up	0.0816227	0.988401
GO_S_ADENOSYLMETHIONINE_CYCLE	7	0.0589066	Up	0.0816514	0.988401
WP_HOMOLOGOUS_RECOMBINATION	13	0.0203608	Down	0.0817685	0.988401
HP_IMPAIRED_HORIZONTAL_SMOOTH_PURSUIT	7	0.0709563	Down	0.0818046	0.988401
GO_FLIPPASE_ACTIVITY	3	0.300612	Up	0.0818302	0.988401
HP_CELLULAR_IMMUNODEFICIENCY	34	0.0210028	Up	0.0819201	0.988401
GO_CHONDROCYTE_HYPERTROPHY	5	0.167133	Up	0.0819696	0.988401
HP_INTESTINAL_FISTULA	20	0.0392043	Down	0.0819879	0.988401
HP_TIGER_TAIL_BANDING	6	0.108121	Down	0.0819971	0.988401
HP_RIGHT_VENTRICULAR_CARDIOMYOPATHY	7	0.233146	Up	0.0820146	0.988401
HP_ELEVATED_ERYTHROCYTE_SEDIMENTATION_RATE	26	0.00725247	Down	0.0820405	0.988401
GO_OXIDOREDUCTASE_ACTIVITY_ACTING_ON_A_HEME_GROUP_OF_DONORS	24	0.10326	Down	0.0821617	0.988401
HP_EEG_WITH_SPIKE_WAVE_COMPLEXES_3_5_HZ_	6	0.0428676	Down	0.0821842	0.988401
PID_AVB3_INTEGRIN_PATHWAY	54	0.0740974	Up	0.0823059	0.988401
GO_METANEPHRIC_GLOMERULAR_MESANGIUM_DEVELOPMENT	3	0.0644057	Down	0.0823735	0.988401
JOSEPH_RESPONSE_TO_SODIUM_BUTYRATE_DN	42	0.0683693	Up	0.0825009	0.988401
GO_MITOCHONDRIAL_OUTER_MEMBRANE_TRANSLOCASE_COMPLEX	8	0.0810782	Up	0.0827393	0.988401
GO_CDC73_PAF1_COMPLEX	8	0.0387522	Down	0.0828099	0.988401
GO_G_PROTEIN_COUPLED_AMINE_RECEPTOR_ACTIVITY	10	0.00682537	Down	0.0828721	0.988401
GO_LIGAND_GATED_CATION_CHANNEL_ACTIVITY	50	0.030731	Down	0.0828843	0.988401
GO_POSITIVE_REGULATION_OF_MEGAKARYOCYTE_DIFFERENTIATION	7	0.0114397	Down	0.0829624	0.988401
HP_ABNORMALITY_OF_THE_EUSTACHIAN_TUBE	5	0.200518	Up	0.0829884	0.988401
GO_REGULATION_OF_CELL_FATE_COMMITMENT	15	0.0612619	Up	0.0831346	0.988401
HP_HYPERHIDROSIS	106	0.0625822	Up	0.0831352	0.988401
GO_DENDRITIC_SPINE_MAINTENANCE	14	0.0782849	Up	0.0831732	0.988401
HP_RENAL_ARTERY_STENOSIS	17	0.0132765	Up	0.0832193	0.988401
WP_FATTY_ACID_OMEGA_OXIDATION	5	-0.00320889	Up	0.083234	0.988401
PID_INTEGRIN1_PATHWAY	49	0.0527493	Up	0.0833535	0.988401
GO_GERM_CELL_MIGRATION	4	0.0795623	Up	0.0833655	0.988401
GO_PHOTOTRANSDUCTION_VISIBLE_LIGHT	19	0.0564436	Down	0.0833702	0.988401
GO_REGULATION_OF_CILIUM_DEPENDENT_CELL_MOTILITY	10	-0.0438713	Down	0.0833855	0.988401
BIOCARTA_ERAD_PATHWAY	20	0.0469777	Up	0.083397	0.988401
REACTOME_THE_CITRIC_ACID_TCA_CYCLE_AND_RESPIRATORY_ELECTRON_TRANSPORT	169	0.0549283	Down	0.0834172	0.988401
HP_TRUNCUS_ARTERIOSUS	20	0.0678959	Up	0.0834908	0.988401
GO_MAINTENANCE_OF_PROTEIN_LOCALIZATION_IN_ENDOPLASMIC_RETICULUM	12	0.124746	Up	0.0835523	0.988401
HP_CHRONIC_LEUKEMIA	17	0.0614657	Up	0.0836706	0.988401
HP_UNILATERAL_CLEFT_PALATE	10	0.188348	Up	0.0838815	0.988401
GO_REGULATION_OF_CELL_SUBSTRATE_JUNCTION_ORGANIZATION	59	0.0692246	Up	0.0838916	0.988401
GO_TROPHOBLAST_CELL_MIGRATION	11	0.0800947	Up	0.0838953	0.988401
HP_HYPERECHOGENIC_KIDNEYS	9	0.0460133	Down	0.0839287	0.988401
HP_ABNORMAL_FOOT_BONE_OSSIFICATION	9	0.11877	Up	0.0840512	0.988401
GO_POSITIVE_REGULATION_OF_SPINDLE_CHECKPOINT	7	0.0623997	Up	0.0840824	0.988401
GO_INTERLEUKIN_23_PRODUCTION	4	0.119375	Up	0.0840891	0.988401
GO_RESPONSE_TO_INACTIVITY	7	0.163656	Up	0.0841278	0.988401
GO_ASPARAGINE_METABOLIC_PROCESS	5	-0.0288785	Down	0.0841328	0.988401
GO_METHYL_CPG_BINDING	20	0.0675618	Up	0.0842642	0.988401
GO_DNA_DAMAGE_RESPONSE_SIGNAL_TRANSDUCTION_RESULTING_IN_TRANSCRIPTION	18	0.0236695	Down	0.0845515	0.988401
REACTOME_PARASITE_INFECTION	51	0.0510066	Up	0.0846628	0.988401
HP_ABNORMAL_RENAL_TUBULE_MORPHOLOGY	63	0.0157411	Down	0.084686	0.988401
GO_BONE_TRABECULA_MORPHOGENESIS	12	0.0433211	Up	0.0847119	0.988401
ABE_VEGFA_TARGETS_30MIN	16	0.0554994	Up	0.0847431	0.988401
REACTOME_SIGNALING_BY_BMP	21	0.0595941	Up	0.0847907	0.988401
HP_INFERIOR_LENS_SUBLUXATION	4	0.128754	Up	0.0849024	0.988401
GO_SERINE_FAMILY_AMINO_ACID_METABOLIC_PROCESS	34	0.00394053	Down	0.0849277	0.988401
HP_LIMITED_EXTRAOCULAR_MOVEMENTS	12	-0.00474568	Down	0.0849761	0.988401
GO_CORE_MEDIATOR_COMPLEX	8	0.00702695	Up	0.085129	0.988401
HP_FRONTOTEMPORAL_CEREBRAL_ATROPHY	11	0.0420668	Up	0.0851493	0.988401
HP_LARGE_EARLOBE	17	-0.0036346	Up	0.0851596	0.988401
TAKAYAMA_BOUND_BY_AR	7	0.00981796	Up	0.0851658	0.988401
GO_TRAIL_BINDING	5	0.0972237	Up	0.0853184	0.988401
GO_MAGNESIUM_ION_HOMEOSTASIS	7	0.0709543	Up	0.0854156	0.988401
GO_PYRIMIDINE_RIBONUCLEOSIDE_METABOLIC_PROCESS	10	0.108641	Down	0.0854876	0.988401
HP_ESOPHAGEAL_STENOSIS	23	0.0329844	Up	0.0856043	0.988401
GO_NEGATIVE_REGULATION_OF_TELOMERE_CAPPING	8	0.134709	Down	0.0856286	0.988401
GO_LIPID_PHOSPHORYLATION	62	0.0361723	Up	0.0857141	0.988401
GO_SKIN_EPIDERMIS_DEVELOPMENT	73	0.0699212	Up	0.0858023	0.988401
REACTOME_TYPE_I_HEMIDESMOSOME_ASSEMBLY	11	0.51061	Up	0.0859229	0.988401
REACTOME_ACETYLCHOLINE_BINDING_AND_DOWNSTREAM_EVENTS	5	-0.00355413	Down	0.0860149	0.988401
GO_SNORNA_BINDING	32	0.0826643	Up	0.0860221	0.988401
GO_REGULATION_OF_KERATINOCYTE_DIFFERENTIATION	33	0.112789	Up	0.0860734	0.988401
VERRECCHIA_DELAYED_RESPONSE_TO_TGFB1	39	0.063222	Up	0.0860742	0.988401
HP_ABNORMAL_RENAL_CORTICOMEDULLARY_DIFFERENTIATION	4	0.0817919	Up	0.0860881	0.988401
HP_ATLANTOAXIAL_ABNORMALITY	15	0.0280789	Up	0.0861133	0.988401
WP_OMEGA9_FA_SYNTHESIS	13	0.0395778	Up	0.0861797	0.988401
GO_GROWTH_PLATE_CARTILAGE_CHONDROCYTE_DEVELOPMENT	5	0.143278	Up	0.0861833	0.988401
HP_CENTRAL_HYPOVENTILATION	11	0.0481831	Down	0.0863509	0.988401
GO_9PLUS0_NON_MOTILE_CILIUM	74	0.0181975	Down	0.0863941	0.988401
BOHN_PRIMARY_IMMUNODEFICIENCY_SYNDROM_DN	29	0.0774112	Up	0.0864156	0.988401
GO_ESTABLISHMENT_OF_PROTEIN_LOCALIZATION_TO_MEMBRANE	318	0.0718703	Down	0.0864167	0.988401
GO_RETINAL_METABOLIC_PROCESS	12	0.0439232	Up	0.0864551	0.988401
HP_PROGRESSIVE_SPASTIC_PARAPARESIS	7	0.0445919	Down	0.0864984	0.988401
GO_DENTATE_GYRUS_MOSSY_FIBER	4	0.0909736	Down	0.0865277	0.988401
HP_DEATH_IN_EARLY_ADULTHOOD	29	0.0662572	Up	0.0865462	0.988401
HP_GLANDULAR_HYPOSPADIAS	3	-0.114547	Down	0.0865618	0.988401
GO_PHOTORECEPTOR_OUTER_SEGMENT	41	0.0254489	Down	0.0865818	0.988401
WP_TGFBETA_SIGNALING_PATHWAY	125	0.0655347	Up	0.0866255	0.988401
GO_PHOSPHATIDYLINOSITOL_PHOSPHATE_KINASE_ACTIVITY	14	0.0430375	Up	0.0867313	0.988401
GO_CELL_RECOGNITION	88	0.0322111	Up	0.0867893	0.988401
SPIRA_SMOKERS_LUNG_CANCER_UP	35	0.057809	Up	0.0868121	0.988401
PID_NECTIN_PATHWAY	28	0.148881	Up	0.0869062	0.988401
REACTOME_ASSOCIATION_OF_TRIC_CCT_WITH_TARGET_PROTEINS_DURING_BIOSYNTHESIS	43	0.0373585	Up	0.0869177	0.988401
HP_SUPRAVENTRICULAR_TACHYCARDIA	23	0.0270387	Down	0.0869189	0.988401
GO_NEGATIVE_REGULATION_OF_STEM_CELL_DIFFERENTIATION	19	0.0947694	Up	0.0869304	0.988401
HP_NEOPLASM_OF_THE_EAR	6	0.00615968	Up	0.0869564	0.988401
REACTOME_POTASSIUM_CHANNELS	47	0.0157824	Down	0.0871226	0.988401
HP_ELEVATED_PLASMA_ACYLCARNITINE_LEVELS	5	0.194822	Down	0.0871846	0.988401
REACTOME_RMTS_METHYLATE_HISTONE_ARGININES	30	0.0509078	Up	0.0872349	0.988401
GO_ARYL_SULFOTRANSFERASE_ACTIVITY	6	-0.0147075	Down	0.0872978	0.988401
HP_SKIN_EROSION	15	0.194487	Up	0.0873304	0.988401
HP_URINARY_RETENTION	10	0.0765052	Up	0.0873425	0.988401
GO_CATECHOLAMINE_UPTAKE_INVOLVED_IN_SYNAPTIC_TRANSMISSION	6	-0.0304434	Down	0.0873605	0.988401
GO_FATTY_ACID_ALPHA_OXIDATION	8	0.0169985	Down	0.0874045	0.988401
GO_POLYOL_TRANSMEMBRANE_TRANSPORTER_ACTIVITY	3	-0.00633417	Up	0.0875357	0.988401
YAMAZAKI_TCEB3_TARGETS_UP	146	0.0589299	Up	0.0876102	0.988401
GO_REGULATION_OF_GLUTAMINE_FAMILY_AMINO_ACID_METABOLIC_PROCESS	6	0.0824874	Down	0.0876167	0.988401
GO_NUCLEOTIDE_EXCISION_REPAIR_DNA_DAMAGE_RECOGNITION	23	0.0493862	Down	0.0878005	0.988401
GO_POSITIVE_REGULATION_OF_MITOCHONDRIAL_OUTER_MEMBRANE_PERMEABILIZATION_INVOLVED_IN_APOPTOTIC_SIGNALING_PATHWAY	35	0.0596379	Up	0.0879003	0.988401
HP_RECURRENT_BRONCHOPULMONARY_INFECTIONS	8	0.12209	Down	0.0880114	0.988401
GO_7SK_SNRNA_BINDING	7	0.114849	Up	0.0880272	0.988401
ZHENG_FOXP3_TARGETS_IN_T_LYMPHOCYTE_UP	9	-0.00268755	Down	0.0880365	0.988401
HP_HIP_PAIN	5	0.0374171	Up	0.0881053	0.988401
GO_EQUATORIAL_MICROTUBULE_ORGANIZING_CENTER	7	-0.0219411	Down	0.0881216	0.988401
REACTOME_SYNTHESIS_OF_BILE_ACIDS_AND_BILE_SALTS_VIA_24_HYDROXYCHOLESTEROL	11	0.0551525	Down	0.0881244	0.988401
GO_HISTONE_H4_R3_METHYLATION	6	0.00152786	Up	0.0881322	0.988401
BIOCARTA_VITCB_PATHWAY	8	0.138539	Up	0.0881473	0.988401
HP_POLYNEUROPATHY	47	0.0193712	Down	0.088155	0.988401
GO_HYPOTHALAMUS_CELL_DIFFERENTIATION	5	0.0913141	Down	0.0882166	0.988401
GO_REGULATION_OF_PRESYNAPSE_ORGANIZATION	19	0.0360513	Up	0.0882259	0.988401
HP_LARYNGEAL_STENOSIS	12	0.0797731	Up	0.0883276	0.988401
GO_PLATELET_DENSE_TUBULAR_NETWORK	7	0.0685198	Up	0.0883801	0.988401
BIOCARTA_HER2_PATHWAY	20	0.0922894	Up	0.0884091	0.988401
GO_AXONAL_FASCICULATION	16	0.0514169	Up	0.0884227	0.988401
REACTOME_HIGHLY_CALCIUM_PERMEABLE_POSTSYNAPTIC_NICOTINIC_ACETYLCHOLINE_RECEPTORS	4	-0.0186308	Down	0.088423	0.988401
HP_POLYSPLENIA	8	0.0377209	Up	0.0884301	0.988401
GO_TONGUE_MORPHOGENESIS	9	-0.0304478	Up	0.0885012	0.988401
HP_SPINOCEREBELLAR_TRACT_DEGENERATION	6	0.0405596	Down	0.0885098	0.988401
GO_SINGLE_STRANDED_DNA_HELICASE_ACTIVITY	18	0.0106403	Down	0.0886384	0.988401
GO_CAVEOLIN_MEDIATED_ENDOCYTOSIS	10	0.0635376	Up	0.0887214	0.988401
HP_UVEITIS	28	0.0325646	Down	0.0887431	0.988401
GO_POSITIVE_REGULATION_OF_BLOOD_CIRCULATION	38	0.0281113	Up	0.0887692	0.988401
HP_MULTIPLE_LENTIGINES	10	0.00902215	Up	0.0887998	0.988401
GO_INNATE_IMMUNE_RESPONSE_IN_MUCOSA	3	-0.162175	Down	0.0888222	0.988401
FUJIWARA_PARK2_IN_LIVER_CANCER_UP	6	0.118094	Up	0.0888257	0.988401
HP_NEOPLASM_OF_HEAD_AND_NECK	17	0.0158823	Up	0.0889111	0.988401
REACTOME_NUCLEAR_IMPORT_OF_REV_PROTEIN	33	0.0342268	Up	0.0889264	0.988401
YIH_RESPONSE_TO_ARSENITE_C2	13	0.055373	Up	0.0892743	0.988401
HP_AUTOAMPUTATION_OF_DIGITS	7	0.0448062	Up	0.089334	0.988401
GO_STEROL_BINDING	43	0.0478958	Up	0.0893503	0.988401
HP_INCREASED_BODY_MASS_INDEX	4	0.0418668	Down	0.089358	0.988401
KEGG_NEUROACTIVE_LIGAND_RECEPTOR_INTERACTION	79	0.0122673	Down	0.08951	0.988401
MOOTHA_VOXPHOS	89	0.0731074	Down	0.0895147	0.988401
HOLLEMAN_ASPARAGINASE_RESISTANCE_B_ALL_UP	27	0.138811	Down	0.089522	0.988401
GO_REGULATION_OF_AUTOPHAGY_OF_MITOCHONDRION_IN_RESPONSE_TO_MITOCHONDRIAL_DEPOLARIZATION	16	0.0793604	Up	0.0895457	0.988401
GO_POSITIVE_REGULATION_OF_PLASMINOGEN_ACTIVATION	4	0.0248294	Up	0.0895809	0.988401
HP_APLASIA_HYPOPLASIA_OF_THE_DISTAL_PHALANX_OF_THE_HALLUX	5	0.157675	Up	0.0897643	0.988401
GO_RAC_PROTEIN_SIGNAL_TRANSDUCTION	37	0.0479902	Up	0.0897748	0.988401
HP_CALVARIAL_SKULL_DEFECT	20	0.103178	Up	0.0897855	0.988401
HP_HYPERCONVEX_NAIL	15	0.109096	Up	0.089801	0.988401
GO_CELLULAR_MAGNESIUM_ION_HOMEOSTASIS	3	0.12931	Up	0.0898729	0.988401
GO_NEGATIVE_REGULATION_OF_ACTIN_FILAMENT_DEPOLYMERIZATION	32	0.0329618	Up	0.0898938	0.988401
GO_INTRACILIARY_TRANSPORT_PARTICLE	25	0.0325499	Down	0.0898976	0.988401
REACTOME_NEF_AND_SIGNAL_TRANSDUCTION	4	0.00468331	Up	0.0899049	0.988401
WP_ROBO4_AND_VEGF_SIGNALING_PATHWAYS_CROSSTALK	4	0.136101	Up	0.0899136	0.988401
CHIN_BREAST_CANCER_COPY_NUMBER_DN	13	0.091387	Up	0.0899607	0.988401
WIEMANN_TELOMERE_SHORTENING_AND_CHRONIC_LIVER_DAMAGE_UP	6	0.0133224	Up	0.0901579	0.988401
GO_DNA_TOPOISOMERASE_ACTIVITY	6	0.100846	Up	0.090166	0.988401
MATZUK_OVULATION	10	0.0270144	Up	0.090208	0.988401
GO_CELL_SUBSTRATE_JUNCTION_ORGANIZATION	91	0.0984646	Up	0.0902372	0.988401
OUILLETTE_CLL_13Q14_DELETION_DN	49	0.0532923	Up	0.0903088	0.988401
GO_MHC_CLASS_II_PROTEIN_BINDING	3	0.0492851	Up	0.0903694	0.988401
GO_POSITIVE_REGULATION_OF_ALPHA_BETA_T_CELL_PROLIFERATION	12	0.131185	Up	0.0904731	0.988401
GROSS_HYPOXIA_VIA_ELK3_AND_HIF1A_DN	97	0.0644628	Up	0.0906351	0.988401
REACTOME_CLEC7A_DECTIN_1_INDUCES_NFAT_ACTIVATION	11	0.0715955	Up	0.0907089	0.988401
PID_AJDISS_2PATHWAY	37	0.125793	Up	0.0907141	0.988401
MAINA_VHL_TARGETS_DN	13	0.0911492	Up	0.0907944	0.988401
HP_SIRENOMELIA	6	-0.0509307	Down	0.0908418	0.988401
GO_CELLULAR_RESPIRATION	176	0.0448544	Down	0.0908453	0.988401
GO_CENTRIOLE	138	0.0191545	Down	0.0908589	0.988401
GO_POSITIVE_REGULATION_OF_RESPONSE_TO_WOUNDING	50	0.0598143	Up	0.0909869	0.988401
HP_PIGMENTARY_RETINOPATHY	138	0.0277492	Down	0.0910063	0.988401
HP_SINGLE_MEDIAN_MAXILLARY_INCISOR	13	0.0914404	Up	0.0910411	0.988401
GO_HIGH_DENSITY_LIPOPROTEIN_PARTICLE_BINDING	7	0.120799	Up	0.0911102	0.988401
GO_RESPONSE_TO_PARATHYROID_HORMONE	6	0.0401795	Up	0.0912641	0.988401
VALK_AML_CLUSTER_10	23	0.0832279	Up	0.0913759	0.988401
GO_POSITIVE_REGULATION_OF_SPROUTING_ANGIOGENESIS	33	0.0364626	Up	0.0915284	0.988401
GO_MEMBRANOUS_SEPTUM_MORPHOGENESIS	9	0.100294	Up	0.0915636	0.988401
GO_HEPARAN_SULFATE_PROTEOGLYCAN_BIOSYNTHETIC_PROCESS_ENZYMATIC_MODIFICATION	5	0.10122	Up	0.0915638	0.988401
GO_CALCIUM_CHANNEL_COMPLEX	39	0.00955878	Down	0.0916624	0.988401
REACTOME_DARPP_32_EVENTS	20	0.0401002	Up	0.0917406	0.988401
GO_VINCULIN_BINDING	10	0.134475	Up	0.0917674	0.988401
GO_POSITIVE_REGULATION_OF_SYNAPSE_ASSEMBLY	34	0.020315	Up	0.0919743	0.988401
GO_COPPER_ION_IMPORT	6	0.0478513	Down	0.092055	0.988401
HP_LYMPHANGIECTASIS	6	0.0965492	Up	0.0920753	0.988401
GO_ACETYLCHOLINE_GATED_CATION_SELECTIVE_CHANNEL_ACTIVITY	6	0.000890242	Down	0.0921011	0.988401
GO_POSITIVE_REGULATION_OF_MACROPHAGE_DERIVED_FOAM_CELL_DIFFERENTIATION	8	0.0587254	Up	0.0923029	0.988401
GO_NEUROMUSCULAR_JUNCTION	53	0.0300657	Up	0.0923359	0.988401
BIOCARTA_FMLP_PATHWAY	31	0.0322873	Up	0.0923528	0.988401
TESAR_ALK_TARGETS_HUMAN_ES_5D_DN	3	0.0895448	Down	0.0923632	0.988401
GO_EPHRIN_RECEPTOR_SIGNALING_PATHWAY	78	0.0489772	Up	0.0924083	0.988401
GO_PHOSPHODIESTERASE_I_ACTIVITY	5	0.00592244	Down	0.0924532	0.988401
BIOCARTA_CK1_PATHWAY	10	0.0636486	Up	0.0925397	0.988401
GO_MESENCHYMAL_STEM_CELL_MAINTENANCE_INVOLVED_IN_NEPHRON_MORPHOGENESIS	4	-0.0287728	Down	0.0925509	0.988401
GO_INOSITOL_PHOSPHATE_PHOSPHATASE_ACTIVITY	13	-0.004107	Up	0.092631	0.988401
HOSHIDA_LIVER_CANCER_SURVIVAL_UP	60	0.0302553	Up	0.0926331	0.988401
HP_KERATOSIS_PILARIS	11	0.0473576	Up	0.0927038	0.988401
GO_OXIDOREDUCTASE_ACTIVITY_ACTING_ON_DIPHENOLS_AND_RELATED_SUBSTANCES_AS_DONORS	9	0.104965	Down	0.0927087	0.988401
GO_SUMO_BINDING	16	0.029161	Up	0.0927281	0.988401
GO_ZYMOGEN_GRANULE	11	0.133961	Up	0.0927974	0.988401
GO_CYTOPLASMIC_TRANSLATION	99	0.0978472	Down	0.0928336	0.988401
GO_REGULATION_OF_OSTEOCLAST_PROLIFERATION	3	-0.159046	Down	0.0929927	0.988401
HP_ABNORMAL_ANTERIOR_CHAMBER_MORPHOLOGY	28	0.0352174	Up	0.0930057	0.988401
HP_VELOPHARYNGEAL_INSUFFICIENCY	21	0.167622	Up	0.0931451	0.988401
HP_IMPAIRED_SOCIAL_INTERACTIONS	93	0.0261159	Down	0.0931632	0.988401
HP_MEDIAN_CLEFT_LIP	22	0.0575466	Up	0.0932542	0.988401
HP_RECURRENT_FRACTURES	116	0.0367177	Up	0.0932937	0.988401
HP_VASCULAR_TORTUOSITY	20	0.0880578	Down	0.0933172	0.988401
GO_POSTSYNAPTIC_MODULATION_OF_CHEMICAL_SYNAPTIC_TRANSMISSION	11	0.0636389	Up	0.0933344	0.988401
GO_VASCULAR_TRANSPORT	8	0.0594955	Up	0.0933456	0.988401
GO_HIPPO_SIGNALING	46	0.0657346	Up	0.0934042	0.988401
GO_POSITIVE_REGULATION_OF_PROTEIN_LOCALIZATION_TO_NUCLEUS	74	0.0755044	Up	0.0936629	0.988401
GROSS_HYPOXIA_VIA_HIF1A_ONLY	7	0.164499	Up	0.0937251	0.988401
GO_POSITIVE_REGULATION_OF_COAGULATION	20	0.0951583	Up	0.0938713	0.988401
PID_PTP1B_PATHWAY	35	0.0591761	Up	0.0939668	0.988401
GO_ACID_SECRETION	21	0.0410092	Down	0.0940934	0.988401
GO_MIDBRAIN_DOPAMINERGIC_NEURON_DIFFERENTIATION	13	0.044882	Up	0.0941063	0.988401
HP_DYSPHASIA	43	0.0416796	Up	0.094217	0.988401
JINESH_BLEBBISHIELD_TO_IMMUNE_CELL_FUSION_PBSHMS_UP	360	0.0749766	Up	0.0942239	0.988401
PID_INTEGRIN_A9B1_PATHWAY	17	0.0952671	Up	0.0942569	0.988401
GO_MDA_5_SIGNALING_PATHWAY	10	0.0213769	Down	0.0942607	0.988401
VALK_AML_CLUSTER_11	35	0.0119032	Up	0.0944518	0.988401
HP_BILATERAL_TONIC_CLONIC_SEIZURE_WITH_GENERALIZED_ONSET	17	0.0334907	Down	0.0945049	0.988401
GO_ER_UBIQUITIN_LIGASE_COMPLEX	7	0.165084	Up	0.0947476	0.988401
REACTOME_GP1B_IX_V_ACTIVATION_SIGNALLING	7	0.0955412	Up	0.0947989	0.988401
GO_GALACTOLIPID_BIOSYNTHETIC_PROCESS	4	0.156516	Down	0.0948591	0.988401
AIGNER_ZEB1_TARGETS	37	0.117349	Up	0.0948802	0.988401
HP_HYPODONTIA	134	0.0460391	Up	0.0949038	0.988401
GO_RNA_7_METHYLGUANOSINE_CAP_BINDING	12	0.070356	Up	0.0949794	0.988401
MONTERO_THYROID_CANCER_POOR_SURVIVAL_DN	10	-0.0098886	Down	0.0951438	0.988401
ZHANG_TARGETS_OF_EWSR1_FLI1_FUSION	74	0.0702925	Up	0.0951594	0.988401
HP_EXERTIONAL_DYSPNEA	73	0.023231	Up	0.0951819	0.988401
GO_LIPID_GLYCOSYLATION	9	-0.0457409	Down	0.0951981	0.988401
BIOCARTA_ACTINY_PATHWAY	10	0.183791	Up	0.0952694	0.988401
GO_NUCLEOTIDE_EXCISION_REPAIR_DNA_GAP_FILLING	23	0.0495498	Down	0.0953072	0.988401
GO_REGULATION_OF_VASCULAR_ENDOTHELIAL_GROWTH_FACTOR_RECEPTOR_SIGNALING_PATHWAY	19	0.0395364	Up	0.095333	0.988401
KIM_WT1_TARGETS_8HR_UP	163	0.0706466	Up	0.095362	0.988401
GO_MEMBRANE_TO_MEMBRANE_DOCKING	4	0.20388	Up	0.0953722	0.988401
PID_ECADHERIN_STABILIZATION_PATHWAY	37	0.092831	Up	0.0954266	0.988401
GO_POSITIVE_REGULATION_OF_HEXOKINASE_ACTIVITY	5	0.071313	Up	0.0954471	0.988401
HP_CALCIUM_NEPHROLITHIASIS	6	-0.0148796	Down	0.0954853	0.988401
GO_PIGMENT_CATABOLIC_PROCESS	5	-0.0419592	Down	0.0954904	0.988401
GO_LAMELLAR_BODY	12	0.0440347	Up	0.0955716	0.988401
HP_SHUFFLING_GAIT	27	0.00949789	Down	0.0955965	0.988401
NEBEN_AML_WITH_FLT3_OR_NRAS_UP	6	0.0853576	Up	0.0956619	0.988401
GO_SCHWANN_CELL_PROLIFERATION	5	-0.0140053	Up	0.0957483	0.988401
SHAFFER_IRF4_TARGETS_IN_ACTIVATED_DENDRITIC_CELL	60	0.0551167	Up	0.0958235	0.988401
HP_ABNORMALITY_OF_NEUTROPHIL_PHYSIOLOGY	7	0.0816288	Up	0.0958779	0.988401
GO_REGULATION_OF_MODIFICATION_OF_POSTSYNAPTIC_ACTIN_CYTOSKELETON	7	0.0393038	Up	0.0959133	0.988401
GO_TYPE_B_PANCREATIC_CELL_APOPTOTIC_PROCESS	6	0.0801424	Up	0.0959165	0.988401
REACTOME_LOSS_OF_FUNCTION_OF_SMAD2_3_IN_CANCER	7	0.0903265	Up	0.0959583	0.988401
GO_NEGATIVE_REGULATION_OF_AMYLOID_FIBRIL_FORMATION	5	0.0160213	Down	0.0959622	0.988401
HP_ABNORMAL_ENERGY_EXPENDITURE	7	-0.0344153	Down	0.095967	0.988401
GO_NEGATIVE_REGULATION_OF_B_CELL_DIFFERENTIATION	4	-0.0208024	Up	0.0959792	0.988401
GO_ADHESION_OF_SYMBIONT_TO_HOST_CELL	7	0.224353	Up	0.0961791	0.988401
GO_VIRION_ATTACHMENT_TO_HOST_CELL	7	0.224353	Up	0.0961791	0.988401
REACTOME_IL_6_TYPE_CYTOKINE_RECEPTOR_LIGAND_INTERACTIONS	12	0.00903742	Up	0.0962193	0.988401
WHITE_NEUROBLASTOMA_WITH_1P36.3_DELETION	16	0.0659803	Up	0.09625	0.988401
HP_PAROXYSMAL_ATRIAL_FIBRILLATION	5	0.0447802	Down	0.0963117	0.988401
GO_CELLULAR_BIOGENIC_AMINE_METABOLIC_PROCESS	39	0.0316371	Down	0.0963828	0.988401
GO_PATTERN_RECOGNITION_RECEPTOR_ACTIVITY	16	0.0112615	Down	0.0963926	0.988401
REACTOME_ACTIVATED_NTRK2_SIGNALS_THROUGH_FYN	5	0.020731	Up	0.0964183	0.988401
HP_TYPE_2_MUSCLE_FIBER_ATROPHY	8	0.00799471	Down	0.0964606	0.988401
GO_INTRACILIARY_RETROGRADE_TRANSPORT	10	0.0340797	Down	0.0964915	0.988401
REACTOME_PLASMA_LIPOPROTEIN_REMODELING	15	0.0709497	Up	0.0966117	0.988401
BECKER_TAMOXIFEN_RESISTANCE_DN	51	0.0345448	Up	0.0966907	0.988401
GO_SHORT_CHAIN_FATTY_ACID_METABOLIC_PROCESS	13	0.0113629	Down	0.0967132	0.988401
GO_POSITIVE_REGULATION_OF_PODOSOME_ASSEMBLY	11	0.0265509	Up	0.0967452	0.988401
GO_POSITIVE_REGULATION_OF_VASOCONSTRICTION	16	0.00787861	Up	0.0967603	0.988401
PID_INSULIN_PATHWAY	39	0.0740701	Up	0.0968326	0.988401
GO_CILIARY_MEMBRANE	49	0.0272745	Down	0.0968341	0.988401
WP_NUCLEOTIDE_GPCRS	5	0.0964951	Up	0.0969151	0.988401
HP_UVEAL_MELANOMA	5	0.049014	Up	0.0969793	0.988401
GO_REGULATION_OF_RESPONSE_TO_FOOD	8	0.0361118	Down	0.0969898	0.988401
GO_ADHESION_OF_SYMBIONT_TO_HOST	8	0.22622	Up	0.0970325	0.988401
PID_ERBB1_DOWNSTREAM_PATHWAY	102	0.0687585	Up	0.0970336	0.988401
GO_INTRINSIC_COMPONENT_OF_SYNAPTIC_VESICLE_MEMBRANE	29	0.0767769	Up	0.0970575	0.988401
HP_ABNORMALITY_OF_THE_FORAMEN_MAGNUM	10	0.170053	Up	0.0970814	0.988401
GO_PROTEIN_REPAIR	8	0.0258437	Down	0.0971738	0.988401
GO_TOOTH_ERUPTION	4	-0.0257675	Down	0.0972499	0.988401
HP_EXERCISE_INDUCED_MUSCLE_FATIGUE	7	0.171434	Up	0.0973308	0.988401
HP_DIFFUSE_CEREBELLAR_ATROPHY	13	0.0911903	Down	0.0973488	0.988401
REACTOME_MET_RECEPTOR_RECYCLING	9	0.047282	Up	0.0974332	0.988401
GO_RESPONSE_TO_INTERLEUKIN_7	25	0.0394298	Up	0.0974413	0.988401
HP_PURPURA	68	0.046287	Up	0.0974518	0.988401
SCHAEFFER_PROSTATE_DEVELOPMENT_AND_CANCER_BOX4_DN	34	0.07009	Up	0.0974763	0.988401
HP_COMPLETE_DUPLICATION_OF_PHALANX_OF_HAND	12	0.0410189	Up	0.0975365	0.988401
XU_AKT1_TARGETS_48HR	6	0.080404	Down	0.0976511	0.988401
GO_BRADYKININ_CATABOLIC_PROCESS	4	-0.056756	Up	0.0976557	0.988401
BIOCARTA_EPHA4_PATHWAY	5	0.121113	Up	0.0976639	0.988401
HP_SMALL_FOREHEAD	5	0.0218213	Down	0.0978524	0.988401
HP_METAPHYSEAL_STRIATIONS	6	-0.0106433	Up	0.0978927	0.988401
GO_POSITIVE_REGULATION_OF_NEUROTRANSMITTER_UPTAKE	3	-0.0294553	Up	0.0979489	0.988401
HP_PAROXYSMAL_VENTRICULAR_TACHYCARDIA	15	0.0356858	Down	0.097986	0.988401
REACTOME_COLLAGEN_DEGRADATION	36	0.0417088	Up	0.098171	0.988401
HP_DACRYOCYSTITIS	5	0.243538	Up	0.0983064	0.988401
HP_PREGNANCY_EXPOSURE	5	0.265451	Up	0.0984202	0.988401
GO_TAURINE_TRANSPORT	6	0.151985	Up	0.0984962	0.988401
GO_REGULATION_OF_WATER_LOSS_VIA_SKIN	26	0.0773735	Up	0.0985213	0.988401
GO_RETROGRADE_NEURONAL_DENSE_CORE_VESICLE_TRANSPORT	3	0.35728	Up	0.0985702	0.988401
HP_ABSENT_THUMBNAIL	14	0.0138809	Down	0.0986413	0.988401
REACTOME_REGULATION_OF_TP53_ACTIVITY_THROUGH_METHYLATION	22	0.0398725	Down	0.098676	0.988401
GO_RESPONSE_TO_PLATELET_DERIVED_GROWTH_FACTOR	17	0.0325614	Up	0.098684	0.988401
GO_REGULATION_OF_NEUTROPHIL_MIGRATION	27	0.0354369	Down	0.0987297	0.988401
GO_NUCLEAR_PORE_COMPLEX_ASSEMBLY	9	0.109052	Up	0.0988336	0.988401
GO_NUCLEOTIDE_SUGAR_TRANSMEMBRANE_TRANSPORTER_ACTIVITY	11	0.0709379	Up	0.0988876	0.988401
BOWIE_RESPONSE_TO_EXTRACELLULAR_MATRIX	20	-0.00483347	Down	0.0989304	0.988401
HP_ABNORMAL_VENA_CAVA_MORPHOLOGY	7	0.0702668	Up	0.0989405	0.988401
GO_NEUROPEPTIDE_BINDING	6	0.110861	Down	0.098986	0.988401
GO_MEMBRANE_PROTEIN_INTRACELLULAR_DOMAIN_PROTEOLYSIS	18	0.040012	Up	0.0989909	0.988401
GO_CENTRIOLE_CENTRIOLE_COHESION	13	-0.0217631	Down	0.0990367	0.988401
BASSO_HAIRY_CELL_LEUKEMIA_DN	5	-0.0155017	Up	0.0991317	0.988401
GO_NEGATIVE_REGULATION_OF_NITRIC_OXIDE_METABOLIC_PROCESS	12	0.0344495	Up	0.0992274	0.988401
HP_STRESS_INFECTION_INDUCED_LACTIC_ACIDOSIS	5	0.111467	Up	0.0992818	0.988401
BIOCARTA_NOTCH_PATHWAY	7	0.0458088	Up	0.099343	0.988401
GO_POSITIVE_REGULATION_OF_TRANSFORMING_GROWTH_FACTOR_BETA_PRODUCTION	14	0.0185579	Up	0.0995248	0.988401
REACTOME_UPTAKE_AND_FUNCTION_OF_ANTHRAX_TOXINS	11	0.0566352	Up	0.099586	0.988401
GO_ENDODERMAL_CELL_FATE_SPECIFICATION	4	-0.0461101	Down	0.0996071	0.988401
HP_PULMONARY_OPACITY	10	0.00333611	Up	0.0997396	0.988401
GO_NITRIC_OXIDE_SYNTHASE_BINDING	11	-0.00474947	Up	0.0997764	0.988401
GO_PLATELET_DENSE_TUBULAR_NETWORK_MEMBRANE	6	0.0459784	Up	0.099803	0.988401
GO_NEGATIVE_REGULATION_OF_T_CELL_APOPTOTIC_PROCESS	15	-0.01666	Down	0.0998049	0.988401
GO_INTRACILIARY_TRANSPORT	48	0.0290729	Down	0.0998535	0.988401
GO_POSITIVE_REGULATION_OF_WOUND_HEALING	42	0.0605019	Up	0.0998593	0.988401
GO_INTERLEUKIN_4_MEDIATED_SIGNALING_PATHWAY	5	-0.0524852	Down	0.0998887	0.988401
HP_ABNORMAL_PROLACTIN_LEVEL	17	0.0870578	Up	0.100103	0.988401
YAO_TEMPORAL_RESPONSE_TO_PROGESTERONE_CLUSTER_5	22	0.0146901	Up	0.100209	0.988401
GO_EXPORT_ACROSS_PLASMA_MEMBRANE	33	0.00629364	Up	0.100224	0.988401
FUNG_IL2_SIGNALING_1	8	0.161389	Up	0.100243	0.988401
HP_VARICOSE_VEINS	24	0.106205	Up	0.100271	0.988401
HP_ARNOLD_CHIARI_MALFORMATION	53	0.0460803	Up	0.100342	0.988401
HP_ABNORMAL_LOWER_MOTOR_NEURON_MORPHOLOGY	22	0.0535343	Up	0.100379	0.988401
GO_REGULATION_OF_CARDIAC_MUSCLE_ADAPTATION	7	0.0964187	Up	0.100434	0.988401
GO_EATING_BEHAVIOR	14	0.0214918	Down	0.100457	0.988401
DAZARD_UV_RESPONSE_CLUSTER_G1	56	0.0921799	Down	0.10051	0.988401
GO_REGULATION_OF_T_CELL_APOPTOTIC_PROCESS	25	0.00309718	Down	0.100603	0.988401
HP_CLONUS	69	0.0332663	Up	0.100781	0.988401
GO_RIBOSOMAL_LARGE_SUBUNIT_BINDING	12	0.0339411	Up	0.100796	0.988401
YAMASHITA_LIVER_CANCER_WITH_EPCAM_UP	50	0.124947	Down	0.100942	0.988401
GO_DESMOSOME	22	0.204695	Up	0.101004	0.988401
WP_STEROID_BIOSYNTHESIS	5	0.0116971	Down	0.101021	0.988401
GO_HYALURONIC_ACID_BINDING	10	-0.0042518	Down	0.10107	0.988401
REACTOME_PKA_ACTIVATION_IN_GLUCAGON_SIGNALLING	13	0.0367056	Up	0.101165	0.988401
WP_H19_ACTION_RBE2F1_SIGNALING_AND_CDKBETACATENIN_ACTIVITY	13	0.111413	Up	0.10124	0.988401
HP_NON_MIDLINE_CLEFT_PALATE	14	0.152146	Up	0.101389	0.988401
GO_POSITIVE_REGULATION_OF_SMOOTH_MUSCLE_CELL_DIFFERENTIATION	8	-0.0286777	Down	0.101396	0.988401
GO_POSITIVE_REGULATION_OF_ADENYLATE_CYCLASE_ACTIVITY	7	-0.000373034	Down	0.101598	0.988401
REACTOME_ERYTHROPOIETIN_ACTIVATES_PHOSPHOLIPASE_C_GAMMA_PLCG_	6	0.0106885	Down	0.101617	0.988401
GO_CELL_COMMUNICATION_BY_ELECTRICAL_COUPLING	24	0.0603924	Up	0.10173	0.988401
GO_POSITIVE_REGULATION_OF_CALCIUM_ION_TRANSMEMBRANE_TRANSPORT	44	0.0201689	Down	0.101765	0.988401
HP_APLASIA_OF_THE_UTERUS	12	0.0456352	Up	0.101788	0.988401
HP_EOSINOPHILIC_INFILTRATION_OF_THE_ESOPHAGUS	5	0.0876173	Up	0.101802	0.988401
GO_PEPTIDYL_ARGININE_OMEGA_N_METHYLATION	9	0.0561291	Up	0.101817	0.988401
HP_MULTIPLE_SUTURE_CRANIOSYNOSTOSIS	10	0.120143	Up	0.101869	0.988401
PID_S1P_META_PATHWAY	19	0.0944517	Up	0.101883	0.988401
ZWANG_CLASS_2_TRANSIENTLY_INDUCED_BY_EGF	42	0.063813	Up	0.10195	0.988401
GO_NEGATIVE_REGULATION_OF_WNT_SIGNALING_PATHWAY_INVOLVED_IN_HEART_DEVELOPMENT	3	0.229551	Up	0.102016	0.988401
REACTOME_METABOLISM_OF_NITRIC_OXIDE_NOS3_ACTIVATION_AND_REGULATION	15	0.0641044	Up	0.102062	0.988401
HP_MYELOID_LEUKEMIA	12	0.0670613	Up	0.102109	0.988401
GO_NUCLEAR_IMPORT_SIGNAL_RECEPTOR_ACTIVITY	20	0.0842271	Up	0.10213	0.988401
HP_CONTIGUOUS_GENE_SYNDROME	4	-0.127819	Down	0.102161	0.988401
HP_PULVERULENT_CATARACT	5	-0.0523822	Down	0.10226	0.988401
GO_EPIDERMIS_DEVELOPMENT	290	0.0652192	Up	0.10229	0.988401
GO_POSITIVE_REGULATION_OF_AMYLOID_BETA_CLEARANCE	5	0.0598994	Up	0.102408	0.988401
REACTOME_EGFR_INTERACTS_WITH_PHOSPHOLIPASE_C_GAMMA	8	-0.0068058	Up	0.102631	0.988401
SCIAN_INVERSED_TARGETS_OF_TP53_AND_TP73_DN	30	0.0605017	Up	0.102745	0.988401
HP_APLASIA_HYPOPLASIA_OF_THE_CEREBRAL_WHITE_MATTER	13	0.118227	Down	0.102746	0.988401
HP_PAPILLARY_THYROID_CARCINOMA	7	0.0594266	Up	0.102844	0.988401
GO_ELECTRON_TRANSPORT_CHAIN	170	0.0456152	Down	0.102992	0.988401
HP_ABNORMAL_CONUS_TERMINALIS_MORPHOLOGY	12	0.112876	Up	0.102992	0.988401
GO_NEGATIVE_REGULATION_OF_GLUCOCORTICOID_METABOLIC_PROCESS	4	0.254804	Up	0.103026	0.988401
GO_REGULATION_OF_SEQUESTERING_OF_ZINC_ION	4	0.0237107	Down	0.103126	0.988401
GO_KERATINOCYTE_APOPTOTIC_PROCESS	5	0.0790556	Up	0.103186	0.988401
GO_VOLTAGE_GATED_CALCIUM_CHANNEL_ACTIVITY_INVOLVED_IN_CARDIAC_MUSCLE_CELL_ACTION_POTENTIAL	3	0.0415184	Down	0.103241	0.988401
GO_PROTEIN_INSERTION_INTO_MITOCHONDRIAL_OUTER_MEMBRANE	5	0.0819318	Down	0.103274	0.988401
FRASOR_RESPONSE_TO_ESTRADIOL_UP	24	0.0285155	Up	0.103283	0.988401
GO_SHELTERIN_COMPLEX	7	0.0325986	Down	0.103362	0.988401
GO_NEUROPEPTIDE_RECEPTOR_ACTIVITY	7	0.0978021	Down	0.103397	0.988401
GO_MYOBLAST_MIGRATION	10	0.0404988	Up	0.103788	0.988401
REACTOME_NTRK2_ACTIVATES_RAC1	4	-0.0133522	Up	0.103791	0.988401
HP_RENAL_TUBULAR_DYSFUNCTION	92	0.0255939	Down	0.103927	0.988401
REACTOME_PLATELET_ADHESION_TO_EXPOSED_COLLAGEN	8	-0.0100323	Up	0.104032	0.988401
GO_REGULATION_OF_CELLULAR_CARBOHYDRATE_CATABOLIC_PROCESS	11	0.0185771	Up	0.104175	0.988401
GO_POSITIVE_REGULATION_OF_CYCLASE_ACTIVITY	13	-0.00799755	Down	0.104314	0.988401
GO_NEGATIVE_REGULATION_OF_OSTEOBLAST_PROLIFERATION	7	-0.00126156	Up	0.10444	0.988401
GO_REGULATION_OF_GLYCOGEN_CATABOLIC_PROCESS	6	-0.0466473	Up	0.104455	0.988401
WP_CILIOPATHIES	152	0.0126403	Down	0.104499	0.988401
REACTOME_SYNTHESIS_OF_5_EICOSATETRAENOIC_ACIDS	4	0.134103	Down	0.104631	0.988401
GO_ASYMMETRIC_CELL_DIVISION	17	0.0268871	Down	0.104743	0.988401
MULLIGAN_NTF3_SIGNALING_VIA_INSR_AND_IGF1R_UP	20	0.134176	Up	0.104775	0.988401
VALK_AML_CLUSTER_13	18	0.0616626	Up	0.104781	0.988401
NAM_FXYD5_TARGETS_DN	19	0.00375187	Up	0.104792	0.988401
GO_SKIN_MORPHOGENESIS	11	0.108506	Up	0.104849	0.988401
GO_OXIDOREDUCTASE_COMPLEX	102	0.0567478	Down	0.104855	0.988401
HP_PRIMARY_HYPERALDOSTERONISM	3	-0.000668296	Down	0.104913	0.988401
HP_NARROW_FORAMEN_OBTURATORIUM	5	-0.0333201	Up	0.104986	0.988401
GO_REGULATION_OF_RIBONUCLEOPROTEIN_COMPLEX_LOCALIZATION	7	0.0973151	Up	0.105105	0.988401
GO_ORGAN_OR_TISSUE_SPECIFIC_IMMUNE_RESPONSE	10	-0.0161397	Down	0.105119	0.988401
GO_AMP_BIOSYNTHETIC_PROCESS	4	0.0810081	Down	0.105154	0.988401
GO_MRNA_3_SPLICE_SITE_RECOGNITION	6	0.106805	Down	0.105156	0.988401
FOURNIER_ACINAR_DEVELOPMENT_LATE_DN	22	0.0632558	Up	0.10519	0.988401
GU_PDEF_TARGETS_DN	35	0.0894413	Up	0.105219	0.988401
PID_AR_PATHWAY	56	0.0669691	Up	0.105372	0.988401
REACTOME_ASSEMBLY_OF_COLLAGEN_FIBRILS_AND_OTHER_MULTIMERIC_STRUCTURES	40	0.0705961	Up	0.10549	0.988401
WP_GENES_RELATED_TO_PRIMARY_CILIUM_DEVELOPMENT_BASED_ON_CRISPR	99	0.0149195	Down	0.105619	0.988401
GO_REGULATION_OF_RUFFLE_ASSEMBLY	26	0.0555555	Up	0.105687	0.988401
HP_SCHWANNOMA	7	-0.0324647	Up	0.105721	0.988401
WP_INITIATION_OF_TRANSCRIPTION_AND_TRANSLATION_ELONGATION_AT_THE_HIV1_LTR	32	0.0468258	Up	0.105843	0.988401
REACTOME_ACTIVATION_OF_BH3_ONLY_PROTEINS	32	0.0436433	Up	0.105919	0.988401
GO_REPLISOME	25	0.0380761	Down	0.105931	0.988401
HP_CUPPED_RIBS	13	0.0302496	Up	0.106023	0.988401
SCIBETTA_KDM5B_TARGETS_UP	20	0.0254299	Down	0.106091	0.988401
GO_EPIDERMAL_CELL_DIFFERENTIATION	196	0.07209	Up	0.106162	0.988401
HAHTOLA_MYCOSIS_FUNGOIDES_UP	15	0.023337	Down	0.106164	0.988401
WP_TRANSCRIPTION_COFACTORS_SKI_AND_SKIL_PROTEIN_PARTNERS	17	0.0610105	Up	0.106235	0.988401
GO_CILIARY_TIP	42	0.0351196	Down	0.106245	0.988401
GO_REGULATION_OF_LOW_DENSITY_LIPOPROTEIN_PARTICLE_CLEARANCE	8	0.127308	Up	0.106287	0.988401
GO_PHOTORECEPTOR_CELL_CILIUM	63	0.024317	Down	0.106437	0.988401
GO_POSITIVE_REGULATION_OF_PROTEIN_SUMOYLATION	13	0.0802349	Up	0.106528	0.988401
REACTOME_DEGRADATION_OF_THE_EXTRACELLULAR_MATRIX	84	0.0545324	Up	0.10655	0.988401
GO_MRNA_EXPORT_FROM_NUCLEUS	112	0.0345952	Up	0.106614	0.988401
HP_GINGIVITIS	16	0.0229802	Up	0.106623	0.988401
HP_ABNORMAL_ACTIVITY_OF_MITOCHONDRIAL_RESPIRATORY_CHAIN	71	0.0538234	Down	0.106722	0.988401
BIOCARTA_SALMONELLA_PATHWAY	4	0.175593	Up	0.10673	0.988401
HP_BACTERIAL_ENDOCARDITIS	4	0.16616	Up	0.106779	0.988401
HP_NARROW_NOSE	13	0.0255274	Up	0.106792	0.988401
ONDER_CDH1_TARGETS_1_DN	167	0.0552349	Up	0.106852	0.988401
YANAGIHARA_ESX1_TARGETS	26	0.0666608	Up	0.106969	0.988401
GO_CORNIFIED_ENVELOPE	36	0.07047	Up	0.107043	0.988401
BIOCARTA_GRANULOCYTES_PATHWAY	8	-0.0148657	Down	0.107084	0.988401
WP_DNA_REPLICATION	41	0.0279102	Down	0.107281	0.988401
HP_VISUAL_ACUITY_TEST_ABNORMALITY	14	0.119716	Up	0.107297	0.988401
GO_POSITIVE_REGULATION_OF_ACUTE_INFLAMMATORY_RESPONSE_TO_ANTIGENIC_STIMULUS	4	0.0450372	Down	0.107363	0.988401
GO_REGULATION_OF_FATTY_ACID_BIOSYNTHETIC_PROCESS	35	0.0200572	Up	0.107397	0.988401
HP_ABNORMALITY_OF_THE_EPIDIDYMIS	6	0.27181	Up	0.107465	0.988401
GO_NEGATIVE_REGULATION_OF_DIGESTIVE_SYSTEM_PROCESS	7	-0.0343998	Down	0.1075	0.988401
GO_WNT_SIGNALING_PATHWAY_INVOLVED_IN_MIDBRAIN_DOPAMINERGIC_NEURON_DIFFERENTIATION	10	-0.00326309	Up	0.107523	0.988401
CADWELL_ATG16L1_TARGETS_UP	60	0.0052936	Down	0.107613	0.988401
BIOCARTA_GSK3_PATHWAY	17	0.197685	Up	0.107617	0.988401
REACTOME_INWARDLY_RECTIFYING_K_CHANNELS	24	-0.000202298	Down	0.107655	0.988401
GO_POSITIVE_REGULATION_OF_POSTTRANSCRIPTIONAL_GENE_SILENCING	21	0.101809	Up	0.107683	0.988401
GO_FIBRINOLYSIS	13	0.0746515	Up	0.107698	0.988401
GO_POSTSYNAPSE_TO_NUCLEUS_SIGNALING_PATHWAY	8	0.152114	Up	0.107722	0.988401
GO_POSITIVE_REGULATION_OF_LAMELLIPODIUM_ORGANIZATION	27	0.0963262	Up	0.10775	0.988401
GO_CELLULAR_POLYSACCHARIDE_CATABOLIC_PROCESS	22	0.0553998	Up	0.107837	0.988401
GO_POLYSACCHARIDE_CATABOLIC_PROCESS	22	0.0553998	Up	0.107837	0.988401
GO_RELAXATION_OF_CARDIAC_MUSCLE	12	0.0421819	Up	0.10794	0.988401
PID_SYNDECAN_4_PATHWAY	26	0.0365985	Up	0.108014	0.988401
GO_GLYCINE_TRANSPORT	8	-0.0185419	Up	0.10802	0.988401
GO_CONNEXIN_COMPLEX	11	0.0977964	Up	0.10806	0.988401
GO_GAP_JUNCTION_CHANNEL_ACTIVITY	11	0.0977964	Up	0.10806	0.988401
HP_PSEUDOEPIPHYSES_OF_THE_METACARPALS	7	0.0822474	Up	0.108266	0.988401
BIOCARTA_ATM_PATHWAY	20	0.0424466	Down	0.108371	0.988401
GENTILE_UV_HIGH_DOSE_UP	17	0.042852	Down	0.108537	0.988401
HP_PULMONARY_INTERSTITIAL_HIGH_RESOLUTION_COMPUTED_TOMOGRAPHY_ABNORMALITY	12	0.0156671	Up	0.108584	0.988401
GO_THIAMINE_CONTAINING_COMPOUND_METABOLIC_PROCESS	5	0.00636025	Down	0.108622	0.988401
REACTOME_VITAMIN_B1_THIAMIN_METABOLISM	5	0.00636025	Down	0.108622	0.988401
GO_LAMELLIPODIUM_ASSEMBLY	57	0.0689433	Up	0.108639	0.988401
REACTOME_MITOTIC_TELOPHASE_CYTOKINESIS	13	0.0857772	Up	0.108685	0.988401
GO_ACTOMYOSIN	64	0.0466824	Up	0.108738	0.988401
GO_PRESYNAPSE_ORGANIZATION	31	0.0437231	Up	0.108766	0.988401
HP_BRADYKINESIA	77	0.01526	Down	0.108815	0.988401
GO_VITAMIN_D_RECEPTOR_BINDING	16	0.109353	Up	0.108824	0.988401
GO_TRNA_TRANSPORT	35	0.0371745	Up	0.108828	0.988401
GO_RIBONUCLEOSIDE_CATABOLIC_PROCESS	17	0.0585884	Down	0.108868	0.988401
HP_ORAL_LEUKOPLAKIA	22	0.115604	Up	0.108916	0.988401
GO_HISTONE_H4_K20_TRIMETHYLATION	6	0.113278	Up	0.108919	0.988401
GO_STEROID_HORMONE_BINDING	4	9.84e-05	Up	0.108923	0.988401
GO_NEGATIVE_REGULATION_OF_HYDROGEN_PEROXIDE_MEDIATED_PROGRAMMED_CELL_DEATH	4	-0.00757337	Up	0.108928	0.988401
HP_ABNORMAL_EYELID_PHYSIOLOGY	25	0.0268177	Down	0.108984	0.988401
REACTOME_POLYMERASE_SWITCHING	14	0.00708291	Down	0.108997	0.988401
HP_ABNORMALITY_OF_THE_GINGIVA	146	0.0438441	Up	0.109076	0.988401
GO_INTRINSIC_COMPONENT_OF_SYNAPTIC_MEMBRANE	60	0.0218064	Up	0.109086	0.988401
GO_DENDRITE_SELF_AVOIDANCE	10	0.0462353	Up	0.109158	0.988401
GO_PLASMINOGEN_ACTIVATION	12	0.194105	Up	0.109189	0.988401
REACTOME_ACTIVATION_OF_IRF3_IRF7_MEDIATED_BY_TBK1_IKK_EPSILON	17	0.011798	Down	0.109232	0.988401
GO_GLUTATHIONE_TRANSPORT	6	0.0447569	Up	0.109401	0.988401
VALK_AML_WITH_EVI1	18	0.0539363	Up	0.109486	0.988401
HP_CARIOUS_TEETH	128	0.0541553	Up	0.109516	0.988401
GO_INDOLALKYLAMINE_METABOLIC_PROCESS	9	0.0474983	Down	0.109629	0.988401
GO_LOW_DENSITY_LIPOPROTEIN_PARTICLE_RECEPTOR_ACTIVITY	10	0.0742688	Up	0.109632	0.988401
KYNG_WERNER_SYNDROM_AND_NORMAL_AGING_UP	68	0.0619732	Up	0.109668	0.988401
GO_CHONDROCYTE_DIFFERENTIATION_INVOLVED_IN_ENDOCHONDRAL_BONE_MORPHOGENESIS	11	0.075322	Up	0.109715	0.988401
HP_ABNORMALITY_OF_JAW_MUSCLES	14	0.0170989	Up	0.109754	0.988401
HP_SHORT_STEPPED_SHUFFLING_GAIT	11	0.0181159	Down	0.109787	0.988401
HP_AGNOSIA	26	0.0743229	Up	0.109939	0.988401
GOTTWEIN_TARGETS_OF_KSHV_MIR_K12_11	62	0.0588386	Up	0.109972	0.988401
SENESE_HDAC1_AND_HDAC2_TARGETS_UP	194	0.0415069	Up	0.10999	0.988401
GO_VOLTAGE_GATED_ION_CHANNEL_ACTIVITY	78	0.0143509	Down	0.110029	0.988401
GO_MEMBRANE_DEPOLARIZATION_DURING_ACTION_POTENTIAL	19	0.0129914	Down	0.110031	0.988401
HP_VENTRICULAR_EXTRASYSTOLES	7	0.189502	Up	0.110044	0.988401
GO_VOLTAGE_GATED_POTASSIUM_CHANNEL_ACTIVITY	31	0.0255266	Down	0.110206	0.988401
CHEOK_RESPONSE_TO_MERCAPTOPURINE_DN	19	0.042503	Down	0.110299	0.988401
GO_DETECTION_OF_CHEMICAL_STIMULUS_INVOLVED_IN_SENSORY_PERCEPTION_OF_TASTE	3	0.0661197	Down	0.110383	0.988401
WP_AGERAGE_PATHWAY	57	0.0711945	Up	0.110425	0.988401
WOTTON_RUNX_TARGETS_DN	25	0.0858816	Up	0.1105	0.988401
KLEIN_PRIMARY_EFFUSION_LYMPHOMA_UP	38	0.0469745	Up	0.110515	0.988401
GO_DIAPEDESIS	5	0.0237634	Up	0.110595	0.988401
HP_THYROIDITIS	24	0.0115101	Down	0.110606	0.988401
HP_RECURRENT_BACTERIAL_SKIN_INFECTIONS	13	0.0456488	Up	0.110699	0.988401
GO_NEGATIVE_REGULATION_OF_STEROID_METABOLIC_PROCESS	18	0.0987121	Up	0.110876	0.988401
HP_TRICUSPID_ATRESIA	10	0.080293	Up	0.111021	0.988401
GO_POSITIVE_REGULATION_OF_NUCLEOBASE_CONTAINING_COMPOUND_TRANSPORT	8	0.0785768	Up	0.111123	0.988401
GO_HISTONE_DEUBIQUITINATION	23	0.0437073	Up	0.111124	0.988401
HP_ABNORMAL_MOTOR_NERVE_CONDUCTION_VELOCITY	41	0.0664806	Up	0.111177	0.988401
UROSEVIC_RESPONSE_TO_IMIQUIMOD	22	0.0129517	Down	0.111199	0.988401
HP_SINUS_TACHYCARDIA	23	0.0146595	Up	0.111296	0.988401
GO_POSITIVE_REGULATION_OF_EXECUTION_PHASE_OF_APOPTOSIS	12	0.0527877	Down	0.111324	0.988401
GO_KERATINOCYTE_DEVELOPMENT	9	0.134746	Up	0.111419	0.988401
BROWNE_HCMV_INFECTION_10HR_UP	93	0.0377229	Up	0.111436	0.988401
OSMAN_BLADDER_CANCER_UP	378	0.070452	Up	0.111544	0.988401
HP_PSEUDOHYPOPARATHYROIDISM	5	0.166846	Up	0.111563	0.988401
GO_EXTRACELLULAR_REGULATION_OF_SIGNAL_TRANSDUCTION	9	-0.00622248	Up	0.111579	0.988401
GO_POSITIVE_REGULATION_OF_ANION_TRANSMEMBRANE_TRANSPORT	7	0.123762	Up	0.111607	0.988401
GO_PHOSPHATE_ION_TRANSMEMBRANE_TRANSPORTER_ACTIVITY	6	-0.00233917	Up	0.11166	0.988401
GO_DRUG_TRANSMEMBRANE_TRANSPORT	6	-0.0190512	Up	0.111663	0.988401
KEGG_MATURITY_ONSET_DIABETES_OF_THE_YOUNG	6	0.0537573	Down	0.111684	0.988401
GO_SCHAFFER_COLLATERAL_CA1_SYNAPSE	58	0.0363682	Up	0.111776	0.988401
HP_ABNORMALITY_OF_THE_MIDDLE_PHALANX_OF_THE_2ND_FINGER	4	0.00883391	Up	0.11195	0.988401
GO_INTERCHROMATIN_GRANULE	5	0.0404914	Up	0.111974	0.988401
WP_OVERVIEW_OF_LEUKOCYTEINTRINSIC_HIPPO_PATHWAY_FUNCTIONS	29	0.060121	Up	0.112038	0.988401
REACTOME_TRNA_PROCESSING	110	0.034799	Up	0.112073	0.988401
GOLUB_ALL_VS_AML_DN	17	0.0839493	Up	0.112084	0.988401
GO_1_PHOSPHATIDYLINOSITOL_4_PHOSPHATE_5_KINASE_ACTIVITY	7	0.0788456	Up	0.112162	0.988401
WP_BMP2WNT4FOXO1_PATHWAY_IN_HUMAN_PRIMARY_ENDOMETRIAL_STROMAL_CELL_DIFFERENTIATION	11	0.0524582	Up	0.112162	0.988401
GO_RAGULATOR_COMPLEX	6	0.0719829	Down	0.112198	0.988401
WP_ENVELOPE_PROTEINS_AND_THEIR_POTENTIAL_ROLES_IN_EDMD_PHYSIOPATHOLOGY	43	0.038104	Up	0.112259	0.988401
GO_CRISTAE_FORMATION	35	0.0954742	Down	0.11234	0.988401
PASINI_SUZ12_TARGETS_DN	291	0.079993	Up	0.112389	0.988401
GO_EOSINOPHIL_MIGRATION	8	-0.0199467	Down	0.112572	0.988401
BOYLAN_MULTIPLE_MYELOMA_D_CLUSTER_DN	36	0.0576012	Up	0.11262	0.988401
BIOCARTA_PLCD_PATHWAY	3	0.0845728	Down	0.112625	0.988401
GO_ESTABLISHMENT_OF_LYMPHOCYTE_POLARITY	10	0.0491197	Down	0.11268	0.988401
HP_FRONTAL_LOBE_DEMENTIA	14	0.0278774	Down	0.112744	0.988401
WHITESIDE_CISPLATIN_RESISTANCE_DN	16	0.148661	Down	0.11281	0.988401
GO_SURFACTANT_HOMEOSTASIS	7	0.028525	Up	0.112922	0.988401
REACTOME_SIALIC_ACID_METABOLISM	31	0.0168473	Down	0.112932	0.988401
GO_POSITIVE_REGULATION_OF_NECROTIC_CELL_DEATH	9	0.0127909	Down	0.112936	0.988401
PARK_HSC_VS_MULTIPOTENT_PROGENITORS_UP	15	0.113013	Up	0.11309	0.988401
GO_REGULATION_OF_FEAR_RESPONSE	5	0.0163792	Up	0.113105	0.988401
HP_APLASIA_HYPOPLASIA_OF_THE_LENS	5	-0.0164307	Down	0.113207	0.988401
BALLIF_DEVELOPMENTAL_DISABILITY_P16_P12_DELETION	8	0.129594	Down	0.113244	0.988401
TURASHVILI_BREAST_NORMAL_DUCTAL_VS_LOBULAR_UP	59	0.0241956	Up	0.113259	0.988401
HP_RECURRENT_ACUTE_RESPIRATORY_TRACT_INFECTION	19	-0.000279739	Down	0.113449	0.988401
GO_NON_MOTILE_CILIUM	95	0.0140859	Down	0.113499	0.988401
HP_RESTRICTIVE_CARDIOMYOPATHY	7	0.180015	Down	0.113578	0.988401
GO_TRANSITION_METAL_ION_TRANSMEMBRANE_TRANSPORTER_ACTIVITY	35	0.0308143	Down	0.113712	0.988401
REACTOME_LIPID_PARTICLE_ORGANIZATION	4	-0.0427644	Down	0.113764	0.988401
REACTOME_SUMOYLATION_OF_DNA_REPLICATION_PROTEINS	45	0.0373933	Up	0.113894	0.988401
REACTOME_HS_GAG_BIOSYNTHESIS	22	0.0936553	Up	0.114004	0.988401
HANSON_HRAS_SIGNALING_VIA_NFKB	17	0.092463	Up	0.114009	0.988401
GO_LIPID_TRANSPORT_ACROSS_BLOOD_BRAIN_BARRIER	6	0.0268174	Up	0.114061	0.988401
HP_ABNORMALITY_OF_THE_VERTEBRAL_ENDPLATES	23	0.00518523	Down	0.114063	0.988401
GO_SEROTONIN_RECEPTOR_SIGNALING_PATHWAY	7	0.0732454	Down	0.114174	0.988401
HP_LARGE_FLESHY_EARS	7	0.094021	Down	0.114181	0.988401
GO_BONE_TRABECULA_FORMATION	8	0.0372286	Up	0.114203	0.988401
GENTILE_UV_RESPONSE_CLUSTER_D4	53	0.101667	Up	0.114273	0.988401
HP_HYPOPLASTIC_FRONTAL_SINUSES	5	0.00575048	Up	0.11443	0.988401
GO_TISSUE_REGENERATION	45	0.075257	Up	0.114451	0.988401
GO_CORECEPTOR_ACTIVITY	27	0.0410673	Up	0.114593	0.988401
GO_DEATH_RECEPTOR_ACTIVITY	9	0.0281307	Up	0.114655	0.988401
GO_PYROPTOSIS	11	0.0128633	Down	0.114698	0.988401
GO_RIBONUCLEASE_MRP_COMPLEX	8	0.140189	Up	0.114728	0.988401
GO_WNT_PROTEIN_BINDING	19	0.0231791	Up	0.114781	0.988401
GO_ACTIVATION_OF_PROTEIN_KINASE_A_ACTIVITY	13	0.0265561	Up	0.114954	0.988401
GO_T_CELL_CHEMOTAXIS	12	0.0335029	Up	0.114979	0.988401
BIOCARTA_NPC_PATHWAY	10	0.100611	Up	0.115146	0.988401
WANG_NEOPLASTIC_TRANSFORMATION_BY_CCND1_MYC	13	0.0422381	Down	0.115182	0.988401
GO_NEGATIVE_REGULATION_OF_KERATINOCYTE_DIFFERENTIATION	3	0.203216	Up	0.115231	0.988401
HP_BILATERAL_CLEFT_LIP	8	0.222425	Up	0.115251	0.988401
GO_MALE_PRONUCLEUS	5	0.156555	Up	0.115284	0.988401
GO_RACEMASE_AND_EPIMERASE_ACTIVITY_ACTING_ON_CARBOHYDRATES_AND_DERIVATIVES	12	0.0421454	Down	0.115285	0.988401
HP_LEFT_ATRIAL_ENLARGEMENT	6	0.018048	Down	0.115362	0.988401
GO_GLUCURONOSYL_N_ACETYLGALACTOSAMINYL_PROTEOGLYCAN_4_BETA_N_ACETYLGALACTOSAMINYLTRANSFERASE_ACTIVITY	5	0.223532	Up	0.115368	0.988401
GO_PORE_COMPLEX_ASSEMBLY	21	0.0416535	Up	0.115499	0.988401
NUNODA_RESPONSE_TO_DASATINIB_IMATINIB_DN	15	-0.0165314	Down	0.115541	0.988401
GO_INTESTINAL_HEXOSE_ABSORPTION	3	-0.149179	Up	0.115618	0.988401
REACTOME_SIGNALING_BY_MODERATE_KINASE_ACTIVITY_BRAF_MUTANTS	35	0.08115	Up	0.115619	0.988401
MCBRYAN_PUBERTAL_TGFB1_TARGETS_UP	158	0.0615946	Up	0.115646	0.988401
HP_NONSPHEROCYTIC_HEMOLYTIC_ANEMIA	7	0.0738255	Up	0.115647	0.988401
CHESLER_BRAIN_QTL_TRANS	5	0.0747692	Up	0.115778	0.988401
GO_OLIGOPEPTIDE_TRANSMEMBRANE_TRANSPORTER_ACTIVITY	6	-0.0784377	Up	0.115832	0.988401
HP_CEREBRAL_HEMORRHAGE	49	0.0426009	Up	0.115841	0.988401
PID_NFAT_3PATHWAY	50	0.0661386	Up	0.115841	0.988401
GO_PEPTIDYL_ARGININE_METHYLATION	13	0.0600964	Up	0.115895	0.988401
HP_MOLAR_TOOTH_SIGN_ON_MRI	33	0.0024859	Down	0.11595	0.988401
GO_MATURE_B_CELL_DIFFERENTIATION_INVOLVED_IN_IMMUNE_RESPONSE	16	0.00502238	Down	0.11596	0.988401
GO_HISTONE_ARGININE_METHYLATION	9	0.042737	Up	0.116015	0.988401
ZERBINI_RESPONSE_TO_SULINDAC_DN	6	0.00297751	Down	0.116152	0.988401
HP_ABNORMALITY_OF_THE_NASAL_SKELETON	7	0.0618795	Up	0.116271	0.988401
GO_POSITIVE_REGULATION_OF_STEM_CELL_PROLIFERATION	29	0.0720613	Up	0.116554	0.988401
GO_SPERM_CAPACITATION	11	-0.039491	Down	0.116564	0.988401
GO_NEUTRAL_AMINO_ACID_TRANSPORT	31	0.0424198	Up	0.116572	0.988401
GO_OSTEOCLAST_PROLIFERATION	7	-0.0111799	Down	0.116582	0.988401
GO_TUMOR_NECROSIS_FACTOR_BIOSYNTHETIC_PROCESS	20	0.0577368	Up	0.116618	0.988401
STANELLE_E2F1_TARGETS	24	0.0403414	Up	0.116701	0.988401
GO_INVADOPODIUM	14	0.106792	Up	0.116703	0.988401
GO_CELL_DEATH_IN_RESPONSE_TO_HYDROGEN_PEROXIDE	22	0.0407777	Up	0.116724	0.988401
EPPERT_LSC_R	39	0.0162444	Up	0.116855	0.988401
DORN_ADENOVIRUS_INFECTION_48HR_UP	11	-0.00971297	Down	0.116917	0.988401
GO_REGULATION_OF_EPIDERMAL_GROWTH_FACTOR_ACTIVATED_RECEPTOR_ACTIVITY	26	0.0356468	Up	0.11695	0.988401
HP_ABNORMALITY_OF_THE_ENDOMETRIUM	25	0.0330511	Up	0.116953	0.988401
GO_VASCULOGENESIS	59	0.0581582	Up	0.117	0.988401
LI_WILMS_TUMOR_ANAPLASTIC_DN	5	0.0479761	Down	0.117073	0.988401
REACTOME_ACTIVATION_OF_AMPK_DOWNSTREAM_OF_NMDARS	18	0.210497	Up	0.117143	0.988401
GO_REGULATION_OF_MICROTUBULE_BASED_MOVEMENT	29	0.00997474	Down	0.117184	0.988401
GARGALOVIC_RESPONSE_TO_OXIDIZED_PHOSPHOLIPIDS_RED_UP	16	0.0748307	Up	0.11733	0.988401
GO_GASTRIC_ACID_SECRETION	7	-0.029129	Down	0.117389	0.988401
HP_REDUCED_CIRCULATING_PROLACTIN_CONCENTRATION	13	0.0789526	Up	0.117391	0.988401
REACTOME_ACTIVATION_OF_RAC1_DOWNSTREAM_OF_NMDARS	7	0.0701525	Up	0.117397	0.988401
GO_BLEB	8	0.00192556	Up	0.117428	0.988401
PID_NETRIN_PATHWAY	30	0.0198978	Up	0.1175	0.988401
GO_REGULATION_OF_LYMPHOCYTE_APOPTOTIC_PROCESS	43	0.0103308	Down	0.117658	0.988401
HP_OPEN_ANGLE_GLAUCOMA	4	0.0498516	Up	0.117776	0.988401
PID_INTEGRIN4_PATHWAY	11	0.222513	Up	0.117851	0.988401
LI_CISPLATIN_RESISTANCE_UP	21	0.0179306	Up	0.117881	0.988401
GO_RIBBON_SYNAPSE	8	0.0441531	Up	0.117889	0.988401
BIOCARTA_EIF_PATHWAY	17	0.0225062	Up	0.118077	0.988401
HP_SLOWED_SLURRED_SPEECH	4	0.0729711	Down	0.118107	0.988401
REACTOME_CRISTAE_FORMATION	31	0.082787	Down	0.118119	0.988401
GO_ATP_SYNTHESIS_COUPLED_PROTON_TRANSPORT	25	0.120035	Down	0.11838	0.988401
HP_HYPERREFLEXIA_IN_UPPER_LIMBS	12	0.0241371	Up	0.118464	0.988401
GO_REGULATION_OF_RESPONSE_TO_EXTRACELLULAR_STIMULUS	14	-0.0047938	Down	0.118524	0.988401
GO_PURINE_NUCLEOTIDE_SALVAGE	6	0.0339771	Down	0.118676	0.988401
GO_POSITIVE_REGULATION_OF_ACTIVATED_T_CELL_PROLIFERATION	15	0.0404985	Down	0.118787	0.988401
CAFFAREL_RESPONSE_TO_THC_8HR_3_UP	5	0.0456996	Up	0.118897	0.988401
GO_NUCLEAR_PORE	78	0.0391547	Up	0.118949	0.988401
HP_FOLLICULITIS	5	0.00361992	Up	0.119071	0.988401
GO_NEGATIVE_REGULATION_OF_DNA_DEPENDENT_DNA_REPLICATION	19	0.0310947	Down	0.119078	0.988401
BOYLAN_MULTIPLE_MYELOMA_D_UP	82	0.0390587	Up	0.119114	0.988401
GARGALOVIC_RESPONSE_TO_OXIDIZED_PHOSPHOLIPIDS_MAGENTA_DN	11	0.020745	Up	0.119237	0.988401
IIZUKA_LIVER_CANCER_PROGRESSION_L1_G1_UP	18	0.0143151	Down	0.119261	0.988401
GO_SHORT_TERM_MEMORY	9	-0.00244623	Down	0.119291	0.988401
GO_LSM2_8_COMPLEX	8	0.0350044	Down	0.119386	0.988401
GO_VASCULAR_ENDOTHELIAL_GROWTH_FACTOR_RECEPTOR_2_SIGNALING_PATHWAY	3	0.016121	Up	0.119517	0.988401
PID_FAK_PATHWAY	58	0.123607	Up	0.119571	0.988401
HP_PANCREATITIS	61	0.0263213	Down	0.119658	0.988401
GO_CENTRAL_NERVOUS_SYSTEM_MYELIN_MAINTENANCE	4	-0.0375378	Down	0.119691	0.988401
BUFFA_HYPOXIA_METAGENE	51	0.121287	Up	0.119693	0.988401
REACTOME_DUAL_INCISION_IN_GG_NER	45	0.0365861	Down	0.119728	0.988401
ZHENG_RESPONSE_TO_ARSENITE_DN	10	0.0580179	Up	0.119729	0.988401
YUAN_ZNF143_PARTNERS	25	0.0726542	Up	0.119745	0.988401
GO_PEPTIDE_HORMONE_RECEPTOR_BINDING	9	0.0962819	Up	0.119795	0.988401
GO_DENDRITIC_SPINE_MEMBRANE	9	-0.00109308	Up	0.119803	0.988401
HP_COMMON_ATRIUM	5	0.135881	Up	0.119843	0.988401
HP_MACULAR_PURPURA	41	0.0290478	Up	0.119947	0.988401
REACTOME_TELOMERE_MAINTENANCE	68	0.0204253	Down	0.120126	0.988401
GO_PHAGOLYSOSOME	4	0.0330926	Up	0.120373	0.988401
HP_POIKILODERMA	14	0.078136	Down	0.120378	0.988401
BOSCO_INTERFERON_INDUCED_ANTIVIRAL_MODULE	63	0.00489965	Down	0.120383	0.988401
GO_HISTAMINE_RECEPTOR_ACTIVITY	3	0.0723626	Down	0.120391	0.988401
YAO_HOXA10_TARGETS_VIA_PROGESTERONE_DN	10	0.159607	Up	0.120492	0.988401
GO_PINOSOME	7	0.135141	Up	0.120551	0.988401
GO_PHOSPHOLIPASE_D_ACTIVITY	5	0.0386714	Down	0.120679	0.988401
GO_CHONDROCYTE_DEVELOPMENT_INVOLVED_IN_ENDOCHONDRAL_BONE_MORPHOGENESIS	7	0.145149	Up	0.120852	0.988401
HP_PALMOPLANTAR_KERATODERMA	122	0.0565783	Up	0.121057	0.988401
GO_CELLULAR_RESPONSE_TO_GLUCAGON_STIMULUS	15	0.0327504	Up	0.121149	0.988401
LU_EZH2_TARGETS_DN	382	0.034502	Up	0.12115	0.988401
HP_FUSED_LABIA_MINORA	4	0.0130058	Up	0.121218	0.988401
GO_EUKARYOTIC_TRANSLATION_INITIATION_FACTOR_3_COMPLEX_EIF3M	7	0.0323839	Up	0.121359	0.988401
HP_ANEMIA_OF_INADEQUATE_PRODUCTION	126	0.0295035	Down	0.121727	0.988401
KUNINGER_IGF1_VS_PDGFB_TARGETS_DN	39	0.0319041	Up	0.121752	0.988401
REACTOME_GLUCOSE_METABOLISM	78	0.073819	Up	0.121813	0.988401
GO_VOLTAGE_GATED_SODIUM_CHANNEL_ACTIVITY_INVOLVED_IN_CARDIAC_MUSCLE_CELL_ACTION_POTENTIAL	3	0.000248547	Down	0.121931	0.988401
REACTOME_SYNTHESIS_OF_DIPHTHAMIDE_EEF2	8	-0.0321113	Down	0.121968	0.988401
GO_LAMININ_BINDING	24	0.130719	Up	0.122108	0.988401
HP_ABNORMAL_NUMBER_OF_TEETH	242	0.0521327	Up	0.122138	0.988401
HP_NARROW_JAW	5	0.10949	Up	0.122174	0.988401
GO_REGULATION_OF_SECONDARY_METABOLITE_BIOSYNTHETIC_PROCESS	7	0.0439899	Up	0.122188	0.988401
HP_VITREOUS_HEMORRHAGE	9	0.0664227	Up	0.122263	0.988401
KEGG_PENTOSE_PHOSPHATE_PATHWAY	20	0.0942772	Up	0.122356	0.988401
HP_ABNORMAL_CSF_PROTEIN_LEVEL	34	0.0327038	Down	0.122362	0.988401
GO_REGULATION_OF_CELL_PROJECTION_SIZE	6	0.14112	Up	0.122533	0.988401
GO_POTASSIUM_ION_BINDING	9	-0.0136953	Up	0.122651	0.988401
GO_MITOTIC_G2_DNA_DAMAGE_CHECKPOINT	23	0.0180995	Down	0.122651	0.988401
BIOCARTA_PS1_PATHWAY	14	0.0627579	Up	0.122697	0.988401
GO_REGULATION_OF_ACUTE_INFLAMMATORY_RESPONSE_TO_ANTIGENIC_STIMULUS	6	0.00871879	Down	0.122733	0.988401
WP_PATHWAYS_IN_CLEAR_CELL_RENAL_CELL_CARCINOMA	75	0.0725754	Up	0.12282	0.988401
GO_POSITIVE_REGULATION_OF_HISTONE_H3_K4_METHYLATION	17	-0.00626646	Down	0.122846	0.988401
HP_ABNORMALITY_OF_UPPER_LIMB_EPIPHYSIS_MORPHOLOGY	37	0.0494177	Up	0.122885	0.988401
HP_AXONAL_LOSS	12	0.0453391	Up	0.123018	0.988401
REACTOME_ENOS_ACTIVATION	11	0.0572229	Up	0.123098	0.988401
GO_REGULATION_OF_MYELOID_LEUKOCYTE_MEDIATED_IMMUNITY	43	0.0305475	Down	0.123133	0.988401
HP_ABNORMAL_INTRAOCULAR_PRESSURE	19	0.0932479	Up	0.123154	0.988401
HP_NATAL_TOOTH	23	0.0788043	Up	0.123176	0.988401
GO_FUCOSE_CATABOLIC_PROCESS	6	-0.0229572	Down	0.123338	0.988401
REACTOME_MAPK1_ERK2_ACTIVATION	8	0.0930475	Up	0.123426	0.988401
GO_INTERCALATED_DISC	36	0.0731285	Up	0.123516	0.988401
REACTOME_TRANSPORT_OF_MATURE_TRANSCRIPT_TO_CYTOPLASM	85	0.0374959	Up	0.123616	0.988401
GO_REGULATION_OF_LUNG_BLOOD_PRESSURE	4	0.00534801	Up	0.123635	0.988401
WP_HIPPOYAP_SIGNALING_PATHWAY	22	0.0516443	Up	0.123666	0.988401
PID_REELIN_PATHWAY	23	0.093114	Up	0.123753	0.988401
GO_PROSTAGLANDIN_TRANSPORT	14	0.030234	Down	0.123837	0.988401
FIGUEROA_AML_METHYLATION_CLUSTER_5_UP	11	0.0213433	Up	0.123845	0.988401
GO_FOCAL_ADHESION_ASSEMBLY	72	0.062889	Up	0.123863	0.988401
CHIANG_LIVER_CANCER_SUBCLASS_PROLIFERATION_DN	101	0.0206134	Down	0.123908	0.988401
GO_CELLULAR_RESPONSE_TO_ISOQUINOLINE_ALKALOID	3	-0.140826	Down	0.124028	0.988401
GO_CHOLESTEROL_BINDING	35	0.0357215	Up	0.124131	0.988401
REACTOME_REGULATION_OF_PTEN_LOCALIZATION	10	0.0643741	Down	0.124319	0.988401
REACTOME_CALCINEURIN_ACTIVATES_NFAT	9	0.117916	Up	0.124388	0.988401
GO_ENDOPLASMIC_RETICULUM_TUBULAR_NETWORK_MEMBRANE	5	0.0234952	Up	0.124462	0.988401
HP_CONGENITAL_CRANIOFACIAL_DYSOSTOSIS	3	0.205184	Up	0.124706	0.988401
GO_HYPOTONIC_RESPONSE	9	0.0993184	Up	0.124729	0.988401
GO_NEGATIVE_REGULATION_OF_BLOOD_CIRCULATION	21	0.0349016	Up	0.124783	0.988401
GO_HOMOSERINE_METABOLIC_PROCESS	5	-0.0807899	Down	0.124899	0.988401
REACTOME_KSRP_KHSRP_BINDS_AND_DESTABILIZES_MRNA	18	0.0264265	Up	0.125178	0.988401
HP_CORNEAL_ULCERATION	6	0.155928	Up	0.125214	0.988401
GO_PATCHED_BINDING	5	0.0530726	Up	0.125344	0.988401
REACTOME_HCMV_EARLY_EVENTS	68	0.0627214	Up	0.125445	0.988401
PLASARI_TGFB1_TARGETS_10HR_UP	158	0.0549916	Up	0.125461	0.988401
GO_REGULATION_OF_DOPAMINERGIC_NEURON_DIFFERENTIATION	6	0.0776203	Up	0.125569	0.988401
MEBARKI_HCC_PROGENITOR_WNT_DN_CTNNB1_DEPENDENT	20	0.034279	Down	0.125632	0.988401
HP_ABNORMALITY_OF_FUNDUS_PIGMENTATION	25	0.0092927	Down	0.125732	0.988401
WP_CANONICAL_AND_NONCANONICAL_NOTCH_SIGNALING	25	0.0802898	Up	0.125822	0.988401
HP_TALIPES_VALGUS	11	0.0833773	Down	0.125846	0.988401
GO_VESICLE_TETHERING_TO_GOLGI	6	0.0208169	Up	0.125908	0.988401
HP_ABNORMAL_LEFT_ATRIUM_MORPHOLOGY	7	-0.00860863	Down	0.125929	0.988401
GO_RESPONSE_TO_VITAMIN_E	9	0.0953524	Up	0.126055	0.988401
REACTOME_GENERATION_OF_SECOND_MESSENGER_MOLECULES	23	0.00531235	Down	0.126086	0.988401
HP_FOLLICULAR_THYROID_CARCINOMA	15	0.0462524	Up	0.126112	0.988401
GO_METALLOEXOPEPTIDASE_ACTIVITY	37	0.0175066	Up	0.12612	0.988401
GO_DNA_GEOMETRIC_CHANGE	119	0.0204413	Down	0.126133	0.988401
GO_ARP2_3_COMPLEX_MEDIATED_ACTIN_NUCLEATION	41	0.059935	Up	0.126137	0.988401
ROZANOV_MMP14_TARGETS_SUBSET	27	0.0560347	Up	0.126236	0.988401
GO_NEGATIVE_REGULATION_OF_HIPPO_SIGNALING	12	0.0246908	Up	0.126397	0.988401
HP_SEROSITIS	31	-0.00703674	Down	0.126478	0.988401
HP_EEG_WITH_IRREGULAR_GENERALIZED_SPIKE_AND_WAVE_COMPLEXES	5	-0.0102163	Down	0.12648	0.988401
HP_FIRST_DEGREE_ATRIOVENTRICULAR_BLOCK	16	0.0211795	Down	0.126498	0.988401
GO_NEUROTRANSMITTER_BINDING	10	0.0495465	Down	0.126547	0.988401
GO_EXODEOXYRIBONUCLEASE_ACTIVITY	19	0.0472968	Down	0.126555	0.988401
GO_POSITIVE_REGULATION_OF_LYASE_ACTIVITY	13	0.0153417	Down	0.12665	0.988401
GO_NEGATIVE_REGULATION_OF_VASCULAR_PERMEABILITY	9	0.0417631	Up	0.126687	0.988401
GROSS_HYPOXIA_VIA_HIF1A_UP	77	0.0347857	Up	0.126706	0.988401
GO_NEUTROPHIL_APOPTOTIC_PROCESS	6	-0.0526424	Up	0.126752	0.988401
GO_POSITIVE_REGULATION_OF_MRNA_SPLICING_VIA_SPLICEOSOME	17	0.0743353	Up	0.126802	0.988401
HP_ACUTE_MYELOID_LEUKEMIA	29	0.0494344	Up	0.126887	0.988401
AMIT_EGF_RESPONSE_240_HELA	58	0.0772127	Up	0.127025	0.988401
DASU_IL6_SIGNALING_SCAR_UP	28	0.0842754	Up	0.127049	0.988401
MATZUK_EMBRYONIC_GERM_CELL	12	0.0223881	Up	0.127052	0.988401
GO_POSITIVE_REGULATION_OF_FIBROBLAST_MIGRATION	14	0.0539561	Up	0.127114	0.988401
HP_RECURRENT_CANDIDA_INFECTIONS	8	-0.0301681	Down	0.127216	0.988401
REACTOME_ONCOGENIC_MAPK_SIGNALING	72	0.0552006	Up	0.127219	0.988401
VERRECCHIA_RESPONSE_TO_TGFB1_C3	12	0.106142	Up	0.12724	0.988401
BILD_HRAS_ONCOGENIC_SIGNATURE	243	0.0734516	Up	0.127255	0.988401
GO_FOREBRAIN_REGIONALIZATION	11	0.0457245	Up	0.127279	0.988401
GO_MRNA_METHYLATION	16	0.0635172	Up	0.127307	0.988401
HP_EEG_WITH_BURST_SUPPRESSION	17	0.0273021	Down	0.12731	0.988401
GO_POSITIVE_REGULATION_OF_LAMELLIPODIUM_ASSEMBLY	21	0.072941	Up	0.127355	0.988401
REACTOME_FCGR_ACTIVATION	7	-0.00629901	Up	0.127373	0.988401
LEE_AGING_MUSCLE_DN	37	0.0185379	Down	0.127429	0.988401
ALONSO_METASTASIS_EMT_UP	30	0.0910323	Up	0.127461	0.988401
GO_NEGATIVE_REGULATION_OF_SMOOTHENED_SIGNALING_PATHWAY	28	0.0337974	Up	0.127467	0.988401
HP_ABSENT_FRONTAL_SINUSES	6	0.109621	Up	0.127531	0.988401
HP_EPIDERMAL_ACANTHOSIS	34	0.0665404	Up	0.127605	0.988401
GO_MICROTUBULE_ANCHORING_AT_CENTROSOME	10	0.000645118	Down	0.127617	0.988401
IKEDA_MIR1_TARGETS_UP	51	0.0769678	Up	0.127679	0.988401
GO_NEGATIVE_REGULATION_OF_LYMPHOCYTE_APOPTOTIC_PROCESS	26	0.0172382	Down	0.127697	0.988401
HP_DECREASED_ACTIVITY_OF_NADPH_OXIDASE	4	-0.096382	Up	0.127785	0.988401
GO_POSITIVE_REGULATION_OF_VOLTAGE_GATED_CALCIUM_CHANNEL_ACTIVITY	10	0.0114355	Down	0.127827	0.988401
HP_EPILEPTIC_SPASM	91	0.00955439	Down	0.127996	0.988401
VERRECCHIA_RESPONSE_TO_TGFB1_C2	18	0.0993274	Up	0.12804	0.988401
NAKAJIMA_EOSINOPHIL	12	0.0105191	Down	0.128072	0.988401
HP_PRIMARY_PERITONEAL_CARCINOMA	15	0.0357798	Down	0.12818	0.988401
YEMELYANOV_GR_TARGETS_DN	9	0.0409187	Down	0.128212	0.988401
GO_ESTABLISHMENT_OF_CENTROSOME_LOCALIZATION	9	0.0632495	Up	0.12823	0.988401
GO_ATRIAL_CARDIAC_MUSCLE_TISSUE_DEVELOPMENT	4	-0.0138621	Down	0.128295	0.988401
TAKAO_RESPONSE_TO_UVB_RADIATION_UP	87	0.107951	Down	0.128318	0.988401
GO_RIBOSOMAL_LARGE_SUBUNIT_ASSEMBLY	28	0.0793055	Down	0.128322	0.988401
WP_NCRNAS_INVOLVED_IN_STAT3_SIGNALING_IN_HEPATOCELLULAR_CARCINOMA	12	0.0570099	Up	0.128335	0.988401
GO_REGULATION_OF_RECEPTOR_SIGNALING_PATHWAY_VIA_STAT	73	0.0175921	Up	0.128336	0.988401
WP_MITOCHONDRIAL_CII_ASSEMBLY	8	-0.0124768	Up	0.128413	0.988401
HP_DIFFICULTY_IN_TONGUE_MOVEMENTS	8	0.109583	Up	0.128445	0.988401
WP_INTRAFLAGELLAR_TRANSPORT_PROTEINS_BINDING_TO_DYNEIN	25	0.0226364	Down	0.128522	0.988401
HU_ANGIOGENESIS_UP	18	0.0534496	Up	0.128556	0.988401
GO_TOLL_LIKE_RECEPTOR_7_SIGNALING_PATHWAY	5	0.129551	Down	0.128586	0.988401
REACTOME_COHESIN_LOADING_ONTO_CHROMATIN	10	0.106655	Up	0.128669	0.988401
GO_SYMPATHETIC_NERVOUS_SYSTEM_DEVELOPMENT	10	0.0448003	Up	0.128793	0.988401
HP_GAIT_IMBALANCE	43	0.024251	Down	0.128894	0.988401
[truncated: 17,976 more rows]
