# Supplementary material for: Comparison of Intracellular Transcriptional Response of NHBE Cells to Infection with SARS-CoV-2 Washington and New York Strains
Source: Front Cell Infect Microbiol. 2022 Sep 20;12:1009328. doi: 10.3389/fcimb.2022.1009328 (PMC9530606; doi:10.3389/fcimb.2022.1009328)
Supplement: Supplementary Table 11 — Significant affected functional terms in the WA isolate (infected vs mock-infected) at 6hpi. [file Table_11.xlsx]

## Sheet: Supplementary_Table_11-camera_d
GeneSet	NGenes	Correlation	Direction	PValue	FDR
REACTOME_METALLOTHIONEINS_BIND_METALS	7	0.35204	Down	9.81e-09	0.000104159
GO_DETOXIFICATION_OF_INORGANIC_COMPOUND	11	0.153423	Down	1.04e-08	0.000104159
REACTOME_INTERLEUKIN_10_SIGNALING	25	0.0380909	Up	7.95e-08	0.000529127
DAZARD_UV_RESPONSE_CLUSTER_G28	19	0.0366109	Up	1.21e-07	0.000602466
GO_LUNG_VASCULATURE_DEVELOPMENT	4	0.123266	Up	2.35e-07	0.000812598
REACTOME_RESPONSE_TO_METAL_IONS	9	0.262052	Down	2.44e-07	0.000812598
GO_POSITIVE_REGULATION_OF_IMMATURE_T_CELL_PROLIFERATION	3	0.0807751	Up	1.03e-06	0.00276921
SHIN_B_CELL_LYMPHOMA_CLUSTER_6	7	0.0345339	Up	1.11e-06	0.00276921
LIN_SILENCED_BY_TUMOR_MICROENVIRONMENT	103	0.0502457	Up	1.78e-06	0.00379081
DAZARD_UV_RESPONSE_CLUSTER_G2	32	0.0436262	Up	1.9e-06	0.00379081
GO_GAS_TRANSPORT	6	-0.00894016	Up	5.09e-06	0.00924819
GO_CELLULAR_RESPONSE_TO_ZINC_ION	15	0.149204	Down	5.84e-06	0.0097277
ONDER_CDH1_TARGETS_3_DN	56	0.0628699	Up	6.89e-06	0.0102008
GO_REGULATION_OF_ADIPONECTIN_SECRETION	6	0.0834708	Up	7.2e-06	0.0102008
BIOCARTA_PEPI_PATHWAY	3	0.0267784	Up	7.69e-06	0.0102008
GROSS_HYPOXIA_VIA_ELK3_ONLY_UP	31	0.0286945	Up	8.32e-06	0.0102008
GO_NEGATIVE_REGULATION_OF_P38MAPK_CASCADE	5	0.116971	Up	8.68e-06	0.0102008
GO_POSITIVE_REGULATION_OF_PROSTAGLANDIN_BIOSYNTHETIC_PROCESS	5	0.0118948	Up	1.02e-05	0.0110997
GO_POSITIVE_REGULATION_OF_T_HELPER_1_CELL_DIFFERENTIATION	3	0.146666	Up	1.06e-05	0.0110997
GO_CHONDROBLAST_DIFFERENTIATION	3	0.118051	Up	1.7e-05	0.0169898
SCHOEN_NFKB_SIGNALING	29	0.0616463	Up	2e-05	0.0189977
AMIT_SERUM_RESPONSE_120_MCF10A	65	0.0620388	Up	2.09e-05	0.0189977
GO_CARBON_DIOXIDE_TRANSPORT	3	0.0353435	Up	2.33e-05	0.0199973
SESTO_RESPONSE_TO_UV_C3	28	0.0222748	Up	2.4e-05	0.0199973
HALMOS_CEBPA_TARGETS_UP	41	0.0277775	Up	2.86e-05	0.0228183
REN_MIF_TARGETS_DN	4	-0.0034814	Up	3.52e-05	0.0270452
AMIT_EGF_RESPONSE_60_MCF10A	38	0.0677741	Up	4.22e-05	0.0311838
BIOCARTA_GRANULOCYTES_PATHWAY	8	-0.0407253	Up	4.49e-05	0.0320114
BIOCARTA_LYM_PATHWAY	7	0.00157581	Up	5.46e-05	0.0369808
REACTOME_INTERLEUKIN_1_PROCESSING	7	0.0499749	Up	5.55e-05	0.0369808
GO_REGULATION_OF_T_HELPER_1_TYPE_IMMUNE_RESPONSE	17	0.0246033	Up	7e-05	0.0451337
GO_INTERLEUKIN_1_BINDING	6	0.0572519	Up	7.28e-05	0.045412
GO_REGULATION_OF_T_HELPER_1_CELL_DIFFERENTIATION	6	-8.79e-05	Up	8.12e-05	0.0490902
GO_PEPTIDE_CROSS_LINKING	20	0.0578556	Up	8.43e-05	0.0490902
WP_DEVELOPMENT_AND_HETEROGENEITY_OF_THE_ILC_FAMILY	18	-0.0161598	Up	8.76e-05	0.0490902
GRAHAM_CML_QUIESCENT_VS_NORMAL_DIVIDING_UP	40	0.0309215	Up	8.85e-05	0.0490902
ZHENG_RESPONSE_TO_ARSENITE_UP	13	0.080879	Down	9.31e-05	0.0496214
UZONYI_RESPONSE_TO_LEUKOTRIENE_AND_THROMBIN	33	0.0647739	Up	9.6e-05	0.0496214
GO_POSITIVE_REGULATION_OF_FIBROBLAST_GROWTH_FACTOR_PRODUCTION	3	0.0520518	Up	9.69e-05	0.0496214
TAVOR_CEBPA_TARGETS_UP	43	0.0452186	Up	0.00010487	0.0523356
GO_ARP2_3_PROTEIN_COMPLEX	11	0.0290312	Up	0.000107422	0.0523356
GO_FATTY_ACID_OMEGA_OXIDATION	4	-0.133157	Up	0.000114822	0.0546087
AMIT_SERUM_RESPONSE_240_MCF10A	57	0.122067	Up	0.000118462	0.0549613
ONO_FOXP3_TARGETS_UP	14	-0.000589746	Up	0.000121066	0.0549613
GO_NEGATIVE_REGULATION_OF_LOW_DENSITY_LIPOPROTEIN_PARTICLE_CLEARANCE	4	0.0287646	Down	0.000132923	0.0579379
GO_T_HELPER_1_CELL_CYTOKINE_PRODUCTION	5	-0.0504051	Up	0.000133424	0.0579379
AMIT_EGF_RESPONSE_120_MCF10A	41	0.0660489	Up	0.000143065	0.0608024
GO_REGULATION_OF_T_HELPER_1_CELL_CYTOKINE_PRODUCTION	4	-0.066709	Up	0.000166658	0.068048
SIMBULAN_UV_RESPONSE_NORMAL_UP	9	-0.0217278	Up	0.000166926	0.068048
GO_POSITIVE_REGULATION_OF_T_HELPER_CELL_DIFFERENTIATION	12	0.0276423	Up	0.000186224	0.0731568
WP_HYPERTROPHY_MODEL	18	0.025721	Up	0.000186783	0.0731568
GO_RESPONSE_TO_INTERLEUKIN_18	10	0.0660478	Up	0.000198051	0.0760783
GO_ARYLESTERASE_ACTIVITY	3	-0.159279	Up	0.000213633	0.0805154
BIOCARTA_LAIR_PATHWAY	11	0.00347231	Up	0.000237956	0.0864214
WP_CELLS_AND_MOLECULES_INVOLVED_IN_LOCAL_ACUTE_INFLAMMATORY_RESPONSE	11	0.00347231	Up	0.000237956	0.0864214
GRAHAM_CML_QUIESCENT_VS_CML_DIVIDING_UP	18	0.0177589	Up	0.000247529	0.0882927
WP_ZINC_HOMEOSTASIS	31	0.0558157	Down	0.000258985	0.0907583
WP_OLIGODENDROCYTE_SPECIFICATION_AND_DIFFERENTIATION_LEADING_TO_MYELIN_COMPONENTS_FOR_CNS	15	-0.0094105	Up	0.000274802	0.094641
GO_POSITIVE_REGULATION_OF_T_HELPER_1_TYPE_IMMUNE_RESPONSE	11	0.0325803	Up	0.000295505	0.100046
GO_APOPTOTIC_PROCESS_INVOLVED_IN_HEART_MORPHOGENESIS	4	-0.0679789	Up	0.000300651	0.100092
REACTOME_METAL_SEQUESTRATION_BY_ANTIMICROBIAL_PROTEINS	4	0.168313	Up	0.000307787	0.100788
GO_POSITIVE_REGULATION_OF_UNSATURATED_FATTY_ACID_BIOSYNTHETIC_PROCESS	6	0.012601	Up	0.00032173	0.103654
GO_ICOSANOID_BINDING	4	0.195345	Up	0.000338285	0.105619
MARTINELLI_IMMATURE_NEUTROPHIL_DN	7	-0.070011	Up	0.000338403	0.105619
GO_CELLULAR_RESPONSE_TO_COPPER_ION	21	0.0481024	Down	0.000360515	0.110789
GO_MITOCHONDRIAL_RESPIRATORY_CHAIN_COMPLEX_IV	10	0.110263	Up	0.000369132	0.111718
GO_LEPTIN_MEDIATED_SIGNALING_PATHWAY	8	0.00947113	Up	0.000376869	0.112357
GO_CELLULAR_HYPOTONIC_RESPONSE	8	0.0684439	Up	0.000389647	0.113299
GO_PROTEIN_GLUTAMINE_GAMMA_GLUTAMYLTRANSFERASE_ACTIVITY	3	0.141274	Up	0.000391372	0.113299
ZIRN_TRETINOIN_RESPONSE_UP	16	0.0431565	Up	0.000402246	0.114784
GALIE_TUMOR_ANGIOGENESIS	5	-0.0307715	Up	0.000411893	0.115614
GO_POSITIVE_REGULATION_OF_EPITHELIAL_CELL_DIFFERENTIATION_INVOLVED_IN_KIDNEY_DEVELOPMENT	3	0.0163911	Up	0.000416731	0.115614
GO_RAGE_RECEPTOR_BINDING	9	0.0658084	Up	0.000440688	0.118628
GO_REGULATION_OF_PEPTIDYL_SERINE_PHOSPHORYLATION_OF_STAT_PROTEIN	6	0.0175866	Up	0.000441939	0.118628
GO_CALCIUM_INDEPENDENT_CELL_CELL_ADHESION_VIA_PLASMA_MEMBRANE_CELL_ADHESION_MOLECULES	10	-0.0249155	Up	0.000445411	0.118628
GO_REGULATION_OF_UNSATURATED_FATTY_ACID_BIOSYNTHETIC_PROCESS	9	-0.00601401	Up	0.000456287	0.118769
DEBOSSCHER_NFKB_TARGETS_REPRESSED_BY_GLUCOCORTICOIDS	11	-0.019051	Up	0.000464952	0.118769
WINZEN_DEGRADED_VIA_KHSRP	89	0.0525297	Up	0.000469614	0.118769
WP_MIR517_RELATIONSHIP_WITH_ARCN1_AND_USP1	5	0.132309	Up	0.000469726	0.118769
REACTOME_ERYTHROCYTES_TAKE_UP_CARBON_DIOXIDE_AND_RELEASE_OXYGEN	6	0.0059989	Up	0.000483549	0.120736
HP_DISTAL_RENAL_TUBULAR_ACIDOSIS	4	-0.0169686	Up	0.000567271	0.139892
GO_T_HELPER_2_CELL_DIFFERENTIATION	10	0.00193728	Up	0.000581685	0.141697
GO_POSITIVE_REGULATION_OF_MYELOID_CELL_APOPTOTIC_PROCESS	7	-0.0111663	Up	0.000605152	0.145637
GO_ADENYLATE_CYCLASE_BINDING	11	-0.0186049	Up	0.000616646	0.146637
GO_WNT_PROTEIN_BINDING	19	0.014467	Down	0.000628058	0.146716
GO_PHASIC_SMOOTH_MUSCLE_CONTRACTION	4	-0.0806685	Up	0.000631668	0.146716
GO_REGULATION_OF_T_HELPER_2_CELL_DIFFERENTIATION	8	-0.00555501	Up	0.000682428	0.156684
CORRE_MULTIPLE_MYELOMA_UP	44	0.0185578	Up	0.000711562	0.161517
HP_ABNORMALITY_OF_THE_TEMPOROMANDIBULAR_JOINT	6	0.0362521	Up	0.00075083	0.166154
CHEBOTAEV_GR_TARGETS_UP	59	0.0137955	Down	0.000761841	0.166154
GO_ICOSATETRAENOIC_ACID_BINDING	5	0.119121	Up	0.000768126	0.166154
TIAN_TNF_SIGNALING_VIA_NFKB	23	0.0682011	Up	0.000770826	0.166154
GRAHAM_NORMAL_QUIESCENT_VS_NORMAL_DIVIDING_UP	46	0.030811	Up	0.000780063	0.166154
REACTOME_TIGHT_JUNCTION_INTERACTIONS	16	0.0286051	Up	0.000781901	0.166154
GO_CHEMOKINE_ACTIVITY	15	0.0556567	Up	0.00080599	0.16947
WP_PHOTODYNAMIC_THERAPYINDUCED_NFKB_SURVIVAL_SIGNALING	30	0.0167245	Up	0.000878007	0.182689
LE_SKI_TARGETS_DN	6	0.0443025	Up	0.000946524	0.194916
GO_POSITIVE_REGULATION_OF_EPIDERMAL_GROWTH_FACTOR_ACTIVATED_RECEPTOR_ACTIVITY	9	0.032535	Up	0.000956781	0.195017
GUTIERREZ_WALDENSTROEMS_MACROGLOBULINEMIA_1_DN	5	0.279328	Up	0.00101842	0.205484
KOBAYASHI_EGFR_SIGNALING_6HR_UP	7	-0.0276774	Down	0.00103037	0.205816
GO_HYPOTONIC_RESPONSE	9	0.0880362	Up	0.00106332	0.210295
PEDERSEN_METASTASIS_BY_ERBB2_ISOFORM_3	17	0.073399	Up	0.00113172	0.221628
HUPER_BREAST_BASAL_VS_LUMINAL_DN	63	0.0529288	Up	0.00114551	0.222151
SESTO_RESPONSE_TO_UV_C1	77	0.0628084	Up	0.00127237	0.244381
ZERBINI_RESPONSE_TO_SULINDAC_UP	7	-0.0570496	Up	0.00131969	0.251056
HINATA_NFKB_TARGETS_FIBROBLAST_UP	79	0.0273247	Up	0.00139241	0.262391
HP_BROAD_EYEBROW	11	0.00815927	Down	0.00146964	0.274356
LY_AGING_PREMATURE_DN	27	0.0187272	Up	0.00150631	0.276998
HP_ORTHOKERATOSIS	8	0.0115142	Up	0.00152364	0.276998
BIOCARTA_CYTOKINE_PATHWAY	9	-0.00386102	Up	0.0015254	0.276998
GO_REGULATION_OF_BRANCHING_INVOLVED_IN_PROSTATE_GLAND_MORPHOGENESIS	5	-0.021775	Down	0.00157719	0.27981
XU_HGF_TARGETS_REPRESSED_BY_AKT1_UP	10	0.0452644	Up	0.00157753	0.27981
GO_POSITIVE_REGULATION_OF_HEART_CONTRACTION	23	0.0242522	Up	0.00159502	0.27981
GO_CYTOKINE_ACTIVITY	96	0.0209038	Up	0.00159847	0.27981
KUWANO_RNA_STABILIZED_BY_NO	7	0.0329875	Up	0.00162031	0.27981
GO_CHEMOKINE_RECEPTOR_BINDING	22	0.0398623	Up	0.00162493	0.27981
GO_REGULATION_OF_CHLORIDE_TRANSPORT	6	0.0832998	Up	0.00164179	0.280297
GO_FEVER_GENERATION	9	-0.0380156	Up	0.00166057	0.2811
GILDEA_METASTASIS	25	0.0430206	Up	0.00171978	0.286892
GO_REGULATION_OF_EPIDERMAL_GROWTH_FACTOR_ACTIVATED_RECEPTOR_ACTIVITY	26	0.0444326	Up	0.00173719	0.286892
GO_RESPONSE_TO_CHEMOKINE	40	0.00977629	Up	0.00173787	0.286892
GO_NEUTROPHIL_CLEARANCE	3	0.110631	Up	0.00177882	0.291073
GO_IMMUNOGLOBULIN_V_D_J_RECOMBINATION	5	-0.00374467	Up	0.00180144	0.291073
GARGALOVIC_RESPONSE_TO_OXIDIZED_PHOSPHOLIPIDS_MAGENTA_UP	26	0.124536	Up	0.00180691	0.291073
GO_ANTIMICROBIAL_PEPTIDE_PRODUCTION	3	0.0094069	Up	0.00188395	0.301055
HP_ERYTHRODERMA	29	0.0380112	Up	0.00194755	0.303171
GO_HEPATIC_STELLATE_CELL_ACTIVATION	6	0.00242114	Up	0.00195074	0.303171
HINATA_NFKB_TARGETS_KERATINOCYTE_DN	23	0.104289	Up	0.0019559	0.303171
HP_OSTEOPOROSIS_OF_VERTEBRAE	9	0.0137705	Down	0.0019579	0.303171
GO_NEUTROPHIL_APOPTOTIC_PROCESS	6	-0.0497371	Up	0.00207759	0.31923
BLANCO_MELO_COVID19_BRONCHIAL_EPITHELIAL_CELLS_SARS_COV_2_INFECTION_UP	138	0.0324031	Up	0.00212326	0.323756
GO_LATERAL_SPROUTING_FROM_AN_EPITHELIUM	9	-0.00766274	Down	0.00217029	0.327663
GO_SERINE_PHOSPHORYLATION_OF_STAT_PROTEIN	9	-0.0288696	Up	0.00218169	0.327663
GO_OVULATION	13	0.0227185	Up	0.00224728	0.332716
GO_MORPHOGENESIS_OF_AN_EPITHELIAL_BUD	11	-0.0118722	Down	0.0022643	0.332716
GO_T_HELPER_1_TYPE_IMMUNE_RESPONSE	30	0.0155661	Up	0.0022653	0.332716
WP_COVID19_ADVERSE_OUTCOME_PATHWAY	7	-0.0675703	Up	0.00235918	0.343975
GO_NEGATIVE_REGULATION_OF_COLLAGEN_METABOLIC_PROCESS	8	0.104914	Up	0.0023911	0.344082
GO_RESPIRATORY_CHAIN_COMPLEX_IV	16	0.110438	Up	0.00239437	0.344082
GO_NEGATIVE_REGULATION_OF_LIPOPROTEIN_PARTICLE_CLEARANCE	7	0.0231405	Down	0.00245681	0.348281
KYNG_WERNER_SYNDROM_UP	14	0.0435731	Up	0.00245846	0.348281
MCDOWELL_ACUTE_LUNG_INJURY_UP	37	0.0809704	Up	0.00257984	0.360377
HP_CRANIOFACIAL_ASYMMETRY	5	0.026094	Down	0.00257992	0.360377
YAO_TEMPORAL_RESPONSE_TO_PROGESTERONE_CLUSTER_3	11	-0.00809843	Up	0.00260962	0.361994
REACTOME_SMOOTH_MUSCLE_CONTRACTION	30	0.0522368	Up	0.00270121	0.372115
HANN_RESISTANCE_TO_BCL2_INHIBITOR_UP	21	0.0496638	Down	0.00274272	0.373489
WP_LTF_DANGER_SIGNAL_RESPONSE_PATHWAY	17	-0.0184703	Up	0.00274858	0.373489
ZWANG_CLASS_3_TRANSIENTLY_INDUCED_BY_EGF	215	0.0660089	Up	0.00278248	0.37554
NAKAMURA_ADIPOGENESIS_EARLY_UP	57	0.0265248	Down	0.00281603	0.377518
GO_POSITIVE_REGULATION_OF_TRANSCRIPTION_FROM_RNA_POLYMERASE_II_PROMOTER_IN_RESPONSE_TO_OXIDATIVE_STRESS	4	0.0939908	Up	0.00287754	0.383192
GO_CORNIFIED_ENVELOPE	36	0.0845905	Up	0.00290652	0.384489
JIANG_AGING_HYPOTHALAMUS_UP	42	0.0587962	Up	0.00295795	0.388717
GO_HEAT_GENERATION	15	-0.00292878	Up	0.00304156	0.397093
GO_MELANOSOME_MEMBRANE	8	0.0354311	Up	0.00314489	0.407141
HUMMERICH_BENIGN_SKIN_TUMOR_UP	14	0.15133	Up	0.00315929	0.407141
GO_POSITIVE_REGULATION_OF_GRANULOCYTE_CHEMOTAXIS	18	0.0225478	Up	0.00327093	0.418826
HP_PERIODIC_HYPOKALEMIC_PARESIS	3	0.207508	Up	0.00330179	0.420084
LINDSTEDT_DENDRITIC_CELL_MATURATION_A	48	0.0208108	Up	0.00333758	0.42195
BERENJENO_TRANSFORMED_BY_RHOA_REVERSIBLY_DN	24	0.105773	Up	0.0033821	0.424889
ALTEMEIER_RESPONSE_TO_LPS_WITH_MECHANICAL_VENTILATION	84	0.0257117	Up	0.00340352	0.424908
GO_MITOCHONDRIA_ASSOCIATED_ENDOPLASMIC_RETICULUM_MEMBRANE	19	-0.00893576	Up	0.00349587	0.431277
REACTOME_DNA_METHYLATION	4	0.0236597	Down	0.00350799	0.431277
GO_POSITIVE_REGULATION_OF_TUMOR_NECROSIS_FACTOR_SECRETION	18	0.01276	Up	0.00351931	0.431277
RICKMAN_HEAD_AND_NECK_CANCER_E	67	0.0229307	Up	0.00356376	0.431517
GO_POSITIVE_REGULATION_OF_METANEPHROS_DEVELOPMENT	7	-0.0230535	Up	0.00357713	0.431517
GO_THREONINE_TYPE_ENDOPEPTIDASE_ACTIVITY	21	0.0366001	Up	0.00361101	0.431517
GO_POSITIVE_REGULATION_OF_OOGENESIS	4	0.0700982	Down	0.0036388	0.431517
GO_FIBROBLAST_GROWTH_FACTOR_PRODUCTION	5	5.24e-05	Up	0.00365112	0.431517
GO_NEGATIVE_REGULATION_OF_INTERLEUKIN_17_PRODUCTION	8	0.0493128	Up	0.00366642	0.431517
CHANG_IMMORTALIZED_BY_HPV31_DN	51	0.0416041	Up	0.0036893	0.431517
GROSS_ELK3_TARGETS_DN	26	0.0625669	Up	0.00370991	0.431517
HP_ABNORMAL_PERISTALSIS	14	0.0289537	Up	0.0037157	0.431517
WANG_ESOPHAGUS_CANCER_PROGRESSION_UP	7	0.0442488	Up	0.00376597	0.43341
FUJIWARA_PARK2_IN_LIVER_CANCER_UP	6	0.131769	Up	0.00379834	0.43341
HP_PARAKERATOSIS	19	0.0668192	Up	0.00380929	0.43341
GO_CELLULAR_RESPONSE_TO_CADMIUM_ION	32	0.0438065	Down	0.00381878	0.43341
BOSCO_EPITHELIAL_DIFFERENTIATION_MODULE	61	0.05825	Up	0.00384427	0.433838
BROWNE_HCMV_INFECTION_2HR_UP	27	0.0407524	Up	0.00388358	0.435812
GO_MAINTENANCE_OF_DNA_METHYLATION	7	-0.0459037	Down	0.00396876	0.440316
HEDVAT_ELF4_TARGETS_UP	9	-0.0220657	Up	0.00397319	0.440316
WILLIAMS_ESR2_TARGETS_DN	11	0.0209158	Up	0.00398984	0.440316
GO_LONG_CHAIN_FATTY_ACID_BINDING	9	0.0901396	Up	0.00404627	0.444089
BLANCO_MELO_BETA_INTERFERON_TREATED_BRONCHIAL_EPITHELIAL_CELLS_UP	352	0.0255463	Up	0.00413203	0.451023
GO_REGULATION_OF_RELAXATION_OF_CARDIAC_MUSCLE	3	-0.112143	Down	0.00415634	0.451212
GO_GRANULOCYTE_MACROPHAGE_COLONY_STIMULATING_FACTOR_PRODUCTION	8	0.006086	Up	0.0041843	0.45142
GO_ESTABLISHMENT_OF_ENDOTHELIAL_INTESTINAL_BARRIER	11	0.104671	Up	0.00420346	0.45142
MCMURRAY_TP53_HRAS_COOPERATION_RESPONSE_UP	22	0.00730997	Up	0.00434268	0.463877
MIZUKAMI_HYPOXIA_DN	4	0.0956052	Up	0.00436953	0.464262
GO_NEGATIVE_REGULATION_OF_FIBROBLAST_MIGRATION	4	0.094808	Up	0.00463715	0.489277
GO_MYOSIN_HEAVY_CHAIN_BINDING	7	0.00432457	Up	0.00467779	0.489277
SUNG_METASTASIS_STROMA_DN	51	0.0391818	Down	0.00467844	0.489277
HP_METAPHYSEAL_STRIATIONS	6	0.0238941	Down	0.00471265	0.490287
HP_LARGE_EARLOBE	17	0.0055285	Down	0.00480673	0.497484
HP_BILATERAL_TALIPES_EQUINOVARUS	10	-0.00557442	Down	0.00502816	0.517719
GO_AEROBIC_ELECTRON_TRANSPORT_CHAIN	19	0.0573452	Up	0.00508808	0.519819
AMIT_SERUM_RESPONSE_60_MCF10A	58	0.0793738	Up	0.00510265	0.519819
HP_ACHALASIA	9	0.0479992	Up	0.00512663	0.519819
DAZARD_RESPONSE_TO_UV_SCC_UP	104	0.0647607	Up	0.00528231	0.532899
GO_PROGRAMMED_CELL_DEATH_INVOLVED_IN_CELL_DEVELOPMENT	9	-0.0268257	Up	0.00534305	0.536319
AMIT_SERUM_RESPONSE_40_MCF10A	29	0.0854433	Up	0.00540544	0.538819
GO_MONONUCLEAR_CELL_DIFFERENTIATION	29	0.0244809	Down	0.00544562	0.538819
GO_POSITIVE_REGULATION_OF_BICELLULAR_TIGHT_JUNCTION_ASSEMBLY	4	0.131525	Up	0.00544888	0.538819
ZHENG_RESPONSE_TO_ARSENITE_DN	10	0.0391954	Up	0.00553042	0.544188
GO_CYTOKINE_METABOLIC_PROCESS	44	0.0247082	Up	0.00556996	0.545392
MIKKELSEN_MEF_LCP_WITH_H3K27ME3	24	0.00433676	Down	0.00562511	0.548106
SUZUKI_RESPONSE_TO_TSA_AND_DECITABINE_1B	10	0.0135949	Up	0.00588679	0.569293
BRUNEAU_HEART_GREAT_VESSELS_AND_VALVULOGENESIS	6	0.0962899	Down	0.00589956	0.569293
PARK_APL_PATHOGENESIS_UP	11	0.0762963	Up	0.00593518	0.569977
SEKI_INFLAMMATORY_RESPONSE_LPS_UP	64	0.0239765	Up	0.00603938	0.577209
GO_NEGATIVE_REGULATION_OF_TRANSLATION_IN_RESPONSE_TO_STRESS	6	0.0465645	Up	0.00613034	0.583112
HP_ABNORMALITY_OF_CEREBRAL_VEINS	4	0.0772834	Up	0.0061702	0.584122
GO_POLYOL_TRANSPORT	5	0.0929883	Down	0.00634449	0.597789
GO_ACETYL_COA_C_ACYLTRANSFERASE_ACTIVITY	7	0.0761513	Up	0.0064308	0.602674
GO_PROTEASOMAL_UBIQUITIN_INDEPENDENT_PROTEIN_CATABOLIC_PROCESS	23	0.0588349	Up	0.00647471	0.602674
HP_ABNORMAL_DELIVERY	64	0.00971308	Down	0.00648685	0.602674
GO_PROTEASOME_CORE_COMPLEX	21	0.0478355	Up	0.00653801	0.603164
WOOD_EBV_EBNA1_TARGETS_DN	48	0.0430125	Up	0.00655252	0.603164
REACTOME_FGFR3_LIGAND_BINDING_AND_ACTIVATION	5	-0.00695901	Up	0.00670217	0.611691
GO_REGULATION_OF_ANTIMICROBIAL_HUMORAL_RESPONSE	4	0.0539178	Up	0.0067064	0.611691
GO_NEGATIVE_REGULATION_OF_BONE_REMODELING	11	0.0228823	Down	0.00685347	0.61464
GO_LIGAND_GATED_SODIUM_CHANNEL_ACTIVITY	7	0.0584742	Down	0.00687002	0.61464
HP_HYPOPLASTIC_ISCHIA	12	0.0201848	Down	0.00690025	0.61464
GO_URINARY_TRACT_SMOOTH_MUSCLE_CONTRACTION	4	0.0853381	Down	0.0069838	0.61464
DAZARD_UV_RESPONSE_CLUSTER_G24	22	0.0375776	Up	0.0069974	0.61464
GO_MONOCYTE_ACTIVATION	9	-0.0469639	Down	0.00703332	0.61464
GO_NEGATIVE_REGULATION_OF_EPIDERMAL_GROWTH_FACTOR_ACTIVATED_RECEPTOR_ACTIVITY	14	0.0463502	Up	0.0070443	0.61464
BOYLAN_MULTIPLE_MYELOMA_PCA1_DN	8	0.0588556	Up	0.00704649	0.61464
GOUYER_TATI_TARGETS_UP	9	-0.0432084	Up	0.00705102	0.61464
REACTOME_NR1H2_NR1H3_REGULATE_GENE_EXPRESSION_TO_LIMIT_CHOLESTEROL_UPTAKE_	7	-0.000273642	Down	0.00705431	0.61464
COLDREN_GEFITINIB_RESISTANCE_DN	221	0.0443255	Up	0.00707721	0.61464
GROSS_HYPOXIA_VIA_ELK3_DN	134	0.0635695	Up	0.00712703	0.614957
FUJIWARA_PARK2_HEPATOCYTE_PROLIFERATION_UP	5	-0.0401487	Up	0.00716928	0.614957
ZHANG_GATA6_TARGETS_UP	9	0.0746495	Up	0.00717321	0.614957
BLANCO_MELO_COVID19_SARS_COV_2_POS_PATIENT_LUNG_TISSUE_UP	78	0.0197842	Up	0.00727765	0.620865
MIKKELSEN_DEDIFFERENTIATED_STATE_DN	5	0.00198935	Down	0.00732611	0.620865
HP_SYMPHALANGISM_AFFECTING_THE_PHALANGES_OF_THE_HAND	7	-0.00322205	Down	0.00736008	0.620865
GO_POSITIVE_REGULATION_OF_URINE_VOLUME	7	0.0636617	Up	0.00737819	0.620865
GO_PLANAR_CELL_POLARITY_PATHWAY_INVOLVED_IN_AXIS_ELONGATION	4	-0.0817595	Down	0.00739754	0.620865
GO_ADENYLATE_CYCLASE_ACTIVATING_ADRENERGIC_RECEPTOR_SIGNALING_PATHWAY_INVOLVED_IN_HEART_PROCESS	5	0.0697705	Down	0.00746848	0.624196
GARGALOVIC_RESPONSE_TO_OXIDIZED_PHOSPHOLIPIDS_BLUE_DN	58	0.0318005	Down	0.00756415	0.629558
GO_ZINC_ION_HOMEOSTASIS	30	0.0560314	Down	0.00761682	0.630285
BILBAN_B_CLL_LPL_DN	35	0.0458748	Up	0.007636	0.630285
REACTOME_INTERLEUKIN_36_PATHWAY	4	0.0308506	Up	0.00786738	0.646712
GO_DIPEPTIDE_TRANSMEMBRANE_TRANSPORT	5	-0.0440109	Up	0.00801806	0.650248
ZHOU_TNF_SIGNALING_4HR	51	0.0664044	Up	0.00803452	0.650248
GO_CARNITINE_O_ACYLTRANSFERASE_ACTIVITY	6	-0.0352132	Down	0.00809464	0.650248
GO_ANTIMICROBIAL_HUMORAL_IMMUNE_RESPONSE_MEDIATED_BY_ANTIMICROBIAL_PEPTIDE	28	0.0837508	Up	0.00809623	0.650248
GO_NUCLEOTIDE_BINDING_OLIGOMERIZATION_DOMAIN_CONTAINING_1_SIGNALING_PATHWAY	4	0.206566	Up	0.00813166	0.650248
GO_CONVERGENT_EXTENSION_INVOLVED_IN_AXIS_ELONGATION	4	-0.0203111	Down	0.00814138	0.650248
ZHANG_RESPONSE_TO_IKK_INHIBITOR_AND_TNF_UP	210	0.0474226	Up	0.0081718	0.650248
WANG_METHYLATED_IN_BREAST_CANCER	37	0.0998813	Up	0.00819799	0.650248
ZHENG_IL22_SIGNALING_UP	43	0.043781	Up	0.00820338	0.650248
REACTOME_CHEMOKINE_RECEPTORS_BIND_CHEMOKINES	18	0.0707092	Up	0.00825454	0.651222
REACTOME_EGFR_INTERACTS_WITH_PHOSPHOLIPASE_C_GAMMA	8	0.0192476	Up	0.00830735	0.651222
GO_REGULATION_OF_LIPOPHAGY	5	0.0861462	Up	0.00833394	0.651222
HALLMARK_KRAS_SIGNALING_UP	147	0.0263344	Up	0.00834607	0.651222
GO_PROTEASOME_CORE_COMPLEX_ALPHA_SUBUNIT_COMPLEX	7	0.0335498	Up	0.00842718	0.654992
HP_SCALING_SKIN	21	0.0511213	Up	0.00859056	0.665103
HP_ABNORMAL_MANDIBULAR_RAMUS_MORPHOLOGY	5	0.0799713	Up	0.00863326	0.665828
STAMBOLSKY_BOUND_BY_MUTATED_TP53	13	0.0367301	Down	0.0088352	0.677434
REACTOME_DISEASES_OF_DNA_REPAIR	10	0.031814	Down	0.00885158	0.677434
PUIFFE_INVASION_INHIBITED_BY_ASCITES_DN	144	0.0561462	Up	0.00889195	0.677926
GO_POSITIVE_REGULATION_OF_STEM_CELL_DIFFERENTIATION	16	-0.00684182	Up	0.00893748	0.678374
GO_CXCR_CHEMOKINE_RECEPTOR_BINDING	9	0.0803582	Up	0.00896575	0.678374
GO_TONIC_SMOOTH_MUSCLE_CONTRACTION	7	-8.28e-05	Up	0.00904445	0.681747
GO_RECEPTOR_ANTAGONIST_ACTIVITY	20	0.0796892	Up	0.00908549	0.682266
GO_REGULATION_OF_SYNAPTIC_VESICLE_FUSION_TO_PRESYNAPTIC_ACTIVE_ZONE_MEMBRANE	5	0.00116295	Down	0.00913859	0.683683
WU_HBX_TARGETS_2_DN	13	0.0368131	Up	0.00937721	0.692259
HP_NARROW_NOSE	13	0.0303097	Down	0.00940698	0.692259
SUBTIL_PROGESTIN_TARGETS	34	0.0326468	Up	0.00941826	0.692259
WP_LNCRNAMEDIATED_MECHANISMS_OF_THERAPEUTIC_RESISTANCE	4	-0.0470896	Up	0.00946184	0.692259
GO_INSEMINATION	4	-0.0705868	Down	0.00950465	0.692259
REACTOME_KERATINIZATION	70	0.122799	Up	0.00953241	0.692259
GARGALOVIC_RESPONSE_TO_OXIDIZED_PHOSPHOLIPIDS_BLACK_DN	10	0.0358228	Down	0.00954398	0.692259
SMID_BREAST_CANCER_NORMAL_LIKE_DN	5	0.142168	Up	0.00956991	0.692259
GO_NEGATIVE_REGULATION_OF_HETEROCHROMATIN_ASSEMBLY	4	-0.036381	Down	0.00959066	0.692259
GO_CELL_ADHESION_MOLECULE_PRODUCTION	13	-0.0144791	Up	0.00963353	0.692259
REACTOME_DEFECTIVE_LFNG_CAUSES_SCDO3	4	0.105566	Down	0.00963444	0.692259
GO_NITRIC_OXIDE_SYNTHASE_BIOSYNTHETIC_PROCESS	15	0.0212142	Up	0.00975269	0.692375
GO_SULFUR_AMINO_ACID_TRANSMEMBRANE_TRANSPORTER_ACTIVITY	5	0.0065985	Down	0.00975412	0.692375
GO_PROTON_TRANSPORTING_ATP_SYNTHASE_ACTIVITY_ROTATIONAL_MECHANISM	18	0.139486	Up	0.00981044	0.692375
GO_CADHERIN_BINDING_INVOLVED_IN_CELL_CELL_ADHESION	17	0.138007	Up	0.00984691	0.692375
SMIRNOV_CIRCULATING_ENDOTHELIOCYTES_IN_CANCER_DN	3	-0.0532158	Up	0.00986746	0.692375
KEGG_PROTEASOME	44	0.0570801	Up	0.00989458	0.692375
REACTOME_REGULATION_OF_TLR_BY_ENDOGENOUS_LIGAND	10	0.0323618	Up	0.00991624	0.692375
HP_CHRONIC_ATROPHIC_GASTRITIS	4	0.179168	Up	0.00992199	0.692375
GO_NEGATIVE_REGULATION_OF_CYTOSOLIC_CALCIUM_ION_CONCENTRATION	7	0.037603	Down	0.00994802	0.692375
NAGASHIMA_EGF_SIGNALING_UP	56	0.0807467	Up	0.00999698	0.693367
MEBARKI_HCC_PROGENITOR_WNT_DN_CTNNB1_INDEPENDENT	10	-0.0053376	Up	0.0101517	0.70166
GO_REGULATION_OF_SYNAPTIC_TRANSMISSION_DOPAMINERGIC	14	-0.0258131	Up	0.0102173	0.702995
REACTOME_CYTOSOLIC_TRNA_AMINOACYLATION	6	-0.0544738	Up	0.0102675	0.702995
GO_SODIUM_ION_TRANSMEMBRANE_TRANSPORTER_ACTIVITY	81	0.0169663	Down	0.0102808	0.702995
MAHADEVAN_IMATINIB_RESISTANCE_DN	7	-0.0430061	Up	0.0103118	0.702995
GO_ECTOPIC_GERM_CELL_PROGRAMMED_CELL_DEATH	6	-0.0327427	Up	0.0103811	0.703406
GO_POLYOL_TRANSMEMBRANE_TRANSPORTER_ACTIVITY	3	-0.0331244	Down	0.0103882	0.703406
GO_STRUCTURAL_CONSTITUENT_OF_POSTSYNAPTIC_ACTIN_CYTOSKELETON	4	0.131506	Up	0.0104306	0.703891
HP_SEPTO_OPTIC_DYSPLASIA	11	0.012356	Down	0.0104821	0.704981
REACTOME_INTERLEUKIN_1_FAMILY_SIGNALING	125	0.0462758	Up	0.0105214	0.70525
GO_MCM_COMPLEX	12	0.0238811	Down	0.0105849	0.707137
GO_SPERM_ANNULUS	4	0.0764871	Up	0.0106223	0.707266
GO_RESPONSE_TO_LEPTIN	16	0.0208453	Up	0.0106628	0.707604
CROMER_TUMORIGENESIS_DN	37	0.0285516	Up	0.010728	0.709577
REACTOME_UNWINDING_OF_DNA	12	0.00841823	Down	0.0108756	0.709846
GO_POSITIVE_REGULATION_OF_GRANULOCYTE_MACROPHAGE_COLONY_STIMULATING_FACTOR_PRODUCTION	6	0.0414326	Up	0.0108832	0.709846
MOOTHA_VOXPHOS	89	0.0734729	Up	0.0108846	0.709846
HP_ASYMMETRY_OF_SPINAL_FACET_JOINTS	3	0.00453759	Down	0.0109225	0.709846
GO_MORPHOGENESIS_OF_AN_EPITHELIAL_FOLD	16	0.0155467	Down	0.0109235	0.709846
GO_NEGATIVE_REGULATION_OF_NIK_NF_KAPPAB_SIGNALING	16	0.0115496	Up	0.0109453	0.709846
BLANCO_MELO_COVID19_BRONCHIAL_EPITHELIAL_CELLS_SARS_COV_2_INFECTION_DN	51	0.0135631	Down	0.0109878	0.710295
GO_REGULATION_OF_OOCYTE_MATURATION	6	0.0335584	Down	0.0110631	0.712855
GO_PEPTIDYL_TYROSINE_DEPHOSPHORYLATION_INVOLVED_IN_INACTIVATION_OF_PROTEIN_KINASE_ACTIVITY	4	-0.151028	Up	0.0111909	0.715156
GO_NEGATIVE_REGULATION_OF_INTERFERON_GAMMA_PRODUCTION	27	0.0460579	Up	0.0112299	0.715156
HP_CONGENITAL_BILATERAL_HIP_DISLOCATION	6	-0.020205	Down	0.0112547	0.715156
HP_APLASIA_HYPOPLASIA_OF_THE_PUBIC_BONE	13	0.0504804	Down	0.0112558	0.715156
KAMIKUBO_MYELOID_CEBPA_NETWORK	18	0.0817993	Up	0.0113074	0.715156
GO_KERATINIZATION	79	0.11092	Up	0.0113136	0.715156
CHANG_POU5F1_TARGETS_UP	11	0.0217159	Up	0.0114235	0.719825
GO_INTESTINAL_LIPID_ABSORPTION	8	0.0360823	Up	0.0115549	0.721302
GO_ANTIMICROBIAL_HUMORAL_RESPONSE	54	0.0707846	Up	0.0116254	0.721302
RODRIGUES_NTN1_AND_DCC_TARGETS	27	0.0534794	Down	0.0116299	0.721302
LASTOWSKA_COAMPLIFIED_WITH_MYCN	31	0.0617826	Up	0.0116794	0.721302
HUMMERICH_MALIGNANT_SKIN_TUMOR_UP	14	0.150828	Up	0.0116898	0.721302
GO_POSITIVE_REGULATION_OF_SKELETAL_MUSCLE_TISSUE_REGENERATION	4	0.0775543	Up	0.0117351	0.721302
GO_REGULATION_OF_SKELETAL_MUSCLE_TISSUE_REGENERATION	4	0.0775543	Up	0.0117351	0.721302
SPIRA_SMOKERS_LUNG_CANCER_UP	35	0.056488	Up	0.0117821	0.721302
WONG_ENDMETRIUM_CANCER_UP	16	0.0617559	Up	0.0117925	0.721302
GO_SARCOMERE_ORGANIZATION	27	0.00600117	Up	0.0118178	0.721302
HAHTOLA_MYCOSIS_FUNGOIDES_CD4_UP	58	0.0535431	Up	0.0118898	0.721302
IIZUKA_LIVER_CANCER_PROGRESSION_G2_G3_UP	22	0.0207033	Up	0.011944	0.721302
AUJLA_IL22_AND_IL17A_SIGNALING	7	0.0311041	Up	0.0119873	0.721302
GO_PROTON_TRANSPORTING_ATP_SYNTHASE_COMPLEX	21	0.128864	Up	0.0120241	0.721302
ONO_AML1_TARGETS_UP	13	0.0521417	Up	0.0120445	0.721302
GO_SOFT_PALATE_DEVELOPMENT	3	0.138742	Down	0.0120546	0.721302
GO_PHOSPHOLIPASE_A2_INHIBITOR_ACTIVITY	5	0.126937	Up	0.0121086	0.721302
AIGNER_ZEB1_TARGETS	37	0.10686	Up	0.0121481	0.721302
GO_RETINAL_BIPOLAR_NEURON_DIFFERENTIATION	3	0.0628916	Down	0.0121536	0.721302
HP_DACRYOCYSTITIS	5	0.21089	Down	0.0122115	0.721302
GO_NEGATIVE_REGULATION_OF_ACTIVIN_RECEPTOR_SIGNALING_PATHWAY	8	-0.0309407	Up	0.0122299	0.721302
FUJIWARA_PARK2_IN_LIVER_CANCER_DN	5	-0.0172373	Up	0.0122908	0.721302
HP_CONGENITAL_NONBULLOUS_ICHTHYOSIFORM_ERYTHRODERMA	11	0.0637146	Up	0.012307	0.721302
REACTOME_FORMATION_OF_THE_CORNIFIED_ENVELOPE	69	0.125173	Up	0.0123564	0.721302
REACTOME_SLBP_DEPENDENT_PROCESSING_OF_REPLICATION_DEPENDENT_HISTONE_PRE_MRNAS	11	0.0620171	Up	0.0123638	0.721302
GO_CORNIFICATION	70	0.127365	Up	0.0124585	0.721302
BIOCARTA_INTRINSIC_PATHWAY	10	0.00324584	Down	0.012475	0.721302
GO_RESPONSE_TO_ZINC_ION	35	0.0583905	Down	0.0125422	0.721302
GO_GROWTH_HORMONE_SECRETION	9	-0.00188518	Up	0.0125755	0.721302
GO_CELLULAR_RESPONSE_TO_PEPTIDOGLYCAN	3	-0.00679939	Up	0.012593	0.721302
GO_REGULATION_OF_FEVER_GENERATION	7	-0.071904	Up	0.0126064	0.721302
WU_HBX_TARGETS_1_UP	13	0.113073	Up	0.0126163	0.721302
GO_NEGATIVE_REGULATION_OF_PHOSPHOLIPASE_ACTIVITY	7	0.13563	Up	0.0126386	0.721302
REACTOME_FORMATION_OF_ATP_BY_CHEMIOSMOTIC_COUPLING	18	0.127345	Up	0.0126867	0.721985
GO_PROSTANOID_BIOSYNTHETIC_PROCESS	24	0.0457059	Up	0.0129173	0.733022
KUROZUMI_RESPONSE_TO_ONCOCYTIC_VIRUS	21	0.0276817	Up	0.0129733	0.734085
GO_ACTIVIN_BINDING	13	0.091551	Up	0.0130096	0.734085
HP_BROAD_PHILTRUM	18	-0.0126492	Down	0.0130842	0.734476
GO_KERATIN_FILAMENT	23	0.132244	Up	0.01309	0.734476
GO_RESPONSE_TO_ERYTHROPOIETIN	4	0.265647	Down	0.0132565	0.736743
GO_VITAMIN_A_METABOLIC_PROCESS	3	0.00778927	Up	0.0132631	0.736743
GO_PROSTATIC_BUD_FORMATION	6	-0.0657688	Down	0.0132704	0.736743
BIOCARTA_PROTEASOME_PATHWAY	20	0.110262	Up	0.013278	0.736743
DAZARD_RESPONSE_TO_UV_NHEK_UP	206	0.0526946	Up	0.0134227	0.740097
GO_CELLULAR_RESPONSE_TO_LEPTIN_STIMULUS	13	0.0192485	Up	0.0134309	0.740097
GO_PROTON_TRANSPORTING_TWO_SECTOR_ATPASE_COMPLEX_CATALYTIC_DOMAIN	16	0.0274725	Up	0.0134496	0.740097
GO_MITOCHONDRIAL_RESPIRATORY_CHAIN_COMPLEX_III_ASSEMBLY	10	0.0141643	Up	0.0135486	0.743499
GO_REGULATION_OF_CELLULAR_PH_REDUCTION	4	0.02191	Up	0.0137678	0.751965
WP_CYTOKINES_AND_INFLAMMATORY_RESPONSE	13	-0.0355728	Up	0.0137782	0.751965
HP_DECREASED_METHYLMALONYL_COA_MUTASE_ACTIVITY	5	0.019233	Up	0.0140223	0.756466
GO_MATERNAL_PROCESS_INVOLVED_IN_PARTURITION	7	-0.0227682	Up	0.0140488	0.756466
GO_LIPOPHAGY	7	0.0436377	Up	0.0140571	0.756466
GO_PROTON_TRANSPORTING_ATP_SYNTHASE_COMPLEX_CATALYTIC_CORE_F_1	6	0.0869911	Up	0.014066	0.756466
LUCAS_HNF4A_TARGETS_DN	5	0.0642067	Down	0.014091	0.756466
HU_ANGIOGENESIS_DN	32	0.0606097	Up	0.0141316	0.756466
GO_CYCLIN_A2_CDK2_COMPLEX	4	-0.114847	Down	0.0141382	0.756466
COLLIS_PRKDC_REGULATORS	15	0.0596399	Up	0.0141636	0.756466
SABATES_COLORECTAL_ADENOMA_UP	96	0.0268136	Up	0.0142842	0.760872
HP_RADIAL_DEVIATION_OF_THE_HAND	5	-0.0813375	Up	0.0143251	0.761023
GO_INNER_CELL_MASS_CELL_DIFFERENTIATION	4	0.0530255	Down	0.0143641	0.761071
GO_POSITIVE_REGULATION_OF_HEART_RATE	15	-0.00924347	Up	0.0144221	0.76212
HANSON_HRAS_SIGNALING_VIA_NFKB	17	0.0850142	Up	0.0145068	0.764573
MCBRYAN_PUBERTAL_BREAST_5_6WK_UP	108	0.0339204	Up	0.0145769	0.766249
GO_CYTOCHROME_COMPLEX	28	0.097712	Up	0.0146752	0.769389
BARRIER_CANCER_RELAPSE_TUMOR_SAMPLE_UP	14	0.0643262	Up	0.0147237	0.76991
TAKEDA_TARGETS_OF_NUP98_HOXA9_FUSION_3D_DN	17	0.0480533	Up	0.0148363	0.773438
GO_NEGATIVE_REGULATION_OF_MEIOTIC_CELL_CYCLE	11	0.0316191	Up	0.0148686	0.773438
HP_EPIDERMAL_ACANTHOSIS	34	0.0710815	Up	0.0149566	0.775063
REACTOME_ANTIMICROBIAL_PEPTIDES	23	0.0257797	Up	0.0149817	0.775063
GO_HYPEROSMOTIC_SALINITY_RESPONSE	9	0.00372006	Up	0.0150162	0.775063
AMIT_EGF_RESPONSE_240_MCF10A	21	0.0691141	Up	0.0151318	0.779014
GO_OXIDOREDUCTASE_ACTIVITY_ACTING_ON_A_HEME_GROUP_OF_DONORS	24	0.0861155	Up	0.0152045	0.780745
GO_PRESYNAPTIC_ENDOCYTIC_ZONE	7	0.0646081	Up	0.015322	0.78444
GO_RESPONSE_TO_INTERLEUKIN_1	161	0.0385681	Up	0.0153726	0.78444
REACTOME_INTEGRATION_OF_PROVIRUS	9	0.0609455	Up	0.0153943	0.78444
HAHTOLA_CTCL_CUTANEOUS	22	0.0362257	Up	0.0154683	0.784988
GO_POSITIVE_REGULATION_OF_NEUTROPHIL_MIGRATION	21	0.0254274	Up	0.0154973	0.784988
GO_REGULATION_OF_MESENCHYMAL_TO_EPITHELIAL_TRANSITION_INVOLVED_IN_METANEPHROS_MORPHOGENESIS	5	0.0144637	Up	0.0155229	0.784988
REACTOME_CRISTAE_FORMATION	31	0.0823453	Up	0.0156827	0.791067
HP_SNORING	4	0.154304	Up	0.0157558	0.792663
AMIT_EGF_RESPONSE_40_MCF10A	17	0.067972	Up	0.0158098	0.792663
GO_NEGATIVE_REGULATION_OF_LIPASE_ACTIVITY	12	0.109631	Up	0.0158493	0.792663
GRAHAM_CML_QUIESCENT_VS_NORMAL_QUIESCENT_DN	35	0.018135	Up	0.0158731	0.792663
REACTOME_BUDDING_AND_MATURATION_OF_HIV_VIRION	29	0.0785929	Up	0.0160471	0.799356
GO_REGULATION_OF_SYSTEMIC_ARTERIAL_BLOOD_PRESSURE_BY_ENDOTHELIN	4	-0.0350445	Up	0.0161388	0.801591
HP_ROUGH_BONE_TRABECULATION	20	0.0102623	Down	0.0161723	0.801591
GO_GROWTH_FACTOR_ACTIVITY	74	0.0318875	Up	0.0163777	0.808088
BURTON_ADIPOGENESIS_PEAK_AT_2HR	42	0.117893	Up	0.0163917	0.808088
DEBIASI_APOPTOSIS_BY_REOVIRUS_INFECTION_UP	283	0.0464524	Up	0.0164629	0.808088
GO_NEGATIVE_REGULATION_OF_NON_CANONICAL_WNT_SIGNALING_PATHWAY	4	-0.0214268	Down	0.0164701	0.808088
GO_GASTRIC_ACID_SECRETION	7	-0.0295721	Down	0.0165217	0.808088
GO_DNA_METHYLATION_ON_CYTOSINE	3	0.0184853	Down	0.0165461	0.808088
DONATO_CELL_CYCLE_TRETINOIN	6	-0.0214194	Up	0.0169668	0.824494
GO_POSITIVE_REGULATION_OF_GROWTH_HORMONE_SECRETION	3	-0.0557854	Up	0.017019	0.824494
HP_PULVERULENT_CATARACT	5	-0.0266763	Down	0.0171033	0.824494
KEGG_NOD_LIKE_RECEPTOR_SIGNALING_PATHWAY	54	0.0231596	Up	0.0171397	0.824494
GO_THREONINE_TYPE_PEPTIDASE_ACTIVITY	28	0.0319493	Up	0.0171627	0.824494
GO_ACYLGLYCEROL_HOMEOSTASIS	17	0.0226725	Up	0.0171688	0.824494
REACTOME_INTERLEUKIN_1_SIGNALING	100	0.0508046	Up	0.0172241	0.824494
GO_POSITIVE_REGULATION_OF_HUMORAL_IMMUNE_RESPONSE	9	-0.0237629	Up	0.0172299	0.824494
FARMER_BREAST_CANCER_CLUSTER_1	16	0.0229144	Down	0.0172535	0.824494
HP_ABDOMINAL_AORTIC_ANEURYSM	15	0.000798357	Up	0.0173961	0.829326
GO_REGULATION_OF_OOGENESIS	7	0.0519659	Down	0.0175181	0.831263
XU_GH1_EXOGENOUS_TARGETS_UP	26	-0.0011356	Down	0.01752	0.831263
GO_NEGATIVE_REGULATION_OF_T_HELPER_1_TYPE_IMMUNE_RESPONSE	6	0.00993312	Up	0.0178365	0.844274
GO_POSITIVE_REGULATION_OF_SARCOMERE_ORGANIZATION	3	-0.138174	Up	0.0179914	0.845291
HP_PAROXYSMAL_SUPRAVENTRICULAR_TACHYCARDIA	3	0.0350455	Up	0.0180122	0.845291
HP_SYNOSTOSIS_OF_METACARPALS_METATARSALS	7	0.0241709	Down	0.0180413	0.845291
PID_ERBB_NETWORK_PATHWAY	11	0.0600846	Up	0.0181537	0.845291
REACTOME_SHC1_EVENTS_IN_EGFR_SIGNALING	13	0.0453875	Up	0.0181616	0.845291
YAMASHITA_LIVER_CANCER_STEM_CELL_UP	40	0.0454035	Up	0.0181777	0.845291
HP_SPONTANEOUS_ABORTION	38	-0.0013018	Down	0.0182217	0.845291
GO_PROTON_CHANNEL_ACTIVITY	20	0.119838	Up	0.0182397	0.845291
HP_NARROW_VERTEBRAL_INTERPEDICULAR_DISTANCE	9	0.0125676	Down	0.0182424	0.845291
HP_ABNORMALITY_OF_EPIDERMAL_MORPHOLOGY	57	0.0560499	Up	0.0182855	0.845291
FERRARI_RESPONSE_TO_FENRETINIDE_UP	20	0.117608	Up	0.0183235	0.845291
ABE_VEGFA_TARGETS_30MIN	16	0.0588139	Up	0.0184005	0.846888
GO_INTERLEUKIN_1_MEDIATED_SIGNALING_PATHWAY	96	0.0504332	Up	0.0185738	0.852902
GO_POSITIVE_REGULATION_OF_BLOOD_CIRCULATION	38	0.0332269	Up	0.0186455	0.853204
GO_POSITIVE_REGULATION_OF_CELL_MIGRATION_INVOLVED_IN_SPROUTING_ANGIOGENESIS	19	0.0158174	Up	0.0187331	0.853204
GO_DNA_N_GLYCOSYLASE_ACTIVITY	13	0.0265583	Down	0.0187437	0.853204
GO_NEURAL_PLATE_ANTERIOR_POSTERIOR_REGIONALIZATION	5	0.0722345	Down	0.0188121	0.853204
TONKS_TARGETS_OF_RUNX1_RUNX1T1_FUSION_SUSTAINED_IN_GRANULOCYTE_UP	13	0.0686585	Up	0.0188212	0.853204
HP_TALIPES_CALCANEOVALGUS	8	-0.0119472	Down	0.0188367	0.853204
GO_INTERLEUKIN_1_RECEPTOR_BINDING	11	0.136265	Up	0.0189936	0.856742
GO_PORIN_ACTIVITY	5	0.0113691	Up	0.0190006	0.856742
GO_LAMELLAR_BODY	12	0.0434772	Up	0.0192162	0.864096
GO_POSITIVE_REGULATION_OF_T_CELL_CYTOKINE_PRODUCTION	18	0.0421486	Up	0.0192502	0.864096
KEGG_RETINOL_METABOLISM	27	0.00512864	Up	0.0193749	0.865963
BLANCO_MELO_HUMAN_PARAINFLUENZA_VIRUS_3_INFECTION_A594_CELLS_UP	170	0.0119928	Up	0.0193785	0.865963
FLOTHO_PEDIATRIC_ALL_THERAPY_RESPONSE_DN	29	0.0275657	Down	0.0195378	0.86666
HP_BIRD_LIKE_FACIES	12	0.0537476	Up	0.0195609	0.86666
IGARASHI_ATF4_TARGETS_UP	3	-0.053937	Up	0.0196015	0.86666
GO_PROTEASOME_CORE_COMPLEX_BETA_SUBUNIT_COMPLEX	13	0.0402455	Up	0.0196027	0.86666
GO_PROTON_TRANSPORTING_TWO_SECTOR_ATPASE_COMPLEX	45	0.0651067	Up	0.0196473	0.86666
HP_DEFORMED_SELLA_TURCICA	13	0.0336078	Down	0.0196544	0.86666
WIERENGA_STAT5A_TARGETS_GROUP2	37	0.0458265	Up	0.0198328	0.868996
KERLEY_RESPONSE_TO_CISPLATIN_UP	40	0.0385345	Up	0.0199255	0.868996
GENTILE_UV_RESPONSE_CLUSTER_D2	37	0.0612222	Up	0.0199682	0.868996
BOYAULT_LIVER_CANCER_SUBCLASS_G56_DN	16	0.0152465	Up	0.0199926	0.868996
HP_MACULAR_DYSTROPHY	10	0.0226694	Up	0.0200031	0.868996
GO_DNA_LIGATION_INVOLVED_IN_DNA_REPAIR	8	-0.0318116	Up	0.0200459	0.868996
GO_RNA_ADENYLYLTRANSFERASE_ACTIVITY	4	-0.0184222	Up	0.0201024	0.868996
REACTOME_COMMON_PATHWAY_OF_FIBRIN_CLOT_FORMATION	7	0.015766	Down	0.0201283	0.868996
GO_CELLULAR_RESPONSE_TO_NITROGEN_STARVATION	11	-0.00992897	Up	0.0201424	0.868996
BOHN_PRIMARY_IMMUNODEFICIENCY_SYNDROM_UP	43	0.0427908	Up	0.0201424	0.868996
XU_RESPONSE_TO_TRETINOIN_AND_NSC682994_UP	14	0.0505343	Up	0.0202398	0.871315
REACTOME_RHO_GTPASES_ACTIVATE_WASPS_AND_WAVES	33	0.0649681	Up	0.0203321	0.873408
HP_INCREASED_TOTAL_BILIRUBIN	10	0.0128487	Down	0.0204074	0.874761
GO_REGULATION_OF_MONOCYTE_DIFFERENTIATION	15	0.0321495	Down	0.0204703	0.875577
YANAGIHARA_ESX1_TARGETS	26	0.0662077	Up	0.0205552	0.87733
BIERIE_INFLAMMATORY_RESPONSE_TGFB1	5	0.110185	Up	0.020671	0.880195
GO_ODONTOBLAST_DIFFERENTIATION	4	0.211529	Down	0.0207608	0.880195
GO_METHYL_CPG_BINDING	20	0.0482965	Down	0.0208498	0.880195
HP_FOOD_ALLERGY	3	-0.044125	Up	0.0208531	0.880195
NABA_SECRETED_FACTORS	142	0.0387527	Up	0.0209205	0.880195
GO_CORNIFIED_ENVELOPE_ASSEMBLY	5	0.042871	Up	0.0209218	0.880195
WANG_RESPONSE_TO_FORSKOLIN_DN	9	-0.0131287	Down	0.0210593	0.880195
GO_REGULATION_OF_T_HELPER_CELL_DIFFERENTIATION	19	0.0568959	Up	0.0211431	0.880195
GO_RESPONSE_TO_FUNGUS	25	0.0584526	Up	0.0211517	0.880195
REACTOME_DISEASES_OF_BASE_EXCISION_REPAIR	5	0.17552	Down	0.02116	0.880195
GO_DIVALENT_METAL_ION_EXPORT	9	0.026593	Down	0.021186	0.880195
GO_ORGANELLAR_RIBOSOME	89	0.0416461	Up	0.0212347	0.880195
GO_SYNAPTIC_TRANSMISSION_DOPAMINERGIC	20	-0.0222744	Up	0.0212586	0.880195
GO_CD4_POSITIVE_ALPHA_BETA_T_CELL_CYTOKINE_PRODUCTION	12	0.0243952	Up	0.0213297	0.880195
DELASERNA_TARGETS_OF_MYOD_AND_SMARCA4	4	-0.0239888	Down	0.0213861	0.880195
TONKS_TARGETS_OF_RUNX1_RUNX1T1_FUSION_SUSTAINED_IN_MONOCYTE_DN	3	-0.0867561	Up	0.0213999	0.880195
GO_SULFUR_AMINO_ACID_TRANSPORT	5	-0.0836598	Down	0.0214946	0.880195
REACTOME_DISPLACEMENT_OF_DNA_GLYCOSYLASE_BY_APEX1	9	0.0137181	Down	0.0215126	0.880195
REACTOME_INTERLEUKIN_4_AND_INTERLEUKIN_13_SIGNALING	80	0.0358856	Up	0.021566	0.880195
REACTOME_BIOSYNTHESIS_OF_EPA_DERIVED_SPMS	4	0.124016	Up	0.0215736	0.880195
GO_ADENYLATE_CYCLASE_INHIBITING_G_PROTEIN_COUPLED_RECEPTOR_SIGNALING_PATHWAY	39	0.00672923	Up	0.0215948	0.880195
GO_ALCOHOL_DEHYDROGENASE_NAD_P_PLUS_ACTIVITY	4	-0.083826	Up	0.0215974	0.880195
GO_SEQUESTERING_OF_ZINC_ION	7	0.105807	Up	0.0216358	0.880195
HP_PROMINENT_OCCIPUT	39	0.0270714	Down	0.0217706	0.882281
HP_ELBOW_ANKYLOSIS	5	-0.0646956	Down	0.0217923	0.882281
JIANG_AGING_CEREBRAL_CORTEX_UP	26	0.0871369	Up	0.0218196	0.882281
GO_POSITIVE_REGULATION_OF_CYTOKINE_BIOSYNTHETIC_PROCESS	27	0.0235988	Up	0.0218992	0.883584
BLANCO_MELO_COVID19_SARS_COV_2_INFECTION_CALU3_CELLS_UP	252	0.015318	Up	0.0219403	0.883584
REACTOME_DOWNSTREAM_SIGNALING_EVENTS_OF_B_CELL_RECEPTOR_BCR_	80	0.0579773	Up	0.0220323	0.88384
GO_RESPONSE_TO_PROSTAGLANDIN_D	3	0.0532005	Up	0.0220759	0.88384
HP_SHORT_UPPER_LIP	11	0.0284517	Down	0.0221139	0.88384
GO_REGULATION_OF_TRAIL_ACTIVATED_APOPTOTIC_SIGNALING_PATHWAY	5	-0.0412799	Up	0.0222545	0.88384
GO_CELLULAR_RESPONSE_TO_FLUID_SHEAR_STRESS	18	0.0557929	Up	0.0222929	0.88384
GO_MITOCHONDRIAL_PROTEIN_COMPLEX	268	0.0544034	Up	0.0223098	0.88384
GO_NEGATIVE_REGULATION_OF_TISSUE_REMODELING	17	0.0313356	Down	0.0223279	0.88384
WENG_POR_DOSAGE	17	0.0234182	Up	0.0223298	0.88384
PEDERSEN_METASTASIS_BY_ERBB2_ISOFORM_1	42	0.0397236	Up	0.0223449	0.88384
HP_MEGALOCORNEA	31	0.0472358	Down	0.0223964	0.884127
MALIK_REPRESSED_BY_ESTROGEN	12	0.0477706	Up	0.0225253	0.88746
GO_DISTAL_TUBULE_DEVELOPMENT	8	-0.017132	Down	0.0226704	0.890001
GO_OXYGEN_TRANSPORT	3	-0.0625172	Up	0.022697	0.890001
TONKS_TARGETS_OF_RUNX1_RUNX1T1_FUSION_ERYTHROCYTE_DN	9	0.00941172	Up	0.0227234	0.890001
WP_IL10_ANTIINFLAMMATORY_SIGNALING_PATHWAY	9	0.0267141	Up	0.0228625	0.890348
GO_NEGATIVE_REGULATION_OF_MITOCHONDRIAL_MEMBRANE_PERMEABILITY	5	-0.0186686	Up	0.0228851	0.890348
GO_POSITIVE_REGULATION_OF_OXIDATIVE_STRESS_INDUCED_INTRINSIC_APOPTOTIC_SIGNALING_PATHWAY	5	-0.0189577	Up	0.02292	0.890348
GO_POSITIVE_REGULATION_OF_NEUROINFLAMMATORY_RESPONSE	9	-0.047108	Up	0.0229366	0.890348
HINATA_NFKB_TARGETS_KERATINOCYTE_UP	78	0.0548271	Up	0.0230669	0.890348
PID_FRA_PATHWAY	32	0.0587816	Up	0.0230756	0.890348
HP_BREECH_PRESENTATION	15	0.00107919	Down	0.0231405	0.890348
BIOCARTA_SAM68_PATHWAY	6	0.0345325	Up	0.0231599	0.890348
GO_POSITIVE_REGULATION_OF_CD4_POSITIVE_ALPHA_BETA_T_CELL_DIFFERENTIATION	16	0.0546607	Up	0.0231609	0.890348
BANDRES_RESPONSE_TO_CARMUSTIN_MGMT_24HR_UP	9	0.0286525	Up	0.023178	0.890348
GO_PARTURITION	11	0.0312237	Up	0.0232416	0.891078
BYSTROEM_CORRELATED_WITH_IL5_UP	29	0.0699231	Up	0.0233958	0.893013
SESTO_RESPONSE_TO_UV_C0	121	0.068603	Up	0.0234109	0.893013
GO_REGULATION_OF_LOW_DENSITY_LIPOPROTEIN_PARTICLE_RECEPTOR_CATABOLIC_PROCESS	6	0.125157	Down	0.0234262	0.893013
GO_CATECHOLAMINE_BIOSYNTHETIC_PROCESS	8	0.03521	Up	0.0236418	0.895474
GO_CHRONIC_INFLAMMATORY_RESPONSE	15	0.0339079	Up	0.0237393	0.895474
RUAN_RESPONSE_TO_TROGLITAZONE_DN	12	0.0372135	Up	0.0237753	0.895474
ELLWOOD_MYC_TARGETS_DN	37	0.0286804	Up	0.0239153	0.895474
GO_ACTIN_FILAMENT	90	0.0504182	Up	0.0239156	0.895474
ONGUSAHA_BRCA1_TARGETS_DN	10	0.046342	Up	0.0239489	0.895474
GO_REGULATION_OF_CORE_PROMOTER_BINDING	6	0.0822912	Up	0.023952	0.895474
GO_POSITIVE_REGULATION_OF_MICROTUBULE_BINDING	6	-0.0498142	Up	0.0239751	0.895474
GO_RECEPTOR_REGULATOR_ACTIVITY	222	0.0226408	Up	0.024007	0.895474
RAY_ALZHEIMERS_DISEASE	8	-0.0566916	Up	0.0240587	0.895474
GO_POSITIVE_REGULATION_OF_STRIATED_MUSCLE_CONTRACTION	8	0.0466088	Up	0.0240614	0.895474
GO_MELANOSOME_ASSEMBLY	5	0.0039279	Up	0.0240738	0.895474
GO_NEGATIVE_REGULATION_OF_MORPHOGENESIS_OF_AN_EPITHELIUM	16	-0.00151932	Up	0.024084	0.895474
GO_PROTON_TRANSPORTING_ATP_SYNTHASE_COMPLEX_COUPLING_FACTOR_F_O	13	0.123252	Up	0.0241453	0.895474
GO_MATURE_RIBOSOME_ASSEMBLY	6	0.010098	Up	0.0241632	0.895474
GO_CALCIUM_ACTIVATED_CATION_CHANNEL_ACTIVITY	15	0.0119482	Down	0.024296	0.898727
GO_SULFUR_COMPOUND_TRANSPORT	43	0.00956228	Down	0.0243564	0.899296
GENTILE_UV_HIGH_DOSE_UP	17	0.0454197	Up	0.0244701	0.901828
GO_REGULATION_OF_INSULIN_LIKE_GROWTH_FACTOR_RECEPTOR_SIGNALING_PATHWAY	12	0.0297916	Up	0.0246474	0.903034
NEMETH_INFLAMMATORY_RESPONSE_LPS_UP	74	0.0371229	Up	0.0246497	0.903034
GHANDHI_BYSTANDER_IRRADIATION_UP	74	0.0179096	Up	0.0246584	0.903034
GO_MITOCHONDRIAL_LARGE_RIBOSOMAL_SUBUNIT	58	0.0349917	Up	0.0246837	0.903034
GO_ACUTE_PHASE_RESPONSE	25	-0.00546588	Up	0.0248069	0.905884
HP_ABNORMALITY_OF_BLOOD_VOLUME_HOMEOSTASIS	21	0.0109352	Up	0.0248775	0.906369
GUTIERREZ_MULTIPLE_MYELOMA_UP	38	0.0525863	Up	0.024911	0.906369
GO_REGULATION_OF_GROWTH_RATE	6	-0.00811313	Down	0.0251055	0.910069
REACTOME_RHO_GTPASES_ACTIVATE_CIT	19	0.0523419	Up	0.0251127	0.910069
HP_ABNORMAL_DRINKING_BEHAVIOR	22	0.0144562	Down	0.0251493	0.910069
GO_REGULATION_OF_GROWTH_HORMONE_SECRETION	6	-0.0188488	Up	0.0252823	0.911457
REACTOME_UCH_PROTEINASES	87	0.0484369	Up	0.0253175	0.911457
GO_SEROTONIN_UPTAKE	6	-0.0421364	Down	0.0253246	0.911457
HP_ACIDEMIA	18	0.022173	Up	0.0254069	0.912774
GO_POSITIVE_REGULATION_OF_OSTEOBLAST_PROLIFERATION	6	0.112396	Up	0.0257907	0.924901
GO_NEGATIVE_REGULATION_OF_OSTEOBLAST_PROLIFERATION	7	-0.0170024	Down	0.0259628	0.928068
REACTOME_G1_S_SPECIFIC_TRANSCRIPTION	29	0.0115202	Down	0.025997	0.928068
GO_REGULATION_OF_URINE_VOLUME	13	0.0424391	Up	0.0260184	0.928068
MEISSNER_BRAIN_HCP_WITH_H3K4ME2_AND_H3K27ME3	31	0.0119246	Down	0.0261267	0.930267
BIOCARTA_IL10_PATHWAY	12	-0.0267975	Up	0.026278	0.933883
GO_REGULATION_OF_PENILE_ERECTION	3	-0.0575162	Down	0.0263347	0.933883
HALLMARK_OXIDATIVE_PHOSPHORYLATION	201	0.0648072	Up	0.0264345	0.933883
HALLMARK_ANGIOGENESIS	24	0.0545912	Down	0.0264461	0.933883
GO_POSITIVE_REGULATION_OF_SECONDARY_METABOLITE_BIOSYNTHETIC_PROCESS	3	0.0203871	Up	0.0265779	0.933883
GO_ANTIBACTERIAL_HUMORAL_RESPONSE	20	0.0373908	Up	0.0267034	0.933883
HP_ABNORMALITY_OF_HAIR_GROWTH	31	0.0273288	Up	0.0267233	0.933883
HP_SKELETAL_MYOPATHY	7	0.048667	Up	0.0267387	0.933883
GO_UBIQUITIN_LIKE_PROTEIN_SPECIFIC_PROTEASE_ACTIVITY	17	0.0452729	Up	0.0268154	0.933883
RAHMAN_TP53_TARGETS_PHOSPHORYLATED	20	0.119894	Up	0.0268246	0.933883
HP_MATERNAL_DIABETES	17	0.0507639	Down	0.026841	0.933883
MIZUKAMI_HYPOXIA_UP	9	0.0214418	Up	0.0268456	0.933883
GO_BH3_DOMAIN_BINDING	5	0.0997681	Up	0.0268645	0.933883
HP_VERTEBRAL_ARCH_ANOMALY	12	0.0350116	Down	0.0268827	0.933883
GO_MITOCHONDRIAL_OUTER_MEMBRANE_TRANSLOCASE_COMPLEX	8	0.0902302	Up	0.0269371	0.934147
GO_PROTEIN_MATURATION_BY_4FE_4S_CLUSTER_TRANSFER	5	-0.0736178	Up	0.0270686	0.937079
SCHAEFFER_SOX9_TARGETS_IN_PROSTATE_DEVELOPMENT_UP	16	0.0430341	Up	0.027186	0.939517
SASAKI_TARGETS_OF_TP73_AND_TP63	13	0.0594766	Down	0.0273509	0.939644
GO_LEUKOCYTE_AGGREGATION	13	0.0423998	Up	0.0274286	0.939644
PHONG_TNF_TARGETS_UP	59	0.0602911	Up	0.0274731	0.939644
REACTOME_DEGRADATION_OF_AXIN	57	0.0659025	Up	0.0274755	0.939644
GO_BETA_TUBULIN_BINDING	36	0.0264303	Up	0.0274954	0.939644
SA_FAS_SIGNALING	8	0.0431102	Up	0.0275403	0.939644
HP_ABNORMALITY_OF_THE_VESTIBULOCOCHLEAR_NERVE	5	0.0357926	Up	0.0275546	0.939644
HP_PLATYBASIA	15	0.0378307	Down	0.0276023	0.939644
GO_CELL_CYCLE_DNA_REPLICATION_INITIATION	5	0.0439871	Down	0.0276131	0.939644
GO_NEGATIVE_REGULATION_OF_HEXOKINASE_ACTIVITY	4	-0.00094893	Down	0.0277058	0.941195
REACTOME_FCERI_MEDIATED_NF_KB_ACTIVATION	78	0.0531915	Up	0.0280088	0.947339
MALTA_CURATED_STEMNESS_MARKERS	15	-0.0248073	Down	0.0280509	0.947339
KEGG_OXIDATIVE_PHOSPHORYLATION	122	0.0798496	Up	0.0280693	0.947339
KONG_E2F1_TARGETS	8	0.0360185	Up	0.0280763	0.947339
WORSCHECH_TUMOR_REJECTION_UP	31	0.0193957	Up	0.0282369	0.948489
WAGSCHAL_EHMT2_TARGETS_UP	4	0.0706186	Up	0.0282376	0.948489
GO_BASE_EXCISION_REPAIR_AP_SITE_FORMATION	10	0.035377	Down	0.0282774	0.948489
REACTOME_PLATELET_CALCIUM_HOMEOSTASIS	16	0.0217638	Down	0.0283004	0.948489
GO_XENOBIOTIC_TRANSMEMBRANE_TRANSPORTER_ACTIVITY	20	0.0224645	Down	0.0283742	0.949265
DAVIES_MULTIPLE_MYELOMA_VS_MGUS_DN	17	0.124527	Up	0.0284186	0.949265
WP_PEROXIREDOXIN_2_INDUCED_OVARIAN_FAILURE	5	0.0518929	Up	0.0284898	0.949947
GO_DNA_REPLICATION_INITIATION	38	0.0196863	Down	0.0285547	0.949947
GO_ACUTE_INFLAMMATORY_RESPONSE_TO_ANTIGENIC_STIMULUS	10	0.0186121	Up	0.0286115	0.949947
GO_TUMOR_NECROSIS_FACTOR_BIOSYNTHETIC_PROCESS	20	0.065208	Up	0.0287286	0.949947
HP_PREMATURE_ARTERIOSCLEROSIS	6	-0.0172549	Down	0.0287395	0.949947
REACTOME_NEGATIVE_REGULATION_OF_NOTCH4_SIGNALING	56	0.0701505	Up	0.0287671	0.949947
GO_MAINTENANCE_OF_BLOOD_BRAIN_BARRIER	26	0.126439	Up	0.0288182	0.949947
HP_HYPOPLASTIC_PELVIS	12	0.0529459	Down	0.0288194	0.949947
HP_GENERALIZED_DYSTONIA	8	-0.0173404	Up	0.0288979	0.950963
GO_ENDOPEPTIDASE_COMPLEX	70	0.0596712	Up	0.0290702	0.953651
HEIDENBLAD_AMPLIFIED_IN_SOFT_TISSUE_CANCER	10	0.0575936	Up	0.0292498	0.953651
GO_POSITIVE_REGULATION_OF_MONOCYTE_DIFFERENTIATION	8	0.0360247	Down	0.029276	0.953651
PARK_OSTEOBLAST_DIFFERENTIATION_BY_PHENYLAMIL_UP	11	0.0890953	Up	0.0293904	0.953651
HP_APLASIA_HYPOPLASIA_OF_THE_COLON	5	0.0181646	Up	0.0294436	0.953651
HP_EXTRAMEDULLARY_HEMATOPOIESIS	12	-0.0150136	Up	0.0294628	0.953651
SEKI_INFLAMMATORY_RESPONSE_LPS_DN	16	0.00725299	Down	0.0294779	0.953651
GO_REGULATION_OF_ODONTOGENESIS_OF_DENTIN_CONTAINING_TOOTH	8	0.0351824	Down	0.029531	0.953651
GO_POSITIVE_REGULATION_OF_NITRIC_OXIDE_METABOLIC_PROCESS	32	0.0121102	Up	0.02954	0.953651
OSWALD_HEMATOPOIETIC_STEM_CELL_IN_COLLAGEN_GEL_UP	182	0.0384205	Up	0.0295933	0.953651
LIANG_SILENCED_BY_METHYLATION_2	45	0.0269439	Up	0.0296215	0.953651
MARTINEZ_RESPONSE_TO_TRABECTEDIN_UP	65	0.104311	Up	0.0296469	0.953651
GO_POSITIVE_REGULATION_OF_GLIAL_CELL_MIGRATION	6	0.0215518	Down	0.0296677	0.953651
MURAKAMI_UV_RESPONSE_6HR_UP	32	0.0789905	Up	0.0296937	0.953651
HP_SEPSIS	47	0.0346109	Up	0.0297356	0.953651
GO_NEGATIVE_REGULATION_OF_GLUCOSE_TRANSMEMBRANE_TRANSPORT	16	-0.00521392	Up	0.029754	0.953651
GO_POSITIVE_REGULATION_OF_KERATINOCYTE_PROLIFERATION	10	0.0238433	Up	0.0298326	0.953651
GO_COMPLEX_OF_COLLAGEN_TRIMERS	12	0.0236064	Down	0.0298901	0.953651
REACTOME_HEDGEHOG_LIGAND_BIOGENESIS	60	0.0582549	Up	0.0299273	0.953651
HP_EEG_WITH_SPIKE_WAVE_COMPLEXES_3_5_HZ_	6	-0.0219292	Down	0.0300154	0.953651
HALMOS_CEBPA_TARGETS_DN	38	0.0637501	Up	0.0300464	0.953651
REACTOME_ZINC_EFFLUX_AND_COMPARTMENTALIZATION_BY_THE_SLC30_FAMILY	6	0.0150632	Down	0.0301084	0.953651
GO_GLOMERULUS_MORPHOGENESIS	5	0.0285122	Down	0.0301555	0.953651
HALLMARK_APICAL_SURFACE	33	0.0299719	Down	0.0301622	0.953651
GO_POSITIVE_REGULATION_OF_PROTEIN_LOCALIZATION_TO_CILIUM	5	-0.0239248	Down	0.0301731	0.953651
HP_HUMERORADIAL_SYNOSTOSIS	8	-0.0384295	Down	0.0303181	0.955445
GO_INSULIN_LIKE_GROWTH_FACTOR_BINDING	16	0.168095	Up	0.0303255	0.955445
HP_PAROXYSMAL_DYSKINESIA	3	0.126812	Down	0.0303951	0.956131
GO_MITOCHONDRIAL_RESPIRASOME_ASSEMBLY	6	0.161417	Up	0.0304491	0.956322
GO_RETINAL_DEHYDROGENASE_ACTIVITY	5	0.0135391	Up	0.0305583	0.958244
HP_BROAD_DISTAL_PHALANX_OF_FINGER	16	0.039946	Down	0.0306681	0.960179
GO_SEQUESTERING_OF_METAL_ION	12	0.122584	Up	0.0309013	0.96488
GO_INNER_MITOCHONDRIAL_MEMBRANE_PROTEIN_COMPLEX	140	0.0732498	Up	0.0309148	0.96488
GO_LIGAND_GATED_CATION_CHANNEL_ACTIVITY	50	0.0263158	Down	0.0310769	0.968425
GO_NEGATIVE_REGULATION_OF_MEMBRANE_PERMEABILITY	7	0.0219189	Up	0.0311467	0.969088
GO_MONOVALENT_INORGANIC_ANION_HOMEOSTASIS	14	0.0221967	Down	0.0312288	0.969089
VISALA_RESPONSE_TO_HEAT_SHOCK_AND_AGING_DN	12	0.109478	Up	0.0312437	0.969089
GO_REGULATION_OF_ENDOTHELIAL_TUBE_MORPHOGENESIS	4	0.0341372	Down	0.0313129	0.969729
BARRIER_COLON_CANCER_RECURRENCE_UP	39	0.0260599	Up	0.0314436	0.970762
REACTOME_DECTIN_1_MEDIATED_NONCANONICAL_NF_KB_SIGNALING	61	0.0607231	Up	0.031452	0.970762
GO_VITAMIN_D_BINDING	4	0.000289157	Down	0.0315257	0.970762
GO_DITERPENOID_BIOSYNTHETIC_PROCESS	6	0.015028	Up	0.0315406	0.970762
SMITH_LIVER_CANCER	45	0.0302843	Up	0.0316228	0.971794
REACTOME_CGMP_EFFECTS	10	-0.0023654	Down	0.031884	0.975877
ZHANG_RESPONSE_TO_CANTHARIDIN_UP	13	0.0558321	Up	0.0319437	0.975877
GO_SULFUR_COMPOUND_TRANSMEMBRANE_TRANSPORTER_ACTIVITY	36	0.000823493	Down	0.03202	0.975877
WONG_ENDOMETRIAL_CANCER_LATE	3	0.161487	Up	0.0320357	0.975877
REACTOME_ELEVATION_OF_CYTOSOLIC_CA2_LEVELS	10	0.0365558	Down	0.0320469	0.975877
BIOCARTA_TH1TH2_PATHWAY	9	0.0325144	Up	0.0320953	0.975877
HP_DECREASED_ADENOSYLCOBALAMIN	7	-0.0112894	Up	0.0320977	0.975877
IIZUKA_LIVER_CANCER_PROGRESSION_L1_G1_UP	18	0.0258813	Down	0.0323803	0.981497
REACTOME_RUNX1_REGULATES_TRANSCRIPTION_OF_GENES_INVOLVED_IN_DIFFERENTIATION_OF_HSCS	67	0.0505056	Up	0.0323808	0.981497
GO_ASPARAGINE_METABOLIC_PROCESS	5	-0.0246247	Up	0.0324449	0.981951
GO_DNA_LIGATION	17	0.0266479	Up	0.032521	0.982764
PHONG_TNF_TARGETS_DN	7	0.162537	Up	0.032665	0.985519
GO_CERAMIDE_1_PHOSPHATE_TRANSPORT	6	0.157235	Up	0.032807	0.985519
HOFMANN_MYELODYSPLASTIC_SYNDROM_RISK_UP	19	0.0321755	Up	0.032847	0.985519
GO_POSITIVE_REGULATION_OF_CYTOSOLIC_CALCIUM_ION_CONCENTRATION_INVOLVED_IN_PHOSPHOLIPASE_C_ACTIVATING_G_PROTEIN_COUPLED_SIGNALING_PATHWAY	13	0.00508179	Up	0.0328548	0.985519
WP_FERROPTOSIS	35	0.0409176	Up	0.0328847	0.985519
HP_BREAST_HYPOPLASIA	28	0.0300433	Down	0.0329082	0.985519
PID_TCR_CALCIUM_PATHWAY	18	0.0253766	Up	0.0330208	0.986277
HP_APLASIA_HYPOPLASIA_OF_THE_BREASTS	43	0.0442699	Down	0.0330626	0.986277
BLANCO_MELO_COVID19_SARS_COV_2_INFECTION_A594_CELLS_UP	66	0.0088259	Up	0.0330816	0.986277
HP_ANTERIOR_PITUITARY_DYSGENESIS	11	0.0326804	Down	0.0332018	0.986629
HOLLERN_SQUAMOUS_BREAST_TUMOR	118	0.0477452	Up	0.0332413	0.986629
HP_SECUNDUM_ATRIAL_SEPTAL_DEFECT	4	0.00219159	Up	0.0332694	0.986629
GO_ACYL_COA_DEHYDROGENASE_ACTIVITY	11	0.00826216	Down	0.033291	0.986629
GO_RESPONSE_TO_PROTOZOAN	14	0.0158563	Up	0.0333444	0.986748
HP_ATELECTASIS	47	0.0184223	Down	0.0334845	0.987913
HP_ESOPHAGEAL_ATRESIA	20	0.0593042	Down	0.0335163	0.987913
DELLA_RESPONSE_TO_TSA_AND_BUTYRATE	26	0.0303937	Up	0.0335658	0.987913
GO_TOLL_LIKE_RECEPTOR_BINDING	11	0.0825987	Up	0.0335816	0.987913
MARIADASON_RESPONSE_TO_BUTYRATE_CURCUMIN_SULINDAC_TSA_1	8	0.0702036	Down	0.033732	0.990878
KEGG_PARKINSONS_DISEASE	119	0.0740653	Up	0.0338958	0.993361
BIOCARTA_GHRELIN_PATHWAY	5	0.149781	Up	0.033916	0.993361
HALLMARK_INFLAMMATORY_RESPONSE	135	0.0367267	Up	0.0339959	0.994242
WP_SIGNAL_TRANSDUCTION_THROUGH_IL1R	32	0.0235549	Up	0.0341162	0.996303
GO_POSITIVE_REGULATION_OF_PROTEIN_TYROSINE_KINASE_ACTIVITY	41	0.0152213	Up	0.0341738	0.996528
BECKER_TAMOXIFEN_RESISTANCE_DN	51	0.0399653	Up	0.0344087	0.999772
GO_RAGULATOR_COMPLEX	6	0.0809193	Up	0.0344777	0.999772
GO_NEGATIVE_REGULATION_OF_KIDNEY_DEVELOPMENT	10	0.00604067	Up	0.0345068	0.999772
HP_THORACOLUMBAR_KYPHOSIS	12	0.0546386	Down	0.034762	0.999772
HP_GASTROSTOMY_TUBE_FEEDING_IN_INFANCY	38	0.00329719	Down	0.0348389	0.999772
GO_UBIQUITIN_LIKE_PROTEIN_CONJUGATING_ENZYME_ACTIVITY	39	0.033198	Up	0.0348485	0.999772
GO_POSITIVE_REGULATION_OF_NK_T_CELL_ACTIVATION	3	0.195086	Up	0.0349788	0.999772
BIOCARTA_IL1R_PATHWAY	30	0.0277906	Up	0.0350742	0.999772
REACTOME_PINK1_PRKN_MEDIATED_MITOPHAGY	22	0.094279	Up	0.0352348	0.999772
REACTOME_CD28_DEPENDENT_PI3K_AKT_SIGNALING	19	0.0187276	Down	0.0352647	0.999772
HP_CHOANAL_STENOSIS	14	0.053914	Down	0.0353681	0.999772
HP_TRANSIENT_ISCHEMIC_ATTACK	35	0.0296476	Up	0.0353813	0.999772
GO_OOCYTE_MATURATION	21	0.0243111	Down	0.0354094	0.999772
GO_INTESTINAL_EPITHELIAL_STRUCTURE_MAINTENANCE	5	0.0362049	Up	0.0354254	0.999772
WP_MIRNAS_INVOLVEMENT_IN_THE_IMMUNE_RESPONSE_IN_SEPSIS	32	0.017426	Up	0.03562	0.999772
REACTOME_FOLDING_OF_ACTIN_BY_CCT_TRIC	10	0.105021	Up	0.0356312	0.999772
TORCHIA_TARGETS_OF_EWSR1_FLI1_FUSION_TOP20_DN	15	0.0800792	Up	0.0356384	0.999772
GO_REGULATION_OF_PROTEIN_KINASE_C_ACTIVITY	4	0.0432286	Down	0.0357159	0.999772
HP_DUPLICATED_COLLECTING_SYSTEM	12	0.0182069	Down	0.0357302	0.999772
GO_POSITIVE_REGULATION_OF_STEM_CELL_POPULATION_MAINTENANCE	7	0.0350442	Down	0.0358045	0.999772
REACTOME_EGFR_DOWNREGULATION	28	0.0664199	Up	0.0358761	0.999772
HOLLEMAN_ASPARAGINASE_RESISTANCE_ALL_DN	27	0.0639142	Up	0.0358844	0.999772
GO_DEFENSE_RESPONSE_TO_FUNGUS	15	0.0723775	Up	0.0358888	0.999772
GO_REGULATION_OF_NEUTROPHIL_CHEMOTAXIS	20	0.0123834	Up	0.0359484	0.999772
GO_U7_SNRNP	7	0.072932	Up	0.0359947	0.999772
LY_AGING_MIDDLE_UP	10	-0.0124177	Up	0.0360636	0.999772
DUTERTRE_ESTRADIOL_RESPONSE_24HR_DN	478	0.0488859	Up	0.036125	0.999772
GO_NEGATIVE_REGULATION_OF_NEUROTRANSMITTER_TRANSPORT	11	0.0103718	Down	0.0361781	0.999772
GO_IMMATURE_T_CELL_PROLIFERATION	8	0.00929746	Up	0.0362225	0.999772
BLANCO_MELO_INFLUENZA_A_INFECTION_A594_CELLS_UP	37	0.0424063	Up	0.0363308	0.999772
REACTOME_NOSTRIN_MEDIATED_ENOS_TRAFFICKING	4	-0.0128147	Up	0.0364694	0.999772
RICKMAN_HEAD_AND_NECK_CANCER_C	82	0.0269924	Up	0.0364901	0.999772
KUROZUMI_RESPONSE_TO_ONCOCYTIC_VIRUS_AND_CYCLIC_RGD	3	-0.129047	Up	0.0364928	0.999772
MIZUSHIMA_AUTOPHAGOSOME_FORMATION	12	0.00676795	Up	0.0365468	0.999772
GO_INTRINSIC_COMPONENT_OF_POSTSYNAPTIC_MEMBRANE	39	0.0268212	Down	0.036581	0.999772
WP_ETHANOL_METABOLISM_RESULTING_IN_PRODUCTION_OF_ROS_BY_CYP2E1	10	-0.00627076	Up	0.036594	0.999772
GO_PROTEIN_GERANYLGERANYLTRANSFERASE_ACTIVITY	5	-0.00213495	Up	0.0366426	0.999772
GO_POSITIVE_REGULATION_OF_BLOOD_BRAIN_BARRIER_PERMEABILITY	5	0.0307445	Up	0.0366541	0.999772
OUELLET_OVARIAN_CANCER_INVASIVE_VS_LMP_UP	118	0.0683219	Up	0.0368477	0.999772
GO_RESPONSE_TO_EPINEPHRINE	10	0.00420597	Down	0.0368724	0.999772
REACTOME_CROSS_PRESENTATION_OF_SOLUBLE_EXOGENOUS_ANTIGENS_ENDOSOMES_	49	0.0546	Up	0.0370419	0.999772
HP_MACULAR_HYPOPLASIA	5	0.0279317	Down	0.0370716	0.999772
REACTOME_PERK_REGULATES_GENE_EXPRESSION	31	0.0220005	Up	0.0370727	0.999772
REACTOME_BETA_OXIDATION_OF_OCTANOYL_COA_TO_HEXANOYL_COA	5	0.0381473	Up	0.0370757	0.999772
HP_CALCINOSIS	9	0.0383753	Up	0.0371055	0.999772
HP_CHOLANGITIS	9	0.0149485	Up	0.0372413	0.999772
GO_REGULATION_OF_CATECHOLAMINE_UPTAKE_INVOLVED_IN_SYNAPTIC_TRANSMISSION	3	0.119741	Up	0.0372451	0.999772
WP_AMPLIFICATION_AND_EXPANSION_OF_ONCOGENIC_PATHWAYS_AS_METASTATIC_TRAITS	11	0.0587059	Down	0.0372973	0.999772
REACTOME_FORMYL_PEPTIDE_RECEPTORS_BIND_FORMYL_PEPTIDES_AND_MANY_OTHER_LIGANDS	4	0.122579	Up	0.0373897	0.999772
HP_ABNORMAL_RIGHT_ATRIUM_MORPHOLOGY	5	0.0763467	Down	0.0374374	0.999772
JOSEPH_RESPONSE_TO_SODIUM_BUTYRATE_UP	29	0.129933	Up	0.0374834	0.999772
GO_GLYCINE_TRANSMEMBRANE_TRANSPORTER_ACTIVITY	7	-0.0262129	Down	0.037521	0.999772
GO_FATTY_ACID_BINDING	22	0.0737008	Up	0.0375804	0.999772
HAN_JNK_SINGALING_UP	29	0.0423481	Up	0.037593	0.999772
GO_NEGATIVE_REGULATION_OF_SMOOTH_MUSCLE_CONTRACTION	12	0.0980136	Up	0.0376321	0.999772
GO_METHYLOSOME	12	0.0931417	Up	0.0376434	0.999772
ONDER_CDH1_TARGETS_1_DN	167	0.0549507	Up	0.0377125	0.999772
HP_EEG_WITH_SPIKE_WAVE_COMPLEXES	49	0.00894966	Down	0.0377301	0.999772
WP_MACROPHAGE_MARKERS	7	0.00545656	Down	0.0377414	0.999772
REACTOME_PRE_NOTCH_PROCESSING_IN_THE_ENDOPLASMIC_RETICULUM	5	0.125802	Down	0.0377558	0.999772
HP_BIVENTRICULAR_HYPERTROPHY	4	0.0503959	Up	0.037832	0.999772
GAJATE_RESPONSE_TO_TRABECTEDIN_UP	59	0.0422762	Up	0.0379725	0.999772
ZIRN_TRETINOIN_RESPONSE_WT1_UP	15	0.0211415	Up	0.0380123	0.999772
GO_DOUBLE_STRAND_BREAK_REPAIR_VIA_BREAK_INDUCED_REPLICATION	12	0.0335823	Down	0.0380225	0.999772
REACTOME_REGULATION_OF_RUNX3_EXPRESSION_AND_ACTIVITY	58	0.0707836	Up	0.038161	0.999772
GO_REGULATION_OF_WATER_LOSS_VIA_SKIN	26	0.0781691	Up	0.0381848	0.999772
HP_DESCENDING_THORACIC_AORTA_ANEURYSM	14	0.00512777	Up	0.0382138	0.999772
GO_CELL_TIP	5	0.0228935	Up	0.0382522	0.999772
GO_EFFLUX_TRANSMEMBRANE_TRANSPORTER_ACTIVITY	11	-0.0166849	Down	0.0382745	0.999772
SU_THYMUS	9	-0.0389595	Up	0.0383046	0.999772
GO_RESPONSE_TO_UV_B	14	0.0596113	Up	0.0383144	0.999772
HP_DIMPLE_CHIN	13	-0.00215371	Down	0.0383323	0.999772
GO_REGULATION_OF_STEROID_HORMONE_BIOSYNTHETIC_PROCESS	10	0.0538944	Down	0.0383441	0.999772
PID_IL1_PATHWAY	33	0.0433562	Up	0.0383808	0.999772
WONG_MITOCHONDRIA_GENE_MODULE	217	0.053572	Up	0.038392	0.999772
GO_REGULATION_OF_PROTEIN_LOCALIZATION_TO_CILIUM	8	-0.0150865	Down	0.0384771	0.999772
GO_INTRINSIC_COMPONENT_OF_SYNAPTIC_MEMBRANE	60	0.0291415	Down	0.0387337	0.999772
GO_GTP_DEPENDENT_PROTEIN_BINDING	21	0.0460276	Up	0.0387475	0.999772
ST_JNK_MAPK_PATHWAY	39	0.0393236	Up	0.0388383	0.999772
GO_REGULATION_OF_LOW_DENSITY_LIPOPROTEIN_PARTICLE_CLEARANCE	8	0.126355	Down	0.0388392	0.999772
GO_MITOCHONDRIAL_TRANSLATIONAL_TERMINATION	91	0.046608	Up	0.0389885	0.999772
GO_POLY_N_ACETYLLACTOSAMINE_METABOLIC_PROCESS	10	0.0213852	Up	0.0390127	0.999772
GO_REGULATION_OF_PROTEIN_TYROSINE_KINASE_ACTIVITY	72	0.0396401	Up	0.039071	0.999772
GO_MITOCHONDRIAL_PROTON_TRANSPORTING_ATP_SYNTHASE_COMPLEX_CATALYTIC_SECTOR_F_1	4	0.084317	Up	0.0390879	0.999772
REACTOME_SIGNALING_BY_THE_B_CELL_RECEPTOR_BCR_	102	0.0498369	Up	0.0391435	0.999772
GO_PRESYNAPTIC_ENDOCYTIC_ZONE_MEMBRANE	6	0.0904312	Up	0.0391727	0.999772
HP_SHALLOW_ORBITS	19	0.0468076	Down	0.0392986	0.999772
GO_PLATELET_DENSE_GRANULE_LUMEN	6	0.129162	Up	0.0393224	0.999772
GARGALOVIC_RESPONSE_TO_OXIDIZED_PHOSPHOLIPIDS_BLACK_UP	33	0.0775166	Up	0.0393362	0.999772
GO_INTERLEUKIN_2_PRODUCTION	42	0.0341169	Up	0.0393934	0.999772
REACTOME_ENDOSOMAL_SORTING_COMPLEX_REQUIRED_FOR_TRANSPORT_ESCRT_	32	0.071931	Up	0.0394245	0.999772
GO_CCR6_CHEMOKINE_RECEPTOR_BINDING	3	-0.0938742	Up	0.0394792	0.999772
TONKS_TARGETS_OF_RUNX1_RUNX1T1_FUSION_SUSTAINDED_IN_ERYTHROCYTE_UP	44	0.0175812	Up	0.0395184	0.999772
HP_THICK_HAIR	16	0.03935	Up	0.0395613	0.999772
GO_RESPONSE_TO_ANGIOTENSIN	20	0.0292677	Up	0.0396431	0.999772
GO_LIGAND_GATED_ION_CHANNEL_ACTIVITY	60	0.0181272	Down	0.0398386	0.999772
GO_PULMONARY_VALVE_MORPHOGENESIS	13	0.052047	Down	0.0398599	0.999772
PID_SYNDECAN_2_PATHWAY	30	0.0566279	Up	0.0398749	0.999772
HP_ESOPHAGEAL_NEOPLASM	14	0.00339032	Up	0.0399768	0.999772
HP_EEG_WITH_FOCAL_SHARP_WAVES	4	0.0420728	Down	0.0400051	0.999772
REACTOME_SYNTHESIS_OF_ACTIVE_UBIQUITIN_ROLES_OF_E1_AND_E2_ENZYMES	30	0.0563578	Up	0.0400106	0.999772
WP_MITOCHONDRIAL_CIII_ASSEMBLY	16	0.094594	Up	0.0400882	0.999772
MARKEY_RB1_CHRONIC_LOF_DN	79	0.0360934	Up	0.040271	0.999772
RAY_TARGETS_OF_P210_BCR_ABL_FUSION_UP	11	0.061413	Up	0.0404082	0.999772
GO_BIOLOGICAL_PHASE	7	0.0480468	Up	0.0404298	0.999772
GO_HAIR_CYCLE_PHASE	7	0.0480468	Up	0.0404298	0.999772
HP_ACUTE_ENCEPHALOPATHY	8	0.0253112	Up	0.0404519	0.999772
INGA_TP53_TARGETS	15	0.0788113	Up	0.0404548	0.999772
HP_FUSED_LABIA_MINORA	4	0.00870511	Down	0.0404732	0.999772
HEDENFALK_BREAST_CANCER_BRACX_UP	17	0.122223	Up	0.0405261	0.999772
GO_RESPIRASOME	98	0.0772616	Up	0.0405372	0.999772
HP_NONKETOTIC_HYPOGLYCEMIA	8	0.0684722	Down	0.0405822	0.999772
REACTOME_DEGRADATION_OF_DVL	57	0.0631632	Up	0.0405882	0.999772
GEISS_RESPONSE_TO_DSRNA_UP	37	0.0500349	Up	0.0407282	0.999772
GO_RAC_GUANYL_NUCLEOTIDE_EXCHANGE_FACTOR_ACTIVITY	16	0.00744707	Down	0.0407707	0.999772
GO_RETINOL_BINDING	9	0.0349627	Up	0.0407718	0.999772
HP_ABSENCE_OF_THE_SACRUM	4	-0.0237288	Down	0.0408274	0.999772
GO_COPPER_ION_TRANSMEMBRANE_TRANSPORT	6	0.0984522	Up	0.0408953	0.999772
GO_MICROGLIAL_CELL_MIGRATION	3	0.0682234	Down	0.0409375	0.999772
GO_REGULATION_OF_GASTRIC_ACID_SECRETION	5	0.0253398	Down	0.0409563	0.999772
MILICIC_FAMILIAL_ADENOMATOUS_POLYPOSIS_UP	5	0.0645732	Up	0.0411648	0.999772
NAGASHIMA_NRG1_SIGNALING_UP	168	0.0762198	Up	0.0411887	0.999772
GO_CYCLIC_NUCLEOTIDE_PHOSPHODIESTERASE_ACTIVITY	15	0.000163894	Down	0.0411915	0.999772
REACTOME_TRP_CHANNELS	16	0.0107299	Down	0.0412094	0.999772
GO_PEPTIDASE_COMPLEX	90	0.0527729	Up	0.0413261	0.999772
HP_PANCREATIC_CYSTS	26	0.0152213	Down	0.0413676	0.999772
GO_MITOCHONDRIAL_TRANSLATION	135	0.0449473	Up	0.0413908	0.999772
GO_NEGATIVE_REGULATION_OF_HISTONE_METHYLATION	20	0.0473201	Down	0.0413911	0.999772
GO_NEUTROPHIL_CHEMOTAXIS	51	0.0408618	Up	0.0414464	0.999772
WP_PHOTODYNAMIC_THERAPYINDUCED_HIF1_SURVIVAL_SIGNALING	33	0.0684652	Up	0.0414539	0.999772
GO_REGULATION_OF_MICROGLIAL_CELL_ACTIVATION	8	0.115326	Down	0.041457	0.999772
MARSHALL_VIRAL_INFECTION_RESPONSE_DN	18	0.0411618	Up	0.0414601	0.999772
LEE_LIVER_CANCER_DENA_UP	46	0.0552732	Up	0.0416003	0.999772
HP_ABNORMALITY_OF_THE_HUMERORADIAL_JOINT	29	0.0174098	Down	0.0416975	0.999772
BIOCARTA_SALMONELLA_PATHWAY	4	0.164641	Up	0.0417759	0.999772
WP_ELECTRON_TRANSPORT_CHAIN_OXPHOS_SYSTEM_IN_MITOCHONDRIA	104	0.0930769	Up	0.0418793	0.999772
LY_AGING_OLD_DN	54	0.0519445	Up	0.0419012	0.999772
HP_METHYLMALONIC_ACIDEMIA	12	0.0258284	Up	0.0419459	0.999772
REACTOME_PURINERGIC_SIGNALING_IN_LEISHMANIASIS_INFECTION	20	0.0429547	Up	0.0421029	0.999772
SATO_SILENCED_BY_DEACETYLATION_IN_PANCREATIC_CANCER	33	0.0416762	Up	0.0422209	0.999772
GO_STRIATED_MUSCLE_THIN_FILAMENT	11	0.0513459	Up	0.0422772	0.999772
GO_REGULATION_OF_GAP_JUNCTION_ASSEMBLY	3	-0.072352	Up	0.042341	0.999772
GO_POSITIVE_REGULATION_OF_RENAL_SODIUM_EXCRETION	3	0.0512176	Up	0.0424288	0.999772
GO_SPINAL_CORD_PATTERNING	8	-0.0331274	Down	0.0424865	0.999772
REACTOME_AMINO_ACIDS_REGULATE_MTORC1	52	0.0357075	Up	0.0425621	0.999772
REACTOME_ANCHORING_FIBRIL_FORMATION	13	0.00766948	Down	0.0428962	0.999772
HP_RICKETS	25	0.0102184	Down	0.0430674	0.999772
GO_POSITIVE_REGULATION_OF_FATTY_ACID_BIOSYNTHETIC_PROCESS	14	0.00443053	Up	0.0431684	0.999772
GO_POSITIVE_REGULATION_OF_FATTY_ACID_OXIDATION	11	0.0174182	Down	0.043169	0.999772
DACOSTA_LOW_DOSE_UV_RESPONSE_VIA_ERCC3_XPCS_UP	7	-0.0292105	Down	0.0431945	0.999772
GO_OUTER_MITOCHONDRIAL_MEMBRANE_PROTEIN_COMPLEX	23	0.0393212	Up	0.0432738	0.999772
GO_HEPATOCYTE_APOPTOTIC_PROCESS	11	0.0564258	Up	0.0432986	0.999772
YAO_TEMPORAL_RESPONSE_TO_PROGESTERONE_CLUSTER_9	72	0.0384189	Up	0.0433528	0.999772
HP_DELAYED_FINE_MOTOR_DEVELOPMENT	8	0.0506826	Down	0.0433595	0.999772
GO_NEGATIVE_REGULATION_OF_LIPOPROTEIN_LIPASE_ACTIVITY	4	0.126651	Up	0.0435073	0.999772
GO_NADPH_HEMOPROTEIN_REDUCTASE_ACTIVITY	4	0.175103	Down	0.0435274	0.999772
GO_SMOOTH_MUSCLE_ADAPTATION	3	0.11097	Up	0.0435739	0.999772
ABE_VEGFA_TARGETS_2HR	27	0.0631586	Up	0.0437703	0.999772
HP_HYPERCHLOREMIC_ACIDOSIS	7	-0.0196627	Down	0.0437847	0.999772
GENTLES_LEUKEMIC_STEM_CELL_UP	20	0.00571508	Up	0.0437848	0.999772
HP_MACULAR_SCAR	7	-0.0777281	Down	0.0438688	0.999772
GO_RESPONSE_TO_INTERLEUKIN_3	4	-0.0893833	Down	0.0438864	0.999772
GO_PEPTIDYL_THREONINE_DEPHOSPHORYLATION	21	0.0595056	Up	0.04397	0.999772
GO_KERATINOCYTE_APOPTOTIC_PROCESS	5	0.0892426	Down	0.043996	0.999772
GO_POSTSYNAPTIC_DENSITY_MEMBRANE	35	0.0299598	Down	0.0439982	0.999772
GO_INTRINSIC_COMPONENT_OF_POSTSYNAPTIC_SPECIALIZATION_MEMBRANE	19	0.0399045	Down	0.0440599	0.999772
GO_LIGASE_ACTIVITY_FORMING_PHOSPHORIC_ESTER_BONDS	5	-0.0413377	Up	0.0441196	0.999772
REACTOME_VITAMINS	4	0.0221715	Up	0.0442205	0.999772
BANDRES_RESPONSE_TO_CARMUSTIN_WITHOUT_MGMT_48HR_UP	16	0.0106402	Up	0.0443338	0.999772
GAVIN_IL2_RESPONSIVE_FOXP3_TARGETS_UP	13	0.0314047	Down	0.0443439	0.999772
BARIS_THYROID_CANCER_UP	22	0.0620864	Up	0.0443972	0.999772
GO_UBIQUITIN_INDEPENDENT_PROTEIN_CATABOLIC_PROCESS_VIA_THE_MULTIVESICULAR_BODY_SORTING_PATHWAY	5	0.208722	Up	0.0444172	0.999772
HP_ABNORMAL_RENAL_COLLECTING_SYSTEM_MORPHOLOGY	17	0.0218883	Down	0.044525	0.999772
REACTOME_MITOCHONDRIAL_TRANSLATION	96	0.0473442	Up	0.0446285	0.999772
WP_DISORDERS_OF_THE_KREBS_CYCLE	7	-0.0169929	Up	0.0446374	0.999772
GO_CHEMOKINE_SECRETION	7	0.0344057	Up	0.0446479	0.999772
REACTOME_METABOLISM_OF_POLYAMINES	60	0.0642365	Up	0.0446697	0.999772
WP_MITOCHONDRIAL_CIV_ASSEMBLY	35	0.0342108	Up	0.0447548	0.999772
GO_MYOFIBRIL_ASSEMBLY	38	0.0201673	Up	0.0447735	0.999772
WP_OVERVIEW_OF_NANOPARTICLE_EFFECTS	19	-0.00246431	Up	0.0448248	0.999772
GO_CORE_MEDIATOR_COMPLEX	8	-0.0155905	Up	0.0449129	0.999772
GO_NEGATIVE_REGULATION_OF_CALCIUM_MEDIATED_SIGNALING	20	0.0610814	Up	0.0451193	0.999772
GO_POSITIVE_REGULATION_OF_ADENYLATE_CYCLASE_ACTIVATING_G_PROTEIN_COUPLED_RECEPTOR_SIGNALING_PATHWAY	4	0.052265	Down	0.0451264	0.999772
RUAN_RESPONSE_TO_TNF_TROGLITAZONE_UP	16	0.0126379	Up	0.0451513	0.999772
MCBRYAN_PUBERTAL_BREAST_3_4WK_DN	34	0.0536826	Up	0.0452123	0.999772
GO_POSITIVE_REGULATION_OF_CD4_POSITIVE_ALPHA_BETA_T_CELL_ACTIVATION	20	0.0597874	Up	0.0452453	0.999772
HP_MULTIPLE_RENAL_CYSTS	33	0.0485565	Down	0.0453247	0.999772
REACTOME_SUMOYLATION_OF_DNA_METHYLATION_PROTEINS	18	0.0037704	Down	0.0453343	0.999772
REACTOME_AUF1_HNRNP_D0_BINDS_AND_DESTABILIZES_MRNA	57	0.079137	Up	0.0453649	0.999772
GO_PROTEIN_DENEDDYLATION	10	0.00682585	Up	0.0454687	0.999772
REACTOME_DEFECTIVE_CFTR_CAUSES_CYSTIC_FIBROSIS	62	0.0644724	Up	0.0454919	0.999772
GO_POSITIVE_REGULATION_OF_CELL_CELL_ADHESION_MEDIATED_BY_CADHERIN	15	-0.0202766	Up	0.0455383	0.999772
GO_CATECHOLAMINE_UPTAKE_INVOLVED_IN_SYNAPTIC_TRANSMISSION	6	-0.0481949	Up	0.0455438	0.999772
GO_ATP_SYNTHESIS_COUPLED_ELECTRON_TRANSPORT	97	0.0638668	Up	0.0456505	0.999772
GO_ALPHA_N_ACETYLGALACTOSAMINIDE_ALPHA_2_6_SIALYLTRANSFERASE_ACTIVITY	5	-0.0674043	Up	0.0457196	0.999772
GO_NEGATIVE_REGULATION_OF_KERATINOCYTE_DIFFERENTIATION	3	0.210048	Down	0.0457544	0.999772
GO_POTASSIUM_ION_TRANSMEMBRANE_TRANSPORTER_ACTIVITY	67	0.0185453	Down	0.0458326	0.999772
REACTOME_STABILIZATION_OF_P53	58	0.0651622	Up	0.0458443	0.999772
HP_ABNORMALITY_OF_THE_NASAL_MUCOSA	42	0.00939594	Down	0.0458578	0.999772
KYNG_DNA_DAMAGE_DN	175	0.0407037	Up	0.0459151	0.999772
GO_KERATINOCYTE_DIFFERENTIATION	148	0.0934228	Up	0.0459668	0.999772
GO_REGULATION_OF_HEMATOPOIETIC_STEM_CELL_DIFFERENTIATION	69	0.0406099	Up	0.0461114	0.999772
GRANDVAUX_IRF3_TARGETS_DN	16	0.051814	Up	0.0461137	0.999772
HP_ANTERIOR_OPEN_BITE_MALOCCLUSION	6	-0.00414643	Up	0.0461264	0.999772
REACTOME_SHC1_EVENTS_IN_ERBB4_SIGNALING	11	0.0674308	Up	0.0462187	0.999772
REACTOME_FORMATION_OF_THE_BETA_CATENIN_TCF_TRANSACTIVATING_COMPLEX	28	0.0284573	Down	0.0462461	0.999772
BIOCARTA_RAN_PATHWAY	5	0.0725442	Up	0.0462603	0.999772
HP_CRANIOFACIAL_DYSOSTOSIS	8	0.0118596	Down	0.0462671	0.999772
GO_REGULATION_OF_RESPIRATORY_BURST	10	0.0328617	Up	0.0463126	0.999772
REACTOME_CROSSLINKING_OF_COLLAGEN_FIBRILS	14	-0.0200814	Down	0.0464414	0.999772
GO_UBIQUITIN_DEPENDENT_SMAD_PROTEIN_CATABOLIC_PROCESS	5	0.0347174	Up	0.0464667	0.999772
GO_INTERLEUKIN_1_RECEPTOR_ACTIVITY	5	-0.000965524	Up	0.0465668	0.999772
REACTOME_NITRIC_OXIDE_STIMULATES_GUANYLATE_CYCLASE	13	-0.00879903	Down	0.0465939	0.999772
GO_NEGATIVE_REGULATION_OF_CALCIUM_ION_IMPORT	8	-0.0371355	Down	0.046707	0.999772
GO_TYPE_III_INTERFERON_PRODUCTION	3	0.115905	Up	0.0467217	0.999772
HP_PREMATURE_LOSS_OF_TEETH	37	0.0261166	Down	0.0470432	0.999772
GO_RETINOL_METABOLIC_PROCESS	31	0.0154798	Up	0.0471196	0.999772
HP_ELEVATED_CIRCULATING_LONG_CHAIN_FATTY_ACID_CONCENTRATION	5	-0.0316605	Down	0.0471334	0.999772
GO_CELLULAR_RESPONSE_TO_EPINEPHRINE_STIMULUS	8	-0.0210962	Down	0.0471728	0.999772
GO_REGULATION_OF_COLLAGEN_METABOLIC_PROCESS	28	0.0670942	Up	0.0472256	0.999772
GARGALOVIC_RESPONSE_TO_OXIDIZED_PHOSPHOLIPIDS_BROWN_UP	14	0.103914	Up	0.0472393	0.999772
GO_POSITIVE_T_CELL_SELECTION	17	0.0248702	Down	0.0473185	0.999772
RUAN_RESPONSE_TO_TNF_UP	15	-0.0137992	Up	0.0473805	0.999772
PHONG_TNF_RESPONSE_VIA_P38_PARTIAL	158	0.0665175	Up	0.0473815	0.999772
GO_ESTABLISHMENT_OF_VIRAL_LATENCY	10	0.0335438	Up	0.0474187	0.999772
GO_OPTIC_CUP_MORPHOGENESIS_INVOLVED_IN_CAMERA_TYPE_EYE_DEVELOPMENT	5	0.0302645	Up	0.0476811	0.999772
GO_SMOOTHENED_SIGNALING_PATHWAY_INVOLVED_IN_VENTRAL_SPINAL_CORD_PATTERNING	5	0.0204381	Down	0.0477321	0.999772
GO_MEMBRANE_TO_MEMBRANE_DOCKING	4	0.195618	Up	0.0477686	0.999772
EHRLICH_ICF_SYNDROM_UP	9	-0.00322941	Up	0.0480478	0.999772
GO_CARD_DOMAIN_BINDING	15	0.0340602	Up	0.0480487	0.999772
GO_CALMODULIN_DEPENDENT_PROTEIN_KINASE_ACTIVITY	23	0.00585659	Down	0.0481984	0.999772
BLANCO_MELO_COVID19_SARS_COV_2_INFECTION_CALU3_CELLS_DN	10	0.0399835	Down	0.0483922	0.999772
ZWANG_CLASS_2_TRANSIENTLY_INDUCED_BY_EGF	42	0.0582968	Up	0.0484547	0.999772
SCHAVOLT_TARGETS_OF_TP53_AND_TP63	15	0.0429012	Up	0.0485399	0.999772
WP_NONALCOHOLIC_FATTY_LIVER_DISEASE	148	0.0484391	Up	0.0486596	0.999772
GO_INTRINSIC_COMPONENT_OF_PRESYNAPTIC_MEMBRANE	33	0.0113815	Down	0.0487485	0.999772
GO_SPINAL_CORD_MOTOR_NEURON_CELL_FATE_SPECIFICATION	3	-0.0137797	Down	0.0487541	0.999772
REACTOME_DEFECTIVE_CHST3_CAUSES_SEDCJD	4	-0.0196162	Down	0.0490526	0.999772
HAHTOLA_SEZARY_SYNDROM_DN	21	-0.00234473	Down	0.0490634	0.999772
GO_PROTOPORPHYRINOGEN_IX_METABOLIC_PROCESS	10	-0.000610544	Down	0.0491516	0.999772
GO_GRANULOCYTE_CHEMOTAXIS	68	0.0387568	Up	0.0492731	0.999772
REACTOME_REGULATION_OF_RUNX2_EXPRESSION_AND_ACTIVITY	71	0.0472731	Up	0.0493043	0.999772
GO_PHENOL_CONTAINING_COMPOUND_BIOSYNTHETIC_PROCESS	25	0.0138572	Up	0.0493429	0.999772
GO_HISTONE_PRE_MRNA_3_END_PROCESSING_COMPLEX	6	0.0311527	Up	0.0494217	0.999772
GO_POSITIVE_REGULATION_OF_T_CELL_PROLIFERATION	62	0.0328542	Up	0.0494247	0.999772
GO_DETERMINATION_OF_DIGESTIVE_TRACT_LEFT_RIGHT_ASYMMETRY	6	0.0271104	Down	0.0494389	0.999772
HP_HYPOPLASTIC_VERTEBRAL_BODIES	16	0.0297223	Down	0.0495931	0.999772
GO_DETERMINATION_OF_LIVER_LEFT_RIGHT_ASYMMETRY	5	0.0290039	Down	0.0496071	0.999772
REACTOME_BUTYROPHILIN_BTN_FAMILY_INTERACTIONS	7	-0.0159125	Down	0.0496654	0.999772
HP_RENAL_STEATOSIS	8	0.0808832	Down	0.0496794	0.999772
GO_ELECTRON_TRANSFER_ACTIVITY	96	0.048318	Up	0.0497347	0.999772
GO_ATPASE_ACTIVITY_COUPLED_TO_TRANSMEMBRANE_MOVEMENT_OF_IONS_ROTATIONAL_MECHANISM	19	0.0351143	Up	0.049737	0.999772
HP_ABSENT_LACRIMAL_PUNCTUM	4	0.109522	Down	0.0499447	0.999772
HP_ANENCEPHALY	55	0.0254793	Down	0.0501646	0.999772
GO_POSITIVE_REGULATION_OF_INTERLEUKIN_2_PRODUCTION	19	0.0538958	Up	0.0501923	0.999772
GO_CUPROUS_ION_BINDING	6	0.0552878	Up	0.0502016	0.999772
FUKUSHIMA_TNFSF11_TARGETS	15	0.0858617	Down	0.0502265	0.999772
GO_APICOLATERAL_PLASMA_MEMBRANE	16	0.0336429	Up	0.0502728	0.999772
GARGALOVIC_RESPONSE_TO_OXIDIZED_PHOSPHOLIPIDS_BLUE_UP	137	0.0892384	Up	0.0503299	0.999772
HP_ABNORMAL_PULMONARY_VALVE_CUSP_MORPHOLOGY	8	0.0330169	Up	0.0503543	0.999772
KEGG_DRUG_METABOLISM_CYTOCHROME_P450	32	0.0234569	Up	0.0503634	0.999772
GO_RESPIRATORY_CHAIN_COMPLEX	83	0.080266	Up	0.0503759	0.999772
GO_HYPEROSMOTIC_RESPONSE	20	0.0248068	Up	0.0504848	0.999772
GO_PRE_REPLICATIVE_COMPLEX_ASSEMBLY_INVOLVED_IN_CELL_CYCLE_DNA_REPLICATION	8	0.0322508	Down	0.0506187	0.999772
GO_PROTEIN_NEDDYLATION	15	0.0363789	Up	0.0506834	0.999772
KEGG_LEISHMANIA_INFECTION	58	0.0195854	Up	0.0508034	0.999772
GRAHAM_CML_DIVIDING_VS_NORMAL_QUIESCENT_DN	78	0.0186837	Up	0.0508554	0.999772
GO_REGULATION_OF_BONE_DEVELOPMENT	15	0.0278669	Down	0.0508799	0.999772
KEGG_ALZHEIMERS_DISEASE	149	0.0606679	Up	0.0508911	0.999772
GO_SMOOTH_MUSCLE_CELL_MATRIX_ADHESION	8	-0.0138038	Down	0.0509372	0.999772
GO_RESPONSE_TO_COPPER_ION	34	0.0345546	Down	0.0509463	0.999772
VANASSE_BCL2_TARGETS_UP	20	0.0528153	Up	0.0511139	0.999772
WP_PLATELETMEDIATED_INTERACTIONS_WITH_VASCULAR_AND_CIRCULATING_CELLS	11	0.0126462	Up	0.051137	0.999772
GO_POSITIVE_REGULATION_OF_NEUROTRANSMITTER_UPTAKE	3	0.00776909	Up	0.0511666	0.999772
HP_IRREGULAR_DENTITION	5	0.0817006	Down	0.0511909	0.999772
GO_PLASMA_MEMBRANE_TO_ENDOSOME_TRANSPORT	8	0.0620586	Up	0.0512086	0.999772
GO_RECEPTOR_INHIBITOR_ACTIVITY	25	0.0583326	Up	0.0512172	0.999772
SHAFFER_IRF4_MULTIPLE_MYELOMA_PROGRAM	35	0.0550141	Up	0.0512348	0.999772
JIANG_TIP30_TARGETS_UP	44	0.0550665	Up	0.0512688	0.999772
HP_BROAD_METACARPALS	12	0.0280656	Down	0.0513967	0.999772
GO_SODIUM_CHANNEL_ACTIVITY	21	0.0381441	Down	0.0514375	0.999772
REACTOME_P75NTR_SIGNALS_VIA_NF_KB	15	0.0716869	Up	0.0514737	0.999772
GO_GLYCOSYLCERAMIDE_BIOSYNTHETIC_PROCESS	6	0.086678	Up	0.0516305	0.999772
GO_OXIDOREDUCTASE_ACTIVITY_ACTING_ON_A_SULFUR_GROUP_OF_DONORS_NAD_P_AS_ACCEPTOR	11	0.0920856	Up	0.0516596	0.999772
BURTON_ADIPOGENESIS_PEAK_AT_24HR	42	0.0394945	Up	0.051867	0.999772
GO_L_ALANINE_TRANSPORT	9	-0.01121	Down	0.0518733	0.999772
GO_RESPONSE_TO_CISPLATIN	10	0.000203079	Down	0.0518896	0.999772
GO_NEGATIVE_REGULATION_OF_ERBB_SIGNALING_PATHWAY	49	0.0432678	Up	0.0519801	0.999772
GO_POSITIVE_REGULATION_OF_RECEPTOR_CATABOLIC_PROCESS	6	0.10265	Down	0.0520555	0.999772
REACTOME_NTRK2_ACTIVATES_RAC1	4	-0.0304744	Up	0.0521502	0.999772
GO_MITOTIC_CELL_CYCLE_ARREST	16	0.0175997	Up	0.0521603	0.999772
GO_SENSORY_PERCEPTION_OF_BITTER_TASTE	5	0.0254183	Down	0.0521752	0.999772
REACTOME_RESPIRATORY_ELECTRON_TRANSPORT_ATP_SYNTHESIS_BY_CHEMIOSMOTIC_COUPLING_AND_HEAT_PRODUCTION_BY_UNCOUPLING_PROTEINS_	125	0.0697136	Up	0.0522971	0.999772
HP_OSTEOARTHRITIS	42	0.0281124	Down	0.0523836	0.999772
GO_NOTCH_SIGNALING_INVOLVED_IN_HEART_DEVELOPMENT	10	0.119498	Down	0.0527173	0.999772
GO_PROTON_TRANSMEMBRANE_TRANSPORTER_ACTIVITY	99	0.0428466	Up	0.0527705	0.999772
KEGG_CARDIAC_MUSCLE_CONTRACTION	49	0.0531542	Up	0.0528865	0.999772
WP_GPR40_PATHWAY	11	0.0495455	Down	0.0530144	0.999772
GO_PORE_COMPLEX_ASSEMBLY	21	0.0522944	Up	0.0530235	0.999772
HP_RENAL_DYSPLASIA	62	0.0393511	Down	0.0531066	0.999772
SEIDEN_ONCOGENESIS_BY_MET	89	0.0968642	Up	0.0531626	0.999772
GO_REGULATION_OF_INTERLEUKIN_1_MEDIATED_SIGNALING_PATHWAY	5	0.028034	Up	0.053226	0.999772
REACTOME_TRANSLATION	283	0.103467	Up	0.0533226	0.999772
HP_BRITTLE_HAIR	40	0.0228825	Up	0.0533545	0.999772
GO_VITAMIN_CATABOLIC_PROCESS	9	0.0498976	Up	0.0534249	0.999772
REACTOME_INSULIN_RECEPTOR_RECYCLING	21	0.0417145	Up	0.05343	0.999772
REACTOME_REGULATION_OF_RAS_BY_GAPS	68	0.0591601	Up	0.0534341	0.999772
HP_PULMONARY_ARTERY_ANEURYSM	3	0.415071	Up	0.0534425	0.999772
GO_BRANCHING_INVOLVED_IN_PROSTATE_GLAND_MORPHOGENESIS	9	0.0688337	Down	0.0536251	0.999772
GO_RIBOSOMAL_SUBUNIT	189	0.139185	Up	0.0537766	0.999772
REACTOME_PYRIMIDINE_CATABOLISM	7	0.0576503	Up	0.0538276	0.999772
HP_DIGENIC_INHERITANCE	6	0.081853	Up	0.0539154	0.999772
GO_DETERMINATION_OF_PANCREATIC_LEFT_RIGHT_ASYMMETRY	4	0.0419557	Down	0.0541277	0.999772
GO_REGULATION_OF_ISOTYPE_SWITCHING_TO_IGE_ISOTYPES	5	-0.0173567	Up	0.0541764	0.999772
REACTOME_PEPTIDE_LIGAND_BINDING_RECEPTORS	48	0.0273056	Up	0.0544321	0.999772
MAHAJAN_RESPONSE_TO_IL1A_UP	59	0.0277923	Up	0.0544787	0.999772
HP_ABNORMAL_SPERM_MOTILITY	39	0.0114737	Down	0.0544848	0.999772
HP_ABNORMAL_COCHLEA_MORPHOLOGY	15	0.026991	Down	0.054496	0.999772
GO_REGULATION_OF_SOMITOGENESIS	6	0.0734048	Down	0.0545745	0.999772
REACTOME_RUNX1_REGULATES_EXPRESSION_OF_COMPONENTS_OF_TIGHT_JUNCTIONS	6	0.0582306	Up	0.0546882	0.999772
GHANDHI_DIRECT_IRRADIATION_UP	91	0.0126146	Up	0.0546946	0.999772
REACTOME_RHO_GTPASES_ACTIVATE_PAKS	21	0.048421	Up	0.0546981	0.999772
REACTOME_THE_CITRIC_ACID_TCA_CYCLE_AND_RESPIRATORY_ELECTRON_TRANSPORT	169	0.0573445	Up	0.054738	0.999772
GO_PHOSPHORIC_DIESTER_HYDROLASE_ACTIVITY	64	0.0122636	Down	0.0547757	0.999772
GO_PULMONARY_VALVE_DEVELOPMENT	16	0.0717826	Down	0.054836	0.999772
HP_BROAD_ALVEOLAR_RIDGES	12	0.0503422	Down	0.0548628	0.999772
HP_CILIARY_DYSKINESIA	18	0.005935	Down	0.0548682	0.999772
GO_NK_T_CELL_PROLIFERATION	4	0.0659756	Up	0.054929	0.999772
GO_REGULATION_OF_BICELLULAR_TIGHT_JUNCTION_ASSEMBLY	24	0.0460608	Up	0.0550176	0.999772
WP_LUNG_FIBROSIS	40	0.014553	Up	0.0550252	0.999772
GAVIN_IL2_RESPONSIVE_FOXP3_TARGETS_DN	3	0.0576156	Up	0.0551075	0.999772
PETRETTO_BLOOD_PRESSURE_DN	7	0.0267545	Up	0.0551479	0.999772
GO_EPIDERMAL_CELL_DIFFERENTIATION	196	0.0743318	Up	0.0551973	0.999772
GO_POSITIVE_REGULATION_OF_VIRAL_RELEASE_FROM_HOST_CELL	14	0.0835209	Up	0.0552182	0.999772
GO_DOPAMINE_BIOSYNTHETIC_PROCESS	7	0.0451595	Up	0.0552588	0.999772
GO_IRON_IMPORT_INTO_CELL	5	-0.0356539	Up	0.0553275	0.999772
ROSS_ACUTE_MYELOID_LEUKEMIA_CBF	69	0.0242159	Down	0.0553308	0.999772
GO_INTRINSIC_COMPONENT_OF_POSTSYNAPTIC_DENSITY_MEMBRANE	16	0.065734	Down	0.0553577	0.999772
HP_OVAL_FACE	9	0.0188037	Down	0.0553708	0.999772
JONES_TCOF1_TARGETS	5	0.13629	Up	0.0554518	0.999772
HOLLEMAN_PREDNISOLONE_RESISTANCE_B_ALL_DN	7	0.0977907	Up	0.0554683	0.999772
GO_AMINO_ACID_TRANSMEMBRANE_TRANSPORTER_ACTIVITY	54	0.0250742	Down	0.0555048	0.999772
COULOUARN_TEMPORAL_TGFB1_SIGNATURE_UP	107	0.0589322	Up	0.0555293	0.999772
GO_G_PROTEIN_BETA_GAMMA_SUBUNIT_COMPLEX	4	0.0522039	Up	0.055548	0.999772
GO_JUN_KINASE_KINASE_KINASE_ACTIVITY	8	0.00156483	Up	0.0555956	0.999772
ZAIDI_OSTEOBLAST_TRANSCRIPTION_FACTORS	12	0.0180097	Up	0.0556303	0.999772
GO_ARTERY_SMOOTH_MUSCLE_CONTRACTION	5	-0.0355117	Up	0.055664	0.999772
GRAHAM_CML_QUIESCENT_VS_CML_DIVIDING_DN	6	0.0409058	Up	0.0556748	0.999772
GO_POSTSYNAPTIC_ACTIN_CYTOSKELETON	4	0.0418007	Up	0.0556826	0.999772
HP_ABNORMAL_PAROTID_GLAND_MORPHOLOGY	6	0.030382	Down	0.0557879	0.999772
GO_MUSCULAR_SEPTUM_MORPHOGENESIS	4	0.00573794	Down	0.0558392	0.999772
GHO_ATF5_TARGETS_DN	16	0.123375	Up	0.055883	0.999772
HP_NEONATAL_SHORT_LIMB_SHORT_STATURE	8	0.00428443	Down	0.0560148	0.999772
HP_APLASIA_HYPOPLASIA_OF_THE_LENS	5	-0.00856629	Down	0.0560652	0.999772
LIM_MAMMARY_LUMINAL_PROGENITOR_UP	42	0.0151879	Up	0.0562177	0.999772
GO_RESPONSE_TO_REDOX_STATE	14	-0.00463693	Up	0.0562847	0.999772
GO_PHOSPHATIDYLINOSITOL_TRANSFER_ACTIVITY	9	0.0254253	Down	0.0563927	0.999772
GO_ACTIVATION_OF_JNKK_ACTIVITY	10	-0.00359016	Up	0.0564072	0.999772
RAMPON_ENRICHED_LEARNING_ENVIRONMENT_LATE_UP	18	0.0566187	Up	0.0564604	0.999772
SMID_BREAST_CANCER_RELAPSE_IN_PLEURA_DN	23	0.0107037	Up	0.0565008	0.999772
GO_LARGE_RIBOSOMAL_SUBUNIT_RRNA_BINDING	5	0.119302	Up	0.0565565	0.999772
GO_MAINTENANCE_OF_GASTROINTESTINAL_EPITHELIUM	10	0.00913849	Up	0.0565641	0.999772
KEGG_HUNTINGTONS_DISEASE	171	0.0525297	Up	0.0566075	0.999772
GO_MRNA_5_UTR_BINDING	27	0.0498825	Up	0.0566907	0.999772
STARK_BRAIN_22Q11_DELETION	8	0.0127118	Down	0.0567061	0.999772
GO_NEGATIVE_REGULATION_OF_CELL_ADHESION_MEDIATED_BY_INTEGRIN	9	0.0160728	Down	0.0567069	0.999772
GO_ANCHORED_COMPONENT_OF_EXTERNAL_SIDE_OF_PLASMA_MEMBRANE	9	0.0650639	Up	0.0567869	0.999772
REACTOME_DEGRADATION_OF_GLI1_BY_THE_PROTEASOME	59	0.068952	Up	0.0568197	0.999772
GO_U2_TYPE_CATALYTIC_STEP_2_SPLICEOSOME	31	0.0506892	Up	0.0568458	0.999772
HP_CYSTIC_LIVER_DISEASE	31	0.0144831	Down	0.0568563	0.999772
GO_AMPA_GLUTAMATE_RECEPTOR_COMPLEX	11	-0.0121432	Down	0.0569192	0.999772
AGARWAL_AKT_PATHWAY_TARGETS	9	0.039228	Up	0.0569623	0.999772
BIOCARTA_ETC_PATHWAY	10	0.0485033	Up	0.0570613	0.999772
HP_ABNORMAL_TRABECULAR_BONE_MORPHOLOGY	26	0.0154068	Down	0.0571434	0.999772
GO_WNT_ACTIVATED_RECEPTOR_ACTIVITY	13	0.049147	Down	0.0571632	0.999772
GO_POSITIVE_REGULATION_OF_RESPIRATORY_BURST	4	-0.0391303	Up	0.0571852	0.999772
GO_NEGATIVE_REGULATION_OF_STEROL_TRANSPORT	7	0.0609867	Down	0.0574228	0.999772
REACTOME_CLEC7A_DECTIN_1_SIGNALING	99	0.0526918	Up	0.057424	0.999772
GO_SIGNAL_PEPTIDASE_COMPLEX	5	0.119184	Up	0.0574312	0.999772
HP_POLYCYSTIC_KIDNEY_DYSPLASIA	45	0.0420795	Down	0.0575882	0.999772
GO_CATION_CATION_ANTIPORTER_ACTIVITY	19	0.0182926	Down	0.0575907	0.999772
GO_FRIZZLED_BINDING	25	0.0431077	Down	0.0576236	0.999772
GO_ENDOCRINE_HORMONE_SECRETION	29	0.037422	Up	0.0577252	0.999772
GO_REGULATION_OF_CHROMATIN_ASSEMBLY	20	0.0326601	Down	0.0579178	0.999772
REACTOME_ABC_TRANSPORTER_DISORDERS	74	0.0520382	Up	0.0579392	0.999772
BERENJENO_TRANSFORMED_BY_RHOA_FOREVER_UP	12	-0.000424125	Up	0.0579411	0.999772
GO_REGULATION_OF_RECEPTOR_CATABOLIC_PROCESS	10	0.0528484	Down	0.0579651	0.999772
GO_AXIS_ELONGATION_INVOLVED_IN_SOMITOGENESIS	3	0.0192773	Down	0.0579878	0.999772
GO_NERVE_GROWTH_FACTOR_SIGNALING_PATHWAY	9	-0.00422443	Up	0.0580729	0.999772
HP_SPLIT_FOOT	5	0.0498536	Down	0.0580927	0.999772
HP_ABNORMAL_CONSUMPTION_BEHAVIOR	63	0.0194816	Down	0.0581193	0.999772
GO_ENUCLEATE_ERYTHROCYTE_DIFFERENTIATION	7	0.0188348	Up	0.058143	0.999772
GO_LARGE_RIBOSOMAL_SUBUNIT	114	0.138982	Up	0.0583716	0.999772
HP_SHALLOW_ACETABULAR_FOSSAE	5	-0.0609983	Up	0.0585082	0.999772
GO_CHEMOKINE_BIOSYNTHETIC_PROCESS	14	-0.00353406	Up	0.0585292	0.999772
GO_PEPTIDYL_SERINE_DEPHOSPHORYLATION	19	0.0380156	Up	0.0585732	0.999772
HP_APLASIA_HYPOPLASIA_OF_THE_INNER_EAR	5	0.0438456	Down	0.0586801	0.999772
HP_ARRHINENCEPHALY	28	0.0397324	Down	0.0587792	0.999772
LOPEZ_MESOTHELIOMA_SURVIVAL_OVERALL_UP	7	-0.0164369	Down	0.058789	0.999772
FRIDMAN_IMMORTALIZATION_DN	33	0.0615668	Up	0.0588011	0.999772
BIOCARTA_SM_PATHWAY	14	0.0605542	Up	0.0588135	0.999772
GO_REGULATION_OF_CAMP_DEPENDENT_PROTEIN_KINASE_ACTIVITY	16	0.0455477	Up	0.0588716	0.999772
GO_REGULATION_OF_PROSTAGLANDIN_SECRETION	10	0.0368672	Up	0.0588742	0.999772
HP_CARDIAC_RHABDOMYOMA	5	-0.0135688	Down	0.0588765	0.999772
GO_PHAGOSOME_LYSOSOME_FUSION	8	0.0518274	Down	0.0589212	0.999772
GO_CARNITINE_METABOLIC_PROCESS	13	0.00556246	Down	0.0589785	0.999772
GO_POSITIVE_REGULATION_OF_DNA_DEPENDENT_DNA_REPLICATION	12	0.0196861	Down	0.0589871	0.999772
GO_CELLULAR_DIVALENT_INORGANIC_ANION_HOMEOSTASIS	4	-0.0486032	Down	0.0590772	0.999772
GO_DIVALENT_INORGANIC_ANION_HOMEOSTASIS	4	-0.0486032	Down	0.0590772	0.999772
GO_POSITIVE_REGULATION_OF_SIGNALING_RECEPTOR_ACTIVITY	23	0.0261253	Up	0.0591643	0.999772
HP_PROMINENT_NASAL_TIP	10	0.0149978	Down	0.0591807	0.999772
GO_CONVERGENT_EXTENSION	10	0.0740734	Down	0.0591996	0.999772
HP_LIMITED_ELBOW_FLEXION	5	-0.0532979	Down	0.0592364	0.999772
GO_OPSONIZATION	5	-0.00210526	Down	0.0593343	0.999772
GO_ACTIN_FILAMENT_BASED_TRANSPORT	15	0.0197774	Up	0.0593749	0.999772
REACTOME_MRNA_CAPPING	35	0.0326415	Up	0.0593806	0.999772
KEGG_BASAL_CELL_CARCINOMA	40	0.048769	Down	0.0595353	0.999772
GO_TRANSFORMING_GROWTH_FACTOR_BETA_PRODUCTION	28	0.0327725	Up	0.0595731	0.999772
HP_TRISMUS	11	0.0334489	Down	0.059633	0.999772
GO_SMALL_RIBOSOMAL_SUBUNIT	78	0.13703	Up	0.059716	0.999772
GO_REGULATION_OF_HISTONE_H3_K9_METHYLATION	20	0.0125744	Down	0.0597733	0.999772
BIOCARTA_INFLAM_PATHWAY	13	-0.0247478	Up	0.0598449	0.999772
REACTOME_SIGNALING_BY_TGF_BETA_RECEPTOR_COMPLEX_IN_CANCER	8	0.10915	Up	0.0599127	0.999772
GO_DENDRITIC_CELL_CYTOKINE_PRODUCTION	12	0.00853059	Up	0.0599441	0.999772
GO_NEGATIVE_REGULATION_OF_ACTIVATED_T_CELL_PROLIFERATION	11	0.0803296	Up	0.0599624	0.999772
GO_PHOSPHATIDIC_ACID_TRANSFER_ACTIVITY	6	0.0517072	Up	0.0599724	0.999772
GO_STRUCTURAL_CONSTITUENT_OF_EYE_LENS	6	0.00378228	Down	0.0599831	0.999772
GO_NEUROTRANSMITTER_RECEPTOR_COMPLEX	22	0.0116122	Down	0.0600965	0.999772
REACTOME_FGFR2_MUTANT_RECEPTOR_ACTIVATION	22	0.0316507	Up	0.0601253	0.999772
SOUCEK_MYC_TARGETS	6	-0.0118461	Up	0.0602193	0.999772
GO_PROSTATE_GLANDULAR_ACINUS_MORPHOGENESIS	4	0.238024	Down	0.0602367	0.999772
CLASPER_LYMPHATIC_VESSELS_DURING_METASTASIS_UP	18	0.0556543	Up	0.0602413	0.999772
WP_ACTIVATION_OF_NLRP3_INFLAMMASOME_BY_SARSCOV2	6	0.0120569	Up	0.0603108	0.999772
GO_OXIDATIVE_PHOSPHORYLATION	142	0.0691435	Up	0.060384	0.999772
HALLMARK_TNFA_SIGNALING_VIA_NFKB	188	0.0505914	Up	0.0604258	0.999772
WP_IL1_AND_MEGAKARYOCYTES_IN_OBESITY	18	0.0622509	Up	0.0604342	0.999772
GO_PENILE_ERECTION	4	-0.0151458	Down	0.0604685	0.999772
LAIHO_COLORECTAL_CANCER_SERRATED_UP	111	0.0897362	Up	0.0605914	0.999772
GO_GLUCOSYLCERAMIDE_METABOLIC_PROCESS	8	0.0289311	Up	0.0606702	0.999772
KYNG_RESPONSE_TO_H2O2_VIA_ERCC6_UP	36	0.0168373	Up	0.0607632	0.999772
REACTOME_EPHB_MEDIATED_FORWARD_SIGNALING	39	0.0923336	Up	0.0607684	0.999772
GO_CELLULAR_RESPONSE_TO_OSMOTIC_STRESS	37	0.0515216	Up	0.0607754	0.999772
GO_MULTINUCLEAR_OSTEOCLAST_DIFFERENTIATION	7	0.0868764	Down	0.060848	0.999772
BURTON_ADIPOGENESIS_PEAK_AT_16HR	44	0.0201697	Down	0.0609055	0.999772
GO_REGULATION_OF_GRANULOCYTE_CHEMOTAXIS	32	0.0260712	Up	0.0609629	0.999772
GO_DEPYRIMIDINATION	8	0.0115941	Down	0.0610077	0.999772
GARGALOVIC_RESPONSE_TO_OXIDIZED_PHOSPHOLIPIDS_MAGENTA_DN	11	0.0161925	Down	0.0610135	0.999772
SANA_RESPONSE_TO_IFNG_DN	81	0.0908008	Up	0.0610214	0.999772
REACTOME_2_LTR_CIRCLE_FORMATION	7	0.0213749	Up	0.0611123	0.999772
GO_RETINOIC_ACID_RESPONSIVE_ELEMENT_BINDING	5	0.0395932	Down	0.0611352	0.999772
GO_POSITIVE_REGULATION_OF_EPITHELIAL_CELL_PROLIFERATION_INVOLVED_IN_LUNG_MORPHOGENESIS	5	0.0437767	Down	0.0612103	0.999772
HP_NARROW_NASAL_BRIDGE	26	0.00990681	Down	0.0612526	0.999772
LANDIS_BREAST_CANCER_PROGRESSION_UP	44	0.0774934	Up	0.0612897	0.999772
HP_SHORT_STERNUM	9	0.0292482	Down	0.0614544	0.999772
WP_ONE_CARBON_METABOLISM	27	0.00104497	Down	0.0616204	0.999772
HP_SACROCOCCYGEAL_TERATOMA	4	0.00743884	Down	0.0616484	0.999772
GO_REGULATION_OF_NK_T_CELL_DIFFERENTIATION	5	-0.0408881	Up	0.0616948	0.999772
GO_REGULATION_OF_T_CELL_CYTOKINE_PRODUCTION	25	0.0214523	Up	0.0617292	0.999772
GO_MHC_CLASS_II_PROTEIN_BINDING	3	0.0677914	Down	0.0617919	0.999772
ANDERSEN_LIVER_CANCER_KRT19_UP	42	0.0720973	Up	0.0618251	0.999772
REACTOME_ASSEMBLY_OF_COLLAGEN_FIBRILS_AND_OTHER_MULTIMERIC_STRUCTURES	40	0.0689734	Down	0.061936	0.999772
ICHIBA_GRAFT_VERSUS_HOST_DISEASE_35D_DN	32	0.0312224	Down	0.0619735	0.999772
WP_EFFECTS_OF_NITRIC_OXIDE	4	-0.00146407	Down	0.0619996	0.999772
GO_POSITIVE_REGULATION_OF_REACTIVE_OXYGEN_SPECIES_METABOLIC_PROCESS	75	0.0345045	Up	0.0620415	0.999772
GO_C_ACYLTRANSFERASE_ACTIVITY	14	0.0531518	Up	0.0620504	0.999772
HP_ABNORMAL_VERTEBRAL_SEGMENTATION_AND_FUSION	7	0.0120616	Down	0.0620951	0.999772
ZHOU_PANCREATIC_ENDOCRINE_PROGENITOR	4	-0.00752166	Down	0.0622215	0.999772
GO_PHOTORECEPTOR_INNER_SEGMENT	34	0.00812641	Down	0.062264	0.999772
HP_PROXIMAL_RADIO_ULNAR_SYNOSTOSIS	4	0.105865	Down	0.0622821	0.999772
HP_ABNORMALITY_OF_THE_COCCYX	5	0.0566187	Down	0.0622894	0.999772
GO_POSITIVE_REGULATION_OF_REACTIVE_OXYGEN_SPECIES_BIOSYNTHETIC_PROCESS	41	0.0147519	Up	0.0623083	0.999772
BIOCARTA_GCR_PATHWAY	14	0.0970454	Up	0.0623194	0.999772
GO_RESPONSE_TO_CORTISOL	5	0.00255429	Down	0.0623685	0.999772
HP_PUNCTATE_CATARACT	7	0.0358196	Down	0.0624549	0.999772
GARGALOVIC_RESPONSE_TO_OXIDIZED_PHOSPHOLIPIDS_GREEN_UP	26	0.0304559	Up	0.0624736	0.999772
REACTOME_SCF_SKP2_MEDIATED_DEGRADATION_OF_P27_P21	63	0.0567425	Up	0.0624781	0.999772
HP_ABNORMALITY_OF_THE_SELLA_TURCICA	22	0.0208208	Down	0.0625433	0.999772
GO_REGULATION_OF_LENS_FIBER_CELL_DIFFERENTIATION	7	-0.0391788	Up	0.0627501	0.999772
GO_DENSE_BODY	5	0.0229903	Up	0.0627541	0.999772
HP_SEVERE_SHORT_LIMB_DWARFISM	4	0.00498798	Up	0.0630432	0.999772
GO_INTRINSIC_APOPTOTIC_SIGNALING_PATHWAY_IN_RESPONSE_TO_OSMOTIC_STRESS	6	0.0164871	Up	0.0631159	0.999772
GO_STRUCTURAL_CONSTITUENT_OF_RIBOSOME	163	0.171174	Up	0.0632622	0.999772
HP_OPEN_MOUTH	91	0.0269268	Down	0.0633122	0.999772
GO_RESPONSE_TO_SYMBIONT	4	-0.0126022	Up	0.0634392	0.999772
BIOCARTA_FREE_PATHWAY	11	0.0128816	Up	0.0635025	0.999772
GO_NEGATIVE_REGULATION_OF_TYPE_2_IMMUNE_RESPONSE	7	0.0467597	Up	0.0635429	0.999772
PIEPOLI_LGI1_TARGETS_DN	11	-0.0174971	Up	0.0635825	0.999772
HP_ABSENT_EPIPHYSES	10	0.0699042	Down	0.0636617	0.999772
GO_BETA_N_ACETYLHEXOSAMINIDASE_ACTIVITY	5	0.116666	Down	0.0636774	0.999772
GO_NEGATIVE_REGULATION_OF_ERYTHROCYTE_DIFFERENTIATION	10	0.0381582	Down	0.0636947	0.999772
HP_MULTIPLE_SUTURE_CRANIOSYNOSTOSIS	10	0.1069	Down	0.0638187	0.999772
GO_GERM_CELL_MIGRATION	4	0.0910709	Up	0.0638807	0.999772
WP_FARNESOID_X_RECEPTOR_PATHWAY	8	0.0622701	Down	0.0639595	0.999772
GO_GLOMERULUS_VASCULATURE_MORPHOGENESIS	3	0.140987	Down	0.0640805	0.999772
GO_MESENCHYMAL_STEM_CELL_DIFFERENTIATION	7	-0.0483426	Down	0.0640911	0.999772
OSAWA_TNF_TARGETS	8	-0.0297412	Up	0.0641152	0.999772
GO_CHONDROCYTE_HYPERTROPHY	5	0.0664853	Up	0.0641857	0.999772
GO_INOSITOL_1_4_5_TRISPHOSPHATE_BINDING	7	0.0110996	Down	0.0642399	0.999772
GO_VOLTAGE_GATED_CALCIUM_CHANNEL_COMPLEX	21	0.000111871	Down	0.0643761	0.999772
HP_ALOPECIA_UNIVERSALIS	5	0.0781911	Down	0.0643787	0.999772
GO_POSITIVE_REGULATION_OF_FEEDING_BEHAVIOR	3	0.131583	Down	0.0643901	0.999772
GO_PROTON_TRANSPORTING_TWO_SECTOR_ATPASE_COMPLEX_PROTON_TRANSPORTING_DOMAIN	22	0.0716139	Up	0.0644101	0.999772
GO_FIBRILLAR_COLLAGEN_TRIMER	6	0.123648	Down	0.0644813	0.999772
GO_AMINO_ACID_CATION_SYMPORTER_ACTIVITY	13	-0.00752132	Down	0.0645303	0.999772
GO_CELL_PROLIFERATION_IN_HINDBRAIN	7	0.0117826	Down	0.0645733	0.999772
GO_CYTOKINE_RECEPTOR_BINDING	147	0.0296619	Up	0.0645833	0.999772
GO_ESTABLISHMENT_OF_ENDOTHELIAL_BARRIER	41	0.0687593	Up	0.0646363	0.999772
GO_CAMP_BINDING	15	0.00530075	Down	0.0646515	0.999772
GO_3_HYDROXYACYL_COA_DEHYDROGENASE_ACTIVITY	9	0.0277072	Up	0.0647086	0.999772
GO_MITOCHONDRIAL_SMALL_RIBOSOMAL_SUBUNIT	29	0.0502186	Up	0.0647129	0.999772
HP_DOWN_SLOPING_SHOULDERS	27	0.0339654	Down	0.0647713	0.999772
HOLLERN_EMT_BREAST_TUMOR_DN	125	0.0718733	Up	0.064787	0.999772
GO_POSITIVE_REGULATION_OF_TRANSLATIONAL_ELONGATION	5	0.0256078	Up	0.0648309	0.999772
GO_REGULATION_OF_ADENYLATE_CYCLASE_ACTIVATING_ADRENERGIC_RECEPTOR_SIGNALING_PATHWAY_INVOLVED_IN_HEART_PROCESS	3	0.287754	Down	0.0650123	0.999772
BRUECKNER_TARGETS_OF_MIRLET7A3_UP	95	0.064031	Up	0.0650646	0.999772
GO_POSITIVE_REGULATION_OF_THE_FORCE_OF_HEART_CONTRACTION	3	0.22624	Down	0.0651161	0.999772
HP_ANTERIOR_PITUITARY_AGENESIS	3	-0.14049	Down	0.0652528	0.999772
HP_STENOSIS_OF_THE_EXTERNAL_AUDITORY_CANAL	22	0.0239055	Down	0.0652975	0.999772
WP_UNFOLDED_PROTEIN_RESPONSE	24	0.0513085	Up	0.0653004	0.999772
HP_ORBITAL_CYST	4	0.00043767	Down	0.0655623	0.999772
GO_COPPER_ION_TRANSMEMBRANE_TRANSPORTER_ACTIVITY	5	0.0754191	Up	0.0655637	0.999772
GO_LIGAND_GATED_CALCIUM_CHANNEL_ACTIVITY	16	0.0345258	Down	0.0655746	0.999772
GO_NEURAL_PLATE_REGIONALIZATION	6	0.0467089	Down	0.0656302	0.999772
GO_SOLUTE_SODIUM_SYMPORTER_ACTIVITY	34	0.00449764	Down	0.0656363	0.999772
GO_RAP_PROTEIN_SIGNAL_TRANSDUCTION	14	0.0568385	Up	0.0656441	0.999772
TOMIDA_METASTASIS_DN	13	0.0127569	Up	0.0657204	0.999772
GO_PROTOPORPHYRINOGEN_IX_BIOSYNTHETIC_PROCESS	8	0.0214606	Down	0.0657457	0.999772
GUO_HEX_TARGETS_DN	49	0.0292522	Up	0.0658152	0.999772
HP_WRITER_S_CRAMP	13	-0.011518	Up	0.0658274	0.999772
GO_NEGATIVE_REGULATION_OF_TOLL_LIKE_RECEPTOR_4_SIGNALING_PATHWAY	8	0.057031	Down	0.0658635	0.999772
WP_PROTEASOME_DEGRADATION	75	0.0431124	Up	0.0658752	0.999772
GO_LATE_ENDOSOME_TO_VACUOLE_TRANSPORT_VIA_MULTIVESICULAR_BODY_SORTING_PATHWAY	19	0.0391637	Up	0.0658873	0.999772
REACTOME_TRAF6_MEDIATED_INDUCTION_OF_TAK1_COMPLEX_WITHIN_TLR4_COMPLEX	15	0.0533966	Up	0.0659861	0.999772
DEBIASI_APOPTOSIS_BY_REOVIRUS_INFECTION_DN	275	0.0562763	Down	0.066203	0.999772
GO_NEGATIVE_REGULATION_OF_RESPIRATORY_BURST_INVOLVED_IN_INFLAMMATORY_RESPONSE	3	-0.01862	Up	0.0662168	0.999772
HOFMANN_MYELODYSPLASTIC_SYNDROM_LOW_RISK_DN	26	0.0575523	Up	0.0663189	0.999772
HP_DESQUAMATION_OF_SKIN_SOON_AFTER_BIRTH	12	0.0155109	Up	0.0663341	0.999772
GO_NEGATIVE_REGULATION_OF_OLIGODENDROCYTE_DIFFERENTIATION	11	0.0587814	Up	0.0663431	0.999772
GO_NEGATIVE_REGULATION_OF_CALCINEURIN_MEDIATED_SIGNALING	11	0.0630479	Up	0.0663565	0.999772
GO_REGULATION_OF_FATTY_ACID_BIOSYNTHETIC_PROCESS	35	0.02427	Up	0.0665473	0.999772
GO_PHOSPHOLIPASE_C_ACTIVITY	19	0.0172298	Down	0.0666259	0.999772
WP_ARYL_HYDROCARBON_RECEPTOR_NETPATH	41	0.0540563	Up	0.0668004	0.999772
GO_TRANSLATIONAL_TERMINATION	107	0.0457801	Up	0.0669945	0.999772
HP_ABNORMAL_3RD_FINGER_PHALANX_MORPHOLOGY	3	-0.0185336	Down	0.0670208	0.999772
REACTOME_TICAM1_TRAF6_DEPENDENT_INDUCTION_OF_TAK1_COMPLEX	11	0.0711974	Up	0.0670742	0.999772
GO_RESPIRATORY_ELECTRON_TRANSPORT_CHAIN	114	0.0575999	Up	0.0671778	0.999772
GO_POSTSYNAPTIC_SPECIALIZATION_MEMBRANE	41	0.028889	Down	0.0671904	0.999772
HP_J_SHAPED_SELLA_TURCICA	8	0.010892	Down	0.0672244	0.999772
EINAV_INTERFERON_SIGNATURE_IN_CANCER	26	-0.00824125	Down	0.067287	0.999772
GO_CONVERGENT_EXTENSION_INVOLVED_IN_GASTRULATION	7	0.0849363	Down	0.0673296	0.999772
KEGG_LEUKOCYTE_TRANSENDOTHELIAL_MIGRATION	79	0.0681994	Up	0.0674334	0.999772
HERNANDEZ_MITOTIC_ARREST_BY_DOCETAXEL_2_DN	15	0.0218401	Up	0.0674735	0.999772
GO_NEUROTRANSMITTER_TRANSMEMBRANE_TRANSPORTER_ACTIVITY	8	0.00318442	Down	0.0675052	0.999772
GO_PICLN_SM_PROTEIN_COMPLEX	6	0.102142	Up	0.0675113	0.999772
BIOCARTA_PPARG_PATHWAY	7	0.0064561	Down	0.0675432	0.999772
CHANGOLKAR_H2AFY_TARGETS_UP	42	0.0668473	Up	0.0675868	0.999772
GO_PROSTAGLANDIN_TRANSPORT	14	0.0297333	Up	0.0675981	0.999772
GO_IRIS_MORPHOGENESIS	5	0.0722164	Down	0.0676926	0.999772
REACTOME_JNK_C_JUN_KINASES_PHOSPHORYLATION_AND_ACTIVATION_MEDIATED_BY_ACTIVATED_HUMAN_TAK1	22	0.0693003	Up	0.0677549	0.999772
KEGG_TIGHT_JUNCTION	105	0.0402238	Up	0.0677746	0.999772
HP_CONGENITAL_NYSTAGMUS	6	0.0227876	Down	0.0678134	0.999772
GO_INTRACILIARY_TRANSPORT_PARTICLE_A	7	0.056798	Down	0.0679081	0.999772
ZHENG_IL22_SIGNALING_DN	24	0.0228666	Up	0.0679174	0.999772
GO_TUMOR_NECROSIS_FACTOR_ACTIVATED_RECEPTOR_ACTIVITY	7	0.0422821	Down	0.0681053	0.999772
GO_T_HELPER_1_CELL_DIFFERENTIATION	14	0.0263256	Up	0.0681176	0.999772
GO_GDP_BINDING	62	0.0734313	Up	0.0681579	0.999772
GO_EMBRYONIC_PROCESS_INVOLVED_IN_FEMALE_PREGNANCY	4	-0.0489832	Up	0.0681655	0.999772
SMITH_TERT_TARGETS_UP	153	0.0288825	Up	0.0681796	0.999772
KENNY_CTNNB1_TARGETS_UP	43	0.0356271	Up	0.0682161	0.999772
GO_C_ACETYLTRANSFERASE_ACTIVITY	5	0.031007	Up	0.068291	0.999772
GO_POSITIVE_REGULATION_OF_COMPLEMENT_ACTIVATION	3	0.041176	Up	0.0683012	0.999772
HP_BRONCHITIS	62	0.0163554	Down	0.0683597	0.999772
HP_CLOVERLEAF_SKULL	8	0.0637668	Down	0.068477	0.999772
ACEVEDO_NORMAL_TISSUE_ADJACENT_TO_LIVER_TUMOR_UP	153	0.052963	Up	0.0684967	0.999772
GO_RESPONSE_TO_AMPHETAMINE	20	0.0144067	Up	0.0687903	0.999772
GO_RIBOSOME	232	0.111097	Up	0.0687915	0.999772
GO_ENAMEL_MINERALIZATION	8	0.0766446	Down	0.0688163	0.999772
REACTOME_TP53_REGULATES_TRANSCRIPTION_OF_CASPASE_ACTIVATORS_AND_CASPASES	11	-0.0166889	Down	0.0689334	0.999772
LIU_VAV3_PROSTATE_CARCINOGENESIS_UP	59	0.020841	Up	0.0689808	0.999772
KYNG_ENVIRONMENTAL_STRESS_RESPONSE_UP	58	0.0397135	Up	0.0689897	0.999772
GO_NIK_NF_KAPPAB_SIGNALING	147	0.044894	Up	0.0690117	0.999772
GO_REGULATION_OF_BLOOD_BRAIN_BARRIER_PERMEABILITY	6	0.0279796	Up	0.069054	0.999772
GO_DNA_BINDING_BENDING	13	0.0458929	Up	0.0690898	0.999772
GO_INFLAMMATORY_CELL_APOPTOTIC_PROCESS	18	0.0049677	Up	0.0691145	0.999772
BIOCARTA_CSK_PATHWAY	9	0.00499865	Down	0.0691737	0.999772
GO_POSITIVE_REGULATION_OF_VASCULAR_ENDOTHELIAL_GROWTH_FACTOR_PRODUCTION	22	0.040189	Up	0.0693285	0.999772
GO_ARGININE_BINDING	4	-0.0409417	Down	0.0695671	0.999772
GO_POSITIVE_REGULATION_OF_SYNAPSE_ASSEMBLY	34	0.020321	Down	0.0696084	0.999772
GAURNIER_PSMD4_TARGETS	56	0.0173729	Up	0.0697604	0.999772
GO_NEGATIVE_REGULATION_OF_INTERLEUKIN_2_PRODUCTION	20	0.0198207	Up	0.0698517	0.999772
CHARAFE_BREAST_CANCER_BASAL_VS_MESENCHYMAL_UP	125	0.0854108	Up	0.0698823	0.999772
HP_HOLOPROSENCEPHALY	52	0.0163908	Down	0.0699638	0.999772
GO_EPINEPHRINE_TRANSPORT	3	-0.00734726	Down	0.0699924	0.999772
HP_LONG_TOE	24	0.024222	Down	0.0700783	0.999772
GO_SOMATIC_STEM_CELL_DIVISION	8	0.104186	Down	0.0701867	0.999772
GO_NEGATIVE_REGULATION_OF_CALCIUM_ION_DEPENDENT_EXOCYTOSIS	6	0.0950937	Down	0.0702	0.999772
WANG_RECURRENT_LIVER_CANCER_DN	14	0.0906741	Up	0.0702763	0.999772
GO_MYOFILAMENT	12	0.0314123	Up	0.0703105	0.999772
KOKKINAKIS_METHIONINE_DEPRIVATION_96HR_UP	109	0.0512221	Up	0.0704221	0.999772
GO_PHAGOSOME_ACIDIFICATION	22	0.0417605	Up	0.0704332	0.999772
ST_STAT3_PATHWAY	9	0.0444766	Down	0.0705454	0.999772
HP_ABNORMAL_RESPIRATORY_MOTILE_CILIUM_PHYSIOLOGY	28	0.000616781	Down	0.0706222	0.999772
WESTON_VEGFA_TARGETS_3HR	53	0.0345585	Up	0.0706307	0.999772
GO_POSITIVE_REGULATION_OF_NITRIC_OXIDE_SYNTHASE_BIOSYNTHETIC_PROCESS	11	0.00903295	Up	0.0707865	0.999772
SCHLINGEMANN_SKIN_CARCINOGENESIS_TPA_UP	30	0.0447333	Up	0.0708265	0.999772
GO_HISTONE_DEPHOSPHORYLATION	6	-0.00644597	Down	0.0708699	0.999772
GO_POSITIVE_REGULATION_OF_VITAMIN_METABOLIC_PROCESS	6	-0.101853	Up	0.0709086	0.999772
GO_GLOMERULAR_EPITHELIAL_CELL_DEVELOPMENT	9	0.0155795	Down	0.071053	0.999772
BLANCO_MELO_HUMAN_PARAINFLUENZA_VIRUS_3_INFECTION_A594_CELLS_DN	72	0.0271891	Down	0.0711364	0.999772
MUELLER_COMMON_TARGETS_OF_AML_FUSIONS_DN	24	0.0140837	Up	0.0712311	0.999772
GO_CERAMIDE_1_PHOSPHATE_BINDING	7	0.105707	Up	0.0712465	0.999772
HP_DUPLICATION_INVOLVING_BONES_OF_THE_FEET	99	0.027313	Down	0.0712738	0.999772
GO_POSITIVE_REGULATION_OF_CELL_MATURATION	9	-0.00951002	Down	0.0713401	0.999772
HP_TONGUE_ATROPHY	10	0.0340408	Down	0.0713746	0.999772
WP_CARDIAC_PROGENITOR_DIFFERENTIATION	23	0.00446468	Down	0.0713841	0.999772
GO_CARBON_SULFUR_LYASE_ACTIVITY	9	0.0500724	Up	0.071393	0.999772
AMIT_SERUM_RESPONSE_480_MCF10A	36	0.074589	Up	0.0714274	0.999772
GO_RHO_GUANYL_NUCLEOTIDE_EXCHANGE_FACTOR_ACTIVITY	57	0.0213811	Down	0.0714608	0.999772
GO_VESICLE_BUDDING_FROM_MEMBRANE	106	0.051998	Up	0.0715299	0.999772
HP_ABNORMALITY_OF_THE_4TH_METACARPAL	14	0.0519905	Down	0.0715965	0.999772
HP_APLASIA_HYPOPLASIA_OF_THE_STERNUM	15	0.0207579	Down	0.0716999	0.999772
PARK_HSC_MARKERS	38	0.0629993	Up	0.0717968	0.999772
HP_SLENDER_LONG_BONE	34	0.0244594	Down	0.0718091	0.999772
HP_DIABETES_INSIPIDUS	31	0.0154518	Down	0.0718206	0.999772
REACTOME_G1_S_DNA_DAMAGE_CHECKPOINTS	69	0.0497334	Up	0.0719418	0.999772
WP_EBV_LMP1_SIGNALING	24	0.0198592	Up	0.0719672	0.999772
WORSCHECH_TUMOR_EVASION_AND_TOLEROGENICITY_UP	14	0.0100597	Down	0.072026	0.999772
GO_PROTEIN_SERINE_THREONINE_PHOSPHATASE_INHIBITOR_ACTIVITY	8	0.0393311	Up	0.0720573	0.999772
GO_POSITIVE_REGULATION_OF_VASCULOGENESIS	8	0.0823697	Up	0.072095	0.999772
GO_NEGATIVE_REGULATION_OF_MICROGLIAL_CELL_ACTIVATION	4	0.229203	Down	0.0720986	0.999772
GO_RNA_POLYMERASE_II_C_TERMINAL_DOMAIN_BINDING	8	0.0089039	Down	0.0722052	0.999772
HP_HYPOINSULINEMIA	9	-0.0432495	Down	0.0723669	0.999772
REACTOME_CARDIAC_CONDUCTION	63	0.0132297	Down	0.0724003	0.999772
HU_GENOTOXIN_ACTION_DIRECT_VS_INDIRECT_24HR	47	0.0371804	Up	0.0724294	0.999772
GO_PHOSPHOFRUCTOKINASE_ACTIVITY	6	0.127868	Down	0.0724312	0.999772
HAN_JNK_SINGALING_DN	30	0.0266401	Up	0.0724872	0.999772
BIOCARTA_SRCRPTP_PATHWAY	10	0.0127135	Down	0.0725176	0.999772
PODAR_RESPONSE_TO_ADAPHOSTIN_UP	138	0.0705484	Up	0.072587	0.999772
TAVOR_CEBPA_TARGETS_DN	23	0.00723625	Down	0.0726297	0.999772
REACTOME_DISEASES_ASSOCIATED_WITH_GLYCOSAMINOGLYCAN_METABOLISM	28	0.0697498	Down	0.0726471	0.999772
REACTOME_APC_C_CDH1_MEDIATED_DEGRADATION_OF_CDC20_AND_OTHER_APC_C_CDH1_TARGETED_PROTEINS_IN_LATE_MITOSIS_EARLY_G1	75	0.0548109	Up	0.0726611	0.999772
GO_RAP_GUANYL_NUCLEOTIDE_EXCHANGE_FACTOR_ACTIVITY	5	0.0560432	Up	0.0726682	0.999772
HP_THICKENED_CORTEX_OF_LONG_BONES	9	0.0133223	Down	0.0726892	0.999772
RASHI_RESPONSE_TO_IONIZING_RADIATION_6	60	0.0131802	Up	0.0727233	0.999772
WU_HBX_TARGETS_2_UP	24	0.0503742	Up	0.0728976	0.999772
WONG_PROTEASOME_GENE_MODULE	55	0.0476994	Up	0.0730121	0.999772
GO_ANGIOTENSIN_ACTIVATED_SIGNALING_PATHWAY	9	0.000591506	Up	0.0730353	0.999772
GO_CALCIUM_ACTIVATED_POTASSIUM_CHANNEL_ACTIVITY	6	0.0448247	Down	0.0730491	0.999772
REACTOME_CA2_ACTIVATED_K_CHANNELS	6	0.0448247	Down	0.0730491	0.999772
GO_REGULATION_OF_SYNAPSE_MATURATION	9	0.0340185	Down	0.0730559	0.999772
GO_NEGATIVE_REGULATION_OF_HISTONE_H3_K4_METHYLATION	5	0.0567855	Down	0.0730738	0.999772
GO_POSITIVE_REGULATION_OF_PROTEIN_KINASE_C_SIGNALING	9	-0.00894599	Down	0.0730907	0.999772
HP_APLASIA_HYPOPLASIA_OF_THE_CAPITAL_FEMORAL_EPIPHYSIS	9	0.0678515	Down	0.0731845	0.999772
REACTOME_FRS_MEDIATED_FGFR1_SIGNALING	12	0.00856833	Up	0.0732103	0.999772
GO_VIRION_ASSEMBLY	41	0.0810172	Up	0.0732503	0.999772
MATZUK_CUMULUS_EXPANSION	4	0.0113796	Up	0.0733101	0.999772
GO_FIBROBLAST_ACTIVATION	9	0.0318403	Up	0.0733864	0.999772
GO_REGULATION_OF_FATTY_ACID_BETA_OXIDATION	16	0.0118826	Down	0.0734682	0.999772
REACTOME_CELL_CELL_JUNCTION_ORGANIZATION	40	0.065533	Up	0.0735052	0.999772
GO_POLY_A_BINDING	19	0.046265	Up	0.073665	0.999772
GO_SOLUTE_CATION_ANTIPORTER_ACTIVITY	22	0.0229865	Down	0.0736706	0.999772
GO_OOCYTE_DIFFERENTIATION	37	0.0201397	Down	0.0738469	0.999772
GO_NEGATIVE_REGULATION_OF_BONE_MINERALIZATION	10	-0.0284505	Down	0.0739569	0.999772
HP_INTRACRANIAL_CYSTIC_LESION	142	0.0253419	Down	0.0739605	0.999772
GO_NEGATIVE_REGULATION_OF_PROTEIN_TYROSINE_KINASE_ACTIVITY	26	0.0520863	Up	0.0740197	0.999772
CHEN_HOXA5_TARGETS_9HR_UP	216	0.0480358	Up	0.0740209	0.999772
GO_REGULATION_OF_RETINOIC_ACID_RECEPTOR_SIGNALING_PATHWAY	13	0.0769499	Up	0.074187	0.999772
HP_FRACTURES_OF_THE_LONG_BONES	7	-0.00507147	Down	0.0742044	0.999772
REACTOME_APOBEC3G_MEDIATED_RESISTANCE_TO_HIV_1_INFECTION	5	0.0358172	Up	0.074229	0.999772
GO_NEGATIVE_REGULATION_OF_TRANSFORMING_GROWTH_FACTOR_BETA_PRODUCTION	7	0.225212	Up	0.0743124	0.999772
SENGUPTA_NASOPHARYNGEAL_CARCINOMA_WITH_LMP1_DN	118	0.025882	Up	0.0746372	0.999772
GO_MITOCHONDRIAL_ELECTRON_TRANSPORT_UBIQUINOL_TO_CYTOCHROME_C	14	0.0957938	Up	0.0747049	0.999772
HP_BILE_DUCT_PROLIFERATION	13	0.0225664	Down	0.0748101	0.999772
HP_PARANOIA	13	0.0678751	Down	0.07483	0.999772
KONDO_HYPOXIA	4	-0.0783701	Up	0.0749195	0.999772
GO_REGULATION_OF_GLUCOSE_TRANSMEMBRANE_TRANSPORT	55	0.033548	Up	0.0751121	0.999772
GO_SODIUM_ION_TRANSMEMBRANE_TRANSPORT	105	0.024742	Down	0.0752366	0.999772
GO_FACE_DEVELOPMENT	42	0.0484953	Up	0.0752572	0.999772
MCBRYAN_PUBERTAL_TGFB1_TARGETS_DN	54	0.0317487	Up	0.0753161	0.999772
HP_FETAL_DISTRESS	39	0.0409756	Up	0.0753395	0.999772
WIEDERSCHAIN_TARGETS_OF_BMI1_AND_PCGF2	59	0.0550049	Up	0.075519	0.999772
GO_REGULATION_OF_OSTEOCLAST_DEVELOPMENT	7	0.0312718	Down	0.0756725	0.999772
REACTOME_FGFRL1_MODULATION_OF_FGFR1_SIGNALING	5	-0.106259	Up	0.0758428	0.999772
GO_REGULATION_OF_GLUCOCORTICOID_BIOSYNTHETIC_PROCESS	7	0.100555	Down	0.0758968	0.999772
KEGG_BASE_EXCISION_REPAIR	33	0.0279392	Down	0.0758978	0.999772
HP_NONCOMPACTION_CARDIOMYOPATHY	8	0.0330301	Up	0.075991	0.999772
GO_NEUTROPHIL_MIGRATION	61	0.0444025	Up	0.0760152	0.999772
BLANCO_MELO_RESPIRATORY_SYNCYTIAL_VIRUS_INFECTION_A594_CELLS_UP	250	0.0296966	Up	0.0761935	0.999772
WP_HIPPOYAP_SIGNALING_PATHWAY	22	0.0391523	Up	0.0762324	0.999772
HP_ABNORMALITY_OF_THE_RADIAL_HEAD	24	0.0114215	Down	0.0762988	0.999772
GO_PANCREATIC_JUICE_SECRETION	9	-0.0129574	Up	0.0763415	0.999772
HP_APLASIA_HYPOPLASIA_INVOLVING_THE_PELVIS	53	0.0372624	Down	0.0763792	0.999772
REACTOME_P75NTR_RECRUITS_SIGNALLING_COMPLEXES	12	0.0624376	Up	0.0764745	0.999772
WANG_IMMORTALIZED_BY_HOXA9_AND_MEIS1_DN	15	0.0286841	Down	0.0765388	0.999772
GO_CILIARY_BASE	26	0.0139404	Down	0.0767294	0.999772
GO_RESPONSE_TO_FLUID_SHEAR_STRESS	31	0.0451621	Up	0.0767675	0.999772
REACTOME_TAK1_ACTIVATES_NFKB_BY_PHOSPHORYLATION_AND_ACTIVATION_OF_IKKS_COMPLEX	31	0.0484963	Up	0.0768146	0.999772
GO_U12_TYPE_SPLICEOSOMAL_COMPLEX	26	0.076509	Up	0.0768634	0.999772
SEMBA_FHIT_TARGETS_UP	10	0.0409721	Down	0.0768972	0.999772
RODRIGUES_THYROID_CARCINOMA_DN	74	0.0633798	Up	0.0768981	0.999772
WP_EUKARYOTIC_TRANSCRIPTION_INITIATION	49	0.0327081	Up	0.07699	0.999772
REACTOME_EFFECTS_OF_PIP2_HYDROLYSIS	20	0.0466569	Down	0.0769989	0.999772
GO_MAMMARY_GLAND_BRANCHING_INVOLVED_IN_PREGNANCY	4	0.00193766	Down	0.0771727	0.999772
GO_REGULATION_OF_VOLTAGE_GATED_SODIUM_CHANNEL_ACTIVITY	5	-0.0112283	Up	0.0772675	0.999772
GRADE_COLON_VS_RECTAL_CANCER_UP	34	0.0258524	Up	0.0774174	0.999772
GO_POTASSIUM_CHANNEL_INHIBITOR_ACTIVITY	7	-0.00828433	Up	0.0774572	0.999772
BENPORATH_PRC2_TARGETS	259	0.0250823	Down	0.0775904	0.999772
GO_AMINOACYL_TRNA_SYNTHETASE_MULTIENZYME_COMPLEX	3	-0.0593056	Up	0.0776392	0.999772
GO_V_D_J_RECOMBINATION	12	0.0308108	Up	0.0776463	0.999772
WP_RALA_DOWNSTREAM_REGULATED_GENES	12	0.0634361	Up	0.0776908	0.999772
GO_NEGATIVE_REGULATION_OF_BIOMINERALIZATION	17	0.0382889	Down	0.0777476	0.999772
GO_U4_SNRNP	16	0.0213269	Up	0.0777997	0.999772
GO_C4_DICARBOXYLATE_TRANSPORT	22	0.0344637	Down	0.0778448	0.999772
GO_ATP_SYNTHESIS_COUPLED_PROTON_TRANSPORT	25	0.120835	Up	0.0778631	0.999772
SESTO_RESPONSE_TO_UV_C2	57	0.0473665	Up	0.0779032	0.999772
GO_GRANULOCYTE_MIGRATION	79	0.0403232	Up	0.0779102	0.999772
HP_PRECOCIOUS_ATHEROSCLEROSIS	5	0.106372	Down	0.0779413	0.999772
YAO_TEMPORAL_RESPONSE_TO_PROGESTERONE_CLUSTER_13	185	0.0585847	Up	0.0779815	0.999772
HP_OPEN_BITE	37	0.048937	Down	0.0779851	0.999772
GO_ENONE_REDUCTASE_ACTIVITY	3	-0.00649585	Up	0.0780685	0.999772
WP_HFE_EFFECT_ON_HEPCIDIN_PRODUCTION	4	0.0494157	Up	0.0782884	0.999772
WP_PHASE_I_BIOTRANSFORMATIONS_NON_P450	4	0.0585288	Up	0.0783262	0.999772
GO_INSULIN_LIKE_GROWTH_FACTOR_II_BINDING	6	0.189836	Up	0.0783449	0.999772
GO_NOREPINEPHRINE_SECRETION	6	-0.0127856	Down	0.0784162	0.999772
GO_NEGATIVE_REGULATION_OF_CATECHOLAMINE_SECRETION	3	0.0819657	Down	0.07843	0.999772
PYEON_HPV_POSITIVE_TUMORS_UP	86	0.0280853	Down	0.0784431	0.999772
REACTOME_G2_PHASE	5	0.0284692	Down	0.0784563	0.999772
GO_VESICLE_FUSION_WITH_GOLGI_APPARATUS	8	0.0852771	Up	0.0785651	0.999772
HP_DELAYED_ERUPTION_OF_TEETH	134	0.0416141	Down	0.0785682	0.999772
GO_NK_T_CELL_ACTIVATION	6	0.122323	Up	0.0787458	0.999772
GO_EXTRACELLULAR_MATRIX_STRUCTURAL_CONSTITUENT_CONFERRING_COMPRESSION_RESISTANCE	5	-0.0300011	Up	0.0788339	0.999772
GO_NEGATIVE_REGULATION_OF_HORMONE_SECRETION	39	0.0231013	Up	0.0789025	0.999772
GENTILE_UV_HIGH_DOSE_DN	282	0.0609708	Up	0.0790439	0.999772
GO_POSTSYNAPSE_ASSEMBLY	18	0.0291278	Down	0.0792338	0.999772
GO_POSITIVE_REGULATION_OF_SMOOTHENED_SIGNALING_PATHWAY	29	0.0272552	Down	0.0793045	0.999772
WACKER_HYPOXIA_TARGETS_OF_VHL	11	0.0700467	Up	0.0793066	0.999772
GO_3_5_CYCLIC_AMP_PHOSPHODIESTERASE_ACTIVITY	9	-0.0141025	Down	0.0794198	0.999772
GO_MITOCHONDRIAL_GENE_EXPRESSION	165	0.0430574	Up	0.0794427	0.999772
REACTOME_CELLULAR_RESPONSE_TO_HYPOXIA	74	0.0612055	Up	0.0795099	0.999772
GO_RETINAL_CELL_PROGRAMMED_CELL_DEATH	3	-0.0882673	Up	0.079667	0.999772
HP_ABNORMAL_INTERNAL_CAROTID_ARTERY_MORPHOLOGY	6	0.0150744	Down	0.0797431	0.999772
GO_PROTEIN_GERANYLGERANYLATION	6	0.053981	Up	0.0797977	0.999772
GO_L_AMINO_ACID_TRANSMEMBRANE_TRANSPORTER_ACTIVITY	38	0.0264165	Down	0.0798056	0.999772
HP_PROFOUND_HEARING_IMPAIRMENT	6	0.0246543	Down	0.0798159	0.999772
GO_CELLULAR_RESPONSE_TO_PURINE_CONTAINING_COMPOUND	9	0.000538925	Down	0.0798174	0.999772
HP_THICKENED_CALVARIA	29	0.0406561	Down	0.0799918	0.999772
IIZUKA_LIVER_CANCER_EARLY_RECURRENCE	8	0.039668	Down	0.0801294	0.999772
DAZARD_UV_RESPONSE_CLUSTER_G1	56	0.0940503	Up	0.0801984	0.999772
GO_GROWTH_HORMONE_RECEPTOR_SIGNALING_PATHWAY_VIA_JAK_STAT	9	-0.016127	Down	0.0802561	0.999772
GO_AXONEME_ASSEMBLY	38	0.00291233	Down	0.0804806	0.999772
HP_RENAL_MAGNESIUM_WASTING	3	-0.173722	Down	0.080495	0.999772
GO_ICOSANOID_BIOSYNTHETIC_PROCESS	38	0.0431115	Up	0.0805956	0.999772
GO_O_ACYLTRANSFERASE_ACTIVITY	45	0.0140378	Down	0.0806091	0.999772
HP_BROAD_RIBS	14	0.00659176	Down	0.0806406	0.999772
TAVAZOIE_METASTASIS	64	0.0396878	Up	0.0806689	0.999772
GO_INTEGRAL_COMPONENT_OF_PRESYNAPTIC_ACTIVE_ZONE_MEMBRANE	10	-0.00588657	Down	0.0807764	0.999772
GO_MRNA_CLEAVAGE_INVOLVED_IN_MRNA_PROCESSING	13	0.0312437	Down	0.0808443	0.999772
REACTOME_AMPK_INHIBITS_CHREBP_TRANSCRIPTIONAL_ACTIVATION_ACTIVITY	7	0.0356686	Up	0.0809396	0.999772
GO_LUNG_LOBE_DEVELOPMENT	5	0.130787	Up	0.0810012	0.999772
GO_CALCIUM_DEPENDENT_CELL_CELL_ADHESION_VIA_PLASMA_MEMBRANE_CELL_ADHESION_MOLECULES	22	0.00662108	Down	0.0810431	0.999772
HP_BREAST_APLASIA	14	0.0616568	Down	0.0810936	0.999772
GO_MESENCHYMAL_CELL_DIFFERENTIATION_INVOLVED_IN_KIDNEY_DEVELOPMENT	6	0.040778	Down	0.0811038	0.999772
HP_LIMB_FASCICULATIONS	7	-0.0161737	Up	0.0811062	0.999772
TAKEDA_TARGETS_OF_NUP98_HOXA9_FUSION_10D_DN	96	0.0251297	Up	0.081158	0.999772
PID_INTEGRIN2_PATHWAY	13	0.0295642	Up	0.0811666	0.999772
GO_TRANSLATIONAL_ELONGATION	135	0.0392474	Up	0.081258	0.999772
REACTOME_ACTIVATED_NTRK2_SIGNALS_THROUGH_FYN	5	-0.00242528	Up	0.0812661	0.999772
HP_RETINAL_ARTERIOLAR_TORTUOSITY	21	0.0328724	Down	0.0813675	0.999772
HP_STRESS_INFECTION_INDUCED_LACTIC_ACIDOSIS	5	0.101386	Up	0.0815148	0.999772
VALK_AML_CLUSTER_12	21	0.0354111	Up	0.0815465	0.999772
GO_INTRACILIARY_RETROGRADE_TRANSPORT	10	0.0227931	Down	0.0816296	0.999772
GO_L_ALANINE_TRANSMEMBRANE_TRANSPORTER_ACTIVITY	8	0.0119859	Down	0.0816341	0.999772
GARGALOVIC_RESPONSE_TO_OXIDIZED_PHOSPHOLIPIDS_YELLOW_DN	25	0.0326419	Down	0.0817877	0.999772
GO_PHOSPHATIDIC_ACID_METABOLIC_PROCESS	40	0.0149557	Down	0.081799	0.999772
SMID_BREAST_CANCER_RELAPSE_IN_LIVER_UP	4	0.0742094	Up	0.081883	0.999772
GO_PROTEIN_PHOSPHATASE_ACTIVATOR_ACTIVITY	13	0.0509481	Up	0.0819629	0.999772
GO_N_TERMINAL_PROTEIN_LIPIDATION	5	0.00079938	Up	0.0820471	0.999772
GO_FMN_BINDING	12	0.0173341	Down	0.0820728	0.999772
GO_MONOCYTE_CHEMOTACTIC_PROTEIN_1_PRODUCTION	12	0.0110867	Up	0.0820835	0.999772
REACTOME_SYNTHESIS_SECRETION_AND_INACTIVATION_OF_GLUCAGON_LIKE_PEPTIDE_1_GLP_1_	8	-0.00876263	Up	0.0821246	0.999772
ROZANOV_MMP14_TARGETS_DN	28	0.01198	Down	0.0821548	0.999772
MATTIOLI_MGUS_VS_MULTIPLE_MYELOMA	14	0.064777	Up	0.0822088	0.999772
GO_ETHANOLAMINE_CONTAINING_COMPOUND_METABOLIC_PROCESS	6	-0.0130226	Down	0.0822674	0.999772
HP_LONG_NECK	5	0.0905554	Down	0.0823967	0.999772
GO_METAL_ION_TRANSMEMBRANE_TRANSPORTER_ACTIVITY	232	0.0171349	Down	0.0825136	0.999772
LOPES_METHYLATED_IN_COLON_CANCER_UP	19	0.00922163	Down	0.0825813	0.999772
GO_MMXD_COMPLEX	5	0.149553	Up	0.0826974	0.999772
REACTOME_NR1H2_NR1H3_REGULATE_GENE_EXPRESSION_TO_CONTROL_BILE_ACID_HOMEOSTASIS	11	-0.000564778	Down	0.0826976	0.999772
PID_TOLL_ENDOGENOUS_PATHWAY	21	0.0330622	Up	0.0827742	0.999772
GO_POSITIVE_REGULATION_OF_T_HELPER_2_CELL_DIFFERENTIATION	5	-0.0662994	Up	0.0827752	0.999772
GO_DETERMINATION_OF_ADULT_LIFESPAN	14	-0.00768421	Down	0.0828244	0.999772
HP_VERTEBRAL_HYPOPLASIA	27	0.0337027	Down	0.0828813	0.999772
HP_PYELONEPHRITIS	8	0.0535314	Down	0.0829102	0.999772
HP_CHOLESTATIC_LIVER_DISEASE	9	0.0436506	Down	0.0829562	0.999772
GO_N_ACETYLNEURAMINATE_CATABOLIC_PROCESS	6	-0.0535753	Down	0.0830031	0.999772
GO_BRANCHED_CHAIN_AMINO_ACID_TRANSPORT	10	0.0125768	Down	0.0830143	0.999772
HP_RETICULAR_HYPERPIGMENTATION	6	-0.00776175	Down	0.0830589	0.999772
REACTOME_HCMV_LATE_EVENTS	54	0.0462039	Up	0.0830768	0.999772
GO_PROSTATE_GLANDULAR_ACINUS_DEVELOPMENT	9	0.20421	Down	0.0831039	0.999772
SINGH_NFE2L2_TARGETS	14	0.0415157	Up	0.0831863	0.999772
CAFFAREL_RESPONSE_TO_THC_24HR_5_DN	48	0.0380619	Up	0.0832291	0.999772
GO_POSTSYNAPTIC_RECYCLING_ENDOSOME	8	-0.0083926	Up	0.0832455	0.999772
GO_GLYCOSPHINGOLIPID_BIOSYNTHETIC_PROCESS	17	0.00834032	Up	0.0832915	0.999772
HP_DECREASED_CERVICAL_SPINE_MOBILITY	7	0.0178643	Down	0.0833372	0.999772
GO_CYCLIC_NUCLEOTIDE_CATABOLIC_PROCESS	10	-0.0198414	Down	0.0834222	0.999772
MILI_PSEUDOPODIA_CHEMOTAXIS_UP	83	0.0413208	Up	0.0834775	0.999772
GO_ANTIPORTER_ACTIVITY	63	0.0242926	Down	0.0834825	0.999772
GO_MYRISTOYLTRANSFERASE_ACTIVITY	5	0.0241111	Up	0.083484	0.999772
REACTOME_FGFR2C_LIGAND_BINDING_AND_ACTIVATION	4	-0.0308288	Up	0.0834906	0.999772
GO_NEGATIVE_REGULATION_OF_CELL_VOLUME	5	0.136521	Down	0.0836457	0.999772
HP_STARING_GAZE	8	0.0476267	Down	0.083693	0.999772
GO_REGULATION_OF_ENTRY_OF_BACTERIUM_INTO_HOST_CELL	7	0.145572	Up	0.08372	0.999772
GO_INNER_MITOCHONDRIAL_MEMBRANE_ORGANIZATION	53	0.0667979	Up	0.0837239	0.999772
YAO_TEMPORAL_RESPONSE_TO_PROGESTERONE_CLUSTER_10	69	0.0738115	Up	0.0837697	0.999772
GO_POSITIVE_REGULATION_OF_NEUROBLAST_PROLIFERATION	15	0.0550103	Down	0.0837993	0.999772
CROONQUIST_STROMAL_STIMULATION_UP	45	0.0689416	Up	0.08381	0.999772
CAFFAREL_RESPONSE_TO_THC_8HR_5_UP	13	0.0441488	Up	0.0838228	0.999772
REACTOME_SRP_DEPENDENT_COTRANSLATIONAL_PROTEIN_TARGETING_TO_MEMBRANE	117	0.256914	Up	0.083926	0.999772
GO_UBIQUITIN_LIGASE_INHIBITOR_ACTIVITY	5	0.174841	Up	0.0839747	0.999772
GO_PAM_COMPLEX_TIM23_ASSOCIATED_IMPORT_MOTOR	6	0.00595833	Up	0.0839825	0.999772
HP_APLASIA_OF_THE_UTERUS	12	0.0532793	Down	0.0839853	0.999772
GO_CHAPERONIN_CONTAINING_T_COMPLEX	9	0.0983859	Up	0.0841242	0.999772
BIOCARTA_IFNG_PATHWAY	6	-0.0170423	Up	0.0843352	0.999772
GO_PERK_MEDIATED_UNFOLDED_PROTEIN_RESPONSE	19	0.102015	Up	0.0844139	0.999772
WP_REGULATION_OF_WNTBCATENIN_SIGNALING_BY_SMALL_MOLECULE_COMPOUNDS	15	0.0651504	Down	0.0844659	0.999772
GO_EUKARYOTIC_TRANSLATION_INITIATION_FACTOR_2_COMPLEX	5	0.0156901	Up	0.0844838	0.999772
HP_DECREASED_PULMONARY_FUNCTION	18	0.0478453	Down	0.0845458	0.999772
HP_CORONARY_ARTERY_ANEURYSM	5	0.0373801	Down	0.0846304	0.999772
WP_HIJACK_OF_UBIQUITINATION_BY_SARSCOV2	8	0.0469103	Up	0.0849739	0.999772
GO_RRNA_BINDING	69	0.0702477	Up	0.0850456	0.999772
HP_CONGENITAL_STATIONARY_NIGHT_BLINDNESS	9	0.0455106	Down	0.0850632	0.999772
WP_PROTEOGLYCAN_BIOSYNTHESIS	16	0.0615142	Down	0.0851891	0.999772
GO_REGULATION_OF_PLATELET_AGGREGATION	17	0.0628863	Down	0.085205	0.999772
SESTO_RESPONSE_TO_UV_C4	20	0.0942894	Up	0.0852955	0.999772
ZHAN_MULTIPLE_MYELOMA_MF_UP	35	0.0237199	Down	0.0853891	0.999772
KEGG_PATHOGENIC_ESCHERICHIA_COLI_INFECTION	50	0.118405	Up	0.0854097	0.999772
WP_PATHOGENIC_ESCHERICHIA_COLI_INFECTION	50	0.118405	Up	0.0854097	0.999772
GO_ELECTRON_TRANSPORT_CHAIN	170	0.0467077	Up	0.0854523	0.999772
GO_POSITIVE_REGULATION_OF_CHEMOKINE_SECRETION	6	0.0529896	Up	0.0855923	0.999772
HP_ACROMESOMELIA	4	0.0217062	Up	0.0856553	0.999772
GO_ENDOTHELIAL_CELL_DEVELOPMENT	55	0.071832	Up	0.0856586	0.999772
GO_REGULATION_OF_RELAXATION_OF_MUSCLE	4	-0.0251159	Down	0.0857507	0.999772
GO_NERVE_GROWTH_FACTOR_RECEPTOR_BINDING	3	-0.155712	Up	0.085755	0.999772
GOERING_BLOOD_HDL_CHOLESTEROL_QTL_CIS	5	0.210668	Up	0.0858546	0.999772
REACTOME_ATF4_ACTIVATES_GENES_IN_RESPONSE_TO_ENDOPLASMIC_RETICULUM_STRESS	26	0.0105703	Up	0.0858903	0.999772
HP_FACIAL_HYPEROSTOSIS	4	0.13908	Down	0.0859129	0.999772
REACTOME_TNFR2_NON_CANONICAL_NF_KB_PATHWAY	87	0.0378284	Up	0.0859475	0.999772
GO_GLYCOSPHINGOLIPID_BINDING	4	-0.00107763	Down	0.085948	0.999772
HP_URETEROPELVIC_JUNCTION_OBSTRUCTION	12	0.0225427	Down	0.086	0.999772
KAYO_AGING_MUSCLE_DN	111	0.0456891	Up	0.0861425	0.999772
GO_MIDGUT_DEVELOPMENT	5	-0.0901199	Down	0.0862121	0.999772
GO_ACTIN_POLYMERIZATION_DEPENDENT_CELL_MOTILITY	6	0.0343572	Up	0.0863574	0.999772
KEGG_EPITHELIAL_CELL_SIGNALING_IN_HELICOBACTER_PYLORI_INFECTION	61	0.0536381	Up	0.0864041	0.999772
GO_ACYLGLYCEROL_O_ACYLTRANSFERASE_ACTIVITY	24	0.00749275	Down	0.0865392	0.999772
GO_NEGATIVE_REGULATION_OF_CELL_CYCLE_G2_M_PHASE_TRANSITION	103	0.0337502	Up	0.0866624	0.999772
BIOCARTA_RAB_PATHWAY	11	0.0842998	Up	0.0867174	0.999772
SEIDEN_MET_SIGNALING	20	0.0773876	Up	0.0868593	0.999772
ZHANG_PROLIFERATING_VS_QUIESCENT	45	0.109137	Up	0.0869854	0.999772
HP_INTERVERTEBRAL_SPACE_NARROWING	4	-0.0574535	Down	0.0869962	0.999772
HP_WIDE_CRANIAL_SUTURES	17	0.0507051	Down	0.0870066	0.999772
WANG_BARRETTS_ESOPHAGUS_DN	25	0.0759261	Up	0.0870091	0.999772
REACTOME_SYNTHESIS_OF_PIPS_AT_THE_ER_MEMBRANE	5	0.0248186	Up	0.0870399	0.999772
IGLESIAS_E2F_TARGETS_DN	6	-0.0259742	Down	0.0871041	0.999772
HP_FLAT_FACE	77	0.0356491	Down	0.0871405	0.999772
GO_CALCIUM_ION_EXPORT_ACROSS_PLASMA_MEMBRANE	5	0.00202355	Down	0.0871739	0.999772
LEE_LIVER_CANCER_SURVIVAL_DN	183	0.0723495	Up	0.0871757	0.999772
REACTOME_TGF_BETA_RECEPTOR_SIGNALING_ACTIVATES_SMADS	32	0.110175	Up	0.087224	0.999772
GO_CYTOSOLIC_SMALL_RIBOSOMAL_SUBUNIT	50	0.220065	Up	0.0873372	0.999772
BIOCARTA_TOB1_PATHWAY	11	0.0791334	Up	0.0874658	0.999772
ALONSO_METASTASIS_UP	185	0.0680035	Up	0.087492	0.999772
HAHTOLA_SEZARY_SYNDROM_UP	78	0.0336079	Up	0.0876778	0.999772
REACTOME_SUPPRESSION_OF_PHAGOSOMAL_MATURATION	12	0.0432103	Up	0.0877001	0.999772
GO_EPITHELIAL_FLUID_TRANSPORT	4	-0.0171751	Up	0.0877703	0.999772
PID_TGFBR_PATHWAY	58	0.0465074	Up	0.0878407	0.999772
HP_RECURRENT_CORNEAL_EROSIONS	11	0.0241966	Down	0.0878702	0.999772
HP_PLAGIOCEPHALY	78	0.0316218	Down	0.0878851	0.999772
GO_LIPOXIN_METABOLIC_PROCESS	3	0.146814	Down	0.0878873	0.999772
GO_RESPIRATORY_CHAIN_COMPLEX_II	5	0.0418405	Up	0.087913	0.999772
GO_SUCCINATE_DEHYDROGENASE_ACTIVITY	5	0.0418405	Up	0.087913	0.999772
GO_CARDIAC_MUSCLE_TISSUE_REGENERATION	3	0.287	Up	0.0880803	0.999772
GO_PROSTAGLANDIN_SECRETION	11	0.0523335	Up	0.0881159	0.999772
HP_ABNORMAL_RESPIRATORY_MOTILE_CILIUM_MORPHOLOGY	12	0.0136687	Down	0.08817	0.999772
REACTOME_RESPIRATORY_ELECTRON_TRANSPORT	103	0.0684312	Up	0.0882375	0.999772
HP_APLASIA_HYPOPLASIA_OF_THE_ULNA	56	0.0223942	Down	0.0882433	0.999772
GO_INTESTINAL_HEXOSE_ABSORPTION	3	-0.117712	Up	0.0882475	0.999772
ZWANG_CLASS_1_TRANSIENTLY_INDUCED_BY_EGF	442	0.0556903	Up	0.0883142	0.999772
GO_XENOBIOTIC_DETOXIFICATION_BY_TRANSMEMBRANE_EXPORT_ACROSS_THE_PLASMA_MEMBRANE	7	-0.0650553	Up	0.0883433	0.999772
REACTOME_INFLUENZA_INFECTION	163	0.162552	Up	0.0883937	0.999772
REACTOME_SHC_MEDIATED_CASCADE_FGFR1	10	0.0216251	Up	0.0884322	0.999772
HP_URETERAL_OBSTRUCTION	22	0.0115094	Down	0.0884679	0.999772
GO_CARBOHYDRATE_PHOSPHATASE_ACTIVITY	5	0.0937463	Down	0.0885551	0.999772
GAUTSCHI_SRC_SIGNALING	8	0.173368	Up	0.0886517	0.999772
KEGG_METABOLISM_OF_XENOBIOTICS_BY_CYTOCHROME_P450	36	0.0259395	Up	0.0887111	0.999772
GO_LOOP_OF_HENLE_DEVELOPMENT	10	0.0330286	Down	0.0887319	0.999772
WP_OXIDATIVE_DAMAGE	34	0.0384537	Up	0.0887702	0.999772
CHEOK_RESPONSE_TO_MERCAPTOPURINE_AND_LD_MTX_UP	10	0.0486575	Up	0.088787	0.999772
FUNG_IL2_TARGETS_WITH_STAT5_BINDING_SITES	5	0.100745	Up	0.0888182	0.999772
HP_INCREASED_HEMOGLOBIN	5	0.0585323	Down	0.0888376	0.999772
GO_ACTIVATION_OF_JANUS_KINASE_ACTIVITY	7	-0.0524615	Down	0.088938	0.999772
GO_PROLINE_METABOLIC_PROCESS	8	0.0317019	Down	0.0889486	0.999772
REACTOME_MITOPHAGY	33	0.0821319	Up	0.089047	0.999772
GO_RESPONSE_TO_INTERLEUKIN_7	25	0.0426657	Up	0.0891513	0.999772
HP_EDEMA_OF_THE_DORSUM_OF_HANDS	7	-0.0429762	Up	0.0892174	0.999772
REACTOME_SIGNALING_BY_INTERLEUKINS	353	0.0442486	Up	0.0892253	0.999772
HP_FACIAL_HEMANGIOMA	14	0.0640811	Down	0.0892491	0.999772
HP_CONGENITAL_ICHTHYOSIFORM_ERYTHRODERMA	19	0.0656998	Up	0.0893041	0.999772
GO_N_ACETYLLACTOSAMINE_SYNTHASE_ACTIVITY	5	0.133009	Up	0.0893635	0.999772
HP_HYPOPHOSPHATEMIA	30	0.0293438	Down	0.0893688	0.999772
HP_ABNORMALITY_OF_THE_TALUS	40	0.033002	Down	0.0893847	0.999772
GO_MONOAMINE_TRANSMEMBRANE_TRANSPORTER_ACTIVITY	4	-0.00597474	Down	0.0894544	0.999772
HP_PERSISTENCE_OF_HEMOGLOBIN_F	5	0.276646	Up	0.0894593	0.999772
HP_DECREASED_PATELLAR_REFLEX	3	0.30259	Up	0.0894634	0.999772
REACTOME_HIV_INFECTION	239	0.0476224	Up	0.0895507	0.999772
GO_POSITIVE_REGULATION_OF_TRANSCRIPTION_REGULATORY_REGION_DNA_BINDING	16	0.0399466	Up	0.0896373	0.999772
FUNG_IL2_SIGNALING_2	6	0.0538157	Down	0.0897806	0.999772
NIKOLSKY_BREAST_CANCER_8Q12_Q22_AMPLICON	97	0.0449872	Up	0.0898482	0.999772
REACTOME_FRS_MEDIATED_FGFR3_SIGNALING	12	0.0201225	Up	0.0899797	0.999772
REACTOME_VIRAL_MESSENGER_RNA_SYNTHESIS	44	0.0340423	Up	0.0899984	0.999772
GO_NATURAL_KILLER_CELL_PROLIFERATION	6	-0.0538817	Up	0.0900354	0.999772
HP_AXILLARY_PTERYGIUM	7	0.124831	Down	0.0900832	0.999772
HP_NEOPLASM_OF_THE_RESPIRATORY_SYSTEM	47	0.0367218	Down	0.0901022	0.999772
GO_AROMATIC_AMINO_ACID_FAMILY_CATABOLIC_PROCESS	13	0.0293116	Down	0.0901031	0.999772
LIANG_SILENCED_BY_METHYLATION_UP	24	0.0747718	Up	0.0902649	0.999772
AMIT_EGF_RESPONSE_240_HELA	58	0.0698036	Up	0.0904548	0.999772
GO_ACUTE_INFLAMMATORY_RESPONSE	60	0.0277573	Up	0.090496	0.999772
GO_RESPONSE_TO_MINERALOCORTICOID	18	0.0383496	Up	0.0906165	0.999772
BONOME_OVARIAN_CANCER_POOR_SURVIVAL_DN	23	0.0353459	Down	0.0906327	0.999772
REACTOME_TRANSPORT_OF_INORGANIC_CATIONS_ANIONS_AND_AMINO_ACIDS_OLIGOPEPTIDES	74	0.0166953	Down	0.0907916	0.999772
GO_REGULATION_OF_NEUTROPHIL_MIGRATION	27	0.0312818	Up	0.0908194	0.999772
KIM_PTEN_TARGETS_UP	17	0.0416402	Up	0.0909296	0.999772
TENEDINI_MEGAKARYOCYTE_MARKERS	48	0.0355425	Up	0.0911135	0.999772
THEILGAARD_NEUTROPHIL_AT_SKIN_WOUND_UP	71	0.0411718	Up	0.0911827	0.999772
VIETOR_IFRD1_TARGETS	19	0.124384	Up	0.0912358	0.999772
GO_POSITIVE_THYMIC_T_CELL_SELECTION	7	0.10677	Down	0.0912402	0.999772
ZHANG_RESPONSE_TO_IKK_INHIBITOR_AND_TNF_DN	97	0.0386452	Down	0.0913054	0.999772
HP_HEMIATROPHY	4	-0.0164983	Down	0.0913073	0.999772
HP_DIASTASIS_RECTI	14	0.0450251	Down	0.0913379	0.999772
BERENJENO_TRANSFORMED_BY_RHOA_FOREVER_DN	29	0.0294941	Up	0.0913639	0.999772
REACTOME_REGULATION_OF_EXPRESSION_OF_SLITS_AND_ROBOS	170	0.167325	Up	0.0913855	0.999772
REACTOME_HIV_LIFE_CYCLE	157	0.04137	Up	0.0914307	0.999772
GO_REGULATION_OF_HISTAMINE_SECRETION_BY_MAST_CELL	4	-0.0768916	Up	0.0914787	0.999772
HP_NORMOCHROMIC_ANEMIA	9	0.173741	Up	0.0914851	0.999772
REACTOME_BH3_ONLY_PROTEINS_ASSOCIATE_WITH_AND_INACTIVATE_ANTI_APOPTOTIC_BCL_2_MEMBERS	9	0.00754577	Up	0.0916015	0.999772
GO_VOCALIZATION_BEHAVIOR	8	0.0208501	Down	0.0916662	0.999772
GO_SMALL_RNA_LOADING_ONTO_RISC	9	0.0296256	Down	0.0917144	0.999772
GO_CRANIAL_NERVE_FORMATION	4	0.0984973	Up	0.0917476	0.999772
MUELLER_METHYLATED_IN_GLIOBLASTOMA	28	0.0771265	Up	0.0918294	0.999772
HP_AXIAL_DYSTONIA	5	-0.00769891	Up	0.0919471	0.999772
REACTOME_APOPTOSIS_INDUCED_DNA_FRAGMENTATION	7	0.0238487	Up	0.0919567	0.999772
GO_REGULATION_OF_GLIAL_CELL_MIGRATION	11	0.0145957	Down	0.0919941	0.999772
GO_REGULATION_OF_MITOCHONDRIAL_ELECTRON_TRANSPORT_NADH_TO_UBIQUINONE	5	0.0048921	Up	0.0920984	0.999772
GO_NASCENT_POLYPEPTIDE_ASSOCIATED_COMPLEX	3	0.0276039	Up	0.0921343	0.999772
REACTOME_ASYMMETRIC_LOCALIZATION_OF_PCP_PROTEINS	64	0.0561061	Up	0.0921359	0.999772
GO_REGULATION_OF_INORGANIC_ANION_TRANSMEMBRANE_TRANSPORT	4	0.212667	Up	0.0921824	0.999772
GO_WEIBEL_PALADE_BODY	4	-0.0581096	Up	0.0922255	0.999772
GO_RESPONSE_TO_PEPTIDOGLYCAN	8	0.0293213	Up	0.0923821	0.999772
GO_FORMATION_OF_CYTOPLASMIC_TRANSLATION_INITIATION_COMPLEX	16	0.067222	Up	0.0924558	0.999772
GO_UDP_GLUCOSYLTRANSFERASE_ACTIVITY	9	-0.0166993	Up	0.092456	0.999772
GO_REGULATION_OF_NK_T_CELL_ACTIVATION	4	0.160117	Up	0.0924751	0.999772
REACTOME_ACTIVATION_OF_THE_MRNA_UPON_BINDING_OF_THE_CAP_BINDING_COMPLEX_AND_EIFS_AND_SUBSEQUENT_BINDING_TO_43S	66	0.178437	Up	0.0925126	0.999772
KORKOLA_TERATOMA_UP	15	0.0403369	Up	0.0925549	0.999772
GO_ORGANIC_ACID_TRANSMEMBRANE_TRANSPORTER_ACTIVITY	107	0.0178744	Down	0.0925684	0.999772
BIOCARTA_MITR_PATHWAY	3	0.197967	Up	0.0927428	0.999772
GO_EPITHELIAL_CELL_MORPHOGENESIS	28	0.072225	Up	0.0927801	0.999772
HP_THROMBOEMBOLISM	18	0.0183693	Down	0.0928433	0.999772
REACTOME_ENERGY_DEPENDENT_REGULATION_OF_MTOR_BY_LKB1_AMPK	28	0.0405277	Up	0.0929133	0.999772
GO_GLOMERULAR_BASEMENT_MEMBRANE_DEVELOPMENT	6	-0.0194358	Down	0.0929593	0.999772
HP_CEREBELLAR_CYST	120	0.0248613	Down	0.0930441	0.999772
REACTOME_RESPONSE_OF_EIF2AK4_GCN2_TO_AMINO_ACID_DEFICIENCY	106	0.287125	Up	0.0930841	0.999772
GO_POSTSYNAPTIC_MEMBRANE	137	0.0187337	Down	0.0931362	0.999772
GO_POSITIVE_REGULATION_OF_ACUTE_INFLAMMATORY_RESPONSE	15	0.0229841	Up	0.0931555	0.999772
HP_ABNORMALLY_FOLDED_HELIX	44	0.0368732	Down	0.0931623	0.999772
GO_REGULATION_OF_CELLULAR_AMINO_ACID_METABOLIC_PROCESS	59	0.0597295	Up	0.0932192	0.999772
HP_URETEROCELE	18	0.0346665	Down	0.093231	0.999772
CASTELLANO_HRAS_AND_NRAS_TARGETS_DN	8	0.0084614	Up	0.0933101	0.999772
WESTON_VEGFA_TARGETS	72	0.0275532	Up	0.0933327	0.999772
BROWN_MYELOID_CELL_DEVELOPMENT_UP	112	0.0603431	Up	0.0933528	0.999772
GO_INNER_CELL_MASS_CELL_PROLIFERATION	13	0.0102211	Up	0.0934704	0.999772
GO_NEGATIVE_REGULATION_OF_FATTY_ACID_TRANSPORT	6	-0.000538294	Up	0.0934876	0.999772
GO_SOMITE_ROSTRAL_CAUDAL_AXIS_SPECIFICATION	6	0.0177828	Up	0.0936061	0.999772
HP_THORACOLUMBAR_KYPHOSCOLIOSIS	5	0.0614317	Down	0.0936241	0.999772
REACTOME_EUKARYOTIC_TRANSLATION_INITIATION	124	0.243844	Up	0.0936671	0.999772
HOLLEMAN_ASPARAGINASE_RESISTANCE_B_ALL_UP	27	0.140182	Up	0.0937465	0.999772
HP_RACHITIC_ROSARY	4	0.0451324	Down	0.0937502	0.999772
GO_MIRNA_LOADING_ONTO_RISC_INVOLVED_IN_GENE_SILENCING_BY_MIRNA	7	0.0125119	Down	0.0938101	0.999772
GO_ENDOTHELIAL_CELL_MORPHOGENESIS	10	0.063833	Up	0.0939171	0.999772
GO_LOW_DENSITY_LIPOPROTEIN_PARTICLE_BINDING	11	0.0614714	Down	0.0939312	0.999772
HP_ABNORMALITY_OF_THE_SKULL_BASE	132	0.0268656	Down	0.0939841	0.999772
GO_N_ACETYLNEURAMINATE_METABOLIC_PROCESS	11	-0.00267399	Down	0.0939848	0.999772
HP_NARROW_FORAMEN_OBTURATORIUM	5	0.00308741	Up	0.0940989	0.999772
GO_REGULATION_OF_HETEROTYPIC_CELL_CELL_ADHESION	22	0.00985299	Up	0.0941033	0.999772
HP_APLASIA_HYPOPLASIA_INVOLVING_THE_VERTEBRAL_COLUMN	52	0.0336682	Down	0.0941231	0.999772
DELPUECH_FOXO3_TARGETS_DN	34	0.0322326	Up	0.0941766	0.999772
GO_PYROPHOSPHATE_HYDROLYSIS_DRIVEN_PROTON_TRANSMEMBRANE_TRANSPORTER_ACTIVITY	24	0.0491284	Up	0.0942182	0.999772
GO_ENOYL_COA_HYDRATASE_ACTIVITY	10	0.0307933	Up	0.0942761	0.999772
GO_REGULATION_OF_GLUCOSE_IMPORT	42	0.0432542	Up	0.0943892	0.999772
AKL_HTLV1_INFECTION_UP	27	0.0855364	Up	0.0944292	0.999772
GO_VOLTAGE_GATED_POTASSIUM_CHANNEL_ACTIVITY	31	0.0171161	Down	0.0944919	0.999772
GO_CRISTAE_FORMATION	35	0.0894692	Up	0.0945055	0.999772
GO_HISTAMINE_SECRETION	8	0.0370981	Up	0.0945362	0.999772
HP_MINIMAL_CHANGE_GLOMERULONEPHRITIS	4	0.00312598	Down	0.0945407	0.999772
GO_NEGATIVE_REGULATION_OF_MUSCLE_CONTRACTION	18	0.0427361	Up	0.0945408	0.999772
PASINI_SUZ12_TARGETS_DN	291	0.0771083	Up	0.0945892	0.999772
HP_PERIODIC_PARALYSIS	5	0.00706839	Up	0.0948289	0.999772
GO_ER_OVERLOAD_RESPONSE	12	0.0232454	Up	0.0950476	0.999772
GO_DETECTION_OF_VIRUS	6	0.0429988	Up	0.0950905	0.999772
GO_POSITIVE_REGULATION_OF_MUSCLE_CONTRACTION	26	0.0748537	Up	0.0951175	0.999772
REACTOME_PI3K_EVENTS_IN_ERBB4_SIGNALING	7	0.112155	Up	0.0952748	0.999772
HOEBEKE_LYMPHOID_STEM_CELL_DN	80	0.0554906	Up	0.0953001	0.999772
KEGG_RIBOSOME	92	0.344053	Up	0.0953046	0.999772
GO_SECONDARY_ACTIVE_MONOCARBOXYLATE_TRANSMEMBRANE_TRANSPORTER_ACTIVITY	7	-0.00341067	Down	0.0954124	0.999772
REACTOME_LOSS_OF_FUNCTION_OF_SMAD2_3_IN_CANCER	7	0.0868562	Up	0.0954233	0.999772
OHM_EMBRYONIC_CARCINOMA_UP	5	0.088509	Down	0.0954393	0.999772
BIOCARTA_RNA_PATHWAY	10	-0.00700174	Up	0.0955313	0.999772
PEDERSEN_TARGETS_OF_611CTF_ISOFORM_OF_ERBB2	70	0.0825814	Up	0.095628	0.999772
KOKKINAKIS_METHIONINE_DEPRIVATION_48HR_UP	122	0.0519349	Up	0.0957545	0.999772
REACTOME_TCR_SIGNALING	107	0.0400018	Up	0.0957778	0.999772
REACTOME_ACTIVATED_NTRK2_SIGNALS_THROUGH_FRS2_AND_FRS3	10	0.0115799	Up	0.0959008	0.999772
GO_REGULATION_OF_MITOCHONDRIAL_GENE_EXPRESSION	30	0.0406259	Up	0.095901	0.999772
GO_ACTIVATION_OF_MAPKKK_ACTIVITY	14	-0.0374421	Up	0.0959296	0.999772
GO_T_CELL_ACTIVATION_INVOLVED_IN_IMMUNE_RESPONSE	55	0.0150554	Up	0.0959579	0.999772
SHANK_TAL1_TARGETS_DN	6	0.12007	Up	0.0959806	0.999772
HP_APLASTIC_ANEMIA	14	0.0286479	Up	0.0960609	0.999772
HP_OCCIPITAL_MENINGOCELE	10	0.144289	Down	0.0960687	0.999772
HP_METHYLMALONIC_ACIDURIA	15	0.0325591	Up	0.0960826	0.999772
GENTILE_UV_RESPONSE_CLUSTER_D5	36	0.0393392	Up	0.0962743	0.999772
ODONNELL_METASTASIS_DN	20	0.03362	Up	0.0962932	0.999772
HP_MIXED_HEARING_IMPAIRMENT	18	0.0912229	Down	0.0963134	0.999772
GO_TUMOR_NECROSIS_FACTOR_SECRETION	25	0.0174575	Up	0.0964031	0.999772
GO_REGULATION_OF_MICROTUBULE_BINDING	10	0.00798217	Up	0.0965072	0.999772
HP_INTERMITTENT_EPISODES_OF_RESPIRATORY_INSUFFICIENCY_DUE_TO_MUSCLE_WEAKNESS	6	0.0938429	Down	0.0965266	0.999772
SASAI_TARGETS_OF_CXCR6_AND_PTCH1_UP	8	-0.0303625	Up	0.0965411	0.999772
GO_MUCOSAL_ASSOCIATED_LYMPHOID_TISSUE_DEVELOPMENT	4	-0.0351679	Up	0.096636	0.999772
GO_MYOSIN_II_BINDING	10	0.0723442	Down	0.0969112	0.999772
HP_CAUDAL_APPENDAGE	3	0.150611	Down	0.0969797	0.999772
GO_REGULATION_OF_CELL_FATE_SPECIFICATION	8	-0.017838	Up	0.0971602	0.999772
GO_TRANSCYTOSIS	17	0.0762798	Up	0.0971874	0.999772
GO_ACTIVATION_OF_NF_KAPPAB_INDUCING_KINASE_ACTIVITY	17	0.0425377	Up	0.0972093	0.999772
GO_T_CELL_SELECTION	27	0.0318376	Down	0.0972299	0.999772
GO_RESPONSE_TO_CADMIUM_ION	53	0.0524422	Down	0.0972759	0.999772
GO_RENAL_SYSTEM_VASCULATURE_MORPHOGENESIS	5	0.110755	Down	0.0973183	0.999772
GO_EMBRYONIC_CAMERA_TYPE_EYE_FORMATION	9	0.040191	Up	0.0973533	0.999772
GO_NEGATIVE_REGULATION_OF_T_CELL_RECEPTOR_SIGNALING_PATHWAY	15	0.0450799	Up	0.0975098	0.999772
PID_IL23_PATHWAY	22	0.0456737	Up	0.09751	0.999772
HP_PSEUDOBULBAR_SIGNS	21	0.0453654	Down	0.097524	0.999772
BROCKE_APOPTOSIS_REVERSED_BY_IL6	140	0.0476151	Up	0.0975369	0.999772
GO_REGULATION_OF_CELL_MATURATION	17	0.00774613	Down	0.0975883	0.999772
BIOCARTA_FAS_PATHWAY	32	0.035703	Up	0.0976278	0.999772
GO_NEGATIVE_REGULATION_OF_VASCULAR_ASSOCIATED_SMOOTH_MUSCLE_CELL_PROLIFERATION	15	0.00686842	Up	0.0977455	0.999772
WP_HEME_BIOSYNTHESIS	8	-0.00660945	Down	0.0978249	0.999772
LIU_CDX2_TARGETS_UP	12	0.0170055	Down	0.0978295	0.999772
MOLENAAR_TARGETS_OF_CCND1_AND_CDK4_DN	54	0.0286533	Down	0.0978686	0.999772
GO_AUDITORY_RECEPTOR_CELL_FATE_COMMITMENT	4	0.158828	Down	0.0980273	0.999772
GO_REGULATION_OF_HEAT_GENERATION	12	-0.0220427	Up	0.0980377	0.999772
GO_SEROTONIN_TRANSPORT	8	0.0204061	Down	0.0980897	0.999772
GO_REGULATION_OF_HAIR_FOLLICLE_DEVELOPMENT	20	0.0470608	Up	0.0981591	0.999772
AIYAR_COBRA1_TARGETS_UP	34	0.0659529	Up	0.0981602	0.999772
HP_EEG_WITH_POLYSPIKE_WAVE_COMPLEXES	21	-0.0116882	Down	0.0982398	0.999772
GO_POSITIVE_REGULATION_OF_ALPHA_BETA_T_CELL_PROLIFERATION	12	0.107867	Up	0.0983318	0.999772
GO_REGULATION_OF_HIGH_VOLTAGE_GATED_CALCIUM_CHANNEL_ACTIVITY	10	-0.00496175	Up	0.0983989	0.999772
GO_METHYLGLYOXAL_METABOLIC_PROCESS	5	0.0756472	Up	0.0984292	0.999772
GO_POSITIVE_REGULATION_OF_UTERINE_SMOOTH_MUSCLE_CONTRACTION	3	0.222571	Down	0.0984981	0.999772
MORI_SMALL_PRE_BII_LYMPHOCYTE_UP	58	0.0382519	Up	0.0985166	0.999772
GO_NEGATIVE_REGULATION_OF_EMBRYONIC_DEVELOPMENT	21	0.00285466	Down	0.0986153	0.999772
LUDWICZEK_TREATING_IRON_OVERLOAD	4	-0.0883418	Down	0.0986172	0.999772
GO_POSITIVE_REGULATION_OF_HEAT_GENERATION	11	-0.0269432	Up	0.0986726	0.999772
GO_REGULATION_OF_SUBSTRATE_ADHESION_DEPENDENT_CELL_SPREADING	44	0.0619059	Up	0.098806	0.999772
NAKAMURA_TUMOR_ZONE_PERIPHERAL_VS_CENTRAL_UP	266	0.046665	Up	0.0988262	0.999772
GO_LENS_FIBER_CELL_MORPHOGENESIS	5	0.0152713	Up	0.098833	0.999772
NIKOLSKY_BREAST_CANCER_10Q22_AMPLICON	9	0.0216766	Down	0.0988513	0.999772
GO_LEUKEMIA_INHIBITORY_FACTOR_SIGNALING_PATHWAY	5	0.0241985	Up	0.0988849	0.999772
HP_HEMIVERTEBRAE	38	0.0346268	Down	0.0988929	0.999772
GO_SODIUM_ION_TRANSPORT	142	0.0237162	Down	0.0989584	0.999772
GO_PROTEIN_LOCALIZATION_TO_CILIARY_TRANSITION_ZONE	8	-0.00774477	Down	0.0989903	0.999772
WP_COPPER_HOMEOSTASIS	50	0.0461371	Down	0.0990302	0.999772
PID_BETA_CATENIN_NUC_PATHWAY	60	0.0575072	Up	0.0990686	0.999772
WP_METABOLISM_OF_SPINGOLIPIDS_IN_ER_AND_GOLGI_APPARATUS	17	0.0680031	Up	0.0991097	0.999772
GO_REGULATION_OF_SMOOTHENED_SIGNALING_PATHWAY	69	0.0332274	Down	0.0991397	0.999772
GO_ANAPHASE_PROMOTING_COMPLEX_DEPENDENT_CATABOLIC_PROCESS	81	0.0510148	Up	0.0991786	0.999772
HP_HYDROCEPHALUS	285	0.0273832	Down	0.0992129	0.999772
REACTOME_IKK_COMPLEX_RECRUITMENT_MEDIATED_BY_RIP1	22	0.0137339	Up	0.0992964	0.999772
REACTOME_SIGNALING_BY_FGFR2_IN_DISEASE	32	0.0333138	Up	0.0993023	0.999772
REACTOME_NR1H2_NR1H3_REGULATE_GENE_EXPRESSION_LINKED_TO_TRIGLYCERIDE_LIPOLYSIS_IN_ADIPOSE	6	0.00615503	Down	0.0993076	0.999772
BIOCARTA_NFKB_PATHWAY	22	0.0368282	Up	0.0993233	0.999772
GO_CYTOSOLIC_RIBOSOME	110	0.267506	Up	0.0993529	0.999772
HP_CRANIOFACIAL_OSTEOSCLEROSIS	11	0.00667655	Down	0.0993771	0.999772
GO_ONE_CARBON_COMPOUND_TRANSPORT	5	0.0859599	Up	0.0994073	0.999772
GARGALOVIC_RESPONSE_TO_OXIDIZED_PHOSPHOLIPIDS_TURQUOISE_DN	54	0.0206731	Down	0.0994096	0.999772
GO_POTASSIUM_CHANNEL_ACTIVITY	41	0.0223017	Down	0.0994197	0.999772
HP_SCLEROCORNEA	32	0.0236829	Down	0.0994253	0.999772
REACTOME_DEGRADATION_OF_BETA_CATENIN_BY_THE_DESTRUCTION_COMPLEX	84	0.0563535	Up	0.0994755	0.999772
LIM_MAMMARY_LUMINAL_PROGENITOR_DN	14	0.109216	Down	0.0994925	0.999772
HP_INTERSTITIAL_CARDIAC_FIBROSIS	4	0.0287177	Down	0.0995847	0.999772
GO_NEGATIVE_REGULATION_OF_PROTEIN_LOCALIZATION_TO_MEMBRANE	24	0.0659698	Up	0.0996094	0.999772
GO_NEURAL_RETINA_DEVELOPMENT	38	0.0281553	Down	0.0996819	0.999772
GO_GERM_CELL_PROLIFERATION	3	0.126162	Up	0.099719	0.999772
REACTOME_HOST_INTERACTIONS_OF_HIV_FACTORS	130	0.058476	Up	0.0997217	0.999772
GO_BMP_BINDING	6	0.0870623	Down	0.0997227	0.999772
HP_NEMALINE_BODIES	9	-0.000625927	Up	0.0997725	0.999772
GO_URETERIC_BUD_ELONGATION	8	0.0189488	Down	0.0997858	0.999772
BOWIE_RESPONSE_TO_TAMOXIFEN	20	-0.00503307	Down	0.0998967	0.999772
REACTOME_GRB2_EVENTS_IN_ERBB2_SIGNALING	12	0.0559198	Up	0.0999622	0.999772
TSUNODA_CISPLATIN_RESISTANCE_UP	14	0.0426937	Up	0.0999763	0.999772
GO_PEPTIDYL_SERINE_AUTOPHOSPHORYLATION	8	0.00875759	Down	0.100271	0.999772
LIN_TUMOR_ESCAPE_FROM_IMMUNE_ATTACK	13	0.00323802	Down	0.100274	0.999772
GO_LEUCINE_ZIPPER_DOMAIN_BINDING	11	0.0122657	Up	0.1003	0.999772
SCHAEFFER_PROSTATE_DEVELOPMENT_AND_CANCER_BOX6_DN	4	0.0135711	Up	0.100302	0.999772
GO_BH_DOMAIN_BINDING	10	0.0940888	Up	0.100312	0.999772
GO_REGULATION_OF_SMOOTH_MUSCLE_CELL_DIFFERENTIATION	24	0.00755114	Down	0.100338	0.999772
HP_ABNORMAL_BLOOD_PHOSPHATE_CONCENTRATION	42	0.026492	Down	0.100343	0.999772
RICKMAN_HEAD_AND_NECK_CANCER_A	55	0.0116876	Down	0.100343	0.999772
GO_REGULATION_OF_RUFFLE_ASSEMBLY	26	0.0475584	Up	0.100347	0.999772
REACTOME_GLYCEROPHOSPHOLIPID_CATABOLISM	5	-0.0444199	Down	0.100386	0.999772
GO_POSITIVE_REGULATION_OF_SUBSTRATE_ADHESION_DEPENDENT_CELL_SPREADING	29	0.0641371	Up	0.100424	0.999772
REACTOME_EARLY_PHASE_OF_HIV_LIFE_CYCLE	13	0.0244268	Up	0.100427	0.999772
HP_EQUINUS_CALCANEUS	4	0.0747108	Up	0.100492	0.999772
GO_REGULATION_OF_PHOSPHOLIPASE_ACTIVITY	46	0.0464357	Up	0.100544	0.999772
GO_ESTABLISHMENT_OF_PLANAR_POLARITY_INVOLVED_IN_NEURAL_TUBE_CLOSURE	12	0.194035	Down	0.100546	0.999772
BERENJENO_ROCK_SIGNALING_NOT_VIA_RHOA_DN	46	0.0731074	Up	0.100618	0.999772
HP_POLYCYSTIC_LIVER_DISEASE	7	0.112049	Down	0.100637	0.999772
GO_ER_MEMBRANE_PROTEIN_COMPLEX	10	0.0661031	Up	0.100642	0.999772
GO_ANKYRIN_BINDING	15	0.0275049	Down	0.100837	0.999772
GO_NEGATIVE_REGULATION_OF_LIPOPROTEIN_METABOLIC_PROCESS	3	0.213709	Up	0.100838	0.999772
GO_FORMATION_OF_TRANSLATION_PREINITIATION_COMPLEX	11	0.0839843	Up	0.100891	0.999772
GO_EPHRIN_RECEPTOR_ACTIVITY	13	0.0313218	Down	0.100961	0.999772
MIKI_COEXPRESSED_WITH_CYP19A1	5	0.0329096	Down	0.101069	0.999772
AMIT_EGF_RESPONSE_120_HELA	68	0.054527	Up	0.101271	0.999772
KANNAN_TP53_TARGETS_DN	25	0.00534438	Down	0.101339	0.999772
TONKS_TARGETS_OF_RUNX1_RUNX1T1_FUSION_HSC_UP	162	0.0329218	Up	0.101351	0.999772
HP_LARGE_ILIAC_WINGS	5	-0.0220644	Down	0.101352	0.999772
HP_SHORT_DISTAL_PHALANX_OF_TOE	4	-0.045693	Down	0.101427	0.999772
WP_SMALL_LIGAND_GPCRS	8	0.0383686	Up	0.101586	0.999772
HP_RECURRENT_ASPERGILLUS_INFECTIONS	4	-0.115551	Up	0.101653	0.999772
HP_EPILEPTIC_SPASM	91	0.011555	Down	0.101678	0.999772
HP_ABNORMAL_HAND_BONE_OSSIFICATION	26	0.0456462	Down	0.101685	0.999772
HP_MOLAR_TOOTH_SIGN_ON_MRI	33	0.00681997	Down	0.101699	0.999772
GO_DNA_STRAND_ELONGATION_INVOLVED_IN_DNA_REPLICATION	19	0.0298028	Down	0.101702	0.999772
MORI_MATURE_B_LYMPHOCYTE_DN	65	0.0378037	Up	0.101708	0.999772
TERAO_AOX4_TARGETS_HG_DN	5	-0.0363582	Up	0.101816	0.999772
ZHAN_MULTIPLE_MYELOMA_CD2_DN	44	0.0574947	Up	0.101983	0.999772
HP_ABNORMALLY_LARGE_GLOBE	40	0.0246051	Down	0.102063	0.999772
GO_GAMMA_DELTA_T_CELL_DIFFERENTIATION	6	0.0647991	Down	0.102092	0.999772
GO_DOUBLE_STRANDED_METHYLATED_DNA_BINDING	4	-0.0846548	Down	0.102134	0.999772
GO_AMINE_CATABOLIC_PROCESS	13	0.03879	Down	0.102178	0.999772
GO_FIBRONECTIN_BINDING	18	0.0992355	Up	0.102438	0.999772
REACTOME_SHC_MEDIATED_CASCADE_FGFR3	10	0.0331618	Up	0.102477	0.999772
BORCZUK_MALIGNANT_MESOTHELIOMA_UP	304	0.0657454	Up	0.102605	0.999772
IZADPANAH_STEM_CELL_ADIPOSE_VS_BONE_DN	92	0.0326626	Up	0.102623	0.999772
GO_CITRULLINE_BIOSYNTHETIC_PROCESS	4	0.0283996	Down	0.102657	0.999772
GO_POSITIVE_REGULATION_OF_LEUKOCYTE_ADHESION_TO_VASCULAR_ENDOTHELIAL_CELL	14	-0.00371244	Up	0.102757	0.999772
SAKAI_CHRONIC_HEPATITIS_VS_LIVER_CANCER_UP	90	0.0548028	Up	0.1028	0.999772
GO_PROTEIN_LOCALIZATION_TO_ENDOPLASMIC_RETICULUM_EXIT_SITE	7	0.0352906	Down	0.102807	0.999772
GO_FLAP_ENDONUCLEASE_ACTIVITY	11	0.0186583	Down	0.102907	0.999772
GO_HOST_CELLULAR_COMPONENT	61	0.0386779	Up	0.102967	0.999772
BIOCARTA_TCRA_PATHWAY	3	0.0677568	Down	0.102972	0.999772
BIOCARTA_BARRESTIN_PATHWAY	9	0.0212393	Down	0.102991	0.999772
THEODOROU_MAMMARY_TUMORIGENESIS	17	0.0178585	Down	0.102993	0.999772
GO_NEGATIVE_REGULATION_OF_CHEMOKINE_MEDIATED_SIGNALING_PATHWAY	7	-0.0549749	Down	0.103072	0.999772
HALLMARK_IL6_JAK_STAT3_SIGNALING	59	0.0363645	Up	0.103075	0.999772
LOPEZ_EPITHELIOID_MESOTHELIOMA	15	0.0296014	Up	0.103198	0.999772
HP_POSTERIOR_PITUITARY_DYSGENESIS	10	0.0226769	Down	0.103396	0.999772
HP_ABNORMAL_BRONCHUS_PHYSIOLOGY	14	-0.0170349	Up	0.103515	0.999772
GO_DOUBLE_STRANDED_TELOMERIC_DNA_BINDING	9	0.00218491	Down	0.103526	0.999772
GO_POSITIVE_REGULATION_OF_CYTOKINE_SECRETION	44	0.0175721	Up	0.103544	0.999772
SOTIRIOU_BREAST_CANCER_GRADE_1_VS_3_DN	51	0.00438899	Down	0.10358	0.999772
GO_RNA_CAPPING	40	0.0335988	Up	0.10361	0.999772
REACTOME_RHO_GTPASES_ACTIVATE_ROCKS	19	0.0704391	Up	0.10366	0.999772
GO_NON_CANONICAL_WNT_SIGNALING_PATHWAY_VIA_MAPK_CASCADE	5	0.0733193	Down	0.103729	0.999772
LEE_DIFFERENTIATING_T_LYMPHOCYTE	151	0.0214488	Down	0.103895	0.999772
REACTOME_ACTIVATION_OF_SMO	15	0.0477046	Down	0.103978	0.999772
HP_RECURRENT_BACTERIAL_SKIN_INFECTIONS	13	0.0597954	Up	0.104093	0.999772
WP_PHOTODYNAMIC_THERAPYINDUCED_UNFOLDED_PROTEIN_RESPONSE	24	0.10643	Up	0.104237	0.999772
GO_TITIN_BINDING	8	0.0802162	Up	0.104337	0.999772
HP_DIAPHYSEAL_SCLEROSIS	6	0.00558046	Up	0.104412	0.999772
GO_ECTODERM_DEVELOPMENT	20	0.0125264	Up	0.104546	0.999772
GO_POSITIVE_REGULATION_OF_CYSTEINE_TYPE_ENDOPEPTIDASE_ACTIVITY_INVOLVED_IN_APOPTOTIC_SIGNALING_PATHWAY	10	0.0528074	Down	0.104679	0.999772
GO_CALCIUM_DEPENDENT_PROTEIN_BINDING	54	0.0698624	Up	0.104748	0.999772
GO_INNATE_IMMUNE_RESPONSE_ACTIVATING_SIGNAL_TRANSDUCTION	97	0.0460744	Up	0.104808	0.999772
GO_COLLAGEN_TRIMER	32	0.0231165	Down	0.104837	0.999772
GO_PSEUDOPODIUM_ORGANIZATION	14	0.0215666	Up	0.10489	0.999772
GO_NEUTRAL_AMINO_ACID_TRANSMEMBRANE_TRANSPORTER_ACTIVITY	26	0.0307082	Down	0.105032	0.999772
FRIDMAN_SENESCENCE_DN	9	-0.0201722	Up	0.105094	0.999772
REACTOME_ASSEMBLY_OF_THE_HIV_VIRION	17	0.0996088	Up	0.105156	0.999772
VERHAAK_GLIOBLASTOMA_NEURAL	93	0.0300689	Up	0.10516	0.999772
GO_REGULATION_OF_EARLY_ENDOSOME_TO_LATE_ENDOSOME_TRANSPORT	18	0.0259541	Up	0.105225	0.999772
GO_NEGATIVE_REGULATION_OF_NEUROINFLAMMATORY_RESPONSE	5	0.136304	Down	0.105241	0.999772
MIKKELSEN_IPS_HCP_WITH_H3_UNMETHYLATED	24	0.0172742	Down	0.105256	0.999772
ZHAN_MULTIPLE_MYELOMA_HP_UP	31	0.0130538	Up	0.105261	0.999772
WP_FAS_LIGAND_FASL_PATHWAY_AND_STRESS_INDUCTION_OF_HEAT_SHOCK_PROTEINS_HSP_REGULATION	45	0.0387268	Up	0.105274	0.999772
SCHLESINGER_METHYLATED_DE_NOVO_IN_CANCER	57	0.043139	Down	0.105358	0.999772
GO_CYCLIN_DEPENDENT_PROTEIN_KINASE_ACTIVITY	27	0.0139931	Down	0.105412	0.999772
LAU_APOPTOSIS_CDKN2A_DN	5	0.253941	Up	0.105521	0.999772
GO_BETA_CATENIN_TCF_COMPLEX_ASSEMBLY	27	0.022901	Down	0.105582	0.999772
MURAKAMI_UV_RESPONSE_1HR_UP	14	0.0566952	Up	0.105626	0.999772
GO_SYNAPTIC_GROWTH_AT_NEUROMUSCULAR_JUNCTION	7	0.063753	Down	0.10587	0.999772
WP_CHROMOSOMAL_AND_MICROSATELLITE_INSTABILITY_IN_COLORECTAL_CANCER	70	0.042528	Up	0.105894	0.999772
GO_SPECIFIC_GRANULE_LUMEN	48	0.0589432	Up	0.106017	0.999772
PID_ARF6_DOWNSTREAM_PATHWAY	16	0.0677063	Up	0.106053	0.999772
GO_INOSITOL_1_3_4_5_TETRAKISPHOSPHATE_BINDING	4	-0.0350077	Down	0.106175	0.999772
GO_AP_1_ADAPTOR_COMPLEX_BINDING	5	0.101776	Up	0.106199	0.999772
HP_XANTHOMATOSIS	18	0.036796	Down	0.106406	0.999772
GO_POSITIVE_REGULATION_OF_LYMPHOCYTE_DIFFERENTIATION	74	0.0349467	Up	0.106424	0.999772
PID_RAC1_REG_PATHWAY	30	0.0239762	Down	0.106538	0.999772
GO_INTRINSIC_COMPONENT_OF_PRESYNAPTIC_ACTIVE_ZONE_MEMBRANE	12	-0.0104514	Down	0.106551	0.999772
REACTOME_SIGNALING_BY_EGFR_IN_CANCER	24	0.0979118	Up	0.106555	0.999772
SCIBETTA_KDM5B_TARGETS_UP	20	0.0319365	Up	0.106719	0.999772
BENPORATH_SUZ12_TARGETS	499	0.0238521	Down	0.106841	0.999772
REACTOME_TRANSLATION_OF_REPLICASE_AND_ASSEMBLY_OF_THE_REPLICATION_TRANSCRIPTION_COMPLEX	13	0.0715213	Up	0.10685	0.999772
GO_DEFENSE_RESPONSE_TO_GRAM_NEGATIVE_BACTERIUM	28	0.0149125	Down	0.106871	0.999772
DEMAGALHAES_AGING_DN	14	0.0314669	Up	0.106872	0.999772
MOOTHA_PYR	6	-0.0252534	Up	0.106922	0.999772
GO_STRUCTURAL_CONSTITUENT_OF_POSTSYNAPSE	9	0.135065	Up	0.10708	0.999772
GO_LRR_DOMAIN_BINDING	17	0.0104873	Up	0.107088	0.999772
GO_RESPONSE_TO_DSRNA	42	0.0224765	Up	0.107101	0.999772
GO_CELLULAR_RESPONSE_TO_VASCULAR_ENDOTHELIAL_GROWTH_FACTOR_STIMULUS	46	0.0233256	Down	0.107127	0.999772
BLANCO_MELO_BRONCHIAL_EPITHELIAL_CELLS_INFLUENZA_A_DEL_NS1_INFECTION_DN	180	0.021728	Down	0.107127	0.999772
REACTOME_SIGNALING_BY_HIPPO	22	0.0655489	Up	0.107129	0.999772
GO_POSITIVE_REGULATION_OF_CHROMATIN_BINDING	12	0.040356	Down	0.10722	0.999772
GO_REGULATION_OF_ADENYLATE_CYCLASE_ACTIVATING_G_PROTEIN_COUPLED_RECEPTOR_SIGNALING_PATHWAY	9	0.021538	Down	0.107245	0.999772
WP_VITAMIN_D_RECEPTOR_PATHWAY	124	0.0245326	Up	0.10736	0.999772
GO_REGULATION_OF_NIK_NF_KAPPAB_SIGNALING	88	0.03979	Up	0.107382	0.999772
GO_POSITIVE_REGULATION_OF_HISTONE_METHYLATION	36	0.0196903	Down	0.107383	0.999772
GO_NOSE_DEVELOPMENT	12	0.00754473	Up	0.107402	0.999772
HP_LEFT_ATRIAL_ENLARGEMENT	6	0.0334246	Down	0.107479	0.999772
PID_NFKAPPAB_CANONICAL_PATHWAY	24	0.0625117	Up	0.107522	0.999772
HP_PROTUBERANT_ABDOMEN	18	0.00389702	Down	0.107562	0.999772
GO_NEGATIVE_REGULATION_OF_CELLULAR_AMINE_METABOLIC_PROCESS	3	-0.0418679	Down	0.107606	0.999772
HP_APLASIA_HYPOPLASIA_OF_THE_LUNGS	102	0.0398916	Down	0.107619	0.999772
GO_REGULATION_OF_HEPATIC_STELLATE_CELL_ACTIVATION	4	-0.0378699	Up	0.107712	0.999772
GO_MEIOTIC_CYTOKINESIS	6	0.0570002	Up	0.107723	0.999772
HP_ACUTE_LEUKEMIA	79	0.0532421	Up	0.107774	0.999772
GO_CERAMIDE_BIOSYNTHETIC_PROCESS	59	0.0296272	Up	0.107797	0.999772
WP_SPINAL_CORD_INJURY	80	0.035538	Up	0.107844	0.999772
GO_POSITIVE_REGULATION_OF_CELL_ADHESION_MOLECULE_PRODUCTION	9	-0.0605196	Up	0.107888	0.999772
NADLER_OBESITY_DN	42	0.0439855	Up	0.107964	0.999772
HP_APLASIA_HYPOPLASIA_OF_THE_THYMUS	31	0.0226971	Down	0.10804	0.999772
HP_INCREASED_VERTEBRAL_HEIGHT	8	0.170774	Down	0.108071	0.999772
HP_ABNORMALITY_OF_THE_ANUS	147	0.0268042	Down	0.108087	0.999772
BROWNE_HCMV_INFECTION_20HR_DN	91	0.036007	Up	0.108119	0.999772
HP_PSEUDOHYPOPARATHYROIDISM	5	0.167184	Down	0.10819	0.999772
GO_HISTONE_H3_K9_METHYLATION	37	0.0185239	Down	0.108208	0.999772
SHETH_LIVER_CANCER_VS_TXNIP_LOSS_PAM6	44	0.0251707	Down	0.108254	0.999772
WP_STRIATED_MUSCLE_CONTRACTION_PATHWAY	17	0.0203168	Up	0.108434	0.999772
NIKOLSKY_BREAST_CANCER_8P12_P11_AMPLICON	40	0.0131919	Up	0.108492	0.999772
GO_POSITIVE_REGULATION_OF_TUMOR_NECROSIS_FACTOR_BIOSYNTHETIC_PROCESS	16	0.0573768	Up	0.108493	0.999772
GO_SODIUM_ION_IMPORT_ACROSS_PLASMA_MEMBRANE	13	0.0488249	Down	0.108541	0.999772
GO_RESPONSE_TO_GRANULOCYTE_MACROPHAGE_COLONY_STIMULATING_FACTOR	8	0.0577948	Down	0.108564	0.999772
GO_POSITIVE_REGULATION_OF_WOUND_HEALING	42	0.0680498	Up	0.108567	0.999772
GO_GRANULAR_COMPONENT	5	0.153644	Down	0.108583	0.999772
GO_CATECHOLAMINE_BINDING	4	0.0326684	Up	0.108686	0.999772
GO_BCL_2_FAMILY_PROTEIN_COMPLEX	6	0.15627	Up	0.108744	0.999772
GO_ASYMMETRIC_CELL_DIVISION	17	0.0315389	Up	0.108751	0.999772
HOWLIN_CITED1_TARGETS_1_DN	34	0.0716589	Up	0.108754	0.999772
LUI_THYROID_CANCER_CLUSTER_4	10	-0.00415804	Down	0.108813	0.999772
HP_NEOPLASM_OF_THE_LARYNX	4	0.00629426	Down	0.108863	0.999772
GO_SENSORY_PERCEPTION_OF_TASTE	13	0.0400024	Down	0.108893	0.999772
GU_PDEF_TARGETS_DN	35	0.0950439	Up	0.1089	0.999772
GO_REGULATION_OF_SECONDARY_HEART_FIELD_CARDIOBLAST_PROLIFERATION	7	0.107072	Down	0.108926	0.999772
GO_COTRANSLATIONAL_PROTEIN_TARGETING_TO_MEMBRANE	105	0.2813	Up	0.108954	0.999772
HP_ABNORMAL_METACARPAL_MORPHOLOGY	119	0.0322527	Down	0.108992	0.999772
TOOKER_GEMCITABINE_RESISTANCE_DN	122	0.0780065	Up	0.109057	0.999772
GRAHAM_CML_DIVIDING_VS_NORMAL_DIVIDING_UP	5	0.127075	Up	0.109059	0.999772
GO_RESPONSE_TO_MANGANESE_ION	15	0.0530875	Up	0.109178	0.999772
REACTOME_DEFECTIVE_CHSY1_CAUSES_TPBS	4	0.0795553	Down	0.109217	0.999772
GO_FATTY_ACID_DERIVATIVE_BINDING	23	0.0415804	Up	0.109297	0.999772
REACTOME_PHYSIOLOGICAL_FACTORS	6	0.0433419	Down	0.109301	0.999772
REACTOME_SELENOAMINO_ACID_METABOLISM	111	0.252966	Up	0.109357	0.999772
HP_PROXIMAL_FEMORAL_EPIPHYSIOLYSIS	5	0.109143	Up	0.109396	0.999772
HP_HYPOPLASTIC_IRIS_STROMA	5	0.00322128	Up	0.109447	0.999772
BIOCARTA_ION_PATHWAY	4	0.0213447	Down	0.109611	0.999772
REACTOME_SIGNALING_BY_FGFR2_IIIA_TM	20	0.0439895	Up	0.109668	0.999772
REACTOME_BASE_EXCISION_REPAIR_AP_SITE_FORMATION	17	0.0184619	Down	0.109691	0.999772
VERNELL_RETINOBLASTOMA_PATHWAY_DN	21	0.120031	Up	0.109783	0.999772
HP_CHOKING_EPISODES	5	0.00531414	Down	0.10984	0.999772
HP_ABNORMAL_POSTURING	6	0.0320179	Up	0.109858	0.999772
GO_NEGATIVE_REGULATION_OF_ORGANIC_ACID_TRANSPORT	14	0.0169876	Up	0.109883	0.999772
REACTOME_RHO_GTPASES_ACTIVATE_PKNS	31	0.0825177	Up	0.109894	0.999772
GO_REGULATION_OF_DNA_METHYLATION_DEPENDENT_HETEROCHROMATIN_ASSEMBLY	13	0.0244179	Down	0.109921	0.999772
GO_TRANSLATION_ACTIVATOR_ACTIVITY	8	0.0444742	Up	0.109954	0.999772
HP_TONGUE_FASCICULATIONS	21	0.00138661	Down	0.109977	0.999772
GO_NEGATIVE_REGULATION_OF_CHOLESTEROL_STORAGE	8	-0.0143961	Up	0.110102	0.999772
GO_CANONICAL_WNT_SIGNALING_PATHWAY_INVOLVED_IN_OSTEOBLAST_DIFFERENTIATION	3	-0.213144	Down	0.110178	0.999772
GO_NADPLUS_NUCLEOSIDASE_ACTIVITY	12	0.0301803	Up	0.110232	0.999772
GO_ESTABLISHMENT_OF_PROTEIN_LOCALIZATION_TO_ENDOPLASMIC_RETICULUM	119	0.242938	Up	0.110263	0.999772
BILD_E2F3_ONCOGENIC_SIGNATURE	222	0.0349591	Down	0.110295	0.999772
GO_FOREBRAIN_VENTRICULAR_ZONE_PROGENITOR_CELL_DIVISION	3	0.0136196	Down	0.110314	0.999772
WP_CILIOPATHIES	152	0.0154708	Down	0.110355	0.999772
GO_OLIGOSACCHARYL_TRANSFERASE_ACTIVITY	6	0.0444779	Up	0.110365	0.999772
GO_POSITIVE_REGULATION_OF_LEUKOCYTE_PROLIFERATION	91	0.0321489	Up	0.110374	0.999772
REACTOME_DEFECTIVE_CHST14_CAUSES_EDS_MUSCULOCONTRACTURAL_TYPE	4	-0.0488902	Down	0.11055	0.999772
GO_ACETYL_COA_HYDROLASE_ACTIVITY	4	-0.00797263	Up	0.110551	0.999772
GO_BONE_TRABECULA_FORMATION	8	0.021559	Down	0.110568	0.999772
GO_3M_COMPLEX	5	0.132943	Down	0.110764	0.999772
REACTOME_EUKARYOTIC_TRANSLATION_ELONGATION	98	0.338167	Up	0.110815	0.999772
GO_ATRIOVENTRICULAR_CANAL_DEVELOPMENT	5	0.00579748	Up	0.110864	0.999772
NELSON_RESPONSE_TO_ANDROGEN_DN	13	-0.00745207	Down	0.11089	0.999772
RUAN_RESPONSE_TO_TNF_TROGLITAZONE_DN	26	0.0564608	Up	0.110946	0.999772
HP_ACNE	46	0.0296184	Down	0.111135	0.999772
GO_ZONA_PELLUCIDA_RECEPTOR_COMPLEX	8	0.0698564	Up	0.111241	0.999772
GO_TRANSLATIONAL_INITIATION	192	0.139542	Up	0.111264	0.999772
GO_AMINO_ACID_BETAINE_METABOLIC_PROCESS	15	0.0154125	Down	0.111265	0.999772
REACTOME_ACTIVATED_NTRK2_SIGNALS_THROUGH_RAS	8	0.0280826	Up	0.111362	0.999772
GRABARCZYK_BCL11B_TARGETS_UP	67	0.0649514	Up	0.111376	0.999772
REACTOME_IL_6_TYPE_CYTOKINE_RECEPTOR_LIGAND_INTERACTIONS	12	0.0117888	Up	0.11146	0.999772
BLUM_RESPONSE_TO_SALIRASIB_UP	245	0.0418395	Up	0.11148	0.999772
GO_PROTEASOME_REGULATORY_PARTICLE_LID_SUBCOMPLEX	7	0.0163216	Up	0.111531	0.999772
GO_REGULATION_OF_ENDOCRINE_PROCESS	25	0.0421809	Up	0.111539	0.999772
GO_MYOSIN_II_COMPLEX	10	-0.0106944	Up	0.111551	0.999772
HP_MITRAL_STENOSIS	15	0.0422159	Down	0.111563	0.999772
GO_PROTEIN_LOCALIZATION_TO_ENDOPLASMIC_RETICULUM	144	0.176343	Up	0.111569	0.999772
YAO_TEMPORAL_RESPONSE_TO_PROGESTERONE_CLUSTER_2	37	0.0290949	Up	0.111572	0.999772
GO_DNA_REPLICATION_DEPENDENT_NUCLEOSOME_ORGANIZATION	8	0.0388834	Down	0.11171	0.999772
HP_ERYTHROID_HYPOPLASIA	8	0.131497	Up	0.111804	0.999772
BAKER_HEMATOPOESIS_STAT1_TARGETS	10	0.0149103	Up	0.111817	0.999772
[truncated: 17,976 more rows]
