# Supplementary material for: Comparison of Intracellular Transcriptional Response of NHBE Cells to Infection with SARS-CoV-2 Washington and New York Strains
Source: Front Cell Infect Microbiol. 2022 Sep 20;12:1009328. doi: 10.3389/fcimb.2022.1009328 (PMC9530606; doi:10.3389/fcimb.2022.1009328)
Supplement: Supplementary Table 13 — Significant affected functional terms in the WA isolate (infected vs mock-infected) at 24hpi. [file Table_13.xlsx]

## Sheet: Supplementary_Table_13-camera_d
GeneSet	NGenes	Correlation	Direction	PValue	FDR
GO_REGULATION_OF_NITRIC_OXIDE_MEDIATED_SIGNAL_TRANSDUCTION	7	-0.00532995	Up	8.5e-05	0.703958
GO_DETECTION_OF_STIMULUS_INVOLVED_IN_SENSORY_PERCEPTION	69	0.0440175	Down	0.000164474	0.703958
GO_OLFACTORY_RECEPTOR_ACTIVITY	36	0.12111	Down	0.000206496	0.703958
HE_PTEN_TARGETS_DN	6	0.0123565	Up	0.000208155	0.703958
REACTOME_MET_INTERACTS_WITH_TNS_PROTEINS	4	0.00569763	Up	0.000211083	0.703958
GO_SENSORY_PERCEPTION_OF_SMELL	46	0.0679834	Down	0.000211452	0.703958
REACTOME_ACTIVATION_OF_THE_PHOTOTRANSDUCTION_CASCADE	6	0.0286644	Down	0.000262348	0.72199
REACTOME_OLFACTORY_SIGNALING_PATHWAY	43	0.0746518	Down	0.000306579	0.72199
GO_ODORANT_BINDING	6	0.0189176	Down	0.000359029	0.72199
GO_FASCIA_ADHERENS	6	0.270828	Up	0.000361447	0.72199
GO_SENSORY_PERCEPTION_OF_CHEMICAL_STIMULUS	63	0.0430838	Down	0.000413561	0.750989
HP_SCARRING_ALOPECIA_OF_SCALP	13	0.175916	Up	0.000466551	0.776613
WACKER_HYPOXIA_TARGETS_OF_VHL	11	0.0424809	Up	0.000607865	0.84049
KONDO_PROSTATE_CANCER_WITH_H3K27ME3	52	0.0275661	Down	0.000875633	0.84049
HP_INTESTINAL_PSEUDO_OBSTRUCTION	21	0.0470492	Down	0.000878661	0.84049
GO_G_PROTEIN_COUPLED_RECEPTOR_SIGNALING_PATHWAY_INVOLVED_IN_HEART_PROCESS	8	0.0499073	Up	0.000913313	0.84049
GO_REGULATION_OF_PEPTIDYL_TYROSINE_AUTOPHOSPHORYLATION	4	0.0822981	Up	0.000994225	0.84049
BIOCARTA_UCALPAIN_PATHWAY	10	0.162988	Up	0.00120427	0.84049
HP_ESOPHAGEAL_ULCERATION	4	-0.0470334	Up	0.00133885	0.84049
KEGG_OLFACTORY_TRANSDUCTION	55	0.0593842	Down	0.00135654	0.84049
GO_ASTROCYTE_PROJECTION	10	0.0221759	Up	0.00136468	0.84049
GO_NEGATIVE_REGULATION_OF_ANOIKIS	15	0.0616569	Up	0.00140309	0.84049
GO_INTEGRAL_COMPONENT_OF_PRESYNAPTIC_ACTIVE_ZONE_MEMBRANE	10	-0.00829646	Up	0.00146611	0.84049
COLLER_MYC_TARGETS_UP	23	0.0517538	Up	0.00151089	0.84049
GO_REGULATION_OF_INWARD_RECTIFIER_POTASSIUM_CHANNEL_ACTIVITY	3	0.281544	Up	0.00151179	0.84049
GO_REGULATION_OF_ENTRY_OF_BACTERIUM_INTO_HOST_CELL	7	0.111122	Up	0.00160264	0.84049
WP_MAMMARY_GLAND_DEVELOPMENT_PATHWAY_PREGNANCY_AND_LACTATION_STAGE_3_OF_4	26	0.0411966	Up	0.00164031	0.84049
GO_FIBRONECTIN_BINDING	18	0.0822844	Up	0.00167697	0.84049
REACTOME_MATURATION_OF_SPIKE_PROTEIN	6	0.0102472	Up	0.00183073	0.84049
MEBARKI_HCC_PROGENITOR_WNT_DN	56	0.0156345	Down	0.00198798	0.84049
HP_APLASIA_OF_THE_PHALANGES_OF_THE_HAND	10	0.0070925	Up	0.00210377	0.84049
ZHAN_MULTIPLE_MYELOMA_CD2_DN	44	0.0395385	Up	0.00219107	0.84049
GO_PHOTORECEPTOR_OUTER_SEGMENT_MEMBRANE	9	0.0434522	Down	0.0022186	0.84049
GO_OSTEOCLAST_FUSION	6	0.0744098	Up	0.00223252	0.84049
GO_REGULATION_OF_INTERLEUKIN_18_PRODUCTION	4	-0.0189358	Down	0.00227016	0.84049
GO_REGULATION_OF_THE_FORCE_OF_HEART_CONTRACTION	15	0.0568239	Up	0.0023006	0.84049
GO_UV_DAMAGE_EXCISION_REPAIR	12	0.00831721	Down	0.00238229	0.84049
BIOCARTA_MCALPAIN_PATHWAY	13	0.136951	Up	0.00239524	0.84049
REACTOME_FOLDING_OF_ACTIN_BY_CCT_TRIC	10	0.0755493	Up	0.00259718	0.84049
GO_DETECTION_OF_STIMULUS	185	0.0215328	Down	0.00261882	0.84049
WP_VITAMIN_B6DEPENDENT_AND_RESPONSIVE_DISORDERS	4	0.0869397	Down	0.00262484	0.84049
MATZUK_EARLY_ANTRAL_FOLLICLE	11	0.00953275	Up	0.00270981	0.84049
HP_ABNORMAL_MAST_CELL_MORPHOLOGY	5	0.0942025	Up	0.00272863	0.84049
HP_ANAPHYLACTIC_SHOCK	5	0.0942025	Up	0.00272863	0.84049
FLORIO_NEOCORTEX_BASAL_RADIAL_GLIA_UP	248	0.0307993	Down	0.00273306	0.84049
CARDOSO_RESPONSE_TO_GAMMA_RADIATION_AND_3AB	13	-0.00496334	Up	0.00277822	0.84049
MEBARKI_HCC_PROGENITOR_WNT_DN_BLOCKED_BY_FZD8CRD	41	0.0165692	Down	0.00281014	0.84049
VANDESLUIS_COMMD1_TARGETS_GROUP_2_UP	13	0.0102612	Up	0.0028683	0.84049
PID_RHODOPSIN_PATHWAY	12	-0.00635966	Down	0.00287153	0.84049
WP_GPCRS_CLASS_A_RHODOPSINLIKE	64	0.031504	Down	0.00290676	0.84049
GO_REGULATION_OF_PHOSPHOLIPASE_A2_ACTIVITY	9	0.0897952	Up	0.00300635	0.84049
GO_CARBOHYDRATE_MEDIATED_SIGNALING	8	-0.0210114	Down	0.00308364	0.84049
GO_L_SERINE_TRANSMEMBRANE_TRANSPORTER_ACTIVITY	6	0.00402459	Up	0.00311628	0.84049
GO_MACROPHAGE_FUSION	3	-0.1735	Up	0.00323532	0.84049
HP_CONGENITAL_LOCALIZED_ABSENCE_OF_SKIN	8	0.138978	Up	0.00335966	0.84049
PID_INTEGRIN_A4B1_PATHWAY	30	0.0551966	Up	0.00342621	0.84049
GO_G_PROTEIN_COUPLED_RECEPTOR_ACTIVITY	173	0.01862	Down	0.00343913	0.84049
GO_COMPLEMENT_RECEPTOR_MEDIATED_SIGNALING_PATHWAY	3	3.13e-05	Down	0.00349035	0.84049
SCHLOSSER_MYC_TARGETS_AND_SERUM_RESPONSE_DN	48	0.0717973	Up	0.00360129	0.84049
REACTOME_G_ALPHA_S_SIGNALLING_EVENTS	95	0.0223122	Down	0.00367966	0.84049
GO_MYOTUBE_DIFFERENTIATION_INVOLVED_IN_SKELETAL_MUSCLE_REGENERATION	5	0.0547263	Up	0.00377826	0.84049
HP_NEVUS_FLAMMEUS_OF_THE_FOREHEAD	5	-0.0463981	Up	0.00380024	0.84049
HP_MILIA	18	0.168385	Up	0.00388801	0.84049
REACTOME_NOSTRIN_MEDIATED_ENOS_TRAFFICKING	4	0.0503495	Up	0.00391357	0.84049
GO_ATP_ACTIVATED_INWARD_RECTIFIER_POTASSIUM_CHANNEL_ACTIVITY	3	0.193835	Down	0.00395623	0.84049
HP_VENTRICULAR_SEPTAL_HYPERTROPHY	6	0.0114144	Down	0.00405862	0.84049
REACTOME_TFAP2_AP_2_FAMILY_REGULATES_TRANSCRIPTION_OF_GROWTH_FACTORS_AND_THEIR_RECEPTORS	9	0.0608582	Up	0.00409363	0.84049
HP_MITTEN_DEFORMITY	8	0.188924	Up	0.00417139	0.84049
HP_POLYARTICULAR_ARTHROPATHY	7	-0.0545347	Down	0.00423277	0.84049
REACTOME_ANCHORING_FIBRIL_FORMATION	13	-0.00772296	Up	0.00456234	0.84049
GO_POSTSYNAPTIC_NEUROTRANSMITTER_RECEPTOR_ACTIVITY	21	0.00747199	Down	0.00459085	0.84049
SIMBULAN_UV_RESPONSE_IMMORTALIZED_DN	31	0.113054	Up	0.00465026	0.84049
HP_FOCAL_IMPAIRED_AWARENESS_SEIZURE	38	0.0118687	Down	0.0046605	0.84049
CHNG_MULTIPLE_MYELOMA_HYPERPLOID_DN	30	0.0166145	Up	0.00468605	0.84049
GO_POTASSIUM_CHANNEL_ACTIVITY	41	0.0280843	Down	0.00471132	0.84049
HP_LACTICACIDURIA	9	0.541355	Down	0.00476067	0.84049
GO_REGULATION_OF_ANOIKIS	21	0.0477805	Up	0.00487152	0.84049
HP_EPISODIC_HYPERHIDROSIS	20	0.00233025	Up	0.00487345	0.84049
SESTO_RESPONSE_TO_UV_C2	57	0.0366901	Up	0.00492825	0.84049
HP_HYPERTENSION_ASSOCIATED_WITH_PHEOCHROMOCYTOMA	17	0.0121171	Up	0.00494904	0.84049
GO_NEGATIVE_REGULATION_OF_MAST_CELL_ACTIVATION	6	-0.0409535	Down	0.00503	0.84049
GO_POTASSIUM_CHANNEL_COMPLEX	39	0.044505	Down	0.00506136	0.84049
HP_VITILIGO	20	0.107695	Down	0.00508658	0.84049
BIOCARTA_RHODOPSIN_PATHWAY	5	0.0169822	Down	0.00519915	0.84049
REACTOME_ACTIVATION_OF_BAD_AND_TRANSLOCATION_TO_MITOCHONDRIA_	17	0.0431542	Up	0.00520577	0.84049
GO_REGULATION_OF_EXECUTION_PHASE_OF_APOPTOSIS	33	0.056158	Down	0.00525795	0.84049
HP_EPISODIC_VOMITING	26	0.134547	Down	0.00530765	0.84049
GO_INTERLEUKIN_18_PRODUCTION	5	-0.00537519	Down	0.00541376	0.84049
GO_DNA_STRAND_RENATURATION	8	0.0564196	Down	0.00542988	0.84049
WP_GANGLIO_SPHINGOLIPID_METABOLISM	9	-0.0250341	Down	0.00543448	0.84049
HASINA_NOL7_TARGETS_DN	11	0.062424	Up	0.00547264	0.84049
RANKIN_ANGIOGENIC_TARGETS_OF_VHL_HIF2A_DN	5	0.10514	Up	0.00550314	0.84049
GO_HIGH_VOLTAGE_GATED_CALCIUM_CHANNEL_ACTIVITY	6	-0.00267181	Down	0.00559001	0.84049
GO_MAINTENANCE_OF_BLOOD_BRAIN_BARRIER	26	0.10734	Up	0.0056287	0.84049
KORKOLA_EMBRYONAL_CARCINOMA	13	-0.0261857	Down	0.00568376	0.84049
BIOCARTA_CELL2CELL_PATHWAY	7	0.00848653	Up	0.00571562	0.84049
GO_INVADOPODIUM	14	0.0817994	Up	0.00572693	0.84049
HP_PALMAR_HYPERHIDROSIS	14	0.184417	Up	0.00577176	0.84049
REACTOME_APOPTOTIC_CLEAVAGE_OF_CELL_ADHESION_PROTEINS	13	0.182727	Up	0.00582877	0.84049
HP_RECURRENT_CORNEAL_EROSIONS	11	0.0289276	Up	0.00589388	0.84049
GO_NEGATIVE_REGULATION_OF_EXECUTION_PHASE_OF_APOPTOSIS	19	0.10884	Down	0.00625734	0.84049
BIOCARTA_ATRBRCA_PATHWAY	23	0.0102913	Down	0.00634879	0.84049
HP_LOW_PLASMA_CITRULLINE	8	0.791497	Down	0.00636415	0.84049
GO_CHAPERONIN_CONTAINING_T_COMPLEX	9	0.0812472	Up	0.0064127	0.84049
HP_ORAL_MUCOSAL_BLISTERS	12	0.412395	Up	0.00641355	0.84049
BROWNE_INTERFERON_RESPONSIVE_GENES	69	0.00252281	Down	0.00641388	0.84049
GO_PYRIMIDINE_NUCLEOTIDE_SUGAR_TRANSMEMBRANE_TRANSPORTER_ACTIVITY	9	0.00270662	Up	0.00645821	0.84049
HP_PHEOCHROMOCYTOMA	20	0.0202173	Up	0.00650598	0.84049
GO_ENTRY_OF_BACTERIUM_INTO_HOST_CELL	15	0.0973981	Up	0.00652778	0.84049
GO_INTRINSIC_COMPONENT_OF_PRESYNAPTIC_ACTIVE_ZONE_MEMBRANE	12	-0.010362	Up	0.00654691	0.84049
GO_POSITIVE_REGULATION_OF_ER_ASSOCIATED_UBIQUITIN_DEPENDENT_PROTEIN_CATABOLIC_PROCESS	7	0.139323	Up	0.00655853	0.84049
GENTILE_UV_RESPONSE_CLUSTER_D5	36	0.0258202	Up	0.00655934	0.84049
SIMBULAN_UV_RESPONSE_NORMAL_DN	34	0.116368	Up	0.00670415	0.84049
PID_P38_MK2_PATHWAY	20	0.077416	Up	0.00672514	0.84049
GO_EUKARYOTIC_TRANSLATION_INITIATION_FACTOR_4F_COMPLEX	12	0.0445259	Up	0.00677283	0.84049
GO_NEGATIVE_REGULATION_OF_LIPID_CATABOLIC_PROCESS	18	-0.00878875	Down	0.00681319	0.84049
GO_MODULATION_OF_AGE_RELATED_BEHAVIORAL_DECLINE	8	0.0832373	Up	0.00706884	0.84049
HAHTOLA_CTCL_PATHOGENESIS	7	-0.00307778	Down	0.00710372	0.84049
GO_HAIR_FOLLICLE_MATURATION	14	0.0513762	Up	0.00712543	0.84049
GO_SIALYLATION	16	-0.00798578	Down	0.00714338	0.84049
GO_SIALYLTRANSFERASE_ACTIVITY	16	-0.00798578	Down	0.00714338	0.84049
REACTOME_THE_PHOTOTRANSDUCTION_CASCADE	20	0.0245244	Down	0.00719307	0.84049
HP_ELEVATED_CALCITONIN	17	0.0316523	Up	0.00728717	0.84049
GO_POSITIVE_REGULATION_OF_RESPIRATORY_BURST	4	0.00298018	Down	0.00729768	0.84049
HP_PATELLAR_SUBLUXATION	5	0.0986655	Up	0.00735	0.84049
GO_THYROID_HORMONE_BINDING	6	0.168504	Up	0.00737645	0.84049
GO_NEUROTRANSMITTER_RECEPTOR_ACTIVITY_INVOLVED_IN_REGULATION_OF_POSTSYNAPTIC_MEMBRANE_POTENTIAL	18	0.00433208	Down	0.00747869	0.84049
BIOCARTA_ERBB3_PATHWAY	4	-0.00983181	Up	0.00747886	0.84049
REACTOME_PRESYNAPTIC_DEPOLARIZATION_AND_CALCIUM_CHANNEL_OPENING	6	-0.0268649	Down	0.00752275	0.84049
GO_POSITIVE_REGULATION_OF_ESTABLISHMENT_OF_PROTEIN_LOCALIZATION_TO_TELOMERE	10	0.129804	Up	0.00753753	0.84049
GO_FEMALE_PRONUCLEUS	7	0.0314207	Up	0.00755531	0.84049
REACTOME_LAMININ_INTERACTIONS	25	0.0728697	Up	0.00757145	0.84049
GO_VOLTAGE_GATED_CATION_CHANNEL_ACTIVITY	53	0.0255235	Down	0.00767429	0.84049
GO_C_X3_C_CHEMOKINE_BINDING	3	0.13497	Up	0.00768556	0.84049
PID_EPHA_FWDPATHWAY	20	0.05183	Up	0.00771675	0.84049
AMIT_EGF_RESPONSE_20_MCF10A	13	0.123677	Up	0.0077214	0.84049
HP_INFANTILE_SPASMS	46	0.0334435	Down	0.00777531	0.84049
GO_KERATINOCYTE_APOPTOTIC_PROCESS	5	0.023888	Up	0.00781135	0.84049
HP_RETINAL_TELANGIECTASIA	18	0.251906	Down	0.00783158	0.84049
HP_SYRINGOMYELIA	19	0.0295527	Up	0.00787376	0.84049
HP_PARAGANGLIOMA	22	0.00311479	Up	0.00788848	0.84049
HP_ANTINUCLEAR_ANTIBODY_POSITIVITY	19	0.00357178	Down	0.00794935	0.84049
GO_MODIFICATION_OF_POSTSYNAPTIC_STRUCTURE	17	0.0544977	Up	0.00796175	0.84049
HP_JUNCTIONAL_SPLIT	6	0.561848	Up	0.0079658	0.84049
REACTOME_MET_PROMOTES_CELL_MOTILITY	33	0.0662083	Up	0.00797138	0.84049
HP_LEBER_OPTIC_ATROPHY	10	0.865239	Down	0.00816823	0.84049
GO_VOLTAGE_GATED_POTASSIUM_CHANNEL_ACTIVITY	31	0.0250148	Down	0.00818566	0.84049
GO_DETECTION_OF_MECHANICAL_STIMULUS_INVOLVED_IN_SENSORY_PERCEPTION_OF_SOUND	6	0.046554	Down	0.0082337	0.84049
REACTOME_DARPP_32_EVENTS	20	0.0275525	Up	0.00834157	0.84049
FLORIO_HUMAN_NEOCORTEX	18	0.0911202	Down	0.00838239	0.84049
GO_CYTOPLASMIC_SIDE_OF_ROUGH_ENDOPLASMIC_RETICULUM_MEMBRANE	5	0.175985	Down	0.00838885	0.84049
PID_INSULIN_GLUCOSE_PATHWAY	23	0.0550625	Up	0.0084382	0.84049
HP_SENILE_PLAQUES	10	0.0998904	Up	0.00846995	0.84049
GO_POSITIVE_REGULATION_OF_HISTONE_H3_K9_ACETYLATION	9	0.000173378	Down	0.00848847	0.84049
BIOCARTA_IRES_PATHWAY	7	0.0140671	Up	0.00853334	0.84049
REACTOME_DEFECTIVE_EXT2_CAUSES_EXOSTOSES_2	11	0.0982503	Up	0.00862744	0.84049
GO_CANONICAL_WNT_SIGNALING_PATHWAY_INVOLVED_IN_HEART_DEVELOPMENT	3	-0.066865	Up	0.00870429	0.84049
GO_NEUROPEPTIDE_SIGNALING_PATHWAY	24	0.0236687	Down	0.00874786	0.84049
HUANG_DASATINIB_RESISTANCE_UP	81	0.0684667	Up	0.00881614	0.84049
GO_EXTRACELLULAR_LIGAND_GATED_ION_CHANNEL_ACTIVITY	23	0.036243	Down	0.00884109	0.84049
HP_ABNORMALITY_OF_THE_VESTIBULOCOCHLEAR_NERVE	5	0.0594751	Up	0.00885512	0.84049
GO_NEGATIVE_REGULATION_OF_SUBSTRATE_ADHESION_DEPENDENT_CELL_SPREADING	13	0.0813929	Up	0.00888052	0.84049
REACTOME_POTASSIUM_CHANNELS	47	0.0186063	Down	0.0088994	0.84049
HP_PATCHY_CHANGES_OF_BONE_MINERAL_DENSITY	6	-0.0667743	Up	0.00891329	0.84049
HP_HEMOPHAGOCYTOSIS	7	0.0218504	Down	0.00893479	0.84049
HP_SEGMENTAL_PERIPHERAL_DEMYELINATION_REMYELINATION	14	0.232867	Down	0.00895823	0.84049
HP_MULTIPLE_GLOMERULAR_CYSTS	8	0.743688	Down	0.00899077	0.84049
GO_CHONDROCYTE_HYPERTROPHY	5	0.0894069	Up	0.00905486	0.84049
HP_ABNORMAL_CIRCULATING_CITRULLINE_CONCENTRATION	11	0.520083	Down	0.00920597	0.84049
HP_OPTIC_NEUROPATHY	53	0.0679024	Down	0.00926098	0.84049
HP_INABILITY_TO_WALK_BY_CHILDHOOD_ADOLESCENCE	5	-0.0208215	Up	0.00933613	0.84049
MARCHINI_TRABECTEDIN_RESISTANCE_DN	44	0.0594934	Up	0.00939241	0.84049
GO_MULTINUCLEAR_OSTEOCLAST_DIFFERENTIATION	7	0.0753901	Up	0.00944229	0.84049
GO_SECRETORY_GRANULE_LOCALIZATION	9	0.0128254	Up	0.0095065	0.84049
GARGALOVIC_RESPONSE_TO_OXIDIZED_PHOSPHOLIPIDS_TAN_DN	11	0.101312	Up	0.00955144	0.84049
GO_NEGATIVE_REGULATION_OF_DNA_DEPENDENT_DNA_REPLICATION	19	0.0331287	Down	0.00962307	0.84049
GO_MODIFICATION_OF_POSTSYNAPTIC_ACTIN_CYTOSKELETON	12	0.0592988	Up	0.00968959	0.84049
HP_MITOCHONDRIAL_RESPIRATORY_CHAIN_DEFECTS	17	0.307229	Down	0.00970828	0.84049
HP_ABNORMALITY_OF_NAIL_COLOR	18	0.132151	Up	0.00984439	0.84049
HP_RHIZOMELIC_ARM_SHORTENING	6	0.102266	Down	0.0100303	0.84049
GO_RHODOPSIN_MEDIATED_SIGNALING_PATHWAY	16	0.060662	Down	0.0100718	0.84049
REACTOME_TRANSCRIPTIONAL_REGULATION_BY_THE_AP_2_TFAP2_FAMILY_OF_TRANSCRIPTION_FACTORS	28	0.0506037	Up	0.0100847	0.84049
HP_HEMANGIOBLASTOMA	18	0.0251917	Up	0.0101732	0.84049
HP_PATCHY_PALMOPLANTAR_KERATODERMA	5	0.308623	Up	0.0102513	0.84049
REACTOME_EPHB_MEDIATED_FORWARD_SIGNALING	39	0.0671372	Up	0.0103404	0.84049
GO_HEMIDESMOSOME_ASSEMBLY	12	0.423726	Up	0.0103607	0.84049
HP_OSTEOCHONDROSIS	6	0.0281443	Up	0.0103865	0.84049
GO_LUTEOLYSIS	5	-0.0344193	Up	0.0103971	0.84049
HP_SKIN_EROSION	15	0.175986	Up	0.0104744	0.84049
GO_REGULATION_OF_MAST_CELL_ACTIVATION	29	0.0242861	Down	0.010508	0.84049
GO_PROTEIN_HEXAMERIZATION	8	0.0347044	Up	0.010548	0.84049
GO_ANNULATE_LAMELLAE	6	0.0311189	Up	0.0105772	0.84049
GO_INTRINSIC_COMPONENT_OF_EXTERNAL_SIDE_OF_PLASMA_MEMBRANE	14	0.0432729	Up	0.0105773	0.84049
KIM_LIVER_CANCER_POOR_SURVIVAL_UP	21	0.169522	Up	0.0105785	0.84049
GO_G2_DNA_DAMAGE_CHECKPOINT	34	0.0148676	Down	0.010582	0.84049
GO_CELL_ADHESIVE_PROTEIN_BINDING_INVOLVED_IN_BUNDLE_OF_HIS_CELL_PURKINJE_MYOCYTE_COMMUNICATION	5	0.424132	Up	0.010619	0.84049
CERVERA_SDHB_TARGETS_1_DN	21	0.0150504	Down	0.0106439	0.84049
GO_PROTEIN_INSERTION_INTO_MITOCHONDRIAL_MEMBRANE_INVOLVED_IN_APOPTOTIC_SIGNALING_PATHWAY	31	0.0169439	Up	0.0107018	0.84049
HP_LACK_OF_INSIGHT	8	0.0605644	Up	0.0107679	0.84049
GO_REGULATION_OF_ER_ASSOCIATED_UBIQUITIN_DEPENDENT_PROTEIN_CATABOLIC_PROCESS	9	0.101693	Up	0.010775	0.84049
GO_MICROVILLUS_ASSEMBLY	16	0.0604712	Up	0.0108633	0.84049
GO_EXCITATORY_EXTRACELLULAR_LIGAND_GATED_ION_CHANNEL_ACTIVITY	12	0.0313448	Down	0.0109494	0.84049
HP_SOFT_TISSUE_NEOPLASM	5	0.0182897	Up	0.0109959	0.84049
HP_RETINAL_ARTERIAL_TORTUOSITY	11	0.606242	Down	0.0110217	0.84049
GO_ANNEALING_HELICASE_ACTIVITY	7	0.0536573	Down	0.0111217	0.84049
GO_POSITIVE_REGULATION_OF_BLOOD_VESSEL_ENDOTHELIAL_CELL_PROLIFERATION_INVOLVED_IN_SPROUTING_ANGIOGENESIS	4	-0.0554082	Up	0.0111701	0.84049
REACTOME_GLYCOLYSIS	62	0.054197	Up	0.0112032	0.84049
GO_RETROMER_COMPLEX_BINDING	6	0.0519657	Up	0.0112045	0.84049
GO_REGULATION_OF_CARDIAC_MUSCLE_ADAPTATION	7	0.0717192	Up	0.0112506	0.84049
HP_MYELOPROLIFERATIVE_DISORDER	10	0.140795	Up	0.0113325	0.84049
HP_EEG_WITH_CONTINUOUS_SLOW_ACTIVITY	7	0.0955408	Up	0.0114478	0.84049
REACTOME_METALLOTHIONEINS_BIND_METALS	7	0.34982	Down	0.0115127	0.84049
HP_ALEXIA	6	0.127249	Up	0.0116575	0.84049
GO_REGULATION_OF_MAST_CELL_ACTIVATION_INVOLVED_IN_IMMUNE_RESPONSE	23	0.0133427	Down	0.0117728	0.84049
GO_FAS_SIGNALING_PATHWAY	5	-0.041217	Up	0.0117786	0.84049
REACTOME_TRANSLOCATION_OF_SLC2A4_GLUT4_TO_THE_PLASMA_MEMBRANE	62	0.0859543	Up	0.011819	0.84049
CHESLER_BRAIN_QTL_TRANS	5	0.031092	Up	0.0119138	0.84049
HP_CERVICAL_CORD_COMPRESSION	4	-0.0412237	Down	0.0119389	0.84049
VERRECCHIA_RESPONSE_TO_TGFB1_C3	12	0.0731403	Up	0.0119636	0.84049
REACTOME_NON_INTEGRIN_MEMBRANE_ECM_INTERACTIONS	50	0.0831622	Up	0.0119961	0.84049
SESTO_RESPONSE_TO_UV_C4	20	0.0782612	Up	0.0119986	0.84049
HINATA_NFKB_TARGETS_KERATINOCYTE_DN	23	0.0741645	Up	0.0120046	0.84049
GO_KERATINOCYTE_DIFFERENTIATION	148	0.0762668	Up	0.0120475	0.84049
HP_ARACHNOID_HEMANGIOMATOSIS	15	0.0158056	Up	0.0120872	0.84049
GO_BLOOD_VESSEL_ENDOTHELIAL_CELL_PROLIFERATION_INVOLVED_IN_SPROUTING_ANGIOGENESIS	15	0.016797	Up	0.0123595	0.84049
REACTOME_SYNTHESIS_OF_PIPS_AT_THE_GOLGI_MEMBRANE	15	0.0129941	Up	0.0124266	0.84049
GO_PROTEIN_LOCALIZATION_TO_NUCLEAR_BODY	12	0.116169	Up	0.0124371	0.84049
PID_GLYPICAN_1PATHWAY	20	0.0564873	Up	0.0125406	0.84049
GO_TRACHEA_FORMATION	6	-0.016209	Up	0.0125872	0.84049
CHEN_LUNG_CANCER_SURVIVAL	26	0.123404	Up	0.0126678	0.84049
GO_ZONA_PELLUCIDA_RECEPTOR_COMPLEX	8	0.0463143	Up	0.0126836	0.84049
HP_ALLERGIC_RHINITIS	7	0.0640519	Down	0.0127423	0.84049
GO_CONNEXIN_BINDING	5	0.026911	Up	0.0127758	0.84049
REACTOME_FORMATION_OF_TUBULIN_FOLDING_INTERMEDIATES_BY_CCT_TRIC	19	0.149876	Up	0.0127843	0.84049
GO_NEGATIVE_REGULATION_OF_TYPE_B_PANCREATIC_CELL_APOPTOTIC_PROCESS	4	0.0388682	Up	0.0128306	0.84049
GO_EXECUTION_PHASE_OF_APOPTOSIS	75	0.0105389	Down	0.0128387	0.84049
GO_GAP_JUNCTION_ASSEMBLY	10	0.0739871	Up	0.0128961	0.84049
HP_FOCAL_T2_HYPERINTENSE_BRAINSTEM_LESION	34	0.0324161	Down	0.0129031	0.84049
BIOCARTA_INTEGRIN_PATHWAY	32	0.0788381	Up	0.0129387	0.84049
HP_MYOCLONIC_SEIZURE	95	0.0244309	Down	0.0129892	0.84049
GO_MICROVILLUS_ORGANIZATION	19	0.0627799	Up	0.0129913	0.84049
HP_ANKYLOGLOSSIA	11	0.0781816	Up	0.013025	0.84049
GO_GERMINAL_CENTER_B_CELL_DIFFERENTIATION	3	0.0902936	Down	0.0130631	0.84049
GO_TELOMERIC_D_LOOP_DISASSEMBLY	9	0.010101	Down	0.0130848	0.84049
GO_REGULATION_OF_VENTRICULAR_CARDIAC_MUSCLE_CELL_ACTION_POTENTIAL	10	0.183214	Up	0.0131564	0.84049
GO_NEUROPEPTIDE_RECEPTOR_ACTIVITY	7	0.0878154	Down	0.0131801	0.84049
GO_NUCLEAR_LOCALIZATION_SEQUENCE_BINDING	23	0.0714377	Up	0.0133343	0.84049
HP_ABNORMAL_BRAIN_LACTATE_LEVEL_BY_MRS	14	0.27979	Down	0.0133592	0.84049
HP_MYELOID_LEUKEMIA	12	0.0430482	Up	0.0134759	0.84049
REACTOME_LTC4_CYSLTR_MEDIATED_IL4_PRODUCTION	4	-0.0681799	Down	0.0134788	0.84049
AMIT_SERUM_RESPONSE_240_MCF10A	57	0.117595	Up	0.0134845	0.84049
DANG_MYC_TARGETS_DN	31	0.089595	Up	0.0134915	0.84049
GO_POSITIVE_REGULATION_OF_T_HELPER_1_CELL_DIFFERENTIATION	3	0.0539718	Up	0.0135493	0.84049
BIOCARTA_ECM_PATHWAY	17	0.118469	Up	0.0135586	0.84049
WP_HYPOTHETICAL_CRANIOFACIAL_DEVELOPMENT_PATHWAY	6	0.0957744	Up	0.0135747	0.84049
GO_EXTRACELLULAR_MATRIX_BINDING	39	0.0775315	Up	0.0136438	0.84049
REACTOME_MET_RECEPTOR_ACTIVATION	3	0.218429	Up	0.0136808	0.84049
HP_CHRONIC_MYELOGENOUS_LEUKEMIA	6	0.286059	Up	0.0137182	0.84049
YAMANAKA_GLIOBLASTOMA_SURVIVAL_UP	7	0.0919811	Up	0.0137541	0.84049
REACTOME_REGULATION_OF_LOCALIZATION_OF_FOXO_TRANSCRIPTION_FACTORS	12	0.0567728	Up	0.0138061	0.84049
GO_SERINE_TRANSPORT	7	0.0283567	Up	0.0138337	0.84049
WP_COMPUTATIONAL_MODEL_OF_AEROBIC_GLYCOLYSIS	11	0.302751	Up	0.0138568	0.84049
REACTOME_PROCESSIVE_SYNTHESIS_ON_THE_C_STRAND_OF_THE_TELOMERE	19	0.0691884	Down	0.0139315	0.84049
GO_REGULATION_OF_PROTEIN_LOCALIZATION_TO_CHROMOSOME_TELOMERIC_REGION	13	0.0987257	Up	0.013969	0.84049
GO_CELL_SUBSTRATE_JUNCTION_ORGANIZATION	91	0.0800346	Up	0.0140259	0.84049
REACTOME_CHK1_CHK2_CDS1_MEDIATED_INACTIVATION_OF_CYCLIN_B_CDK1_COMPLEX	14	0.0689174	Up	0.0140574	0.84049
HP_ABNORMAL_CIRCULATING_PYRUVATE_FAMILY_AMINO_ACID_CONCENTRATION	29	0.0598327	Down	0.0140604	0.84049
REACTOME_TYPE_I_HEMIDESMOSOME_ASSEMBLY	11	0.469203	Up	0.0140688	0.84049
HP_ABNORMALITY_OF_THE_DISTAL_PHALANX_OF_THE_HALLUX	6	0.151336	Up	0.0140888	0.84049
REACTOME_METABOLISM_OF_FAT_SOLUBLE_VITAMINS	28	0.0353348	Up	0.0140999	0.84049
HP_ONYCHOGRYPOSIS	18	0.22535	Up	0.014144	0.84049
HP_RIGHT_VENTRICULAR_CARDIOMYOPATHY	7	0.225123	Up	0.0141567	0.84049
FARMER_BREAST_CANCER_CLUSTER_3	16	0.120626	Up	0.0141781	0.84049
HP_KERATOSIS_PILARIS	11	0.0331928	Up	0.0141845	0.84049
SESTO_RESPONSE_TO_UV_C5	47	0.0875084	Up	0.0142118	0.84049
HP_ABNORMALITY_OF_URINE_CATECHOLAMINE_CONCENTRATION	18	-0.00967432	Up	0.0142135	0.84049
SHAFFER_IRF4_TARGETS_IN_ACTIVATED_B_LYMPHOCYTE	79	0.0480038	Up	0.0142186	0.84049
GO_INTRAMOLECULAR_OXIDOREDUCTASE_ACTIVITY_INTERCONVERTING_ALDOSES_AND_KETOSES	8	0.0782602	Up	0.0142517	0.84049
GO_G_QUADRUPLEX_DNA_BINDING	11	0.0952828	Down	0.0142658	0.84049
GO_CILIARY_ROOTLET	9	0.0743685	Up	0.0143134	0.84049
GO_SKIN_DEVELOPMENT	249	0.0622555	Up	0.0143223	0.84049
HP_PALMOPLANTAR_HYPERHIDROSIS	10	0.0823344	Up	0.0143272	0.84049
JI_RESPONSE_TO_FSH_DN	53	0.088999	Up	0.0143379	0.84049
REACTOME_REGULATION_OF_GLYCOLYSIS_BY_FRUCTOSE_2_6_BISPHOSPHATE_METABOLISM	10	0.0772231	Up	0.0143535	0.84049
GO_FLIPPASE_ACTIVITY	3	0.219371	Up	0.0143706	0.84049
GO_MAINTENANCE_OF_PROTEIN_LOCALIZATION_IN_ENDOPLASMIC_RETICULUM	12	0.0893835	Up	0.0143824	0.84049
GO_S100_PROTEIN_BINDING	12	0.123447	Up	0.0144389	0.84049
HP_PERSISTENT_LEFT_SUPERIOR_VENA_CAVA	6	0.0523548	Up	0.0144403	0.84049
GO_GROWTH_HORMONE_SECRETION	9	-0.0154585	Up	0.0145334	0.84049
GO_RESPONSE_TO_LEAD_ION	19	0.0401111	Up	0.014605	0.84049
HP_SCOTOMA	45	0.0496833	Down	0.0146542	0.84049
HP_BONE_SPICULE_PIGMENTATION_OF_THE_RETINA	16	0.0218514	Down	0.0146811	0.84049
GO_SURFACTANT_HOMEOSTASIS	7	0.02032	Up	0.0146813	0.84049
ABDELMOHSEN_ELAVL4_TARGETS	13	0.0246218	Up	0.0146871	0.84049
HP_CENTROCECAL_SCOTOMA	12	0.622423	Down	0.0147788	0.84049
HP_APLASIA_OF_THE_MIDDLE_PHALANX_OF_THE_HAND	5	0.200808	Up	0.0148869	0.84049
LANG_MYB_FAMILY_TARGETS	26	0.0935631	Up	0.0149019	0.84049
HP_VENTRICULAR_PREEXCITATION	21	0.244534	Down	0.0149255	0.84049
GO_LUNG_LOBE_DEVELOPMENT	5	0.101005	Up	0.0149415	0.84049
REACTOME_SYNTHESIS_OF_PIPS_AT_THE_ER_MEMBRANE	5	0.0250068	Up	0.014974	0.84049
REACTOME_APOPTOTIC_CLEAVAGE_OF_CELLULAR_PROTEINS	38	0.0707373	Up	0.0149762	0.84049
GO_NEGATIVE_REGULATION_OF_ADENYLATE_CYCLASE_ACTIVATING_ADRENERGIC_RECEPTOR_SIGNALING_PATHWAY	3	0.0395165	Up	0.0149859	0.84049
GO_ARP2_3_PROTEIN_COMPLEX	11	0.00841715	Up	0.0150335	0.84049
BIOCARTA_VITCB_PATHWAY	8	0.108045	Up	0.0150839	0.84049
HP_PORTAL_VEIN_THROMBOSIS	9	0.0529855	Up	0.0151534	0.84049
PID_PDGFRB_PATHWAY	120	0.0500709	Up	0.015171	0.84049
GO_REGULATION_OF_MULTI_ORGANISM_PROCESS	43	0.0202627	Up	0.0152654	0.84049
GO_DESMOSOME	22	0.178023	Up	0.0152936	0.84049
GO_GATED_CHANNEL_ACTIVITY	149	0.0166308	Down	0.0153865	0.84049
REACTOME_SIGNALING_BY_MRAS_COMPLEX_MUTANTS	8	0.043725	Up	0.0153997	0.84049
GO_TRANSMITTER_GATED_CHANNEL_ACTIVITY	17	0.0371219	Down	0.0154674	0.84049
HP_ABNORMALITY_OF_KREBS_CYCLE_METABOLISM	15	0.131005	Down	0.0155007	0.84049
GO_TRANS_SYNAPTIC_SIGNALING_BY_TRANS_SYNAPTIC_COMPLEX	6	-0.00625243	Up	0.0155291	0.84049
GO_NEGATIVE_REGULATION_OF_LONG_TERM_SYNAPTIC_POTENTIATION	6	0.137627	Up	0.0157842	0.84049
KEGG_PATHOGENIC_ESCHERICHIA_COLI_INFECTION	50	0.102801	Up	0.0157863	0.84049
WP_PATHOGENIC_ESCHERICHIA_COLI_INFECTION	50	0.102801	Up	0.0157863	0.84049
GO_ALPHA_CATENIN_BINDING	8	0.123462	Up	0.0158002	0.84049
XU_RESPONSE_TO_TRETINOIN_AND_NSC682994_DN	14	0.0154254	Up	0.0158205	0.84049
HP_FLUCTUATIONS_IN_CONSCIOUSNESS	17	0.163913	Down	0.015899	0.84049
GO_DETOXIFICATION_OF_INORGANIC_COMPOUND	11	0.128899	Down	0.015938	0.84049
GO_REGULATION_OF_SYNAPSE_MATURATION	9	0.0136524	Up	0.0159505	0.84049
HP_SPINAL_CORD_LESION	26	0.019963	Up	0.0159873	0.84049
HP_PROXIMAL_TUBULOPATHY	45	0.0722399	Down	0.0160314	0.84049
HP_ULCERATIVE_COLITIS	6	-0.0101477	Down	0.0160331	0.84049
HP_ESOPHAGEAL_STRICTURE	14	0.0361073	Up	0.0160651	0.84049
REACTOME_MET_ACTIVATES_PTK2_SIGNALING	22	0.0930606	Up	0.0161181	0.84049
GO_PODOSOME	27	0.0940495	Up	0.0162052	0.84049
GO_CATION_CHANNEL_COMPLEX	103	0.0201067	Down	0.0162202	0.84049
FIGUEROA_AML_METHYLATION_CLUSTER_3_DN	23	0.0433157	Up	0.0162235	0.84049
HP_ABNORMAL_SPEECH_PROSODY	19	0.0723942	Down	0.0162239	0.84049
WP_OMEGA9_FA_SYNTHESIS	13	0.0248714	Up	0.0163117	0.84049
HP_RECURRENT_PANCREATITIS	11	0.391911	Down	0.0164148	0.84049
GO_CARDIAC_MUSCLE_CELL_CARDIAC_MUSCLE_CELL_ADHESION	6	0.325773	Up	0.0164318	0.84049
GO_NEGATIVE_REGULATION_OF_LIPASE_ACTIVITY	12	0.0868206	Up	0.0165276	0.84049
GO_POSITIVE_REGULATION_OF_MRNA_SPLICING_VIA_SPLICEOSOME	17	0.0451266	Up	0.0166634	0.84049
PID_A6B1_A6B4_INTEGRIN_PATHWAY	46	0.0928102	Up	0.0166998	0.84049
SMID_BREAST_CANCER_RELAPSE_IN_PLEURA_UP	3	0.246728	Up	0.0167107	0.84049
GO_POSITIVE_REGULATION_OF_TELOMERASE_RNA_LOCALIZATION_TO_CAJAL_BODY	15	0.050744	Up	0.0167661	0.84049
HP_OLIGODONTIA	43	0.0629821	Up	0.016826	0.84049
GO_DITERPENOID_BIOSYNTHETIC_PROCESS	6	0.0177357	Up	0.0168407	0.84049
HP_CENTRAL_SCOTOMA	30	0.0840938	Down	0.0169898	0.84049
PID_AJDISS_2PATHWAY	37	0.0939808	Up	0.0170063	0.84049
BIOCARTA_S1P_PATHWAY	8	0.104659	Up	0.0170159	0.84049
HP_AUTOAMPUTATION_OF_DIGITS	7	0.0258358	Up	0.0170979	0.84049
BIOCARTA_SALMONELLA_PATHWAY	4	0.12597	Up	0.0171666	0.84049
GO_GROWTH_CONE_MEMBRANE	5	-0.00732032	Up	0.0171738	0.84049
LI_WILMS_TUMOR_VS_FETAL_KIDNEY_2_DN	36	0.0585907	Up	0.0171775	0.84049
HP_AXONAL_DEGENERATION_REGENERATION	7	0.0498321	Up	0.0172378	0.84049
HP_ECCHYMOSIS	25	0.0245736	Up	0.0173096	0.84049
VERNELL_RETINOBLASTOMA_PATHWAY_DN	21	0.0954009	Up	0.0173983	0.84049
GO_NEGATIVE_REGULATION_OF_PROTEIN_LOCALIZATION_TO_MEMBRANE	24	0.0552618	Up	0.017427	0.84049
HP_STUTTERING	10	0.337246	Down	0.0175998	0.84049
GO_LATERAL_PLASMA_MEMBRANE	58	0.0452165	Up	0.0177082	0.84049
GO_CORNIFIED_ENVELOPE	36	0.0605515	Up	0.0177495	0.84049
HP_ELEVATED_C_REACTIVE_PROTEIN_LEVEL	18	0.00977412	Down	0.0177991	0.84049
GO_MESODERMAL_CELL_DIFFERENTIATION	20	0.0616903	Up	0.0178304	0.84049
GO_SERINE_TRANSMEMBRANE_TRANSPORTER_ACTIVITY	8	0.0331756	Up	0.0178584	0.84049
GO_GLYCOGEN_GRANULE	8	-0.0430075	Up	0.0178853	0.84049
GO_BONE_TRABECULA_MORPHOGENESIS	12	0.0283451	Up	0.0180321	0.84049
HP_LEUKONYCHIA	11	0.0467877	Up	0.0180366	0.84049
GO_SHELTERIN_COMPLEX	7	0.0408026	Down	0.0180745	0.84049
GO_NEGATIVE_REGULATION_OF_STEM_CELL_DIFFERENTIATION	19	0.0665582	Up	0.0181306	0.84049
AMIT_EGF_RESPONSE_240_HELA	58	0.062962	Up	0.018174	0.84049
WP_AMPLIFICATION_AND_EXPANSION_OF_ONCOGENIC_PATHWAYS_AS_METASTATIC_TRAITS	11	0.0335121	Up	0.0183203	0.84049
HP_ABNORMALITY_OF_THE_EPIDIDYMIS	6	0.217665	Up	0.0183453	0.84049
GO_WIDE_PORE_CHANNEL_ACTIVITY	17	0.0782442	Up	0.0184092	0.84049
GUENTHER_GROWTH_SPHERICAL_VS_ADHERENT_DN	26	0.139182	Up	0.0184352	0.84049
REACTOME_REGULATION_OF_GENE_EXPRESSION_IN_BETA_CELLS	8	0.00584699	Down	0.0185688	0.84049
AIGNER_ZEB1_TARGETS	37	0.0959385	Up	0.0186707	0.84049
GO_MODIFIED_AMINO_ACID_TRANSPORT	20	0.0174488	Up	0.0186874	0.84049
HP_FOCAL_AWARE_SEIZURE	12	0.00154269	Down	0.0187028	0.84049
GO_NEGATIVE_REGULATION_OF_ACTIN_FILAMENT_DEPOLYMERIZATION	32	0.0218914	Up	0.0187041	0.84049
ZIRN_TRETINOIN_RESPONSE_DN	5	-0.0507307	Up	0.0188782	0.84049
REACTOME_DEFECTIVE_B4GALT7_CAUSES_EDS_PROGEROID_TYPE	13	0.0398668	Up	0.0189372	0.84049
GO_NEUROPEPTIDE_BINDING	6	0.0997978	Down	0.0189704	0.84049
MEBARKI_HCC_PROGENITOR_WNT_DN_CTNNB1_DEPENDENT	20	0.0373717	Down	0.0190303	0.84049
HP_TONIC_SEIZURE	31	0.0224372	Down	0.0190321	0.84049
GO_GAP_JUNCTION	18	0.0444748	Up	0.0190401	0.84049
HP_ABNORMAL_MITOCHONDRIA_IN_MUSCLE_TISSUE	41	0.0817503	Down	0.0190497	0.84049
GO_NEGATIVE_REGULATION_OF_PROTEIN_LOCALIZATION_TO_CELL_PERIPHERY	21	0.0706852	Up	0.0191273	0.84049
PID_PI3K_PLC_TRK_PATHWAY	33	0.0502458	Up	0.0192171	0.84049
PID_INTEGRIN3_PATHWAY	29	0.11144	Up	0.019221	0.84049
HP_RETINAL_HAMARTOMA	21	0.0202395	Up	0.0192231	0.84049
HP_LOW_SELF_ESTEEM	8	0.0452105	Up	0.0192578	0.84049
GO_LAMININ_BINDING	24	0.110878	Up	0.0193128	0.84049
HP_BLURRED_VISION	24	0.139359	Down	0.0194259	0.84049
GO_ALVEOLAR_LAMELLAR_BODY	5	-0.00202176	Up	0.0195328	0.84049
GO_NEGATIVE_REGULATION_OF_T_CELL_APOPTOTIC_PROCESS	15	-0.0161651	Down	0.0195363	0.84049
HP_GENERALIZED_ONSET_MOTOR_SEIZURE	106	0.0169231	Down	0.0195876	0.84049
HP_TYPE_II_DIABETES_MELLITUS	121	0.0169124	Down	0.0196011	0.84049
BIOCARTA_PS1_PATHWAY	14	0.0469854	Up	0.0196181	0.84049
GO_REGULATION_OF_MESODERM_DEVELOPMENT	9	-0.0136213	Up	0.0196284	0.84049
HP_HYPERCONVEX_FINGERNAILS	9	0.106895	Up	0.0196436	0.84049
HP_PLANTAR_HYPERKERATOSIS	38	0.150436	Up	0.0196763	0.84049
GO_REGULATION_OF_PODOSOME_ASSEMBLY	14	0.043104	Up	0.0196774	0.84049
REACTOME_PROCESSING_OF_INTRONLESS_PRE_MRNAS	19	0.0320989	Up	0.019778	0.84049
GO_MITOTIC_G2_M_TRANSITION_CHECKPOINT	31	0.0242253	Down	0.0197981	0.84049
HP_SMALL_EARLOBE	16	0.0650483	Up	0.0198316	0.84049
HP_MOTOR_APHASIA	7	0.0971348	Up	0.0198317	0.84049
STREICHER_LSM1_TARGETS_DN	17	0.0584168	Up	0.0198519	0.84049
GO_POSITIVE_REGULATION_OF_CELL_MIGRATION_BY_VASCULAR_ENDOTHELIAL_GROWTH_FACTOR_SIGNALING_PATHWAY	5	-0.07757	Up	0.0198642	0.84049
HP_MIXED_DEMYELINATING_AND_AXONAL_POLYNEUROPATHY	9	0.451453	Down	0.0198647	0.84049
HP_CEREBRAL_WHITE_MATTER_HYPOPLASIA	6	0.20363	Up	0.0198715	0.84049
GO_NUCLEOTIDE_SUGAR_TRANSMEMBRANE_TRANSPORTER_ACTIVITY	11	0.0318784	Up	0.0199052	0.84049
GO_DESMOSOME_ORGANIZATION	10	0.186726	Up	0.0199071	0.84049
GO_ALCOHOL_DEHYDROGENASE_NAD_P_PLUS_ACTIVITY	4	-0.0845427	Up	0.0199345	0.84049
MIKHAYLOVA_OXIDATIVE_STRESS_RESPONSE_VIA_VHL_DN	6	0.0751266	Up	0.0200154	0.84049
HP_DUPLICATION_OF_THE_DISTAL_PHALANX_OF_HAND	11	0.0210199	Up	0.0200404	0.84049
REACTOME_POU5F1_OCT4_SOX2_NANOG_REPRESS_GENES_RELATED_TO_DIFFERENTIATION	7	-0.0120914	Down	0.0200461	0.84049
SHAFFER_IRF4_TARGETS_IN_ACTIVATED_DENDRITIC_CELL	60	0.0389643	Up	0.0200499	0.84049
GO_EPIDIDYMIS_DEVELOPMENT	4	0.252323	Up	0.0200541	0.84049
HP_CONCENTRIC_HYPERTROPHIC_CARDIOMYOPATHY	9	0.616125	Down	0.0201203	0.84049
HP_APLASIA_INVOLVING_BONES_OF_THE_EXTREMITIES	13	0.0173529	Up	0.0201364	0.84049
GO_ORGAN_OR_TISSUE_SPECIFIC_IMMUNE_RESPONSE	10	-0.0131665	Down	0.0201627	0.84049
GO_NEURON_RECOGNITION	33	0.0305684	Up	0.0201989	0.84049
GO_VOLTAGE_GATED_ION_CHANNEL_ACTIVITY	78	0.0139441	Down	0.0203023	0.84049
GO_RETROGRADE_NEURONAL_DENSE_CORE_VESICLE_TRANSPORT	3	0.274587	Up	0.0204033	0.84049
GO_NEGATIVE_REGULATION_OF_PATHWAY_RESTRICTED_SMAD_PROTEIN_PHOSPHORYLATION	9	-0.00989082	Up	0.0204252	0.84049
HP_GENERALIZED_NON_CONVULSIVE_STATUS_EPILEPTICUS_WITHOUT_COMA	6	0.0882065	Down	0.0204767	0.84049
GO_MHC_CLASS_II_PROTEIN_COMPLEX_BINDING	13	0.0913564	Up	0.0205218	0.84049
HP_COLLECTIONISM	8	0.00755696	Up	0.0205536	0.84049
HP_CLUBBING_OF_TOES	29	-0.00154588	Down	0.0205536	0.84049
PID_LIS1_PATHWAY	25	0.031559	Up	0.0205694	0.84049
PID_S1P_S1P1_PATHWAY	18	0.0627256	Up	0.0205989	0.84049
GO_CYCLIC_NUCLEOTIDE_PHOSPHODIESTERASE_ACTIVITY	15	0.000604581	Down	0.0206305	0.84049
GO_L_TYPE_VOLTAGE_GATED_CALCIUM_CHANNEL_COMPLEX	5	-0.00608253	Down	0.0206579	0.84049
HP_DECREASED_CSF_HOMOVANILLIC_ACID	3	0.0470154	Down	0.0206882	0.84049
HP_CHILLS	11	0.0122332	Down	0.0207076	0.84049
GO_RNA_CAP_BINDING	18	0.0395354	Up	0.0208063	0.84049
GO_MODIFICATION_OF_SYNAPTIC_STRUCTURE	22	0.0456174	Up	0.0208318	0.84049
HP_ROD_CONE_DYSTROPHY	135	0.0160545	Down	0.0208413	0.84049
GO_NEGATIVE_REGULATION_OF_TRIGLYCERIDE_METABOLIC_PROCESS	5	0.0157856	Down	0.0208715	0.84049
REACTOME_PHASE_2_PLATEAU_PHASE	9	0.0276292	Down	0.0208926	0.84049
GO_NEGATIVE_REGULATION_OF_PHOSPHOLIPASE_ACTIVITY	7	0.110551	Up	0.020926	0.84049
PID_INTEGRIN1_PATHWAY	49	0.0430167	Up	0.0209836	0.84049
WP_LET7_INHIBITION_OF_ES_CELL_REPROGRAMMING	5	-0.0429605	Down	0.020998	0.84049
GO_AUDITORY_RECEPTOR_CELL_FATE_COMMITMENT	4	0.130571	Up	0.0210061	0.84049
GO_CELLULAR_RESPONSE_TO_MECHANICAL_STIMULUS	63	0.0434449	Up	0.02101	0.84049
PALOMERO_GSI_SENSITIVITY_DN	4	-0.035699	Down	0.0210218	0.84049
GO_REGULATION_OF_RNA_EXPORT_FROM_NUCLEUS	16	0.0569805	Up	0.0210728	0.84049
GO_FOCAL_ADHESION_ASSEMBLY	72	0.0486803	Up	0.0210935	0.84049
HP_HYPERVENTILATION	21	0.0911412	Down	0.0210959	0.84049
GO_DENSE_CORE_GRANULE_TRANSPORT	7	0.00498742	Up	0.0211077	0.84049
INAMURA_LUNG_CANCER_SCC_UP	12	0.212172	Up	0.0211614	0.84049
GO_POSITIVE_REGULATION_OF_PROTEIN_CATABOLIC_PROCESS_IN_THE_VACUOLE	4	0.119206	Up	0.0212119	0.84049
GO_REGULATION_OF_NUCLEOBASE_CONTAINING_COMPOUND_TRANSPORT	18	0.0601673	Up	0.021238	0.84049
GO_PLASMA_MEMBRANE_RAFT_ASSEMBLY	9	-0.0239717	Up	0.0212868	0.84049
GO_RECEPTOR_ANTAGONIST_ACTIVITY	20	0.0567679	Down	0.021308	0.84049
GO_CYCLIN_CDK_POSITIVE_TRANSCRIPTION_ELONGATION_FACTOR_COMPLEX	8	0.0920436	Up	0.0213434	0.84049
HP_HEMIATROPHY	4	-0.0312973	Up	0.0213506	0.84049
BIOCARTA_EEA1_PATHWAY	6	-0.00123578	Up	0.0214037	0.84049
GO_RECEPTOR_DIFFUSION_TRAPPING	3	-0.0439922	Down	0.0214049	0.84049
SUMI_HNF4A_TARGETS	19	0.00521668	Down	0.021414	0.84049
GO_POSITIVE_REGULATION_OF_VASCULAR_ASSOCIATED_SMOOTH_MUSCLE_CELL_DIFFERENTIATION	4	0.00606977	Down	0.0214652	0.84049
GO_CELL_COMMUNICATION_BY_ELECTRICAL_COUPLING	24	0.043899	Up	0.0215211	0.84049
HP_CURLY_HAIR	24	0.101351	Up	0.0216697	0.84049
HP_ABNORMALITY_OF_THE_NASAL_SKELETON	7	0.0293119	Up	0.021674	0.84049
GO_NEGATIVE_REGULATION_OF_CARDIAC_MUSCLE_ADAPTATION	6	0.086378	Up	0.0218574	0.84049
MIKKELSEN_NPC_WITH_LCP_H3K27ME3	3	-0.0849686	Down	0.0219037	0.84049
GO_ARYL_SULFOTRANSFERASE_ACTIVITY	6	-0.0210328	Down	0.0219335	0.84049
GO_PROTEIN_LOCALIZATION_TO_NUCLEOPLASM	14	0.0743916	Up	0.0219449	0.84049
ROY_WOUND_BLOOD_VESSEL_DN	20	0.0985805	Up	0.0219655	0.84049
VALK_AML_WITH_T_8_21_TRANSLOCATION	3	-0.0422792	Down	0.0219773	0.84049
GO_MRNA_PSEUDOURIDINE_SYNTHESIS	5	0.0594607	Up	0.0220089	0.84049
GO_OXALATE_TRANSPORT	7	0.0410851	Down	0.0220817	0.84049
BIOCARTA_CK1_PATHWAY	10	0.0384513	Up	0.0221815	0.84049
REACTOME_TRANSPORT_OF_CONNEXONS_TO_THE_PLASMA_MEMBRANE	12	0.31169	Up	0.0221896	0.84049
GO_POSITIVE_REGULATION_OF_PODOSOME_ASSEMBLY	11	0.00641303	Up	0.0222194	0.84049
HP_ABNORMALITY_OF_THE_FORAMEN_MAGNUM	10	0.119807	Up	0.0222204	0.84049
GO_NEGATIVE_REGULATION_OF_KERATINOCYTE_PROLIFERATION	13	0.0712495	Up	0.0223158	0.84049
HP_RHINITIS	49	0.00522358	Down	0.0223188	0.84049
GO_OXALATE_TRANSMEMBRANE_TRANSPORTER_ACTIVITY	6	-0.0051787	Down	0.0223615	0.84049
PID_HIF2PATHWAY	30	0.0529708	Up	0.022401	0.84049
HP_MITOCHONDRIAL_MYOPATHY	56	0.0651655	Down	0.0224057	0.84049
GO_OUTER_DYNEIN_ARM_ASSEMBLY	8	0.0101155	Down	0.0224117	0.84049
GO_POSITIVE_REGULATION_OF_FIBROBLAST_GROWTH_FACTOR_RECEPTOR_SIGNALING_PATHWAY	5	0.0100156	Up	0.0224348	0.84049
GO_GLUCOCORTICOID_RECEPTOR_BINDING	14	0.0504009	Up	0.0224939	0.84049
GO_REGULATION_OF_OOCYTE_MATURATION	6	-0.0108256	Up	0.0225381	0.84049
BIOCARTA_GATA3_PATHWAY	9	0.0147879	Up	0.0225487	0.84049
WP_METABOLIC_REPROGRAMMING_IN_COLON_CANCER	41	0.0756842	Up	0.0226366	0.84049
HP_PERSEVERATION	15	0.0789284	Up	0.0226564	0.84049
GO_KERATINOCYTE_PROLIFERATION	38	0.0685759	Up	0.0226935	0.84049
RICKMAN_HEAD_AND_NECK_CANCER_D	19	0.00274747	Down	0.0227144	0.84049
HALLMARK_ANGIOGENESIS	24	0.0399353	Up	0.022825	0.84049
GO_OVULATION_FROM_OVARIAN_FOLLICLE	4	0.153562	Up	0.0228629	0.84049
GO_NEGATIVE_REGULATION_OF_DENDRITE_MORPHOGENESIS	12	0.0572732	Up	0.0229957	0.84049
SCHEIDEREIT_IKK_TARGETS	16	0.0894585	Up	0.0230104	0.84049
GO_REGULATION_OF_CELL_SUBSTRATE_JUNCTION_ORGANIZATION	59	0.0533736	Up	0.0230454	0.84049
SCHUHMACHER_MYC_TARGETS_UP	76	0.0560867	Up	0.0230611	0.84049
WP_EXTRACELLULAR_VESICLEMEDIATED_SIGNALING_IN_RECIPIENT_CELLS	24	0.0781346	Up	0.0230622	0.84049
HP_DECREASED_CIRCULATING_TOTAL_IGM	17	0.0241687	Down	0.023083	0.84049
GO_POSITIVE_REGULATION_OF_STEROL_TRANSPORT	21	0.0713232	Up	0.0231281	0.84049
GO_RECEPTOR_INHIBITOR_ACTIVITY	25	0.0422555	Down	0.0231492	0.84049
GROSS_HYPOXIA_VIA_ELK3_AND_HIF1A_DN	97	0.0525273	Up	0.0231651	0.84049
GO_NADH_DEHYDROGENASE_COMPLEX	53	0.071935	Down	0.0232053	0.84049
HP_EPISODIC_RESPIRATORY_DISTRESS	11	0.295973	Down	0.0232224	0.84049
GO_REGULATION_OF_MICROVILLUS_ORGANIZATION	9	0.138612	Up	0.023336	0.84049
BIOCARTA_CFTR_PATHWAY	8	0.0729726	Up	0.0233387	0.84049
REACTOME_METABOLISM_OF_AMINE_DERIVED_HORMONES	6	0.212052	Down	0.0233398	0.84049
GO_REGULATION_OF_CHROMATIN_BINDING	22	0.0781191	Up	0.0233758	0.84049
REACTOME_APOPTOTIC_EXECUTION_PHASE	46	0.0684738	Up	0.0234307	0.84049
SCIAN_INVERSED_TARGETS_OF_TP53_AND_TP73_UP	7	0.0519184	Down	0.0235999	0.84049
GO_MITOCHONDRIAL_RESPIRATORY_CHAIN_COMPLEX_III_ASSEMBLY	10	0.0307517	Down	0.0236169	0.84049
GO_TRANSPOSITION_RNA_MEDIATED	5	0.035811	Down	0.0236247	0.84049
HP_DACRYOCYSTITIS	5	0.19821	Up	0.0236567	0.84049
SPIRA_SMOKERS_LUNG_CANCER_UP	35	0.0422599	Up	0.0237422	0.84049
YAMAZAKI_TCEB3_TARGETS_UP	146	0.0457142	Up	0.0237664	0.84049
REACTOME_TRANSPORT_OF_MATURE_MRNAS_DERIVED_FROM_INTRONLESS_TRANSCRIPTS	42	0.0218555	Up	0.0238982	0.84049
HP_XEROSTOMIA	51	0.0435138	Up	0.0239431	0.84049
HP_ALOPECIA_OF_SCALP	26	0.108343	Up	0.0239807	0.84049
GO_REGULATION_OF_WATER_LOSS_VIA_SKIN	26	0.0638005	Up	0.023999	0.84049
REACTOME_VOLTAGE_GATED_POTASSIUM_CHANNELS	12	0.0180942	Down	0.0240094	0.84049
GO_SKIN_EPIDERMIS_DEVELOPMENT	73	0.0486309	Up	0.0240104	0.84049
HP_ABNORMAL_BRAINSTEM_MRI_SIGNAL_INTENSITY	41	0.0283596	Down	0.0240429	0.84049
HP_GENERALIZED_HYPERKERATOSIS	18	0.0879225	Up	0.0240978	0.84049
HP_RESTRICTIVE_CARDIOMYOPATHY	7	0.179207	Down	0.0241259	0.84049
GO_CERAMIDE_TRANSPORT	11	0.090594	Up	0.0241261	0.84049
GO_SERINE_TYPE_ENDOPEPTIDASE_INHIBITOR_ACTIVITY	53	0.0347846	Up	0.0241382	0.84049
HP_SINGLE_NARIS	4	-0.111838	Down	0.024139	0.84049
HP_ABNORMALITY_OF_RENIN_ANGIOTENSIN_SYSTEM	10	-0.0229168	Down	0.0241561	0.84049
GO_ANTEROGRADE_NEURONAL_DENSE_CORE_VESICLE_TRANSPORT	6	-0.0187868	Up	0.0241877	0.84049
HP_AGNOSIA	26	0.0624187	Up	0.0242397	0.84049
REACTOME_GENERATION_OF_SECOND_MESSENGER_MOLECULES	23	0.00474099	Down	0.0242488	0.84049
GO_PROTEIN_LOCALIZATION_TO_BICELLULAR_TIGHT_JUNCTION	6	0.215916	Up	0.0242665	0.84049
SUZUKI_AMPLIFIED_IN_ORAL_CANCER	10	0.15499	Up	0.0243156	0.84049
GO_NEUROTRANSMITTER_RECEPTOR_ACTIVITY	33	0.0177998	Down	0.0243577	0.84049
GO_REGULATION_OF_WNT_SIGNALING_PATHWAY_INVOLVED_IN_HEART_DEVELOPMENT	4	0.0233306	Up	0.0244373	0.84049
GO_MITOTIC_G2_DNA_DAMAGE_CHECKPOINT	23	0.0200375	Down	0.0244591	0.84049
HP_ABNORMALITY_OF_THE_STAPES	8	-0.0017999	Up	0.0244871	0.84049
GO_7SK_SNRNA_BINDING	7	0.0741461	Up	0.0245591	0.84049
WP_CORI_CYCLE	12	0.244412	Up	0.0245604	0.84049
BIOCARTA_GSK3_PATHWAY	17	0.165532	Up	0.0245683	0.84049
HOSHIDA_LIVER_CANCER_SURVIVAL_UP	60	0.0188582	Up	0.024574	0.84049
REACTOME_PARASITE_INFECTION	51	0.0363799	Up	0.0246177	0.84049
REACTOME_SIGNALING_BY_TGF_BETA_RECEPTOR_COMPLEX_IN_CANCER	8	0.0667886	Up	0.0247354	0.84049
GO_EPITHELIAL_CELL_DIFFERENTIATION_INVOLVED_IN_PROSTATE_GLAND_DEVELOPMENT	9	0.189909	Up	0.0247472	0.84049
GO_NEGATIVE_REGULATION_OF_RECEPTOR_SIGNALING_PATHWAY_VIA_JAK_STAT	19	0.0237607	Up	0.0247819	0.84049
GO_NEGATIVE_REGULATION_OF_RECEPTOR_SIGNALING_PATHWAY_VIA_STAT	19	0.0237607	Up	0.0247819	0.84049
GO_RESPONSE_TO_UV_A	5	0.128043	Up	0.0248015	0.84049
MAINA_VHL_TARGETS_DN	13	0.0659356	Up	0.02484	0.84049
GO_SKIN_MORPHOGENESIS	11	0.0801137	Up	0.0248821	0.84049
CHIN_BREAST_CANCER_COPY_NUMBER_UP	24	0.0264364	Up	0.0248861	0.84049
GO_MYOBLAST_FUSION_INVOLVED_IN_SKELETAL_MUSCLE_REGENERATION	3	0.278845	Up	0.0250754	0.84049
GO_REGULATION_OF_CELLULAR_PH_REDUCTION	4	0.00442686	Up	0.0251164	0.84049
BROWNE_HCMV_INFECTION_1HR_UP	32	0.0304653	Up	0.0251506	0.84049
YAO_HOXA10_TARGETS_VIA_PROGESTERONE_DN	10	0.122765	Up	0.025154	0.84049
GO_REGULATION_OF_CELL_FATE_SPECIFICATION	8	0.00900864	Up	0.0251591	0.84049
GO_REGULATION_OF_COMPLEMENT_DEPENDENT_CYTOTOXICITY	4	0.104017	Up	0.025164	0.84049
MULLIGAN_NTF3_SIGNALING_VIA_INSR_AND_IGF1R_UP	20	0.111236	Up	0.0252679	0.84049
GO_ZYMOGEN_GRANULE_MEMBRANE	8	0.0419459	Up	0.0253119	0.84049
GO_REGULATION_OF_OOGENESIS	7	0.0208274	Up	0.0253166	0.84049
PID_ERBB1_DOWNSTREAM_PATHWAY	102	0.050029	Up	0.0253616	0.84049
ELVIDGE_HYPOXIA_DN	144	0.0572478	Up	0.02538	0.84049
BIOCARTA_AKAP13_PATHWAY	9	0.107337	Up	0.0253989	0.84049
REACTOME_TELOMERE_C_STRAND_LAGGING_STRAND_SYNTHESIS	34	0.0252112	Down	0.0254967	0.84049
YIH_RESPONSE_TO_ARSENITE_C2	13	0.0402653	Up	0.0255295	0.84049
HP_HYPERALDOSTERONISM	9	-0.0162007	Down	0.0255726	0.84049
HP_ABNORMAL_CSF_METABOLITE_LEVEL	107	0.0458263	Down	0.0255739	0.84049
GO_POSITIVE_REGULATION_OF_SECONDARY_METABOLITE_BIOSYNTHETIC_PROCESS	3	0.0317164	Up	0.0256263	0.84049
GO_MAP_KINASE_SCAFFOLD_ACTIVITY	11	0.0383456	Up	0.0256486	0.84049
PID_ECADHERIN_STABILIZATION_PATHWAY	37	0.0684772	Up	0.0256753	0.84049
REACTOME_TP53_REGULATES_TRANSCRIPTION_OF_DEATH_RECEPTORS_AND_LIGANDS	12	-0.0076951	Up	0.0257104	0.84049
GO_MITOCHONDRIAL_OUTER_MEMBRANE_TRANSLOCASE_COMPLEX	8	0.0490758	Up	0.0257587	0.84049
JINESH_BLEBBISHIELD_TO_IMMUNE_CELL_FUSION_PBSHMS_UP	360	0.059332	Up	0.0257929	0.84049
HP_CONGENITAL_CRANIOFACIAL_DYSOSTOSIS	3	0.142423	Up	0.0258788	0.84049
GO_PLATELET_ALPHA_GRANULE_MEMBRANE	12	0.0664338	Up	0.0258904	0.84049
GO_MRE11_COMPLEX	7	-0.0492573	Down	0.0259781	0.84049
GO_PROTON_TRANSPORTING_TWO_SECTOR_ATPASE_COMPLEX_PROTON_TRANSPORTING_DOMAIN	22	0.0831905	Down	0.0260221	0.84049
GO_REGULATION_OF_KERATINOCYTE_DIFFERENTIATION	33	0.0867024	Up	0.0260608	0.84049
GO_XENOBIOTIC_DETOXIFICATION_BY_TRANSMEMBRANE_EXPORT_ACROSS_THE_PLASMA_MEMBRANE	7	-0.0499207	Down	0.0261308	0.84049
GO_PHOTOTRANSDUCTION_VISIBLE_LIGHT	19	0.0572593	Down	0.0261395	0.84049
HP_INCREASED_CSF_LACTATE	90	0.0522917	Down	0.0261743	0.84049
GO_REGULATION_OF_MESODERMAL_CELL_DIFFERENTIATION	4	0.0563301	Up	0.0263863	0.84049
GO_REGULATION_OF_MESODERM_FORMATION	4	0.0563301	Up	0.0263863	0.84049
JI_CARCINOGENESIS_BY_KRAS_AND_STK11_UP	12	0.156434	Up	0.0263918	0.84049
GO_MYO_INOSITOL_TRANSPORT	3	0.0806021	Up	0.0264511	0.84049
GO_SIGNAL_RECOGNITION_PARTICLE	8	0.0211634	Up	0.0264773	0.84049
GO_KERATINOCYTE_MIGRATION	19	0.05571	Up	0.026491	0.84049
GO_REGULATION_OF_CELL_JUNCTION_ASSEMBLY	146	0.042192	Up	0.0265424	0.84049
ZHENG_FOXP3_TARGETS_IN_T_LYMPHOCYTE_UP	9	0.00166961	Down	0.0265485	0.84049
GO_NADH_DEHYDROGENASE_ACTIVITY	49	0.0775155	Down	0.0266399	0.84049
GO_BARBED_END_ACTIN_FILAMENT_CAPPING	21	0.0362058	Up	0.0266517	0.84049
HP_ABNORMAL_ATRIOVENTRICULAR_CONNECTION	4	0.0895465	Up	0.0267949	0.84049
GO_RESPONSE_TO_DISACCHARIDE	4	0.0432032	Down	0.0268128	0.84049
REACTOME_ARMS_MEDIATED_ACTIVATION	5	0.0900955	Up	0.0268714	0.84049
WANG_METHYLATED_IN_BREAST_CANCER	37	0.079771	Up	0.0268867	0.84049
HP_VENTRICULAR_EXTRASYSTOLES	7	0.176949	Up	0.0269524	0.84049
PASINI_SUZ12_TARGETS_DN	291	0.0634442	Up	0.0269734	0.84049
GO_LIGAND_GATED_ION_CHANNEL_ACTIVITY	60	0.0202083	Down	0.0270197	0.84049
GO_CYTOSKELETON_OF_PRESYNAPTIC_ACTIVE_ZONE	3	-0.0364275	Down	0.0270996	0.84049
GO_PRESYNAPTIC_CYTOSKELETON	3	-0.0364275	Down	0.0270996	0.84049
HP_STATUS_EPILEPTICUS_WITHOUT_PROMINENT_MOTOR_SYMPTOMS	8	0.0327559	Down	0.0271231	0.84049
WP_PHOTODYNAMIC_THERAPYINDUCED_HIF1_SURVIVAL_SIGNALING	33	0.0488795	Up	0.0271504	0.84049
GO_ADENYLATE_CYCLASE_ACTIVATING_ADRENERGIC_RECEPTOR_SIGNALING_PATHWAY_INVOLVED_IN_HEART_PROCESS	5	0.0382158	Up	0.0272706	0.84049
GO_LAMELLAR_BODY	12	0.0339016	Up	0.0272776	0.84049
GO_PRIMARY_AMINO_COMPOUND_BIOSYNTHETIC_PROCESS	4	0.17186	Down	0.0272871	0.84049
GO_REGULATION_OF_MIDBRAIN_DOPAMINERGIC_NEURON_DIFFERENTIATION	4	0.0148088	Up	0.0273052	0.84049
REACTOME_BLOOD_GROUP_SYSTEMS_BIOSYNTHESIS	14	-0.00123672	Down	0.0273079	0.84049
WP_MITOCHONDRIAL_COMPLEX_I_ASSEMBLY_MODEL_OXPHOS_SYSTEM	59	0.055363	Down	0.0273188	0.84049
HP_LIMITED_SHOULDER_MOVEMENT	4	-0.0520646	Down	0.0273225	0.84049
HP_HAMARTOMA_OF_THE_EYE	26	0.0202735	Up	0.0273621	0.84049
GO_MRNA_CLEAVAGE_INVOLVED_IN_MRNA_PROCESSING	13	0.0216652	Up	0.0273652	0.84049
GO_TYPE_B_PANCREATIC_CELL_APOPTOTIC_PROCESS	6	0.0476144	Up	0.0274274	0.84049
GO_PIGMENT_GRANULE	103	0.0720472	Up	0.0275334	0.84049
HP_PREAXIAL_FOOT_POLYDACTYLY	13	0.0457803	Up	0.0275547	0.84049
REACTOME_ACTIVATION_OF_BH3_ONLY_PROTEINS	32	0.0226798	Up	0.0275557	0.84049
HP_ABNORMAL_PERIFOLLICULAR_MORPHOLOGY	3	0.175148	Up	0.0275961	0.84049
GO_REGULATION_OF_PLASMA_MEMBRANE_ORGANIZATION	12	0.080977	Up	0.0275983	0.84049
GO_GERM_CELL_MIGRATION	4	0.056993	Up	0.0276184	0.84049
GO_EMBRYO_IMPLANTATION	42	0.0349888	Up	0.0276226	0.84049
REACTOME_RHO_GTPASES_ACTIVATE_IQGAPS	22	0.138213	Up	0.0276241	0.84049
REACTOME_GP1B_IX_V_ACTIVATION_SIGNALLING	7	0.0616493	Up	0.0277037	0.84049
GO_REGULATION_OF_GAP_JUNCTION_ASSEMBLY	3	-0.105898	Up	0.0278003	0.84049
GO_POSITIVE_REGULATION_OF_MITOCHONDRIAL_OUTER_MEMBRANE_PERMEABILIZATION_INVOLVED_IN_APOPTOTIC_SIGNALING_PATHWAY	35	0.0425171	Up	0.0278821	0.84049
GO_ESTABLISHMENT_OF_ENDOTHELIAL_INTESTINAL_BARRIER	11	0.0958437	Up	0.0279095	0.84049
GO_METANEPHRIC_GLOMERULAR_MESANGIUM_DEVELOPMENT	3	0.0246499	Down	0.028147	0.84049
GO_NUCLEAR_MEMBRANE_ORGANIZATION	5	0.205212	Up	0.0282596	0.84049
OSADA_ASCL1_TARGETS_UP	33	0.0126565	Down	0.0282607	0.84049
SHIPP_DLBCL_VS_FOLLICULAR_LYMPHOMA_UP	45	0.0891071	Up	0.02835	0.84049
GO_PLASMINOGEN_ACTIVATION	12	0.180597	Up	0.0284355	0.84049
IKEDA_MIR133_TARGETS_UP	44	0.0449738	Up	0.028457	0.84049
GO_ACETYLCHOLINE_GATED_CHANNEL_COMPLEX	7	-0.00919949	Down	0.0284772	0.84049
HP_AUTOIMMUNE_ANTIBODY_POSITIVITY	28	0.0126433	Down	0.028537	0.84049
GO_CELLULAR_CARBOHYDRATE_CATABOLIC_PROCESS	37	0.0365442	Up	0.0285957	0.84049
REACTOME_REDUCTION_OF_CYTOSOLIC_CA_LEVELS	6	0.0544377	Up	0.0287564	0.84049
GO_CALCIUM_ACTIVATED_POTASSIUM_CHANNEL_ACTIVITY	6	0.0603219	Down	0.028774	0.84049
REACTOME_CA2_ACTIVATED_K_CHANNELS	6	0.0603219	Down	0.028774	0.84049
GO_POSITIVE_REGULATION_OF_RNA_SPLICING	33	0.0500418	Up	0.0288202	0.84049
GO_NEGATIVE_REGULATION_OF_MAST_CELL_ACTIVATION_INVOLVED_IN_IMMUNE_RESPONSE	5	-0.075517	Down	0.0288229	0.84049
ELVIDGE_HIF1A_TARGETS_DN	86	0.0754417	Up	0.0289544	0.84049
HP_DERMAL_TRANSLUCENCY	10	0.04615	Up	0.0289664	0.84049
HP_PRIMARY_PERITONEAL_CARCINOMA	15	0.0348708	Down	0.0289786	0.84049
REACTOME_RAF_ACTIVATION	33	0.0449384	Up	0.0290053	0.84049
TAKADA_GASTRIC_CANCER_COPY_NUMBER_UP	7	0.0533348	Up	0.0290188	0.84049
PID_MTOR_4PATHWAY	70	0.0560345	Up	0.0290764	0.84049
SHAFFER_IRF4_TARGETS_IN_PLASMA_CELL_VS_MATURE_B_LYMPHOCYTE	60	0.0544343	Up	0.029091	0.84049
KEGG_NEUROACTIVE_LIGAND_RECEPTOR_INTERACTION	79	0.0133904	Down	0.0291789	0.84049
WIKMAN_ASBESTOS_LUNG_CANCER_UP	16	0.0800037	Up	0.0293233	0.84049
PID_NECTIN_PATHWAY	28	0.11832	Up	0.0293315	0.84049
GO_POSITIVE_REGULATION_OF_ERAD_PATHWAY	20	0.0546627	Up	0.0293697	0.84049
CHIANG_LIVER_CANCER_SUBCLASS_PROLIFERATION_DN	101	0.0218512	Down	0.0294235	0.84049
SCHAEFFER_PROSTATE_DEVELOPMENT_AND_CANCER_BOX2_DN	8	0.0221776	Up	0.0294997	0.84049
HP_ACHOLIC_STOOLS	4	0.0591693	Up	0.0295407	0.84049
HOLLEMAN_PREDNISOLONE_RESISTANCE_ALL_DN	6	0.0422737	Up	0.0295902	0.84049
GO_ENERGY_COUPLED_PROTON_TRANSMEMBRANE_TRANSPORT_AGAINST_ELECTROCHEMICAL_GRADIENT	5	0.503566	Down	0.0296333	0.84049
GO_LSM2_8_COMPLEX	8	0.0377535	Down	0.0296806	0.84049
HP_INTERSTITIAL_PNEUMONITIS	4	0.0307099	Down	0.0297487	0.84049
HP_PALPITATIONS	52	0.0422337	Up	0.0298101	0.84049
HP_EEG_WITH_FOCAL_SPIKE_WAVES	4	0.0156417	Down	0.0298814	0.84049
GO_PEROXISOME_PROLIFERATOR_ACTIVATED_RECEPTOR_SIGNALING_PATHWAY	17	0.031412	Up	0.0299284	0.84049
GO_POSITIVE_REGULATION_OF_RETINOIC_ACID_RECEPTOR_SIGNALING_PATHWAY	5	0.00669835	Up	0.029946	0.84049
GO_VESICLE_CARGO_LOADING	21	0.038925	Up	0.0299755	0.84049
HP_ABNORMALITY_OF_THE_NASAL_SEPTUM	15	0.0733618	Up	0.0299875	0.84049
AMIT_EGF_RESPONSE_60_HELA	48	0.0629194	Up	0.0300103	0.84049
HP_PAPILLARY_THYROID_CARCINOMA	7	0.0470317	Up	0.0301293	0.84049
GO_ESCRT_COMPLEX_DISASSEMBLY	10	0.0596707	Up	0.0301384	0.84049
GO_PINOCYTOSIS	21	0.0341664	Up	0.0301884	0.84049
GO_CELL_TIP	5	-0.0238774	Up	0.0302821	0.84049
GO_POSTSYNAPTIC_MODULATION_OF_CHEMICAL_SYNAPTIC_TRANSMISSION	11	0.042624	Up	0.0303249	0.84049
GO_GLUTAMATERGIC_SYNAPSE	237	0.0315575	Up	0.0303557	0.84049
HP_ABNORMAL_TRICUSPID_VALVE_MORPHOLOGY	30	0.0332237	Up	0.030431	0.84049
PID_NFAT_3PATHWAY	50	0.0488213	Up	0.0304774	0.84049
GO_ASTRAL_MICROTUBULE_ORGANIZATION	10	0.123974	Up	0.0305961	0.84049
BUFFA_HYPOXIA_METAGENE	51	0.100026	Up	0.0306002	0.84049
GO_REGULATION_OF_HISTONE_H3_K9_ACETYLATION	12	0.010627	Down	0.0306885	0.84049
CADWELL_ATG16L1_TARGETS_UP	60	0.0067888	Down	0.0307215	0.84049
GO_DETECTION_OF_VISIBLE_LIGHT	30	0.0335607	Down	0.0308036	0.84049
HP_BROAD_CHIN	6	-0.0684269	Down	0.0309181	0.84049
HP_CEREBRAL_CORTICAL_HEMIATROPHY	6	0.0234445	Up	0.0309612	0.84049
HP_RECTAL_FISTULA	17	0.0549305	Down	0.0309999	0.84049
WP_AGERAGE_PATHWAY	57	0.055226	Up	0.0310005	0.84049
GO_PINOSOME	7	0.0929675	Up	0.0311008	0.84049
GO_REGULATION_OF_PLASMINOGEN_ACTIVATION	8	0.165546	Up	0.0311134	0.84049
GO_PHOTORECEPTOR_OUTER_SEGMENT	41	0.0267936	Down	0.0311409	0.84049
HP_MITOCHONDRIAL_INHERITANCE	29	0.145855	Down	0.0311611	0.84049
HP_CARIOUS_TEETH	128	0.0455663	Up	0.0312797	0.84049
HP_TIBIAL_TORSION	11	0.0190705	Down	0.0312989	0.84049
GO_GLUTAMINE_TRANSPORT	7	0.0190702	Up	0.0314126	0.84049
GO_L_GLUTAMINE_TRANSMEMBRANE_TRANSPORTER_ACTIVITY	7	0.0190702	Up	0.0314126	0.84049
BERENJENO_TRANSFORMED_BY_RHOA_REVERSIBLY_DN	24	0.0834945	Up	0.0314475	0.84049
REACTOME_SYNDECAN_INTERACTIONS	23	0.11523	Up	0.0314796	0.84049
GO_CADHERIN_BINDING	307	0.07139	Up	0.0314868	0.84049
HP_EPISODIC_HYPERTENSION	6	-0.0304744	Up	0.0314952	0.84049
GO_POSITIVE_REGULATION_OF_LIPOPOLYSACCHARIDE_MEDIATED_SIGNALING_PATHWAY	8	0.077881	Down	0.0315914	0.84049
GO_EPIDERMIS_DEVELOPMENT	290	0.0540615	Up	0.0315954	0.84049
HP_SLOW_DECREASE_IN_VISUAL_ACUITY	27	0.0601136	Down	0.0316101	0.84049
GO_MULTI_MULTICELLULAR_ORGANISM_PROCESS	150	0.0324877	Up	0.0316169	0.84049
REACTOME_PTK6_REGULATES_RHO_GTPASES_RAS_GTPASE_AND_MAP_KINASES	15	0.0646309	Up	0.0316339	0.84049
REACTOME_PRE_NOTCH_PROCESSING_IN_THE_ENDOPLASMIC_RETICULUM	5	0.105261	Up	0.0316403	0.84049
HP_PAPILLARY_RENAL_CELL_CARCINOMA	7	0.0287293	Up	0.0316507	0.84049
ABRAMSON_INTERACT_WITH_AIRE	42	0.0565127	Up	0.0316727	0.84049
WILLIAMS_ESR1_TARGETS_DN	6	0.0360461	Up	0.0317049	0.84049
CHARAFE_BREAST_CANCER_LUMINAL_VS_BASAL_DN	456	0.0521664	Up	0.031841	0.84049
GO_TERPENOID_BIOSYNTHETIC_PROCESS	11	0.0261791	Up	0.0319244	0.84049
GO_POSITIVE_REGULATION_OF_GROWTH_HORMONE_SECRETION	3	-0.114494	Up	0.0319543	0.84049
SUNG_METASTASIS_STROMA_UP	103	0.0412466	Up	0.0319851	0.84049
WP_NANOPARTICLEMEDIATED_ACTIVATION_OF_RECEPTOR_SIGNALING	29	0.0426728	Up	0.0320685	0.84049
HP_SUPERNUMERARY_MAXILLARY_INCISOR	5	0.188102	Up	0.0321257	0.84049
HP_APLASIA_HYPOPLASIA_OF_THE_MIDDLE_PHALANGES_OF_THE_TOES	4	0.0100219	Up	0.032205	0.84049
MANN_RESPONSE_TO_AMIFOSTINE_UP	19	0.0245008	Down	0.0322172	0.84049
PID_AR_PATHWAY	56	0.049487	Up	0.0322343	0.84049
GO_POSITIVE_REGULATION_OF_ALPHA_BETA_T_CELL_PROLIFERATION	12	0.0958026	Up	0.0322538	0.84049
GO_REGULATION_OF_KERATINOCYTE_PROLIFERATION	29	0.0828204	Up	0.0322682	0.84049
LANDIS_BREAST_CANCER_PROGRESSION_UP	44	0.0654744	Up	0.032278	0.84049
MIKKELSEN_IPS_ICP_WITH_H3K4ME3_AND_H327ME3	55	0.0128552	Down	0.0323065	0.84049
GO_POSITIVE_REGULATION_BY_HOST_OF_VIRAL_PROCESS	13	0.057988	Up	0.0323225	0.84049
GO_ACETYLCHOLINE_BINDING	4	0.0401486	Down	0.0323514	0.84049
GO_CHAPERONE_COMPLEX	23	0.0693062	Up	0.0324025	0.84049
WP_TGFBETA_SIGNALING_PATHWAY	125	0.0488225	Up	0.032406	0.84049
IKEDA_MIR1_TARGETS_UP	51	0.057441	Up	0.0324093	0.84049
HP_HYPERHIDROSIS	106	0.0536565	Up	0.0325239	0.84049
REACTOME_SIGNALING_BY_MET	70	0.0540096	Up	0.0325825	0.84049
HP_ABNORMAL_CERVICAL_SPINE_MORPHOLOGY	10	0.0287702	Up	0.0325903	0.84049
GO_SUGAR_MEDIATED_SIGNALING_PATHWAY	6	-0.039347	Down	0.0325915	0.84049
GO_PROSTATE_GLAND_DEVELOPMENT	40	0.0664716	Up	0.0325976	0.84049
REACTOME_DCC_MEDIATED_ATTRACTIVE_SIGNALING	12	0.00962464	Up	0.0326355	0.84049
PID_FOXO_PATHWAY	49	0.0464131	Up	0.0326727	0.84049
GO_CELL_CELL_ADHESION_MEDIATED_BY_INTEGRIN	13	-0.00240705	Up	0.0326979	0.84049
HP_FLUSHING	21	-0.00569982	Up	0.0327783	0.84049
HP_EURYBLEPHARON	7	0.216802	Up	0.0328642	0.84049
REACTOME_POLYMERASE_SWITCHING_ON_THE_C_STRAND_OF_THE_TELOMERE	26	0.0119127	Down	0.0329374	0.84049
TESAR_ALK_TARGETS_HUMAN_ES_5D_DN	3	0.0840467	Down	0.0330415	0.84049
GO_REGULATION_OF_T_CELL_APOPTOTIC_PROCESS	25	0.00473469	Down	0.0330758	0.84049
GO_S_ADENOSYLMETHIONINE_METABOLIC_PROCESS	14	0.00864092	Up	0.0330906	0.84049
HP_HYPOTHERMIA	21	0.122819	Down	0.0331477	0.84049
GO_REGULATION_OF_CELLULAR_CARBOHYDRATE_CATABOLIC_PROCESS	11	0.00253565	Up	0.0332129	0.84049
GO_NEGATIVE_REGULATION_OF_CELL_SUBSTRATE_ADHESION	51	0.0510353	Up	0.0333142	0.84049
GO_RESPONSE_TO_MANGANESE_ION	15	0.0406174	Up	0.0333224	0.84049
GO_HYPOTONIC_RESPONSE	9	0.0779828	Up	0.0333484	0.84049
HP_PAPILLARY_CYSTADENOMA_OF_THE_EPIDIDYMIS	4	0.274357	Up	0.0334227	0.84049
HP_ELONGATED_SUPERIOR_CEREBELLAR_PEDUNCLE	8	0.0380888	Down	0.0334595	0.84049
FOURNIER_ACINAR_DEVELOPMENT_LATE_DN	22	0.0523041	Up	0.0334677	0.84049
GO_NEGATIVE_REGULATION_OF_DNA_REPLICATION	32	0.0164672	Down	0.03353	0.84049
REACTOME_RHO_GTPASES_ACTIVATE_PKNS	31	0.0627957	Up	0.0335594	0.84049
REACTOME_DISEASES_OF_PROGRAMMED_CELL_DEATH	25	0.0570362	Up	0.0337003	0.84049
HP_PATELLAR_APLASIA	16	0.0246642	Down	0.0337029	0.84049
HP_ANOMIA	5	0.0525211	Up	0.0337092	0.84049
SCHLOSSER_MYC_TARGETS_REPRESSED_BY_SERUM	150	0.0608673	Up	0.0337215	0.84049
GO_UBIQUITIN_LIGASE_INHIBITOR_ACTIVITY	5	0.223534	Down	0.0337239	0.84049
GO_NEGATIVE_REGULATION_OF_OSTEOBLAST_PROLIFERATION	7	-0.0222653	Up	0.0337716	0.84049
GO_EPIDERMAL_CELL_DIFFERENTIATION	196	0.0608532	Up	0.0337827	0.84049
AMIT_EGF_RESPONSE_240_MCF10A	21	0.0536417	Up	0.0338323	0.84049
REACTOME_TRANSPORT_OF_NUCLEOTIDE_SUGARS	9	0.0446349	Up	0.0338373	0.84049
HP_DYSTROPHIC_FINGERNAILS	28	0.0465411	Up	0.0338617	0.84049
ZAMORA_NOS2_TARGETS_DN	67	0.0805943	Up	0.0339767	0.84049
HP_UNDETECTABLE_LIGHT_AND_DARK_ADAPTED_ELECTRORETINOGRAM	7	0.0500477	Down	0.0340461	0.84049
MCBRYAN_PUBERTAL_TGFB1_TARGETS_UP	158	0.0466795	Up	0.0342178	0.84049
GO_VOLTAGE_GATED_CALCIUM_CHANNEL_ACTIVITY	20	-0.000696612	Down	0.0342833	0.84049
HALLMARK_APICAL_SURFACE	33	0.025582	Up	0.0343647	0.84049
PID_SYNDECAN_4_PATHWAY	26	0.0290595	Up	0.0343938	0.84049
REACTOME_P75NTR_REGULATES_AXONOGENESIS	5	0.0755873	Up	0.0344297	0.84049
GO_INSULIN_LIKE_GROWTH_FACTOR_RECEPTOR_BINDING	13	0.109994	Up	0.0344825	0.84049
GO_ENDOPLASMIC_RETICULUM_SUBCOMPARTMENT	24	0.0541014	Up	0.0344975	0.84049
GO_POSITIVE_REGULATION_OF_CELL_MIGRATION_INVOLVED_IN_SPROUTING_ANGIOGENESIS	19	0.00520009	Up	0.0345468	0.84049
GO_BICARBONATE_TRANSMEMBRANE_TRANSPORTER_ACTIVITY	13	-0.0134168	Down	0.0345952	0.84049
IIZUKA_LIVER_CANCER_PROGRESSION_G1_G2_DN	24	0.0877401	Up	0.0345959	0.84049
GO_POSITIVE_REGULATION_OF_CELL_SIZE	7	0.0743056	Up	0.0346068	0.84049
GO_NEGATIVE_REGULATION_OF_CHONDROCYTE_DIFFERENTIATION	14	-0.0119066	Up	0.0346135	0.84049
AZARE_STAT3_TARGETS	23	0.139429	Up	0.0346152	0.84049
YAMASHITA_LIVER_CANCER_STEM_CELL_UP	40	0.0405812	Up	0.0346909	0.84049
GO_MYELOID_DENDRITIC_CELL_DIFFERENTIATION	7	0.000912498	Up	0.0347705	0.84049
GO_NEUROTRANSMITTER_BINDING	10	0.044253	Down	0.0348812	0.84049
GO_CELLULAR_RESPONSE_TO_ZINC_ION	15	0.174418	Down	0.0348916	0.84049
WP_PATHWAYS_IN_CLEAR_CELL_RENAL_CELL_CARCINOMA	75	0.0595684	Up	0.0349129	0.84049
GO_RESPONSE_TO_PARATHYROID_HORMONE	6	-0.00116652	Up	0.0350966	0.84049
HP_PERSISTENCE_OF_PRIMARY_TEETH	12	0.0615735	Up	0.035179	0.84049
GO_INWARD_RECTIFIER_POTASSIUM_CHANNEL_ACTIVITY	13	0.0765432	Down	0.0351814	0.84049
HP_HYPERCONVEX_NAIL	15	0.0816036	Up	0.0351867	0.84049
GO_ADRENERGIC_RECEPTOR_SIGNALING_PATHWAY	15	0.0222179	Up	0.0352767	0.84049
GO_MUSCLE_HYPERTROPHY_IN_RESPONSE_TO_STRESS	15	0.0512783	Up	0.0352922	0.84049
GO_VINCULIN_BINDING	10	0.105863	Up	0.0353357	0.84049
GO_PODOSOME_ASSEMBLY	17	0.0696672	Up	0.035381	0.84049
HP_DISTAL_PERIPHERAL_SENSORY_NEUROPATHY	13	0.250955	Down	0.0353919	0.84049
GO_STRUCTURAL_MOLECULE_ACTIVITY_CONFERRING_ELASTICITY	6	0.0495967	Up	0.0355004	0.84049
GO_REGULATION_OF_ESTABLISHMENT_OF_PROTEIN_LOCALIZATION_TO_CHROMOSOME	12	0.108441	Up	0.0355622	0.84049
HP_PHOTOPSIA	5	0.137793	Up	0.0356198	0.84049
AZARE_NEOPLASTIC_TRANSFORMATION_BY_STAT3_UP	115	0.0477027	Up	0.0356285	0.84049
GO_TRANSPORTER_COMPLEX	164	0.0149858	Down	0.0356299	0.84049
GO_NADH_DEHYDROGENASE_COMPLEX_ASSEMBLY	68	0.0537615	Down	0.0357714	0.84049
HP_FRAGILE_SKIN	20	0.0714983	Up	0.035779	0.84049
GO_NEGATIVE_REGULATION_OF_PLASMINOGEN_ACTIVATION	4	0.353021	Up	0.0358128	0.84049
GO_CATION_CHANNEL_ACTIVITY	157	0.0225281	Down	0.0358277	0.84049
BOWIE_RESPONSE_TO_TAMOXIFEN	20	-0.00740763	Down	0.0358775	0.84049
GO_TELOMERIC_DNA_BINDING	35	0.0560325	Down	0.0359086	0.84049
SUZUKI_RESPONSE_TO_TSA_AND_DECITABINE_1A	16	0.0268725	Up	0.0359126	0.84049
HP_SHAWL_SCROTUM	14	0.136668	Up	0.0359504	0.84049
WP_METHIONINE_DE_NOVO_AND_SALVAGE_PATHWAY	21	0.0168018	Up	0.035969	0.84049
GO_TOLL_LIKE_RECEPTOR_7_SIGNALING_PATHWAY	5	0.110571	Down	0.0360553	0.84049
HP_OPEN_ANGLE_GLAUCOMA	4	0.0476044	Up	0.0360633	0.84049
GO_NERVOUS_SYSTEM_PROCESS_INVOLVED_IN_REGULATION_OF_SYSTEMIC_ARTERIAL_BLOOD_PRESSURE	6	-0.0724091	Down	0.0362007	0.84049
TING_SILENCED_BY_DICER	23	0.0146466	Up	0.0362657	0.84049
BIOCARTA_NOTCH_PATHWAY	7	0.0331875	Up	0.0362867	0.84049
MATZUK_OVULATION	10	0.0180531	Up	0.0363049	0.84049
GO_PHOSPHOFRUCTOKINASE_ACTIVITY	6	0.118486	Up	0.0364271	0.84049
HP_FACIAL_HYPEROSTOSIS	4	0.104628	Up	0.0364329	0.84049
ITO_PTTG1_TARGETS_UP	11	0.128385	Up	0.0364698	0.84049
PID_AVB3_INTEGRIN_PATHWAY	54	0.0593565	Up	0.0365265	0.84049
HP_PALMOPLANTAR_KERATODERMA	122	0.0482756	Up	0.0365732	0.84049
GO_KERATINIZATION	79	0.0940687	Up	0.0365819	0.84049
HP_JERKY_HEAD_MOVEMENTS	8	0.013706	Up	0.037012	0.84049
GO_NEGATIVE_REGULATION_OF_TELOMERASE_ACTIVITY	11	0.0379449	Down	0.0370378	0.84049
HP_DEVIATION_OF_THE_2ND_FINGER	8	0.0627273	Up	0.037092	0.84049
HP_DYSGRAPHIA	37	0.062315	Up	0.0371261	0.84049
GO_REGULATION_OF_CHLORIDE_TRANSPORT	6	0.0833238	Up	0.0371326	0.84049
REACTOME_COMPLEX_I_BIOGENESIS	58	0.0621453	Down	0.0371338	0.84049
BOYAULT_LIVER_CANCER_SUBCLASS_G12_UP	37	0.0650792	Up	0.037164	0.84049
GO_REGULATION_OF_MRNA_BINDING	10	0.0303632	Up	0.0372138	0.84049
GO_U3_SNORNA_BINDING	10	0.0522016	Up	0.037259	0.84049
GO_PEPTIDYL_SERINE_DEPHOSPHORYLATION	19	0.0316231	Up	0.037368	0.84049
GO_DELAYED_RECTIFIER_POTASSIUM_CHANNEL_ACTIVITY	10	0.0195965	Down	0.0373697	0.84049
REACTOME_COOPERATION_OF_PREFOLDIN_AND_TRIC_CCT_IN_ACTIN_AND_TUBULIN_FOLDING	26	0.104323	Up	0.0374136	0.84049
GO_MITOCHONDRIAL_CRISTA	7	-0.000282672	Up	0.0374422	0.84049
WILLERT_WNT_SIGNALING	18	0.0800068	Up	0.0374463	0.84049
GO_REGULATION_OF_PROTEIN_FOLDING	12	0.0433633	Up	0.0374854	0.84049
GO_POSITIVE_REGULATION_OF_LAMELLIPODIUM_ORGANIZATION	27	0.0748354	Up	0.0375114	0.84049
GO_BIOLOGICAL_PHASE	7	0.0572647	Up	0.0375852	0.84049
GO_HAIR_CYCLE_PHASE	7	0.0572647	Up	0.0375852	0.84049
REACTOME_HOMOLOGOUS_DNA_PAIRING_AND_STRAND_EXCHANGE	43	0.0188679	Down	0.0375888	0.84049
GO_LACTATION	42	0.0165506	Up	0.0375989	0.84049
PID_EPHRINB_REV_PATHWAY	20	0.0782957	Up	0.0376163	0.84049
GO_SKELETAL_MUSCLE_TISSUE_REGENERATION	27	0.0906257	Up	0.0376656	0.84049
GO_ENDODERMAL_CELL_FATE_SPECIFICATION	4	-0.0348706	Down	0.0376718	0.84049
GO_PRESYNAPTIC_ACTIVE_ZONE_ORGANIZATION	4	-0.0373003	Up	0.0377189	0.84049
WINTER_HYPOXIA_UP	96	0.0987038	Up	0.0377595	0.84049
GO_REGULATION_OF_GROWTH_HORMONE_SECRETION	6	-0.0516973	Up	0.0377761	0.84049
GO_BASEMENT_MEMBRANE_ORGANIZATION	25	0.0763817	Up	0.0378585	0.84049
HP_APLASIA_CUTIS_CONGENITA	30	0.0968424	Up	0.0378917	0.84049
GO_CELL_COMMUNICATION_BY_ELECTRICAL_COUPLING_INVOLVED_IN_CARDIAC_CONDUCTION	19	0.0439634	Up	0.0379142	0.84049
HP_STROKE_LIKE_EPISODE	14	0.193594	Down	0.037916	0.84049
GU_PDEF_TARGETS_DN	35	0.0737129	Up	0.0379171	0.84049
GO_9PLUS0_NON_MOTILE_CILIUM	74	0.0203919	Down	0.0379425	0.84049
GO_POSITIVE_REGULATION_OF_PROTEIN_LOCALIZATION_TO_NUCLEUS	74	0.061001	Up	0.03798	0.84049
REACTOME_IMMUNOREGULATORY_INTERACTIONS_BETWEEN_A_LYMPHOID_AND_A_NON_LYMPHOID_CELL	81	0.0112821	Down	0.0379825	0.84049
GO_POSITIVE_REGULATION_OF_PROSTAGLANDIN_BIOSYNTHETIC_PROCESS	5	-0.0271575	Up	0.0379963	0.84049
GO_POSITIVE_REGULATION_OF_LYMPHOCYTE_APOPTOTIC_PROCESS	13	-0.00165307	Down	0.0379998	0.84049
LUI_THYROID_CANCER_PAX8_PPARG_UP	50	0.0427289	Up	0.0380853	0.84049
FRASOR_TAMOXIFEN_RESPONSE_DN	11	0.0218503	Up	0.0381926	0.84049
GO_EPHRIN_RECEPTOR_BINDING	22	0.0841139	Up	0.038248	0.84049
NAKAJIMA_EOSINOPHIL	12	0.00975547	Down	0.0382804	0.84049
GO_BONE_TRABECULA_FORMATION	8	0.0138418	Up	0.0383485	0.84049
REACTOME_HS_GAG_BIOSYNTHESIS	22	0.0734354	Up	0.0383597	0.84049
HP_SPASTIC_ATAXIA	12	0.0344676	Up	0.0384065	0.84049
HP_DECREASED_LYMPHOCYTE_PROLIFERATION_IN_RESPONSE_TO_MITOGEN	8	-0.0432918	Down	0.0384309	0.84049
REACTOME_GLUCOSE_METABOLISM	78	0.0590291	Up	0.0384722	0.84049
REACTOME_PHASE_0_RAPID_DEPOLARISATION	19	0.00878849	Down	0.0386381	0.84049
GO_RNA_CAP_BINDING_COMPLEX	13	0.0757171	Up	0.0386523	0.84049
BIOCARTA_CPSF_PATHWAY	10	0.0188807	Up	0.0386619	0.84049
HP_IMPAIRED_VISUOSPATIAL_CONSTRUCTIVE_COGNITION	19	0.0912905	Down	0.0387499	0.84049
GO_POSITIVE_REGULATION_OF_CD4_POSITIVE_ALPHA_BETA_T_CELL_PROLIFERATION	4	0.124711	Up	0.0387642	0.84049
GO_INSULIN_LIKE_GROWTH_FACTOR_BINDING	16	0.167939	Up	0.0387856	0.84049
BIOCARTA_EIF_PATHWAY	17	0.00561376	Up	0.0388457	0.84049
HP_EEG_WITH_SPIKE_WAVE_COMPLEXES_3_5_HZ_	6	0.0331887	Down	0.0388699	0.84049
PHESSE_TARGETS_OF_APC_AND_MBD2_DN	10	0.0182454	Up	0.0388703	0.84049
REACTOME_DEGRADATION_OF_THE_EXTRACELLULAR_MATRIX	84	0.0446205	Up	0.0389333	0.84049
REACTOME_BASIGIN_INTERACTIONS	21	0.0573206	Up	0.0389596	0.84049
GO_NEGATIVE_REGULATION_OF_MRNA_SPLICING_VIA_SPLICEOSOME	21	0.0444083	Up	0.039025	0.84049
KEGG_ARRHYTHMOGENIC_RIGHT_VENTRICULAR_CARDIOMYOPATHY_ARVC	44	0.071513	Up	0.0390764	0.84049
WP_ARRHYTHMOGENIC_RIGHT_VENTRICULAR_CARDIOMYOPATHY	44	0.071513	Up	0.0390764	0.84049
REACTOME_SIGNALING_BY_MODERATE_KINASE_ACTIVITY_BRAF_MUTANTS	35	0.0660584	Up	0.0391619	0.84049
GO_RETINAL_METABOLIC_PROCESS	12	0.022576	Up	0.0392035	0.84049
REACTOME_NS1_MEDIATED_EFFECTS_ON_HOST_PATHWAYS	40	0.0234327	Up	0.0392143	0.84049
GO_NEGATIVE_REGULATION_OF_CELL_MORPHOGENESIS_INVOLVED_IN_DIFFERENTIATION	78	0.0200649	Up	0.0392694	0.84049
CHOI_ATL_STAGE_PREDICTOR	43	0.041537	Up	0.0394204	0.84049
HP_CONGENITAL_STATIONARY_NIGHT_BLINDNESS	9	0.0499735	Down	0.0394303	0.84049
HP_UNDETECTABLE_ELECTRORETINOGRAM	13	-0.0146152	Down	0.0395754	0.84049
GO_U2AF_COMPLEX	5	-0.136941	Up	0.0395936	0.84049
REACTOME_CARGO_TRAFFICKING_TO_THE_PERICILIARY_MEMBRANE	45	0.0379819	Up	0.0396301	0.84049
REACTOME_GOLGI_CISTERNAE_PERICENTRIOLAR_STACK_REORGANIZATION	14	0.0492735	Up	0.0396303	0.84049
GO_SENSORY_PERCEPTION	288	0.0160278	Down	0.039665	0.84049
GO_PROTEIN_BINDING_INVOLVED_IN_HETEROTYPIC_CELL_CELL_ADHESION	11	0.149564	Up	0.0396745	0.84049
GO_CONNEXIN_COMPLEX	11	0.0769232	Up	0.0396754	0.84049
GO_GAP_JUNCTION_CHANNEL_ACTIVITY	11	0.0769232	Up	0.0396754	0.84049
GO_WNT_SIGNALING_PATHWAY_INVOLVED_IN_HEART_DEVELOPMENT	6	0.0392594	Up	0.0397057	0.84049
GO_REGULATION_OF_APPETITE	9	-0.00896992	Down	0.0398192	0.84049
REACTOME_FORMYL_PEPTIDE_RECEPTORS_BIND_FORMYL_PEPTIDES_AND_MANY_OTHER_LIGANDS	4	0.10632	Up	0.0399719	0.84049
PID_HIF1_TFPATHWAY	52	0.115133	Up	0.0399832	0.84049
GO_POSITIVE_REGULATION_OF_COLD_INDUCED_THERMOGENESIS	69	0.0258362	Up	0.0399863	0.84049
LI_WILMS_TUMOR_VS_FETAL_KIDNEY_1_UP	162	0.0451469	Up	0.0400294	0.84049
HP_MACROSCOPIC_HEMATURIA	3	0.173758	Down	0.0400316	0.84049
ONDER_CDH1_TARGETS_1_DN	167	0.043624	Up	0.0400392	0.84049
HP_PALATE_FISTULA	8	0.191262	Up	0.0400407	0.84049
GO_TROPHOBLAST_CELL_MIGRATION	11	0.0535596	Up	0.0400458	0.84049
GO_POSITIVE_REGULATION_OF_EPITHELIAL_CELL_PROLIFERATION_INVOLVED_IN_WOUND_HEALING	4	0.344603	Up	0.0400485	0.84049
REACTOME_RHO_GTPASES_ACTIVATE_WASPS_AND_WAVES	33	0.0562112	Up	0.0400972	0.84049
HP_ABNORMAL_FALLOPIAN_TUBE_MORPHOLOGY	25	0.0128827	Down	0.0402119	0.84049
GO_1_ACYLGLYCEROL_3_PHOSPHATE_O_ACYLTRANSFERASE_ACTIVITY	20	-0.00597168	Up	0.0402253	0.84049
GO_EMBRYONIC_PROCESS_INVOLVED_IN_FEMALE_PREGNANCY	4	-0.02999	Up	0.040233	0.84049
GO_NEGATIVE_REGULATION_OF_PROTEIN_MATURATION	23	0.0469211	Up	0.0402437	0.84049
ELVIDGE_HIF1A_AND_HIF2A_TARGETS_DN	99	0.0709406	Up	0.0402975	0.84049
GO_PROLACTIN_SECRETION	5	-0.0642828	Up	0.0403674	0.84049
GO_CELL_DIFFERENTIATION_INVOLVED_IN_PHENOTYPIC_SWITCHING	3	-0.132646	Down	0.0404328	0.84049
GO_RESPONSE_TO_NERVE_GROWTH_FACTOR	41	0.0405765	Up	0.0404596	0.84049
GO_CORNIFICATION	70	0.108011	Up	0.0405434	0.84049
HP_SPARSE_LATERAL_EYEBROW	16	0.0422267	Up	0.0405511	0.84049
GO_NITRIC_OXIDE_SYNTHASE_BINDING	11	-0.0131278	Up	0.0405744	0.84049
REACTOME_SIGNALING_BY_WNT_IN_CANCER	31	0.0959612	Up	0.0406252	0.84049
GO_REGULATION_OF_PROTEIN_IMPORT	55	0.0493922	Up	0.0406557	0.84049
SESTO_RESPONSE_TO_UV_C8	73	0.0678493	Up	0.0407086	0.84049
GO_VOLTAGE_GATED_CALCIUM_CHANNEL_COMPLEX	21	-0.00220552	Down	0.0407192	0.84049
GO_REGULATION_OF_PROTEIN_LOCALIZATION_TO_CELL_PERIPHERY	104	0.0472758	Up	0.040747	0.84049
HP_DEMYELINATING_PERIPHERAL_NEUROPATHY	36	0.026277	Down	0.0407585	0.84049
GO_RESPONSE_TO_VITAMIN_E	9	0.0823038	Up	0.0408579	0.84049
GO_REGULATION_OF_CELL_FATE_COMMITMENT	15	0.0461741	Up	0.0408672	0.84049
HP_CEPHALOHEMATOMA	3	0.0696323	Up	0.0408849	0.84049
HP_CALCIUM_NEPHROLITHIASIS	6	0.00520089	Down	0.0408969	0.84049
REACTOME_CELL_JUNCTION_ORGANIZATION	66	0.0867533	Up	0.0409453	0.84049
TOOKER_GEMCITABINE_RESISTANCE_DN	122	0.0632584	Up	0.0409457	0.84049
GO_DIVALENT_METAL_ION_EXPORT	9	0.00851274	Up	0.0409744	0.84049
GO_LACRIMAL_GLAND_DEVELOPMENT	4	0.115057	Up	0.0410702	0.84049
HP_MACROCYTIC_ANEMIA	45	0.0878241	Down	0.0411199	0.84049
XU_AKT1_TARGETS_48HR	6	0.0615469	Down	0.0411536	0.84049
GO_ZYMOGEN_GRANULE	11	0.0958625	Up	0.0411714	0.84049
GO_ASPARAGINE_METABOLIC_PROCESS	5	-0.00745358	Down	0.0413101	0.84049
STARK_BRAIN_22Q11_DELETION	8	-0.00588945	Up	0.0413384	0.84049
PID_INTEGRIN4_PATHWAY	11	0.201024	Up	0.0413894	0.84049
HP_TRICUSPID_ATRESIA	10	0.0571624	Up	0.0414429	0.84049
CHOI_ATL_CHRONIC_VS_ACUTE_DN	17	0.0662642	Up	0.041487	0.84049
SCHAEFFER_PROSTATE_DEVELOPMENT_AND_CANCER_BOX5_DN	6	0.0439044	Up	0.0415248	0.84049
HP_BILATERAL_CLEFT_LIP	8	0.190363	Up	0.0415856	0.84049
GO_PHOSPHOLIPID_TRANSPORTER_ACTIVITY	39	0.0225711	Up	0.0416528	0.84049
GO_MEMBRANE_TO_MEMBRANE_DOCKING	4	0.170364	Up	0.0417224	0.84049
REACTOME_RESOLUTION_OF_D_LOOP_STRUCTURES_THROUGH_SYNTHESIS_DEPENDENT_STRAND_ANNEALING_SDSA_	26	0.0135718	Down	0.0417929	0.84049
REACTOME_TRAFFICKING_OF_AMPA_RECEPTORS	24	0.0005504	Down	0.0418542	0.84049
GO_REGULATION_OF_PROTEIN_LOCALIZATION_TO_PLASMA_MEMBRANE	85	0.0531484	Up	0.0418814	0.84049
HP_ABNORMALITY_OF_THE_NASAL_BONE	5	-0.00722655	Up	0.0418944	0.84049
HP_CARDIAC_CONDUCTION_ABNORMALITY	80	0.0291007	Down	0.0419034	0.84049
HP_MORPHOLOGICAL_ABNORMALITY_OF_THE_MIDDLE_EAR	16	0.0536534	Up	0.0419126	0.84049
REACTOME_SIALIC_ACID_METABOLISM	31	0.0154838	Down	0.0419699	0.84049
REN_ALVEOLAR_RHABDOMYOSARCOMA_DN	405	0.0724159	Up	0.0420158	0.84049
GO_U6_SNRNP	14	-0.0107965	Down	0.042101	0.84049
GO_PHOTORECEPTOR_DISC_MEMBRANE	7	0.111227	Down	0.0421754	0.84049
NIKOLSKY_BREAST_CANCER_19Q13.1_AMPLICON	21	0.0426525	Down	0.0422354	0.84049
HP_LYMPHOPROLIFERATIVE_DISORDER	4	0.100785	Up	0.042245	0.84049
GO_NEGATIVE_REGULATION_OF_UBIQUITIN_PROTEIN_LIGASE_ACTIVITY	8	0.134885	Down	0.0423073	0.84049
GO_STRESS_GRANULE_DISASSEMBLY	5	0.188223	Up	0.0424195	0.84049
GO_NEGATIVE_REGULATION_OF_MUSCLE_ADAPTATION	8	0.0531308	Up	0.0424246	0.84049
VALK_AML_CLUSTER_12	21	0.0327629	Up	0.0424387	0.84049
HP_PSEUDOEPIPHYSES	10	0.0483112	Up	0.0424455	0.84049
GO_POSITIVE_REGULATION_OF_UNSATURATED_FATTY_ACID_BIOSYNTHETIC_PROCESS	6	-0.00798956	Up	0.0426279	0.84049
GO_POSITIVE_REGULATION_OF_LAMELLIPODIUM_ASSEMBLY	21	0.0547792	Up	0.0426845	0.84049
HP_INFERIOR_LENS_SUBLUXATION	4	0.0630794	Up	0.0426967	0.84049
HP_VELOPHARYNGEAL_INSUFFICIENCY	21	0.133273	Up	0.0428168	0.84049
GO_RNA_7_METHYLGUANOSINE_CAP_BINDING	12	0.0583581	Up	0.0428262	0.84049
GO_PSEUDOPODIUM	13	0.0753007	Up	0.0428329	0.84049
HP_APLASIA_HYPOPLASIA_OF_THE_DISTAL_PHALANX_OF_THE_HALLUX	5	0.133311	Up	0.0428989	0.84049
REACTOME_RESPONSE_TO_METAL_IONS	9	0.237539	Down	0.0429328	0.84049
REACTOME_ASSEMBLY_OF_COLLAGEN_FIBRILS_AND_OTHER_MULTIMERIC_STRUCTURES	40	0.059951	Up	0.0430447	0.84049
PID_BETA_CATENIN_NUC_PATHWAY	60	0.0447035	Up	0.0430517	0.84049
HP_LOBAR_HOLOPROSENCEPHALY	16	-0.00927953	Down	0.0430644	0.84049
GO_REGULATION_OF_DEVELOPMENT_HETEROCHRONIC	10	0.0738864	Up	0.0430758	0.84049
GO_AXONEME_ASSEMBLY	38	0.00546912	Down	0.0430896	0.84049
GO_REGULATION_OF_SECONDARY_METABOLIC_PROCESS	10	0.0203899	Up	0.0431164	0.84049
GO_MITOCHONDRIAL_RIBOSOME_ASSEMBLY	6	0.0662317	Up	0.0431384	0.84049
PID_ARF6_TRAFFICKING_PATHWAY	39	0.0764959	Up	0.0431552	0.84049
PID_PS1_PATHWAY	40	0.0569366	Up	0.0432088	0.84049
HP_ABNORMAL_LACRIMAL_GLAND_MORPHOLOGY	3	0.179531	Up	0.0432762	0.84049
HP_APLASTIC_HYPOPLASTIC_LACRIMAL_GLANDS	3	0.179531	Up	0.0432762	0.84049
HP_EPIDERMAL_ACANTHOSIS	34	0.0572946	Up	0.0432973	0.84049
GO_TROPONIN_COMPLEX	4	-0.0348191	Down	0.0433857	0.84049
BREUHAHN_GROWTH_FACTOR_SIGNALING_IN_LIVER_CANCER	14	0.107576	Up	0.0433926	0.84049
GO_POSITIVE_REGULATION_OF_CAMP_DEPENDENT_PROTEIN_KINASE_ACTIVITY	5	0.0100628	Up	0.0435169	0.84049
HP_PARTIAL_ABSENCE_OF_THUMB	6	-0.0366985	Up	0.0435877	0.84049
VERRECCHIA_RESPONSE_TO_TGFB1_C2	18	0.0868714	Up	0.0436119	0.84049
REACTOME_PROLONGED_ERK_ACTIVATION_EVENTS	12	0.0789405	Up	0.043612	0.84049
WP_HOMOLOGOUS_RECOMBINATION	13	0.0294947	Down	0.0436458	0.84049
DORN_ADENOVIRUS_INFECTION_48HR_DN	38	0.0885439	Up	0.0437577	0.84049
FLORIO_NEOCORTEX_BASAL_RADIAL_GLIA_DN	181	0.0226685	Down	0.0437908	0.84049
GO_POSITIVE_REGULATION_OF_BLOOD_CIRCULATION	38	0.0249078	Up	0.0438942	0.84049
ITO_PTTG1_TARGETS_DN	9	0.0664398	Up	0.043911	0.84049
GO_MAST_CELL_ACTIVATION	38	0.0310151	Down	0.0440571	0.84049
GO_POSITIVE_REGULATION_OF_VASOCONSTRICTION	16	0.00532557	Up	0.0440641	0.84049
GO_REGULATION_OF_RAC_PROTEIN_SIGNAL_TRANSDUCTION	16	0.0281938	Up	0.0441171	0.84049
GO_GRANULOCYTE_COLONY_STIMULATING_FACTOR_PRODUCTION	5	-0.0254499	Down	0.0442848	0.84049
GO_COMMITMENT_COMPLEX	5	0.036734	Up	0.0443065	0.84049
GO_INTERCALATED_DISC	36	0.0628383	Up	0.0443275	0.84049
GO_CELL_ADHESION_MOLECULE_BINDING	445	0.0623294	Up	0.0443476	0.84049
REACTOME_LGI_ADAM_INTERACTIONS	6	0.0343727	Down	0.0443531	0.84049
NABA_BASEMENT_MEMBRANES	28	0.0263303	Up	0.0443835	0.84049
GARGALOVIC_RESPONSE_TO_OXIDIZED_PHOSPHOLIPIDS_RED_UP	16	0.0519342	Up	0.0444068	0.84049
WP_PHYSIOLOGICAL_AND_PATHOLOGICAL_HYPERTROPHY_OF_THE_HEART	21	0.0679446	Up	0.0444209	0.84049
CHIARADONNA_NEOPLASTIC_TRANSFORMATION_CDC25_UP	100	0.0497202	Up	0.0446487	0.84049
HOLLEMAN_VINCRISTINE_RESISTANCE_B_ALL_UP	40	0.0413552	Up	0.0447074	0.84049
GO_G_PROTEIN_COUPLED_CHEMOATTRACTANT_RECEPTOR_ACTIVITY	7	0.0227371	Down	0.0447196	0.84049
RICKMAN_TUMOR_DIFFERENTIATED_WELL_VS_POORLY_DN	369	0.0820812	Up	0.0447318	0.84049
GO_CELLULAR_RESPONSE_TO_MINERALOCORTICOID_STIMULUS	4	0.024404	Up	0.0447472	0.84049
KARLSSON_TGFB1_TARGETS_UP	117	0.0656243	Up	0.0447998	0.84049
GO_DNA_DAMAGE_RESPONSE_SIGNAL_TRANSDUCTION_RESULTING_IN_TRANSCRIPTION	18	0.0294615	Down	0.0448621	0.84049
MAGRANGEAS_MULTIPLE_MYELOMA_IGLL_VS_IGLK_UP	38	0.054714	Up	0.0449267	0.84049
HP_HEREDITARY_NONPOLYPOSIS_COLORECTAL_CARCINOMA	28	0.0603605	Up	0.0450155	0.84049
HP_HYPOPLASIA_OF_DENTAL_ENAMEL	53	0.0759477	Up	0.0450579	0.84049
GO_POSITIVE_REGULATION_OF_PRODUCTION_OF_MIRNAS_INVOLVED_IN_GENE_SILENCING_BY_MIRNA	8	-0.0101562	Up	0.0451669	0.84049
GO_POSITIVE_REGULATION_OF_CELL_JUNCTION_ASSEMBLY	66	0.0305444	Up	0.0451818	0.84049
HP_URINARY_RETENTION	10	0.0537024	Up	0.0452003	0.84049
HP_ABNORMAL_DELAYED_HYPERSENSITIVITY_SKIN_TEST	9	-0.0129588	Down	0.0452409	0.84049
GO_POSITIVE_REGULATION_OF_TELOMERE_MAINTENANCE_VIA_TELOMERE_LENGTHENING	40	0.0232666	Up	0.045279	0.84049
DAVICIONI_RHABDOMYOSARCOMA_PAX_FOXO1_FUSION_DN	8	0.041486	Up	0.045303	0.84049
GO_REGULATION_OF_PROTEIN_LOCALIZATION_TO_NUCLEUS	112	0.0520327	Up	0.0453192	0.84049
ROZANOV_MMP14_TARGETS_SUBSET	27	0.0460634	Up	0.0453682	0.84049
GO_POSITIVE_REGULATION_OF_PROTEIN_EXIT_FROM_ENDOPLASMIC_RETICULUM	12	0.106478	Up	0.045387	0.84049
GO_LAMELLIPODIUM_ASSEMBLY	57	0.0542328	Up	0.0454405	0.84049
GO_MEMBRANE_REGION	253	0.040499	Up	0.0454796	0.84049
REACTOME_SIGNALING_BY_BRAF_AND_RAF_FUSIONS	55	0.0511175	Up	0.0455054	0.84049
GROSS_HYPOXIA_VIA_HIF1A_UP	77	0.0276052	Up	0.0455265	0.84049
SOTIRIOU_BREAST_CANCER_GRADE_1_VS_3_DN	51	0.00328642	Down	0.0455447	0.84049
REACTOME_MET_RECEPTOR_RECYCLING	9	0.0272645	Up	0.0456372	0.84049
HP_PLATYBASIA	15	0.0313688	Up	0.0457881	0.84049
HP_PSYCHOTIC_MENTATION	10	0.439659	Down	0.0458357	0.84049
PID_FAK_PATHWAY	58	0.0966345	Up	0.0458438	0.84049
ALONSO_METASTASIS_EMT_UP	30	0.0716135	Up	0.0459108	0.84049
GO_POSITIVE_REGULATION_OF_CANONICAL_WNT_SIGNALING_PATHWAY	125	0.0376321	Up	0.0459371	0.84049
HP_LARYNGEAL_STENOSIS	12	0.06713	Up	0.0459442	0.84049
GO_ACETYLCHOLINE_RECEPTOR_ACTIVITY	8	-0.00550007	Down	0.0459504	0.84049
LANDIS_ERBB2_BREAST_TUMORS_324_UP	143	0.0556617	Up	0.046013	0.84049
GO_POSITIVE_REGULATION_OF_TRANSFORMING_GROWTH_FACTOR_BETA1_PRODUCTION	5	0.0796333	Up	0.0460426	0.84049
GO_SCARNA_LOCALIZATION_TO_CAJAL_BODY	5	0.163786	Up	0.0460783	0.84049
SMID_BREAST_CANCER_NORMAL_LIKE_DN	5	0.111199	Up	0.0461173	0.84049
GO_ANCHORED_COMPONENT_OF_EXTERNAL_SIDE_OF_PLASMA_MEMBRANE	9	0.0665038	Up	0.0461188	0.84049
GO_REGULATION_OF_MODIFICATION_OF_POSTSYNAPTIC_STRUCTURE	9	0.0470901	Up	0.0461223	0.84049
GO_BRANCHING_INVOLVED_IN_LABYRINTHINE_LAYER_MORPHOGENESIS	9	0.161868	Up	0.0462019	0.84049
REACTOME_MISCELLANEOUS_TRANSPORT_AND_BINDING_EVENTS	21	0.0456477	Up	0.0462065	0.84049
HP_PERIPHERAL_DEMYELINATION	38	0.0315261	Down	0.0462138	0.84049
REACTOME_GAP_JUNCTION_ASSEMBLY	21	0.177817	Up	0.0463016	0.84049
HP_ABNORMAL_VENA_CAVA_MORPHOLOGY	7	0.033861	Up	0.0463286	0.84049
HP_ABNORMAL_SHAPE_OF_THE_PALPEBRAL_FISSURE	38	0.0125898	Down	0.0463322	0.84049
GO_GAP_JUNCTION_CHANNEL_ACTIVITY_INVOLVED_IN_CELL_COMMUNICATION_BY_ELECTRICAL_COUPLING	6	0.133526	Up	0.0463637	0.84049
GO_POLYPEPTIDE_N_ACETYLGALACTOSAMINYLTRANSFERASE_ACTIVITY	15	-0.00521597	Up	0.0463854	0.84049
GO_POSITIVE_REGULATION_OF_CELL_FATE_COMMITMENT	3	0.0152436	Up	0.0465109	0.84049
GENTILE_UV_RESPONSE_CLUSTER_D4	53	0.0797792	Up	0.046511	0.84049
WP_FGFR3_SIGNALLING_IN_CHONDROCYTE_PROLIFERATION_AND_TERMINAL_DIFFERENTIATION	23	0.0227393	Up	0.0465375	0.84049
GO_AMYLOID_BETA_CLEARANCE_BY_TRANSCYTOSIS	7	0.131246	Up	0.0465499	0.84049
GO_PROTEIN_LOCALIZATION_TO_ENDOSOME	24	0.0739712	Up	0.0467783	0.84049
GO_PROSTATE_GLAND_GROWTH	8	0.090757	Up	0.0467837	0.84049
PID_VEGFR1_2_PATHWAY	63	0.0535464	Up	0.0468	0.84049
GO_MOVEMENT_IN_HOST_ENVIRONMENT	148	0.053687	Up	0.0469071	0.84049
HP_RECURRENT_CANDIDA_INFECTIONS	8	-0.0252795	Down	0.0469107	0.84049
GO_NEGATIVE_REGULATION_OF_ENDOTHELIAL_CELL_DIFFERENTIATION	7	-0.0107705	Up	0.0469478	0.84049
REACTOME_NADE_MODULATES_DEATH_SIGNALLING	6	0.00483967	Up	0.0469794	0.84049
GO_ENDOPLASMIC_RETICULUM_TUBULAR_NETWORK	21	0.0568017	Up	0.046997	0.84049
HALLMARK_EPITHELIAL_MESENCHYMAL_TRANSITION	170	0.0447844	Up	0.0469972	0.84049
HP_APLASIA_HYPOPLASIA_OF_THE_LENS	5	-0.00370013	Down	0.0470182	0.84049
GO_AMINO_ACID_BETAINE_METABOLIC_PROCESS	15	0.0218679	Down	0.0471035	0.84049
BECKER_TAMOXIFEN_RESISTANCE_DN	51	0.0251085	Up	0.0471221	0.84049
GO_ACTOMYOSIN	64	0.0348866	Up	0.0471684	0.84049
SMID_BREAST_CANCER_RELAPSE_IN_BONE_DN	241	0.0366327	Up	0.0473338	0.84049
GO_MATERNAL_PLACENTA_DEVELOPMENT	31	0.0575976	Up	0.0474221	0.84049
REACTOME_EGFR_INTERACTS_WITH_PHOSPHOLIPASE_C_GAMMA	8	-0.0193223	Up	0.0474549	0.84049
GO_S_ADENOSYLMETHIONINE_CYCLE	7	0.0268038	Up	0.0474696	0.84049
REACTOME_ECM_PROTEOGLYCANS	43	0.0401826	Up	0.0475267	0.84049
GO_ARP2_3_COMPLEX_MEDIATED_ACTIN_NUCLEATION	41	0.0435187	Up	0.0475967	0.84049
GO_POSITIVE_REGULATION_OF_ANION_TRANSMEMBRANE_TRANSPORT	7	0.107814	Up	0.0476032	0.84049
VANDESLUIS_COMMD1_TARGETS_GROUP_4_DN	6	0.0501312	Down	0.0476994	0.84049
GO_C_TERMINAL_PROTEIN_LIPIDATION	5	-0.0061582	Down	0.0477049	0.84049
HP_TINNITUS	42	0.0279978	Up	0.04773	0.84049
GO_MAST_CELL_MEDIATED_IMMUNITY	32	0.0206823	Down	0.0477614	0.84049
GO_LIGAND_GATED_CATION_CHANNEL_ACTIVITY	50	0.0280212	Down	0.0477746	0.84049
GO_BRCA1_A_COMPLEX	8	-0.00365712	Down	0.0478198	0.84049
HP_ABNORMAL_CONUS_TERMINALIS_MORPHOLOGY	12	0.0864322	Up	0.0478274	0.84049
GO_UBIQUITIN_DEPENDENT_ERAD_PATHWAY	80	0.0470537	Up	0.0478358	0.84049
GO_CAVEOLIN_MEDIATED_ENDOCYTOSIS	10	0.0552505	Up	0.0478361	0.84049
HP_CHRONIC_RHINITIS	10	8.52e-05	Down	0.0478561	0.84049
GO_REGULATION_OF_PINOCYTOSIS	13	0.0656004	Up	0.0478577	0.84049
GO_COMMISSURAL_NEURON_AXON_GUIDANCE	10	0.0193695	Up	0.0478635	0.84049
GALLUZZI_PERMEABILIZE_MITOCHONDRIA	39	0.0248715	Up	0.0478738	0.84049
HP_PALMAR_HYPERKERATOSIS	32	0.144161	Up	0.0478848	0.84049
GO_CHLORIDE_TRANSMEMBRANE_TRANSPORTER_ACTIVITY	57	0.00363379	Down	0.0478969	0.84049
GO_STEROID_BINDING	67	0.0287241	Up	0.0479567	0.84049
KEGG_ADHERENS_JUNCTION	70	0.0783981	Up	0.0480024	0.84049
HP_NAIL_DYSTROPHY	95	0.0818281	Up	0.0480678	0.84049
WP_GLYCOGEN_SYNTHESIS_AND_DEGRADATION	37	0.0628218	Up	0.0480938	0.84049
GO_POSITIVE_REGULATION_OF_MYELOID_CELL_APOPTOTIC_PROCESS	7	-0.0105553	Up	0.0481055	0.84049
GO_COMMON_PARTNER_SMAD_PROTEIN_PHOSPHORYLATION	6	0.0746455	Up	0.0481332	0.84049
WATANABE_ULCERATIVE_COLITIS_WITH_CANCER_DN	10	0.00176013	Down	0.0482014	0.84049
REACTOME_CELL_CELL_COMMUNICATION	93	0.0713547	Up	0.048228	0.84049
HP_PERIMEMBRANOUS_VENTRICULAR_SEPTAL_DEFECT	10	0.0195766	Up	0.0482877	0.84049
GO_MOLTING_CYCLE	84	0.0486104	Up	0.0483055	0.84049
VERRECCHIA_EARLY_RESPONSE_TO_TGFB1	49	0.0768166	Up	0.0483082	0.84049
GO_REGULATION_OF_MEMBRANE_PROTEIN_ECTODOMAIN_PROTEOLYSIS	21	0.0363298	Up	0.0483201	0.84049
GO_POSITIVE_REGULATION_OF_SPROUTING_ANGIOGENESIS	33	0.026173	Up	0.048344	0.84049
GO_ADENYLATE_CYCLASE_ACTIVATOR_ACTIVITY	5	0.071807	Up	0.0484141	0.84049
GO_MODIFIED_AMINO_ACID_TRANSMEMBRANE_TRANSPORTER_ACTIVITY	16	0.00196384	Up	0.048418	0.84049
GO_NEUROMUSCULAR_JUNCTION	53	0.0220517	Up	0.0484535	0.84049
PID_FRA_PATHWAY	32	0.0418503	Up	0.0484694	0.84049
GO_ACTIN_FILAMENT_DEPOLYMERIZATION	44	0.0249271	Up	0.0485028	0.84049
GO_LAMININ_COMPLEX	11	0.110702	Up	0.048505	0.84049
GO_REGULATION_OF_SUBSTRATE_ADHESION_DEPENDENT_CELL_SPREADING	44	0.0487437	Up	0.0485977	0.84049
GO_NUCLEOTIDE_SUGAR_TRANSMEMBRANE_TRANSPORT	11	0.0635246	Up	0.048632	0.84049
HP_ABNORMALITY_OF_THE_EUSTACHIAN_TUBE	5	0.181087	Up	0.0487314	0.84049
GO_SYNAPSE_MATURATION	15	0.0462231	Up	0.0487322	0.84049
BIOCARTA_FEEDER_PATHWAY	6	0.0479191	Up	0.0487494	0.84049
VERRECCHIA_DELAYED_RESPONSE_TO_TGFB1	39	0.0514709	Up	0.0487815	0.84049
GO_POLYOL_TRANSMEMBRANE_TRANSPORTER_ACTIVITY	3	-0.0517608	Up	0.0487816	0.84049
HP_ATONIC_SEIZURE	37	0.0048844	Down	0.0488271	0.84049
GALIE_TUMOR_STEMNESS_GENES	5	0.149431	Up	0.0488975	0.84049
GO_REGULATION_OF_PROTEIN_LOCALIZATION_TO_MEMBRANE	160	0.046552	Up	0.0489366	0.84049
HP_APLASIA_HYPOPLASIA_OF_THE_NASAL_SEPTUM	4	0.0464428	Up	0.0490191	0.84049
GO_RESPONSE_TO_ANGIOTENSIN	20	0.0181826	Up	0.0490806	0.84049
HP_ODONTOGENIC_NEOPLASM	7	0.010536	Up	0.0490872	0.84049
WP_ATM_SIGNALING_PATHWAY	41	0.0168919	Down	0.0491377	0.84049
GO_TERMINATION_OF_RNA_POLYMERASE_II_TRANSCRIPTION	35	0.0313861	Up	0.0491399	0.84049
GO_POSITIVE_REGULATION_OF_POSTTRANSCRIPTIONAL_GENE_SILENCING	21	0.0732577	Up	0.0491797	0.84049
GO_MRNA_CLEAVAGE_FACTOR_COMPLEX	22	0.0580692	Up	0.0491915	0.84049
WALLACE_PROSTATE_CANCER_DN	6	0.0695652	Up	0.0492114	0.84049
HP_POSTURAL_TREMOR	39	0.0481323	Down	0.0492328	0.84049
REACTOME_YAP1_AND_WWTR1_TAZ_STIMULATED_GENE_EXPRESSION	11	0.106619	Up	0.0492894	0.84049
HP_RAGGED_RED_MUSCLE_FIBERS	41	0.101978	Down	0.049294	0.84049
REACTOME_TELOMERE_C_STRAND_SYNTHESIS_INITIATION	13	0.0017205	Down	0.0493713	0.84049
REACTOME_COLLAGEN_DEGRADATION	36	0.0335176	Up	0.0494339	0.84049
GO_GROWTH_PLATE_CARTILAGE_CHONDROCYTE_DEVELOPMENT	5	0.0886398	Up	0.0494384	0.84049
HP_ABNORMAL_ST_SEGMENT	15	0.0305207	Down	0.0494578	0.84049
BIOCARTA_TERT_PATHWAY	7	-0.0190978	Up	0.0495037	0.84049
PID_TRKR_PATHWAY	54	0.0428675	Up	0.0496099	0.84049
DELASERNA_TARGETS_OF_MYOD_AND_SMARCA4	4	-0.0359617	Down	0.0496163	0.84049
WP_MIR5093P_ALTERATION_OF_YAP1ECM_AXIS	16	0.0124165	Up	0.0496254	0.84049
HALLMARK_COAGULATION	93	0.0341797	Up	0.0496426	0.84049
JAEGER_METASTASIS_DN	228	0.078166	Up	0.0496547	0.84049
HP_RENAL_CELL_CARCINOMA	63	0.0437053	Up	0.0496844	0.84049
PEDERSEN_TARGETS_OF_611CTF_ISOFORM_OF_ERBB2	70	0.0788875	Up	0.0496959	0.84049
HP_IRREGULAR_MENSTRUATION	19	0.0644829	Up	0.0497233	0.84049
HP_BONE_CYST	22	0.0536267	Up	0.0497761	0.84049
PID_UPA_UPAR_PATHWAY	25	0.0673272	Up	0.0499043	0.84049
GO_LIPID_GLYCOSYLATION	9	-0.0399204	Down	0.0499277	0.84049
HP_SPARSE_EYEBROW	90	0.0526992	Up	0.0499289	0.84049
REACTOME_MATURATION_OF_PROTEIN_3A	8	-0.000522137	Down	0.0499595	0.84049
DORN_ADENOVIRUS_INFECTION_32HR_DN	38	0.089235	Up	0.0499684	0.84049
WESTON_VEGFA_TARGETS_12HR	17	0.00817937	Up	0.0500658	0.84049
GO_ACETYLCHOLINE_GATED_CATION_SELECTIVE_CHANNEL_ACTIVITY	6	-0.0175469	Down	0.0500746	0.84049
HP_DYSTROPHIC_TOENAIL	18	0.0559626	Up	0.0500861	0.84049
ONDER_CDH1_TARGETS_2_DN	466	0.0643475	Up	0.050099	0.84049
GO_DENDRITIC_SPINE_MAINTENANCE	14	0.0566145	Up	0.0501571	0.84049
REACTOME_PLATELET_ADHESION_TO_EXPOSED_COLLAGEN	8	-0.0144876	Up	0.0501958	0.84049
REACTOME_FORMATION_OF_THE_CORNIFIED_ENVELOPE	69	0.107694	Up	0.050278	0.84049
GO_CUTICULAR_PLATE	5	0.0120259	Up	0.0503031	0.84049
GO_MATERNAL_PROCESS_INVOLVED_IN_FEMALE_PREGNANCY	49	0.0395813	Up	0.0503158	0.84049
REACTOME_B_WICH_COMPLEX_POSITIVELY_REGULATES_RRNA_EXPRESSION	33	0.0252733	Up	0.0503449	0.84049
HP_CUTANEOUS_CYST	16	0.0962531	Up	0.0504236	0.84049
GO_ANOIKIS	31	0.0531185	Up	0.0504326	0.84049
BLANCO_MELO_COVID19_SARS_COV_2_POS_PATIENT_LUNG_TISSUE_UP	78	0.0228874	Down	0.0504869	0.84049
HP_ABNORMAL_PROLACTIN_LEVEL	17	0.0600123	Up	0.050554	0.84049
HP_B_LYMPHOCYTOPENIA	11	0.0071869	Down	0.0505541	0.84049
REACTOME_VXPX_CARGO_TARGETING_TO_CILIUM	18	0.0194315	Up	0.0506093	0.84049
GO_HINDBRAIN_RADIAL_GLIA_GUIDED_CELL_MIGRATION	7	0.0558483	Up	0.0506516	0.84049
HOLLEMAN_VINCRISTINE_RESISTANCE_B_ALL_DN	16	0.204624	Down	0.050664	0.84049
WP_NOTCH1_REGULATION_OF_HUMAN_ENDOTHELIAL_CELL_CALCIFICATION	16	0.00154403	Up	0.0507231	0.84049
REACTOME_THYROXINE_BIOSYNTHESIS	4	0.30299	Down	0.0507285	0.84049
GO_TRABECULA_MORPHOGENESIS	40	0.0640482	Up	0.0507635	0.84049
GO_NEGATIVE_REGULATION_OF_DIGESTIVE_SYSTEM_PROCESS	7	-0.0385021	Down	0.0507712	0.84049
GO_POSITIVE_REGULATION_OF_ENDOTHELIAL_CELL_CHEMOTAXIS_BY_VEGF_ACTIVATED_VASCULAR_ENDOTHELIAL_GROWTH_FACTOR_RECEPTOR_SIGNALING_PATHWAY	3	-0.0373946	Up	0.0507727	0.84049
DAZARD_RESPONSE_TO_UV_SCC_DN	115	0.0541792	Up	0.0507783	0.84049
GO_EPHRIN_RECEPTOR_SIGNALING_PATHWAY	78	0.037436	Up	0.0508628	0.84049
HP_CARDIAC_DIVERTICULUM	15	0.0395687	Up	0.0508629	0.84049
HP_ORTHOSTATIC_HYPOTENSION	31	0.00119206	Up	0.050901	0.84049
GO_ASYMMETRIC_STEM_CELL_DIVISION	8	0.0673441	Down	0.0509103	0.84049
GO_LIPOPROTEIN_PARTICLE_RECEPTOR_BINDING	19	0.1056	Up	0.050917	0.84049
GO_PROTON_TRANSPORTING_V_TYPE_ATPASE_V0_DOMAIN	9	0.0703818	Down	0.0509372	0.84049
HP_UNDERDEVELOPED_SUPRAORBITAL_RIDGES	42	0.0283968	Up	0.0509868	0.84049
PLASARI_TGFB1_TARGETS_10HR_UP	158	0.0449809	Up	0.0510228	0.84049
GO_REGULATION_OF_CELL_COMMUNICATION_BY_ELECTRICAL_COUPLING	11	0.0641093	Up	0.0510313	0.84049
GO_INTRINSIC_COMPONENT_OF_SYNAPTIC_VESICLE_MEMBRANE	29	0.0539568	Up	0.0510521	0.84049
KIM_HYPOXIA	17	0.120615	Up	0.0510878	0.84049
GO_MKS_COMPLEX	13	-0.00369387	Down	0.0511706	0.84049
GO_CHONDROCYTE_DEVELOPMENT_INVOLVED_IN_ENDOCHONDRAL_BONE_MORPHOGENESIS	7	0.103827	Up	0.0511769	0.84049
GO_REGULATION_OF_MODIFICATION_OF_POSTSYNAPTIC_ACTIN_CYTOSKELETON	7	0.00964687	Up	0.0512413	0.84049
GO_ASPARTATE_FAMILY_AMINO_ACID_CATABOLIC_PROCESS	18	0.0322936	Down	0.0512701	0.84049
HP_PERSISTENT_PUPILLARY_MEMBRANE	3	0.0846055	Up	0.0512714	0.84049
BOYAULT_LIVER_CANCER_SUBCLASS_G1_UP	115	0.0348057	Up	0.0513124	0.84049
GO_NEGATIVE_REGULATION_OF_NITRIC_OXIDE_METABOLIC_PROCESS	12	0.0219462	Up	0.0513733	0.84049
REACTOME_TRANSPORT_OF_MATURE_TRANSCRIPT_TO_CYTOPLASM	85	0.0295936	Up	0.0513778	0.84049
HP_CAMPTODACTYLY_OF_TOE	7	0.0539585	Up	0.0514047	0.84049
HP_NASAL_OBSTRUCTION	3	-0.0391472	Up	0.0514267	0.84049
GO_FORMATION_OF_EXTRACHROMOSOMAL_CIRCULAR_DNA	15	0.0183164	Down	0.0514487	0.84049
GO_ANION_SODIUM_SYMPORTER_ACTIVITY	7	0.0117409	Down	0.0516694	0.84049
GO_REGULATION_OF_MICROVILLUS_LENGTH	3	0.111176	Up	0.0516743	0.84049
TAKAO_RESPONSE_TO_UVB_RADIATION_DN	94	0.0721463	Up	0.051675	0.84049
HP_NON_MIDLINE_CLEFT_PALATE	14	0.126163	Up	0.0516932	0.84049
HP_ALOPECIA_TOTALIS	7	0.0913969	Up	0.0517732	0.84049
REACTOME_KERATINIZATION	70	0.104711	Up	0.0517872	0.84049
GO_MITOCHONDRIAL_ELECTRON_TRANSPORT_NADH_TO_UBIQUINONE	57	0.072738	Down	0.0519197	0.84049
GO_SULFATE_BINDING	5	-0.0967944	Down	0.0519482	0.84049
HP_ALLERGY	18	0.025042	Down	0.0519568	0.84049
GO_NERVE_GROWTH_FACTOR_SIGNALING_PATHWAY	9	-0.0457919	Up	0.0519596	0.84049
GO_COPII_COATED_VESICLE_CARGO_LOADING	15	0.0394871	Up	0.0519624	0.84049
KEGG_N_GLYCAN_BIOSYNTHESIS	44	0.0332981	Up	0.0520005	0.84049
GO_PROGRAMMED_CELL_DEATH_IN_RESPONSE_TO_REACTIVE_OXYGEN_SPECIES	10	-0.0247596	Up	0.0520534	0.84049
HP_NASAL_REGURGITATION	8	0.0335628	Up	0.0521067	0.84049
GO_NUCLEAR_TRANSCRIBED_MRNA_CATABOLIC_PROCESS_DEADENYLATION_INDEPENDENT_DECAY	7	0.0332568	Up	0.0521278	0.84049
GO_REGULATION_OF_MRNA_SPLICING_VIA_SPLICEOSOME	98	0.0501164	Up	0.0521489	0.84049
SAMOLS_TARGETS_OF_KHSV_MIRNAS_UP	6	0.00638893	Down	0.0522035	0.84049
GO_PHOTORECEPTOR_CELL_CILIUM	63	0.0258049	Down	0.0522128	0.84049
GO_DENSE_CORE_GRANULE_MEMBRANE	4	0.108382	Down	0.0523628	0.84049
GO_STEM_CELL_FATE_COMMITMENT	3	0.221969	Up	0.052464	0.84049
INAMURA_LUNG_CANCER_SCC_DN	9	0.0308131	Up	0.0524806	0.84049
FUNG_IL2_SIGNALING_1	8	0.153177	Up	0.0524921	0.84049
HP_SPASTIC_DYSARTHRIA	21	0.0113786	Up	0.0525164	0.84049
GO_AGGRESOME_ASSEMBLY	5	0.0468896	Up	0.0525661	0.84049
GO_NEGATIVE_REGULATION_OF_ACTIN_FILAMENT_POLYMERIZATION	49	0.0336183	Up	0.0528862	0.84049
KIM_WT1_TARGETS_8HR_UP	163	0.0545532	Up	0.0529291	0.84049
BOHN_PRIMARY_IMMUNODEFICIENCY_SYNDROM_DN	29	0.0598638	Up	0.0529451	0.84049
NGUYEN_NOTCH1_TARGETS_DN	86	0.0418785	Up	0.0529467	0.84049
GO_LUNG_MORPHOGENESIS	46	0.0454488	Up	0.0529492	0.84049
HP_OCCIPITAL_MENINGOCELE	10	0.125734	Up	0.0529628	0.84049
GO_POSITIVE_REGULATION_OF_AMYLOID_BETA_CLEARANCE	5	0.035031	Up	0.0530681	0.84049
REACTOME_TRANSPORT_OF_THE_SLBP_DEPENDANT_MATURE_MRNA	35	0.0231247	Up	0.0531833	0.84049
WP_ROBO4_AND_VEGF_SIGNALING_PATHWAYS_CROSSTALK	4	0.109038	Up	0.0531896	0.84049
DACOSTA_ERCC3_ALLELE_XPCS_VS_TTD_DN	27	0.00562218	Up	0.0533118	0.84049
ONDER_CDH1_TARGETS_3_DN	56	0.047339	Up	0.0533132	0.84049
YAO_TEMPORAL_RESPONSE_TO_PROGESTERONE_CLUSTER_11	86	0.0705312	Up	0.0533161	0.84049
GROSS_HYPOXIA_VIA_HIF1A_DN	96	0.0619348	Up	0.0533618	0.84049
MIKKELSEN_MCV6_ICP_WITH_H3K27ME3	26	0.0059422	Down	0.0534458	0.84049
GO_POSITIVE_REGULATION_OF_INTRINSIC_APOPTOTIC_SIGNALING_PATHWAY_BY_P53_CLASS_MEDIATOR	5	0.439202	Down	0.0534515	0.84049
HP_INCREASED_HEMOGLOBIN	5	0.0725561	Up	0.0534843	0.84049
DANG_REGULATED_BY_MYC_UP	68	0.0471809	Up	0.0534992	0.84049
ZWANG_CLASS_1_TRANSIENTLY_INDUCED_BY_EGF	442	0.0481087	Up	0.0535242	0.84049
HALLMARK_MTORC1_SIGNALING	197	0.0729885	Up	0.0535302	0.84049
GO_INTERCHROMATIN_GRANULE	5	0.0188649	Up	0.0537361	0.84049
REACTOME_MEIOTIC_RECOMBINATION	24	0.0131607	Down	0.0537386	0.84049
BIOCARTA_HER2_PATHWAY	20	0.0662373	Up	0.0538145	0.84049
GO_REGULATION_OF_CARDIAC_MUSCLE_CELL_MEMBRANE_POTENTIAL	4	0.12856	Up	0.0538184	0.84049
WP_TCA_CYCLE_NUTRIENT_UTILIZATION_AND_INVASIVENESS_OF_OVARIAN_CANCER	5	0.07473	Up	0.0538838	0.84049
HUPER_BREAST_BASAL_VS_LUMINAL_UP	54	0.149697	Up	0.0539106	0.84049
DORN_ADENOVIRUS_INFECTION_24HR_DN	38	0.0585745	Up	0.0539159	0.84049
HP_FINGERNAIL_DYSPLASIA	9	0.106214	Up	0.0539235	0.84049
GO_GLUCURONOSYL_N_ACETYLGALACTOSAMINYL_PROTEOGLYCAN_4_BETA_N_ACETYLGALACTOSAMINYLTRANSFERASE_ACTIVITY	5	0.177544	Up	0.0540252	0.84049
HP_EPIGASTRIC_PAIN	5	-0.0251797	Up	0.0540426	0.84049
GO_NEGATIVE_REGULATION_OF_CARTILAGE_DEVELOPMENT	17	0.00033167	Up	0.0540865	0.84049
BLANCO_MELO_BRONCHIAL_EPITHELIAL_CELLS_INFLUENZA_A_DEL_NS1_INFECTION_DN	180	0.0207278	Down	0.0541143	0.84049
GO_SECONDARY_ACTIVE_SULFATE_TRANSMEMBRANE_TRANSPORTER_ACTIVITY	8	0.025278	Down	0.0541532	0.84049
HP_EOSINOPHILIC_INFILTRATION_OF_THE_ESOPHAGUS	5	0.077752	Up	0.0541588	0.84049
WILSON_PROTEASES_AT_TUMOR_BONE_INTERFACE_DN	4	0.205453	Up	0.0541851	0.84049
GO_NEGATIVE_REGULATION_OF_CHROMATIN_BINDING	9	0.146628	Up	0.0542583	0.84049
GO_TRAIL_BINDING	5	0.0667215	Up	0.0543062	0.84049
GO_SULFATE_TRANSMEMBRANE_TRANSPORTER_ACTIVITY	12	0.012155	Down	0.0543183	0.84049
GO_ADHESION_OF_SYMBIONT_TO_HOST_CELL	7	0.207996	Up	0.0543218	0.84049
GO_VIRION_ATTACHMENT_TO_HOST_CELL	7	0.207996	Up	0.0543218	0.84049
GO_ADHERENS_JUNCTION_ORGANIZATION	55	0.0481245	Up	0.0543893	0.84049
GO_BLOOD_VESSEL_MATURATION	5	0.0147359	Down	0.0544132	0.84049
GO_REGULATION_OF_EPIDERMAL_GROWTH_FACTOR_ACTIVATED_RECEPTOR_ACTIVITY	26	0.0270407	Up	0.0544307	0.84049
PID_INTEGRIN_A9B1_PATHWAY	17	0.0844865	Up	0.0544451	0.84049
GO_LAMELLIPODIUM_ORGANIZATION	73	0.0533498	Up	0.0544687	0.84049
HP_GASTROINTESTINAL_STROMA_TUMOR	10	0.0327559	Up	0.0544815	0.84049
GO_POSITIVE_REGULATION_OF_IMMUNOGLOBULIN_SECRETION	6	0.0126811	Up	0.0545913	0.84049
DORN_ADENOVIRUS_INFECTION_12HR_UP	25	0.0686907	Up	0.054701	0.84049
GO_REGULATION_OF_B_CELL_DIFFERENTIATION	20	-0.0023798	Up	0.0547394	0.84049
HP_ABNORMAL_PELVIS_BONE_MORPHOLOGY	16	0.0293782	Up	0.0547846	0.84049
GO_CELLULAR_RESPONSE_TO_GAMMA_RADIATION	29	0.0128957	Down	0.0547968	0.84049
GO_POSITIVE_REGULATION_OF_WNT_SIGNALING_PATHWAY	152	0.0363025	Up	0.0548123	0.84049
HALLMARK_WNT_BETA_CATENIN_SIGNALING	37	0.07432	Up	0.0548637	0.84049
HP_ABNORMAL_METABOLIC_BRAIN_IMAGING_BY_MRS	25	0.109105	Down	0.0549027	0.84049
REACTOME_SIGNALING_BY_RETINOIC_ACID	34	0.0319904	Up	0.0549834	0.84049
GO_GONADOTROPIN_SECRETION	7	0.121803	Up	0.0549895	0.84049
GO_POSTSYNAPSE_TO_NUCLEUS_SIGNALING_PATHWAY	8	0.11784	Up	0.0550278	0.84049
HP_ANNULAR_PANCREAS	11	-0.00865781	Down	0.0550508	0.84049
GO_KERATINOCYTE_DEVELOPMENT	9	0.121752	Up	0.055051	0.84049
HP_GENERALIZED_CEREBRAL_ATROPHY_HYPOPLASIA	10	0.0238543	Down	0.0550608	0.84049
GO_RESPONSE_TO_GONADOTROPIN_RELEASING_HORMONE	3	0.00361234	Down	0.0551219	0.84049
GO_ENDOTHELIN_RECEPTOR_SIGNALING_PATHWAY	7	0.0073636	Up	0.0551438	0.84049
GO_MRNA_EXPORT_FROM_NUCLEUS	112	0.0273863	Up	0.05518	0.84049
HP_VAGINAL_FISTULA	21	0.0378477	Down	0.0552961	0.84049
GO_NEGATIVE_REGULATION_OF_DENDRITE_DEVELOPMENT	22	0.0351409	Up	0.0553978	0.84049
BIOCARTA_WNT_PATHWAY	22	0.0830185	Up	0.0554221	0.84049
REACTOME_METABOLISM_OF_NITRIC_OXIDE_NOS3_ACTIVATION_AND_REGULATION	15	0.0383703	Up	0.0555919	0.84049
XU_GH1_EXOGENOUS_TARGETS_UP	26	0.00098158	Down	0.0556639	0.84049
GO_RESPONSE_TO_MACROPHAGE_COLONY_STIMULATING_FACTOR	8	0.00336335	Down	0.0557088	0.84049
XU_RESPONSE_TO_TRETINOIN_DN	11	0.0759201	Up	0.0557101	0.84049
GO_G_QUADRUPLEX_DNA_UNWINDING	8	0.044924	Down	0.0557154	0.84049
GO_REGULATION_OF_MICROVILLUS_ASSEMBLY	6	0.151827	Up	0.0558848	0.84049
MCBRYAN_PUBERTAL_BREAST_6_7WK_UP	166	0.0465308	Up	0.0559162	0.84049
GO_FRUCTOSE_2_6_BISPHOSPHATE_2_PHOSPHATASE_ACTIVITY	4	0.216867	Up	0.0559976	0.84049
GO_FRUCTOSE_2_6_BISPHOSPHATE_METABOLIC_PROCESS	4	0.216867	Up	0.0559976	0.84049
GO_POSITIVE_REGULATION_OF_MUSCLE_ADAPTATION	3	0.0301449	Up	0.0560014	0.84049
GO_POLYOL_TRANSPORT	5	0.100544	Up	0.0560465	0.84049
WP_PTF1A_RELATED_REGULATORY_PATHWAY	6	0.100931	Up	0.0560886	0.84049
GO_UBIQUINONE_BINDING	7	-0.0172068	Down	0.0561046	0.84049
COLIN_PILOCYTIC_ASTROCYTOMA_VS_GLIOBLASTOMA_DN	22	0.105252	Up	0.0564188	0.84049
GO_REGULATION_OF_UNSATURATED_FATTY_ACID_BIOSYNTHETIC_PROCESS	9	-0.0199209	Up	0.0564453	0.84049
GO_CELL_JUNCTION_ASSEMBLY	311	0.0403633	Up	0.056455	0.84049
HP_RESTRICTIVE_BEHAVIOR	9	0.0369802	Up	0.0564556	0.84049
GO_POSITIVE_REGULATION_OF_PROTEIN_IMPORT	38	0.0642925	Up	0.0564864	0.84049
HP_BULBAR_SIGNS	25	0.0500664	Down	0.0564985	0.84049
GO_GLUCOSE_CATABOLIC_PROCESS	28	0.109937	Up	0.0565178	0.84049
ZHANG_TARGETS_OF_EWSR1_FLI1_FUSION	74	0.0561724	Up	0.0565231	0.84049
GO_UBIQUITIN_PROTEIN_TRANSFERASE_INHIBITOR_ACTIVITY	6	0.180255	Down	0.0565386	0.84049
HP_DISTAL_ARTHROGRYPOSIS	11	0.0368983	Up	0.0565867	0.84049
BIOCARTA_ERAD_PATHWAY	20	0.0353691	Up	0.056588	0.84049
GO_CHONDROCYTE_DIFFERENTIATION_INVOLVED_IN_ENDOCHONDRAL_BONE_MORPHOGENESIS	11	0.0390281	Up	0.0566321	0.84049
GO_OXIDOREDUCTASE_ACTIVITY_ACTING_ON_PAIRED_DONORS_WITH_INCORPORATION_OR_REDUCTION_OF_MOLECULAR_OXYGEN_REDUCED_PTERIDINE_AS_ONE_DONOR_AND_INCORPORATION_OF_ONE_ATOM_OF_OXYGEN	4	-0.0153269	Down	0.0566589	0.84049
WP_PEPTIDE_GPCRS	14	0.0386516	Down	0.0567295	0.84049
HP_CORNEAL_ULCERATION	6	0.145146	Up	0.0567451	0.84049
GO_ALANINE_TRANSPORT	12	0.00260191	Up	0.0568069	0.84049
GO_TYPE_5_METABOTROPIC_GLUTAMATE_RECEPTOR_BINDING	3	0.022207	Up	0.0570294	0.84049
HP_MULTIPLE_RENAL_CYSTS	33	0.0420064	Up	0.0570332	0.84049
OSADA_ASCL1_TARGETS_DN	21	0.0698903	Up	0.0570507	0.84049
HP_POOR_EYE_CONTACT	69	0.0300117	Down	0.0571053	0.84049
RICKMAN_TUMOR_DIFFERENTIATED_WELL_VS_MODERATELY_DN	97	0.0620543	Up	0.0571392	0.84049
GO_FLAVONOID_METABOLIC_PROCESS	11	-0.0133481	Down	0.0571427	0.84049
REACTOME_FATTY_ACYL_COA_BIOSYNTHESIS	37	0.0206762	Up	0.0571653	0.84049
KEGG_ECM_RECEPTOR_INTERACTION	57	0.0528533	Up	0.0571779	0.84049
HP_PREGNANCY_EXPOSURE	5	0.263927	Up	0.0572098	0.84049
GO_LYSOPHOSPHOLIPID_ACYLTRANSFERASE_ACTIVITY	24	0.0180678	Up	0.0572236	0.84049
HP_PIGMENTARY_RETINOPATHY	138	0.0279898	Down	0.0573515	0.84049
BIOCARTA_ERK_PATHWAY	24	0.0405381	Up	0.0573704	0.84049
GO_FERRIC_IRON_BINDING	6	0.0810974	Down	0.0574456	0.84049
GO_APOLIPOPROTEIN_A_I_MEDIATED_SIGNALING_PATHWAY	4	0.155608	Up	0.0575129	0.84049
GO_ESTABLISHMENT_OF_ENDOTHELIAL_BARRIER	41	0.0651987	Up	0.0575251	0.84049
GO_ENTRY_INTO_HOST	127	0.0568807	Up	0.0575794	0.84049
WP_STEROL_REGULATORY_ELEMENTBINDING_PROTEINS_SREBP_SIGNALLING	66	0.0705073	Up	0.0576252	0.84049
HP_TEMPORAL_CORTICAL_ATROPHY	9	0.0704913	Up	0.0576414	0.84049
GO_PHOSPHATIDYLINOSITOL_3_KINASE_REGULATORY_SUBUNIT_BINDING	8	0.0731365	Up	0.0577354	0.84049
HP_BENIGN_NEOPLASM_OF_THE_CENTRAL_NERVOUS_SYSTEM	79	0.0288637	Up	0.0577663	0.84049
GO_CAVEOLA	65	0.0303803	Up	0.0577825	0.84049
GO_REGULATION_OF_ANION_CHANNEL_ACTIVITY	6	0.171129	Up	0.0577959	0.84049
GO_REGULATION_OF_TRANSCRIPTION_FROM_RNA_POLYMERASE_II_PROMOTER_INVOLVED_IN_HEART_DEVELOPMENT	4	0.109362	Up	0.0577971	0.84049
SWEET_KRAS_TARGETS_UP	74	0.0600777	Up	0.0578007	0.84049
BIOCARTA_PTEN_PATHWAY	19	0.0643199	Up	0.0579237	0.84049
HP_PAROXYSMAL_BURSTS_OF_LAUGHTER	4	0.0575998	Up	0.0580855	0.84049
GO_CALCIUM_TRANSMEMBRANE_TRANSPORTER_ACTIVITY_PHOSPHORYLATIVE_MECHANISM	5	0.0742805	Up	0.0581	0.84049
HP_CALVARIAL_HYPEROSTOSIS	10	0.0625388	Up	0.0581112	0.84049
NELSON_RESPONSE_TO_ANDROGEN_UP	76	0.0502968	Up	0.0581721	0.84049
GO_INTRINSIC_COMPONENT_OF_POSTSYNAPTIC_DENSITY_MEMBRANE	16	0.0575693	Up	0.0581799	0.84049
HP_PERIPHERAL_VISUAL_FIELD_LOSS	10	-0.00919809	Down	0.0582322	0.84049
PID_ARF6_PATHWAY	27	0.0927405	Up	0.0582462	0.84049
REACTOME_NR1H2_NR1H3_REGULATE_GENE_EXPRESSION_LINKED_TO_LIPOGENESIS	10	0.0716284	Up	0.0582594	0.84049
GO_POSITIVE_REGULATION_OF_HYDROGEN_PEROXIDE_INDUCED_CELL_DEATH	5	-0.0202807	Up	0.0583333	0.84049
PID_PI3KCI_AKT_PATHWAY	36	0.0476962	Up	0.0583703	0.84049
GO_MRNA_CLEAVAGE_AND_POLYADENYLATION_SPECIFICITY_FACTOR_COMPLEX	18	0.0442105	Up	0.0583953	0.84049
HP_ABNORMALITY_OF_THE_MIDDLE_PHALANGES_OF_THE_TOES	8	0.066064	Up	0.0584334	0.84049
GO_MATURE_B_CELL_DIFFERENTIATION_INVOLVED_IN_IMMUNE_RESPONSE	16	0.00323002	Down	0.0584869	0.84049
GO_NEGATIVE_REGULATION_OF_CELL_PROLIFERATION_INVOLVED_IN_KIDNEY_DEVELOPMENT	4	-0.00465682	Down	0.0585064	0.84049
GO_EFFLUX_TRANSMEMBRANE_TRANSPORTER_ACTIVITY	11	-0.0196375	Up	0.0585188	0.84049
HP_PROLONGED_BLEEDING_TIME	26	0.0424577	Up	0.0585584	0.84049
GO_LATE_ENDOSOME_LUMEN	3	0.0779351	Up	0.0586158	0.84049
RASHI_RESPONSE_TO_IONIZING_RADIATION_4	40	0.0168965	Up	0.0586168	0.84049
REACTOME_GAP_JUNCTION_TRAFFICKING_AND_REGULATION	35	0.139606	Up	0.0586186	0.84049
GO_REGULATION_OF_EARLY_ENDOSOME_TO_LATE_ENDOSOME_TRANSPORT	18	0.0174015	Up	0.0587371	0.84049
GO_PROTEIN_K6_LINKED_UBIQUITINATION	9	0.0483634	Down	0.0588185	0.84049
GO_REGULATION_OF_THE_FORCE_OF_HEART_CONTRACTION_BY_CHEMICAL_SIGNAL	4	-0.0569537	Up	0.0588316	0.84049
GO_ADHESION_OF_SYMBIONT_TO_HOST	8	0.20383	Up	0.0588448	0.84049
WALLACE_PROSTATE_CANCER_UP	21	0.045881	Up	0.0588957	0.84049
REACTOME_LIPID_PARTICLE_ORGANIZATION	4	-0.0699155	Down	0.0589208	0.84049
GO_RESPONSE_TO_PROSTAGLANDIN	22	0.0308022	Up	0.0590744	0.84049
GO_REGULATION_OF_VASCULAR_ENDOTHELIAL_GROWTH_FACTOR_RECEPTOR_SIGNALING_PATHWAY	19	0.0246287	Up	0.0591146	0.84049
RAMPON_ENRICHED_LEARNING_ENVIRONMENT_EARLY_UP	12	0.0651517	Up	0.0591164	0.84049
PID_PDGFRA_PATHWAY	19	0.129912	Up	0.0592352	0.84049
GO_STRUCTURAL_CONSTITUENT_OF_SYNAPSE	12	0.0839881	Up	0.0592679	0.84049
HP_ABNORMALITY_OF_THE_PLANTAR_SKIN_OF_FOOT	69	0.0870761	Up	0.0593565	0.84049
HP_PROGRESSIVE_EXTERNAL_OPHTHALMOPLEGIA	28	0.0688101	Down	0.0595554	0.84049
ONDER_CDH1_TARGETS_3_UP	18	0.0186359	Down	0.059558	0.84049
GO_RESPIRATORY_CHAIN_COMPLEX	83	0.0807345	Down	0.0595854	0.84049
ZHENG_RESPONSE_TO_ARSENITE_DN	10	0.0394822	Up	0.0595938	0.84049
REACTOME_MAPK1_ERK2_ACTIVATION	8	0.0813723	Up	0.0596411	0.84049
GO_TELOMERASE_RNA_LOCALIZATION	20	0.0480525	Up	0.0596866	0.84049
HP_SPLIT_FOOT	5	0.0653181	Up	0.0596882	0.84049
GO_RNA_EXPORT_FROM_NUCLEUS	140	0.0355652	Up	0.0597165	0.84049
HP_ABNORMALITY_OF_ABDOMINAL_SITUS	3	0.0339921	Up	0.0597802	0.84049
REACTOME_BBSOME_MEDIATED_CARGO_TARGETING_TO_CILIUM	21	0.0402286	Up	0.0598382	0.84049
BACOLOD_RESISTANCE_TO_ALKYLATING_AGENTS_DN	49	0.0288518	Up	0.059883	0.84049
GROSS_HYPOXIA_VIA_HIF1A_ONLY	7	0.134967	Up	0.0599245	0.84049
HP_GINGIVAL_RECESSION	5	0.0542483	Up	0.0599326	0.84049
GO_POSITIVE_REGULATION_OF_COLLATERAL_SPROUTING	10	-0.00381713	Up	0.0599397	0.84049
GO_REGULATION_OF_DENDRITIC_SPINE_MAINTENANCE	7	0.0837243	Up	0.0599636	0.84049
HP_PARONYCHIA	10	0.06974	Up	0.0600016	0.84049
GOERING_BLOOD_HDL_CHOLESTEROL_QTL_CIS	5	0.268625	Down	0.0600529	0.84049
GO_DORSAL_VENTRAL_AXIS_SPECIFICATION	9	0.0488646	Up	0.0600962	0.84049
REACTOME_RA_BIOSYNTHESIS_PATHWAY	15	0.0293353	Up	0.0601319	0.84049
GO_PLATELET_ALPHA_GRANULE	58	0.0491191	Up	0.0601522	0.84049
AUJLA_IL22_AND_IL17A_SIGNALING	7	0.0418817	Down	0.0601737	0.84049
GO_RETINOIC_ACID_BINDING	12	0.102606	Up	0.0601828	0.84049
GO_IMMUNOLOGICAL_SYNAPSE_FORMATION	7	0.0295961	Up	0.0601849	0.84049
BOSCO_TH1_CYTOTOXIC_MODULE	49	0.0214476	Down	0.0602501	0.84049
HP_ORTHOSTATIC_HYPOTENSION_DUE_TO_AUTONOMIC_DYSFUNCTION	16	-0.00342295	Up	0.060289	0.84049
GO_PROTEIN_LOCALIZATION_TO_CILIARY_TRANSITION_ZONE	8	-0.0112579	Down	0.0603554	0.84049
GU_PDEF_TARGETS_UP	65	0.0416297	Up	0.0604047	0.84049
HP_COMPLEX_FEBRILE_SEIZURE	6	0.00263546	Down	0.0604149	0.84049
PID_NCADHERIN_PATHWAY	28	0.121278	Up	0.0604327	0.84049
GO_REGULATION_OF_ASYMMETRIC_CELL_DIVISION	4	0.0618317	Down	0.0604495	0.84049
GO_ANCHORED_COMPONENT_OF_SYNAPTIC_VESICLE_MEMBRANE	9	0.0646954	Up	0.0604893	0.84049
HP_MULTIPLE_SUTURE_CRANIOSYNOSTOSIS	10	0.0953221	Up	0.060503	0.84049
GO_POSITIVE_REGULATION_OF_RESPONSE_TO_INTERFERON_GAMMA	3	-0.00145818	Up	0.0605139	0.84049
GO_REGULATION_OF_CELL_MATRIX_ADHESION	105	0.0433698	Up	0.060575	0.84049
HP_ABNORMAL_ERYTHROCYTE_ENZYME_LEVEL	4	0.279013	Down	0.0606879	0.84049
MOOTHA_GLYCOLYSIS	16	0.13137	Up	0.0607152	0.84049
HP_PURPURA	68	0.0373662	Up	0.0607539	0.84049
PODAR_RESPONSE_TO_ADAPHOSTIN_DN	16	0.161844	Up	0.0607728	0.84049
GO_MESSENGER_RIBONUCLEOPROTEIN_COMPLEX	10	0.0283513	Up	0.0608574	0.84049
CAIRO_PML_TARGETS_BOUND_BY_MYC_UP	22	0.0367818	Up	0.0608633	0.84049
GO_NON_MOTILE_CILIUM	95	0.015577	Down	0.0609044	0.84049
GO_POSITIVE_REGULATION_OF_CHOLESTEROL_EFFLUX	16	0.0578618	Up	0.060956	0.84049
HP_SPASTIC_GAIT	52	0.0159014	Up	0.0609875	0.84049
HP_ERYTHROID_HYPERPLASIA	7	0.0972959	Up	0.0610089	0.84049
HP_ELEVATED_PLASMA_ACYLCARNITINE_LEVELS	5	0.164729	Down	0.0610512	0.84049
GO_REGULATION_OF_EPIDERMIS_DEVELOPMENT	76	0.0697645	Up	0.0610594	0.84049
REACTOME_CELL_EXTRACELLULAR_MATRIX_INTERACTIONS	17	0.0721762	Up	0.0610792	0.84049
GO_SPONTANEOUS_NEUROTRANSMITTER_SECRETION	5	0.0300196	Down	0.0611042	0.84049
GO_POSITIVE_REGULATION_OF_NON_CANONICAL_WNT_SIGNALING_PATHWAY	10	0.0245986	Up	0.0611597	0.84049
GO_TELOMERIC_LOOP_DISASSEMBLY	11	0.00810215	Down	0.0612554	0.84049
GO_REGULATION_OF_SPONTANEOUS_SYNAPTIC_TRANSMISSION	6	0.157765	Up	0.0612935	0.84049
GO_COPII_VESICLE_COAT	15	0.03409	Up	0.0613493	0.84049
GO_FACE_DEVELOPMENT	42	0.0443811	Up	0.0613767	0.84049
HP_PEG_SHAPED_MAXILLARY_LATERAL_INCISORS	10	0.103706	Up	0.0613986	0.84049
REACTOME_CHL1_INTERACTIONS	7	0.0418021	Up	0.0613994	0.84049
HP_VARICOSE_VEINS	24	0.0914576	Up	0.0614035	0.84049
GO_FILOPODIUM	84	0.0384483	Up	0.0615114	0.84049
HP_HYPEROXALURIA	5	-0.0563464	Down	0.0615434	0.84049
GO_AMIDE_TRANSMEMBRANE_TRANSPORTER_ACTIVITY	50	0.00864671	Up	0.0615515	0.84049
HP_REDUCED_SUBCUTANEOUS_ADIPOSE_TISSUE	20	0.0253951	Up	0.0615601	0.84049
GO_CELL_ADHESION_MEDIATOR_ACTIVITY	47	0.0903031	Up	0.0615866	0.84049
GO_RAC_PROTEIN_SIGNAL_TRANSDUCTION	37	0.0322265	Up	0.0616242	0.84049
GO_STRUCTURAL_CONSTITUENT_OF_CYTOSKELETON	77	0.0796534	Up	0.0616266	0.84049
REACTOME_SIGNALLING_TO_ERKS	31	0.0532414	Up	0.0616854	0.84049
HIRSCH_CELLULAR_TRANSFORMATION_SIGNATURE_DN	103	0.0497608	Up	0.061694	0.84049
GO_AXONEMAL_DYNEIN_COMPLEX_ASSEMBLY	16	0.00532435	Down	0.0617978	0.84049
MASSARWEH_RESPONSE_TO_ESTRADIOL	52	0.0321813	Up	0.0618264	0.84049
DEN_INTERACT_WITH_LCA5	38	0.0760363	Up	0.0618364	0.84049
HP_UNILATERAL_CLEFT_PALATE	10	0.164836	Up	0.0618471	0.84049
PID_SHP2_PATHWAY	40	0.0544978	Up	0.0619396	0.84049
MEINHOLD_OVARIAN_CANCER_LOW_GRADE_DN	19	0.045953	Up	0.0621031	0.84049
GO_CHLORIDE_CHANNEL_REGULATOR_ACTIVITY	13	0.0343544	Down	0.0621421	0.84049
REACTOME_GAB1_SIGNALOSOME	16	0.0407661	Up	0.0621561	0.84049
SEIDEN_ONCOGENESIS_BY_MET	89	0.0803104	Up	0.0622375	0.84049
HP_HYPODONTIA	134	0.0395817	Up	0.0622419	0.84049
BIOCARTA_VIP_PATHWAY	21	0.0508246	Up	0.0622729	0.84049
HP_THYROID_HYPOPLASIA	8	0.124317	Down	0.0624052	0.84049
GAVIN_IL2_RESPONSIVE_FOXP3_TARGETS_UP	13	0.0301581	Up	0.0624194	0.84049
ST_WNT_BETA_CATENIN_PATHWAY	27	0.0367272	Up	0.0624604	0.84049
REACTOME_PI_METABOLISM	75	0.0304716	Up	0.0624981	0.84049
BIOCARTA_IGF1R_PATHWAY	21	0.0486056	Up	0.0625068	0.84049
WP_TYPE_2_PAPILLARY_RENAL_CELL_CARCINOMA	31	0.0576008	Up	0.0625084	0.84049
HP_NEONATAL_DEATH	18	0.0289495	Up	0.0625781	0.84049
HP_ATROPHIC_SCARS	25	0.129975	Up	0.062612	0.84049
GO_SELF_PROTEOLYSIS	6	-0.0180787	Down	0.0626142	0.84049
LIU_IL13_MEMORY_MODEL_DN	5	-0.0150089	Up	0.0626639	0.84049
STEIN_ESRRA_TARGETS_DN	103	0.0375076	Up	0.0626642	0.84049
OSMAN_BLADDER_CANCER_UP	378	0.0557939	Up	0.0626795	0.84049
PID_S1P_META_PATHWAY	19	0.070992	Up	0.0626813	0.84049
KIM_WT1_TARGETS_12HR_DN	199	0.0557888	Up	0.0626857	0.84049
HP_REDUCED_FACTOR_XII_ACTIVITY	5	-0.0136051	Up	0.0626961	0.84049
PID_ATM_PATHWAY	36	0.00722657	Down	0.0627943	0.84049
GO_CYTOSOLIC_SMALL_RIBOSOMAL_SUBUNIT	50	0.247482	Down	0.0628792	0.84049
GO_REGULATION_OF_RNA_SPLICING	142	0.0517192	Up	0.0629002	0.84049
GO_COLLAGEN_ACTIVATED_SIGNALING_PATHWAY	15	0.0253455	Up	0.0630023	0.84049
GO_REGULATION_OF_MITOCHONDRIAL_OUTER_MEMBRANE_PERMEABILIZATION_INVOLVED_IN_APOPTOTIC_SIGNALING_PATHWAY	46	0.0452002	Up	0.0630064	0.84049
GO_BUNDLE_OF_HIS_CELL_TO_PURKINJE_MYOCYTE_COMMUNICATION	9	0.145026	Up	0.0630513	0.84049
TOMLINS_METASTASIS_UP	12	-0.00166371	Down	0.0630577	0.84049
HP_ABNORMALITY_OF_SKIN_ADNEXA_PHYSIOLOGY	157	0.0488476	Up	0.0632268	0.84049
HP_FRONTOTEMPORAL_DEMENTIA	24	0.0617834	Up	0.063246	0.84049
REACTOME_INWARDLY_RECTIFYING_K_CHANNELS	24	0.00308306	Down	0.0632666	0.84049
NIKOLSKY_OVERCONNECTED_IN_BREAST_CANCER	18	-0.00452422	Down	0.0632681	0.84049
HP_ABNORMAL_3RD_FINGER_MORPHOLOGY	6	0.139657	Up	0.0632791	0.84049
RICKMAN_HEAD_AND_NECK_CANCER_F	23	0.0136608	Down	0.0633891	0.84049
GO_TYPE_I_TRANSFORMING_GROWTH_FACTOR_BETA_RECEPTOR_BINDING	9	0.0663151	Up	0.0634214	0.84049
HP_HYPERECHOGENIC_KIDNEYS	9	0.0698707	Down	0.0634579	0.84049
HP_INTESTINAL_FISTULA	20	0.0479957	Down	0.0634597	0.84049
FERRANDO_HOX11_NEIGHBORS	18	-0.000567075	Down	0.0635272	0.84049
GO_TORC1_COMPLEX	8	-0.0100413	Up	0.0635357	0.84049
GO_DENTATE_GYRUS_MOSSY_FIBER	4	0.0776653	Down	0.0635746	0.84049
HP_ERYTHROID_HYPOPLASIA	8	0.145537	Down	0.063696	0.84049
GO_REGULATION_OF_SECONDARY_METABOLITE_BIOSYNTHETIC_PROCESS	7	0.0206134	Up	0.0637215	0.84049
GO_EPITHELIAL_CELL_PROLIFERATION_INVOLVED_IN_LUNG_MORPHOGENESIS	9	0.0632715	Up	0.0637222	0.84049
GO_CELLULAR_RESPONSE_TO_AMYLOID_BETA	33	0.010597	Up	0.063872	0.84049
GO_DEOXYRIBONUCLEASE_I_ACTIVITY	4	-0.00213926	Up	0.0639119	0.84049
CROMER_METASTASIS_DN	77	0.127334	Up	0.0640064	0.84049
HP_GLIOBLASTOMA_MULTIFORME	20	0.0216437	Up	0.0640209	0.84049
GO_OXYGEN_METABOLIC_PROCESS	3	0.0598066	Down	0.0640547	0.84049
HP_DEATH_IN_EARLY_ADULTHOOD	29	0.0492757	Up	0.064075	0.84049
GO_CELL_CELL_JUNCTION_ORGANIZATION	163	0.0443523	Up	0.0640772	0.84049
GO_NEGATIVE_REGULATION_OF_KERATINOCYTE_DIFFERENTIATION	3	0.186596	Up	0.0641842	0.84049
GO_INTERACTION_WITH_HOST	194	0.0510136	Up	0.0641892	0.84049
ODONNELL_TARGETS_OF_MYC_AND_TFRC_UP	66	0.0290452	Down	0.064241	0.84049
REACTOME_HDR_THROUGH_HOMOLOGOUS_RECOMBINATION_HRR_	68	0.0271182	Down	0.064352	0.84049
VERRECCHIA_RESPONSE_TO_TGFB1_C5	23	0.0265606	Up	0.0643665	0.84049
GO_PROTEIN_KINASE_A_CATALYTIC_SUBUNIT_BINDING	10	0.104599	Up	0.0643921	0.84049
PID_S1P_S1P4_PATHWAY	12	0.0969823	Up	0.0644151	0.84049
GO_TRANSPOSITION	22	0.0191751	Down	0.0645329	0.84049
HP_OXYCEPHALY	4	0.0143502	Up	0.0645338	0.84049
HP_ONYCHOLYSIS	17	0.0973479	Up	0.0645394	0.84049
MIZUKAMI_HYPOXIA_UP	9	0.0295741	Up	0.0645555	0.84049
PID_ECADHERIN_NASCENT_AJ_PATHWAY	44	0.0791177	Up	0.0645758	0.84049
GO_CDP_DIACYLGLYCEROL_METABOLIC_PROCESS	16	0.0481161	Up	0.0646087	0.84049
GO_REGULATION_OF_STORE_OPERATED_CALCIUM_ENTRY	12	-0.0277061	Down	0.0646575	0.84049
GO_DETECTION_OF_CHEMICAL_STIMULUS_INVOLVED_IN_SENSORY_PERCEPTION_OF_TASTE	3	0.0609367	Down	0.0646721	0.84049
GO_PRESYNAPSE_ORGANIZATION	31	0.0364256	Up	0.0646724	0.84049
REACTOME_LOSS_OF_FUNCTION_OF_SMAD2_3_IN_CANCER	7	0.0558935	Up	0.0646762	0.84049
GO_STORE_OPERATED_CALCIUM_ENTRY	17	-0.00494067	Down	0.0647535	0.84049
GO_REGULATION_OF_FIBRINOLYSIS	6	0.0922339	Up	0.0648017	0.84049
REACTOME_MAP2K_AND_MAPK_ACTIVATION	31	0.05448	Up	0.0648106	0.84049
GO_REGULATION_OF_BLOOD_BRAIN_BARRIER_PERMEABILITY	6	0.0300617	Up	0.0648476	0.84049
GO_BETA_CATENIN_DESTRUCTION_COMPLEX_DISASSEMBLY	16	0.114616	Up	0.0648675	0.84049
HP_ABNORMALITY_OF_PLACENTAL_MEMBRANES	6	0.158227	Up	0.0648915	0.84049
GO_BINDING_OF_SPERM_TO_ZONA_PELLUCIDA	24	0.0285195	Up	0.0649021	0.84049
ABRAHAM_ALPC_VS_MULTIPLE_MYELOMA_DN	21	0.0222529	Up	0.0649276	0.84049
GO_MAMMARY_GLAND_MORPHOGENESIS	37	0.0393205	Up	0.0650262	0.84049
GO_MRNA_CLEAVAGE	23	0.013824	Up	0.0650418	0.84049
GO_MACROMOLECULE_TRANSMEMBRANE_TRANSPORTER_ACTIVITY	20	0.031605	Up	0.0650712	0.84049
REACTOME_REACTIONS_SPECIFIC_TO_THE_COMPLEX_N_GLYCAN_SYNTHESIS_PATHWAY	7	0.0420071	Up	0.0650715	0.84049
GO_POSITIVE_REGULATION_OF_CHROMATIN_BINDING	12	0.0359889	Up	0.0651891	0.84049
HP_BACTERIAL_ENDOCARDITIS	4	0.159339	Up	0.0652062	0.84049
PEDERSEN_METASTASIS_BY_ERBB2_ISOFORM_3	17	0.0789037	Up	0.0652331	0.84049
GO_ENDODERM_DEVELOPMENT	59	0.0411897	Up	0.0653313	0.84049
FARDIN_HYPOXIA_11	31	0.106177	Up	0.0653315	0.84049
GO_NADH_METABOLIC_PROCESS	32	0.0750134	Up	0.0653341	0.84049
BOWIE_RESPONSE_TO_EXTRACELLULAR_MATRIX	20	-0.00599907	Down	0.0653724	0.84049
GO_REGULATION_OF_EPIDERMAL_CELL_DIFFERENTIATION	52	0.0785791	Up	0.0654083	0.84049
HP_UPPER_LIMB_ASYMMETRY	12	0.0231745	Up	0.0654199	0.84049
WP_OVERVIEW_OF_LEUKOCYTEINTRINSIC_HIPPO_PATHWAY_FUNCTIONS	29	0.0533823	Up	0.0654771	0.84049
ZWANG_CLASS_2_TRANSIENTLY_INDUCED_BY_EGF	42	0.0499981	Up	0.0654985	0.84049
MODY_HIPPOCAMPUS_NEONATAL	27	0.0645461	Up	0.0655705	0.84049
BILD_HRAS_ONCOGENIC_SIGNATURE	243	0.0618444	Up	0.0655854	0.84049
WP_PHOSPHODIESTERASES_IN_NEURONAL_FUNCTION	28	0.0248873	Down	0.0656185	0.84049
GO_REGULATION_OF_CELL_COMMUNICATION_BY_ELECTRICAL_COUPLING_INVOLVED_IN_CARDIAC_CONDUCTION	7	0.06425	Up	0.0656473	0.84049
COULOUARN_TEMPORAL_TGFB1_SIGNATURE_UP	107	0.0529946	Up	0.0656752	0.84049
HP_ABNORMALITY_OF_THE_PROXIMAL_PHALANX_OF_THE_THUMB	6	0.127908	Up	0.0656947	0.84049
PID_IGF1_PATHWAY	30	0.0578024	Up	0.065807	0.84049
HP_PROGRESSIVE_VISUAL_LOSS	93	0.0115381	Down	0.0659066	0.84049
HP_CONTIGUOUS_GENE_SYNDROME	4	-0.119018	Down	0.0659092	0.84049
HP_PSEUDOARTHROSIS	8	0.070203	Up	0.0660427	0.84049
YANAGIHARA_ESX1_TARGETS	26	0.0479949	Up	0.0660437	0.84049
HP_LIMITED_KNEE_EXTENSION	12	0.0260294	Down	0.0661037	0.84049
HALLMARK_TGF_BETA_SIGNALING	55	0.0986124	Up	0.0661367	0.84049
WP_GLYCOLYSIS_AND_GLUCONEOGENESIS	31	0.145048	Up	0.0661825	0.84049
BLALOCK_ALZHEIMERS_DISEASE_INCIPIENT_DN	146	0.0321151	Up	0.0662646	0.84049
GO_PROTEIN_LINEAR_POLYUBIQUITINATION	5	-0.0145843	Down	0.0662761	0.84049
GO_POSITIVE_REGULATION_OF_EPITHELIAL_CELL_APOPTOTIC_PROCESS	26	0.0246651	Up	0.0663386	0.84049
WESTON_VEGFA_TARGETS_6HR	34	0.0110124	Up	0.0663518	0.84049
HP_VENTRICULAR_ARRHYTHMIA	67	0.0378982	Down	0.0663573	0.84049
GO_PRESYNAPTIC_ACTIVE_ZONE_MEMBRANE	22	0.0106776	Up	0.0664204	0.84049
GO_CELLULAR_HYPOTONIC_RESPONSE	8	0.0594695	Up	0.0664838	0.84049
HP_ABNORMAL_FOOT_BONE_OSSIFICATION	9	0.0944575	Up	0.0665191	0.84049
HP_TIBIALIS_MUSCLE_WEAKNESS	4	0.234713	Down	0.0665197	0.84049
REACTOME_PCNA_DEPENDENT_LONG_PATCH_BASE_EXCISION_REPAIR	21	0.0395017	Down	0.0665251	0.84049
GO_NEUTROPHIL_CLEARANCE	3	0.0985491	Up	0.066656	0.84049
HP_TACHYPNEA	84	0.00722856	Down	0.066671	0.84049
HP_ELEVATED_DIASTOLIC_BLOOD_PRESSURE	8	-0.0249335	Down	0.0666868	0.84049
GO_REGULATION_OF_ADENYLATE_CYCLASE_ACTIVATING_ADRENERGIC_RECEPTOR_SIGNALING_PATHWAY_INVOLVED_IN_HEART_PROCESS	3	0.262412	Up	0.0666892	0.84049
HP_ASTROCYTOSIS	17	0.0261486	Up	0.0667265	0.84049
HP_INCREASED_SERUM_PYRUVATE	45	0.0422633	Down	0.0667827	0.84049
GO_REGULATION_OF_BARBED_END_ACTIN_FILAMENT_CAPPING	4	0.163493	Up	0.0667895	0.84049
GO_NUCLEOTIDE_ACTIVATED_PROTEIN_KINASE_COMPLEX	8	0.101099	Up	0.0668076	0.84049
SCHAEFFER_SOX9_TARGETS_IN_PROSTATE_DEVELOPMENT_UP	16	0.0452365	Up	0.0668499	0.84049
LEE_LIVER_CANCER_HEPATOBLAST	15	0.127731	Up	0.0669234	0.84049
GO_NEGATIVE_REGULATION_OF_PROTEIN_POLYMERIZATION	59	0.0289513	Up	0.0670069	0.84049
GO_CORONARY_ARTERY_MORPHOGENESIS	7	0.124153	Up	0.0670224	0.84049
SNIJDERS_AMPLIFIED_IN_HEAD_AND_NECK_TUMORS	36	0.0654269	Up	0.0670565	0.84049
HP_MUSCLE_ABNORMALITY_RELATED_TO_MITOCHONDRIAL_DYSFUNCTION	70	0.0554173	Down	0.0670609	0.84049
REACTOME_RUNX3_REGULATES_CDKN1A_TRANSCRIPTION	7	0.0245756	Down	0.067066	0.84049
MIKKELSEN_ES_LCP_WITH_H3K27ME3	3	-0.0778325	Down	0.0671489	0.84049
GO_TRANSCYTOSIS	17	0.0597538	Up	0.0672322	0.84049
GO_INVADOPODIUM_MEMBRANE	4	0.0541217	Up	0.0672483	0.84049
GO_PEPTIDE_HORMONE_RECEPTOR_BINDING	9	0.0760762	Up	0.0673209	0.84049
PID_ECADHERIN_KERATINOCYTE_PATHWAY	21	0.066563	Up	0.0674083	0.84049
GO_CARDIAC_CONDUCTION_SYSTEM_DEVELOPMENT	11	0.102601	Up	0.0674315	0.84049
HP_SIRENOMELIA	6	-0.039088	Down	0.0674769	0.84049
HP_ABNORMAL_INTRAOCULAR_PRESSURE	19	0.0727256	Up	0.0674782	0.84049
GO_MEMBRANE_DEPOLARIZATION_DURING_CARDIAC_MUSCLE_CELL_ACTION_POTENTIAL	15	0.00900163	Down	0.067486	0.84049
NAKAMURA_ADIPOGENESIS_LATE_DN	29	0.0648969	Up	0.067576	0.84049
BIOCARTA_HIF_PATHWAY	13	0.0556911	Up	0.067666	0.84049
HP_CRANIAL_NERVE_COMPRESSION	30	0.0227167	Up	0.0676895	0.84049
HP_HETEROTAXY	7	0.0818675	Up	0.0677074	0.84049
HALLMARK_PANCREAS_BETA_CELLS	18	0.0159485	Down	0.0677393	0.84049
GO_SKELETAL_MUSCLE_CELL_PROLIFERATION	9	0.0107834	Up	0.067755	0.84049
WP_NUCLEOTIDE_GPCRS	5	0.0233917	Up	0.0679	0.84049
GO_REGULATION_OF_STEM_CELL_DIFFERENTIATION	104	0.0317305	Up	0.067907	0.84049
FU_INTERACT_WITH_ALKBH8	13	0.0916546	Up	0.0679091	0.84049
HP_ACANTHOLYSIS	9	0.0931565	Up	0.0680899	0.84049
HP_CALVARIAL_SKULL_DEFECT	20	0.0848337	Up	0.0682227	0.84049
GO_NEGATIVE_REGULATION_OF_MEMBRANE_PROTEIN_ECTODOMAIN_PROTEOLYSIS	6	0.152638	Up	0.0682557	0.84049
HALLMARK_PROTEIN_SECRETION	94	0.0770974	Up	0.0682628	0.84049
SIMBULAN_PARP1_TARGETS_UP	26	0.136832	Up	0.0683087	0.84049
WP_FARNESOID_X_RECEPTOR_PATHWAY	8	0.0675411	Down	0.0683923	0.84049
HP_FETAL_DISTRESS	39	0.0448834	Down	0.0684156	0.84049
GO_NEGATIVE_REGULATION_OF_CELL_SUBSTRATE_JUNCTION_ORGANIZATION	16	0.10048	Up	0.0684727	0.84049
GO_SCHWANN_CELL_PROLIFERATION	5	-0.00468566	Up	0.0685761	0.84049
HP_APLASIA_HYPOPLASIA_OF_THE_PHALANGES_OF_THE_THUMB	26	0.0292872	Up	0.0685945	0.84049
GO_MIDBRAIN_DOPAMINERGIC_NEURON_DIFFERENTIATION	13	0.0348721	Up	0.0686238	0.84049
GO_REGULATION_OF_SYSTEMIC_ARTERIAL_BLOOD_PRESSURE_BY_ENDOTHELIN	4	-0.0567534	Up	0.0686726	0.84049
GO_VITAMIN_D_RECEPTOR_BINDING	16	0.0805179	Up	0.0687153	0.84049
GO_NEGATIVE_REGULATION_OF_SYNAPSE_ORGANIZATION	13	0.00262209	Up	0.068723	0.84049
REACTOME_NEPHRIN_FAMILY_INTERACTIONS	17	0.0774116	Up	0.0687728	0.84049
HP_DECREASED_ACHILLES_REFLEX	4	-0.0107454	Down	0.0687908	0.84049
HP_RECURRENT_HAEMOPHILUS_INFLUENZAE_INFECTIONS	4	-0.080565	Down	0.0688065	0.84049
HP_ABNORMALITY_OF_THE_DISTAL_PHALANX_OF_THE_THUMB	20	0.0544549	Up	0.0688237	0.84049
REACTOME_SIGNALING_BY_PTK6	48	0.0420566	Up	0.0688269	0.84049
GO_NLS_BEARING_PROTEIN_IMPORT_INTO_NUCLEUS	18	0.0277542	Up	0.0688701	0.84049
GO_CHROMATIN_REMODELING_AT_CENTROMERE	31	0.0292735	Down	0.0689058	0.84049
GO_POSITIVE_REGULATION_OF_NEURON_PROJECTION_REGENERATION	6	0.0226952	Up	0.0689462	0.84049
GO_POSITIVE_REGULATION_OF_LIPOPROTEIN_PARTICLE_CLEARANCE	4	0.00161389	Up	0.0689515	0.84049
GO_POSITIVE_REGULATION_OF_OSTEOBLAST_PROLIFERATION	6	0.120792	Up	0.0689765	0.84049
GO_AXO_DENDRITIC_PROTEIN_TRANSPORT	9	0.01977	Up	0.0689869	0.84049
GO_POSITIVE_REGULATION_OF_HISTONE_DEACETYLASE_ACTIVITY	5	0.0551604	Up	0.0690274	0.84049
HOLLERN_ADENOMYOEPITHELIAL_BREAST_TUMOR	17	-0.00540338	Down	0.0690643	0.84049
GO_IODIDE_TRANSPORT	4	-0.035553	Down	0.0690681	0.84049
GO_NEGATIVE_REGULATION_OF_REACTIVE_OXYGEN_SPECIES_BIOSYNTHETIC_PROCESS	24	0.0342563	Up	0.0690814	0.84049
JOSEPH_RESPONSE_TO_SODIUM_BUTYRATE_DN	42	0.0545169	Up	0.0690963	0.84049
GO_POSITIVE_REGULATION_OF_INTERLEUKIN_17_PRODUCTION	9	0.0636911	Up	0.0691521	0.84049
HP_VEGETATIVE_STATE	5	-0.0133317	Up	0.0692463	0.84049
KANG_DOXORUBICIN_RESISTANCE_DN	20	0.0769912	Up	0.0692469	0.84049
HP_PARIETAL_BOSSING	8	0.0224098	Up	0.0692584	0.84049
GO_HISTONE_H4_DEACETYLATION	11	0.0125853	Up	0.06929	0.84049
GO_LEYDIG_CELL_DIFFERENTIATION	7	0.186564	Up	0.0693416	0.84049
GO_SITE_OF_POLARIZED_GROWTH	157	0.0407124	Up	0.0693511	0.84049
REACTOME_FGFR2_LIGAND_BINDING_AND_ACTIVATION	6	-0.0568091	Up	0.0693648	0.84049
GO_LYMPHOCYTE_MIGRATION_INTO_LYMPHOID_ORGANS	3	-0.0360769	Down	0.0693682	0.84049
PID_PTP1B_PATHWAY	35	0.0466276	Up	0.0693815	0.84049
HP_ABNORMALITY_OF_MIDBRAIN_MORPHOLOGY	51	0.00474711	Down	0.0693951	0.84049
HP_DEFICIT_IN_PHONOLOGIC_SHORT_TERM_MEMORY	4	0.219402	Up	0.0694343	0.84049
HP_UROGENITAL_FISTULA	30	0.0376351	Down	0.0694934	0.84049
IGLESIAS_E2F_TARGETS_DN	6	-0.0261963	Down	0.0695197	0.84049
TAKADA_GASTRIC_CANCER_COPY_NUMBER_DN	16	0.0299401	Up	0.069525	0.84049
GO_3_OXO_ARACHIDOYL_COA_SYNTHASE_ACTIVITY	6	0.085259	Up	0.069633	0.84049
GO_FATTY_ACID_ELONGATION_SATURATED_FATTY_ACID	6	0.085259	Up	0.069633	0.84049
HAHTOLA_MYCOSIS_FUNGOIDES_UP	15	0.024745	Down	0.0696518	0.84049
GO_MEMBRANOUS_SEPTUM_MORPHOGENESIS	9	0.079132	Up	0.0696806	0.84049
PID_THROMBIN_PAR4_PATHWAY	10	0.12573	Up	0.0697679	0.84049
BIOCARTA_TFF_PATHWAY	18	0.0618493	Up	0.0697765	0.84049
GO_COPI_COATED_VESICLE_BUDDING	6	0.25559	Up	0.0697948	0.84049
GO_REGULATION_OF_EPITHELIAL_CELL_APOPTOTIC_PROCESS	58	0.042459	Up	0.0698649	0.84049
GO_CELLULAR_POLYSACCHARIDE_CATABOLIC_PROCESS	22	0.0388117	Up	0.0698904	0.84049
GO_POLYSACCHARIDE_CATABOLIC_PROCESS	22	0.0388117	Up	0.0698904	0.84049
REACTOME_COPI_INDEPENDENT_GOLGI_TO_ER_RETROGRADE_TRAFFIC	42	0.0864771	Up	0.069916	0.84049
KEGG_GLYCOLYSIS_GLUCONEOGENESIS	41	0.11432	Up	0.0699902	0.84049
GO_REGULATION_OF_MYD88_INDEPENDENT_TOLL_LIKE_RECEPTOR_SIGNALING_PATHWAY	8	-0.0243095	Down	0.0700466	0.84049
GO_OXIDOREDUCTASE_ACTIVITY_ACTING_ON_OTHER_NITROGENOUS_COMPOUNDS_AS_DONORS	3	0.0842094	Down	0.07006	0.84049
PUIFFE_INVASION_INHIBITED_BY_ASCITES_UP	77	0.0625126	Up	0.0701302	0.84049
GO_PLATELET_DEGRANULATION	83	0.0666178	Up	0.0701349	0.84049
HP_VENOUS_INSUFFICIENCY	33	0.0710674	Up	0.0702657	0.84049
HP_DECREASED_ACTIVITY_OF_MITOCHONDRIAL_COMPLEX_I	41	0.0502474	Down	0.0702988	0.84049
HP_PROGRESSIVE_PROXIMAL_MUSCLE_WEAKNESS	18	0.0557291	Up	0.0703149	0.84049
GO_RAP_GUANYL_NUCLEOTIDE_EXCHANGE_FACTOR_ACTIVITY	5	0.0157175	Up	0.0703608	0.84049
GO_SODIUM_ION_EXPORT_ACROSS_PLASMA_MEMBRANE	9	-0.00184389	Up	0.0704328	0.84049
GO_PEPTIDE_RECEPTOR_ACTIVITY	37	0.0170254	Down	0.0704943	0.84049
REACTOME_SIGNALING_BY_HIPPO	22	0.0711981	Up	0.0705018	0.84049
PID_EPHB_FWD_PATHWAY	37	0.0602686	Up	0.0705708	0.84049
REACTOME_TRNA_PROCESSING_IN_THE_NUCLEUS	62	0.0158797	Up	0.0706668	0.84049
GO_SCHAFFER_COLLATERAL_CA1_SYNAPSE	58	0.0269783	Up	0.0707991	0.84049
ZWANG_CLASS_3_TRANSIENTLY_INDUCED_BY_EGF	215	0.0600802	Up	0.0708371	0.84049
HP_LEIOMYOSARCOMA	25	0.0363331	Up	0.0708553	0.84049
GO_G_PROTEIN_BETA_GAMMA_SUBUNIT_COMPLEX_BINDING	12	0.13828	Up	0.0708582	0.84049
HP_ORAL_LEUKOPLAKIA	22	0.115207	Up	0.0709777	0.84049
HP_POLYCYSTIC_LIVER_DISEASE	7	0.0921288	Up	0.0710113	0.84049
GO_ATP_DEPENDENT_MICROTUBULE_MOTOR_ACTIVITY_MINUS_END_DIRECTED	10	0.0404686	Down	0.0710578	0.84049
GO_REGULATION_OF_LAMELLIPODIUM_ASSEMBLY	29	0.0523269	Up	0.0710715	0.84049
KIM_WT1_TARGETS_UP	203	0.0516638	Up	0.0710964	0.84049
PETRETTO_CARDIAC_HYPERTROPHY	29	0.0548084	Up	0.0711603	0.84049
GO_3_PHOSPHOADENOSINE_5_PHOSPHOSULFATE_BINDING	4	0.0151197	Down	0.0711672	0.84049
GO_NEGATIVE_REGULATION_OF_FIBRINOLYSIS	4	0.157543	Up	0.0711704	0.84049
OUILLETTE_CLL_13Q14_DELETION_DN	49	0.0384402	Up	0.0711879	0.84049
AMIT_EGF_RESPONSE_480_MCF10A	44	0.0722025	Up	0.0712089	0.84049
HP_ABNORMAL_PROXIMAL_PHALANX_MORPHOLOGY_OF_THE_HAND	16	0.0241748	Up	0.0713114	0.84049
GO_MYOBLAST_DIFFERENTIATION	64	0.0294663	Up	0.0713388	0.84049
REACTOME_ACTIVATION_OF_AMPK_DOWNSTREAM_OF_NMDARS	18	0.177149	Up	0.0713507	0.84049
GO_POSITIVE_REGULATION_OF_ESTABLISHMENT_OF_PROTEIN_LOCALIZATION_TO_MITOCHONDRION	59	0.0364516	Up	0.0714076	0.84049
GO_REELIN_MEDIATED_SIGNALING_PATHWAY	6	0.044935	Up	0.0714454	0.84049
HP_RENAL_CORTICAL_CYSTS	15	0.0509839	Down	0.0714749	0.84049
WP_CANONICAL_AND_NONCANONICAL_NOTCH_SIGNALING	25	0.0610612	Up	0.0714992	0.84049
WP_PATHWAYS_REGULATING_HIPPO_SIGNALING	70	0.0542849	Up	0.0715098	0.84049
REACTOME_VEGFR2_MEDIATED_CELL_PROLIFERATION	17	0.0578066	Up	0.0715188	0.84049
GO_POSITIVE_REGULATION_OF_HYDROGEN_PEROXIDE_MEDIATED_PROGRAMMED_CELL_DEATH	4	-0.0545388	Up	0.0715642	0.84049
RAHMAN_TP53_TARGETS_PHOSPHORYLATED	20	0.0946976	Up	0.0715967	0.84049
GO_COPPER_ION_IMPORT	6	0.0517105	Down	0.0716925	0.84049
GO_POSITIVE_REGULATION_OF_ENDOCYTIC_RECYCLING	5	0.199833	Down	0.07177	0.84049
GO_CELLULAR_PROTEIN_CONTAINING_COMPLEX_LOCALIZATION	20	0.0675045	Up	0.0718437	0.84049
WP_ACETYLCHOLINE_SYNTHESIS	4	-0.0509874	Up	0.0718499	0.84049
HP_INCREASED_SKULL_OSSIFICATION	6	0.11171	Up	0.071906	0.84049
HP_REDUCED_ANTITHROMBIN_III_ACTIVITY	10	0.00364124	Up	0.071925	0.84049
WP_MAMMARY_GLAND_DEVELOPMENT_PATHWAY_EMBRYONIC_DEVELOPMENT_STAGE_1_OF_4	12	0.107007	Up	0.0719285	0.84049
NGO_MALIGNANT_GLIOMA_1P_LOH	15	0.164009	Up	0.0719486	0.84049
GO_KERATIN_FILAMENT	23	0.11494	Up	0.071954	0.84049
GO_SMAD_BINDING	67	0.0595874	Up	0.0720032	0.84049
GO_ACTIN_FILAMENT_BUNDLE	59	0.0375916	Up	0.072026	0.84049
GO_PLASMA_MEMBRANE_RAFT	81	0.0337595	Up	0.0720723	0.84049
WP_CHOLESTEROL_BIOSYNTHESIS_WITH_SKELETAL_DYSPLASIAS	7	0.134213	Up	0.0721393	0.84049
GO_RETROGRADE_AXONAL_TRANSPORT	13	0.0684835	Up	0.0721514	0.84049
REACTOME_ATF6_ATF6_ALPHA_ACTIVATES_CHAPERONES	12	0.0725725	Up	0.0721889	0.84049
GO_CELL_RECOGNITION	88	0.0266734	Up	0.0722688	0.84049
GO_REGULATION_OF_ERAD_PATHWAY	33	0.060541	Up	0.0723842	0.84049
GO_GLIAL_CELL_PROJECTION	22	0.0439085	Up	0.0724012	0.84049
HP_ABNORMAL_CIRCULATING_IGM_LEVEL	34	0.0226177	Down	0.0724013	0.84049
GO_POSITIVE_REGULATION_OF_CHOLESTEROL_STORAGE	4	-0.024291	Up	0.0724356	0.84049
REACTOME_DISASSEMBLY_OF_THE_DESTRUCTION_COMPLEX_AND_RECRUITMENT_OF_AXIN_TO_THE_MEMBRANE	26	0.122785	Up	0.0724385	0.84049
SEMBA_FHIT_TARGETS_DN	9	0.0102448	Down	0.0724507	0.84049
GO_CHONDROCYTE_DEVELOPMENT	22	0.0537676	Up	0.0725554	0.84049
GO_CARBOHYDRATE_PHOSPHATASE_ACTIVITY	5	0.110341	Up	0.0726311	0.84049
HALLMARK_MYC_TARGETS_V1	203	0.0795607	Up	0.0726355	0.84049
REACTOME_REGULATION_OF_INSULIN_LIKE_GROWTH_FACTOR_IGF_TRANSPORT_AND_UPTAKE_BY_INSULIN_LIKE_GROWTH_FACTOR_BINDING_PROTEINS_IGFBPS_	75	0.0639764	Up	0.0728237	0.84049
WP_GABA_RECEPTOR_SIGNALING	23	0.00747194	Down	0.0728283	0.84049
CAIRO_HEPATOBLASTOMA_UP	206	0.0426217	Up	0.0728791	0.84049
CHEOK_RESPONSE_TO_MERCAPTOPURINE_DN	19	0.0488361	Down	0.072891	0.84049
GO_ATP_SYNTHESIS_COUPLED_ELECTRON_TRANSPORT	97	0.0622889	Down	0.0729091	0.84049
GO_ASPARTIC_TYPE_ENDOPEPTIDASE_INHIBITOR_ACTIVITY	4	0.0343216	Up	0.0729268	0.84049
AMIT_DELAYED_EARLY_GENES	18	0.0637557	Up	0.0729597	0.84049
BRUNEAU_HEART_GREAT_VESSELS_AND_VALVULOGENESIS	6	0.0975685	Up	0.0729761	0.84049
MCBRYAN_TERMINAL_END_BUD_DN	5	0.0833564	Up	0.0730036	0.84049
HP_GINGIVITIS	16	0.0155345	Up	0.0730071	0.84049
WENG_POR_TARGETS_LIVER_UP	30	0.0891534	Up	0.0730296	0.84049
HP_LOW_HANGING_COLUMELLA	16	0.074485	Up	0.0730351	0.84049
WOTTON_RUNX_TARGETS_DN	25	0.0651303	Up	0.073051	0.84049
REACTOME_RHO_GTPASES_ACTIVATE_KTN1	10	0.0767264	Up	0.073138	0.84049
MYLLYKANGAS_AMPLIFICATION_HOT_SPOT_17	14	0.0276261	Up	0.0731737	0.84049
GO_INTRACILIARY_RETROGRADE_TRANSPORT	10	0.0359186	Down	0.0732364	0.84049
HP_FIBULAR_APLASIA	7	-0.0122088	Up	0.0733201	0.84049
MYLLYKANGAS_AMPLIFICATION_HOT_SPOT_25	5	-0.0515842	Up	0.0734538	0.84049
HP_PSEUDOHYPOPARATHYROIDISM	5	0.128067	Up	0.0734599	0.84049
BIOCARTA_AGR_PATHWAY	25	0.0686898	Up	0.073518	0.84049
GO_PYROPTOSIS	11	0.0210296	Down	0.0735583	0.84049
GO_GAMMA_TUBULIN_LARGE_COMPLEX	9	0.0441885	Down	0.0735601	0.84049
GO_POSITIVE_REGULATION_OF_ADENYLATE_CYCLASE_ACTIVITY	7	0.0151087	Down	0.0736271	0.84049
TERAO_AOX4_TARGETS_HG_UP	27	0.0407468	Up	0.0736539	0.84049
BIOCARTA_PLCD_PATHWAY	3	0.0975447	Down	0.0736723	0.84049
HP_EXERCISE_INDUCED_MUSCLE_FATIGUE	7	0.158514	Up	0.0737478	0.84049
HP_GASTROINTESTINAL_DYSMOTILITY	56	0.0227606	Down	0.0737599	0.84049
WP_CALCIUM_REGULATION_IN_THE_CARDIAC_CELL	103	0.0313728	Up	0.0737601	0.84049
PARK_HSC_VS_MULTIPOTENT_PROGENITORS_UP	15	0.0972941	Up	0.0738267	0.84049
GO_FIBRINOLYSIS	13	0.0706049	Up	0.0739999	0.84049
SHIN_B_CELL_LYMPHOMA_CLUSTER_7	24	0.0816716	Up	0.0740846	0.84049
DASU_IL6_SIGNALING_SCAR_UP	28	0.0636483	Up	0.0742184	0.84049
HP_FAIR_HAIR	11	0.0331758	Up	0.0742705	0.84049
GO_ENDODERMAL_CELL_FATE_COMMITMENT	11	-0.040741	Down	0.0743614	0.84049
GO_VOLTAGE_GATED_CALCIUM_CHANNEL_ACTIVITY_INVOLVED_IN_CARDIAC_MUSCLE_CELL_ACTION_POTENTIAL	3	-0.000132465	Down	0.0743839	0.84049
GO_MEMBRANE_RAFT_ASSEMBLY	14	0.00595633	Up	0.0743968	0.84049
HP_APLASIA_HYPOPLASIA_OF_THE_5TH_METACARPAL	7	0.0472718	Up	0.0744316	0.84049
HP_CONGENITAL_PSEUDOARTHROSIS_OF_THE_CLAVICLE	5	0.236725	Up	0.0744752	0.84049
YUAN_ZNF143_PARTNERS	25	0.0560131	Up	0.0744857	0.84049
WINTER_HYPOXIA_METAGENE	214	0.0705305	Up	0.0745075	0.84049
GO_HRD1P_UBIQUITIN_LIGASE_ERAD_L_COMPLEX	6	0.107036	Up	0.0745578	0.84049
GO_EUKARYOTIC_48S_PREINITIATION_COMPLEX	15	0.0421496	Up	0.0745635	0.84049
REACTOME_EPH_EPHRIN_SIGNALING	85	0.0478193	Up	0.0745803	0.84049
GO_VESICLE_CYTOSKELETAL_TRAFFICKING	62	0.0353727	Up	0.0746032	0.84049
GO_TRANSFORMING_GROWTH_FACTOR_BETA1_PRODUCTION	8	0.0607348	Up	0.0746716	0.84049
HP_LIMITED_WRIST_MOVEMENT	6	0.0646323	Down	0.074701	0.84049
PID_PRL_SIGNALING_EVENTS_PATHWAY	23	0.0546144	Up	0.0747266	0.84049
GO_P38MAPK_CASCADE	38	0.0478525	Up	0.0747682	0.84049
GO_NEGATIVE_REGULATION_OF_GOLGI_TO_PLASMA_MEMBRANE_PROTEIN_TRANSPORT	4	0.14717	Up	0.0748321	0.84049
GO_CELL_ADHESION_INVOLVED_IN_HEART_MORPHOGENESIS	4	0.15269	Up	0.0748604	0.84049
GO_REGULATION_OF_L_GLUTAMATE_IMPORT_ACROSS_PLASMA_MEMBRANE	5	0.142401	Up	0.0748782	0.84049
FALVELLA_SMOKERS_WITH_LUNG_CANCER	71	0.0333505	Up	0.0748837	0.84049
WP_REGULATION_OF_ACTIN_CYTOSKELETON	115	0.0615689	Up	0.0749932	0.84049
REACTOME_RECYCLING_PATHWAY_OF_L1	40	0.0893742	Up	0.0750093	0.84049
GO_NEGATIVE_REGULATION_OF_TELOMERE_CAPPING	8	0.152436	Down	0.0750423	0.84049
HP_MEDIAN_CLEFT_PALATE	12	0.0593035	Up	0.0751245	0.84049
GO_REGULATION_OF_AUTOPHAGY_OF_MITOCHONDRION_IN_RESPONSE_TO_MITOCHONDRIAL_DEPOLARIZATION	16	0.0683889	Up	0.075169	0.84049
HP_FIBROSARCOMA	8	0.00505474	Up	0.0752553	0.84049
BRUNEAU_SEPTATION_VENTRICULAR	6	0.0175135	Up	0.0752553	0.84049
REACTOME_VLDL_CLEARANCE	3	0.0610248	Up	0.075529	0.84049
GO_REGULATION_OF_PRESYNAPSE_ORGANIZATION	19	0.0321666	Up	0.0755541	0.84049
REACTOME_INTRINSIC_PATHWAY_FOR_APOPTOSIS	53	0.0312333	Up	0.0755679	0.84049
SENESE_HDAC1_AND_HDAC2_TARGETS_UP	194	0.0332454	Up	0.0756071	0.84049
GO_CELLULAR_RESPONSE_TO_ETHER	7	0.0414902	Up	0.0756114	0.84049
ONO_FOXP3_TARGETS_DN	27	0.0128577	Down	0.0756392	0.84049
GO_MEMBRANE_RAFT_LOCALIZATION	5	0.171176	Up	0.0756738	0.84049
GO_VASCULAR_ENDOTHELIAL_GROWTH_FACTOR_RECEPTOR_2_SIGNALING_PATHWAY	3	-0.0142818	Up	0.0757331	0.84049
HP_JERKY_OCULAR_PURSUIT_MOVEMENTS	5	0.171107	Up	0.0757411	0.84049
REACTOME_PROTEIN_UBIQUITINATION	65	0.0476671	Up	0.0757817	0.84049
GO_COSTAMERE	17	0.133972	Up	0.0758436	0.84049
HP_OSTEOLYSIS	64	0.0439494	Up	0.0758782	0.84049
GO_INHIBITORY_EXTRACELLULAR_LIGAND_GATED_ION_CHANNEL_ACTIVITY	4	-0.0327376	Down	0.0758921	0.84049
WANG_BARRETTS_ESOPHAGUS_AND_ESOPHAGUS_CANCER_DN	35	0.103279	Up	0.0759511	0.84049
HP_INTESTINAL_POLYP	51	0.0370925	Up	0.0759942	0.84049
HP_ANONYCHIA	56	0.089251	Up	0.075996	0.84049
GO_RESPONSE_TO_FLUID_SHEAR_STRESS	31	0.0243833	Up	0.0759983	0.84049
BIOCARTA_NFAT_PATHWAY	34	0.0604169	Up	0.076022	0.84049
LANDIS_ERBB2_BREAST_TUMORS_65_UP	21	0.117872	Up	0.0760902	0.84049
HOWLIN_CITED1_TARGETS_1_DN	34	0.0595236	Up	0.0761142	0.84049
GO_POSITIVE_REGULATION_OF_MORPHOGENESIS_OF_AN_EPITHELIUM	26	-0.000937651	Up	0.0761462	0.84049
HP_REDUCED_CIRCULATING_PROLACTIN_CONCENTRATION	13	0.0568324	Up	0.0762436	0.84049
GO_POSITIVE_REGULATION_OF_CYSTEINE_TYPE_ENDOPEPTIDASE_ACTIVITY_INVOLVED_IN_APOPTOTIC_SIGNALING_PATHWAY	10	0.0266461	Up	0.0762543	0.84049
KEGG_STARCH_AND_SUCROSE_METABOLISM	25	0.0578935	Up	0.0762871	0.84049
WP_SIGNALING_OF_HEPATOCYTE_GROWTH_FACTOR_RECEPTOR	34	0.0572129	Up	0.0762905	0.84049
HP_ABNORMAL_SUBSTANTIA_NIGRA_MORPHOLOGY	15	-0.00844143	Down	0.0762908	0.84049
REACTOME_SHC1_EVENTS_IN_EGFR_SIGNALING	13	0.0166193	Up	0.0763162	0.84049
GO_PYRIMIDINE_RIBONUCLEOSIDE_METABOLIC_PROCESS	10	0.0956107	Down	0.0764172	0.84049
SENESE_HDAC1_TARGETS_UP	404	0.0552667	Up	0.0766086	0.84049
GO_REGULATION_OF_CELL_SUBSTRATE_ADHESION	172	0.0399179	Up	0.0766511	0.84049
GO_VIRAL_TRANSLATIONAL_TERMINATION_REINITIATION	5	0.117624	Up	0.076668	0.84049
DOANE_BREAST_CANCER_CLASSES_DN	30	0.0750154	Up	0.0767112	0.84049
GO_REGULATION_OF_RNA_BINDING	12	0.0458477	Up	0.0767726	0.84049
GERHOLD_ADIPOGENESIS_DN	59	0.0806987	Up	0.0767732	0.84049
GOUYER_TATI_TARGETS_UP	9	-0.0370791	Down	0.07681	0.84049
GO_REGULATION_OF_BICELLULAR_TIGHT_JUNCTION_ASSEMBLY	24	0.0417074	Up	0.07688	0.84049
GO_DETECTION_OF_ABIOTIC_STIMULUS	67	0.0124587	Down	0.0768909	0.84049
GO_INTRACILIARY_TRANSPORT_PARTICLE	25	0.0310718	Down	0.0769443	0.84049
GO_CUL4B_RING_E3_UBIQUITIN_LIGASE_COMPLEX	5	-0.0313875	Down	0.0769904	0.84049
PHONG_TNF_RESPONSE_VIA_P38_PARTIAL	158	0.0595031	Up	0.0770421	0.84049
KLEIN_PRIMARY_EFFUSION_LYMPHOMA_UP	38	0.0386379	Up	0.0771473	0.84049
GO_RESPIRASOME	98	0.0774987	Down	0.0771504	0.84049
GO_DEATH_RECEPTOR_BINDING	17	0.0289019	Up	0.0771878	0.84049
GO_BETA_CATENIN_BINDING	71	0.0468737	Up	0.0772193	0.84049
REACTOME_SIGNALING_BY_TGFB_FAMILY_MEMBERS	91	0.0497129	Up	0.07722	0.84049
HP_BIFID_NASAL_TIP	7	0.0312658	Up	0.0773331	0.84049
REACTOME_CLASS_C_3_METABOTROPIC_GLUTAMATE_PHEROMONE_RECEPTORS_	8	-0.00679073	Down	0.0773436	0.84049
GO_PROTEIN_LOCALIZATION_TO_CELL_CELL_JUNCTION	15	0.118726	Up	0.0774963	0.84049
MORI_PLASMA_CELL_UP	47	0.0571434	Up	0.0775198	0.84049
GO_TRACHEA_MORPHOGENESIS	9	0.0237579	Up	0.0775602	0.84049
GO_1_4_ALPHA_OLIGOGLUCAN_PHOSPHORYLASE_ACTIVITY	5	0.1291	Up	0.0775704	0.84049
GO_REGULATION_OF_ARTERY_MORPHOGENESIS	3	0.22235	Up	0.0775972	0.84049
GO_CYTOPLASMIC_UBIQUITIN_LIGASE_COMPLEX	12	0.0335662	Up	0.077602	0.84049
GO_PROTON_TRANSPORTING_ATP_SYNTHASE_COMPLEX_COUPLING_FACTOR_F_O	13	0.126019	Down	0.0776625	0.84049
HP_CENTRAL_APNEA	13	0.0280801	Up	0.0776799	0.84049
GO_CELLULAR_SODIUM_ION_HOMEOSTASIS	11	-0.00235481	Up	0.0777006	0.84049
HP_HETEROPHORIA	5	0.0741498	Up	0.0778541	0.84049
GO_FATTY_ACID_SYNTHASE_ACTIVITY	9	0.0947796	Up	0.0778569	0.84049
AMIT_EGF_RESPONSE_480_HELA	164	0.0907729	Up	0.0778957	0.84049
CHICAS_RB1_TARGETS_LOW_SERUM	88	0.0501588	Down	0.0779535	0.84049
GO_MICROTUBULE_ORGANIZING_CENTER_LOCALIZATION	32	0.0487761	Up	0.077969	0.84049
HP_ABNORMAL_CIRCULATING_MONOCARBOXYLIC_ACID_COCENTRATION	4	-0.0227046	Up	0.0779834	0.84049
REACTOME_SELENOAMINO_ACID_METABOLISM	111	0.284168	Down	0.0780441	0.84049
GO_L_HISTIDINE_TRANSMEMBRANE_TRANSPORTER_ACTIVITY	4	0.055428	Up	0.0780861	0.84049
GO_POSITIVE_REGULATION_OF_GLIAL_CELL_DIFFERENTIATION	30	0.0429028	Up	0.0781318	0.84049
GO_REGULATION_OF_EXTRACELLULAR_MATRIX_ORGANIZATION	34	0.0505336	Up	0.0781495	0.84049
GO_GLUTATHIONE_TRANSPORT	6	0.0492646	Up	0.0781595	0.84049
SCHLOSSER_MYC_TARGETS_AND_SERUM_RESPONSE_UP	50	0.0869939	Up	0.0783207	0.84049
GO_PHOSPHATIDYLINOSITOL_PHOSPHORYLATION	50	0.0329183	Up	0.078333	0.84049
GO_POSTSYNAPTIC_ENDOSOME	14	0.0253549	Up	0.0783404	0.84049
GO_SYNCYTIUM_FORMATION	39	0.0324433	Up	0.0783593	0.84049
GO_REGULATION_OF_CAMP_DEPENDENT_PROTEIN_KINASE_ACTIVITY	16	0.0333814	Up	0.0783664	0.84049
GO_REGULATION_OF_ACTIN_FILAMENT_BASED_MOVEMENT	26	0.0658968	Up	0.0783717	0.84049
GO_POSITIVE_REGULATION_OF_T_CELL_APOPTOTIC_PROCESS	10	0.00561331	Down	0.0784957	0.84049
GO_AROMATIC_AMINO_ACID_TRANSMEMBRANE_TRANSPORTER_ACTIVITY	9	0.0369158	Up	0.0787409	0.84049
HP_BILATERAL_CLEFT_LIP_AND_PALATE	5	0.210169	Up	0.0787669	0.84049
HP_VASCULAR_TORTUOSITY	20	0.0887684	Down	0.0788195	0.84049
GO_POSITIVE_REGULATION_OF_NUCLEOBASE_CONTAINING_COMPOUND_TRANSPORT	8	0.0416786	Up	0.0788463	0.84049
GO_REGULATION_OF_STEROL_TRANSPORT	37	0.045414	Up	0.0788755	0.84049
HALLMARK_NOTCH_SIGNALING	31	0.0735648	Up	0.0789993	0.84049
STONER_ESOPHAGEAL_CARCINOGENESIS_UP	35	0.0592405	Up	0.0790207	0.84049
GO_REGULATION_OF_PROTEIN_CATABOLIC_PROCESS_IN_THE_VACUOLE	10	0.0371276	Up	0.0790463	0.84049
GO_STEROL_BINDING	43	0.0366188	Up	0.0790698	0.84049
HP_ANODONTIA	12	0.0499733	Up	0.0790892	0.84049
GO_SERINE_FAMILY_AMINO_ACID_CATABOLIC_PROCESS	9	-0.0368544	Down	0.0791026	0.84049
GO_REGULATION_OF_FATTY_ACID_BETA_OXIDATION	16	0.0173154	Down	0.0791215	0.84049
PID_NOTCH_PATHWAY	52	0.0391696	Up	0.079136	0.84049
HP_RECURRENT_BACTERIAL_SKIN_INFECTIONS	13	0.0359247	Up	0.0791415	0.84049
REACTOME_SERINE_BIOSYNTHESIS	8	0.0531648	Up	0.0792017	0.84049
TIEN_INTESTINE_PROBIOTICS_2HR_DN	87	0.0237761	Up	0.0793015	0.84049
REACTOME_ACETYLCHOLINE_BINDING_AND_DOWNSTREAM_EVENTS	5	-0.0280909	Down	0.0793438	0.84049
GO_DOUBLE_STRANDED_RNA_BINDING	71	0.0505924	Up	0.0793641	0.84049
GO_DETECTION_OF_LIGHT_STIMULUS	35	0.0305559	Down	0.0794601	0.84049
GO_CGMP_BINDING	5	-0.0264115	Down	0.0794602	0.84049
GO_ENDOPLASMIC_RETICULUM_TO_CYTOSOL_TRANSPORT	27	0.0937025	Up	0.0794941	0.84049
GO_POSITIVE_REGULATION_OF_RNA_BINDING	9	0.0390121	Up	0.0795336	0.84049
REACTOME_MITOCHONDRIAL_FATTY_ACID_BETA_OXIDATION_OF_UNSATURATED_FATTY_ACIDS	6	0.102286	Down	0.0795738	0.84049
GO_REGULATION_OF_CELLULAR_PROTEIN_LOCALIZATION	490	0.0446726	Up	0.079574	0.84049
FERRANDO_LYL1_NEIGHBORS	14	-0.0330659	Down	0.079707	0.84049
GO_UNSATURATED_FATTY_ACID_BIOSYNTHETIC_PROCESS	45	0.0362678	Up	0.0797387	0.84049
HP_TURRICEPHALY	30	0.0493841	Up	0.0797847	0.84049
ZHAN_MULTIPLE_MYELOMA_CD1_DN	41	0.0273044	Up	0.0798467	0.84049
GO_NITRIC_OXIDE_SYNTHASE_REGULATOR_ACTIVITY	7	0.106917	Up	0.0798974	0.84049
HP_DECREASED_PROPORTION_OF_CD8_POSITIVE_T_CELLS	4	0.0476231	Down	0.0799165	0.84049
KEGG_PRIMARY_IMMUNODEFICIENCY	24	0.00127334	Down	0.0799746	0.84049
HP_PROXIMAL_FEMORAL_EPIPHYSIOLYSIS	5	0.0840105	Up	0.080005	0.84049
GO_NEGATIVE_REGULATION_OF_LIPOPROTEIN_LIPASE_ACTIVITY	4	0.12912	Up	0.0800071	0.84049
KEGG_RIBOSOME	92	0.393268	Down	0.0801073	0.84049
HP_ABNORMALITY_OF_THE_1ST_METACARPAL	21	0.00814963	Up	0.0801777	0.84049
GO_MESODERM_MORPHOGENESIS	48	0.0444081	Up	0.0801829	0.84049
REACTOME_REGULATION_OF_CHOLESTEROL_BIOSYNTHESIS_BY_SREBP_SREBF_	58	0.0703202	Up	0.0802566	0.84049
GO_REGULATION_OF_LEUKOCYTE_DEGRANULATION	38	0.0222504	Down	0.0802643	0.84049
HP_COMPENSATED_HYPOTHYROIDISM	3	0.143054	Down	0.0802737	0.84049
HP_DECREASED_LEVEL_OF_GABA_IN_SERUM	3	0.0138464	Up	0.0803191	0.84049
HP_DYSCALCULIA	15	0.0357558	Up	0.0803388	0.84049
GO_CELL_CELL_RECOGNITION	42	0.0340168	Up	0.0803817	0.84049
GO_ANTERIOR_COMMISSURE_MORPHOGENESIS	3	0.111185	Up	0.0803993	0.84049
PID_INSULIN_PATHWAY	39	0.0594267	Up	0.0804201	0.84049
HP_HYPERMELANOTIC_MACULE	59	0.0279092	Up	0.0804515	0.84049
GO_NEGATIVE_REGULATION_OF_EPITHELIAL_CELL_DIFFERENTIATION	34	0.0789816	Up	0.0804549	0.84049
VALK_AML_CLUSTER_13	18	0.0445599	Up	0.0807128	0.84049
EHRLICH_ICF_SYNDROM_UP	9	0.00486292	Down	0.0807536	0.84049
GO_NEUROTROPHIN_SIGNALING_PATHWAY	33	0.0197267	Up	0.0808045	0.84049
GO_PROTEIN_EXIT_FROM_ENDOPLASMIC_RETICULUM	44	0.0751687	Up	0.0808152	0.84049
PID_LKB1_PATHWAY	46	0.0506906	Up	0.0808892	0.84049
HP_RENAL_SALT_WASTING	7	0.0539198	Down	0.080891	0.84049
REACTOME_EUKARYOTIC_TRANSLATION_ELONGATION	98	0.389079	Down	0.0809299	0.84049
HP_MULTIPLE_LENTIGINES	10	-0.00123257	Up	0.0809538	0.84049
HP_FINGER_AGNOSIA	6	0.01522	Up	0.0810256	0.84049
GO_C_C_CHEMOKINE_BINDING	7	0.0129083	Down	0.081027	0.84049
HP_ABNORMAL_LOWER_MOTOR_NEURON_MORPHOLOGY	22	0.0469051	Up	0.0810492	0.84049
BIOCARTA_PITX2_PATHWAY	13	0.139623	Up	0.0810806	0.84049
HP_CUTANEOUS_SYNDACTYLY_OF_TOES	8	0.176428	Up	0.0811048	0.84049
GO_HEMIDESMOSOME	7	0.202946	Up	0.0811081	0.84049
KEGG_OOCYTE_MEIOSIS	96	0.0306569	Up	0.0811188	0.84049
GO_NUCLEAR_BODY_ORGANIZATION	13	0.0901706	Up	0.0811261	0.84049
GO_NEGATIVE_REGULATION_OF_PINOCYTOSIS	5	0.0581836	Up	0.0811266	0.84049
GO_AORTA_MORPHOGENESIS	23	0.0999986	Up	0.0811317	0.84049
BIOCARTA_NPC_PATHWAY	10	0.083349	Up	0.0812039	0.84049
HP_AUTOAMPUTATION	10	0.0191316	Up	0.0812634	0.84049
ALONSO_METASTASIS_DN	19	0.0302523	Down	0.0813281	0.84049
GO_OSTEOCLAST_DIFFERENTIATION	66	0.0461595	Up	0.0813695	0.84049
REACTOME_REGULATION_OF_GENE_EXPRESSION_BY_HYPOXIA_INDUCIBLE_FACTOR	9	0.0318136	Up	0.0813889	0.84049
GO_PATTERN_RECOGNITION_RECEPTOR_ACTIVITY	16	0.0153806	Down	0.0813948	0.84049
GO_REGULATION_OF_DOPAMINERGIC_NEURON_DIFFERENTIATION	6	0.0277516	Up	0.0814415	0.84049
GO_NEGATIVE_REGULATION_OF_CD8_POSITIVE_ALPHA_BETA_T_CELL_ACTIVATION	5	0.0464894	Up	0.0815835	0.84049
DESERT_PERIPORTAL_HEPATOCELLULAR_CARCINOMA_SUBCLASS_UP	80	0.0208963	Down	0.0816416	0.84049
GO_MAGNESIUM_ION_HOMEOSTASIS	7	0.0462471	Up	0.081667	0.84049
PID_BETA_CATENIN_DEG_PATHWAY	16	0.120301	Up	0.0816692	0.84049
FUJIWARA_PARK2_IN_LIVER_CANCER_UP	6	0.107245	Up	0.0816732	0.84049
HP_SPARSE_BODY_HAIR	42	0.0530631	Up	0.0817119	0.84049
GO_ASTROCYTE_DIFFERENTIATION	54	0.07042	Up	0.0817548	0.84049
GO_MEMBRANE_PROTEIN_ECTODOMAIN_PROTEOLYSIS	39	0.0483946	Up	0.0818503	0.84049
GO_REGULATION_OF_INTRACELLULAR_LIPID_TRANSPORT	7	0.0274435	Up	0.0818946	0.84049
REACTOME_NOTCH4_ACTIVATION_AND_TRANSMISSION_OF_SIGNAL_TO_THE_NUCLEUS	10	0.0722118	Up	0.081896	0.84049
HP_CONCAVE_NAIL	12	0.0499376	Down	0.081904	0.84049
GO_RESPONSE_TO_ZINC_ION	35	0.0757921	Down	0.0819447	0.84049
GO_VASCULAR_TRANSPORT	8	0.0588613	Up	0.0819567	0.84049
GO_PROTEIN_K27_LINKED_UBIQUITINATION	5	0.0562518	Down	0.0820087	0.84049
HP_DYSPHASIA	43	0.0332132	Up	0.082024	0.84049
GO_TRNA_PSEUDOURIDINE_SYNTHESIS	5	0.0228638	Up	0.0820359	0.84049
GO_COLLAGEN_TYPE_IV_TRIMER	4	0.00512847	Up	0.0820486	0.84049
GOTTWEIN_TARGETS_OF_KSHV_MIR_K12_11	62	0.0452985	Up	0.082184	0.84049
HP_INTELLECTUAL_DISABILITY_BORDERLINE	8	-0.0162027	Down	0.0821854	0.84049
MILI_PSEUDOPODIA_CHEMOTAXIS_DN	444	0.054679	Up	0.0822004	0.84049
HP_ESOPHAGEAL_STENOSIS	23	0.0280581	Up	0.0822665	0.84049
GO_ISOPRENOID_BINDING	18	0.0541114	Up	0.0823713	0.84049
GO_CORTICAL_ACTIN_CYTOSKELETON	68	0.0429543	Up	0.0824511	0.84049
WP_PRIMARY_FOCAL_SEGMENTAL_GLOMERULOSCLEROSIS_FSGS	56	0.0732099	Up	0.0825033	0.84049
GO_CELL_MATRIX_ADHESION_MEDIATOR_ACTIVITY	5	-0.0182551	Up	0.082567	0.84049
GO_COLLAGEN_BINDING_INVOLVED_IN_CELL_MATRIX_ADHESION	5	-0.0182551	Up	0.082567	0.84049
HP_THYROID_AGENESIS	5	0.0647331	Down	0.0825883	0.84049
HP_ABNORMAL_MOTOR_NERVE_CONDUCTION_VELOCITY	41	0.0497971	Up	0.0825985	0.84049
LUI_THYROID_CANCER_CLUSTER_1	51	0.0466891	Up	0.0826361	0.84049
HP_NEOPLASM_OF_THE_RECTUM	38	0.0280835	Up	0.0827447	0.84049
HP_APLASIA_HYPOPLASIA_OF_THE_PHALANGES_OF_THE_HALLUX	6	0.080935	Up	0.0828587	0.84049
GO_FOUR_WAY_JUNCTION_HELICASE_ACTIVITY	6	0.0176188	Down	0.0829094	0.84049
HP_ABNORMAL_BASAL_GANGLIA_MRI_SIGNAL_INTENSITY	45	0.0619861	Down	0.0829335	0.84049
HP_ABNORMAL_RENAL_TUBULE_MORPHOLOGY	63	0.0142919	Down	0.0829687	0.84049
GO_POSITIVE_REGULATION_OF_CD4_POSITIVE_ALPHA_BETA_T_CELL_ACTIVATION	20	0.0470113	Up	0.0831288	0.84049
GO_DNA_REPLICATION_SYNTHESIS_OF_RNA_PRIMER	5	-0.00322377	Down	0.0832059	0.84049
LOPEZ_MESOTHELIOMA_SURVIVAL_UP	10	0.0173696	Up	0.0832381	0.84049
HP_CONGENITAL_MALFORMATION_OF_THE_LEFT_HEART	23	0.0474627	Up	0.083254	0.84049
MARZEC_IL2_SIGNALING_UP	97	0.033507	Up	0.0833711	0.84049
GO_MUCOSAL_ASSOCIATED_LYMPHOID_TISSUE_DEVELOPMENT	4	-0.0322823	Down	0.0833717	0.84049
GO_PRI_MIRNA_TRANSCRIPTION_BY_RNA_POLYMERASE_II	47	0.0344526	Up	0.0833837	0.84049
HP_GINGIVAL_BLEEDING	33	0.0358193	Up	0.0833924	0.84049
WP_CYTOPLASMIC_RIBOSOMAL_PROTEINS	94	0.367983	Down	0.0834341	0.84049
GO_SODIUM_ION_BINDING	7	0.0280148	Up	0.0834367	0.84049
GO_SCHWANN_CELL_MIGRATION	3	0.0436733	Up	0.0836518	0.84049
KEGG_HOMOLOGOUS_RECOMBINATION	28	0.0179959	Down	0.0836564	0.84049
GO_UTP_METABOLIC_PROCESS	9	0.0857408	Down	0.0836643	0.84049
BIOCARTA_CSK_PATHWAY	9	-0.0151104	Up	0.083728	0.84049
BERNARD_PPAPDC1B_TARGETS_DN	49	0.0264868	Up	0.0837343	0.84049
GO_NEUTRAL_AMINO_ACID_TRANSPORT	31	0.0288128	Up	0.0837357	0.84049
LEIN_OLIGODENDROCYTE_MARKERS	54	0.0517749	Up	0.0837637	0.84049
HP_POLYCYTHEMIA	14	0.0118689	Up	0.0837787	0.84049
LIAO_HAVE_SOX4_BINDING_SITES	37	0.0438117	Up	0.0838917	0.84049
REACTOME_RESPONSE_OF_EIF2AK4_GCN2_TO_AMINO_ACID_DEFICIENCY	106	0.327772	Down	0.0839291	0.84049
HALLMARK_UV_RESPONSE_DN	135	0.0386901	Up	0.0840395	0.84049
GO_SMAD_PROTEIN_COMPLEX_ASSEMBLY	11	0.018604	Up	0.0840618	0.84049
REACTOME_SIGNALING_BY_ACTIVIN	11	0.0239129	Up	0.0841312	0.84049
HALLMARK_GLYCOLYSIS	180	0.0574885	Up	0.0841972	0.84049
DE_YY1_TARGETS_DN	91	0.0619439	Up	0.0842228	0.84049
HP_ABNORMALITY_OF_THE_COLUMELLA	40	0.0426383	Up	0.0843181	0.84049
REACTOME_NEF_MEDIATED_DOWNREGULATION_OF_MHC_CLASS_I_COMPLEX_CELL_SURFACE_EXPRESSION	13	0.0443471	Up	0.0844191	0.84049
HP_ARNOLD_CHIARI_TYPE_I_MALFORMATION	18	0.0277141	Up	0.0844615	0.84049
GO_PROSTAGLANDIN_TRANSPORT	14	0.0204424	Down	0.0844665	0.84049
HP_ABNORMALITY_OF_THE_DISTAL_PHALANGES_OF_THE_TOES	24	0.0540556	Up	0.0845075	0.84049
GO_PRESYNAPTIC_CYTOSOL	10	0.0653034	Up	0.0845732	0.84049
HP_SOMATIC_MOSAICISM	10	0.0642254	Up	0.084606	0.84049
GO_POSITIVE_REGULATION_OF_SPINDLE_CHECKPOINT	7	0.0271473	Up	0.0846194	0.84049
GO_NEGATIVE_REGULATION_OF_MRNA_METABOLIC_PROCESS	76	0.0413918	Up	0.0846224	0.84049
GO_CELL_MIGRATION_INVOLVED_IN_SPROUTING_ANGIOGENESIS	48	0.0259712	Up	0.0846294	0.84049
RIZ_ERYTHROID_DIFFERENTIATION_APOBEC2	17	-9.26e-05	Down	0.0846981	0.84049
GO_PROTEIN_INSERTION_INTO_MEMBRANE	66	0.020155	Up	0.0847518	0.84049
GO_NEGATIVE_REGULATION_OF_INTERLEUKIN_1_MEDIATED_SIGNALING_PATHWAY	3	0.0771595	Up	0.0847637	0.84049
HP_UVEAL_MELANOMA	5	0.0294856	Up	0.0848549	0.84049
WP_OXIDATIVE_PHOSPHORYLATION	62	0.0854715	Down	0.0848669	0.84049
REACTOME_PROCESSIVE_SYNTHESIS_ON_THE_LAGGING_STRAND	15	0.0501444	Down	0.084946	0.84049
HP_IMPAIRED_OROPHARYNGEAL_SWALLOW_RESPONSE	5	0.182838	Down	0.0850003	0.84049
GO_NEGATIVE_REGULATION_OF_CELLULAR_PROTEIN_LOCALIZATION	96	0.0427434	Up	0.085041	0.84049
MATTHEWS_SKIN_CARCINOGENESIS_VIA_JUN	11	0.148858	Up	0.0851459	0.84049
GO_REGULATION_OF_LAMELLIPODIUM_ORGANIZATION	39	0.0609061	Up	0.0851523	0.84049
REACTOME_TRIGLYCERIDE_CATABOLISM	15	0.0101139	Up	0.0851546	0.84049
HP_NORMOCHROMIC_ANEMIA	9	0.128302	Up	0.085177	0.84049
LEONARD_HYPOXIA	40	0.125236	Up	0.0852183	0.84049
GO_POSITIVE_REGULATION_OF_SIGNAL_TRANSDUCTION_BY_P53_CLASS_MEDIATOR	21	0.0616987	Down	0.085239	0.84049
BOYAULT_LIVER_CANCER_SUBCLASS_G23_DN	6	-0.0679961	Up	0.0853348	0.84049
BASSO_HAIRY_CELL_LEUKEMIA_UP	66	0.0499829	Up	0.0854189	0.84049
GO_NEGATIVE_REGULATION_OF_CELL_JUNCTION_ASSEMBLY	27	0.0413366	Up	0.0855287	0.84049
GO_RACEMASE_AND_EPIMERASE_ACTIVITY_ACTING_ON_CARBOHYDRATES_AND_DERIVATIVES	12	0.0431806	Down	0.0855917	0.84049
KYNG_WERNER_SYNDROM_AND_NORMAL_AGING_UP	68	0.05258	Up	0.0857112	0.84049
HP_MYOCLONIC_ABSENCE_SEIZURE	5	0.00336948	Up	0.0857958	0.84049
HP_ABNORMAL_WAIST_TO_HIP_RATIO	20	0.0091792	Down	0.0858011	0.84049
BRUECKNER_TARGETS_OF_MIRLET7A3_UP	95	0.0526324	Up	0.0858098	0.84049
HP_APLASIA_HYPOPLASIA_OF_THE_4TH_METACARPAL	13	0.0427825	Up	0.0858138	0.84049
GO_BRUSH_BORDER	70	0.0429003	Up	0.0858236	0.84049
REACTOME_RESPONSE_TO_ELEVATED_PLATELET_CYTOSOLIC_CA2_	88	0.074106	Up	0.0858789	0.84049
GO_PHOTOTRANSDUCTION	26	0.0398556	Down	0.0858919	0.84049
HP_ABNORMAL_FULL_FIELD_ELECTRORETINOGRAM	24	0.0435415	Down	0.0859077	0.84049
GO_ENDOTHELIAL_CELL_DEVELOPMENT	55	0.0670208	Up	0.0859596	0.84049
GO_ER_UBIQUITIN_LIGASE_COMPLEX	7	0.147291	Up	0.0859737	0.84049
PID_WNT_SIGNALING_PATHWAY	19	0.0377484	Up	0.0860105	0.84049
GO_WNT_SIGNALOSOME	11	0.0129231	Up	0.0861737	0.84049
RIGGINS_TAMOXIFEN_RESISTANCE_DN	196	0.057126	Up	0.0861924	0.84049
FUNG_IL2_TARGETS_WITH_STAT5_BINDING_SITES	5	0.127521	Up	0.0862688	0.84049
HP_ABNORMALITY_OF_FUNDUS_PIGMENTATION	25	0.0134812	Down	0.086324	0.84049
HP_NEUROENDOCRINE_NEOPLASM	32	0.0349451	Up	0.0863587	0.84049
BIOCARTA_PLATELETAPP_PATHWAY	8	0.0998813	Up	0.0864095	0.84049
GO_CELL_PROLIFERATION_IN_MIDBRAIN	4	0.117748	Up	0.0864588	0.84049
BROWN_MYELOID_CELL_DEVELOPMENT_DN	108	0.0303725	Up	0.0864977	0.84049
GO_NUCLEAR_INCLUSION_BODY	12	0.0253905	Up	0.0865014	0.84049
HANSON_HRAS_SIGNALING_VIA_NFKB	17	0.0841466	Up	0.0865073	0.84049
HP_ABNORMALITY_OF_THE_MIDDLE_EAR_OSSICLES	13	0.0440981	Up	0.0865928	0.84049
REACTOME_EXTENSION_OF_TELOMERES	50	0.014994	Down	0.0866033	0.84049
RICKMAN_HEAD_AND_NECK_CANCER_A	55	0.00873805	Down	0.0866921	0.84049
GO_IMPORT_INTO_NUCLEUS	154	0.0444171	Up	0.0866962	0.84049
GO_ANAGEN	4	0.107165	Up	0.0867822	0.84049
[truncated: 17,976 more rows]
