# Supplementary material for: Comparison of Intracellular Transcriptional Response of NHBE Cells to Infection with SARS-CoV-2 Washington and New York Strains
Source: Front Cell Infect Microbiol. 2022 Sep 20;12:1009328. doi: 10.3389/fcimb.2022.1009328 (PMC9530606; doi:10.3389/fcimb.2022.1009328)
Supplement: Supplementary Table 14 — Significant affected signaling pathways in the NY isolate (infected vs mock-infected) at 6hpi. [file DataSheet_1.csv]

	Name	pSize	NDE	pNDE	tA	pPERT	pG	pGFdr	pGFWER	Status	SourceDB
1	Cell cycle	120	52	1.80E-05	-8.321257461	0.562	0.000126459	0.022256776	0.022256776	Inhibited	KEGG
2	Keratinization	67	35	2.87E-06	4.697576923	0.0376	1.84E-06	0.001557831	0.001557831	Activated	Reactome
3	Stabilization and expansion of the E-cadherin adherens junction	37	21	5.67E-05	45.75497056	0.162	0.000115652	0.01746342	0.01746342	Activated	NCI
4	Alzheimer disease-presenilin pathway	51	24	0.000773611	6.0435	0.0308	0.00027746	0.004439365	0.004439365	Activated	Panther
5	Plasminogen activating cascade	5	5	0.001109541	0	NA	0.001109541	0.007252596	0.017752657	Inhibited	Panther
6	Integrin signalling pathway	86	36	0.000737496	5.7245	0.1864	0.001359862	0.007252596	0.021757788	Activated	Panther
pSize: the number of nodes in the pathway
NDE: number of differentially expressed genes based on unadjusted p-value
pNDE: hypergeometric p-value for enriched DEGs in pathway
tA: total net accumulated perturbation (tA)
pPERT: bootstrap p-value
pG: unadjusted global probability
pGFdr: FDR correction of pG p < 0.05
pGFWER: Bonferroni-corrected pG
Activated/Inhibited: predicted effect on signaling pathway based on the direction of the tA value.
