# Supplementary material for: Comparison of Intracellular Transcriptional Response of NHBE Cells to Infection with SARS-CoV-2 Washington and New York Strains
Source: Front Cell Infect Microbiol. 2022 Sep 20;12:1009328. doi: 10.3389/fcimb.2022.1009328 (PMC9530606; doi:10.3389/fcimb.2022.1009328)
Supplement: Supplementary Table 15 — Significant affected signaling pathways in the NY isolate (infected vs mock-infected) at 12hpi. [file DataSheet_2.csv]

	Name	pSize	NDE	pNDE	tA	pPERT	pG	pGFdr	pGFWER	Status	SourceDB
1	Regulation of actin cytoskeleton	152	67	7.20E-05	-9.878686742	0.2344	0.000202328	0.035812023	0.035812023	Inhibited	KEGG
2	Signaling by TGF-beta Receptor Complex	70	41	3.14E-07	178.8587619	0.1024	5.87E-07	0.000509643	0.000509643	Activated	Reactome
3	Keratinization	67	36	2.39E-05	2.58836859	0.1228	4.02E-05	0.017467345	0.03493469	Activated	Reactome
4	mTOR signaling pathway	43	25	7.55E-05	-13.90181557	0.3756	0.000325113	0.049417206	0.049417206	Inhibited	NCI
5	Plasminogen activating cascade	5	5	0.002159329	0	NA	0.002159329	0.034549259	0.034549259	Inhibited	Panther
pSize: the number of nodes in the pathway
NDE: number of differentially expressed genes based on unadjusted p-value
pNDE: hypergeometric p-value for enriched DEGs in pathway
tA: total net accumulated perturbation (tA)
pPERT: bootstrap p-value
pG: unadjusted global probability
pGFdr: FDR correction of pG p < 0.05
pGFWER: Bonferroni-corrected pG
Activated/Inhibited: predicted effect on signaling pathway based on the direction of the tA value.
