# Supplementary material for: Comparison of Intracellular Transcriptional Response of NHBE Cells to Infection with SARS-CoV-2 Washington and New York Strains
Source: Front Cell Infect Microbiol. 2022 Sep 20;12:1009328. doi: 10.3389/fcimb.2022.1009328 (PMC9530606; doi:10.3389/fcimb.2022.1009328)
Supplement: Supplementary Table 16 — Significant affected signaling pathways in the NY isolate (infected vs mock-infected) at 24hpi. [file DataSheet_3.csv]

	Name	pSize	NDE	pNDE	tA	pPERT	pG	pGFdr	pGFWER	Status	SourceDB
1	Olfactory transduction	59	32	0.064306749	-117.5115	2.00E-06	2.17E-06	0.000383958	0.000383958	Inhibited	KEGG
2	Regulation of actin cytoskeleton	152	92	1.76E-05	20.7980687	0.5172	0.000114513	0.010134396	0.020268791	Activated	KEGG
3	Peptide chain elongation	85	65	6.14E-10	-49.864	8.00E-04	1.44E-11	4.76E-09	1.26E-08	Inhibited	Reactome
4	Nonsense-Mediated Decay (NMD)	112	81	5.87E-10	-79.64277571	0.0012	2.04E-11	4.76E-09	1.78E-08	Inhibited	Reactome
5	Nonsense Mediated Decay (NMD) enhanced by the Exon Junction Complex (EJC)	112	81	5.87E-10	-80.43488177	0.0012	2.04E-11	4.76E-09	1.78E-08	Inhibited	Reactome
6	Eukaryotic Translation Elongation	88	66	1.89E-09	-50.996	4.00E-04	2.19E-11	4.76E-09	1.91E-08	Inhibited	Reactome
7	Eukaryotic Translation Termination	89	67	1.08E-09	-1.711	0.3824	9.37E-09	1.63E-06	8.16E-06	Inhibited	Reactome
8	Translation	150	92	8.20E-06	-49.31730161	0.0032	4.84E-07	7.03E-05	0.000421655	Inhibited	Reactome
9	SRP-dependent cotranslational protein targeting to membrane	109	75	8.24E-08	0.133	0.9624	1.38E-06	0.000171236	0.00119865	Activated	Reactome
10	GTP hydrolysis and joining of the 60S ribosomal subunit	109	74	2.36E-07	0	1	3.83E-06	0.000417191	0.003337526	Inhibited	Reactome
11	Eukaryotic Translation Initiation	116	76	1.43E-06	-0.611014368	0.9292	1.94E-05	0.001690923	0.016861921	Inhibited	Reactome
12	Cap-dependent Translation Initiation	116	76	1.43E-06	-0.562833333	0.932	1.94E-05	0.001690923	0.016909229	Inhibited	Reactome
13	rRNA processing in the nucleus and cytosol	178	105	2.26E-05	-223.8548854	0.1796	5.45E-05	0.004312547	0.04743802	Inhibited	Reactome
14	PDGFR-beta signaling pathway	93	59	8.56E-05	199.8332459	0.06	6.77E-05	0.010418959	0.010418959	Activated	NCI
pSize: the number of nodes in the pathway
NDE: number of differentially expressed genes based on unadjusted p-value
pNDE: hypergeometric p-value for enriched DEGs in pathway
tA: total net accumulated perturbation (tA)
pPERT: bootstrap p-value
pG: unadjusted global probability
pGFdr: FDR correction of pG p < 0.05
pGFWER: Bonferroni-corrected pG
Activated/Inhibited: predicted effect on signaling pathway based on the direction of the tA value.
