# Supplementary material for: Comparison of Intracellular Transcriptional Response of NHBE Cells to Infection with SARS-CoV-2 Washington and New York Strains
Source: Front Cell Infect Microbiol. 2022 Sep 20;12:1009328. doi: 10.3389/fcimb.2022.1009328 (PMC9530606; doi:10.3389/fcimb.2022.1009328)
Supplement: Supplementary Table 17 — Significant affected signaling pathways in the WA isolate (infected vs mock-infected) at 6hpi. [file DataSheet_4.csv]

	Name	pSize	NDE	pNDE	tA	pPERT	pG	pGFdr	pGFWER	Status	SourceDB
1	Apoptosis	116	31	0.002322639	48.57921515	2.00E-06	9.38E-08	1.59E-05	1.59E-05	Activated	KEGG
2	Amyotrophic lateral sclerosis (ALS)	32	5	0.602445824	47.834	2.00E-06	1.76E-05	0.001498253	0.002996506	Activated	KEGG
3	MAPK signaling pathway	195	47	0.00229943	31.05833333	0.0012	3.81E-05	0.002157868	0.006473604	Activated	KEGG
4	Plasminogen activating cascade	5	4	0.002910242	0	NA	0.002910242	0.036979018	0.046563874	Inhibited	Panther
pSize: the number of nodes in the pathway
NDE: number of differentially expressed genes based on unadjusted p-value
pNDE: hypergeometric p-value for enriched DEGs in pathway
tA: total net accumulated perturbation (tA)
pPERT: bootstrap p-value
pG: unadjusted global probability
pGFdr: FDR correction of pG p < 0.05
pGFWER: Bonferroni-corrected pG
Activated/Inhibited: predicted effect on signaling pathway based on the direction of the tA value.
