# Supplementary material for: Comparison of Intracellular Transcriptional Response of NHBE Cells to Infection with SARS-CoV-2 Washington and New York Strains
Source: Front Cell Infect Microbiol. 2022 Sep 20;12:1009328. doi: 10.3389/fcimb.2022.1009328 (PMC9530606; doi:10.3389/fcimb.2022.1009328)
Supplement: Supplementary Table 18 — Significant affected signaling pathways in the WA isolate (infected vs mock-infected) at 12hpi. [file DataSheet_5.csv]

	Name	pSize	NDE	pNDE	tA	pPERT	pG	pGFdr	pGFWER	Status	SourceDB
1	Hippo signaling pathway	126	42	1.53E-05	9.088576302	0.1688	3.58E-05	0.00615268	0.00615268	Activated	KEGG
2	Major pathway of rRNA processing in the nucleolus and cytosol	169	76	1.32E-16	-128.1282795	0.0772	4.10E-16	3.32E-13	3.32E-13	Inhibited	Reactome
3	rRNA processing in the nucleus and cytosol	178	78	3.21E-16	-127.8414754	0.074	9.33E-16	3.78E-13	7.56E-13	Inhibited	Reactome
4	rRNA processing	183	79	5.85E-16	-123.7075134	0.0728	1.65E-15	4.45E-13	1.33E-12	Inhibited	Reactome
5	Eukaryotic Translation Elongation	88	43	1.84E-11	-12.9345	0.0296	1.59E-11	3.23E-09	1.29E-08	Inhibited	Reactome
6	Peptide chain elongation	85	41	9.07E-11	-12.366	0.0404	1.00E-10	1.62E-08	8.12E-08	Inhibited	Reactome
7	Eukaryotic Translation Termination	89	41	5.42E-10	0	1	1.21E-08	1.63E-06	9.80E-06	Inhibited	Reactome
8	Nonsense-Mediated Decay (NMD)	112	43	1.59E-07	-18.18339283	0.0408	1.29E-07	1.39E-05	0.00010429	Inhibited	Reactome
9	Nonsense Mediated Decay (NMD) enhanced by the Exon Junction Complex (EJC)	112	43	1.59E-07	-18.60493454	0.0436	1.37E-07	1.39E-05	0.000111074	Inhibited	Reactome
10	Gene Expression	1597	306	0.052727396	-252.8454965	2.00E-06	1.80E-06	0.000161963	0.001457663	Inhibited	Reactome
11	SRP-dependent cotranslational protein targeting to membrane	109	42	1.96E-07	-0.26	0.7668	2.51E-06	0.000203663	0.002036628	Inhibited	Reactome
12	GTP hydrolysis and joining of the 60S ribosomal subunit	109	42	1.96E-07	0	1	3.23E-06	0.000237618	0.002613803	Inhibited	Reactome
13	Cap-dependent Translation Initiation	116	43	4.98E-07	-0.76	0.6184	4.93E-06	0.000294767	0.00399147	Inhibited	Reactome
14	Eukaryotic Translation Initiation	116	43	4.98E-07	-0.781916667	0.6252	4.98E-06	0.000294767	0.004032602	Inhibited	Reactome
15	Translation	150	49	5.87E-06	-12.14951356	0.0544	5.09E-06	0.000294767	0.004126744	Inhibited	Reactome
pSize: the number of nodes in the pathway
NDE: number of differentially expressed genes based on unadjusted p-value
pNDE: hypergeometric p-value for enriched DEGs in pathway
tA: total net accumulated perturbation (tA)
pPERT: bootstrap p-value
pG: unadjusted global probability
pGFdr: FDR correction of pG p < 0.05
pGFWER: Bonferroni-corrected pG
Activated/Inhibited: predicted effect on signaling pathway based on the direction of the tA value.
