# Supplementary material for: Comparison of Intracellular Transcriptional Response of NHBE Cells to Infection with SARS-CoV-2 Washington and New York Strains
Source: Front Cell Infect Microbiol. 2022 Sep 20;12:1009328. doi: 10.3389/fcimb.2022.1009328 (PMC9530606; doi:10.3389/fcimb.2022.1009328)
Supplement: Supplementary Table 19 — Significant affected signaling pathways in the WA isolate (infected vs mock-infected) at 24hpi. [file DataSheet_6.csv]

	Name	pSize	NDE	pNDE	tA	pPERT	pG	pGFdr	pGFWER	Status	SourceDB
1	Olfactory transduction	59	39	0.002202592	-174.125	2.00E-06	8.92E-08	1.58E-05	1.58E-05	Inhibited	KEGG
2	PDGFR-beta signaling pathway	93	63	3.64E-05	240.896993	0.0376	1.99E-05	0.003059454	0.003059454	Activated	NCI
pSize: the number of nodes in the pathway
NDE: number of differentially expressed genes based on unadjusted p-value
pNDE: hypergeometric p-value for enriched DEGs in pathway
tA: total net accumulated perturbation (tA)
pPERT: bootstrap p-value
pG: unadjusted global probability
pGFdr: FDR correction of pG p < 0.05
pGFWER: Bonferroni-corrected pG
Activated/Inhibited: predicted effect on signaling pathway based on the direction of the tA value.
